# Supplementary material for: QoS-aware service composition based on context-free grammar and skyline in service function chaining using genetic algorithm
Source: PeerJ Comput Sci. 2021 Jul 26;7:e603. doi: 10.7717/peerj-cs.603 (PMC8323722; doi:10.7717/peerj-cs.603)
Supplement: Supplemental Information 1 [file peerj-cs-07-603-s001.zip]

Archive with 18 entries (18 files):
- code/BuildRepresentativesHeapTree.m
- code/computeQprim.m
- code/GrammarHeapTree.m
- code/Heap.m
- code/mainBuildRepresentativesHeapTree.m
- code/mainGA.m
- code/mainGrammar.m
- code/mainGrammarHeapTree.m
- code/mainProg.m
- code/mainProg.prj
- code/maxUtilityFnction.m
- code/MinHeap.m
- code/minUtilityFnction.m
- code/minUtilityFnctionComposition.m
- code/myFittness.m
- code/myLP.m
- code/myUtilityMIP.m
- code/UtilityFnction.m
