# Supplementary material for: QoS-aware service composition based on context-free grammar and skyline in service function chaining using genetic algorithm
Source: PeerJ Comput Sci. 2021 Jul 26;7:e603. doi: 10.7717/peerj-cs.603 (PMC8323722; doi:10.7717/peerj-cs.603)
Supplement: Supplemental Information 1 [file peerj-cs-07-603-s001.zip › code/GrammarHeapTree.m]

function tree = GrammarHeapTree(d, tree, w)
[~, numQ] = size(d);
numQ = numQ - 2;
[s, QOSs] = minUtilityFnction(d, w);
tree.InsertKey([QOSs, d(s, numQ+1)]);
dminusS = d;
dminusS(s, :) = [];
CLS = kmeans(dminusS,2);
for i=1:2
    newD = dminusS(CLS == i, :);
    if (sum(CLS == i) > 4)
        tree = GrammarHeapTree(newD, tree, w);
    else if (sum(CLS == i) == 2)
            [s1, QOSs1] = minUtilityFnction(newD, w);
            tree.InsertKey([QOSs1, newD(s1, numQ+1)]);
            newD(s1, :) = [];
            [s2, QOSs2] = minUtilityFnction(newD, w);
            tree.InsertKey([QOSs2, newD(s2, numQ+1)]);            
        else if (sum(CLS == i) == 1)
                [s3, QOSs3] = minUtilityFnction(newD, w);
                tree.InsertKey([QOSs3, newD(s3, numQ+1)]);
            end
        end
    end
end
