# Supplementary material for: QoS-aware service composition based on context-free grammar and skyline in service function chaining using genetic algorithm
Source: PeerJ Comput Sci. 2021 Jul 26;7:e603. doi: 10.7717/peerj-cs.603 (PMC8323722; doi:10.7717/peerj-cs.603)
Supplement: Supplemental Information 1 [file peerj-cs-07-603-s001.zip › code/mainGrammar.m]

function [allRes, allValMax, alltime] = mainGrammar(n, numServiceCondidate)

tic
options = gaoptimset('PopulationSize', n*4, 'Generations', n*4);
[allRes, allValMax] = ga(@myFittness, n,[],[],[],[],ones(n,1), ones(n,1)*numServiceCondidate,[],1:n, options);
alltime = toc;
