# Supplementary material for: QoS-aware service composition based on context-free grammar and skyline in service function chaining using genetic algorithm
Source: PeerJ Comput Sci. 2021 Jul 26;7:e603. doi: 10.7717/peerj-cs.603 (PMC8323722; doi:10.7717/peerj-cs.603)
Supplement: Supplemental Information 1 [file peerj-cs-07-603-s001.zip › code/myLP.m]

function [allRes, allValMax, alltime] = myLP(n, numServiceCondidate)
global data
global n
indexService = 1:numServiceCondidate;
tic
allCompositions = combvec(indexService,indexService,indexService);
numComposions = numServiceCondidate ^ n;
allCompositionsQOS = zeros(numComposions, 1);
for i = 1:numComposions
    allCompositionsQOS(i) = myFittness(allCompositions(:,i));
end
[valMin, indexMin] = min(allCompositionsQOS);
allRes = allCompositions(:, indexMin);
allValMax = valMin;
alltime = toc;
