# Supplementary material for: QoS-aware service composition based on context-free grammar and skyline in service function chaining using genetic algorithm
Source: PeerJ Comput Sci. 2021 Jul 26;7:e603. doi: 10.7717/peerj-cs.603 (PMC8323722; doi:10.7717/peerj-cs.603)
Supplement: Supplemental Information 1 [file peerj-cs-07-603-s001.zip › code/UtilityFnction.m]

function U = UtilityFnction(d, w)

[numServices, numQ] = size(d);
numQ = numQ - 2;
ServiceClasses = unique(d(:,numQ + 2));
numServiceClasses = length(ServiceClasses);

Qmin = zeros(numServiceClasses, numQ); 
Qmax = zeros(numServiceClasses, numQ);
for j = 1:numServiceClasses
    Qmin(j, :) = min(d(d(:,numQ + 2) == j, 1:numQ));
    Qmax(j, :) = max(d(d(:,numQ + 2) == j, 1:numQ));
end
U = zeros(numServices, 1);
for s = 1:numServices
    U(s) = sum((Qmax(d(s,numQ+2), 1:numQ) - d(s, 1:numQ)) .* w' ./ ...
        (Qmax(d(s,numQ+2), 1:numQ) - Qmin(d(s,numQ+2), 1:numQ)));
end
