# Supplementary material for: QoS-aware service composition based on context-free grammar and skyline in service function chaining using genetic algorithm
Source: PeerJ Comput Sci. 2021 Jul 26;7:e603. doi: 10.7717/peerj-cs.603 (PMC8323722; doi:10.7717/peerj-cs.603)
Supplement: Supplemental Information 2 [file peerj-cs-07-603-s002.zip › data/grammar-n2.csv]

pgw	cache
pgw	dpi
pgw	vopt
pgw	hhe
pgw	lb
pgw	prx
pgw	av
pgw	prx
pgw	wopt
bng	cache
bng	dpi
bng	vopt
bng	hhe
bng	lb
bng	prx
bng	av
bng	prx
bng	wopt
olt	cache
olt	dpi
olt	vopt
olt	hhe
olt	lb
olt	prx
olt	av
olt	prx
olt	wopt
cmts	cache
cmts	dpi
cmts	vopt
cmts	hhe
cmts	lb
cmts	prx
cmts	av
cmts	prx
cmts	wopt
