# Supplementary material for: QoS-aware service composition based on context-free grammar and skyline in service function chaining using genetic algorithm
Source: PeerJ Comput Sci. 2021 Jul 26;7:e603. doi: 10.7717/peerj-cs.603 (PMC8323722; doi:10.7717/peerj-cs.603)
Supplement: Supplemental Information 2 [file peerj-cs-07-603-s002.zip › data/grammar-n3.csv]

acl	fw	av
acl	fw	cache
acl	fw	dpi
acl	fw	hhe
acl	fw	lb
acl	fw	prx
acl	fw	prx
acl	fw	vopt
acl	fw	wopt
bng	cache	av
bng	dpi	av
bng	vopt	av
bng	hhe	av
bng	lb	av
bng	prx	av
bng	av	av
bng	prx	av
bng	wopt	av
bng	cache	cache
bng	dpi	cache
bng	vopt	cache
bng	hhe	cache
bng	lb	cache
bng	prx	cache
bng	av	cache
bng	prx	cache
bng	wopt	cache
bng	cache	dpi
bng	dpi	dpi
bng	vopt	dpi
bng	hhe	dpi
bng	lb	dpi
bng	prx	dpi
bng	av	dpi
bng	prx	dpi
bng	wopt	dpi
bng	cache	hhe
bng	dpi	hhe
bng	vopt	hhe
bng	hhe	hhe
bng	lb	hhe
bng	prx	hhe
bng	av	hhe
bng	prx	hhe
bng	wopt	hhe
bng	cache	lb
bng	dpi	lb
bng	vopt	lb
bng	hhe	lb
bng	lb	lb
bng	prx	lb
bng	av	lb
bng	prx	lb
bng	wopt	lb
bng	cache	prx
bng	cache	prx
bng	dpi	prx
bng	dpi	prx
bng	vopt	prx
bng	vopt	prx
bng	hhe	prx
bng	hhe	prx
bng	lb	prx
bng	lb	prx
bng	prx	prx
bng	prx	prx
bng	av	prx
bng	av	prx
bng	prx	prx
bng	prx	prx
bng	wopt	prx
bng	wopt	prx
bng	cache	vopt
bng	dpi	vopt
bng	vopt	vopt
bng	hhe	vopt
bng	lb	vopt
bng	prx	vopt
bng	av	vopt
bng	prx	vopt
bng	wopt	vopt
bng	cache	wopt
bng	dpi	wopt
bng	vopt	wopt
bng	hhe	wopt
bng	lb	wopt
bng	prx	wopt
bng	av	wopt
bng	prx	wopt
bng	wopt	wopt
cmts	cache	av
cmts	dpi	av
cmts	vopt	av
cmts	hhe	av
cmts	lb	av
cmts	prx	av
cmts	av	av
cmts	prx	av
cmts	wopt	av
cmts	cache	cache
cmts	dpi	cache
cmts	vopt	cache
cmts	hhe	cache
cmts	lb	cache
cmts	prx	cache
cmts	av	cache
cmts	prx	cache
cmts	wopt	cache
cmts	cache	dpi
cmts	dpi	dpi
cmts	vopt	dpi
cmts	hhe	dpi
cmts	lb	dpi
cmts	prx	dpi
cmts	av	dpi
cmts	prx	dpi
cmts	wopt	dpi
cmts	cache	hhe
cmts	dpi	hhe
cmts	vopt	hhe
cmts	hhe	hhe
cmts	lb	hhe
cmts	prx	hhe
cmts	av	hhe
cmts	prx	hhe
cmts	wopt	hhe
cmts	cache	lb
cmts	dpi	lb
cmts	vopt	lb
cmts	hhe	lb
cmts	lb	lb
cmts	prx	lb
cmts	av	lb
cmts	prx	lb
cmts	wopt	lb
cmts	cache	prx
cmts	cache	prx
cmts	dpi	prx
cmts	dpi	prx
cmts	vopt	prx
cmts	vopt	prx
cmts	hhe	prx
cmts	hhe	prx
cmts	lb	prx
cmts	lb	prx
cmts	prx	prx
cmts	prx	prx
cmts	av	prx
cmts	av	prx
cmts	prx	prx
cmts	prx	prx
cmts	wopt	prx
cmts	wopt	prx
cmts	cache	vopt
cmts	dpi	vopt
cmts	vopt	vopt
cmts	hhe	vopt
cmts	lb	vopt
cmts	prx	vopt
cmts	av	vopt
cmts	prx	vopt
cmts	wopt	vopt
cmts	cache	wopt
cmts	dpi	wopt
cmts	vopt	wopt
cmts	hhe	wopt
cmts	lb	wopt
cmts	prx	wopt
cmts	av	wopt
cmts	prx	wopt
cmts	wopt	wopt
fw	ddos	av
fw	ddos	cache
fw	ddos	dpi
fw	ddos	hhe
fw	ddos	lb
fw	ddos	prx
fw	ddos	prx
fw	ddos	vopt
fw	ddos	wopt
olt	cache	av
olt	dpi	av
olt	vopt	av
olt	hhe	av
olt	lb	av
olt	prx	av
olt	av	av
olt	prx	av
olt	wopt	av
olt	cache	cache
olt	dpi	cache
olt	vopt	cache
olt	hhe	cache
olt	lb	cache
olt	prx	cache
olt	av	cache
olt	prx	cache
olt	wopt	cache
olt	cache	dpi
olt	dpi	dpi
olt	vopt	dpi
olt	hhe	dpi
olt	lb	dpi
olt	prx	dpi
olt	av	dpi
olt	prx	dpi
olt	wopt	dpi
olt	cache	hhe
olt	dpi	hhe
olt	vopt	hhe
olt	hhe	hhe
olt	lb	hhe
olt	prx	hhe
olt	av	hhe
olt	prx	hhe
olt	wopt	hhe
olt	cache	lb
olt	dpi	lb
olt	vopt	lb
olt	hhe	lb
olt	lb	lb
olt	prx	lb
olt	av	lb
olt	prx	lb
olt	wopt	lb
olt	cache	prx
olt	cache	prx
olt	dpi	prx
olt	dpi	prx
olt	vopt	prx
olt	vopt	prx
olt	hhe	prx
olt	hhe	prx
olt	lb	prx
olt	lb	prx
olt	prx	prx
olt	prx	prx
olt	av	prx
olt	av	prx
olt	prx	prx
olt	prx	prx
olt	wopt	prx
olt	wopt	prx
olt	cache	vopt
olt	dpi	vopt
olt	vopt	vopt
olt	hhe	vopt
olt	lb	vopt
olt	prx	vopt
olt	av	vopt
olt	prx	vopt
olt	wopt	vopt
olt	cache	wopt
olt	dpi	wopt
olt	vopt	wopt
olt	hhe	wopt
olt	lb	wopt
olt	prx	wopt
olt	av	wopt
olt	prx	wopt
olt	wopt	wopt
pgw	cache	av
pgw	dpi	av
pgw	vopt	av
pgw	hhe	av
pgw	lb	av
pgw	prx	av
pgw	av	av
pgw	prx	av
pgw	wopt	av
pgw	cache	cache
pgw	dpi	cache
pgw	vopt	cache
pgw	hhe	cache
pgw	lb	cache
pgw	prx	cache
pgw	av	cache
pgw	prx	cache
pgw	wopt	cache
pgw	cache	dpi
pgw	dpi	dpi
pgw	vopt	dpi
pgw	hhe	dpi
pgw	lb	dpi
pgw	prx	dpi
pgw	av	dpi
pgw	prx	dpi
pgw	wopt	dpi
pgw	cache	hhe
pgw	dpi	hhe
pgw	vopt	hhe
pgw	hhe	hhe
pgw	lb	hhe
pgw	prx	hhe
pgw	av	hhe
pgw	prx	hhe
pgw	wopt	hhe
pgw	cache	lb
pgw	dpi	lb
pgw	vopt	lb
pgw	hhe	lb
pgw	lb	lb
pgw	prx	lb
pgw	av	lb
pgw	prx	lb
pgw	wopt	lb
pgw	cache	prx
pgw	cache	prx
pgw	dpi	prx
pgw	dpi	prx
pgw	vopt	prx
pgw	vopt	prx
pgw	hhe	prx
pgw	hhe	prx
pgw	lb	prx
pgw	lb	prx
pgw	prx	prx
pgw	prx	prx
pgw	av	prx
pgw	av	prx
pgw	prx	prx
pgw	prx	prx
pgw	wopt	prx
pgw	wopt	prx
pgw	cache	vopt
pgw	dpi	vopt
pgw	vopt	vopt
pgw	hhe	vopt
pgw	lb	vopt
pgw	prx	vopt
pgw	av	vopt
pgw	prx	vopt
pgw	wopt	vopt
pgw	cache	wopt
pgw	dpi	wopt
pgw	vopt	wopt
pgw	hhe	wopt
pgw	lb	wopt
pgw	prx	wopt
pgw	av	wopt
pgw	prx	wopt
pgw	wopt	wopt
tcp	fw	av
tcp	fw	cache
tcp	fw	dpi
tcp	fw	hhe
tcp	fw	lb
tcp	fw	prx
tcp	fw	prx
tcp	fw	vopt
tcp	fw	wopt
