# Supplementary material for: QoS-aware service composition based on context-free grammar and skyline in service function chaining using genetic algorithm
Source: PeerJ Comput Sci. 2021 Jul 26;7:e603. doi: 10.7717/peerj-cs.603 (PMC8323722; doi:10.7717/peerj-cs.603)
Supplement: Supplemental Information 2 [file peerj-cs-07-603-s002.zip › data/grammar-n4.csv]

acl	fw	cache	av
acl	fw	dpi	av
acl	fw	vopt	av
acl	fw	hhe	av
acl	fw	lb	av
acl	fw	prx	av
acl	fw	av	av
acl	fw	prx	av
acl	fw	wopt	av
acl	fw	cache	cache
acl	fw	dpi	cache
acl	fw	vopt	cache
acl	fw	hhe	cache
acl	fw	lb	cache
acl	fw	prx	cache
acl	fw	av	cache
acl	fw	prx	cache
acl	fw	wopt	cache
acl	fw	cache	dpi
acl	fw	dpi	dpi
acl	fw	vopt	dpi
acl	fw	hhe	dpi
acl	fw	lb	dpi
acl	fw	prx	dpi
acl	fw	av	dpi
acl	fw	prx	dpi
acl	fw	wopt	dpi
acl	fw	cache	hhe
acl	fw	dpi	hhe
acl	fw	vopt	hhe
acl	fw	hhe	hhe
acl	fw	lb	hhe
acl	fw	prx	hhe
acl	fw	av	hhe
acl	fw	prx	hhe
acl	fw	wopt	hhe
acl	fw	cache	lb
acl	fw	dpi	lb
acl	fw	vopt	lb
acl	fw	hhe	lb
acl	fw	lb	lb
acl	fw	prx	lb
acl	fw	av	lb
acl	fw	prx	lb
acl	fw	wopt	lb
acl	fw	cache	prx
acl	fw	cache	prx
acl	fw	dpi	prx
acl	fw	dpi	prx
acl	fw	vopt	prx
acl	fw	vopt	prx
acl	fw	hhe	prx
acl	fw	hhe	prx
acl	fw	lb	prx
acl	fw	lb	prx
acl	fw	prx	prx
acl	fw	prx	prx
acl	fw	av	prx
acl	fw	av	prx
acl	fw	prx	prx
acl	fw	prx	prx
acl	fw	wopt	prx
acl	fw	wopt	prx
acl	fw	cache	vopt
acl	fw	dpi	vopt
acl	fw	vopt	vopt
acl	fw	hhe	vopt
acl	fw	lb	vopt
acl	fw	prx	vopt
acl	fw	av	vopt
acl	fw	prx	vopt
acl	fw	wopt	vopt
acl	fw	cache	wopt
acl	fw	dpi	wopt
acl	fw	vopt	wopt
acl	fw	hhe	wopt
acl	fw	lb	wopt
acl	fw	prx	wopt
acl	fw	av	wopt
acl	fw	prx	wopt
acl	fw	wopt	wopt
bng	cache	cache	av
bng	cache	dpi	av
bng	cache	vopt	av
bng	cache	hhe	av
bng	cache	lb	av
bng	cache	prx	av
bng	cache	av	av
bng	cache	prx	av
bng	cache	wopt	av
bng	dpi	cache	av
bng	dpi	dpi	av
bng	dpi	vopt	av
bng	dpi	hhe	av
bng	dpi	lb	av
bng	dpi	prx	av
bng	dpi	av	av
bng	dpi	prx	av
bng	dpi	wopt	av
bng	vopt	cache	av
bng	vopt	dpi	av
bng	vopt	vopt	av
bng	vopt	hhe	av
bng	vopt	lb	av
bng	vopt	prx	av
bng	vopt	av	av
bng	vopt	prx	av
bng	vopt	wopt	av
bng	hhe	cache	av
bng	hhe	dpi	av
bng	hhe	vopt	av
bng	hhe	hhe	av
bng	hhe	lb	av
bng	hhe	prx	av
bng	hhe	av	av
bng	hhe	prx	av
bng	hhe	wopt	av
bng	lb	cache	av
bng	lb	dpi	av
bng	lb	vopt	av
bng	lb	hhe	av
bng	lb	lb	av
bng	lb	prx	av
bng	lb	av	av
bng	lb	prx	av
bng	lb	wopt	av
bng	prx	cache	av
bng	prx	dpi	av
bng	prx	vopt	av
bng	prx	hhe	av
bng	prx	lb	av
bng	prx	prx	av
bng	prx	av	av
bng	prx	prx	av
bng	prx	wopt	av
bng	av	cache	av
bng	av	dpi	av
bng	av	vopt	av
bng	av	hhe	av
bng	av	lb	av
bng	av	prx	av
bng	av	av	av
bng	av	prx	av
bng	av	wopt	av
bng	prx	cache	av
bng	prx	dpi	av
bng	prx	vopt	av
bng	prx	hhe	av
bng	prx	lb	av
bng	prx	prx	av
bng	prx	av	av
bng	prx	prx	av
bng	prx	wopt	av
bng	wopt	cache	av
bng	wopt	dpi	av
bng	wopt	vopt	av
bng	wopt	hhe	av
bng	wopt	lb	av
bng	wopt	prx	av
bng	wopt	av	av
bng	wopt	prx	av
bng	wopt	wopt	av
bng	cache	cache	cache
bng	cache	dpi	cache
bng	cache	vopt	cache
bng	cache	hhe	cache
bng	cache	lb	cache
bng	cache	prx	cache
bng	cache	av	cache
bng	cache	prx	cache
bng	cache	wopt	cache
bng	dpi	cache	cache
bng	dpi	dpi	cache
bng	dpi	vopt	cache
bng	dpi	hhe	cache
bng	dpi	lb	cache
bng	dpi	prx	cache
bng	dpi	av	cache
bng	dpi	prx	cache
bng	dpi	wopt	cache
bng	vopt	cache	cache
bng	vopt	dpi	cache
bng	vopt	vopt	cache
bng	vopt	hhe	cache
bng	vopt	lb	cache
bng	vopt	prx	cache
bng	vopt	av	cache
bng	vopt	prx	cache
bng	vopt	wopt	cache
bng	hhe	cache	cache
bng	hhe	dpi	cache
bng	hhe	vopt	cache
bng	hhe	hhe	cache
bng	hhe	lb	cache
bng	hhe	prx	cache
bng	hhe	av	cache
bng	hhe	prx	cache
bng	hhe	wopt	cache
bng	lb	cache	cache
bng	lb	dpi	cache
bng	lb	vopt	cache
bng	lb	hhe	cache
bng	lb	lb	cache
bng	lb	prx	cache
bng	lb	av	cache
bng	lb	prx	cache
bng	lb	wopt	cache
bng	prx	cache	cache
bng	prx	dpi	cache
bng	prx	vopt	cache
bng	prx	hhe	cache
bng	prx	lb	cache
bng	prx	prx	cache
bng	prx	av	cache
bng	prx	prx	cache
bng	prx	wopt	cache
bng	av	cache	cache
bng	av	dpi	cache
bng	av	vopt	cache
bng	av	hhe	cache
bng	av	lb	cache
bng	av	prx	cache
bng	av	av	cache
bng	av	prx	cache
bng	av	wopt	cache
bng	prx	cache	cache
bng	prx	dpi	cache
bng	prx	vopt	cache
bng	prx	hhe	cache
bng	prx	lb	cache
bng	prx	prx	cache
bng	prx	av	cache
bng	prx	prx	cache
bng	prx	wopt	cache
bng	wopt	cache	cache
bng	wopt	dpi	cache
bng	wopt	vopt	cache
bng	wopt	hhe	cache
bng	wopt	lb	cache
bng	wopt	prx	cache
bng	wopt	av	cache
bng	wopt	prx	cache
bng	wopt	wopt	cache
bng	cache	cache	dpi
bng	cache	dpi	dpi
bng	cache	vopt	dpi
bng	cache	hhe	dpi
bng	cache	lb	dpi
bng	cache	prx	dpi
bng	cache	av	dpi
bng	cache	prx	dpi
bng	cache	wopt	dpi
bng	dpi	cache	dpi
bng	dpi	dpi	dpi
bng	dpi	vopt	dpi
bng	dpi	hhe	dpi
bng	dpi	lb	dpi
bng	dpi	prx	dpi
bng	dpi	av	dpi
bng	dpi	prx	dpi
bng	dpi	wopt	dpi
bng	vopt	cache	dpi
bng	vopt	dpi	dpi
bng	vopt	vopt	dpi
bng	vopt	hhe	dpi
bng	vopt	lb	dpi
bng	vopt	prx	dpi
bng	vopt	av	dpi
bng	vopt	prx	dpi
bng	vopt	wopt	dpi
bng	hhe	cache	dpi
bng	hhe	dpi	dpi
bng	hhe	vopt	dpi
bng	hhe	hhe	dpi
bng	hhe	lb	dpi
bng	hhe	prx	dpi
bng	hhe	av	dpi
bng	hhe	prx	dpi
bng	hhe	wopt	dpi
bng	lb	cache	dpi
bng	lb	dpi	dpi
bng	lb	vopt	dpi
bng	lb	hhe	dpi
bng	lb	lb	dpi
bng	lb	prx	dpi
bng	lb	av	dpi
bng	lb	prx	dpi
bng	lb	wopt	dpi
bng	prx	cache	dpi
bng	prx	dpi	dpi
bng	prx	vopt	dpi
bng	prx	hhe	dpi
bng	prx	lb	dpi
bng	prx	prx	dpi
bng	prx	av	dpi
bng	prx	prx	dpi
bng	prx	wopt	dpi
bng	av	cache	dpi
bng	av	dpi	dpi
bng	av	vopt	dpi
bng	av	hhe	dpi
bng	av	lb	dpi
bng	av	prx	dpi
bng	av	av	dpi
bng	av	prx	dpi
bng	av	wopt	dpi
bng	prx	cache	dpi
bng	prx	dpi	dpi
bng	prx	vopt	dpi
bng	prx	hhe	dpi
bng	prx	lb	dpi
bng	prx	prx	dpi
bng	prx	av	dpi
bng	prx	prx	dpi
bng	prx	wopt	dpi
bng	wopt	cache	dpi
bng	wopt	dpi	dpi
bng	wopt	vopt	dpi
bng	wopt	hhe	dpi
bng	wopt	lb	dpi
bng	wopt	prx	dpi
bng	wopt	av	dpi
bng	wopt	prx	dpi
bng	wopt	wopt	dpi
bng	cache	cache	hhe
bng	cache	dpi	hhe
bng	cache	vopt	hhe
bng	cache	hhe	hhe
bng	cache	lb	hhe
bng	cache	prx	hhe
bng	cache	av	hhe
bng	cache	prx	hhe
bng	cache	wopt	hhe
bng	dpi	cache	hhe
bng	dpi	dpi	hhe
bng	dpi	vopt	hhe
bng	dpi	hhe	hhe
bng	dpi	lb	hhe
bng	dpi	prx	hhe
bng	dpi	av	hhe
bng	dpi	prx	hhe
bng	dpi	wopt	hhe
bng	vopt	cache	hhe
bng	vopt	dpi	hhe
bng	vopt	vopt	hhe
bng	vopt	hhe	hhe
bng	vopt	lb	hhe
bng	vopt	prx	hhe
bng	vopt	av	hhe
bng	vopt	prx	hhe
bng	vopt	wopt	hhe
bng	hhe	cache	hhe
bng	hhe	dpi	hhe
bng	hhe	vopt	hhe
bng	hhe	hhe	hhe
bng	hhe	lb	hhe
bng	hhe	prx	hhe
bng	hhe	av	hhe
bng	hhe	prx	hhe
bng	hhe	wopt	hhe
bng	lb	cache	hhe
bng	lb	dpi	hhe
bng	lb	vopt	hhe
bng	lb	hhe	hhe
bng	lb	lb	hhe
bng	lb	prx	hhe
bng	lb	av	hhe
bng	lb	prx	hhe
bng	lb	wopt	hhe
bng	prx	cache	hhe
bng	prx	dpi	hhe
bng	prx	vopt	hhe
bng	prx	hhe	hhe
bng	prx	lb	hhe
bng	prx	prx	hhe
bng	prx	av	hhe
bng	prx	prx	hhe
bng	prx	wopt	hhe
bng	av	cache	hhe
bng	av	dpi	hhe
bng	av	vopt	hhe
bng	av	hhe	hhe
bng	av	lb	hhe
bng	av	prx	hhe
bng	av	av	hhe
bng	av	prx	hhe
bng	av	wopt	hhe
bng	prx	cache	hhe
bng	prx	dpi	hhe
bng	prx	vopt	hhe
bng	prx	hhe	hhe
bng	prx	lb	hhe
bng	prx	prx	hhe
bng	prx	av	hhe
bng	prx	prx	hhe
bng	prx	wopt	hhe
bng	wopt	cache	hhe
bng	wopt	dpi	hhe
bng	wopt	vopt	hhe
bng	wopt	hhe	hhe
bng	wopt	lb	hhe
bng	wopt	prx	hhe
bng	wopt	av	hhe
bng	wopt	prx	hhe
bng	wopt	wopt	hhe
bng	cache	cache	lb
bng	cache	dpi	lb
bng	cache	vopt	lb
bng	cache	hhe	lb
bng	cache	lb	lb
bng	cache	prx	lb
bng	cache	av	lb
bng	cache	prx	lb
bng	cache	wopt	lb
bng	dpi	cache	lb
bng	dpi	dpi	lb
bng	dpi	vopt	lb
bng	dpi	hhe	lb
bng	dpi	lb	lb
bng	dpi	prx	lb
bng	dpi	av	lb
bng	dpi	prx	lb
bng	dpi	wopt	lb
bng	vopt	cache	lb
bng	vopt	dpi	lb
bng	vopt	vopt	lb
bng	vopt	hhe	lb
bng	vopt	lb	lb
bng	vopt	prx	lb
bng	vopt	av	lb
bng	vopt	prx	lb
bng	vopt	wopt	lb
bng	hhe	cache	lb
bng	hhe	dpi	lb
bng	hhe	vopt	lb
bng	hhe	hhe	lb
bng	hhe	lb	lb
bng	hhe	prx	lb
bng	hhe	av	lb
bng	hhe	prx	lb
bng	hhe	wopt	lb
bng	lb	cache	lb
bng	lb	dpi	lb
bng	lb	vopt	lb
bng	lb	hhe	lb
bng	lb	lb	lb
bng	lb	prx	lb
bng	lb	av	lb
bng	lb	prx	lb
bng	lb	wopt	lb
bng	prx	cache	lb
bng	prx	dpi	lb
bng	prx	vopt	lb
bng	prx	hhe	lb
bng	prx	lb	lb
bng	prx	prx	lb
bng	prx	av	lb
bng	prx	prx	lb
bng	prx	wopt	lb
bng	av	cache	lb
bng	av	dpi	lb
bng	av	vopt	lb
bng	av	hhe	lb
bng	av	lb	lb
bng	av	prx	lb
bng	av	av	lb
bng	av	prx	lb
bng	av	wopt	lb
bng	prx	cache	lb
bng	prx	dpi	lb
bng	prx	vopt	lb
bng	prx	hhe	lb
bng	prx	lb	lb
bng	prx	prx	lb
bng	prx	av	lb
bng	prx	prx	lb
bng	prx	wopt	lb
bng	wopt	cache	lb
bng	wopt	dpi	lb
bng	wopt	vopt	lb
bng	wopt	hhe	lb
bng	wopt	lb	lb
bng	wopt	prx	lb
bng	wopt	av	lb
bng	wopt	prx	lb
bng	wopt	wopt	lb
bng	cache	cache	prx
bng	cache	cache	prx
bng	cache	dpi	prx
bng	cache	dpi	prx
bng	cache	vopt	prx
bng	cache	vopt	prx
bng	cache	hhe	prx
bng	cache	hhe	prx
bng	cache	lb	prx
bng	cache	lb	prx
bng	cache	prx	prx
bng	cache	prx	prx
bng	cache	av	prx
bng	cache	av	prx
bng	cache	prx	prx
bng	cache	prx	prx
bng	cache	wopt	prx
bng	cache	wopt	prx
bng	dpi	cache	prx
bng	dpi	cache	prx
bng	dpi	dpi	prx
bng	dpi	dpi	prx
bng	dpi	vopt	prx
bng	dpi	vopt	prx
bng	dpi	hhe	prx
bng	dpi	hhe	prx
bng	dpi	lb	prx
bng	dpi	lb	prx
bng	dpi	prx	prx
bng	dpi	prx	prx
bng	dpi	av	prx
bng	dpi	av	prx
bng	dpi	prx	prx
bng	dpi	prx	prx
bng	dpi	wopt	prx
bng	dpi	wopt	prx
bng	vopt	cache	prx
bng	vopt	cache	prx
bng	vopt	dpi	prx
bng	vopt	dpi	prx
bng	vopt	vopt	prx
bng	vopt	vopt	prx
bng	vopt	hhe	prx
bng	vopt	hhe	prx
bng	vopt	lb	prx
bng	vopt	lb	prx
bng	vopt	prx	prx
bng	vopt	prx	prx
bng	vopt	av	prx
bng	vopt	av	prx
bng	vopt	prx	prx
bng	vopt	prx	prx
bng	vopt	wopt	prx
bng	vopt	wopt	prx
bng	hhe	cache	prx
bng	hhe	cache	prx
bng	hhe	dpi	prx
bng	hhe	dpi	prx
bng	hhe	vopt	prx
bng	hhe	vopt	prx
bng	hhe	hhe	prx
bng	hhe	hhe	prx
bng	hhe	lb	prx
bng	hhe	lb	prx
bng	hhe	prx	prx
bng	hhe	prx	prx
bng	hhe	av	prx
bng	hhe	av	prx
bng	hhe	prx	prx
bng	hhe	prx	prx
bng	hhe	wopt	prx
bng	hhe	wopt	prx
bng	lb	cache	prx
bng	lb	cache	prx
bng	lb	dpi	prx
bng	lb	dpi	prx
bng	lb	vopt	prx
bng	lb	vopt	prx
bng	lb	hhe	prx
bng	lb	hhe	prx
bng	lb	lb	prx
bng	lb	lb	prx
bng	lb	prx	prx
bng	lb	prx	prx
bng	lb	av	prx
bng	lb	av	prx
bng	lb	prx	prx
bng	lb	prx	prx
bng	lb	wopt	prx
bng	lb	wopt	prx
bng	prx	cache	prx
bng	prx	cache	prx
bng	prx	dpi	prx
bng	prx	dpi	prx
bng	prx	vopt	prx
bng	prx	vopt	prx
bng	prx	hhe	prx
bng	prx	hhe	prx
bng	prx	lb	prx
bng	prx	lb	prx
bng	prx	prx	prx
bng	prx	prx	prx
bng	prx	av	prx
bng	prx	av	prx
bng	prx	prx	prx
bng	prx	prx	prx
bng	prx	wopt	prx
bng	prx	wopt	prx
bng	av	cache	prx
bng	av	cache	prx
bng	av	dpi	prx
bng	av	dpi	prx
bng	av	vopt	prx
bng	av	vopt	prx
bng	av	hhe	prx
bng	av	hhe	prx
bng	av	lb	prx
bng	av	lb	prx
bng	av	prx	prx
bng	av	prx	prx
bng	av	av	prx
bng	av	av	prx
bng	av	prx	prx
bng	av	prx	prx
bng	av	wopt	prx
bng	av	wopt	prx
bng	prx	cache	prx
bng	prx	cache	prx
bng	prx	dpi	prx
bng	prx	dpi	prx
bng	prx	vopt	prx
bng	prx	vopt	prx
bng	prx	hhe	prx
bng	prx	hhe	prx
bng	prx	lb	prx
bng	prx	lb	prx
bng	prx	prx	prx
bng	prx	prx	prx
bng	prx	av	prx
bng	prx	av	prx
bng	prx	prx	prx
bng	prx	prx	prx
bng	prx	wopt	prx
bng	prx	wopt	prx
bng	wopt	cache	prx
bng	wopt	cache	prx
bng	wopt	dpi	prx
bng	wopt	dpi	prx
bng	wopt	vopt	prx
bng	wopt	vopt	prx
bng	wopt	hhe	prx
bng	wopt	hhe	prx
bng	wopt	lb	prx
bng	wopt	lb	prx
bng	wopt	prx	prx
bng	wopt	prx	prx
bng	wopt	av	prx
bng	wopt	av	prx
bng	wopt	prx	prx
bng	wopt	prx	prx
bng	wopt	wopt	prx
bng	wopt	wopt	prx
bng	cache	cache	vopt
bng	cache	dpi	vopt
bng	cache	vopt	vopt
bng	cache	hhe	vopt
bng	cache	lb	vopt
bng	cache	prx	vopt
bng	cache	av	vopt
bng	cache	prx	vopt
bng	cache	wopt	vopt
bng	dpi	cache	vopt
bng	dpi	dpi	vopt
bng	dpi	vopt	vopt
bng	dpi	hhe	vopt
bng	dpi	lb	vopt
bng	dpi	prx	vopt
bng	dpi	av	vopt
bng	dpi	prx	vopt
bng	dpi	wopt	vopt
bng	vopt	cache	vopt
bng	vopt	dpi	vopt
bng	vopt	vopt	vopt
bng	vopt	hhe	vopt
bng	vopt	lb	vopt
bng	vopt	prx	vopt
bng	vopt	av	vopt
bng	vopt	prx	vopt
bng	vopt	wopt	vopt
bng	hhe	cache	vopt
bng	hhe	dpi	vopt
bng	hhe	vopt	vopt
bng	hhe	hhe	vopt
bng	hhe	lb	vopt
bng	hhe	prx	vopt
bng	hhe	av	vopt
bng	hhe	prx	vopt
bng	hhe	wopt	vopt
bng	lb	cache	vopt
bng	lb	dpi	vopt
bng	lb	vopt	vopt
bng	lb	hhe	vopt
bng	lb	lb	vopt
bng	lb	prx	vopt
bng	lb	av	vopt
bng	lb	prx	vopt
bng	lb	wopt	vopt
bng	prx	cache	vopt
bng	prx	dpi	vopt
bng	prx	vopt	vopt
bng	prx	hhe	vopt
bng	prx	lb	vopt
bng	prx	prx	vopt
bng	prx	av	vopt
bng	prx	prx	vopt
bng	prx	wopt	vopt
bng	av	cache	vopt
bng	av	dpi	vopt
bng	av	vopt	vopt
bng	av	hhe	vopt
bng	av	lb	vopt
bng	av	prx	vopt
bng	av	av	vopt
bng	av	prx	vopt
bng	av	wopt	vopt
bng	prx	cache	vopt
bng	prx	dpi	vopt
bng	prx	vopt	vopt
bng	prx	hhe	vopt
bng	prx	lb	vopt
bng	prx	prx	vopt
bng	prx	av	vopt
bng	prx	prx	vopt
bng	prx	wopt	vopt
bng	wopt	cache	vopt
bng	wopt	dpi	vopt
bng	wopt	vopt	vopt
bng	wopt	hhe	vopt
bng	wopt	lb	vopt
bng	wopt	prx	vopt
bng	wopt	av	vopt
bng	wopt	prx	vopt
bng	wopt	wopt	vopt
bng	cache	cache	wopt
bng	cache	dpi	wopt
bng	cache	vopt	wopt
bng	cache	hhe	wopt
bng	cache	lb	wopt
bng	cache	prx	wopt
bng	cache	av	wopt
bng	cache	prx	wopt
bng	cache	wopt	wopt
bng	dpi	cache	wopt
bng	dpi	dpi	wopt
bng	dpi	vopt	wopt
bng	dpi	hhe	wopt
bng	dpi	lb	wopt
bng	dpi	prx	wopt
bng	dpi	av	wopt
bng	dpi	prx	wopt
bng	dpi	wopt	wopt
bng	vopt	cache	wopt
bng	vopt	dpi	wopt
bng	vopt	vopt	wopt
bng	vopt	hhe	wopt
bng	vopt	lb	wopt
bng	vopt	prx	wopt
bng	vopt	av	wopt
bng	vopt	prx	wopt
bng	vopt	wopt	wopt
bng	hhe	cache	wopt
bng	hhe	dpi	wopt
bng	hhe	vopt	wopt
bng	hhe	hhe	wopt
bng	hhe	lb	wopt
bng	hhe	prx	wopt
bng	hhe	av	wopt
bng	hhe	prx	wopt
bng	hhe	wopt	wopt
bng	lb	cache	wopt
bng	lb	dpi	wopt
bng	lb	vopt	wopt
bng	lb	hhe	wopt
bng	lb	lb	wopt
bng	lb	prx	wopt
bng	lb	av	wopt
bng	lb	prx	wopt
bng	lb	wopt	wopt
bng	prx	cache	wopt
bng	prx	dpi	wopt
bng	prx	vopt	wopt
bng	prx	hhe	wopt
bng	prx	lb	wopt
bng	prx	prx	wopt
bng	prx	av	wopt
bng	prx	prx	wopt
bng	prx	wopt	wopt
bng	av	cache	wopt
bng	av	dpi	wopt
bng	av	vopt	wopt
bng	av	hhe	wopt
bng	av	lb	wopt
bng	av	prx	wopt
bng	av	av	wopt
bng	av	prx	wopt
bng	av	wopt	wopt
bng	prx	cache	wopt
bng	prx	dpi	wopt
bng	prx	vopt	wopt
bng	prx	hhe	wopt
bng	prx	lb	wopt
bng	prx	prx	wopt
bng	prx	av	wopt
bng	prx	prx	wopt
bng	prx	wopt	wopt
bng	wopt	cache	wopt
bng	wopt	dpi	wopt
bng	wopt	vopt	wopt
bng	wopt	hhe	wopt
bng	wopt	lb	wopt
bng	wopt	prx	wopt
bng	wopt	av	wopt
bng	wopt	prx	wopt
bng	wopt	wopt	wopt
cmts	cache	cache	av
cmts	cache	dpi	av
cmts	cache	vopt	av
cmts	cache	hhe	av
cmts	cache	lb	av
cmts	cache	prx	av
cmts	cache	av	av
cmts	cache	prx	av
cmts	cache	wopt	av
cmts	dpi	cache	av
cmts	dpi	dpi	av
cmts	dpi	vopt	av
cmts	dpi	hhe	av
cmts	dpi	lb	av
cmts	dpi	prx	av
cmts	dpi	av	av
cmts	dpi	prx	av
cmts	dpi	wopt	av
cmts	vopt	cache	av
cmts	vopt	dpi	av
cmts	vopt	vopt	av
cmts	vopt	hhe	av
cmts	vopt	lb	av
cmts	vopt	prx	av
cmts	vopt	av	av
cmts	vopt	prx	av
cmts	vopt	wopt	av
cmts	hhe	cache	av
cmts	hhe	dpi	av
cmts	hhe	vopt	av
cmts	hhe	hhe	av
cmts	hhe	lb	av
cmts	hhe	prx	av
cmts	hhe	av	av
cmts	hhe	prx	av
cmts	hhe	wopt	av
cmts	lb	cache	av
cmts	lb	dpi	av
cmts	lb	vopt	av
cmts	lb	hhe	av
cmts	lb	lb	av
cmts	lb	prx	av
cmts	lb	av	av
cmts	lb	prx	av
cmts	lb	wopt	av
cmts	prx	cache	av
cmts	prx	dpi	av
cmts	prx	vopt	av
cmts	prx	hhe	av
cmts	prx	lb	av
cmts	prx	prx	av
cmts	prx	av	av
cmts	prx	prx	av
cmts	prx	wopt	av
cmts	av	cache	av
cmts	av	dpi	av
cmts	av	vopt	av
cmts	av	hhe	av
cmts	av	lb	av
cmts	av	prx	av
cmts	av	av	av
cmts	av	prx	av
cmts	av	wopt	av
cmts	prx	cache	av
cmts	prx	dpi	av
cmts	prx	vopt	av
cmts	prx	hhe	av
cmts	prx	lb	av
cmts	prx	prx	av
cmts	prx	av	av
cmts	prx	prx	av
cmts	prx	wopt	av
cmts	wopt	cache	av
cmts	wopt	dpi	av
cmts	wopt	vopt	av
cmts	wopt	hhe	av
cmts	wopt	lb	av
cmts	wopt	prx	av
cmts	wopt	av	av
cmts	wopt	prx	av
cmts	wopt	wopt	av
cmts	cache	cache	cache
cmts	cache	dpi	cache
cmts	cache	vopt	cache
cmts	cache	hhe	cache
cmts	cache	lb	cache
cmts	cache	prx	cache
cmts	cache	av	cache
cmts	cache	prx	cache
cmts	cache	wopt	cache
cmts	dpi	cache	cache
cmts	dpi	dpi	cache
cmts	dpi	vopt	cache
cmts	dpi	hhe	cache
cmts	dpi	lb	cache
cmts	dpi	prx	cache
cmts	dpi	av	cache
cmts	dpi	prx	cache
cmts	dpi	wopt	cache
cmts	vopt	cache	cache
cmts	vopt	dpi	cache
cmts	vopt	vopt	cache
cmts	vopt	hhe	cache
cmts	vopt	lb	cache
cmts	vopt	prx	cache
cmts	vopt	av	cache
cmts	vopt	prx	cache
cmts	vopt	wopt	cache
cmts	hhe	cache	cache
cmts	hhe	dpi	cache
cmts	hhe	vopt	cache
cmts	hhe	hhe	cache
cmts	hhe	lb	cache
cmts	hhe	prx	cache
cmts	hhe	av	cache
cmts	hhe	prx	cache
cmts	hhe	wopt	cache
cmts	lb	cache	cache
cmts	lb	dpi	cache
cmts	lb	vopt	cache
cmts	lb	hhe	cache
cmts	lb	lb	cache
cmts	lb	prx	cache
cmts	lb	av	cache
cmts	lb	prx	cache
cmts	lb	wopt	cache
cmts	prx	cache	cache
cmts	prx	dpi	cache
cmts	prx	vopt	cache
cmts	prx	hhe	cache
cmts	prx	lb	cache
cmts	prx	prx	cache
cmts	prx	av	cache
cmts	prx	prx	cache
cmts	prx	wopt	cache
cmts	av	cache	cache
cmts	av	dpi	cache
cmts	av	vopt	cache
cmts	av	hhe	cache
cmts	av	lb	cache
cmts	av	prx	cache
cmts	av	av	cache
cmts	av	prx	cache
cmts	av	wopt	cache
cmts	prx	cache	cache
cmts	prx	dpi	cache
cmts	prx	vopt	cache
cmts	prx	hhe	cache
cmts	prx	lb	cache
cmts	prx	prx	cache
cmts	prx	av	cache
cmts	prx	prx	cache
cmts	prx	wopt	cache
cmts	wopt	cache	cache
cmts	wopt	dpi	cache
cmts	wopt	vopt	cache
cmts	wopt	hhe	cache
cmts	wopt	lb	cache
cmts	wopt	prx	cache
cmts	wopt	av	cache
cmts	wopt	prx	cache
cmts	wopt	wopt	cache
cmts	cache	cache	dpi
cmts	cache	dpi	dpi
cmts	cache	vopt	dpi
cmts	cache	hhe	dpi
cmts	cache	lb	dpi
cmts	cache	prx	dpi
cmts	cache	av	dpi
cmts	cache	prx	dpi
cmts	cache	wopt	dpi
cmts	dpi	cache	dpi
cmts	dpi	dpi	dpi
cmts	dpi	vopt	dpi
cmts	dpi	hhe	dpi
cmts	dpi	lb	dpi
cmts	dpi	prx	dpi
cmts	dpi	av	dpi
cmts	dpi	prx	dpi
cmts	dpi	wopt	dpi
cmts	vopt	cache	dpi
cmts	vopt	dpi	dpi
cmts	vopt	vopt	dpi
cmts	vopt	hhe	dpi
cmts	vopt	lb	dpi
cmts	vopt	prx	dpi
cmts	vopt	av	dpi
cmts	vopt	prx	dpi
cmts	vopt	wopt	dpi
cmts	hhe	cache	dpi
cmts	hhe	dpi	dpi
cmts	hhe	vopt	dpi
cmts	hhe	hhe	dpi
cmts	hhe	lb	dpi
cmts	hhe	prx	dpi
cmts	hhe	av	dpi
cmts	hhe	prx	dpi
cmts	hhe	wopt	dpi
cmts	lb	cache	dpi
cmts	lb	dpi	dpi
cmts	lb	vopt	dpi
cmts	lb	hhe	dpi
cmts	lb	lb	dpi
cmts	lb	prx	dpi
cmts	lb	av	dpi
cmts	lb	prx	dpi
cmts	lb	wopt	dpi
cmts	prx	cache	dpi
cmts	prx	dpi	dpi
cmts	prx	vopt	dpi
cmts	prx	hhe	dpi
cmts	prx	lb	dpi
cmts	prx	prx	dpi
cmts	prx	av	dpi
cmts	prx	prx	dpi
cmts	prx	wopt	dpi
cmts	av	cache	dpi
cmts	av	dpi	dpi
cmts	av	vopt	dpi
cmts	av	hhe	dpi
cmts	av	lb	dpi
cmts	av	prx	dpi
cmts	av	av	dpi
cmts	av	prx	dpi
cmts	av	wopt	dpi
cmts	prx	cache	dpi
cmts	prx	dpi	dpi
cmts	prx	vopt	dpi
cmts	prx	hhe	dpi
cmts	prx	lb	dpi
cmts	prx	prx	dpi
cmts	prx	av	dpi
cmts	prx	prx	dpi
cmts	prx	wopt	dpi
cmts	wopt	cache	dpi
cmts	wopt	dpi	dpi
cmts	wopt	vopt	dpi
cmts	wopt	hhe	dpi
cmts	wopt	lb	dpi
cmts	wopt	prx	dpi
cmts	wopt	av	dpi
cmts	wopt	prx	dpi
cmts	wopt	wopt	dpi
cmts	cache	cache	hhe
cmts	cache	dpi	hhe
cmts	cache	vopt	hhe
cmts	cache	hhe	hhe
cmts	cache	lb	hhe
cmts	cache	prx	hhe
cmts	cache	av	hhe
cmts	cache	prx	hhe
cmts	cache	wopt	hhe
cmts	dpi	cache	hhe
cmts	dpi	dpi	hhe
cmts	dpi	vopt	hhe
cmts	dpi	hhe	hhe
cmts	dpi	lb	hhe
cmts	dpi	prx	hhe
cmts	dpi	av	hhe
cmts	dpi	prx	hhe
cmts	dpi	wopt	hhe
cmts	vopt	cache	hhe
cmts	vopt	dpi	hhe
cmts	vopt	vopt	hhe
cmts	vopt	hhe	hhe
cmts	vopt	lb	hhe
cmts	vopt	prx	hhe
cmts	vopt	av	hhe
cmts	vopt	prx	hhe
cmts	vopt	wopt	hhe
cmts	hhe	cache	hhe
cmts	hhe	dpi	hhe
cmts	hhe	vopt	hhe
cmts	hhe	hhe	hhe
cmts	hhe	lb	hhe
cmts	hhe	prx	hhe
cmts	hhe	av	hhe
cmts	hhe	prx	hhe
cmts	hhe	wopt	hhe
cmts	lb	cache	hhe
cmts	lb	dpi	hhe
cmts	lb	vopt	hhe
cmts	lb	hhe	hhe
cmts	lb	lb	hhe
cmts	lb	prx	hhe
cmts	lb	av	hhe
cmts	lb	prx	hhe
cmts	lb	wopt	hhe
cmts	prx	cache	hhe
cmts	prx	dpi	hhe
cmts	prx	vopt	hhe
cmts	prx	hhe	hhe
cmts	prx	lb	hhe
cmts	prx	prx	hhe
cmts	prx	av	hhe
cmts	prx	prx	hhe
cmts	prx	wopt	hhe
cmts	av	cache	hhe
cmts	av	dpi	hhe
cmts	av	vopt	hhe
cmts	av	hhe	hhe
cmts	av	lb	hhe
cmts	av	prx	hhe
cmts	av	av	hhe
cmts	av	prx	hhe
cmts	av	wopt	hhe
cmts	prx	cache	hhe
cmts	prx	dpi	hhe
cmts	prx	vopt	hhe
cmts	prx	hhe	hhe
cmts	prx	lb	hhe
cmts	prx	prx	hhe
cmts	prx	av	hhe
cmts	prx	prx	hhe
cmts	prx	wopt	hhe
cmts	wopt	cache	hhe
cmts	wopt	dpi	hhe
cmts	wopt	vopt	hhe
cmts	wopt	hhe	hhe
cmts	wopt	lb	hhe
cmts	wopt	prx	hhe
cmts	wopt	av	hhe
cmts	wopt	prx	hhe
cmts	wopt	wopt	hhe
cmts	cache	cache	lb
cmts	cache	dpi	lb
cmts	cache	vopt	lb
cmts	cache	hhe	lb
cmts	cache	lb	lb
cmts	cache	prx	lb
cmts	cache	av	lb
cmts	cache	prx	lb
cmts	cache	wopt	lb
cmts	dpi	cache	lb
cmts	dpi	dpi	lb
cmts	dpi	vopt	lb
cmts	dpi	hhe	lb
cmts	dpi	lb	lb
cmts	dpi	prx	lb
cmts	dpi	av	lb
cmts	dpi	prx	lb
cmts	dpi	wopt	lb
cmts	vopt	cache	lb
cmts	vopt	dpi	lb
cmts	vopt	vopt	lb
cmts	vopt	hhe	lb
cmts	vopt	lb	lb
cmts	vopt	prx	lb
cmts	vopt	av	lb
cmts	vopt	prx	lb
cmts	vopt	wopt	lb
cmts	hhe	cache	lb
cmts	hhe	dpi	lb
cmts	hhe	vopt	lb
cmts	hhe	hhe	lb
cmts	hhe	lb	lb
cmts	hhe	prx	lb
cmts	hhe	av	lb
cmts	hhe	prx	lb
cmts	hhe	wopt	lb
cmts	lb	cache	lb
cmts	lb	dpi	lb
cmts	lb	vopt	lb
cmts	lb	hhe	lb
cmts	lb	lb	lb
cmts	lb	prx	lb
cmts	lb	av	lb
cmts	lb	prx	lb
cmts	lb	wopt	lb
cmts	prx	cache	lb
cmts	prx	dpi	lb
cmts	prx	vopt	lb
cmts	prx	hhe	lb
cmts	prx	lb	lb
cmts	prx	prx	lb
cmts	prx	av	lb
cmts	prx	prx	lb
cmts	prx	wopt	lb
cmts	av	cache	lb
cmts	av	dpi	lb
cmts	av	vopt	lb
cmts	av	hhe	lb
cmts	av	lb	lb
cmts	av	prx	lb
cmts	av	av	lb
cmts	av	prx	lb
cmts	av	wopt	lb
cmts	prx	cache	lb
cmts	prx	dpi	lb
cmts	prx	vopt	lb
cmts	prx	hhe	lb
cmts	prx	lb	lb
cmts	prx	prx	lb
cmts	prx	av	lb
cmts	prx	prx	lb
cmts	prx	wopt	lb
cmts	wopt	cache	lb
cmts	wopt	dpi	lb
cmts	wopt	vopt	lb
cmts	wopt	hhe	lb
cmts	wopt	lb	lb
cmts	wopt	prx	lb
cmts	wopt	av	lb
cmts	wopt	prx	lb
cmts	wopt	wopt	lb
cmts	cache	cache	prx
cmts	cache	cache	prx
cmts	cache	dpi	prx
cmts	cache	dpi	prx
cmts	cache	vopt	prx
cmts	cache	vopt	prx
cmts	cache	hhe	prx
cmts	cache	hhe	prx
cmts	cache	lb	prx
cmts	cache	lb	prx
cmts	cache	prx	prx
cmts	cache	prx	prx
cmts	cache	av	prx
cmts	cache	av	prx
cmts	cache	prx	prx
cmts	cache	prx	prx
cmts	cache	wopt	prx
cmts	cache	wopt	prx
cmts	dpi	cache	prx
cmts	dpi	cache	prx
cmts	dpi	dpi	prx
cmts	dpi	dpi	prx
cmts	dpi	vopt	prx
cmts	dpi	vopt	prx
cmts	dpi	hhe	prx
cmts	dpi	hhe	prx
cmts	dpi	lb	prx
cmts	dpi	lb	prx
cmts	dpi	prx	prx
cmts	dpi	prx	prx
cmts	dpi	av	prx
cmts	dpi	av	prx
cmts	dpi	prx	prx
cmts	dpi	prx	prx
cmts	dpi	wopt	prx
cmts	dpi	wopt	prx
cmts	vopt	cache	prx
cmts	vopt	cache	prx
cmts	vopt	dpi	prx
cmts	vopt	dpi	prx
cmts	vopt	vopt	prx
cmts	vopt	vopt	prx
cmts	vopt	hhe	prx
cmts	vopt	hhe	prx
cmts	vopt	lb	prx
cmts	vopt	lb	prx
cmts	vopt	prx	prx
cmts	vopt	prx	prx
cmts	vopt	av	prx
cmts	vopt	av	prx
cmts	vopt	prx	prx
cmts	vopt	prx	prx
cmts	vopt	wopt	prx
cmts	vopt	wopt	prx
cmts	hhe	cache	prx
cmts	hhe	cache	prx
cmts	hhe	dpi	prx
cmts	hhe	dpi	prx
cmts	hhe	vopt	prx
cmts	hhe	vopt	prx
cmts	hhe	hhe	prx
cmts	hhe	hhe	prx
cmts	hhe	lb	prx
cmts	hhe	lb	prx
cmts	hhe	prx	prx
cmts	hhe	prx	prx
cmts	hhe	av	prx
cmts	hhe	av	prx
cmts	hhe	prx	prx
cmts	hhe	prx	prx
cmts	hhe	wopt	prx
cmts	hhe	wopt	prx
cmts	lb	cache	prx
cmts	lb	cache	prx
cmts	lb	dpi	prx
cmts	lb	dpi	prx
cmts	lb	vopt	prx
cmts	lb	vopt	prx
cmts	lb	hhe	prx
cmts	lb	hhe	prx
cmts	lb	lb	prx
cmts	lb	lb	prx
cmts	lb	prx	prx
cmts	lb	prx	prx
cmts	lb	av	prx
cmts	lb	av	prx
cmts	lb	prx	prx
cmts	lb	prx	prx
cmts	lb	wopt	prx
cmts	lb	wopt	prx
cmts	prx	cache	prx
cmts	prx	cache	prx
cmts	prx	dpi	prx
cmts	prx	dpi	prx
cmts	prx	vopt	prx
cmts	prx	vopt	prx
cmts	prx	hhe	prx
cmts	prx	hhe	prx
cmts	prx	lb	prx
cmts	prx	lb	prx
cmts	prx	prx	prx
cmts	prx	prx	prx
cmts	prx	av	prx
cmts	prx	av	prx
cmts	prx	prx	prx
cmts	prx	prx	prx
cmts	prx	wopt	prx
cmts	prx	wopt	prx
cmts	av	cache	prx
cmts	av	cache	prx
cmts	av	dpi	prx
cmts	av	dpi	prx
cmts	av	vopt	prx
cmts	av	vopt	prx
cmts	av	hhe	prx
cmts	av	hhe	prx
cmts	av	lb	prx
cmts	av	lb	prx
cmts	av	prx	prx
cmts	av	prx	prx
cmts	av	av	prx
cmts	av	av	prx
cmts	av	prx	prx
cmts	av	prx	prx
cmts	av	wopt	prx
cmts	av	wopt	prx
cmts	prx	cache	prx
cmts	prx	cache	prx
cmts	prx	dpi	prx
cmts	prx	dpi	prx
cmts	prx	vopt	prx
cmts	prx	vopt	prx
cmts	prx	hhe	prx
cmts	prx	hhe	prx
cmts	prx	lb	prx
cmts	prx	lb	prx
cmts	prx	prx	prx
cmts	prx	prx	prx
cmts	prx	av	prx
cmts	prx	av	prx
cmts	prx	prx	prx
cmts	prx	prx	prx
cmts	prx	wopt	prx
cmts	prx	wopt	prx
cmts	wopt	cache	prx
cmts	wopt	cache	prx
cmts	wopt	dpi	prx
cmts	wopt	dpi	prx
cmts	wopt	vopt	prx
cmts	wopt	vopt	prx
cmts	wopt	hhe	prx
cmts	wopt	hhe	prx
cmts	wopt	lb	prx
cmts	wopt	lb	prx
cmts	wopt	prx	prx
cmts	wopt	prx	prx
cmts	wopt	av	prx
cmts	wopt	av	prx
cmts	wopt	prx	prx
cmts	wopt	prx	prx
cmts	wopt	wopt	prx
cmts	wopt	wopt	prx
cmts	cache	cache	vopt
cmts	cache	dpi	vopt
cmts	cache	vopt	vopt
cmts	cache	hhe	vopt
cmts	cache	lb	vopt
cmts	cache	prx	vopt
cmts	cache	av	vopt
cmts	cache	prx	vopt
cmts	cache	wopt	vopt
cmts	dpi	cache	vopt
cmts	dpi	dpi	vopt
cmts	dpi	vopt	vopt
cmts	dpi	hhe	vopt
cmts	dpi	lb	vopt
cmts	dpi	prx	vopt
cmts	dpi	av	vopt
cmts	dpi	prx	vopt
cmts	dpi	wopt	vopt
cmts	vopt	cache	vopt
cmts	vopt	dpi	vopt
cmts	vopt	vopt	vopt
cmts	vopt	hhe	vopt
cmts	vopt	lb	vopt
cmts	vopt	prx	vopt
cmts	vopt	av	vopt
cmts	vopt	prx	vopt
cmts	vopt	wopt	vopt
cmts	hhe	cache	vopt
cmts	hhe	dpi	vopt
cmts	hhe	vopt	vopt
cmts	hhe	hhe	vopt
cmts	hhe	lb	vopt
cmts	hhe	prx	vopt
cmts	hhe	av	vopt
cmts	hhe	prx	vopt
cmts	hhe	wopt	vopt
cmts	lb	cache	vopt
cmts	lb	dpi	vopt
cmts	lb	vopt	vopt
cmts	lb	hhe	vopt
cmts	lb	lb	vopt
cmts	lb	prx	vopt
cmts	lb	av	vopt
cmts	lb	prx	vopt
cmts	lb	wopt	vopt
cmts	prx	cache	vopt
cmts	prx	dpi	vopt
cmts	prx	vopt	vopt
cmts	prx	hhe	vopt
cmts	prx	lb	vopt
cmts	prx	prx	vopt
cmts	prx	av	vopt
cmts	prx	prx	vopt
cmts	prx	wopt	vopt
cmts	av	cache	vopt
cmts	av	dpi	vopt
cmts	av	vopt	vopt
cmts	av	hhe	vopt
cmts	av	lb	vopt
cmts	av	prx	vopt
cmts	av	av	vopt
cmts	av	prx	vopt
cmts	av	wopt	vopt
cmts	prx	cache	vopt
cmts	prx	dpi	vopt
cmts	prx	vopt	vopt
cmts	prx	hhe	vopt
cmts	prx	lb	vopt
cmts	prx	prx	vopt
cmts	prx	av	vopt
cmts	prx	prx	vopt
cmts	prx	wopt	vopt
cmts	wopt	cache	vopt
cmts	wopt	dpi	vopt
cmts	wopt	vopt	vopt
cmts	wopt	hhe	vopt
cmts	wopt	lb	vopt
cmts	wopt	prx	vopt
cmts	wopt	av	vopt
cmts	wopt	prx	vopt
cmts	wopt	wopt	vopt
cmts	cache	cache	wopt
cmts	cache	dpi	wopt
cmts	cache	vopt	wopt
cmts	cache	hhe	wopt
cmts	cache	lb	wopt
cmts	cache	prx	wopt
cmts	cache	av	wopt
cmts	cache	prx	wopt
cmts	cache	wopt	wopt
cmts	dpi	cache	wopt
cmts	dpi	dpi	wopt
cmts	dpi	vopt	wopt
cmts	dpi	hhe	wopt
cmts	dpi	lb	wopt
cmts	dpi	prx	wopt
cmts	dpi	av	wopt
cmts	dpi	prx	wopt
cmts	dpi	wopt	wopt
cmts	vopt	cache	wopt
cmts	vopt	dpi	wopt
cmts	vopt	vopt	wopt
cmts	vopt	hhe	wopt
cmts	vopt	lb	wopt
cmts	vopt	prx	wopt
cmts	vopt	av	wopt
cmts	vopt	prx	wopt
cmts	vopt	wopt	wopt
cmts	hhe	cache	wopt
cmts	hhe	dpi	wopt
cmts	hhe	vopt	wopt
cmts	hhe	hhe	wopt
cmts	hhe	lb	wopt
cmts	hhe	prx	wopt
cmts	hhe	av	wopt
cmts	hhe	prx	wopt
cmts	hhe	wopt	wopt
cmts	lb	cache	wopt
cmts	lb	dpi	wopt
cmts	lb	vopt	wopt
cmts	lb	hhe	wopt
cmts	lb	lb	wopt
cmts	lb	prx	wopt
cmts	lb	av	wopt
cmts	lb	prx	wopt
cmts	lb	wopt	wopt
cmts	prx	cache	wopt
cmts	prx	dpi	wopt
cmts	prx	vopt	wopt
cmts	prx	hhe	wopt
cmts	prx	lb	wopt
cmts	prx	prx	wopt
cmts	prx	av	wopt
cmts	prx	prx	wopt
cmts	prx	wopt	wopt
cmts	av	cache	wopt
cmts	av	dpi	wopt
cmts	av	vopt	wopt
cmts	av	hhe	wopt
cmts	av	lb	wopt
cmts	av	prx	wopt
cmts	av	av	wopt
cmts	av	prx	wopt
cmts	av	wopt	wopt
cmts	prx	cache	wopt
cmts	prx	dpi	wopt
cmts	prx	vopt	wopt
cmts	prx	hhe	wopt
cmts	prx	lb	wopt
cmts	prx	prx	wopt
cmts	prx	av	wopt
cmts	prx	prx	wopt
cmts	prx	wopt	wopt
cmts	wopt	cache	wopt
cmts	wopt	dpi	wopt
cmts	wopt	vopt	wopt
cmts	wopt	hhe	wopt
cmts	wopt	lb	wopt
cmts	wopt	prx	wopt
cmts	wopt	av	wopt
cmts	wopt	prx	wopt
cmts	wopt	wopt	wopt
fw	ddos	cache	av
fw	ddos	dpi	av
fw	ddos	vopt	av
fw	ddos	hhe	av
fw	ddos	lb	av
fw	ddos	prx	av
fw	ddos	av	av
fw	ddos	prx	av
fw	ddos	wopt	av
fw	tls	avc	av
fw	ddos	cache	cache
fw	ddos	dpi	cache
fw	ddos	vopt	cache
fw	ddos	hhe	cache
fw	ddos	lb	cache
fw	ddos	prx	cache
fw	ddos	av	cache
fw	ddos	prx	cache
fw	ddos	wopt	cache
fw	tls	avc	cache
fw	ddos	cache	dpi
fw	ddos	dpi	dpi
fw	ddos	vopt	dpi
fw	ddos	hhe	dpi
fw	ddos	lb	dpi
fw	ddos	prx	dpi
fw	ddos	av	dpi
fw	ddos	prx	dpi
fw	ddos	wopt	dpi
fw	tls	avc	dpi
fw	ddos	cache	hhe
fw	ddos	dpi	hhe
fw	ddos	vopt	hhe
fw	ddos	hhe	hhe
fw	ddos	lb	hhe
fw	ddos	prx	hhe
fw	ddos	av	hhe
fw	ddos	prx	hhe
fw	ddos	wopt	hhe
fw	tls	avc	hhe
fw	ddos	cache	lb
fw	ddos	dpi	lb
fw	ddos	vopt	lb
fw	ddos	hhe	lb
fw	ddos	lb	lb
fw	ddos	prx	lb
fw	ddos	av	lb
fw	ddos	prx	lb
fw	ddos	wopt	lb
fw	tls	avc	lb
fw	ddos	cache	prx
fw	ddos	cache	prx
fw	ddos	dpi	prx
fw	ddos	dpi	prx
fw	ddos	vopt	prx
fw	ddos	vopt	prx
fw	ddos	hhe	prx
fw	ddos	hhe	prx
fw	ddos	lb	prx
fw	ddos	lb	prx
fw	ddos	prx	prx
fw	ddos	prx	prx
fw	ddos	av	prx
fw	ddos	av	prx
fw	ddos	prx	prx
fw	ddos	prx	prx
fw	ddos	wopt	prx
fw	ddos	wopt	prx
fw	tls	avc	prx
fw	tls	avc	prx
fw	ddos	cache	vopt
fw	ddos	dpi	vopt
fw	ddos	vopt	vopt
fw	ddos	hhe	vopt
fw	ddos	lb	vopt
fw	ddos	prx	vopt
fw	ddos	av	vopt
fw	ddos	prx	vopt
fw	ddos	wopt	vopt
fw	tls	avc	vopt
fw	ddos	cache	wopt
fw	ddos	dpi	wopt
fw	ddos	vopt	wopt
fw	ddos	hhe	wopt
fw	ddos	lb	wopt
fw	ddos	prx	wopt
fw	ddos	av	wopt
fw	ddos	prx	wopt
fw	ddos	wopt	wopt
fw	tls	avc	wopt
nat	fw	tps	av
nat	fw	ids	av
nat	fw	tps	cache
nat	fw	ids	cache
nat	fw	tps	dpi
nat	fw	ids	dpi
nat	fw	tps	hhe
nat	fw	ids	hhe
nat	fw	tps	lb
nat	fw	ids	lb
nat	fw	tps	prx
nat	fw	tps	prx
nat	fw	ids	prx
nat	fw	ids	prx
nat	fw	tps	vopt
nat	fw	ids	vopt
nat	fw	tps	wopt
nat	fw	ids	wopt
olt	cache	cache	av
olt	cache	dpi	av
olt	cache	vopt	av
olt	cache	hhe	av
olt	cache	lb	av
olt	cache	prx	av
olt	cache	av	av
olt	cache	prx	av
olt	cache	wopt	av
olt	dpi	cache	av
olt	dpi	dpi	av
olt	dpi	vopt	av
olt	dpi	hhe	av
olt	dpi	lb	av
olt	dpi	prx	av
olt	dpi	av	av
olt	dpi	prx	av
olt	dpi	wopt	av
olt	vopt	cache	av
olt	vopt	dpi	av
olt	vopt	vopt	av
olt	vopt	hhe	av
olt	vopt	lb	av
olt	vopt	prx	av
olt	vopt	av	av
olt	vopt	prx	av
olt	vopt	wopt	av
olt	hhe	cache	av
olt	hhe	dpi	av
olt	hhe	vopt	av
olt	hhe	hhe	av
olt	hhe	lb	av
olt	hhe	prx	av
olt	hhe	av	av
olt	hhe	prx	av
olt	hhe	wopt	av
olt	lb	cache	av
olt	lb	dpi	av
olt	lb	vopt	av
olt	lb	hhe	av
olt	lb	lb	av
olt	lb	prx	av
olt	lb	av	av
olt	lb	prx	av
olt	lb	wopt	av
olt	prx	cache	av
olt	prx	dpi	av
olt	prx	vopt	av
olt	prx	hhe	av
olt	prx	lb	av
olt	prx	prx	av
olt	prx	av	av
olt	prx	prx	av
olt	prx	wopt	av
olt	av	cache	av
olt	av	dpi	av
olt	av	vopt	av
olt	av	hhe	av
olt	av	lb	av
olt	av	prx	av
olt	av	av	av
olt	av	prx	av
olt	av	wopt	av
olt	prx	cache	av
olt	prx	dpi	av
olt	prx	vopt	av
olt	prx	hhe	av
olt	prx	lb	av
olt	prx	prx	av
olt	prx	av	av
olt	prx	prx	av
olt	prx	wopt	av
olt	wopt	cache	av
olt	wopt	dpi	av
olt	wopt	vopt	av
olt	wopt	hhe	av
olt	wopt	lb	av
olt	wopt	prx	av
olt	wopt	av	av
olt	wopt	prx	av
olt	wopt	wopt	av
olt	cache	cache	cache
olt	cache	dpi	cache
olt	cache	vopt	cache
olt	cache	hhe	cache
olt	cache	lb	cache
olt	cache	prx	cache
olt	cache	av	cache
olt	cache	prx	cache
olt	cache	wopt	cache
olt	dpi	cache	cache
olt	dpi	dpi	cache
olt	dpi	vopt	cache
olt	dpi	hhe	cache
olt	dpi	lb	cache
olt	dpi	prx	cache
olt	dpi	av	cache
olt	dpi	prx	cache
olt	dpi	wopt	cache
olt	vopt	cache	cache
olt	vopt	dpi	cache
olt	vopt	vopt	cache
olt	vopt	hhe	cache
olt	vopt	lb	cache
olt	vopt	prx	cache
olt	vopt	av	cache
olt	vopt	prx	cache
olt	vopt	wopt	cache
olt	hhe	cache	cache
olt	hhe	dpi	cache
olt	hhe	vopt	cache
olt	hhe	hhe	cache
olt	hhe	lb	cache
olt	hhe	prx	cache
olt	hhe	av	cache
olt	hhe	prx	cache
olt	hhe	wopt	cache
olt	lb	cache	cache
olt	lb	dpi	cache
olt	lb	vopt	cache
olt	lb	hhe	cache
olt	lb	lb	cache
olt	lb	prx	cache
olt	lb	av	cache
olt	lb	prx	cache
olt	lb	wopt	cache
olt	prx	cache	cache
olt	prx	dpi	cache
olt	prx	vopt	cache
olt	prx	hhe	cache
olt	prx	lb	cache
olt	prx	prx	cache
olt	prx	av	cache
olt	prx	prx	cache
olt	prx	wopt	cache
olt	av	cache	cache
olt	av	dpi	cache
olt	av	vopt	cache
olt	av	hhe	cache
olt	av	lb	cache
olt	av	prx	cache
olt	av	av	cache
olt	av	prx	cache
olt	av	wopt	cache
olt	prx	cache	cache
olt	prx	dpi	cache
olt	prx	vopt	cache
olt	prx	hhe	cache
olt	prx	lb	cache
olt	prx	prx	cache
olt	prx	av	cache
olt	prx	prx	cache
olt	prx	wopt	cache
olt	wopt	cache	cache
olt	wopt	dpi	cache
olt	wopt	vopt	cache
olt	wopt	hhe	cache
olt	wopt	lb	cache
olt	wopt	prx	cache
olt	wopt	av	cache
olt	wopt	prx	cache
olt	wopt	wopt	cache
olt	cache	cache	dpi
olt	cache	dpi	dpi
olt	cache	vopt	dpi
olt	cache	hhe	dpi
olt	cache	lb	dpi
olt	cache	prx	dpi
olt	cache	av	dpi
olt	cache	prx	dpi
olt	cache	wopt	dpi
olt	dpi	cache	dpi
olt	dpi	dpi	dpi
olt	dpi	vopt	dpi
olt	dpi	hhe	dpi
olt	dpi	lb	dpi
olt	dpi	prx	dpi
olt	dpi	av	dpi
olt	dpi	prx	dpi
olt	dpi	wopt	dpi
olt	vopt	cache	dpi
olt	vopt	dpi	dpi
olt	vopt	vopt	dpi
olt	vopt	hhe	dpi
olt	vopt	lb	dpi
olt	vopt	prx	dpi
olt	vopt	av	dpi
olt	vopt	prx	dpi
olt	vopt	wopt	dpi
olt	hhe	cache	dpi
olt	hhe	dpi	dpi
olt	hhe	vopt	dpi
olt	hhe	hhe	dpi
olt	hhe	lb	dpi
olt	hhe	prx	dpi
olt	hhe	av	dpi
olt	hhe	prx	dpi
olt	hhe	wopt	dpi
olt	lb	cache	dpi
olt	lb	dpi	dpi
olt	lb	vopt	dpi
olt	lb	hhe	dpi
olt	lb	lb	dpi
olt	lb	prx	dpi
olt	lb	av	dpi
olt	lb	prx	dpi
olt	lb	wopt	dpi
olt	prx	cache	dpi
olt	prx	dpi	dpi
olt	prx	vopt	dpi
olt	prx	hhe	dpi
olt	prx	lb	dpi
olt	prx	prx	dpi
olt	prx	av	dpi
olt	prx	prx	dpi
olt	prx	wopt	dpi
olt	av	cache	dpi
olt	av	dpi	dpi
olt	av	vopt	dpi
olt	av	hhe	dpi
olt	av	lb	dpi
olt	av	prx	dpi
olt	av	av	dpi
olt	av	prx	dpi
olt	av	wopt	dpi
olt	prx	cache	dpi
olt	prx	dpi	dpi
olt	prx	vopt	dpi
olt	prx	hhe	dpi
olt	prx	lb	dpi
olt	prx	prx	dpi
olt	prx	av	dpi
olt	prx	prx	dpi
olt	prx	wopt	dpi
olt	wopt	cache	dpi
olt	wopt	dpi	dpi
olt	wopt	vopt	dpi
olt	wopt	hhe	dpi
olt	wopt	lb	dpi
olt	wopt	prx	dpi
olt	wopt	av	dpi
olt	wopt	prx	dpi
olt	wopt	wopt	dpi
olt	cache	cache	hhe
olt	cache	dpi	hhe
olt	cache	vopt	hhe
olt	cache	hhe	hhe
olt	cache	lb	hhe
olt	cache	prx	hhe
olt	cache	av	hhe
olt	cache	prx	hhe
olt	cache	wopt	hhe
olt	dpi	cache	hhe
olt	dpi	dpi	hhe
olt	dpi	vopt	hhe
olt	dpi	hhe	hhe
olt	dpi	lb	hhe
olt	dpi	prx	hhe
olt	dpi	av	hhe
olt	dpi	prx	hhe
olt	dpi	wopt	hhe
olt	vopt	cache	hhe
olt	vopt	dpi	hhe
olt	vopt	vopt	hhe
olt	vopt	hhe	hhe
olt	vopt	lb	hhe
olt	vopt	prx	hhe
olt	vopt	av	hhe
olt	vopt	prx	hhe
olt	vopt	wopt	hhe
olt	hhe	cache	hhe
olt	hhe	dpi	hhe
olt	hhe	vopt	hhe
olt	hhe	hhe	hhe
olt	hhe	lb	hhe
olt	hhe	prx	hhe
olt	hhe	av	hhe
olt	hhe	prx	hhe
olt	hhe	wopt	hhe
olt	lb	cache	hhe
olt	lb	dpi	hhe
olt	lb	vopt	hhe
olt	lb	hhe	hhe
olt	lb	lb	hhe
olt	lb	prx	hhe
olt	lb	av	hhe
olt	lb	prx	hhe
olt	lb	wopt	hhe
olt	prx	cache	hhe
olt	prx	dpi	hhe
olt	prx	vopt	hhe
olt	prx	hhe	hhe
olt	prx	lb	hhe
olt	prx	prx	hhe
olt	prx	av	hhe
olt	prx	prx	hhe
olt	prx	wopt	hhe
olt	av	cache	hhe
olt	av	dpi	hhe
olt	av	vopt	hhe
olt	av	hhe	hhe
olt	av	lb	hhe
olt	av	prx	hhe
olt	av	av	hhe
olt	av	prx	hhe
olt	av	wopt	hhe
olt	prx	cache	hhe
olt	prx	dpi	hhe
olt	prx	vopt	hhe
olt	prx	hhe	hhe
olt	prx	lb	hhe
olt	prx	prx	hhe
olt	prx	av	hhe
olt	prx	prx	hhe
olt	prx	wopt	hhe
olt	wopt	cache	hhe
olt	wopt	dpi	hhe
olt	wopt	vopt	hhe
olt	wopt	hhe	hhe
olt	wopt	lb	hhe
olt	wopt	prx	hhe
olt	wopt	av	hhe
olt	wopt	prx	hhe
olt	wopt	wopt	hhe
olt	cache	cache	lb
olt	cache	dpi	lb
olt	cache	vopt	lb
olt	cache	hhe	lb
olt	cache	lb	lb
olt	cache	prx	lb
olt	cache	av	lb
olt	cache	prx	lb
olt	cache	wopt	lb
olt	dpi	cache	lb
olt	dpi	dpi	lb
olt	dpi	vopt	lb
olt	dpi	hhe	lb
olt	dpi	lb	lb
olt	dpi	prx	lb
olt	dpi	av	lb
olt	dpi	prx	lb
olt	dpi	wopt	lb
olt	vopt	cache	lb
olt	vopt	dpi	lb
olt	vopt	vopt	lb
olt	vopt	hhe	lb
olt	vopt	lb	lb
olt	vopt	prx	lb
olt	vopt	av	lb
olt	vopt	prx	lb
olt	vopt	wopt	lb
olt	hhe	cache	lb
olt	hhe	dpi	lb
[truncated: 1,186 more rows]
