# Supplementary material for: QoS-aware service composition based on context-free grammar and skyline in service function chaining using genetic algorithm
Source: PeerJ Comput Sci. 2021 Jul 26;7:e603. doi: 10.7717/peerj-cs.603 (PMC8323722; doi:10.7717/peerj-cs.603)
Supplement: Supplemental Information 2 [file peerj-cs-07-603-s002.zip › data/mydataAntiCorrelated.csv]

0.6402	0.6960	0.1256	0.8192	0.4985	0.9633	0.2919	0.6337	0.4191	0.3866	1	1
0.0980	0.8421	0.1467	0.1589	0.5686	0.3543	0.8731	0.0807	0.6543	0.3822	2	2
0.9758	0.0047	0.4907	0.8640	0.7250	0.0673	0.5863	0.7606	0.1598	0.7368	3	3
0.5066	0.6055	0.8429	0.2412	0.2959	0.5024	0.6217	0.7182	0.1883	0.0458	4	1
0.4792	0.0760	0.8974	0.2027	0.7037	0.7921	0.7727	0.1785	0.9901	0.4532	5	2
0.8203	0.0326	0.9666	0.5170	0.3712	0.0694	0.7090	0.3505	0.1874	0.7524	6	3
0.2877	0.0565	0.5385	0.9978	0.7643	0.2656	0.6421	0.1612	0.8454	0.4813	7	1
0.1909	0.7245	0.4175	0.4921	0.8206	0.3536	0.2968	0.7609	0.3160	0.8953	8	2
0.5615	0.5225	0.1912	0.6768	0.9332	0.1865	0.2360	0.6204	0.7111	0.5879	9	3
0.1472	0.5957	0.0547	0.3979	0.6780	0.7121	0.2879	0.2655	0.7877	0.7157	10	1
0.1104	0.6095	0.3421	0.6915	0.3288	0.4692	0.4733	0.0811	0.6174	0.8182	11	2
0.6451	0.5491	0.4306	0.9857	0.6881	0.2510	0.3851	0.8794	0.6694	0.5742	12	3
0.2257	0.9457	0.1096	0.5235	0.6662	0.9029	0.5388	0.4866	0.4432	0.2185	13	1
0.7591	0.5110	0.1167	0.5719	0.0998	0.8150	0.5011	0.5386	0.6987	0.1101	14	2
0.3946	0.8260	0.8222	0.1264	0.5471	0.0936	0.9061	0.3116	0.8298	0.0042	15	3
0.0664	0.7155	0.0824	0.4034	0.8386	0.4129	0.6019	0.6184	0.9408	0.3863	16	1
0.9203	0.6982	0.3538	0.2857	0.5567	0.2638	0.4193	0.6098	0.6058	0.2915	17	2
0.4647	0.5526	0.1310	0.4586	0.1875	0.8678	0.0937	0.3090	0.9036	0.3279	18	3
0.5269	0.7463	0.5556	0.5899	0.3844	0.1740	0.4051	0.5768	0.2664	0.2628	19	1
0.1643	0.4179	0.5451	0.9602	0.3998	0.1456	0.7512	0.4731	0.0296	0.7855	20	2
0.6937	0.5319	0.3512	0.8038	0.2132	0.8022	0.9707	0.3717	0.1405	0.7598	21	3
0.1056	0.8246	0.6979	0.8043	0.0287	0.9302	0.4688	0.2746	0.5556	0.5749	22	1
0.9708	0.0619	0.6368	0.7821	0.1789	0.8051	0.2122	0.3516	0.0271	0.5495	23	2
0.9302	0.1201	0.5991	0.5583	0.7394	0.6631	0.2385	0.3381	0.4754	0.8762	24	3
0.5286	0.4768	0.9745	0.9693	0.2957	0.2814	0.6846	0.2857	0.5960	0.3943	25	1
0.5966	0.1797	0.4718	0.6932	0.6487	0.1735	0.6722	0.2256	0.6121	0.7220	26	2
0.3296	0.9275	0.1601	0.7521	0.5516	0.0193	0.4269	0.6325	0.3800	0.2402	27	3
0.7553	0.3665	0.0263	0.6572	0.3591	0.9040	0.3416	0.6438	0.3019	0.8848	28	1
0.7308	0.6974	0.1501	0.6249	0.7419	0.8279	0.4298	0.9855	0.3222	0.4011	29	2
0.3538	0.8503	0.2634	0.3837	0.5931	0.0592	0.4594	0.3698	0.2893	0.1268	30	3
0.5893	0.7609	0.7353	0.1513	0.5789	0.8126	0.2810	0.4709	0.6153	0.5838	31	1
0.9011	0.5406	0.8122	0.6568	0.0500	0.4603	0.1376	0.6982	0.9354	0.0271	32	2
0.3616	0.9331	0.8658	0.4359	0.4865	0.0412	0.8747	0.1975	0.6017	0.4111	33	3
0.0278	0.3614	0.7176	0.8622	0.5775	0.4101	0.3038	0.8757	0.4197	0.9476	34	1
0.5358	0.1618	0.5182	0.4630	0.4543	0.8441	0.0002	0.1213	0.9740	0.6177	35	2
0.8329	0.6231	0.4870	0.4272	0.2068	0.8202	0.0096	0.4990	0.4662	0.8700	36	3
0.7474	0.6455	0.5687	0.8317	0.5255	0.2294	0.1121	0.6437	0.1086	0.6502	37	1
0.3864	0.7602	0.1662	0.8318	0.4311	0.1927	0.9214	0.1460	0.5798	0.8043	38	2
0.4520	0.6959	0.5414	0.0671	0.2061	0.7252	0.0382	0.2814	0.9341	0.2830	39	3
0.1884	0.7547	0.6150	0.4586	0.5106	0.3826	0.5272	0.3199	0.7799	0.2469	40	1
0.2828	0.5198	0.9172	0.3832	0.0053	0.2961	0.9299	0.4918	0.8402	0.1903	41	2
0.9134	0.2234	0.5752	0.2528	0.4607	0.5992	0.5770	0.7642	0.6089	0.3545	42	3
0.7846	0.3339	0.2004	0.3247	0.9133	0.8003	0.3397	0.5279	0.4996	0.2114	43	1
0.8149	0.6423	0.5081	0.4074	0.1480	0.6734	0.2319	0.6449	0.0974	0.3609	44	2
0.9231	0.4116	0.7215	0.0536	0.2457	0.6072	0.7289	0.7872	0.4764	0.3090	45	3
0.6059	0.4697	0.8460	0.5976	0.0916	0.2700	0.6106	0.8639	0.2317	0.0190	46	1
0.2231	0.7144	0.2659	0.9565	0.1388	0.9621	0.5249	0.7640	0.5883	0.4335	47	2
0.4449	0.8429	0.1128	0.6753	0.5448	0.9083	0.2029	0.2622	0.9545	0.6044	48	3
0.0302	0.4414	0.5737	0.8740	0.3420	0.6641	0.4147	0.2113	0.0780	0.8790	49	1
0.5092	0.4038	0.6086	0.1506	0.3070	0.9816	0.2002	0.0069	0.8256	0.7598	50	2
0.5111	0.8624	0.6215	0.4405	0.3357	0.7973	0.7063	0.1107	0.9449	0.1033	51	3
0.8156	0.1668	0.2211	0.5633	0.4197	0.6823	0.6957	0.2645	0.5637	0.4446	52	1
0.4191	0.3696	0.3073	0.2571	0.6203	0.3896	0.3335	0.8720	0.1570	0.7875	53	2
0.8099	0.5053	0.7896	0.1207	0.7782	0.6384	0.3616	0.8509	0.3288	0.2111	54	3
0.5120	0.5506	0.2093	0.9739	0.2501	0.7063	0.8690	0.3633	0.7394	0.3498	55	1
0.6997	0.5970	0.7876	0.1858	0.2970	0.9142	0.0724	0.3112	0.4330	0.4435	56	2
0.9421	0.3584	0.1626	0.6260	0.1260	0.5126	0.3557	0.1638	0.3537	0.2872	57	3
0.6361	0.7538	0.9288	0.4852	0.4468	0.5414	0.1970	0.9447	0.1263	0.7711	58	1
0.4673	0.7943	0.0411	0.7346	0.4784	0.6293	0.6424	0.5456	0.7525	0.2084	59	2
0.3039	0.6942	0.5872	0.6971	0.5886	0.4870	0.3655	0.1374	0.2215	0.9128	60	3
0.9039	0.2250	0.4328	0.9826	0.4155	0.4327	0.7448	0.2957	0.2504	0.5139	61	1
0.7507	0.5863	0.3257	0.2931	0.6835	0.1844	0.9009	0.3294	0.5836	0.2654	62	2
0.5267	0.3128	0.1127	0.7870	0.4447	0.4528	0.2600	0.4055	0.5437	0.5765	63	3
0.2998	0.4371	0.4900	0.7880	0.2518	0.8022	0.5469	0.7279	0.6620	0.6622	64	1
0.0663	0.5339	0.6372	0.4894	0.5687	0.1545	0.3106	0.7175	0.4096	0.6301	65	2
0.3301	0.4366	0.5548	0.7459	0.5306	0.3843	0.5649	0.6455	0.7832	0.5483	66	3
0.1057	0.6554	0.3495	0.9406	0.3343	0.9433	0.6293	0.5285	0.1323	0.6235	67	1
0.6649	0.0138	0.7717	0.1890	0.8222	0.5773	0.4934	0.9459	0.1960	0.6975	68	2
0.4986	0.5067	0.2697	0.8688	0.1817	0.1543	0.9963	0.2308	0.2768	0.4724	69	3
0.4872	0.2951	0.7752	0.6219	0.4797	0.2013	0.6907	0.3753	0.2427	0.3728	70	1
0.2044	0.5526	0.7229	0.6098	0.4883	0.0374	0.4392	0.4708	0.6051	0.4105	71	2
0.5818	0.3394	0.4495	0.0284	0.4867	0.8398	0.5764	0.6344	0.6308	0.3314	72	3
0.6490	0.6111	0.6895	0.0991	0.4150	0.6028	0.0281	0.5936	0.5548	0.2536	73	1
0.4636	0.4285	0.6700	0.4684	0.3524	0.3190	0.5288	0.0736	0.2754	0.7528	74	2
0.0929	0.9012	0.7333	0.3402	0.2687	0.7914	0.9977	0.5305	0.3191	0.7844	75	3
0.3232	0.7747	0.0423	0.7911	0.4890	0.7737	0.0840	0.7908	0.3877	0.5679	76	1
0.4421	0.4355	0.1914	0.6263	0.9576	0.5028	0.2295	0.2642	0.4097	0.7408	77	2
0.2088	0.9979	0.2097	0.3769	0.9235	0.4167	0.9075	0.1655	0.6256	0.4167	78	3
0.6809	0.1340	0.2402	0.8348	0.6687	0.1905	0.0609	0.7814	0.0033	0.8651	79	1
0.1910	0.1750	0.9320	0.6544	0.6804	0.0653	0.7984	0.4433	0.4550	0.7736	80	2
0.1686	0.5782	0.5194	0.7469	0.7741	0.5294	0.4093	0.9855	0.1836	0.5510	81	3
0.3791	0.5567	0.8354	0.7874	0.3020	0.2994	0.8065	0.1375	0.8869	0.3692	82	1
0.7201	0.8610	0.0738	0.7846	0.8506	0.4767	0.3657	0.4709	0.6461	0.1464	83	2
0.3102	0.4757	0.1341	0.9300	0.5965	0.5802	0.2641	0.5317	0.6241	0.1773	84	3
0.8601	0.6305	0.5133	0.0126	0.5824	0.5889	0.4412	0.4236	0.8401	0.6658	85	1
0.8808	0.4698	0.6809	0.2788	0.5540	0.2665	0.3435	0.9717	0.0122	0.4883	86	2
0.2200	0.4881	0.1332	0.7724	0.9576	0.3266	0.2014	0.7807	0.4978	0.4621	87	3
0.1671	0.1285	0.7081	0.8774	0.1618	0.3198	0.7038	0.3560	0.8006	0.7987	88	1
0.9742	0.0274	0.7429	0.7094	0.6489	0.2114	0.5840	0.2178	0.9090	0.6173	89	2
0.6551	0.8518	0.1055	0.8493	0.2784	0.6855	0.0313	0.7445	0.9982	0.0020	90	3
0.2635	0.3414	0.3736	0.5490	0.6440	0.5202	0.6717	0.0867	0.9833	0.0924	91	1
0.3453	0.1400	0.8905	0.7732	0.2709	0.5320	0.1014	0.6144	0.5730	0.6965	92	2
0.6968	0.3580	0.3163	0.5315	0.6681	0.3203	0.4475	0.3666	0.5568	0.3769	93	3
0.3641	0.3836	0.8953	0.4139	0.8863	0.1784	0.6866	0.7255	0.5340	0.5711	94	1
0.8084	0.0896	0.8264	0.7513	0.1249	0.5125	0.8229	0.2707	0.6934	0.8942	95	2
0.3727	0.4826	0.1984	0.3127	0.6335	0.5499	0.2484	0.1240	0.9463	0.5874	96	3
0.8344	0.2635	0.7563	0.0186	0.7912	0.4504	0.7751	0.5759	0.1080	0.9320	97	1
0.2495	0.1238	0.5362	0.7933	0.3913	0.2817	0.3961	0.7432	0.3611	0.9069	98	2
0.7957	0.0404	0.9814	0.6780	0.1313	0.2910	0.7293	0.5260	0.5799	0.4567	99	3
0.8348	0.3169	0.0387	0.6747	0.2304	0.3527	0.8254	0.4455	0.3332	0.7678	100	1
0.1596	0.6428	0.8644	0.1996	0.8860	0.5305	0.5125	0.5171	0.9071	0.3923	101	2
0.3765	0.6245	0.2839	0.9160	0.4352	0.6825	0.0557	0.6303	0.9673	0.2904	102	3
0.0292	0.6508	0.2360	0.6363	0.2856	0.7219	0.1253	0.0714	0.9938	0.1402	103	1
0.6742	0.7562	0.0709	0.6605	0.8034	0.1873	0.3046	0.5433	0.3818	0.8340	104	2
0.8235	0.1044	0.8347	0.0289	0.9083	0.0287	0.9616	0.5659	0.6902	0.0571	105	3
0.7745	0.9230	0.2967	0.3526	0.2018	0.4997	0.3811	0.3805	0.3867	0.6443	106	1
0.6139	0.0495	0.5648	0.0861	0.3939	0.7664	0.3760	0.3870	0.7719	0.1199	107	2
0.1337	0.3324	0.2675	0.7033	0.6795	0.3510	0.7105	0.3571	0.8053	0.3958	108	3
0.1723	0.1934	0.3933	0.6985	0.4124	0.3901	0.9945	0.2012	0.8237	0.3205	109	1
0.4993	0.4369	0.0020	0.7257	0.6665	0.4905	0.0803	0.3757	0.2549	0.8980	110	2
0.4917	0.4770	0.4799	0.9039	0.6317	0.9270	0.1356	0.6701	0.7324	0.2900	111	3
0.2665	0.2136	0.6811	0.9034	0.5839	0.6323	0.0324	0.6717	0.5159	0.8531	112	1
0.5821	0.4586	0.7351	0.2168	0.2605	0.2912	0.6213	0.8725	0.2039	0.1174	113	2
0.8738	0.2575	0.6675	0.5539	0.0283	0.6878	0.2110	0.8870	0.6867	0.0626	114	3
0.7051	0.6040	0.2308	0.5504	0.8470	0.4449	0.5420	0.8772	0.3575	0.7423	115	1
0.8770	0.0610	0.5615	0.7938	0.5782	0.3785	0.7983	0.8040	0.3818	0.1225	116	2
0.9339	0.1826	0.4823	0.7073	0.2523	0.7783	0.3266	0.5476	0.4062	0.2003	117	3
0.2430	0.3520	0.3420	0.3575	0.6196	0.5772	0.0324	0.6444	0.3180	0.6188	118	1
0.0835	0.8273	0.0815	0.9614	0.7234	0.1252	0.5106	0.2387	0.5025	0.3502	119	2
0.7255	0.9030	0.1737	0.9829	0.2288	0.1506	0.3071	0.6481	0.1756	0.4140	120	3
0.0378	0.5432	0.9834	0.1260	0.4870	0.6260	0.9666	0.1495	0.4586	0.7004	121	1
0.6282	0.4433	0.6651	0.8592	0.3907	0.9257	0.6880	0.0876	0.2950	0.2990	122	2
0.6418	0.3941	0.3988	0.5150	0.1734	0.8730	0.6616	0.0104	0.6901	0.0855	123	3
0.4286	0.9065	0.4469	0.1565	0.5229	0.3755	0.5988	0.2758	0.1838	0.8543	124	1
0.2896	0.6632	0.0441	0.8834	0.5412	0.6691	0.0608	0.3483	0.7567	0.7558	125	2
0.3219	0.2231	0.4303	0.5090	0.4603	0.2956	0.9661	0.6931	0.1691	0.3790	126	3
0.6456	0.5746	0.2219	0.4593	0.5939	0.5881	0.1361	0.7254	0.1491	0.6756	127	1
0.5072	0.1556	0.6890	0.9123	0.6440	0.1957	0.6541	0.7047	0.7757	0.7691	128	2
0.6446	0.3599	0.7983	0.9036	0.1551	0.1932	0.2567	0.9065	0.2960	0.4979	129	3
0.7026	0.2877	0.5785	0.9782	0.0118	0.3330	0.6074	0.6231	0.2713	0.2735	130	1
0.0452	0.6890	0.6094	0.3379	0.4256	0.0020	0.4941	0.1640	0.4546	0.9204	131	2
0.6095	0.3369	0.4219	0.3929	0.5852	0.8834	0.8719	0.1261	0.8672	0.4790	132	3
0.7889	0.0125	0.2483	0.3961	0.9283	0.5442	0.4039	0.4369	0.4580	0.3966	133	1
0.6043	0.6796	0.7073	0.3743	0.3549	0.7141	0.7290	0.3744	0.6274	0.3581	134	2
0.1047	0.4814	0.8663	0.4210	0.5387	0.1959	0.2305	0.5079	0.8427	0.3858	135	3
0.3127	0.6672	0.7484	0.6117	0.2522	0.2573	0.3684	0.4259	0.5527	0.5323	136	1
0.0077	0.9978	0.3497	0.6783	0.5583	0.5164	0.1358	0.1333	0.8424	0.9070	137	2
0.1344	0.4261	0.3488	0.7291	0.2664	0.6535	0.2739	0.4457	0.4585	0.6682	138	3
0.6904	0.4241	0.0807	0.5237	0.7023	0.6077	0.6400	0.6034	0.9345	0.5919	139	1
0.1252	0.7072	0.4055	0.5748	0.0911	0.6832	0.1744	0.9103	0.2948	0.6190	140	2
0.4695	0.7709	0.6723	0.5221	0.3109	0.5447	0.7463	0.1850	0.9330	0.1884	141	3
0.9385	0.6398	0.0119	0.5937	0.1424	0.7369	0.3426	0.9669	0.3077	0.0302	142	1
0.3487	0.6713	0.6232	0.0425	0.8147	0.7967	0.3561	0.3950	0.5548	0.8312	143	2
0.5609	0.5383	0.4265	0.4796	0.2065	0.7047	0.3897	0.6913	0.1190	0.3144	144	3
0.5897	0.5053	0.2156	0.5691	0.3727	0.4169	0.4865	0.2032	0.6235	0.7267	145	1
0.0754	0.3927	0.7505	0.1768	0.4070	0.7497	0.1116	0.6301	0.5225	0.4518	146	2
0.5562	0.4477	0.3302	0.2327	0.7047	0.4647	0.5991	0.3121	0.3560	0.4878	147	3
0.2647	0.6532	0.1963	0.8342	0.4722	0.7057	0.4750	0.4292	0.7656	0.5441	148	1
0.3760	0.5079	0.8743	0.2355	0.5884	0.7042	0.8790	0.4654	0.4043	0.9017	149	2
0.8225	0.0990	0.8581	0.5299	0.6515	0.4277	0.3248	0.1626	0.8231	0.1103	150	3
0.9750	0.1904	0.3073	0.6343	0.5948	0.5238	0.1403	0.7951	0.4329	0.2212	151	1
0.6684	0.7149	0.4294	0.1457	0.8808	0.1799	0.3164	0.7441	0.0999	0.1177	152	2
0.3365	0.8513	0.4448	0.6140	0.1250	0.2119	0.9181	0.0602	0.6607	0.2440	153	3
0.6413	0.5103	0.7750	0.3742	0.6084	0.1899	0.5099	0.6204	0.2988	0.5070	154	1
0.8302	0.5639	0.2540	0.9555	0.0151	0.6425	0.5324	0.8514	0.4365	0.3566	155	2
0.1363	0.2788	0.5831	0.8343	0.3687	0.4400	0.6426	0.5645	0.7954	0.3007	156	3
0.7409	0.4566	0.3015	0.4869	0.6922	0.8059	0.3561	0.4256	0.5330	0.5680	157	1
0.3113	0.7276	0.1215	0.5140	0.3875	0.8798	0.2617	0.5290	0.6033	0.2446	158	2
0.7675	0.8650	0.1689	0.6875	0.0644	0.6682	0.7275	0.7142	0.7416	0.1424	159	3
0.0992	0.7057	0.3366	0.4652	0.7252	0.3922	0.9701	0.4316	0.4608	0.9283	160	1
0.9764	0.5829	0.4777	0.2278	0.3065	0.5756	0.8631	0.3652	0.3409	0.5003	161	2
0.8572	0.7182	0.2366	0.6819	0.5112	0.5027	0.7436	0.8886	0.0421	0.6084	162	3
0.7276	0.6416	0.8084	0.3178	0.7673	0.0469	0.4177	0.7837	0.6064	0.3675	163	1
0.0496	0.6033	0.8849	0.5044	0.1860	0.8264	0.2260	0.8508	0.0217	0.9512	164	2
0.2415	0.1333	0.5580	0.2576	0.8465	0.4307	0.5039	0.1143	0.5134	0.5201	165	3
0.8389	0.3917	0.9089	0.2612	0.3215	0.5456	0.5924	0.7678	0.1511	0.6225	166	1
0.0992	0.5959	0.7210	0.0948	0.5593	0.3387	0.6025	0.3406	0.6611	0.3361	167	2
0.8511	0.4930	0.3117	0.3887	0.3335	0.8589	0.1870	0.0439	0.6416	0.5375	168	3
0.8613	0.3832	0.0945	0.3722	0.7106	0.9339	0.1170	0.2244	0.4270	0.9242	169	1
0.5468	0.0491	0.6320	0.8834	0.2368	0.0852	0.7910	0.3047	0.1739	0.6537	170	2
0.0401	0.6065	0.2023	0.4107	0.2634	0.5260	0.4820	0.1447	0.4517	0.8413	171	3
0.9933	0.1348	0.6714	0.2597	0.9451	0.2783	0.8630	0.0302	0.8679	0.0260	172	1
0.8063	0.7251	0.3340	0.2421	0.8027	0.3154	0.5305	0.3870	0.5440	0.0261	173	2
0.1293	0.3094	0.5166	0.6207	0.1430	0.9661	0.6907	0.7419	0.2743	0.6812	174	3
0.1452	0.3132	0.3900	0.7018	0.3655	0.3660	0.0884	0.4538	0.9149	0.9279	175	1
0.5012	0.7751	0.2392	0.1361	0.6475	0.5734	0.9822	0.1769	0.3448	0.7304	176	2
0.5947	0.9882	0.2835	0.7310	0.7331	0.3590	0.7112	0.2845	0.1546	0.5984	177	3
0.2242	0.9884	0.3028	0.2635	0.6500	0.1963	0.1293	0.8064	0.0631	0.7304	178	1
0.1317	0.6349	0.8547	0.0226	0.3773	0.8804	0.3567	0.6697	0.3832	0.7524	179	2
0.0203	0.6669	0.0905	0.7848	0.6576	0.5956	0.6700	0.1657	0.4161	0.8748	180	3
0.5658	0.7357	0.4799	0.9806	0.2460	0.2441	0.5090	0.6725	0.7701	0.4616	181	1
0.6952	0.4312	0.9473	0.4319	0.9823	0.3062	0.2898	0.3930	0.9775	0.2493	182	2
0.7691	0.6072	0.5276	0.4078	0.5464	0.3326	0.8792	0.5992	0.2237	0.7574	183	3
0.8494	0.5634	0.4285	0.8056	0.2354	0.4137	0.8532	0.3417	0.9494	0.5954	184	1
0.7906	0.6338	0.0511	0.3878	0.7998	0.2960	0.0891	0.1309	0.8907	0.2287	185	2
0.4578	0.8813	0.2891	0.1725	0.7065	0.3175	0.4008	0.6437	0.8232	0.2150	186	3
0.7004	0.3900	0.4997	0.7245	0.0910	0.6313	0.9994	0.2016	0.2645	0.6619	187	1
0.9075	0.0832	0.9826	0.2077	0.5596	0.6860	0.5127	0.5654	0.4068	0.3356	188	2
0.4627	0.1274	0.8682	0.2140	0.6623	0.5685	0.6929	0.7648	0.1892	0.9656	189	3
0.8047	0.0648	0.2836	0.8613	0.1607	0.1700	0.8696	0.5643	0.2275	0.2181	190	1
0.1400	0.4421	0.8945	0.2322	0.7744	0.6821	0.3616	0.7682	0.3428	0.9677	191	2
0.0876	0.7963	0.4429	0.6703	0.6380	0.4319	0.9179	0.0563	0.2522	0.8347	192	3
0.5009	0.9137	0.9506	0.4986	0.3683	0.2704	0.5548	0.3167	0.3049	0.1202	193	1
0.1422	0.6337	0.9836	0.3408	0.4471	0.7258	0.3109	0.3233	0.0754	0.7828	194	2
0.3625	0.5430	0.1684	0.4602	0.9583	0.6190	0.4600	0.4619	0.5504	0.1827	195	3
0.5628	0.2450	0.8522	0.4912	0.8349	0.3952	0.1674	0.1593	0.5817	0.3609	196	1
0.6595	0.6236	0.0052	0.2060	0.9820	0.4413	0.1999	0.8524	0.6298	0.2332	197	2
0.5940	0.2806	0.0720	0.6476	0.8300	0.0661	0.5788	0.0495	0.8103	0.2195	198	3
0.2277	0.9244	0.7579	0.0500	0.5270	0.8115	0.6786	0.3444	0.2098	0.7111	199	1
0.6734	0.1699	0.5662	0.7529	0.7671	0.1026	0.6604	0.8460	0.1546	0.5563	200	2
0.3831	0.4672	0.3188	0.6389	0.4458	0.0043	0.5494	0.4994	0.6081	0.1774	201	3
0.8833	0.4435	0.3904	0.6857	0.5973	0.2600	0.4138	0.6131	0.1673	0.0509	202	1
0.6634	0.7670	0.0680	0.6219	0.7666	0.7173	0.0665	0.6832	0.7109	0.4935	203	2
0.1464	0.2542	0.6992	0.3815	0.7946	0.5173	0.4382	0.4319	0.2848	0.9650	204	3
0.4460	0.4031	0.8450	0.3333	0.7011	0.9626	0.8030	0.4514	0.0203	0.8116	205	1
0.4824	0.3954	0.6440	0.2748	0.5021	0.8574	0.6350	0.6057	0.7045	0.6183	206	2
0.5578	0.6398	0.1024	0.7826	0.5916	0.3975	0.5896	0.5185	0.2420	0.4335	207	3
0.6076	0.7484	0.4054	0.9369	0.2899	0.0367	0.5110	0.8539	0.6612	0.0254	208	1
0.5071	0.3819	0.3607	0.4898	0.4891	0.0354	0.6505	0.0227	0.4976	0.6548	209	2
0.4544	0.1582	0.6855	0.8876	0.6586	0.4593	0.2271	0.1174	0.8247	0.9395	210	3
0.1823	0.7058	0.1122	0.7901	0.7844	0.5254	0.4352	0.5295	0.2625	0.5875	211	1
0.4588	0.7902	0.6859	0.4924	0.8878	0.3500	0.5753	0.7188	0.3354	0.5219	212	2
0.2957	0.3336	0.1642	0.8147	0.5585	0.7676	0.0400	0.5964	0.5110	0.4568	213	3
0.5759	0.3895	0.5697	0.3531	0.1101	0.5863	0.6264	0.2551	0.4328	0.5912	214	1
0.5013	0.5986	0.1596	0.9522	0.5402	0.3595	0.1959	0.6989	0.7538	0.5253	215	2
0.3071	0.4031	0.5350	0.0464	0.8826	0.2786	0.8431	0.3272	0.6218	0.2686	216	3
0.6614	0.7667	0.5074	0.8055	0.8123	0.5157	0.6419	0.0156	0.4987	0.7108	217	1
0.5279	0.5818	0.6363	0.1519	0.8182	0.5027	0.4066	0.6904	0.3572	0.2671	218	2
0.0047	0.3541	0.5904	0.7155	0.3307	0.9883	0.0964	0.7572	0.1434	0.9843	219	3
0.7245	0.4176	0.1215	0.9474	0.7123	0.2684	0.9627	0.3982	0.5236	0.4063	220	1
0.6772	0.0564	0.6334	0.3697	0.1626	0.4481	0.7621	0.7330	0.5329	0.5389	221	2
0.3196	0.9114	0.2449	0.5291	0.5562	0.9994	0.1684	0.7307	0.3584	0.3641	222	3
0.0878	0.1658	0.9824	0.2880	0.0741	0.4967	0.5680	0.5752	0.6430	0.6082	223	1
0.7201	0.4657	0.6531	0.0143	0.6782	0.9844	0.5046	0.2911	0.0071	0.6044	224	2
0.7432	0.8651	0.1751	0.6251	0.4178	0.3459	0.0516	0.8888	0.4379	0.1249	225	3
0.4384	0.1310	0.6005	0.5494	0.3620	0.4234	0.1569	0.6833	0.6051	0.4464	226	1
0.2613	0.7860	0.1558	0.7005	0.1897	0.7683	0.9715	0.0251	0.9884	0.6354	227	2
0.5156	0.3686	0.4063	0.3578	0.1799	0.3035	0.8810	0.6867	0.3125	0.4103	228	3
0.5934	0.6090	0.6816	0.1561	0.1904	0.4491	0.6930	0.3050	0.9179	0.2634	229	1
0.4600	0.8105	0.4237	0.5044	0.0038	0.6178	0.8206	0.6104	0.0850	0.3390	230	2
0.2782	0.9273	0.3901	0.5684	0.1723	0.6238	0.4737	0.3290	0.3873	0.9260	231	3
0.7433	0.3727	0.3979	0.6852	0.7766	0.2516	0.8677	0.0414	0.6503	0.8459	232	1
0.5046	0.7330	0.7567	0.2485	0.7002	0.0216	0.8704	0.3265	0.6255	0.3662	233	2
0.8576	0.4427	0.7948	0.2243	0.5648	0.4497	0.8179	0.2610	0.4056	0.2688	234	3
0.5484	0.3532	0.5440	0.6232	0.5740	0.2753	0.2830	0.2509	0.9101	0.3159	235	1
0.5691	0.5214	0.3874	0.8883	0.0409	0.6796	0.3962	0.8016	0.1998	0.3773	236	2
0.9777	0.3266	0.0230	0.5212	0.6004	0.3348	0.4377	0.7424	0.4915	0.2958	237	3
0.6613	0.5420	0.8147	0.3544	0.6131	0.5770	0.7998	0.1797	0.7194	0.1177	238	1
0.5088	0.5874	0.1381	0.8917	0.0241	0.5591	0.7098	0.7781	0.5410	0.5394	239	2
0.9414	0.5721	0.0355	0.4624	0.4486	0.8196	0.8051	0.3408	0.3252	0.7247	240	3
0.2560	0.0573	0.7520	0.8055	0.1432	0.7725	0.6436	0.7114	0.4675	0.3476	241	1
0.9313	0.1282	0.1374	0.2759	0.6798	0.9340	0.7356	0.5012	0.1189	0.4794	242	2
0.7970	0.6535	0.0143	0.5794	0.2315	0.7591	0.2733	0.7146	0.2184	0.3621	243	3
0.0116	0.8854	0.5763	0.4856	0.9436	0.4669	0.2055	0.3809	0.8519	0.7230	244	1
0.7820	0.4858	0.4355	0.6997	0.3424	0.7820	0.3396	0.1007	0.3251	0.7097	245	2
0.6347	0.9984	0.6884	0.4040	0.5410	0.6444	0.2328	0.9079	0.5568	0.0645	246	3
0.2100	0.4437	0.6479	0.3430	0.5079	0.7922	0.1098	0.7841	0.7030	0.6995	247	1
0.0069	0.4380	0.4255	0.8663	0.5511	0.7783	0.3181	0.8656	0.2387	0.5364	248	2
0.1304	0.9544	0.2779	0.3627	0.3240	0.8587	0.7227	0.3983	0.4480	0.5885	249	3
0.7115	0.9215	0.0746	0.7500	0.4755	0.9374	0.1860	0.9393	0.0788	0.1827	250	1
0.4398	0.0422	0.9024	0.0556	0.9385	0.3312	0.9715	0.2807	0.7933	0.4322	251	2
0.5134	0.3210	0.6123	0.3783	0.2646	0.6883	0.5841	0.7255	0.2912	0.3539	252	3
0.6126	0.4857	0.3867	0.5295	0.0447	0.7578	0.2851	0.8418	0.0299	0.1371	253	1
0.6831	0.4551	0.7699	0.3561	0.7087	0.2078	0.4496	0.3037	0.7236	0.2742	254	2
0.5240	0.6016	0.8798	0.1676	0.1168	0.8659	0.4383	0.6681	0.3941	0.5825	255	3
0.2619	0.4714	0.1888	0.7033	0.7783	0.1908	0.4428	0.2247	0.3651	0.9065	256	1
0.7245	0.9148	0.3924	0.3932	0.4861	0.6948	0.0124	0.8043	0.8793	0.0415	257	2
0.2995	0.3988	0.3841	0.7750	0.3801	0.1094	0.8446	0.4400	0.5848	0.3066	258	3
0.8910	0.4097	0.2351	0.8746	0.7125	0.7219	0.5581	0.1765	0.9464	0.2038	259	1
0.3111	0.6610	0.3702	0.6077	0.9352	0.3923	0.6362	0.3981	0.0029	0.5090	260	2
0.4769	0.7317	0.6735	0.3053	0.8449	0.4555	0.2156	0.9621	0.6604	0.2692	261	3
0.9086	0.2342	0.8274	0.7942	0.4520	0.2336	0.5110	0.4162	0.5870	0.4886	262	1
0.4100	0.3090	0.7857	0.8355	0.6049	0.0640	0.8905	0.8983	0.2529	0.4881	263	2
0.8890	0.0996	0.3254	0.9771	0.1988	0.9243	0.5631	0.6561	0.0638	0.7204	264	3
0.4310	0.3243	0.2450	0.4396	0.3520	0.7726	0.5052	0.3286	0.5283	0.6501	265	1
0.5820	0.9814	0.6564	0.7924	0.2397	0.2082	0.7128	0.9141	0.1142	0.2033	266	2
0.6417	0.5028	0.1516	0.4013	0.5408	0.3793	0.3844	0.1100	0.2130	0.7925	267	3
0.6891	0.5453	0.3254	0.6589	0.8047	0.1237	0.7104	0.6328	0.1768	0.7087	268	1
0.2095	0.3991	0.3342	0.1996	0.6090	0.4985	0.4168	0.3313	0.8518	0.6816	269	2
0.1061	0.8130	0.6737	0.2963	0.4465	0.5008	0.3553	0.9673	0.8157	0.2003	270	3
0.2284	0.8974	0.8443	0.4494	0.5606	0.4806	0.8781	0.4497	0.5230	0.6981	271	1
0.9070	0.1011	0.2920	0.7946	0.2574	0.9840	0.2499	0.7663	0.2199	0.2991	272	2
0.3703	0.5854	0.1599	0.8506	0.4903	0.0537	0.2836	0.5927	0.7823	0.1806	273	3
0.8519	0.0020	0.6590	0.6098	0.1680	0.5529	0.0917	0.6512	0.2378	0.4490	274	1
0.6853	0.5824	0.5254	0.3816	0.2110	0.4014	0.4111	0.7559	0.9499	0.2636	275	2
0.0294	0.9632	0.4448	0.8034	0.1322	0.5133	0.5376	0.1740	0.4792	0.9097	276	3
0.9530	0.0216	0.5818	0.8565	0.3139	0.7716	0.0729	0.0731	0.8568	0.2665	277	1
0.5491	0.9459	0.4200	0.2677	0.4543	0.9159	0.5930	0.2649	0.4225	0.4105	278	2
0.1518	0.5997	0.2992	0.5163	0.5527	0.6640	0.0743	0.4870	0.6209	0.5683	279	3
0.9630	0.4791	0.5963	0.5588	0.4730	0.6634	0.7059	0.6421	0.4299	0.5602	280	1
0.4263	0.6743	0.7170	0.0479	0.2268	0.5913	0.8814	0.2967	0.1863	0.3456	281	2
0.4907	0.1526	0.7225	0.3893	0.0235	0.7375	0.7967	0.3893	0.3310	0.7309	282	3
0.4649	0.6898	0.3692	0.1100	0.9271	0.0316	0.5537	0.4791	0.3631	0.1910	283	1
0.4492	0.3824	0.0072	0.7124	0.5068	0.4255	0.6241	0.6021	0.6232	0.6499	284	2
0.2997	0.1161	0.7882	0.2097	0.7517	0.2448	0.8652	0.2441	0.7983	0.7562	285	3
0.3705	0.3908	0.5966	0.5571	0.5294	0.6446	0.5519	0.7674	0.8340	0.4022	286	1
0.0836	0.8919	0.0631	0.6891	0.4120	0.6437	0.7443	0.0975	0.8158	0.3947	287	2
0.1243	0.8007	0.6158	0.8634	0.4171	0.0383	0.7068	0.7538	0.6153	0.5604	288	3
0.8045	0.3827	0.1916	0.9235	0.6599	0.2420	0.4454	0.6590	0.8921	0.2563	289	1
0.5208	0.6116	0.3522	0.4640	0.3282	0.0674	0.3287	0.4837	0.8994	0.5003	290	2
0.6020	0.7365	0.4166	0.7786	0.0737	0.9100	0.8921	0.1264	0.6561	0.4373	291	3
0.6715	0.7992	0.5931	0.2400	0.7266	0.7924	0.1463	0.8108	0.7329	0.0488	292	1
0.4552	0.0393	0.2078	0.6224	0.2504	0.8401	0.8769	0.2361	0.2214	0.8888	293	2
0.0302	0.5408	0.1559	0.7277	0.3897	0.2581	0.7485	0.5870	0.7797	0.4642	294	3
0.6221	0.4045	0.0944	0.6966	0.7009	0.3827	0.1824	0.9519	0.4199	0.2985	295	1
0.4496	0.7301	0.1142	0.0686	0.7224	0.8761	0.8073	0.3157	0.4767	0.3654	296	2
0.8446	0.6586	0.1489	0.5839	0.8019	0.8553	0.6009	0.6653	0.4108	0.1778	297	3
0.3566	0.4323	0.1959	0.7076	0.5809	0.7406	0.8885	0.5099	0.2203	0.7596	298	1
0.5868	0.3815	0.2754	0.4441	0.5050	0.2447	0.3414	0.9005	0.2836	0.9789	299	2
0.7261	0.5225	0.2941	0.1212	0.8750	0.1082	0.9606	0.3862	0.3555	0.8331	300	3
0.1420	0.3046	0.7555	0.8115	0.0254	0.3027	0.7875	0.3216	0.6703	0.9581	301	1
0.4688	0.8022	0.4993	0.9271	0.2358	0.3802	0.7868	0.1761	0.7111	0.5058	302	2
0.5359	0.2200	0.4724	0.7150	0.8667	0.3153	0.3032	0.8055	0.1549	0.3375	303	3
0.8562	0.3176	0.2824	0.8703	0.5112	0.3692	0.2819	0.1600	0.7090	0.4545	304	1
0.0960	0.8259	0.7092	0.5375	0.8616	0.2646	0.6112	0.3052	0.7101	0.5234	305	2
0.8183	0.9529	0.2496	0.8599	0.5008	0.7177	0.6694	0.2051	0.6204	0.4580	306	3
0.9199	0.3831	0.4326	0.4204	0.2422	0.8375	0.6199	0.1896	0.7656	0.2606	307	1
0.5290	0.1957	0.9364	0.0826	0.4007	0.5900	0.8179	0.4898	0.8537	0.2847	308	2
0.6672	0.5208	0.4835	0.9676	0.4660	0.1855	0.4588	0.9473	0.3770	0.3840	309	3
0.5335	0.3719	0.4877	0.0321	0.6257	0.5200	0.6981	0.6905	0.7739	0.3436	310	1
0.5136	0.5027	0.4498	0.9487	0.7954	0.2425	0.4829	0.8445	0.5127	0.1122	311	2
0.3916	0.5689	0.4717	0.1777	0.4895	0.8166	0.1783	0.7464	0.3196	0.4836	312	3
0.5996	0.2014	0.4489	0.4534	0.5224	0.7912	0.2351	0.9285	0.5199	0.4905	313	1
0.5021	0.3748	0.6278	0.0576	0.8497	0.4365	0.9345	0.0796	0.8661	0.6528	314	2
0.7197	0.5635	0.2272	0.5629	0.7563	0.9964	0.2648	0.0551	0.4801	0.4636	315	3
0.6121	0.7031	0.5562	0.0478	0.5103	0.6373	0.7332	0.2284	0.6686	0.0894	316	1
0.6290	0.2049	0.9675	0.9032	0.4126	0.5016	0.1548	0.5587	0.0101	0.5004	317	2
0.8881	0.6187	0.0832	0.5516	0.6109	0.9608	0.2810	0.9223	0.3428	0.0966	318	3
0.5863	0.2389	0.8881	0.1084	0.8409	0.4981	0.3147	0.5284	0.0961	0.4418	319	1
0.2851	0.5097	0.4545	0.2228	0.5703	0.0656	0.6282	0.6624	0.4991	0.3723	320	2
0.6362	0.6978	0.7705	0.0429	0.4318	0.7684	0.4214	0.5720	0.4209	0.6229	321	3
0.2610	0.4993	0.2994	0.6069	0.2048	0.9182	0.5083	0.1156	0.6443	0.2646	322	1
0.6130	0.4111	0.7105	0.6320	0.7447	0.6962	0.2110	0.2443	0.4952	0.9114	323	2
0.8565	0.2110	0.5816	0.5241	0.3005	0.8380	0.6013	0.2390	0.3622	0.4705	324	3
0.6445	0.5782	0.4804	0.5794	0.3804	0.1596	0.8852	0.7338	0.3540	0.1578	325	1
0.5670	0.3746	0.1854	0.4562	0.6116	0.5362	0.2877	0.3651	0.4793	0.5454	326	2
0.2582	0.9616	0.2993	0.3242	0.4908	0.6369	0.9605	0.3048	0.3322	0.2952	327	3
0.6467	0.0497	0.7524	0.6900	0.4149	0.9756	0.5198	0.5272	0.3406	0.5616	328	1
0.9260	0.1531	0.6233	0.2687	0.6959	0.7502	0.9339	0.3183	0.3109	0.6327	329	2
0.7755	0.1436	0.3813	0.3913	0.6310	0.6983	0.2824	0.6887	0.5023	0.4579	330	3
0.0658	0.7386	0.2191	0.3399	0.6637	0.7561	0.5239	0.1032	0.8784	0.8633	331	1
0.5840	0.4413	0.9714	0.1879	0.4464	0.3097	0.8335	0.2742	0.4365	0.8643	332	2
0.1803	0.3857	0.6917	0.3846	0.7509	0.2209	0.6547	0.2578	0.9537	0.0815	333	3
0.3255	0.6439	0.7257	0.5136	0.2727	0.7544	0.8404	0.5054	0.3406	0.7396	334	1
0.1744	0.9027	0.4920	0.8810	0.1741	0.6371	0.9990	0.2743	0.7393	0.6726	335	2
0.5205	0.8826	0.5303	0.2550	0.8178	0.3649	0.4718	0.3368	0.4611	0.1017	336	3
0.3829	0.8203	0.5099	0.5984	0.2718	0.6013	0.2437	0.5157	0.7373	0.0972	337	1
0.1457	0.6485	0.4171	0.3818	0.9382	0.4487	0.6222	0.8307	0.3323	0.7630	338	2
0.4938	0.4632	0.4852	0.3503	0.9716	0.3789	0.3788	0.5825	0.1321	0.6377	339	3
0.0565	0.6483	0.5884	0.0967	0.8724	0.3520	0.1767	0.4831	0.5833	0.8270	340	1
0.5509	0.3162	0.7031	0.9392	0.7795	0.1005	0.6871	0.7529	0.0608	0.7848	341	2
0.7735	0.2125	0.2989	0.5609	0.6897	0.8999	0.1305	0.5973	0.7164	0.6300	342	3
0.4062	0.7223	0.3830	0.6686	0.6284	0.7480	0.6648	0.1151	0.6917	0.7394	343	1
0.0575	0.4764	0.5428	0.2984	0.8852	0.4108	0.3495	0.8130	0.2972	0.9572	344	2
0.4932	0.6124	0.0775	0.6680	0.7781	0.1338	0.8803	0.2668	0.2566	0.4545	345	3
0.0536	0.4719	0.6055	0.6114	0.2160	0.9127	0.6383	0.3955	0.2198	0.3958	346	1
0.8496	0.3715	0.5235	0.3022	0.5152	0.4692	0.2361	0.4334	0.1058	0.5426	347	2
0.6533	0.5621	0.7183	0.4220	0.3703	0.6554	0.5497	0.1522	0.8669	0.0964	348	3
0.1537	0.5874	0.4780	0.4089	0.0945	0.8014	0.4555	0.7804	0.2580	0.3209	349	1
0.5866	0.8355	0.2936	0.2613	0.8886	0.2972	0.0049	0.7148	0.1344	0.7333	350	2
0.0629	0.7853	0.4789	0.0723	0.7543	0.8850	0.2610	0.9122	0.3835	0.4114	351	3
0.2350	0.6491	0.3706	0.1915	0.2871	0.8723	0.5863	0.2333	0.7867	0.3331	352	1
0.3094	0.9298	0.3380	0.6247	0.5191	0.4418	0.8809	0.0158	0.8148	0.4931	353	2
0.7469	0.2015	0.4270	0.8001	0.6189	0.1188	0.3737	0.5703	0.7457	0.0744	354	3
0.2322	0.3791	0.7101	0.0201	0.4683	0.5803	0.5509	0.4865	0.6844	0.5124	355	1
0.2828	0.9186	0.0857	0.7750	0.2187	0.8807	0.4683	0.4121	0.5724	0.8180	356	2
0.2211	0.5282	0.3298	0.3563	0.5112	0.8273	0.9066	0.1847	0.8938	0.1293	357	3
0.3284	0.3757	0.3692	0.6138	0.5418	0.6883	0.6370	0.0761	0.5786	0.7305	358	1
0.0225	0.7029	0.4379	0.7291	0.4717	0.2434	0.4670	0.5510	0.8410	0.9430	359	2
0.4148	0.0388	0.4957	0.5447	0.8389	0.4814	0.0606	0.8646	0.5700	0.3817	360	3
0.9404	0.4149	0.2134	0.7014	0.1798	0.9684	0.5210	0.2088	0.5087	0.1301	361	1
0.6477	0.4076	0.5373	0.5118	0.1643	0.4783	0.7019	0.4722	0.3131	0.1547	362	2
0.6410	0.6899	0.2709	0.5366	0.3492	0.6177	0.7172	0.4125	0.6304	0.5037	363	3
0.3012	0.6783	0.6694	0.3095	0.4185	0.0791	0.5905	0.3461	0.6985	0.5667	364	1
0.3849	0.7795	0.6605	0.5884	0.1421	0.3650	0.7167	0.0015	0.7729	0.0651	365	2
0.2768	0.4118	0.4500	0.3107	0.3771	0.7731	0.0437	0.1941	0.9065	0.5908	366	3
0.7892	0.4862	0.7295	0.0329	0.9168	0.4432	0.6008	0.4706	0.6607	0.1140	367	1
0.6402	0.3610	0.3114	0.0211	0.6545	0.4241	0.6472	0.7328	0.1608	0.6807	368	2
0.3315	0.5722	0.9275	0.7278	0.0928	0.6422	0.8873	0.0305	0.7453	0.2241	369	3
0.3645	0.9685	0.2479	0.4664	0.4817	0.0028	0.7789	0.7526	0.3767	0.1921	370	1
0.8040	0.4967	0.5928	0.5565	0.6067	0.2692	0.3373	0.5626	0.6199	0.8305	371	2
0.9344	0.9883	0.0103	0.7854	0.7766	0.0447	0.3129	0.8296	0.6160	0.2103	372	3
0.5899	0.3395	0.1641	0.5777	0.5384	0.1194	0.3881	0.9125	0.2494	0.8369	373	1
0.8778	0.4053	0.2981	0.3618	0.8358	0.5658	0.7064	0.5159	0.0798	0.6502	374	2
0.3232	0.5287	0.9927	0.0994	0.2055	0.6436	0.3428	0.4084	0.7468	0.3439	375	3
0.6667	0.4714	0.5527	0.7334	0.4746	0.2344	0.9031	0.2504	0.8595	0.3502	376	1
0.5114	0.5458	0.8035	0.8083	0.6259	0.2008	0.4521	0.3653	0.8161	0.6859	377	2
0.2641	0.2003	0.9365	0.8940	0.4378	0.6197	0.2540	0.5002	0.6354	0.9032	378	3
0.7268	0.3495	0.4515	0.0111	0.4145	0.7115	0.7760	0.3900	0.1798	0.3311	379	1
0.5543	0.9160	0.4179	0.7167	0.5273	0.1437	0.6435	0.4128	0.2835	0.7160	380	2
0.6400	0.5901	0.9078	0.0054	0.2930	0.7434	0.5406	0.6505	0.2605	0.8164	381	3
0.5701	0.8879	0.1817	0.0283	0.8987	0.5208	0.3173	0.6648	0.4369	0.5708	382	1
0.2083	0.6796	0.1164	0.9275	0.5068	0.4903	0.6970	0.0434	0.7899	0.3578	383	2
0.3914	0.9691	0.3401	0.8258	0.0443	0.1174	0.5534	0.9888	0.0618	0.6302	384	3
0.8409	0.1798	0.2912	0.5048	0.5117	0.3210	0.8875	0.7531	0.4634	0.0501	385	1
0.1291	0.0790	0.7638	0.5682	0.3968	0.3974	0.4311	0.2531	0.9287	0.5396	386	2
0.4687	0.1512	0.7061	0.2854	0.7504	0.5457	0.2407	0.7074	0.7657	0.6275	387	3
0.1250	0.4257	0.9532	0.4011	0.0672	0.9799	0.1407	0.3393	0.2454	0.9189	388	1
0.3076	0.5464	0.8144	0.0683	0.7222	0.4040	0.2506	0.8249	0.1311	0.5181	389	2
0.6560	0.1716	0.7908	0.3351	0.8859	0.0538	0.2318	0.5318	0.3110	0.7761	390	3
0.7949	0.2270	0.0169	0.3349	0.6358	0.9338	0.2859	0.7989	0.6943	0.3451	391	1
0.8433	0.6068	0.1758	0.6746	0.5111	0.1524	0.4852	0.1516	0.3355	0.4626	392	2
0.8890	0.4104	0.1382	0.9142	0.4125	0.5213	0.4121	0.0470	0.5855	0.2680	393	3
0.7078	0.3152	0.3372	0.4598	0.2222	0.3270	0.6184	0.6459	0.9209	0.1210	394	1
0.6094	0.1121	0.7679	0.5234	0.1905	0.5625	0.5556	0.5045	0.5288	0.9336	395	2
0.6755	0.3194	0.9638	0.1845	0.9568	0.4791	0.2512	0.0088	0.4869	0.3911	396	3
0.6908	0.5803	0.3355	0.1247	0.8573	0.8981	0.6052	0.3007	0.4060	0.4806	397	1
0.4274	0.3644	0.2966	0.6772	0.6638	0.6804	0.8122	0.4680	0.4871	0.4882	398	2
0.3841	0.7036	0.8900	0.6798	0.0491	0.6369	0.8550	0.0492	0.8262	0.1498	399	3
0.7589	0.2008	0.9225	0.6830	0.5557	0.6675	0.1473	0.9668	0.3389	0.4780	400	1
0.7557	0.9247	0.2964	0.1757	0.7014	0.5999	0.3245	0.1209	0.4356	0.7928	401	2
0.2909	0.2468	0.6476	0.4086	0.8998	0.6096	0.6616	0.7186	0.6866	0.5799	402	3
0.9508	0.0490	0.8210	0.9725	0.2576	0.1722	0.6466	0.5393	0.6941	0.0509	403	1
0.2962	0.4926	0.9719	0.0242	0.6048	0.2132	0.6284	0.4702	0.3900	0.2488	404	2
0.9264	0.1868	0.7790	0.5178	0.5077	0.4613	0.3823	0.6648	0.5306	0.1545	405	3
0.7004	0.9240	0.1320	0.7036	0.4602	0.8215	0.3823	0.1778	0.2299	0.6049	406	1
0.8411	0.6029	0.4533	0.3110	0.9102	0.1804	0.8460	0.7956	0.5702	0.4672	407	2
0.6755	0.7378	0.7311	0.2129	0.2691	0.7381	0.5062	0.6683	0.3482	0.3990	408	3
0.4413	0.3480	0.0918	0.9570	0.1116	0.4320	0.6766	0.7474	0.4188	0.3530	409	1
0.9271	0.1456	0.6424	0.4913	0.7672	0.3543	0.6990	0.3441	0.6281	0.2495	410	2
0.7992	0.0033	0.2554	0.4126	0.9960	0.6000	0.0739	0.6855	0.4298	0.4224	411	3
0.4011	0.2445	0.1215	0.4805	0.6059	0.7247	0.1218	0.6476	0.5199	0.3650	412	1
0.4733	0.4424	0.3562	0.3346	0.7366	0.9391	0.6813	0.3361	0.3825	0.7659	413	2
0.4056	0.6528	0.6800	0.3875	0.1333	0.6207	0.0410	0.9544	0.2029	0.9431	414	3
0.1999	0.2521	0.9144	0.2932	0.6800	0.7315	0.0982	0.4619	0.8265	0.1843	415	1
0.6499	0.0606	0.9865	0.2495	0.9462	0.2593	0.7306	0.1101	0.8301	0.3208	416	2
0.6749	0.4649	0.3606	0.0325	0.7472	0.5001	0.5200	0.5250	0.2105	0.5385	417	3
0.4403	0.5278	0.8753	0.5104	0.4707	0.4727	0.6455	0.9340	0.2229	0.7726	418	1
0.8080	0.1706	0.1344	0.3597	0.4757	0.5197	0.6452	0.5075	0.7112	0.0933	419	2
0.9421	0.5951	0.5327	0.2920	0.1312	0.8380	0.8561	0.2305	0.5673	0.5529	420	3
0.5717	0.0334	0.6226	0.7662	0.0293	0.8213	0.4154	0.7229	0.5496	0.1163	421	1
0.3491	0.4605	0.5323	0.5435	0.8967	0.3095	0.5875	0.5369	0.6438	0.3086	422	2
0.4387	0.3073	0.8074	0.0541	0.6686	0.0515	0.6970	0.7274	0.6502	0.4058	423	3
0.3485	0.9224	0.4996	0.0915	0.5626	0.9627	0.6034	0.0873	0.6654	0.3137	424	1
0.4296	0.4174	0.6519	0.7346	0.1468	0.5738	0.1879	0.5991	0.4140	0.4718	425	2
0.4089	0.6763	0.2467	0.0710	0.4466	0.6510	0.2867	0.6655	0.5918	0.8629	426	3
0.5173	0.5791	0.4621	0.2533	0.4518	0.9236	0.6935	0.5440	0.0327	0.8728	427	1
0.7340	0.8922	0.5732	0.5474	0.0431	0.9176	0.3746	0.2553	0.3629	0.3091	428	2
0.9408	0.3672	0.5242	0.5718	0.1267	0.5991	0.1176	0.7307	0.4318	0.5633	429	3
0.4683	0.1183	0.3370	0.8032	0.6283	0.0032	0.3386	0.9118	0.1432	0.5355	430	1
0.8850	0.0309	0.6543	0.7558	0.1034	0.2624	0.7710	0.2746	0.5761	0.3058	431	2
0.4893	0.1996	0.7361	0.0648	0.3210	0.6970	0.8587	0.5316	0.4499	0.8632	432	3
0.5021	0.1755	0.8471	0.4855	0.7666	0.7366	0.4622	0.6816	0.5842	0.2289	433	1
0.8235	0.0242	0.8933	0.7506	0.4593	0.2152	0.3397	0.8680	0.3271	0.3740	434	2
0.5033	0.3607	0.6365	0.4155	0.3992	0.9217	0.7694	0.5347	0.0746	0.7452	435	3
0.2045	0.6837	0.6400	0.5047	0.7063	0.9075	0.1254	0.9836	0.4903	0.0579	436	1
0.2010	0.5896	0.4029	0.5306	0.3442	0.6548	0.4320	0.0706	0.9534	0.8853	437	2
0.1176	0.9466	0.2671	0.1449	0.7242	0.3299	0.4463	0.3441	0.8476	0.8825	438	3
0.9621	0.4242	0.5175	0.3935	0.7614	0.1565	0.8948	0.6489	0.1983	0.3482	439	1
0.8293	0.1702	0.3505	0.9098	0.9030	0.2728	0.2078	0.5484	0.6485	0.5700	440	2
0.3913	0.4499	0.2468	0.8924	0.6202	0.1116	0.5988	0.3197	0.4124	0.9503	441	3
0.2391	0.5567	0.3719	0.2517	0.6575	0.3084	0.6716	0.8041	0.2177	0.9892	442	1
0.9724	0.1765	0.6303	0.8960	0.5624	0.0432	0.0006	0.9539	0.0565	0.3866	443	2
0.2606	0.9027	0.5966	0.2558	0.6425	0.3550	0.8644	0.3182	0.9214	0.6842	444	3
0.1167	0.6214	0.3563	0.4785	0.8172	0.6874	0.7068	0.5395	0.3187	0.6505	445	1
0.5777	0.7690	0.3917	0.9017	0.3678	0.6024	0.1234	0.6717	0.3611	0.2990	446	2
0.7869	0.0332	0.7600	0.8140	0.4789	0.0460	0.7554	0.4129	0.9302	0.0841	447	3
0.6864	0.5979	0.4035	0.8610	0.0919	0.7808	0.3859	0.8897	0.5871	0.3695	448	1
0.3710	0.7033	0.7237	0.2277	0.8614	0.0120	0.9437	0.3786	0.2466	0.5249	449	2
0.8312	0.6366	0.8666	0.3289	0.4317	0.3637	0.6126	0.2283	0.6663	0.3779	450	3
0.2295	0.6339	0.8839	0.4638	0.4892	0.3346	0.6326	0.5342	0.2589	0.0585	451	1
0.5090	0.5532	0.2138	0.6027	0.8085	0.2715	0.5313	0.0670	0.2474	0.6124	452	2
0.4830	0.4857	0.7285	0.2479	0.4023	0.8965	0.7186	0.2325	0.6049	0.6630	453	3
0.5192	0.3438	0.7992	0.2732	0.5796	0.6005	0.2342	0.8000	0.6699	0.8179	454	1
0.4036	0.9235	0.0671	0.8013	0.2685	0.5513	0.3802	0.8619	0.3448	0.5170	455	2
0.3792	0.3257	0.5359	0.6119	0.8601	0.3058	0.3049	0.1123	0.8439	0.4236	456	3
0.4864	0.3013	0.6155	0.2570	0.0968	0.7717	0.8438	0.0484	0.7898	0.8779	457	1
0.7471	0.6905	0.2996	0.3545	0.4693	0.0915	0.7792	0.7565	0.0745	0.4130	458	2
0.6983	0.2093	0.5074	0.1280	0.1277	0.5696	0.7010	0.7656	0.5070	0.1759	459	3
0.2763	0.3768	0.9684	0.1785	0.3665	0.3373	0.2423	0.5001	0.6107	0.7567	460	1
0.2833	0.7199	0.0974	0.6878	0.4465	0.5668	0.7639	0.3099	0.6920	0.2978	461	2
0.6734	0.2471	0.3112	0.7071	0.4557	0.0305	0.9308	0.3913	0.2026	0.9158	462	3
0.1554	0.4054	0.8504	0.6637	0.2323	0.8878	0.4362	0.3223	0.5276	0.8351	463	1
0.9885	0.2015	0.8675	0.2714	0.5261	0.9969	0.5506	0.4825	0.4343	0.8050	464	2
0.9094	0.3019	0.4431	0.1781	0.6629	0.5546	0.1611	0.8440	0.0264	0.4856	465	3
0.8779	0.8906	0.3054	0.3282	0.1103	0.8880	0.9768	0.5221	0.3147	0.2395	466	1
0.6044	0.4356	0.3943	0.6485	0.2782	0.3432	0.4127	0.5876	0.3424	0.0867	467	2
0.4192	0.7296	0.8183	0.4592	0.5678	0.2665	0.2779	0.6461	0.4283	0.6554	468	3
0.0051	0.6818	0.5572	0.1004	0.5638	0.6108	0.9661	0.2515	0.6028	0.4440	469	1
0.7653	0.8029	0.2541	0.0101	0.8733	0.7091	0.1876	0.7278	0.5794	0.4906	470	2
0.2395	0.4852	0.5269	0.4877	0.6538	0.0895	0.7448	0.6174	0.3031	0.8322	471	3
0.4706	0.4646	0.6604	0.0476	0.6092	0.1121	0.9417	0.1129	0.2714	0.4980	472	1
0.4977	0.7988	0.0499	0.6010	0.4614	0.2292	0.9666	0.4633	0.1346	0.6764	473	2
0.1859	0.8856	0.9125	0.6511	0.0980	0.4162	0.5596	0.6153	0.6400	0.0398	474	3
0.7825	0.0227	0.6187	0.4286	0.5067	0.4108	0.4430	0.6326	0.6448	0.3279	475	1
0.4553	0.6584	0.2157	0.2206	0.3512	0.4451	0.3357	0.5338	0.9293	0.2508	476	2
0.4104	0.3754	0.5899	0.6001	0.1644	0.7692	0.3976	0.0936	0.1996	0.9836	477	3
0.6317	0.5895	0.5860	0.3645	0.9929	0.5503	0.4381	0.7360	0.1153	0.6897	478	1
0.0763	0.2435	0.7821	0.2585	0.1851	0.4406	0.4954	0.4378	0.2261	0.6776	479	2
0.6607	0.2178	0.8118	0.3189	0.3244	0.4083	0.4160	0.7935	0.6437	0.1732	480	3
0.8737	0.0228	0.9965	0.2355	0.4377	0.5208	0.5257	0.4219	0.8910	0.2967	481	1
0.2917	0.6554	0.1358	0.2777	0.2976	0.4897	0.9444	0.1355	0.5977	0.2693	482	2
0.9468	0.6187	0.3175	0.3466	0.8231	0.0715	0.8081	0.6534	0.5446	0.1055	483	3
0.7560	0.4085	0.8345	0.1329	0.5434	0.8624	0.7109	0.3704	0.6261	0.4714	484	1
0.9093	0.7451	0.4993	0.1169	0.4277	0.1748	0.5414	0.4846	0.8089	0.0974	485	2
0.6590	0.2556	0.4902	0.8141	0.4158	0.2616	0.8231	0.2910	0.6986	0.0163	486	3
0.5900	0.6093	0.4202	0.9129	0.5501	0.6820	0.2090	0.5692	0.6284	0.6077	487	1
0.2459	0.6576	0.8364	0.2443	0.4130	0.6960	0.2226	0.7081	0.5448	0.7531	488	2
0.1741	0.7456	0.8214	0.6009	0.1249	0.9268	0.5092	0.0851	0.9140	0.4807	489	3
0.4862	0.6175	0.8349	0.2518	0.7925	0.0065	0.4994	0.7555	0.5708	0.3567	490	1
0.4452	0.3289	0.6139	0.9858	0.3329	0.4074	0.3603	0.4880	0.5907	0.4740	491	2
0.5011	0.0417	0.7206	0.2776	0.5570	0.6426	0.3026	0.4842	0.7361	0.7535	492	3
0.7403	0.7848	0.1792	0.1306	0.7274	0.6059	0.1987	0.7855	0.0237	0.2574	493	1
0.9143	0.3672	0.3333	0.9741	0.0295	0.8537	0.6695	0.7405	0.2428	0.0364	494	2
0.5709	0.6723	0.5540	0.0370	0.5637	0.9765	0.6908	0.0469	0.5631	0.7101	495	3
0.5211	0.4554	0.1704	0.2721	0.3983	0.7018	0.5919	0.5102	0.4082	0.3584	496	1
0.6910	0.2116	0.7944	0.3790	0.8778	0.3197	0.2743	0.4070	0.4833	0.2561	497	2
0.3435	0.7756	0.1269	0.5441	0.6268	0.4401	0.9585	0.0494	0.2247	0.6550	498	3
0.1191	0.5300	0.7969	0.1496	0.1770	0.7548	0.2693	0.3182	0.8211	0.3567	499	1
0.1724	0.8235	0.3633	0.3339	0.4959	0.2736	0.6894	0.5719	0.4001	0.8835	500	2
0.3222	0.9207	0.6838	0.1737	0.6160	0.5192	0.3464	0.2361	0.8463	0.1251	501	3
0.4982	0.6392	0.5970	0.3481	0.7054	0.5164	0.2565	0.9514	0.0519	0.2691	502	1
0.8299	0.2831	0.1111	0.8988	0.1648	0.6563	0.9149	0.7568	0.3164	0.6891	503	2
0.1509	0.3439	0.4506	0.5319	0.8260	0.2042	0.1040	0.9781	0.1798	0.6676	504	3
0.3320	0.7408	0.5073	0.4398	0.3512	0.1180	0.9352	0.4369	0.1449	0.5733	505	1
0.6896	0.7773	0.1366	0.2783	0.9719	0.6113	0.7054	0.1460	0.5678	0.8985	506	2
0.1220	0.5178	0.4032	0.8418	0.1402	0.7002	0.7654	0.0115	0.8881	0.6231	507	3
0.1574	0.7277	0.6217	0.4822	0.8541	0.3259	0.7080	0.5382	0.2994	0.5251	508	1
0.7876	0.7686	0.4911	0.1330	0.8853	0.2967	0.4405	0.2167	0.5169	0.8890	509	2
0.9826	0.7334	0.5390	0.2850	0.2313	0.5931	0.0032	0.7580	0.1215	0.4556	510	3
0.7127	0.4926	0.5543	0.2914	0.8540	0.3143	0.7128	0.1430	0.9067	0.4749	511	1
0.8991	0.7380	0.2637	0.8871	0.3933	0.8112	0.5858	0.2673	0.5747	0.1834	512	2
0.2094	0.6402	0.7188	0.1017	0.7103	0.5370	0.4803	0.3189	0.5952	0.3049	513	3
0.7356	0.3768	0.0243	0.6840	0.2784	0.5682	0.9636	0.5319	0.7141	0.0558	514	1
0.4917	0.4903	0.5811	0.1890	0.6026	0.1236	0.9205	0.4063	0.3633	0.9408	515	2
0.5922	0.4930	0.0048	0.8308	0.1901	0.5896	0.4357	0.8291	0.0383	0.6874	516	3
0.7384	0.2126	0.2947	0.7566	0.3090	0.9928	0.5582	0.7078	0.4858	0.5821	517	1
0.3932	0.3882	0.8080	0.5783	0.3426	0.1843	0.8566	0.6866	0.7043	0.3021	518	2
0.1057	0.3416	0.7447	0.3106	0.6678	0.1384	0.5134	0.8646	0.0251	0.9071	519	3
0.4760	0.5405	0.4113	0.5572	0.7944	0.0911	0.7879	0.5100	0.3597	0.7630	520	1
0.7174	0.6252	0.0106	0.6782	0.3182	0.2032	0.6372	0.8903	0.5904	0.1436	521	2
0.6877	0.9236	0.4851	0.2426	0.5022	0.4021	0.8435	0.1662	0.8455	0.1510	522	3
0.2988	0.7966	0.7209	0.3737	0.9250	0.6541	0.4658	0.3561	0.2851	0.3187	523	1
0.7810	0.4030	0.1631	0.6420	0.8772	0.2770	0.5662	0.7337	0.5385	0.5908	524	2
0.1308	0.3871	0.3846	0.6986	0.9564	0.0802	0.4092	0.3496	0.8808	0.6490	525	3
0.2803	0.6082	0.7504	0.9609	0.1373	0.6131	0.8146	0.6324	0.3646	0.5278	526	1
0.5303	0.3049	0.8629	0.4311	0.1918	0.7902	0.5761	0.2052	0.5662	0.1651	527	2
0.0022	0.6177	0.7231	0.2395	0.2702	0.2083	0.2692	0.5620	0.6805	0.9716	528	3
0.5430	0.6564	0.6827	0.5566	0.4743	0.6565	0.5786	0.2082	0.7261	0.8521	529	1
0.8443	0.7636	0.8997	0.0013	0.5534	0.6557	0.4671	0.8677	0.4531	0.1856	530	2
0.9884	0.1847	0.1959	0.6547	0.9396	0.2531	0.9203	0.2944	0.9846	0.0315	531	3
0.7213	0.2501	0.9017	0.5612	0.4799	0.0493	0.8434	0.2806	0.0527	0.3821	532	1
0.5063	0.5567	0.9964	0.3537	0.5534	0.9782	0.1539	0.4889	0.9278	0.4114	533	2
0.2636	0.6515	0.4325	0.7639	0.3469	0.1642	0.5121	0.9449	0.7078	0.7028	534	3
0.7019	0.6508	0.3168	0.5374	0.7698	0.7788	0.0266	0.2763	0.7569	0.3687	535	1
0.3859	0.7741	0.3897	0.3664	0.4169	0.6624	0.5304	0.2867	0.3543	0.5183	536	2
0.8396	0.2490	0.9482	0.4537	0.2133	0.6537	0.3626	0.4360	0.4992	0.1005	537	3
0.4826	0.8609	0.0332	0.3409	0.8297	0.9665	0.0927	0.5711	0.0045	0.5703	538	1
0.4124	0.8600	0.5096	0.3071	0.6325	0.0979	0.6278	0.5434	0.4637	0.7245	539	2
0.4133	0.5028	0.2382	0.1147	0.3679	0.4920	0.7202	0.5958	0.2808	0.3136	540	3
0.7441	0.7159	0.5371	0.2371	0.7909	0.3587	0.1865	0.3138	0.5996	0.1687	541	1
0.4231	0.6680	0.2451	0.2034	0.6044	0.6576	0.2495	0.5418	0.3876	0.4606	542	2
0.5810	0.1923	0.4845	0.8117	0.8527	0.0548	0.9177	0.9147	0.0921	0.5724	543	3
0.1965	0.5609	0.5625	0.1976	0.9697	0.1039	0.6302	0.2865	0.4315	0.7200	544	1
0.5231	0.3373	0.6397	0.7547	0.4298	0.3686	0.1444	0.6182	0.3770	0.4100	545	2
0.7693	0.8002	0.1112	0.4665	0.4984	0.4247	0.4055	0.7281	0.3343	0.5751	546	3
0.5452	0.1284	0.6981	0.9135	0.2980	0.5215	0.9052	0.5640	0.3197	0.4354	547	1
0.8700	0.8050	0.0196	0.9287	0.5958	0.2541	0.4937	0.8945	0.0426	0.2034	548	2
0.7505	0.4021	0.3721	0.1980	0.7584	0.2276	0.5611	0.7510	0.3761	0.5909	549	3
0.6394	0.0408	0.7603	0.5743	0.4875	0.5734	0.3127	0.7230	0.7702	0.2233	550	1
0.7546	0.1613	0.7535	0.0699	0.7003	0.3357	0.3193	0.8611	0.5924	0.1843	551	2
0.9260	0.2935	0.1570	0.8930	0.3063	0.3373	0.5841	0.6062	0.1983	0.2554	552	3
0.2284	0.0404	0.6274	0.8696	0.4568	0.5190	0.1064	0.7970	0.4732	0.3421	553	1
0.3323	0.0779	0.3477	0.7503	0.4466	0.5281	0.7719	0.0164	0.7689	0.5188	554	2
0.3875	0.6313	0.3510	0.3453	0.6118	0.5185	0.6348	0.3267	0.6721	0.0344	555	3
0.7777	0.6775	0.3022	0.7140	0.5161	0.3976	0.2576	0.9242	0.0775	0.7876	556	1
0.1520	0.7986	0.2998	0.4731	0.4182	0.7442	0.5823	0.6893	0.2705	0.5475	557	2
0.2075	0.6131	0.5549	0.2104	0.8707	0.4817	0.7742	0.5685	0.5926	0.6935	558	3
0.4446	0.7822	0.7825	0.6065	0.2575	0.3681	0.9110	0.5174	0.0222	0.4483	559	1
0.3627	0.9739	0.4026	0.2208	0.5904	0.8373	0.6001	0.2030	0.8695	0.5292	560	2
0.4928	0.7732	0.5561	0.8365	0.2262	0.3913	0.5774	0.9728	0.5946	0.0560	561	3
0.5501	0.7187	0.7381	0.0763	0.5844	0.4142	0.1240	0.5827	0.9185	0.3154	562	1
0.2925	0.5101	0.4108	0.9617	0.4104	0.3608	0.8176	0.3624	0.6467	0.7390	563	2
0.0312	0.9396	0.3146	0.3686	0.8898	0.7392	0.4071	0.3113	0.3623	0.5805	564	3
0.6231	0.4162	0.8690	0.4689	0.7676	0.3269	0.6071	0.0844	0.8654	0.3842	565	1
0.4624	0.1584	0.2974	0.9128	0.3476	0.5991	0.8644	0.1511	0.3838	0.6767	566	2
0.8201	0.4099	0.2452	0.2550	0.7928	0.1354	0.9795	0.4978	0.7633	0.2443	567	3
0.2464	0.7467	0.6498	0.3464	0.6604	0.6939	0.9871	0.4463	0.0255	0.7820	568	1
0.7505	0.8115	0.2200	0.9456	0.2096	0.4218	0.6528	0.6281	0.0431	0.6677	569	2
0.2411	0.9731	0.6615	0.5652	0.3680	0.1382	0.8313	0.5444	0.8459	0.1823	570	3
0.9134	0.4413	0.0260	0.8666	0.7667	0.0980	0.5391	0.1946	0.4268	0.2344	571	1
0.6543	0.6247	0.8664	0.2778	0.2101	0.5289	0.8945	0.4807	0.2108	0.0798	572	2
0.1546	0.8940	0.2522	0.3680	0.4512	0.5906	0.6189	0.0591	0.5723	0.7940	573	3
0.5824	0.4954	0.2294	0.3226	0.9244	0.1739	0.5254	0.4956	0.0581	0.6075	574	1
0.3927	0.4383	0.6360	0.6898	0.2044	0.6936	0.1804	0.8153	0.6028	0.1985	575	2
0.7119	0.3733	0.2050	0.4065	0.7215	0.8902	0.0545	0.3672	0.9325	0.2137	576	3
0.9804	0.2697	0.6949	0.1356	0.6208	0.7667	0.5636	0.5125	0.7323	0.2650	577	1
0.0127	0.4392	0.6783	0.6991	0.0535	0.6062	0.1802	0.3623	0.5828	0.7852	578	2
0.6805	0.2318	0.2291	0.9315	0.7395	0.3041	0.1272	0.1699	0.4694	0.5188	579	3
0.7259	0.8133	0.0517	0.8772	0.3597	0.6266	0.5581	0.8433	0.0204	0.6867	580	1
0.3713	0.4445	0.3784	0.8961	0.2730	0.4759	0.5263	0.7490	0.6361	0.0996	581	2
0.4548	0.6963	0.5401	0.3776	0.2477	0.6459	0.2703	0.1575	0.5619	0.7352	582	3
0.1550	0.3332	0.6351	0.9868	0.6017	0.8203	0.6005	0.2980	0.5131	0.8215	583	1
0.6424	0.0147	0.8166	0.2557	0.7146	0.4356	0.5230	0.0564	0.7961	0.0603	584	2
0.3751	0.5821	0.4977	0.6025	0.6705	0.4192	0.7535	0.8682	0.3323	0.3348	585	3
0.9014	0.2262	0.9098	0.4771	0.3221	0.7832	0.8203	0.0085	0.6763	0.0086	586	1
0.0242	0.5081	0.7667	0.2748	0.2911	0.9352	0.6338	0.2050	0.3211	0.6306	587	2
0.5763	0.5072	0.4391	0.7567	0.4727	0.5602	0.5719	0.6502	0.6839	0.5122	588	3
0.3338	0.0616	0.8116	0.3434	0.3698	0.5931	0.0195	0.8604	0.3293	0.3125	589	1
0.4509	0.1136	0.5359	0.9065	0.7709	0.5375	0.0945	0.7421	0.8226	0.2744	590	2
0.9907	0.5410	0.1726	0.5368	0.5561	0.4954	0.6488	0.3857	0.2507	0.4416	591	3
0.3470	0.8349	0.2386	0.4525	0.8969	0.3250	0.5055	0.3537	0.4655	0.6547	592	1
0.9152	0.1704	0.6978	0.6271	0.0237	0.5139	0.4425	0.4462	0.1948	0.5889	593	2
0.2170	0.2318	0.9799	0.7988	0.5641	0.3563	0.4621	0.4660	0.1875	0.7326	594	3
0.7788	0.5773	0.5122	0.6024	0.3705	0.8660	0.2324	0.6474	0.6411	0.2019	595	1
0.4062	0.3621	0.5465	0.7021	0.7180	0.7951	0.1693	0.4707	0.3519	0.7777	596	2
0.7299	0.7866	0.6617	0.5947	0.7056	0.5087	0.2214	0.7480	0.3194	0.3433	597	3
0.7226	0.7552	0.1792	0.4219	0.1787	0.8321	0.7112	0.3011	0.1486	0.5372	598	1
0.4848	0.3831	0.9477	0.7134	0.1566	0.9219	0.4453	0.0394	0.5690	0.0102	599	2
0.3552	0.6104	0.4225	0.4936	0.3671	0.1800	0.6724	0.2293	0.4524	0.6962	600	3
0.3660	0.0880	0.6923	0.2425	0.1793	0.5501	0.7382	0.2701	0.5123	0.3324	601	1
0.5356	0.0977	0.9838	0.6084	0.1890	0.9314	0.4702	0.3818	0.7572	0.5625	602	2
0.4579	0.2982	0.3812	0.7817	0.1714	0.4061	0.4933	0.3226	0.9623	0.0559	603	3
0.4568	0.2829	0.4045	0.3813	0.2638	0.5573	0.7658	0.7671	0.4607	0.3947	604	1
0.2155	0.9879	0.5219	0.4956	0.4520	0.0417	0.9234	0.5459	0.6111	0.5069	605	2
0.5519	0.4091	0.2355	0.5442	0.0437	0.9000	0.1248	0.1247	0.5651	0.8826	606	3
0.4413	0.0095	0.3407	0.5704	0.7122	0.0561	0.5662	0.5870	0.6335	0.7197	607	1
0.8370	0.6078	0.2854	0.2347	0.1124	0.7503	0.6368	0.1873	0.6083	0.5290	608	2
0.3918	0.2754	0.0688	0.9105	0.2696	0.4515	0.0001	0.7636	0.3431	0.6551	609	3
0.4855	0.2202	0.6657	0.7849	0.3846	0.0895	0.8759	0.2785	0.9032	0.5827	610	1
0.6307	0.4732	0.7970	0.7244	0.6391	0.3823	0.2411	0.1928	0.8186	0.3037	611	2
0.5279	0.8866	0.4464	0.5213	0.7120	0.5534	0.3464	0.4222	0.3829	0.5876	612	3
0.3940	0.7210	0.4411	0.4184	0.5704	0.4228	0.2453	0.7335	0.1560	0.9349	613	1
0.6881	0.3244	0.6560	0.2775	0.6605	0.3605	0.1188	0.9926	0.2271	0.3974	614	2
0.0561	0.8394	0.2811	0.8175	0.7597	0.1359	0.6469	0.5493	0.9976	0.5727	615	3
0.4875	0.8127	0.0638	0.8102	0.3465	0.9029	0.2357	0.9751	0.0771	0.6836	616	1
0.2412	0.3694	0.8121	0.5905	0.2313	0.0174	0.7948	0.0162	0.2241	0.9104	617	2
0.5027	0.5872	0.3429	0.4646	0.3770	0.5842	0.7160	0.1898	0.6358	0.4637	618	3
0.5792	0.3004	0.9949	0.1734	0.9653	0.7450	0.0525	0.4084	0.9974	0.4393	619	1
0.3946	0.4290	0.7955	0.9480	0.3010	0.5781	0.1471	0.8443	0.6078	0.2515	620	2
0.7330	0.6690	0.0323	0.7071	0.8648	0.2849	0.7779	0.2669	0.6710	0.3220	621	3
0.3549	0.2798	0.8029	0.7560	0.4111	0.6421	0.1545	0.6285	0.2951	0.6678	622	1
0.7135	0.5731	0.1721	0.6586	0.5428	0.9585	0.6578	0.3120	0.3203	0.8881	623	2
0.7261	0.0829	0.3951	0.8554	0.6107	0.6431	0.4321	0.1942	0.2724	0.8703	624	3
0.4690	0.3728	0.6508	0.4901	0.5994	0.1275	0.2451	0.6994	0.6606	0.2837	625	1
0.3316	0.7363	0.6813	0.2964	0.5112	0.7267	0.7282	0.5914	0.3850	0.5911	626	2
0.5221	0.9155	0.7888	0.7129	0.2693	0.6921	0.0669	0.8341	0.2985	0.3805	627	3
0.6354	0.5849	0.2597	0.1356	0.2599	0.7961	0.7253	0.6709	0.0220	0.6715	628	1
0.8570	0.0614	0.1715	0.5918	0.8236	0.8023	0.7358	0.4700	0.4135	0.2543	629	2
0.4704	0.6700	0.6239	0.7574	0.6318	0.2521	0.9138	0.1241	0.4649	0.8534	630	3
0.6254	0.4415	0.8259	0.3233	0.5762	0.5366	0.9424	0.1363	0.3740	0.4380	631	1
0.2540	0.7281	0.5506	0.2459	0.6435	0.7910	0.3359	0.6979	0.6759	0.8522	632	2
0.4408	0.6595	0.5224	0.8102	0.7091	0.2760	0.9529	0.1943	0.4377	0.4522	633	3
0.7622	0.7592	0.5129	0.5423	0.0463	0.6684	0.8788	0.4288	0.4271	0.1256	634	1
0.4324	0.8631	0.0178	0.4715	0.4868	0.5125	0.8658	0.3649	0.3189	0.9350	635	2
0.9620	0.5387	0.0977	0.0551	0.8956	0.6728	0.1845	0.2847	0.4849	0.5865	636	3
0.4087	0.8649	0.6916	0.3208	0.4486	0.3499	0.5256	0.8870	0.1011	0.8558	637	1
0.4781	0.5813	0.1316	0.7015	0.2756	0.8632	0.7545	0.0861	0.4235	0.2376	638	2
0.3716	0.3956	0.5914	0.6601	0.6836	0.2833	0.4039	0.5531	0.8012	0.2223	639	3
0.8174	0.2353	0.8820	0.0904	0.9073	0.7186	0.1087	0.8315	0.4414	0.9026	640	1
0.2894	0.2688	0.9485	0.9624	0.0613	0.2068	0.3436	0.9223	0.8150	0.0748	641	2
0.2423	0.4032	0.8072	0.1057	0.8446	0.2285	0.7665	0.6027	0.1887	0.8073	642	3
0.6630	0.1009	0.8806	0.5857	0.1693	0.6554	0.7433	0.0351	0.7390	0.3416	643	1
0.5803	0.2500	0.1756	0.9224	0.3693	0.9858	0.0575	0.7893	0.6526	0.2917	644	2
0.1518	0.9282	0.2808	0.1505	0.8944	0.3098	0.1703	0.8473	0.3470	0.5722	645	3
0.3653	0.2279	0.7319	0.6474	0.8553	0.2198	0.6761	0.3839	0.1229	0.9384	646	1
0.6490	0.4696	0.3929	0.4463	0.7795	0.3773	0.4470	0.6978	0.5278	0.2926	647	2
0.6086	0.3777	0.7477	0.3269	0.2852	0.1381	0.6948	0.7810	0.3075	0.4667	648	3
0.1157	0.5723	0.0512	0.8774	0.7498	0.1482	0.6002	0.4668	0.1479	0.9036	649	1
0.8414	0.2802	0.6841	0.5815	0.4706	0.1687	0.8365	0.1135	0.6477	0.2587	650	2
0.8515	0.4505	0.4029	0.1554	0.6631	0.1230	0.9115	0.5970	0.6581	0.1092	651	3
0.0922	0.4615	0.3350	0.5482	0.0927	0.9513	0.6666	0.4390	0.4833	0.4272	652	1
0.1998	0.9444	0.0991	0.8653	0.0370	0.7375	0.5532	0.3295	0.8526	0.9369	653	2
0.6879	0.3739	0.6811	0.5425	0.3606	0.3287	0.6196	0.8898	0.1139	0.5967	654	3
0.0660	0.8802	0.2712	0.3862	0.4586	0.3729	0.9973	0.6484	0.0480	0.9594	655	1
0.9114	0.3432	0.1789	0.8975	0.6474	0.5270	0.5881	0.3532	0.1927	0.5160	656	2
0.7632	0.4171	0.8413	0.4359	0.6198	0.3585	0.1315	0.4590	0.2342	0.4949	657	3
0.6748	0.5296	0.4686	0.6075	0.5443	0.7111	0.5666	0.7716	0.0263	0.8481	658	1
0.2301	0.8299	0.4271	0.8961	0.6972	0.7007	0.3315	0.2351	0.5458	0.7599	659	2
0.0334	0.6419	0.8960	0.6166	0.0429	0.4112	0.9640	0.6237	0.7224	0.4843	660	3
0.2542	0.1461	0.7048	0.4127	0.7693	0.1975	0.3239	0.0770	0.3907	0.8218	661	1
0.6395	0.6239	0.6187	0.3386	0.5434	0.7478	0.9419	0.3990	0.1804	0.2548	662	2
0.0716	0.8639	0.3540	0.3432	0.6747	0.6246	0.7614	0.2777	0.4362	0.9566	663	3
0.1512	0.8219	0.3315	0.3472	0.5809	0.6172	0.9482	0.5364	0.8957	0.6639	664	1
0.2093	0.2847	0.9588	0.3356	0.1736	0.2592	0.7154	0.4871	0.6253	0.4904	665	2
0.5588	0.8080	0.3744	0.9450	0.1407	0.6897	0.0649	0.6194	0.6662	0.1482	666	3
0.5056	0.4748	0.6891	0.5880	0.4349	0.5447	0.1536	0.3669	0.6712	0.0473	667	1
0.3535	0.7651	0.3951	0.1908	0.6785	0.0665	0.8558	0.0416	0.6276	0.9128	668	2
0.2873	0.8702	0.6368	0.5624	0.2997	0.1216	0.8101	0.6706	0.6675	0.8996	669	3
0.0733	0.4927	0.7466	0.6995	0.2887	0.2446	0.1155	0.6704	0.3531	0.9184	670	1
0.0560	0.5110	0.8717	0.2590	0.5076	0.7407	0.6739	0.4000	0.9742	0.6732	671	2
0.9630	0.4034	0.5506	0.0156	0.4578	0.6947	0.1750	0.8135	0.0208	0.3729	672	3
0.6716	0.5385	0.7015	0.7749	0.3977	0.2447	0.3733	0.3015	0.6618	0.6101	673	1
0.5702	0.8478	0.2631	0.2133	0.5910	0.5143	0.9817	0.7295	0.2152	0.7594	674	2
0.0768	0.8341	0.0833	0.6281	0.6751	0.4066	0.3639	0.4181	0.2188	0.8019	675	3
0.9395	0.3361	0.4498	0.0529	0.3249	0.5846	0.6320	0.6670	0.9506	0.1239	676	1
0.3020	0.5006	0.3939	0.3003	0.0225	0.6400	0.5549	0.3501	0.5745	0.9167	677	2
0.8370	0.5354	0.3966	0.0835	0.9294	0.5625	0.3778	0.0064	0.4079	0.9094	678	3
0.4491	0.2577	0.6490	0.0470	0.4613	0.5083	0.3655	0.6819	0.4222	0.9439	679	1
0.5528	0.0199	0.9022	0.2447	0.9636	0.2518	0.4500	0.2949	0.9995	0.7715	680	2
0.1847	0.6613	0.4973	0.7261	0.4287	0.5116	0.7724	0.8380	0.2564	0.9015	681	3
0.5057	0.1860	0.7806	0.2220	0.2262	0.1160	0.7905	0.2803	0.4277	0.9608	682	1
0.2772	0.8815	0.7401	0.4224	0.6739	0.3116	0.5893	0.1284	0.8356	0.3698	683	2
0.8209	0.3922	0.3880	0.5183	0.0473	0.8800	0.5980	0.3204	0.8573	0.2135	684	3
0.4584	0.8623	0.8442	0.5869	0.0708	0.7956	0.5542	0.3351	0.6115	0.8255	685	1
0.5981	0.7406	0.8702	0.2323	0.3369	0.1325	0.6007	0.9372	0.0618	0.1280	686	2
0.1244	0.8105	0.3922	0.4258	0.2374	0.0025	0.5489	0.4891	0.8275	0.2476	687	3
0.0329	0.4490	0.8458	0.4170	0.5353	0.3341	0.8193	0.6312	0.4820	0.5997	688	1
0.8086	0.0431	0.5995	0.6601	0.9438	0.3861	0.0377	0.7516	0.1351	0.7251	689	2
0.9382	0.3990	0.7764	0.3774	0.8064	0.2872	0.4705	0.3363	0.4935	0.5149	690	3
0.8096	0.3628	0.2487	0.2173	0.3188	0.8286	0.1910	0.2778	0.4420	0.4775	691	1
0.6033	0.9787	0.2338	0.6754	0.0033	0.4187	0.9297	0.2983	0.7163	0.2053	692	2
0.3062	0.2618	0.6270	0.9251	0.3197	0.5253	0.1522	0.6639	0.5809	0.5101	693	3
0.2856	0.9568	0.6219	0.2658	0.5951	0.3812	0.0465	0.9378	0.7707	0.1683	694	1
0.1587	0.5934	0.1908	0.0933	0.8797	0.7633	0.0283	0.6987	0.8333	0.4320	695	2
0.9305	0.7482	0.3879	0.5024	0.6926	0.5811	0.0714	0.8570	0.4893	0.5439	696	3
0.8448	0.0304	0.5339	0.6842	0.7095	0.5120	0.4960	0.3762	0.3423	0.3825	697	1
0.7834	0.7103	0.2975	0.4916	0.6758	0.0501	0.3424	0.8544	0.3725	0.5468	698	2
0.3309	0.1936	0.2233	0.7832	0.3138	0.0773	0.7172	0.6493	0.8714	0.6140	699	3
0.6653	0.9405	0.0088	0.2783	0.5796	0.8366	0.0095	0.3313	0.8999	0.4805	700	1
0.8462	0.2292	0.6478	0.3023	0.3631	0.6587	0.0492	0.6081	0.2988	0.6918	701	2
0.5573	0.5056	0.1030	0.6252	0.5014	0.3848	0.6632	0.6524	0.3753	0.6392	702	3
0.5483	0.5214	0.2530	0.4259	0.8049	0.9385	0.2598	0.2385	0.6846	0.1453	703	1
0.2752	0.1036	0.9646	0.7888	0.2192	0.7157	0.5196	0.2952	0.1501	0.9214	704	2
0.1496	0.8584	0.4209	0.3385	0.5835	0.1312	0.6899	0.3816	0.2832	0.5508	705	3
0.3982	0.2898	0.6485	0.8201	0.3324	0.2673	0.5098	0.4284	0.3163	0.9215	706	1
0.3351	0.5070	0.4669	0.6660	0.3534	0.7468	0.2727	0.4849	0.7525	0.7346	707	2
0.6240	0.3430	0.4227	0.1659	0.6904	0.7529	0.1345	0.6085	0.5932	0.1470	708	3
0.8763	0.2443	0.0963	0.8008	0.5646	0.0785	0.0853	0.4894	0.6890	0.2136	709	1
0.4828	0.3279	0.7565	0.7248	0.7829	0.5110	0.5602	0.8285	0.2069	0.6009	710	2
0.1757	0.2387	0.5476	0.3437	0.7018	0.1051	0.3996	0.5495	0.9900	0.4982	711	3
0.3010	0.6091	0.4951	0.4657	0.0897	0.6986	0.4684	0.9996	0.2346	0.8912	712	1
0.5026	0.1689	0.4722	0.7363	0.8411	0.8103	0.1451	0.5263	0.5574	0.7317	713	2
0.9329	0.5910	0.2314	0.3036	0.3311	0.4940	0.9290	0.1426	0.2662	0.3725	714	3
0.0676	0.6580	0.4695	0.0906	0.9615	0.0376	0.6708	0.1396	0.6285	0.9457	715	1
0.7222	0.2688	0.5198	0.6234	0.3462	0.5251	0.8783	0.3553	0.6776	0.5460	716	2
0.1865	0.2637	0.7415	0.2555	0.7997	0.7763	0.3461	0.3918	0.1317	0.7596	717	3
0.1605	0.9110	0.0257	0.5051	0.8602	0.8370	0.1402	0.9088	0.4551	0.8712	718	1
0.6934	0.1009	0.3309	0.2194	0.3666	0.6699	0.8379	0.6766	0.0216	0.9099	719	2
0.5061	0.3897	0.8533	0.6478	0.4826	0.6786	0.4071	0.1261	0.9082	0.2696	720	3
0.5678	0.4520	0.2701	0.5544	0.4664	0.3088	0.0555	0.7984	0.6713	0.3920	721	1
0.5616	0.6483	0.9152	0.4860	0.3540	0.4533	0.1287	0.2875	0.3850	0.3379	722	2
0.3312	0.5039	0.7792	0.7122	0.4969	0.6323	0.3489	0.2800	0.1192	0.5722	723	3
0.4346	0.3149	0.3913	0.0512	0.3672	0.4097	0.6791	0.4279	0.1938	0.9635	724	1
0.7918	0.3805	0.1194	0.5032	0.3126	0.6996	0.9239	0.5430	0.3549	0.3282	725	2
0.5113	0.9605	0.2216	0.3308	0.1664	0.6169	0.9005	0.1131	0.6638	0.7708	726	3
0.6593	0.6873	0.4217	0.4355	0.5548	0.4595	0.6340	0.3553	0.7240	0.2190	727	1
0.4545	0.4467	0.6805	0.2961	0.9524	0.0924	0.4911	0.4393	0.5934	0.6439	728	2
0.0284	0.7406	0.2572	0.5150	0.4650	0.6887	0.2849	0.1316	0.9575	0.4438	729	3
0.5840	0.3294	0.2176	0.9400	0.2745	0.3305	0.2068	0.5073	0.5919	0.8145	730	1
0.7336	0.3396	0.1684	0.4294	0.7670	0.9522	0.0611	0.5520	0.1367	0.5648	731	2
0.0467	0.5754	0.9454	0.1952	0.7188	0.4024	0.5632	0.3684	0.4511	0.6251	732	3
0.3817	0.8707	0.2009	0.6172	0.8869	0.6127	0.5140	0.5841	0.6360	0.0032	733	1
0.6382	0.0284	0.7746	0.7028	0.5906	0.8630	0.6214	0.3110	0.4336	0.4386	734	2
0.0705	0.4097	0.8123	0.6347	0.5389	0.0543	0.4495	0.2700	0.5184	0.9701	735	3
0.9664	0.0831	0.5984	0.1094	0.5282	0.6813	0.2716	0.5575	0.2813	0.5538	736	1
0.4168	0.1982	0.3184	0.6214	0.1112	0.4971	0.2123	0.5173	0.6567	0.4615	737	2
0.5562	0.2068	0.0963	0.5098	0.4921	0.3330	0.9036	0.5412	0.5531	0.7208	738	3
0.4993	0.6815	0.6513	0.6010	0.5515	0.2790	0.6060	0.5704	0.3814	0.0000	739	1
0.2480	0.2695	0.9135	0.5826	0.4259	0.0466	0.4394	0.9035	0.1714	0.7603	740	2
0.5695	0.0084	0.2733	0.4370	0.6647	0.7104	0.4703	0.1280	0.6456	0.9738	741	3
0.7200	0.4064	0.5609	0.3860	0.3419	0.3690	0.5115	0.6091	0.6778	0.0225	742	1
0.9929	0.1338	0.8594	0.5058	0.4674	0.6653	0.5605	0.1683	0.1954	0.5029	743	2
0.7137	0.8725	0.4844	0.3709	0.7546	0.3960	0.1277	0.9147	0.3086	0.3077	744	3
0.4180	0.5443	0.3027	0.2398	0.2460	0.4824	0.8766	0.6910	0.2018	0.9529	745	1
0.6437	0.9748	0.4360	0.3196	0.9775	0.5434	0.1542	0.4297	0.4706	0.3578	746	2
0.1657	0.3772	0.4347	0.8320	0.2501	0.9880	0.3031	0.3104	0.7572	0.4437	747	3
0.2347	0.2930	0.2887	0.4695	0.3376	0.7328	0.6245	0.0534	0.6245	0.3153	748	1
0.5082	0.6551	0.0631	0.3384	0.9155	0.4461	0.7830	0.5825	0.2271	0.6989	749	2
0.5765	0.5508	0.3998	0.3978	0.8832	0.6440	0.3037	0.2385	0.6358	0.9713	750	3
0.5471	0.2228	0.1818	0.8432	0.1396	0.1322	0.4713	0.9994	0.3043	0.4961	751	1
0.4206	0.9535	0.6886	0.2139	0.7317	0.5366	0.1601	0.6490	0.0541	0.4365	752	2
0.2616	0.4933	0.7976	0.2982	0.6369	0.0974	0.0933	0.9508	0.5519	0.4184	753	3
0.4894	0.9043	0.6392	0.4281	0.4473	0.5565	0.5620	0.3995	0.4429	0.9389	754	1
0.9239	0.4549	0.4612	0.2924	0.3169	0.5982	0.0196	0.8552	0.3914	0.5430	755	2
0.5685	0.3633	0.4006	0.4460	0.2591	0.6847	0.6769	0.1597	0.3674	0.9560	756	3
0.7127	0.9695	0.5117	0.0908	0.9736	0.2019	0.7752	0.4568	0.8373	0.1145	757	1
0.7480	0.6309	0.6193	0.4053	0.5754	0.7248	0.5661	0.4240	0.1912	0.7045	758	2
0.1707	0.8059	0.6718	0.2382	0.1179	0.7775	0.5323	0.2241	0.1482	0.9466	759	3
0.6510	0.4240	0.2486	0.1810	0.5897	0.6287	0.5460	0.5750	0.5480	0.3473	760	1
0.0418	0.9356	0.3905	0.2141	0.5194	0.1508	0.8899	0.4493	0.7107	0.1981	761	2
0.4989	0.5244	0.6213	0.0201	0.5526	0.9392	0.2504	0.3786	0.8242	0.7042	762	3
0.3769	0.4410	0.9607	0.4506	0.4572	0.1377	0.7064	0.5019	0.9121	0.6385	763	1
0.2279	0.3621	0.7211	0.3280	0.4425	0.3327	0.7940	0.0922	0.4958	0.6750	764	2
0.9314	0.0697	0.7054	0.0836	0.9807	0.2467	0.3832	0.5366	0.8231	0.0611	765	3
0.5655	0.3532	0.1330	0.5923	0.2990	0.1428	0.7259	0.2939	0.8923	0.5770	766	1
0.0130	0.6040	0.0582	0.9632	0.5611	0.5045	0.3430	0.4115	0.5213	0.3230	767	2
0.8215	0.3462	0.4243	0.9885	0.6254	0.1925	0.3644	0.6996	0.4665	0.8086	768	3
0.9198	0.3672	0.4902	0.5027	0.0447	0.5081	0.5831	0.7367	0.3809	0.3296	769	1
0.8246	0.6331	0.4843	0.2069	0.2947	0.3967	0.7385	0.2592	0.3088	0.6781	770	2
0.4158	0.9659	0.0699	0.6197	0.8878	0.8358	0.1792	0.2536	0.7519	0.0104	771	3
0.8764	0.1893	0.3788	0.6682	0.1302	0.6364	0.8838	0.4706	0.0760	0.4646	772	1
0.2922	0.6370	0.1818	0.7949	0.2993	0.4979	0.3840	0.7055	0.3711	0.6825	773	2
0.3047	0.9484	0.1071	0.8355	0.5212	0.0816	0.0737	0.6541	0.2964	0.6882	774	3
0.6320	0.8737	0.1084	0.4606	0.3274	0.2831	0.4904	0.5563	0.3309	0.7048	775	1
0.8401	0.0254	0.5125	0.0008	0.9979	0.6756	0.2297	0.2203	0.6383	0.2961	776	2
0.4178	0.1386	0.8204	0.5955	0.3228	0.5096	0.3645	0.3282	0.4443	0.6344	777	3
0.2193	0.5206	0.3567	0.6420	0.8735	0.2523	0.4244	0.8657	0.4854	0.6191	778	1
0.5553	0.8851	0.3029	0.6472	0.2108	0.5700	0.7330	0.4417	0.7742	0.3382	779	2
0.6891	0.4936	0.7971	0.4604	0.5240	0.8486	0.3062	0.7032	0.0114	0.1701	780	3
0.7079	0.0317	0.5096	0.8535	0.3994	0.2846	0.0098	0.7128	0.6227	0.1502	781	1
0.2590	0.2873	0.6321	0.8861	0.1499	0.4656	0.7862	0.3824	0.6380	0.5847	782	2
0.2826	0.7763	0.0726	0.2708	0.6619	0.2144	0.8311	0.6494	0.6007	0.8326	783	3
0.8107	0.5402	0.0511	0.3607	0.4397	0.7584	0.7526	0.5579	0.5362	0.4238	784	1
0.5548	0.9459	0.3845	0.2962	0.8339	0.6005	0.9159	0.2097	0.9025	0.0437	785	2
0.0890	0.1994	0.9172	0.7022	0.6849	0.4696	0.7560	0.0556	0.9190	0.8058	786	3
0.6351	0.4265	0.4358	0.4386	0.7791	0.3462	0.8903	0.4608	0.3383	0.3192	787	1
0.5404	0.7232	0.6149	0.2521	0.9133	0.6287	0.6185	0.7320	0.6154	0.4426	788	2
0.1356	0.8365	0.8961	0.5998	0.1115	0.3432	0.2534	0.3130	0.7434	0.5648	789	3
0.4938	0.2242	0.3730	0.6208	0.9069	0.6920	0.4084	0.1663	0.9946	0.7641	790	1
0.9828	0.6673	0.4731	0.4849	0.5935	0.8367	0.0297	0.5720	0.7261	0.0027	791	2
0.9676	0.1502	0.7863	0.3124	0.9442	0.8669	0.0234	0.8162	0.3817	0.2110	792	3
0.2266	0.4952	0.8017	0.3849	0.5955	0.7025	0.4193	0.2556	0.6199	0.6115	793	1
0.5549	0.0077	0.6992	0.5223	0.0243	0.8857	0.1499	0.6955	0.7995	0.3302	794	2
0.1198	0.6177	0.3298	0.8576	0.5958	0.1895	0.3781	0.0028	0.9000	0.6522	795	3
0.1712	0.8668	0.1220	0.5035	0.6252	0.2838	0.6378	0.6679	0.9604	0.6340	796	1
0.7388	0.5728	0.7041	0.7248	0.3518	0.5278	0.1369	0.6541	0.8763	0.0904	797	2
0.7345	0.3025	0.4139	0.8844	0.7366	0.2208	0.4838	0.4361	0.7603	0.6947	798	3
0.8235	0.2786	0.7169	0.3654	0.3204	0.3822	0.5359	0.6990	0.4084	0.4679	799	1
0.1293	0.5817	0.1921	0.8185	0.4243	0.4971	0.3809	0.3788	0.5961	0.8630	800	2
0.8794	0.7381	0.6037	0.5215	0.7477	0.4998	0.4671	0.5366	0.1808	0.7655	801	3
0.2985	0.4054	0.8205	0.6083	0.2530	0.9339	0.2569	0.5215	0.0076	0.9585	802	1
0.3260	0.4659	0.5004	0.0046	0.9237	0.1809	0.3624	0.8648	0.6603	0.7849	803	2
0.1233	0.7048	0.5989	0.8183	0.2240	0.7023	0.1995	0.6339	0.9963	0.4851	804	3
0.7419	0.4034	0.4409	0.8612	0.7670	0.0000	0.7853	0.8517	0.6565	0.0148	805	1
0.5506	0.4493	0.6550	0.6787	0.3555	0.7060	0.1855	0.4962	0.4713	0.9076	806	2
0.3581	0.8923	0.3141	0.5960	0.4335	0.5770	0.7218	0.8643	0.1861	0.3970	807	3
0.6596	0.7108	0.1552	0.3522	0.6871	0.4908	0.6406	0.4537	0.4508	0.4976	808	1
0.0976	0.7246	0.6016	0.2648	0.6591	0.6484	0.1792	0.9500	0.0641	0.8792	809	2
0.4946	0.1706	0.9438	0.3830	0.0904	0.5756	0.4187	0.2174	0.3385	0.8507	810	3
0.8378	0.0011	0.5768	0.7131	0.6678	0.1977	0.0412	0.8830	0.5689	0.3402	811	1
0.6801	0.0946	0.0199	0.7560	0.6879	0.0108	0.9560	0.6037	0.2169	0.5761	812	2
0.6989	0.5546	0.3274	0.8574	0.0905	0.8119	0.7174	0.8017	0.0513	0.1079	813	3
0.3343	0.5846	0.3116	0.8829	0.7515	0.1880	0.5922	0.3959	0.1557	0.3095	814	1
0.3078	0.6380	0.8541	0.4019	0.4610	0.5564	0.7336	0.7146	0.2309	0.3127	815	2
0.8107	0.3823	0.4165	0.1555	0.9388	0.0109	0.8236	0.2278	0.2621	0.6593	816	3
0.5736	0.3073	0.0634	0.9929	0.2714	0.4406	0.8015	0.2795	0.0403	0.9166	817	1
0.4478	0.2769	0.9059	0.4983	0.5442	0.6091	0.9115	0.8476	0.3839	0.5394	818	2
0.4804	0.1475	0.4212	0.0401	0.4057	0.9384	0.2474	0.6375	0.4802	0.8080	819	3
0.4437	0.1432	0.7803	0.7471	0.5455	0.2910	0.3788	0.5135	0.9564	0.4549	820	1
0.2621	0.8638	0.1499	0.5282	0.9289	0.0456	0.5453	0.0221	0.5970	0.5847	821	2
0.3174	0.4418	0.8950	0.1463	0.1349	0.8016	0.4908	0.4267	0.6628	0.3180	822	3
0.5721	0.7016	0.0994	0.8956	0.6771	0.3929	0.2943	0.8165	0.4783	0.0500	823	1
0.6609	0.2006	0.9436	0.3696	0.1426	0.3721	0.6894	0.5162	0.1408	0.5459	824	2
0.5382	0.0079	0.7119	0.4595	0.1900	0.6729	0.1667	0.8258	0.1835	0.9026	825	3
0.8888	0.6001	0.9078	0.5372	0.5216	0.6944	0.3920	0.5358	0.2402	0.5124	826	1
0.2494	0.6454	0.3855	0.7972	0.6752	0.5532	0.5482	0.4637	0.8153	0.0677	827	2
0.5269	0.0502	0.7605	0.8337	0.3820	0.1565	0.5006	0.8083	0.7885	0.2324	828	3
0.6108	0.3167	0.1972	0.8100	0.2947	0.0298	0.6233	0.3560	0.6238	0.3457	829	1
0.4991	0.8203	0.9592	0.7017	0.6013	0.4030	0.6626	0.3665	0.5146	0.1683	830	2
0.9032	0.4001	0.3679	0.4235	0.6583	0.7867	0.4118	0.6842	0.0981	0.4767	831	3
0.2757	0.4058	0.8853	0.2594	0.7663	0.1572	0.6868	0.3140	0.1016	0.2296	832	1
0.5704	0.6398	0.5268	0.0608	0.7544	0.8324	0.5043	0.3177	0.3689	0.7678	833	2
0.4471	0.0971	0.8399	0.2851	0.8234	0.5778	0.3303	0.4595	0.9993	0.3031	834	3
0.3405	0.2049	0.3614	0.7436	0.4863	0.9593	0.1719	0.4577	0.5101	0.8783	835	1
0.6763	0.3106	0.9430	0.3147	0.9379	0.1955	0.0460	0.6261	0.5699	0.4020	836	2
0.5845	0.6996	0.3295	0.4092	0.4198	0.7168	0.2593	0.7262	0.8588	0.3423	837	3
0.3992	0.6908	0.2183	0.9012	0.2156	0.7054	0.7532	0.3485	0.8755	0.5080	838	1
0.3868	0.4945	0.5345	0.9835	0.3429	0.2333	0.8977	0.5184	0.8592	0.1691	839	2
0.3256	0.3603	0.9039	0.7581	0.4706	0.2859	0.3657	0.8871	0.7979	0.4185	840	3
0.5319	0.1460	0.9676	0.2625	0.9253	0.5721	0.9125	0.6326	0.3135	0.7561	841	1
0.5274	0.8030	0.5499	0.7182	0.2286	0.1581	0.7684	0.7329	0.0089	0.6720	842	2
0.8223	0.3143	0.4564	0.7442	0.1981	0.2821	0.6948	0.7461	0.4232	0.4793	843	3
0.0542	0.7453	0.7373	0.0783	0.4843	0.6565	0.6180	0.4233	0.3398	0.2951	844	1
0.1985	0.8110	0.4906	0.2537	0.5465	0.4489	0.7117	0.2245	0.1490	0.6330	845	2
0.2187	0.4309	0.5960	0.4329	0.9224	0.1287	0.2938	0.6039	0.1164	0.8400	846	3
0.4279	0.6155	0.3557	0.4192	0.3851	0.4662	0.7845	0.3341	0.9730	0.6334	847	1
0.4381	0.5042	0.2635	0.6933	0.3837	0.0533	0.7755	0.6144	0.4368	0.8100	848	2
0.8375	0.0394	0.8236	0.3110	0.2069	0.2865	0.0322	0.5523	0.5890	0.3688	849	3
0.6279	0.2250	0.1143	0.6197	0.3729	0.5717	0.4345	0.3745	0.1157	0.8614	850	1
0.4938	0.3876	0.7234	0.1819	0.5638	0.8147	0.0670	0.9116	0.1899	0.3327	851	2
0.1119	0.3653	0.2919	0.7445	0.2117	0.8242	0.0741	0.3484	0.7301	0.6238	852	3
0.8042	0.0461	0.5808	0.2890	0.8918	0.8348	0.2914	0.5396	0.7526	0.3823	853	1
0.3455	0.1629	0.5768	0.8806	0.2972	0.1201	0.8912	0.5343	0.7292	0.8119	854	2
0.4682	0.0931	0.0564	0.8626	0.4916	0.3582	0.7355	0.0297	0.7067	0.7510	855	3
0.2969	0.5225	0.4654	0.2260	0.8235	0.6400	0.1225	0.1637	0.9062	0.5206	856	1
0.1136	0.2614	0.3909	0.9905	0.2772	0.1765	0.3916	0.6851	0.5979	0.8177	857	2
0.3387	0.2667	0.3241	0.6278	0.8886	0.2576	0.3959	0.3270	0.1383	0.8451	858	3
0.8292	0.0758	0.1393	0.3848	0.9518	0.1652	0.8869	0.3215	0.3467	0.7675	859	1
0.8290	0.5982	0.3219	0.8038	0.0972	0.9051	0.5265	0.3726	0.9142	0.4983	860	2
0.1848	0.7294	0.4323	0.2143	0.6716	0.2256	0.5689	0.8969	0.7199	0.0091	861	3
0.8866	0.3878	0.4610	0.6649	0.0570	0.7762	0.6605	0.5154	0.0900	0.9497	862	1
0.7280	0.4380	0.7066	0.0140	0.3874	0.7422	0.3680	0.5090	0.7291	0.2114	863	2
0.5708	0.9108	0.6514	0.2108	0.7013	0.4014	0.7682	0.2060	0.5031	0.1476	864	3
0.3418	0.8697	0.6428	0.7771	0.0398	0.9233	0.2492	0.8685	0.8942	0.6425	865	1
0.6383	0.7307	0.4776	0.2845	0.7548	0.1693	0.7563	0.4490	0.3739	0.0332	866	2
0.4307	0.3781	0.6201	0.5892	0.0089	0.4682	0.6788	0.1780	0.6250	0.6987	867	3
0.4972	0.8429	0.2992	0.7559	0.4335	0.5836	0.7065	0.0007	0.6806	0.9493	868	1
0.6998	0.3362	0.6724	0.1114	0.3846	0.1124	0.6303	0.7937	0.4513	0.6583	869	2
0.9360	0.8819	0.4998	0.2802	0.5615	0.0205	0.3727	0.4125	0.3999	0.3868	870	3
0.4457	0.4986	0.4460	0.5963	0.2030	0.2546	0.3930	0.7092	0.3947	0.3156	871	1
0.8176	0.5496	0.2063	0.5740	0.4836	0.6378	0.6123	0.1018	0.2388	0.6948	872	2
0.2116	0.2461	0.3552	0.6819	0.0118	0.4217	0.7371	0.5344	0.3333	0.8561	873	3
0.2545	0.8673	0.1118	0.1939	0.8161	0.9311	0.0602	0.4616	0.9560	0.5528	874	1
0.1135	0.5891	0.4903	0.4032	0.6402	0.5337	0.4365	0.7804	0.1940	0.8060	875	2
0.6359	0.7701	0.2377	0.1491	0.8794	0.2986	0.7692	0.5795	0.7742	0.4169	876	3
0.5734	0.3436	0.6735	0.2576	0.3869	0.6189	0.7083	0.3453	0.4963	0.9617	877	1
0.0274	0.7308	0.4626	0.7276	0.0808	0.6291	0.6435	0.4949	0.0377	0.6312	878	2
0.3979	0.2272	0.0239	0.8115	0.7330	0.0030	0.8119	0.0654	0.8290	0.8770	879	3
0.3725	0.5467	0.3361	0.5807	0.6929	0.7514	0.5172	0.0026	0.4458	0.7913	880	1
0.6881	0.1747	0.6062	0.3280	0.3082	0.7748	0.1953	0.4288	0.4895	0.4329	881	2
0.6057	0.1807	0.7509	0.4069	0.8709	0.3908	0.5806	0.1998	0.7710	0.7865	882	3
0.6329	0.6803	0.1343	0.4143	0.8167	0.3795	0.8739	0.3614	0.4329	0.2790	883	1
0.0413	0.7153	0.4828	0.9341	0.5639	0.6569	0.2985	0.3350	0.9463	0.5787	884	2
0.5418	0.4640	0.7679	0.3321	0.5378	0.4024	0.4531	0.8651	0.3674	0.6560	885	3
0.7341	0.3974	0.3021	0.5465	0.6361	0.5967	0.5598	0.4942	0.2711	0.2545	886	1
0.9213	0.5177	0.1094	0.2734	0.7060	0.4668	0.2398	0.9834	0.0144	0.6702	887	2
0.2438	0.1042	0.5703	0.9806	0.8616	0.4119	0.4451	0.0979	0.9895	0.4815	888	3
0.4124	0.2880	0.3767	0.9988	0.4185	0.3613	0.6763	0.2158	0.1817	0.7071	889	1
0.1499	0.9826	0.7522	0.2763	0.1543	0.3289	0.9052	0.2986	0.4792	0.6708	890	2
0.4821	0.2264	0.8643	0.3027	0.0654	0.1411	0.7133	0.8102	0.1117	0.6990	891	3
0.8806	0.1055	0.3987	0.9500	0.2020	0.9734	0.2788	0.2832	0.9765	0.2732	892	1
0.5941	0.3014	0.0049	0.8867	0.6904	0.6316	0.3580	0.3902	0.6884	0.7951	893	2
0.4590	0.3689	0.9958	0.2532	0.3246	0.8584	0.5383	0.7157	0.1673	0.1891	894	3
0.7131	0.1640	0.5393	0.5600	0.0694	0.6887	0.9055	0.4070	0.0556	0.9714	895	1
0.7525	0.2921	0.7825	0.6268	0.5511	0.1307	0.2449	0.7103	0.8208	0.0472	896	2
0.6886	0.0930	0.8982	0.4406	0.2397	0.7405	0.5484	0.4642	0.0701	0.3048	897	3
0.0837	0.7262	0.5041	0.4195	0.1711	0.4357	0.2110	0.9412	0.1252	0.6540	898	1
0.4954	0.3664	0.7971	0.4762	0.5031	0.2718	0.3734	0.0181	0.7653	0.8927	899	2
0.0928	0.5574	0.3819	0.2104	0.5001	0.2109	0.5043	0.4948	0.4662	0.9866	900	3
0.1902	0.3799	0.5888	0.5533	0.6918	0.4639	0.6836	0.1715	0.2514	0.7759	901	1
0.2955	0.7563	0.0469	0.6624	0.5187	0.0141	0.4844	0.7565	0.0999	0.6988	902	2
0.5568	0.4907	0.3351	0.3603	0.6660	0.4834	0.8173	0.2062	0.6684	0.1806	903	3
0.6212	0.5720	0.3498	0.2804	0.8935	0.7285	0.1323	0.9570	0.6484	0.6175	904	1
0.5280	0.2655	0.6586	0.4792	0.5066	0.0481	0.3402	0.6190	0.2201	0.3042	905	2
0.8371	0.5299	0.1424	0.2704	0.9553	0.8203	0.5850	0.5450	0.1666	0.2677	906	3
0.5369	0.7047	0.6536	0.3211	0.5285	0.5787	0.6914	0.2246	0.9656	0.1070	907	1
0.6194	0.4043	0.5138	0.2598	0.8078	0.7252	0.1601	0.2561	0.7797	0.2086	908	2
0.5542	0.5814	0.1910	0.9026	0.5805	0.6281	0.3555	0.5180	0.2782	0.5596	909	3
0.0944	0.5044	0.6945	0.4730	0.9396	0.1893	0.3234	0.7064	0.8938	0.8476	910	1
0.7459	0.6871	0.2276	0.4166	0.3552	0.8956	0.8149	0.4940	0.1121	0.6797	911	2
0.6781	0.4280	0.5920	0.4494	0.3171	0.9299	0.8608	0.3614	0.0540	0.3909	912	3
0.7445	0.9114	0.4629	0.0820	0.8296	0.8387	0.0654	0.4083	0.4561	0.5963	913	1
0.2787	0.9964	0.3127	0.9345	0.1130	0.6122	0.6550	0.4043	0.8754	0.5346	914	2
0.6997	0.8712	0.8892	0.0289	0.6268	0.1784	0.6132	0.6780	0.4607	0.5016	915	3
0.8087	0.2803	0.4723	0.7343	0.6647	0.3807	0.5775	0.7871	0.3095	0.2567	916	1
0.4806	0.1342	0.7961	0.3535	0.7006	0.8621	0.1446	0.2353	0.6194	0.2766	917	2
0.2280	0.4822	0.9475	0.4526	0.7784	0.2575	0.6476	0.7929	0.5984	0.7862	918	3
0.2312	0.5138	0.7047	0.9360	0.5465	0.1859	0.1700	0.7902	0.6642	0.5489	919	1
0.4651	0.2437	0.2942	0.6650	0.1173	0.1442	0.6354	0.5692	0.1182	0.7923	920	2
0.0582	0.4711	0.9837	0.5235	0.7507	0.1112	0.8851	0.3549	0.5576	0.6070	921	3
0.1520	0.4798	0.7973	0.4793	0.5950	0.5323	0.7668	0.1226	0.3185	0.9310	922	1
0.1457	0.4202	0.4310	0.4485	0.7121	0.4951	0.6956	0.5505	0.3563	0.6100	923	2
0.9141	0.8148	0.1503	0.8361	0.5539	0.5595	0.3819	0.6343	0.0706	0.1887	924	3
0.6302	0.3957	0.6077	0.5877	0.1250	0.9374	0.2503	0.6539	0.0472	0.3433	925	1
0.7239	0.3562	0.0417	0.4969	0.5209	0.1036	0.8120	0.5581	0.3802	0.5028	926	2
0.1657	0.5561	0.9255	0.2488	0.2486	0.1406	0.7120	0.3584	0.3670	0.9466	927	3
0.6959	0.3276	0.3310	0.7175	0.9382	0.3293	0.4023	0.1526	0.3878	0.2956	928	1
0.3389	0.7323	0.4565	0.5618	0.6032	0.7961	0.7504	0.4889	0.4835	0.7509	929	2
0.3254	0.8841	0.4613	0.4851	0.8134	0.3672	0.3857	0.6486	0.6493	0.3890	930	3
0.8833	0.3503	0.7742	0.7892	0.1743	0.3339	0.2946	0.9169	0.3933	0.4654	931	1
0.5785	0.9900	0.2849	0.0851	0.6871	0.6598	0.4310	0.8206	0.7671	0.3688	932	2
0.9909	0.7198	0.2824	0.7834	0.5097	0.4718	0.9426	0.4195	0.4917	0.4708	933	3
0.8269	0.2420	0.1390	0.8328	0.1865	0.7357	0.3381	0.7117	0.0544	0.7893	934	1
0.1167	0.5184	0.4717	0.4651	0.2936	0.4817	0.8041	0.2501	0.7691	0.4883	935	2
0.7367	0.9963	0.3682	0.1393	0.1424	0.8946	0.2217	0.4683	0.9678	0.2041	936	3
0.4122	0.0882	0.6314	0.5235	0.2597	0.8395	0.6782	0.5685	0.2136	0.7646	937	1
0.1996	0.3868	0.8384	0.5886	0.8923	0.5202	0.6785	0.2323	0.4760	0.8487	938	2
0.5218	0.7807	0.0780	0.7227	0.2039	0.1933	0.4594	0.7585	0.0911	0.6524	939	3
0.4357	0.7158	0.4250	0.3058	0.1582	0.2984	0.9855	0.2546	0.2571	0.5421	940	1
0.6542	0.5128	0.1962	0.9123	0.6024	0.3461	0.2864	0.6279	0.0659	0.0967	941	2
0.2978	0.4331	0.3603	0.5034	0.5441	0.2800	0.6953	0.9883	0.2674	0.6297	942	3
0.1526	0.5454	0.9762	0.7484	0.4916	0.1762	0.8823	0.4663	0.3162	0.4899	943	1
0.6894	0.2059	0.6833	0.3621	0.8526	0.1925	0.6750	0.9128	0.0249	0.9718	944	2
0.2908	0.8082	0.0110	0.7407	0.5414	0.3103	0.5702	0.2365	0.5409	0.7578	945	3
0.9662	0.4956	0.1251	0.7053	0.5384	0.1770	0.8146	0.7924	0.1821	0.4556	946	1
0.8666	0.2517	0.4693	0.7696	0.4155	0.3419	0.5067	0.8219	0.3973	0.0337	947	2
0.2059	0.6725	0.0297	0.7559	0.6435	0.3292	0.4847	0.4129	0.7131	0.3853	948	3
0.5127	0.6220	0.3551	0.7827	0.7349	0.7377	0.2441	0.0327	0.5096	0.5769	949	1
0.7326	0.3397	0.1542	0.5007	0.7102	0.1865	0.3523	0.6831	0.7089	0.3887	950	2
0.2150	0.9518	0.0144	0.8455	0.2547	0.7895	0.0080	0.9017	0.4757	0.3255	951	3
0.7417	0.6497	0.7464	0.3061	0.6556	0.2450	0.7843	0.3849	0.5063	0.3076	952	1
0.1612	0.0816	0.7759	0.3191	0.3547	0.7748	0.3171	0.1785	0.6537	0.8542	953	2
0.3655	0.4762	0.6871	0.3064	0.8354	0.6582	0.1491	0.9380	0.0081	0.8221	954	3
0.7049	0.8911	0.6485	0.4335	0.7701	0.0755	0.3117	0.5658	0.6387	0.4064	955	1
0.1749	0.6998	0.6438	0.7993	0.1275	0.6400	0.4773	0.5498	0.8915	0.2514	956	2
0.5094	0.6804	0.0694	0.5945	0.2071	0.5809	0.7436	0.5498	0.4837	0.1080	957	3
0.3047	0.8446	0.4151	0.5682	0.3620	0.7657	0.3475	0.5630	0.8004	0.5720	958	1
0.6559	0.1703	0.4893	0.8049	0.3492	0.7397	0.0504	0.3437	0.9779	0.2119	959	2
0.2258	0.3042	0.3187	0.6129	0.6302	0.5759	0.1554	0.2541	0.9360	0.6738	960	3
0.5768	0.8826	0.1856	0.8092	0.5730	0.0527	0.7543	0.9837	0.5031	0.0514	961	1
0.7044	0.5412	0.4196	0.4527	0.5492	0.2873	0.9294	0.5083	0.2736	0.8764	962	2
0.2554	0.5161	0.9652	0.8184	0.6278	0.2405	0.7175	0.7745	0.4355	0.3212	963	3
0.2824	0.8867	0.3112	0.5550	0.6931	0.2058	0.6574	0.5562	0.6101	0.6863	964	1
0.3273	0.8865	0.0999	0.7911	0.4346	0.5395	0.9680	0.1172	0.9458	0.1576	965	2
0.4798	0.0998	0.6892	0.3256	0.1956	0.5993	0.5218	0.0482	0.8336	0.6488	966	3
0.7367	0.8826	0.4290	0.1123	0.3042	0.7661	0.9603	0.1699	0.3424	0.1937	967	1
0.4250	0.1629	0.4664	0.6960	0.0822	0.5466	0.7997	0.0097	0.4779	0.5767	968	2
0.0027	0.2883	0.6681	0.5945	0.8324	0.0687	0.7509	0.0394	0.7523	0.3869	969	3
0.8180	0.7630	0.7310	0.3327	0.0446	0.2955	0.6136	0.7497	0.1179	0.5197	970	1
0.3147	0.0964	0.9832	0.1748	0.0650	0.7219	0.8593	0.0228	0.3838	0.8401	971	2
0.0584	0.6612	0.8314	0.7347	0.4387	0.1992	0.0853	0.8576	0.6917	0.0390	972	3
0.8647	0.3606	0.1399	0.6449	0.4434	0.0965	0.5394	0.3308	0.5356	0.6401	973	1
0.2974	0.4678	0.2293	0.1047	0.9246	0.5916	0.4495	0.5359	0.6301	0.3668	974	2
0.6175	0.8976	0.1747	0.1903	0.2284	0.5390	0.9064	0.1731	0.4535	0.4305	975	3
0.7507	0.4277	0.5566	0.8659	0.1980	0.3630	0.5766	0.2595	0.8733	0.1398	976	1
0.4363	0.7318	0.6183	0.6151	0.8486	0.0969	0.6436	0.7119	0.2305	0.5645	977	2
0.4661	0.3146	0.5578	0.5140	0.8296	0.4017	0.3813	0.1338	0.6057	0.1257	978	3
0.5415	0.0676	0.3755	0.8544	0.2916	0.8096	0.2683	0.7836	0.4854	0.1607	979	1
0.5801	0.1042	0.6938	0.8438	0.4253	0.2614	0.4948	0.9101	0.0121	0.9573	980	2
0.6465	0.0531	0.5638	0.8655	0.1982	0.9385	0.4422	0.1597	0.7459	0.7567	981	3
0.3594	0.4003	0.8665	0.2223	0.7324	0.9492	0.7195	0.2527	0.0553	0.6946	982	1
0.5302	0.3537	0.0073	0.4366	0.5852	0.6904	0.7003	0.2000	0.6774	0.4194	983	2
0.3180	0.4797	0.7884	0.0202	0.5674	0.4389	0.9019	0.6496	0.5481	0.5317	984	3
0.4952	0.1931	0.3740	0.8436	0.5274	0.5119	0.1855	0.1320	0.6572	0.6745	985	1
0.5698	0.8416	0.3149	0.6233	0.7673	0.3827	0.5947	0.2021	0.4264	0.2963	986	2
0.2768	0.9287	0.7492	0.6241	0.5663	0.0424	0.4272	0.6189	0.7939	0.3379	987	3
0.1011	0.7665	0.4973	0.0646	0.6830	0.9640	0.4103	0.3313	0.5409	0.0097	988	1
0.4323	0.6920	0.7250	0.2214	0.8258	0.3601	0.8649	0.3073	0.4030	0.0008	989	2
0.4272	0.2702	0.3954	0.9925	0.0964	0.5583	0.8123	0.1816	0.2586	0.5837	990	3
0.1989	0.7103	0.8187	0.5730	0.5331	0.7053	0.0560	0.3821	0.5995	0.5580	991	1
0.8332	0.7327	0.0118	0.4630	0.9128	0.3102	0.5764	0.3911	0.5990	0.3774	992	2
0.8694	0.1591	0.3156	0.7934	0.4638	0.9741	0.1452	0.9998	0.1856	0.7792	993	3
0.6835	0.0279	0.5227	0.4748	0.2693	0.8332	0.6410	0.5339	0.2816	0.8321	994	1
0.6182	0.4477	0.9465	0.1370	0.6873	0.6942	0.7725	0.4563	0.1432	0.8101	995	2
0.7695	0.8731	0.2820	0.0710	0.9406	0.0035	0.8081	0.0028	0.6739	0.1905	996	3
0.2081	0.9815	0.4642	0.6710	0.6363	0.4070	0.5004	0.5418	0.2705	0.8577	997	1
0.0138	0.4810	0.9375	0.0697	0.1112	0.9707	0.2873	0.0617	0.9273	0.6268	998	2
0.8278	0.4477	0.6872	0.3396	0.7468	0.0015	0.8165	0.8959	0.0135	0.9403	999	3
0.7576	0.5892	0.3398	0.8385	0.0001	0.8139	0.8429	0.3371	0.3201	0.6142	1000	1
0.1366	0.4729	0.7742	0.1720	0.4302	0.6220	0.1726	0.0801	0.6560	0.4889	1001	2
0.1796	0.9384	0.4476	0.4399	0.2823	0.5725	0.6006	0.4146	0.7882	0.7777	1002	3
0.4162	0.5065	0.5198	0.9545	0.0040	0.2349	0.7683	0.3095	0.7753	0.2259	1003	1
0.7481	0.5502	0.3148	0.0943	0.9325	0.7794	0.2360	0.4030	0.9805	0.0417	1004	2
0.3899	0.7900	0.7771	0.0514	0.5011	0.7379	0.5321	0.4287	0.5219	0.6645	1005	3
0.0220	0.6527	0.0257	0.8345	0.4810	0.3702	0.4048	0.4879	0.1794	0.5889	1006	1
0.8436	0.1872	0.2582	0.5674	0.6230	0.5666	0.9620	0.3466	0.6266	0.1512	1007	2
0.4963	0.8792	0.2666	0.1331	0.7248	0.8305	0.2609	0.2923	0.7644	0.2566	1008	3
0.3479	0.6693	0.1582	0.1731	0.8420	0.2684	0.8834	0.7269	0.0224	0.9391	1009	1
0.7332	0.0438	0.5354	0.3521	0.2654	0.7038	0.4981	0.8384	0.3656	0.0996	1010	2
0.1815	0.7938	0.1231	0.6826	0.6230	0.1631	0.7985	0.1123	0.5507	0.9747	1011	3
0.8276	0.6982	0.4411	0.7149	0.5158	0.0121	0.6837	0.6991	0.6392	0.1561	1012	1
0.6453	0.0059	0.6456	0.3538	0.4368	0.6666	0.4649	0.4332	0.9017	0.1598	1013	2
0.3140	0.8750	0.3886	0.4650	0.5598	0.4756	0.3560	0.2089	0.4801	0.5590	1014	3
0.0745	0.2211	0.6181	0.4407	0.4949	0.6158	0.9868	0.3885	0.8963	0.5950	1015	1
0.6625	0.1804	0.8190	0.4969	0.4546	0.3787	0.1139	0.2946	0.6754	0.4183	1016	2
0.3654	0.6609	0.7678	0.4091	0.0345	0.9654	0.3770	0.8142	0.5652	0.4214	1017	3
0.8402	0.6671	0.0114	0.7185	0.4602	0.4631	0.4589	0.8542	0.1342	0.7229	1018	1
0.8491	0.6537	0.6907	0.0218	0.6046	0.5482	0.4121	0.2849	0.6908	0.1906	1019	2
0.5600	0.3163	0.9304	0.3870	0.5298	0.7883	0.6448	0.5977	0.5074	0.4224	1020	3
0.8317	0.5432	0.1965	0.7557	0.9343	0.4669	0.7999	0.2517	0.4077	0.9922	1021	1
0.0522	0.9048	0.4141	0.3636	0.1267	0.8395	0.2959	0.8283	0.8995	0.5602	1022	2
0.1492	0.5347	0.3166	0.4366	0.8200	0.9593	0.2441	0.1044	0.8974	0.8279	1023	3
0.6237	0.9122	0.2387	0.5005	0.2422	0.8279	0.4054	0.3133	0.6922	0.3002	1024	1
0.0159	0.4562	0.4831	0.8967	0.1027	0.3501	0.4024	0.7049	0.8801	0.7136	1025	2
0.6381	0.5259	0.0726	0.8148	0.0891	0.7434	0.1852	0.4003	0.6835	0.6598	1026	3
0.0428	0.3564	0.6902	0.1249	0.5810	0.8231	0.6397	0.5590	0.6523	0.2865	1027	1
0.3332	0.4546	0.3057	0.2606	0.8017	0.3383	0.2567	0.5569	0.1078	0.7382	1028	2
0.6421	0.0843	0.3804	0.2824	0.9965	0.2068	0.0944	0.7914	0.0443	0.4005	1029	3
0.2403	0.8711	0.1146	0.7308	0.1923	0.3629	0.4926	0.7967	0.2971	0.6037	1030	1
0.3940	0.5730	0.8287	0.3671	0.8145	0.4591	0.2688	0.4416	0.4193	0.1489	1031	2
0.0665	0.3291	0.9825	0.3327	0.3554	0.0526	0.9680	0.2924	0.0552	0.8251	1032	3
0.4676	0.1525	0.5959	0.5859	0.6904	0.4993	0.6248	0.8748	0.3944	0.3257	1033	1
0.3997	0.4342	0.0402	0.7746	0.3331	0.7304	0.4726	0.2438	0.4079	0.8411	1034	2
0.3676	0.6514	0.2016	0.4710	0.5627	0.7034	0.4314	0.5088	0.4271	0.5581	1035	3
0.2295	0.6387	0.3964	0.8174	0.5580	0.0311	0.4092	0.5509	0.3452	0.9360	1036	1
0.5521	0.2293	0.9956	0.8231	0.4881	0.1151	0.9177	0.1662	0.7489	0.4481	1037	2
0.1760	0.6440	0.1976	0.7432	0.1944	0.7371	0.2298	0.6708	0.0376	0.6602	1038	3
0.2255	0.7646	0.1878	0.6162	0.4370	0.3787	0.7983	0.5963	0.2290	0.4976	1039	1
0.0006	0.6410	0.5035	0.9232	0.0214	0.5191	0.5477	0.8027	0.3687	0.3989	1040	2
0.9791	0.4290	0.0817	0.5803	0.1553	0.8770	0.2593	0.7590	0.3344	0.4597	1041	3
0.2946	0.2824	0.5534	0.6013	0.5739	0.1172	0.1612	0.5359	0.3981	0.8746	1042	1
0.5213	0.7007	0.4577	0.2124	0.6624	0.5197	0.9154	0.1897	0.8177	0.3647	1043	2
0.9063	0.1695	0.9827	0.3878	0.9021	0.3306	0.4122	0.3180	0.8219	0.2452	1044	3
0.2150	0.3255	0.4614	0.9205	0.7364	0.2233	0.3942	0.8093	0.3561	0.5202	1045	1
0.1540	0.3967	0.3553	0.5214	0.4644	0.2909	0.6955	0.5988	0.5894	0.4006	1046	2
0.6456	0.6834	0.5382	0.2205	0.8808	0.7116	0.5455	0.5454	0.3552	0.6716	1047	3
0.8429	0.0076	0.8091	0.3584	0.6601	0.6908	0.6789	0.2704	0.6204	0.3623	1048	1
0.1599	0.4795	0.8693	0.0934	0.6036	0.5205	0.5514	0.5762	0.7751	0.4395	1049	2
0.7889	0.2192	0.5965	0.6700	0.3789	0.9894	0.4466	0.4047	0.8013	0.0855	1050	3
0.0478	0.5733	0.6743	0.3871	0.2295	0.2121	0.3725	0.8820	0.7477	0.4908	1051	1
0.9209	0.4486	0.1033	0.5531	0.6587	0.7101	0.5354	0.7342	0.3617	0.1981	1052	2
0.5661	0.3997	0.4601	0.5683	0.4569	0.4741	0.4071	0.8788	0.6522	0.6795	1053	3
0.3205	0.6524	0.3373	0.6427	0.6928	0.5039	0.1883	0.1409	0.9204	0.8621	1054	1
0.1228	0.5994	0.5493	0.3493	0.8386	0.2282	0.8678	0.3540	0.2466	0.7730	1055	2
0.8840	0.0335	0.9447	0.6825	0.3321	0.3226	0.6706	0.5551	0.1144	0.6734	1056	3
0.8965	0.8561	0.2932	0.4772	0.3568	0.5269	0.9912	0.1154	0.1557	0.6886	1057	1
0.8739	0.7867	0.3828	0.4248	0.6064	0.1007	0.5347	0.5787	0.1990	0.3129	1058	2
0.6752	0.1097	0.9145	0.0677	0.8109	0.1864	0.7188	0.6056	0.1684	0.6707	1059	3
0.2845	0.7916	0.8798	0.4075	0.5394	0.8343	0.2618	0.1136	0.9419	0.5017	1060	1
0.0957	0.4560	0.7920	0.1332	0.3798	0.9267	0.3351	0.3848	0.2925	0.4542	1061	2
0.6068	0.6025	0.0910	0.9174	0.1811	0.9763	0.2943	0.3899	0.0351	0.3585	1062	3
0.4954	0.3438	0.0144	0.7332	0.1433	0.5423	0.6759	0.6260	0.3063	0.1225	1063	1
0.6695	0.5089	0.7527	0.4607	0.2240	0.7625	0.5453	0.1389	0.9088	0.2051	1064	2
0.5411	0.8690	0.5145	0.1278	0.8062	0.1878	0.7827	0.5873	0.0764	0.6661	1065	3
0.8150	0.3653	0.0928	0.8419	0.5921	0.0155	0.8538	0.1020	0.7142	0.1718	1066	1
0.5868	0.1302	0.7499	0.1681	0.7458	0.4159	0.5502	0.5063	0.2916	0.7651	1067	2
0.5108	0.7230	0.5905	0.5760	0.3377	0.5263	0.7161	0.3504	0.3368	0.2706	1068	3
0.5808	0.0722	0.5025	0.5331	0.8279	0.5098	0.4986	0.2438	0.5900	0.7153	1069	1
0.4995	0.8047	0.6913	0.3337	0.2757	0.8647	0.4592	0.6144	0.5887	0.3504	1070	2
0.9397	0.1082	0.4547	0.9781	0.0113	0.2944	0.3020	0.8001	0.7098	0.1102	1071	3
0.0931	0.5146	0.5563	0.3124	0.4852	0.8593	0.2947	0.3171	0.8460	0.1336	1072	1
0.9169	0.2067	0.6683	0.7482	0.3431	0.0915	0.4134	0.6270	0.7065	0.1518	1073	2
0.0039	0.5869	0.2870	0.2704	0.5316	0.4242	0.1895	0.8496	0.5438	0.8151	1074	3
0.3773	0.2148	0.7944	0.0338	0.7080	0.3989	0.2977	0.9166	0.3372	0.2694	1075	1
0.0518	0.8220	0.4005	0.3225	0.7104	0.5063	0.4658	0.5046	0.2688	0.5826	1076	2
0.1262	0.7328	0.1153	0.4160	0.4479	0.4497	0.6342	0.8186	0.5577	0.2930	1077	3
0.5062	0.7239	0.7781	0.0322	0.2102	0.8612	0.6761	0.2463	0.2286	0.5670	1078	1
0.7128	0.5293	0.5431	0.5247	0.5058	0.8014	0.0944	0.8785	0.1945	0.4826	1079	2
0.6967	0.6155	0.3450	0.9557	0.2135	0.4928	0.6017	0.9771	0.1185	0.3403	1080	3
0.2554	0.6484	0.6746	0.3745	0.3064	0.1630	0.5270	0.2441	0.4572	0.8780	1081	1
0.6542	0.5971	0.3810	0.5547	0.8445	0.3286	0.9880	0.2105	0.4905	0.2114	1082	2
0.7279	0.4964	0.0447	0.9531	0.5938	0.2337	0.2987	0.6941	0.2487	0.5624	1083	3
0.7416	0.0117	0.8861	0.1716	0.5500	0.5970	0.6137	0.1997	0.4780	0.0674	1084	1
0.4945	0.2452	0.2640	0.9486	0.0296	0.2213	0.8580	0.8784	0.1493	0.8704	1085	2
0.7177	0.0054	0.6419	0.4698	0.3093	0.5379	0.8555	0.8751	0.1043	0.7656	1086	3
0.9900	0.7314	0.0669	0.6262	0.5498	0.7433	0.9687	0.7812	0.3282	0.0466	1087	1
0.9234	0.5882	0.4469	0.5766	0.0872	0.8964	0.3940	0.1883	0.5954	0.4185	1088	2
0.3487	0.2371	0.3171	0.9597	0.6195	0.0824	0.4972	0.7967	0.4670	0.9948	1089	3
0.5232	0.4946	0.3052	0.3735	0.3891	0.5368	0.9175	0.0390	0.6357	0.7549	1090	1
0.3777	0.5351	0.6931	0.1147	0.1500	0.4766	0.6060	0.3759	0.8376	0.2935	1091	2
0.4774	0.3815	0.4981	0.6201	0.3263	0.5104	0.5037	0.5378	0.4192	0.7480	1092	3
0.6063	0.8512	0.9615	0.3448	0.3140	0.7472	0.8140	0.6108	0.9549	0.0406	1093	1
0.0923	0.9279	0.0236	0.6193	0.1650	0.9189	0.0383	0.8480	0.8707	0.6348	1094	2
0.3227	0.2835	0.1752	0.3656	0.4520	0.6071	0.3943	0.5102	0.2375	0.5859	1095	3
0.6343	0.2550	0.9394	0.4301	0.0383	0.6672	0.1143	0.5193	0.3136	0.6654	1096	1
0.2891	0.3925	0.8037	0.6647	0.5658	0.0232	0.4795	0.8702	0.6713	0.3076	1097	2
0.7768	0.3416	0.7284	0.4172	0.7411	0.6432	0.2087	0.9348	0.0273	0.3215	1098	3
0.6758	0.5572	0.3103	0.8165	0.3328	0.6294	0.2979	0.4791	0.7733	0.2177	1099	1
0.4019	0.3319	0.7007	0.8338	0.4549	0.6274	0.9526	0.4250	0.4606	0.8450	1100	2
0.3821	0.5048	0.6960	0.0824	0.8869	0.1425	0.7069	0.8758	0.2860	0.5268	1101	3
0.5145	0.6765	0.4833	0.4731	0.4263	0.7276	0.4899	0.4338	0.1572	0.2928	1102	1
0.5418	0.2305	0.3450	0.6780	0.3232	0.9104	0.5214	0.3307	0.1395	0.2863	1103	2
0.0584	0.7560	0.6942	0.5347	0.0689	0.4505	0.5543	0.1132	0.7644	0.4535	1104	3
0.2708	0.2886	0.7441	0.1709	0.4022	0.5065	0.8734	0.3975	0.8743	0.5184	1105	1
0.5128	0.5422	0.9650	0.4669	0.3919	0.7102	0.5784	0.7706	0.3758	0.7049	1106	2
0.3493	0.1416	0.4878	0.6373	0.4287	0.2822	0.5759	0.5297	0.4666	0.4705	1107	3
0.4183	0.0843	0.5472	0.1986	0.3466	0.6278	0.3811	0.4090	0.0104	0.8921	1108	1
0.2186	0.6115	0.7855	0.2972	0.3654	0.3782	0.8025	0.6913	0.6948	0.0657	1109	2
0.6544	0.4508	0.6330	0.5979	0.5349	0.5719	0.3065	0.8150	0.6858	0.4482	1110	3
0.5308	0.5213	0.3547	0.1831	0.6177	0.3809	0.8688	0.2307	0.1038	0.7553	1111	1
0.2020	0.0936	0.7437	0.2815	0.6160	0.6663	0.0459	0.6623	0.5656	0.6418	1112	2
0.3956	0.6305	0.3686	0.6073	0.1400	0.2512	0.6997	0.6107	0.4673	0.5511	1113	3
0.4031	0.4266	0.0684	0.9482	0.4549	0.6623	0.8996	0.2143	0.6455	0.7989	1114	1
0.1642	0.4041	0.4813	0.5729	0.8511	0.4367	0.8290	0.0253	0.2581	0.7253	1115	2
0.4165	0.6482	0.7854	0.1221	0.4552	0.9151	0.3170	0.4124	0.5984	0.8511	1116	3
0.4546	0.3266	0.8903	0.1132	0.9277	0.2840	0.4316	0.9818	0.1557	0.7998	1117	1
0.0826	0.6013	0.7449	0.4204	0.4056	0.9954	0.4208	0.6920	0.4960	0.7138	1118	2
0.6974	0.6303	0.2865	0.8925	0.6496	0.1853	0.7641	0.4752	0.8700	0.1196	1119	3
0.7485	0.2701	0.1399	0.2728	0.7506	0.7043	0.2056	0.8312	0.3979	0.0051	1120	1
0.8630	0.8316	0.3040	0.8476	0.5492	0.1533	0.6292	0.9661	0.1879	0.2539	1121	2
0.6706	0.7995	0.7197	0.2056	0.6924	0.6667	0.8014	0.4875	0.3714	0.4140	1122	3
0.2775	0.6629	0.2484	0.8002	0.4481	0.8189	0.2671	0.1851	0.3569	0.4779	1123	1
0.4028	0.5302	0.7612	0.3017	0.5157	0.8497	0.5636	0.0705	0.2835	0.8342	1124	2
0.7881	0.1475	0.5223	0.1697	0.5165	0.5434	0.4589	0.4915	0.8168	0.2267	1125	3
0.7050	0.4379	0.6677	0.0224	0.4286	0.4884	0.7769	0.6058	0.2463	0.3104	1126	1
0.0493	0.6765	0.2796	0.6151	0.7036	0.6084	0.5423	0.3622	0.5963	0.3508	1127	2
0.2381	0.4096	0.6636	0.4929	0.7088	0.4725	0.3897	0.6972	0.6115	0.2613	1128	3
0.3206	0.0444	0.4977	0.8921	0.9092	0.2726	0.7359	0.6288	0.4296	0.3988	1129	1
0.9186	0.2918	0.3448	0.3943	0.6900	0.1141	0.8277	0.3540	0.0919	0.0157	1130	2
0.4536	0.8304	0.0538	0.5037	0.3697	0.7456	0.4139	0.7269	0.5772	0.4999	1131	3
0.9393	0.0225	0.8297	0.7283	0.3358	0.7547	0.5784	0.5658	0.3273	0.4897	1132	1
0.7581	0.5265	0.4770	0.5783	0.2230	0.0237	0.6791	0.7599	0.7103	0.2675	1133	2
0.2506	0.7033	0.6382	0.5509	0.6659	0.1278	0.6070	0.4850	0.4597	0.9902	1134	3
0.2165	0.1953	0.5778	0.8155	0.1197	0.5723	0.9137	0.4331	0.2225	0.9045	1135	1
0.3268	0.7763	0.1453	0.8563	0.1391	0.8068	0.4031	0.8407	0.6528	0.5205	1136	2
0.7567	0.0608	0.3942	0.8221	0.0923	0.8226	0.5606	0.1466	0.4273	0.5159	1137	3
0.3806	0.7371	0.4812	0.4551	0.7724	0.2015	0.1408	0.4247	0.7062	0.1429	1138	1
0.4525	0.5024	0.1856	0.4727	0.5258	0.8504	0.6172	0.7384	0.8344	0.2540	1139	2
0.3181	0.4343	0.9595	0.6661	0.2138	0.9769	0.4790	0.5028	0.0108	0.5224	1140	3
0.6319	0.6611	0.0466	0.4257	0.3313	0.7667	0.1627	0.6233	0.1833	0.3984	1141	1
0.7697	0.5282	0.4198	0.9388	0.5454	0.4688	0.5692	0.2202	0.8505	0.0214	1142	2
0.8044	0.8072	0.1032	0.2175	0.7318	0.7915	0.5659	0.9244	0.4479	0.2850	1143	3
0.5890	0.8096	0.0576	0.8072	0.6074	0.6771	0.4418	0.6960	0.1907	0.6423	1144	1
0.4282	0.7694	0.7874	0.4920	0.2266	0.2140	0.6325	0.4162	0.3063	0.7816	1145	2
0.5017	0.6612	0.2749	0.2086	0.7521	0.5803	0.4934	0.6143	0.8854	0.3402	1146	3
0.9981	0.4554	0.0764	0.5644	0.2964	0.6837	0.4368	0.3561	0.0445	0.6776	1147	1
0.3904	0.8286	0.2312	0.0820	0.5972	0.4918	0.2396	0.9939	0.3882	0.0976	1148	2
0.3333	0.3891	0.6496	0.2607	0.7227	0.9592	0.5722	0.0565	0.4027	0.2978	1149	3
0.6864	0.0019	0.5329	0.6061	0.5289	0.5065	0.8152	0.7287	0.1980	0.8085	1150	1
0.5240	0.1751	0.5127	0.7734	0.4329	0.1741	0.9904	0.6579	0.5139	0.6627	1151	2
0.6006	0.9820	0.1280	0.8889	0.0991	0.7626	0.0497	0.0236	0.6982	0.2460	1152	3
0.0794	0.7567	0.3060	0.4097	0.2962	0.7448	0.9486	0.0092	0.7914	0.6860	1153	1
0.2867	0.8385	0.7123	0.3276	0.3786	0.1042	0.8917	0.8094	0.3305	0.1805	1154	2
0.4628	0.8156	0.1663	0.6599	0.3243	0.8252	0.6992	0.2511	0.8859	0.1060	1155	3
0.4715	0.6959	0.7043	0.5467	0.2369	0.7884	0.3885	0.1477	0.9059	0.6383	1156	1
0.4409	0.5779	0.4207	0.4522	0.5408	0.3144	0.9876	0.5301	0.1047	0.9308	1157	2
0.4679	0.7991	0.2761	0.2012	0.0940	0.7038	0.1311	0.7878	0.4764	0.1872	1158	3
0.3606	0.7993	0.2510	0.5953	0.5810	0.5796	0.1383	0.7745	0.4241	0.1943	1159	1
0.2180	0.8034	0.3465	0.8999	0.1422	0.7621	0.6969	0.5099	0.6969	0.4309	1160	2
0.5446	0.9464	0.8431	0.2450	0.4571	0.6559	0.3793	0.6855	0.0326	0.1599	1161	3
0.5078	0.1504	0.6622	0.2663	0.5002	0.6853	0.6824	0.2353	0.2427	0.5832	1162	1
0.9454	0.1982	0.6530	0.7564	0.3740	0.5130	0.9082	0.0015	0.6071	0.1394	1163	2
0.0902	0.8855	0.5787	0.0137	0.5816	0.5788	0.5259	0.2951	0.9675	0.6335	1164	3
0.1529	0.7707	0.7992	0.2781	0.0166	0.5527	0.8512	0.5308	0.4423	0.0514	1165	1
0.9147	0.3648	0.0848	0.9594	0.3342	0.5082	0.8840	0.0473	0.4444	0.6389	1166	2
0.4218	0.7007	0.2414	0.6919	0.8649	0.4086	0.6141	0.3777	0.6558	0.7121	1167	3
0.5600	0.5411	0.3918	0.1309	0.6318	0.7914	0.1969	0.5273	0.1436	0.6611	1168	1
0.5849	0.2256	0.7323	0.3683	0.6778	0.8900	0.4510	0.1071	0.5177	0.3396	1169	2
0.3244	0.4376	0.7983	0.2004	0.7698	0.1836	0.6275	0.8202	0.1272	0.3790	1170	3
0.4610	0.5625	0.3977	0.8930	0.6948	0.0771	0.4083	0.8240	0.1617	0.8623	1171	1
0.3323	0.7722	0.0996	0.9352	0.0404	0.9885	0.3621	0.0537	0.4528	0.4695	1172	2
0.6040	0.3900	0.1025	0.8266	0.5104	0.0679	0.5902	0.3194	0.6026	0.7080	1173	3
0.0986	0.6295	0.1284	0.2666	0.4376	0.7981	0.2633	0.2050	0.6983	0.4239	1174	1
0.3981	0.7919	0.5194	0.3598	0.5118	0.6775	0.3108	0.5615	0.0481	0.4275	1175	2
0.6555	0.3385	0.5443	0.4864	0.5250	0.6493	0.9460	0.1268	0.5948	0.6702	1176	3
0.8474	0.5578	0.1914	0.4306	0.6722	0.0860	0.6881	0.8817	0.5541	0.4761	1177	1
0.3479	0.6088	0.2553	0.4957	0.8081	0.1126	0.8237	0.0787	0.7361	0.4215	1178	2
0.3619	0.9421	0.2107	0.5335	0.2188	0.5892	0.8926	0.5148	0.1810	0.3750	1179	3
0.6080	0.1050	0.5895	0.2633	0.8276	0.0830	0.3543	0.1979	0.6129	0.6621	1180	1
0.7957	0.0737	0.5973	0.2521	0.9876	0.4644	0.0906	0.4503	0.5139	0.3216	1181	2
0.3231	0.5001	0.2509	0.6793	0.7504	0.4413	0.0759	0.3130	0.8812	0.0929	1182	3
0.9713	0.3676	0.6059	0.2286	0.6640	0.4969	0.4332	0.6464	0.0422	0.4601	1183	1
0.2218	0.6724	0.5055	0.5548	0.4815	0.6910	0.3574	0.5890	0.9512	0.4461	1184	2
0.8590	0.2018	0.4909	0.7223	0.3936	0.8882	0.0283	0.3908	0.2291	0.6253	1185	3
0.3796	0.6097	0.4617	0.4589	0.1598	0.9747	0.8007	0.3381	0.0881	0.6866	1186	1
0.1138	0.2197	0.4076	0.7531	0.6865	0.8264	0.0049	0.4401	0.9840	0.5438	1187	2
0.9324	0.6635	0.4629	0.5014	0.3117	0.5577	0.7580	0.7700	0.2847	0.5890	1188	3
0.3172	0.6239	0.6784	0.2943	0.3879	0.9393	0.0670	0.8237	0.8005	0.3766	1189	1
0.0069	0.6771	0.8607	0.5019	0.2086	0.1045	0.8967	0.7607	0.2220	0.4323	1190	2
0.1514	0.3187	0.1709	0.8911	0.5450	0.2550	0.1806	0.4142	0.7337	0.9743	1191	3
0.4669	0.8824	0.4617	0.7783	0.1601	0.6669	0.7531	0.3619	0.9852	0.1125	1192	1
0.0174	0.5647	0.9799	0.6724	0.4227	0.7198	0.6244	0.2033	0.4669	0.5340	1193	2
0.6069	0.5304	0.5035	0.2791	0.2537	0.6575	0.9359	0.4863	0.2751	0.1918	1194	3
0.0040	0.7506	0.8938	0.4033	0.2245	0.4890	0.5813	0.3605	0.5140	0.6531	1195	1
0.0766	0.8174	0.1131	0.5949	0.5856	0.7596	0.2399	0.4694	0.8366	0.4374	1196	2
0.5417	0.6891	0.2313	0.9715	0.1798	0.5823	0.1564	0.9664	0.6248	0.5456	1197	3
0.4720	0.2936	0.9234	0.5038	0.2863	0.7468	0.4323	0.8791	0.4366	0.8480	1198	1
0.6764	0.6051	0.4317	0.5738	0.7490	0.8425	0.5035	0.4222	0.3615	0.7120	1199	2
0.5421	0.4610	0.9169	0.2473	0.3561	0.5777	0.9340	0.6869	0.0994	0.6099	1200	3
0.1153	0.6050	0.6506	0.7990	0.7169	0.5693	0.1081	0.8876	0.7370	0.4601	1201	1
0.9573	0.3883	0.2641	0.1128	0.7854	0.4459	0.6452	0.2143	0.1108	0.3906	1202	2
0.5910	0.3329	0.9052	0.6418	0.7114	0.2464	0.2200	0.7435	0.8009	0.0848	1203	3
0.2403	0.6298	0.5562	0.7961	0.1755	0.4050	0.8406	0.5661	0.6375	0.8306	1204	1
0.5677	0.2707	0.6515	0.0541	0.7173	0.5960	0.8468	0.8012	0.5233	0.2929	1205	2
0.6997	0.4454	0.9414	0.1809	0.8275	0.1823	0.2112	0.8960	0.5481	0.1487	1206	3
0.0556	0.7079	0.6965	0.3111	0.4002	0.9717	0.0915	0.4502	0.8875	0.7580	1207	1
0.1804	0.7138	0.3542	0.1828	0.8214	0.0669	0.7831	0.2704	0.3115	0.9875	1208	2
0.9534	0.3324	0.5987	0.3689	0.4722	0.3366	0.5211	0.6222	0.1720	0.0734	1209	3
0.7213	0.7355	0.7827	0.3767	0.5690	0.5507	0.2807	0.6682	0.5329	0.3516	1210	1
0.3284	0.4406	0.5329	0.3301	0.5960	0.2677	0.5997	0.2149	0.8216	0.4604	1211	2
0.7653	0.6290	0.6916	0.7634	0.4219	0.7625	0.4994	0.2044	0.7679	0.0156	1212	3
0.6662	0.7613	0.4528	0.5046	0.4089	0.2705	0.7174	0.0430	0.7587	0.4603	1213	1
0.6545	0.0870	0.2802	0.2454	0.9855	0.7295	0.5007	0.1733	0.6707	0.5287	1214	2
0.1365	0.6367	0.1811	0.0244	0.6519	0.6850	0.1936	0.1334	0.5305	0.9997	1215	3
0.4616	0.7149	0.3332	0.7752	0.4291	0.9574	0.3274	0.1197	0.9003	0.1855	1216	1
0.8093	0.1495	0.6888	0.7390	0.3969	0.7215	0.9810	0.0591	0.1056	0.6482	1217	2
0.0759	0.6455	0.9164	0.0735	0.4092	0.8372	0.5333	0.1783	0.9436	0.7743	1218	3
0.8052	0.8912	0.3200	0.8017	0.2287	0.8646	0.2091	0.9410	0.0857	0.5159	1219	1
0.6585	0.1379	0.6204	0.0983	0.4910	0.9390	0.4007	0.9965	0.0150	0.4981	1220	2
0.3631	0.7503	0.1366	0.6172	0.1761	0.4153	0.8572	0.5024	0.8651	0.7401	1221	3
0.6118	0.1530	0.6431	0.0425	0.4151	0.9930	0.0503	0.8925	0.3168	0.6247	1222	1
0.9741	0.4945	0.1752	0.9074	0.8602	0.0861	0.9926	0.0869	0.5182	0.7598	1223	2
0.3828	0.3943	0.3178	0.0930	0.6636	0.7718	0.1036	0.3241	0.9265	0.8432	1224	3
0.4636	0.7198	0.8986	0.4117	0.7867	0.3089	0.4023	0.5304	0.7229	0.2375	1225	1
0.5241	0.5107	0.4359	0.5994	0.4417	0.4637	0.1105	0.9742	0.1481	0.7753	1226	2
0.5793	0.4516	0.7975	0.3582	0.3703	0.9750	0.7377	0.6919	0.2278	0.2889	1227	3
0.7049	0.4654	0.7992	0.5149	0.7411	0.0386	0.8080	0.5129	0.4729	0.4911	1228	1
0.3264	0.9299	0.0078	0.6896	0.0850	0.6893	0.7164	0.4836	0.6283	0.1616	1229	2
0.6507	0.0376	0.9261	0.1138	0.3670	0.8404	0.1334	0.3415	0.9273	0.4710	1230	3
0.9307	0.5645	0.5674	0.2097	0.3943	0.4698	0.5405	0.7254	0.0155	0.4841	1231	1
0.5698	0.2037	0.6275	0.3161	0.4415	0.9588	0.3904	0.3163	0.4903	0.3638	1232	2
0.5547	0.6527	0.5158	0.3782	0.2456	0.9184	0.1767	0.2002	0.8565	0.4590	1233	3
0.5138	0.8021	0.3375	0.5787	0.0144	0.6823	0.5459	0.8738	0.6625	0.2418	1234	1
0.8586	0.1701	0.5012	0.5695	0.1598	0.7065	0.2276	0.8401	0.1855	0.5589	1235	2
0.4459	0.4861	0.8490	0.1344	0.6759	0.5566	0.6150	0.0669	0.9579	0.4727	1236	3
0.4501	0.3707	0.4453	0.5310	0.4454	0.5152	0.7907	0.5525	0.6312	0.7315	1237	1
0.2115	0.6585	0.5116	0.2491	0.2534	0.5895	0.4292	0.0751	0.9805	0.1487	1238	2
0.2414	0.4867	0.9019	0.4182	0.6156	0.6880	0.0660	0.3056	0.4746	0.6148	1239	3
0.6311	0.4397	0.4920	0.5236	0.7022	0.4936	0.3608	0.5318	0.8819	0.3640	1240	1
0.5648	0.2545	0.3135	0.5782	0.1767	0.5231	0.3191	0.5157	0.3734	0.2900	1241	2
0.3463	0.7033	0.2753	0.0765	0.4820	0.6587	0.9717	0.2096	0.3954	0.5581	1242	3
0.4692	0.4029	0.2714	0.4262	0.4810	0.3184	0.9153	0.3720	0.2463	0.8899	1243	1
0.7898	0.2657	0.1294	0.8557	0.3947	0.1594	0.8880	0.6209	0.2920	0.4156	1244	2
0.4815	0.6508	0.5509	0.1236	0.4970	0.5702	0.3858	0.7888	0.1622	0.8802	1245	3
0.5173	0.2760	0.3730	0.8430	0.2258	0.6073	0.2259	0.8103	0.1545	0.5735	1246	1
0.7925	0.4956	0.6975	0.7843	0.4057	0.6070	0.2483	0.9200	0.0411	0.4187	1247	2
0.2043	0.7211	0.8756	0.6620	0.4444	0.2261	0.6300	0.2763	0.3344	0.3412	1248	3
0.3876	0.5585	0.1941	0.2002	0.7532	0.7816	0.3702	0.5128	0.2323	0.6780	1249	1
0.8475	0.6824	0.0354	0.9276	0.4921	0.5808	0.4629	0.6641	0.5710	0.0898	1250	2
0.4347	0.7169	0.1260	0.6960	0.8690	0.7858	0.5754	0.0445	0.9252	0.2787	1251	3
0.9326	0.3592	0.1814	0.4649	0.4911	0.2219	0.8613	0.7277	0.3963	0.0638	1252	1
0.2878	0.9208	0.4282	0.4840	0.9955	0.2820	0.2784	0.8266	0.4348	0.1228	1253	2
0.4901	0.1922	0.3841	0.5044	0.5450	0.1501	0.0611	0.6290	0.1837	0.3595	1254	3
0.7928	0.0753	0.1508	0.8221	0.9670	0.0381	0.3631	0.8669	0.5008	0.0908	1255	1
0.2178	0.7779	0.6978	0.0254	0.3067	0.9902	0.6459	0.4960	0.2879	0.3046	1256	2
0.9354	0.0526	0.5980	0.5952	0.4174	0.7078	0.1136	0.5161	0.3319	0.4958	1257	3
0.8767	0.5924	0.7490	0.1168	0.4341	0.6144	0.3628	0.7810	0.7256	0.2902	1258	1
0.8480	0.2757	0.4377	0.3709	0.2468	0.5868	0.8904	0.3924	0.0407	0.3906	1259	2
0.6418	0.2312	0.7984	0.5962	0.4390	0.2831	0.3409	0.9100	0.2784	0.0840	1260	3
0.4086	0.2776	0.3276	0.2951	0.7047	0.3575	0.9222	0.8242	0.5968	0.5224	1261	1
0.3050	0.7371	0.4745	0.9097	0.5086	0.2513	0.8558	0.5116	0.5739	0.9095	1262	2
0.3301	0.9057	0.2497	0.7539	0.5626	0.5288	0.1907	0.5279	0.7031	0.1263	1263	3
0.6089	0.6894	0.1814	0.0525	0.5637	0.6448	0.1846	0.8485	0.2943	0.7454	1264	1
0.6812	0.6776	0.3264	0.5457	0.1183	0.6650	0.3835	0.6770	0.6779	0.3456	1265	2
0.3168	0.5864	0.0224	0.9184	0.5813	0.6005	0.2129	0.3848	0.8528	0.4817	1266	3
0.2399	0.7046	0.0830	0.7214	0.3452	0.6816	0.0852	0.4753	0.5246	0.4624	1267	1
0.9072	0.4100	0.9912	0.2632	0.7436	0.3839	0.4969	0.1454	0.1582	0.5951	1268	2
0.3250	0.3909	0.5935	0.5457	0.9201	0.3519	0.6347	0.3295	0.8097	0.0850	1269	3
0.6485	0.5483	0.7967	0.0887	0.2493	0.5599	0.9228	0.4317	0.2274	0.6839	1270	1
0.5878	0.3426	0.5254	0.3760	0.6928	0.8016	0.1274	0.4955	0.8651	0.0125	1271	2
0.1204	0.5550	0.7150	0.3903	0.5435	0.8135	0.2139	0.7130	0.4565	0.8144	1272	3
0.8414	0.0032	0.6720	0.2965	0.7754	0.4462	0.6160	0.1446	0.1916	0.2629	1273	1
0.5310	0.8926	0.3797	0.4720	0.6811	0.4609	0.1212	0.5684	0.9979	0.0483	1274	2
0.5220	0.9535	0.0779	0.3140	0.9852	0.0660	0.3213	0.3831	0.4066	0.3072	1275	3
0.8676	0.6556	0.2430	0.8484	0.2313	0.5802	0.5276	0.8514	0.0982	0.4777	1276	1
0.7710	0.5727	0.3906	0.2210	0.7697	0.7505	0.7549	0.1452	0.5414	0.5074	1277	2
0.4475	0.2974	0.2768	0.4890	0.7787	0.6136	0.9251	0.4697	0.6164	0.3259	1278	3
0.7838	0.0911	0.7354	0.8032	0.0810	0.5386	0.9033	0.0580	0.5321	0.7647	1279	1
0.2714	0.5408	0.6491	0.9975	0.5883	0.1370	0.3760	0.5159	0.4366	0.9349	1280	2
0.4167	0.5218	0.0914	0.2061	0.8512	0.2920	0.3851	0.5059	0.5268	0.3016	1281	3
0.1312	0.9671	0.2173	0.0256	0.5207	0.8605	0.3714	0.1657	0.6684	0.5556	1282	1
0.2104	0.4877	0.5491	0.3533	0.5222	0.0971	0.4220	0.1872	0.7805	0.6166	1283	2
0.7583	0.0944	0.5579	0.4676	0.4248	0.5589	0.9785	0.6334	0.5797	0.0342	1284	3
0.8283	0.8424	0.0718	0.4069	0.9509	0.4653	0.6975	0.2956	0.9574	0.4013	1285	1
0.8930	0.1288	0.5368	0.4498	0.1889	0.4860	0.5879	0.5830	0.2510	0.6198	1286	2
0.5424	0.8537	0.2057	0.4136	0.5803	0.1318	0.7186	0.5459	0.0320	0.1412	1287	3
0.8910	0.7907	0.1345	0.4799	0.4097	0.4884	0.3012	0.7643	0.5180	0.2526	1288	1
0.9892	0.3021	0.7333	0.1548	0.6701	0.9395	0.2228	0.3835	0.7730	0.1769	1289	2
0.3689	0.5941	0.9779	0.6902	0.0752	0.3976	0.9247	0.5886	0.7472	0.2725	1290	3
0.2188	0.3026	0.9458	0.4935	0.5094	0.7423	0.2906	0.4027	0.6935	0.7929	1291	1
0.6422	0.8175	0.4163	0.2447	0.4280	0.4289	0.9671	0.6456	0.2083	0.8847	1292	2
0.5102	0.4271	0.7238	0.5761	0.6920	0.7778	0.0067	0.6427	0.5409	0.8093	1293	3
0.3309	0.7207	0.2850	0.5713	0.9475	0.6773	0.8299	0.2680	0.2382	0.5407	1294	1
0.6182	0.7145	0.3085	0.1723	0.6446	0.6207	0.2795	0.7102	0.0674	0.5969	1295	2
0.4741	0.4039	0.8281	0.4327	0.7826	0.5147	0.4960	0.2779	0.8356	0.3827	1296	3
0.0722	0.7292	0.4978	0.0029	0.8901	0.7282	0.4311	0.2200	0.7636	0.7541	1297	1
0.4453	0.1207	0.3342	0.8096	0.2864	0.2455	0.9812	0.3571	0.1441	0.8932	1298	2
0.5545	0.3963	0.3158	0.4968	0.4870	0.4981	0.1714	0.4396	0.3914	0.6461	1299	3
0.0151	0.9622	0.8686	0.1646	0.2947	0.7576	0.7131	0.2660	0.5748	0.6450	1300	1
0.1890	0.8037	0.4479	0.5067	0.7003	0.6277	0.8174	0.3769	0.2734	0.7214	1301	2
0.1663	0.9321	0.1583	0.6092	0.8134	0.7360	0.2682	0.1854	0.8651	0.9178	1302	3
0.0312	0.6697	0.4017	0.4935	0.2727	0.3704	0.4816	0.3128	0.3456	0.7739	1303	1
0.8998	0.4152	0.1983	0.6441	0.2310	0.6519	0.7875	0.3180	0.0918	0.5692	1304	2
0.7576	0.6456	0.6644	0.4926	0.3422	0.8038	0.3243	0.4219	0.8644	0.4980	1305	3
0.4352	0.0486	0.8560	0.2209	0.5130	0.0706	0.4919	0.7583	0.6392	0.2403	1306	1
0.6850	0.5701	0.3577	0.4797	0.2018	0.4501	0.5471	0.4754	0.2470	0.6798	1307	2
0.1456	0.6175	0.7867	0.4830	0.0828	0.4740	0.5606	0.0235	0.5104	0.5930	1308	3
0.2641	0.6668	0.5451	0.5534	0.4772	0.2570	0.1051	0.5517	0.6280	0.9099	1309	1
0.7531	0.5895	0.5159	0.7904	0.0092	0.7848	0.8307	0.5686	0.7091	0.2900	1310	2
0.4968	0.6235	0.9675	0.5909	0.3847	0.6332	0.8633	0.1370	0.3846	0.7721	1311	3
0.2489	0.9831	0.3305	0.7731	0.9883	0.0601	0.7508	0.5805	0.7584	0.6420	1312	1
0.5406	0.8184	0.7700	0.6600	0.5916	0.4837	0.4399	0.5945	0.7988	0.1363	1313	2
0.2738	0.0178	0.7485	0.6833	0.0400	0.6615	0.5438	0.4847	0.2137	0.5994	1314	3
0.8424	0.0164	0.5028	0.4503	0.2579	0.8503	0.2088	0.9517	0.3987	0.7132	1315	1
0.3881	0.6068	0.7097	0.4517	0.4844	0.9006	0.6297	0.5078	0.2902	0.6845	1316	2
0.8884	0.3060	0.6338	0.5380	0.1454	0.3075	0.4677	0.4284	0.7530	0.3510	1317	3
0.7568	0.0016	0.6102	0.6488	0.3890	0.6666	0.5123	0.5144	0.7940	0.5730	1318	1
0.6949	0.7923	0.4083	0.3385	0.3570	0.9804	0.5757	0.2604	0.0570	0.3114	1319	2
0.0153	0.8493	0.1045	0.8243	0.0430	0.8103	0.5214	0.5259	0.4594	0.8040	1320	3
0.3336	0.1669	0.9341	0.5397	0.2330	0.2996	0.6072	0.2244	0.1193	0.6382	1321	1
0.3171	0.5895	0.2908	0.3780	0.6512	0.1295	0.7514	0.9220	0.4559	0.2301	1322	2
0.7669	0.1060	0.8521	0.4799	0.2147	0.2268	0.9214	0.5372	0.3557	0.3650	1323	3
0.7814	0.1946	0.4102	0.9202	0.3893	0.1229	0.3574	0.6819	0.4408	0.2470	1324	1
0.0057	0.6127	0.4166	0.1953	0.8955	0.8715	0.1358	0.4785	0.9358	0.4433	1325	2
0.7715	0.2104	0.7457	0.5765	0.5406	0.1230	0.2752	0.1792	0.8943	0.2553	1326	3
0.2984	0.9649	0.4380	0.4217	0.0271	0.5810	0.8031	0.3902	0.8173	0.1643	1327	1
0.7743	0.6752	0.2830	0.1654	0.5097	0.3617	0.5640	0.0987	0.3244	0.4033	1328	2
0.8137	0.5444	0.6065	0.2564	0.3588	0.0151	0.7989	0.2603	0.4250	0.4198	1329	3
0.1843	0.8768	0.3795	0.6550	0.0581	0.4934	0.7018	0.4580	0.7510	0.8898	1330	1
0.8734	0.1347	0.6076	0.5692	0.5817	0.7736	0.6054	0.8963	0.2166	0.4435	1331	2
0.0707	0.8009	0.5393	0.5235	0.3229	0.3191	0.6158	0.6736	0.6150	0.8699	1332	3
0.5190	0.5877	0.8792	0.2829	0.3546	0.9194	0.3480	0.5869	0.3711	0.7646	1333	1
0.5850	0.0142	0.7309	0.4185	0.2374	0.4420	0.0612	0.4816	0.6649	0.3186	1334	2
0.5899	0.0672	0.3911	0.8168	0.4784	0.6306	0.3731	0.7802	0.8260	0.7105	1335	3
0.5468	0.9046	0.5226	0.6611	0.3049	0.7142	0.0971	0.4694	0.8562	0.2377	1336	1
0.8340	0.0995	0.6572	0.5432	0.8834	0.6743	0.4065	0.2658	0.5631	0.0171	1337	2
0.7360	0.6374	0.0400	0.1444	0.4159	0.6134	0.2443	0.6837	0.4750	0.4556	1338	3
0.0700	0.6305	0.5343	0.3408	0.6338	0.1945	0.5247	0.5656	0.3305	0.8619	1339	1
0.6298	0.4001	0.8600	0.9656	0.3830	0.5783	0.5510	0.1059	0.5049	0.3761	1340	2
0.7029	0.3773	0.0761	0.9599	0.5339	0.0595	0.5334	0.5933	0.0676	0.8550	1341	3
0.8496	0.9870	0.1587	0.9467	0.3568	0.6090	0.6686	0.8029	0.3924	0.3886	1342	1
0.7366	0.6752	0.4037	0.7481	0.5757	0.1592	0.2301	0.9865	0.6095	0.0402	1343	2
0.5302	0.3857	0.5051	0.5091	0.7917	0.9014	0.1572	0.2545	0.5487	0.4039	1344	3
0.4710	0.2009	0.9250	0.5206	0.2155	0.2961	0.8272	0.1184	0.9224	0.4747	1345	1
0.9910	0.1213	0.4455	0.8491	0.3412	0.7851	0.5181	0.0816	0.1477	0.2850	1346	2
0.4452	0.4424	0.6561	0.3900	0.7928	0.3235	0.8552	0.4756	0.4659	0.7998	1347	3
0.2437	0.2471	0.2616	0.5901	0.6098	0.7575	0.5722	0.5965	0.4356	0.4796	1348	1
0.5670	0.8049	0.4855	0.1730	0.3494	0.9597	0.1324	0.2097	0.4195	0.9440	1349	2
0.3048	0.1322	0.8822	0.8657	0.4789	0.3493	0.7091	0.6179	0.6208	0.5405	1350	3
0.1680	0.7578	0.7517	0.4635	0.0834	0.7540	0.2853	0.2251	0.6632	0.3045	1351	1
0.7089	0.0937	0.8286	0.2267	0.4159	0.8327	0.6095	0.5337	0.7461	0.2454	1352	2
0.5229	0.4346	0.6185	0.4845	0.4404	0.4528	0.3333	0.3386	0.2928	0.8983	1353	3
0.4222	0.8036	0.4939	0.7362	0.2154	0.3989	0.8467	0.5043	0.9934	0.0696	1354	1
0.0340	0.5410	0.3981	0.7568	0.2964	0.4947	0.5156	0.8134	0.6863	0.7565	1355	2
0.3826	0.1629	0.6273	0.9705	0.0726	0.4216	0.8245	0.5853	0.9040	0.6518	1356	3
0.8365	0.9202	0.2187	0.1659	0.8348	0.4133	0.4937	0.4753	0.6208	0.4058	1357	1
0.2302	0.3118	0.0578	0.7261	0.4280	0.1679	0.7565	0.4551	0.7100	0.7357	1358	2
0.3871	0.6466	0.8668	0.6510	0.0510	0.4095	0.4991	0.3060	0.7752	0.3310	1359	3
0.1874	0.7066	0.6676	0.6632	0.3935	0.1731	0.9626	0.4045	0.5667	0.4997	1360	1
0.3304	0.8899	0.1534	0.1021	0.9036	0.9836	0.5058	0.5729	0.4620	0.4376	1361	2
0.9678	0.3953	0.2392	0.1397	0.5583	0.7235	0.5231	0.4263	0.2677	0.8085	1362	3
0.2487	0.8138	0.3409	0.4556	0.5418	0.5392	0.0824	0.9478	0.6173	0.4685	1363	1
0.3752	0.2510	0.3519	0.8095	0.6450	0.2526	0.2717	0.1688	0.6098	0.6662	1364	2
0.7925	0.4432	0.5395	0.8087	0.0550	0.7968	0.5077	0.5600	0.3014	0.4121	1365	3
0.5063	0.8125	0.3765	0.6126	0.4066	0.9185	0.3124	0.3971	0.2540	0.2166	1366	1
0.4871	0.4809	0.9685	0.1102	0.5082	0.5205	0.9254	0.8645	0.2292	0.3239	1367	2
0.6942	0.7334	0.6517	0.1939	0.2650	0.6914	0.5466	0.9546	0.2858	0.1617	1368	3
0.1336	0.9005	0.2600	0.6815	0.6042	0.2893	0.7519	0.2567	0.7270	0.3394	1369	1
0.5787	0.2027	0.1092	0.8128	0.6048	0.5292	0.5373	0.8591	0.6942	0.5332	1370	2
0.5136	0.4140	0.8379	0.6307	0.1626	0.9196	0.3614	0.7797	0.4312	0.9559	1371	3
0.1956	0.4630	0.4164	0.2884	0.2195	0.7958	0.1334	0.3221	0.1545	0.9752	1372	1
0.1718	0.6618	0.3918	0.7156	0.3084	0.5923	0.2889	0.5650	0.5330	0.5928	1373	2
0.4175	0.8405	0.5879	0.6927	0.3802	0.7761	0.4200	0.5713	0.5367	0.7731	1374	3
0.8110	0.5389	0.7489	0.6762	0.5870	0.2355	0.9613	0.3703	0.6910	0.1240	1375	1
0.7848	0.4048	0.4070	0.0724	0.3858	0.9180	0.4483	0.5871	0.4618	0.2151	1376	2
0.2674	0.4850	0.8773	0.1625	0.6368	0.3909	0.6662	0.4536	0.6363	0.1085	1377	3
0.3164	0.4710	0.7993	0.1071	0.7905	0.5140	0.2757	0.3226	0.9616	0.3804	1378	1
0.8258	0.8420	0.4169	0.8565	0.3901	0.6177	0.1889	0.6586	0.0736	0.6584	1379	2
0.6780	0.5934	0.2374	0.8828	0.3843	0.8018	0.5687	0.1723	0.6340	0.3657	1380	3
0.6817	0.3121	0.3599	0.9493	0.4813	0.3334	0.3634	0.9142	0.1277	0.4170	1381	1
0.1821	0.4231	0.7100	0.6343	0.4441	0.0848	0.5162	0.5812	0.7694	0.1914	1382	2
0.6818	0.4178	0.4645	0.8230	0.4552	0.5811	0.5590	0.3952	0.7916	0.5220	1383	3
0.1378	0.7425	0.8096	0.5843	0.1316	0.8310	0.4195	0.3288	0.0629	0.7293	1384	1
0.5246	0.4175	0.4201	0.4883	0.1341	0.5203	0.3149	0.4094	0.9070	0.3136	1385	2
0.3831	0.6001	0.4287	0.1169	0.6542	0.1631	0.4285	0.6601	0.8033	0.5953	1386	3
0.7852	0.0741	0.7080	0.4412	0.2092	0.0214	0.8591	0.8368	0.6750	0.1629	1387	1
0.9217	0.6217	0.0516	0.7378	0.6289	0.8587	0.6911	0.5241	0.3466	0.6432	1388	2
0.2933	0.4958	0.6619	0.8269	0.4680	0.6511	0.8711	0.2722	0.6708	0.5802	1389	3
0.4440	0.5193	0.0617	0.2389	0.2201	0.9144	0.0777	0.8194	0.6324	0.4764	1390	1
0.3758	0.7396	0.1840	0.3655	0.5655	0.0829	0.9596	0.6998	0.2031	0.7043	1391	2
0.9708	0.4990	0.2580	0.3513	0.8720	0.1735	0.6177	0.4436	0.0922	0.8419	1392	3
0.5068	0.5688	0.5516	0.2124	0.8069	0.9409	0.2894	0.5500	0.5913	0.8443	1393	1
0.8786	0.0177	0.9400	0.3824	0.0431	0.6436	0.9701	0.2225	0.4070	0.8740	1394	2
0.7118	0.2677	0.8096	0.3925	0.2093	0.3388	0.5840	0.7525	0.2169	0.3407	1395	3
0.7252	0.1279	0.4974	0.6437	0.7387	0.5502	0.2933	0.5684	0.9969	0.2983	1396	1
0.5261	0.5150	0.3753	0.1426	0.0585	0.7187	0.2064	0.1953	0.9875	0.1791	1397	2
0.2535	0.9624	0.3826	0.6482	0.2466	0.6484	0.7041	0.1969	0.2054	0.6248	1398	3
0.5645	0.9047	0.6166	0.6752	0.4465	0.0465	0.5477	0.5110	0.0309	0.4644	1399	1
0.5272	0.9588	0.1631	0.9916	0.2741	0.6856	0.8662	0.6227	0.5874	0.0234	1400	2
0.2143	0.5893	0.8244	0.6097	0.7586	0.6889	0.3593	0.2762	0.8756	0.2492	1401	3
0.5332	0.2337	0.6172	0.7806	0.8687	0.0347	0.7518	0.5307	0.7668	0.7924	1402	1
0.3174	0.6049	0.5982	0.4283	0.6428	0.5333	0.3131	0.4410	0.3295	0.8788	1403	2
0.1419	0.3284	0.6175	0.6690	0.2774	0.3093	0.6514	0.6305	0.2253	0.9013	1404	3
0.4381	0.3396	0.6957	0.0743	0.4378	0.3908	0.8871	0.6723	0.3183	0.8249	1405	1
0.6817	0.9804	0.4333	0.0247	0.6732	0.4186	0.8298	0.2824	0.0616	0.2103	1406	2
0.3006	0.1819	0.8445	0.0170	0.8811	0.2940	0.0266	0.4286	0.7177	0.8709	1407	3
0.6284	0.3685	0.1511	0.5489	0.9227	0.0898	0.6332	0.7357	0.2268	0.3211	1408	1
0.6839	0.2221	0.4402	0.0311	0.2630	0.7610	0.2064	0.9150	0.3512	0.4108	1409	2
0.8763	0.3545	0.4508	0.2784	0.8712	0.5462	0.0038	0.6121	0.8217	0.1107	1410	3
0.8431	0.6719	0.3338	0.4872	0.8455	0.8768	0.6399	0.0484	0.5271	0.3956	1411	1
0.1815	0.1866	0.6507	0.7566	0.1932	0.4813	0.5171	0.5563	0.2981	0.5979	1412	2
0.1979	0.1714	0.8905	0.5347	0.2198	0.9399	0.0635	0.8572	0.8208	0.4953	1413	3
0.1070	0.0205	0.9564	0.2590	0.4871	0.8164	0.7195	0.2696	0.9864	0.4758	1414	1
0.7423	0.1698	0.7525	0.3465	0.1332	0.6432	0.1677	0.6385	0.5118	0.0965	1415	2
0.2482	0.8945	0.4812	0.4474	0.4340	0.1933	0.7662	0.5576	0.1598	0.6001	1416	3
0.9043	0.1737	0.7291	0.3938	0.9125	0.3489	0.4702	0.5920	0.4764	0.4319	1417	1
0.1947	0.3163	0.2213	0.7487	0.5182	0.1815	0.7529	0.7334	0.1322	0.8329	1418	2
0.1080	0.9899	0.8180	0.6712	0.1884	0.3433	0.5950	0.3575	0.8985	0.7650	1419	3
0.4389	0.1214	0.4147	0.9408	0.5214	0.1461	0.6438	0.6467	0.3099	0.8087	1420	1
0.4505	0.3136	0.5487	0.1239	0.6978	0.6546	0.7676	0.4212	0.7154	0.6193	1421	2
0.2886	0.6736	0.0570	0.6339	0.5841	0.1415	0.6928	0.1891	0.8060	0.8422	1422	3
0.2862	0.5739	0.1706	0.0930	0.7507	0.4320	0.5585	0.4197	0.3971	0.9330	1423	1
0.3748	0.9121	0.1769	0.3704	0.3662	0.4115	0.9116	0.4604	0.1127	0.2024	1424	2
0.6973	0.0184	0.6252	0.5006	0.5905	0.7511	0.2438	0.6686	0.9586	0.5747	1425	3
0.6386	0.3908	0.6419	0.7918	0.3024	0.4657	0.6366	0.3769	0.2736	0.7785	1426	1
0.0829	0.3873	0.6677	0.7221	0.0413	0.8651	0.0884	0.4162	0.8655	0.5334	1427	2
0.3556	0.6921	0.5445	0.7614	0.2031	0.5025	0.3653	0.0270	0.5943	0.7124	1428	3
0.8061	0.0210	0.6766	0.8165	0.2069	0.8852	0.0532	0.1293	0.8171	0.2181	1429	1
0.5781	0.5925	0.5989	0.5778	0.5580	0.2472	0.6142	0.9354	0.0640	0.8145	1430	2
0.2575	0.5071	0.4037	0.5765	0.5519	0.7641	0.4508	0.0727	0.6060	0.4759	1431	3
0.4657	0.6448	0.7693	0.0591	0.4793	0.2346	0.8224	0.2377	0.9591	0.0499	1432	1
0.9578	0.0578	0.3586	0.8691	0.8337	0.1615	0.6581	0.7462	0.1470	0.6637	1433	2
0.9236	0.2256	0.5427	0.9306	0.2471	0.1911	0.9815	0.1517	0.6168	0.9136	1434	3
0.6169	0.0611	0.4200	0.7467	0.3114	0.3662	0.8516	0.8971	0.5528	0.0593	1435	1
0.5173	0.9416	0.4053	0.7088	0.2954	0.4923	0.7963	0.3371	0.7550	0.2916	1436	2
0.0288	0.5346	0.8857	0.4613	0.4857	0.4574	0.7797	0.6674	0.8947	0.3335	1437	3
0.5046	0.0543	0.2599	0.8664	0.4748	0.4201	0.6125	0.8409	0.5714	0.8082	1438	1
0.5057	0.0906	0.1105	0.9042	0.2654	0.2661	0.8478	0.4390	0.7963	0.5445	1439	2
0.6066	0.4519	0.6819	0.6310	0.7597	0.6464	0.5455	0.0593	0.4181	0.2999	1440	3
0.6165	0.6321	0.4734	0.4724	0.8687	0.7209	0.3108	0.8655	0.2177	0.3557	1441	1
0.5571	0.8324	0.5985	0.5660	0.1042	0.1935	0.5403	0.9116	0.8048	0.2011	1442	2
0.5176	0.4262	0.1618	0.5820	0.2698	0.7871	0.8767	0.2793	0.7624	0.5488	1443	3
0.5500	0.7551	0.1307	0.8144	0.0493	0.6644	0.1314	0.5684	0.9573	0.0502	1444	1
0.0358	0.4210	0.9538	0.4596	0.8037	0.6220	0.3726	0.2125	0.4280	0.6392	1445	2
0.5705	0.4872	0.6977	0.4150	0.3300	0.2034	0.8493	0.7504	0.8827	0.0778	1446	3
0.1274	0.8830	0.5571	0.1619	0.8260	0.4312	0.6919	0.0010	0.9110	0.3690	1447	1
0.8601	0.0598	0.8389	0.1227	0.7798	0.4630	0.3497	0.3915	0.6844	0.8898	1448	2
0.3549	0.7068	0.8453	0.2521	0.1445	0.9116	0.4513	0.2256	0.6922	0.6159	1449	3
0.6522	0.3426	0.6317	0.7513	0.7103	0.2744	0.2162	0.5964	0.2870	0.8886	1450	1
0.8895	0.6789	0.1760	0.6732	0.3076	0.7578	0.1400	0.4209	0.4220	0.5254	1451	2
0.7978	0.6263	0.0217	0.6623	0.7350	0.7171	0.9201	0.0282	0.6452	0.8254	1452	3
0.6125	0.2570	0.5611	0.4681	0.7457	0.1412	0.5972	0.5754	0.0372	0.7500	1453	1
0.4010	0.7414	0.6448	0.5489	0.0687	0.6012	0.3798	0.9582	0.3331	0.3152	1454	2
0.4256	0.1481	0.1186	0.9595	0.9435	0.1658	0.1566	0.6844	0.9639	0.6645	1455	3
0.2729	0.5007	0.0483	0.8497	0.3258	0.2709	0.7160	0.2420	0.4847	0.9412	1456	1
0.6616	0.1209	0.2367	0.3069	0.3831	0.8544	0.6041	0.4321	0.4286	0.3854	1457	2
0.1124	0.6960	0.6791	0.1339	0.8266	0.3926	0.3168	0.5787	0.7381	0.8389	1458	3
0.5176	0.9317	0.3066	0.6046	0.4065	0.2719	0.4409	0.4588	0.1953	0.0011	1459	1
0.0494	0.6221	0.5467	0.8562	0.3283	0.6679	0.6481	0.1870	0.4724	0.3922	1460	2
0.1833	0.9904	0.1449	0.6140	0.8631	0.5595	0.3481	0.0676	0.9639	0.6961	1461	3
0.5361	0.2205	0.5395	0.8478	0.3829	0.2027	0.2487	0.8106	0.3440	0.7031	1462	1
0.2681	0.5430	0.4336	0.8188	0.6647	0.2597	0.4926	0.2973	0.1035	0.8313	1463	2
0.0434	0.5981	0.2134	0.9812	0.7413	0.0738	0.2849	0.3287	0.9799	0.4538	1464	3
0.6278	0.2742	0.4759	0.7486	0.7374	0.6044	0.5457	0.1317	0.3271	0.6910	1465	1
0.3822	0.4778	0.0721	0.7831	0.3534	0.6686	0.5577	0.8947	0.7884	0.3308	1466	2
0.2414	0.3250	0.8140	0.7098	0.0102	0.5036	0.3370	0.9828	0.1068	0.5561	1467	3
0.7147	0.4143	0.1615	0.3731	0.5087	0.4002	0.2648	0.7516	0.4779	0.0639	1468	1
0.0351	0.5259	0.3213	0.7275	0.1882	0.5959	0.5205	0.7631	0.5724	0.7660	1469	2
0.7037	0.2185	0.7332	0.4728	0.7307	0.3115	0.2567	0.2350	0.5638	0.6445	1470	3
0.5355	0.7700	0.3742	0.6341	0.1514	0.5160	0.3816	0.9566	0.0846	0.8156	1471	1
0.5644	0.5733	0.3122	0.9927	0.2574	0.4922	0.8474	0.2948	0.2068	0.3991	1472	2
0.7929	0.5317	0.2971	0.8487	0.4354	0.4595	0.3973	0.7678	0.4061	0.2013	1473	3
0.8610	0.3768	0.4899	0.1864	0.5503	0.5654	0.6473	0.7729	0.7214	0.2054	1474	1
0.3066	0.5479	0.9224	0.2790	0.5087	0.2675	0.9299	0.7128	0.3501	0.6470	1475	2
0.1718	0.7589	0.9352	0.6926	0.1396	0.2479	0.7800	0.3896	0.8800	0.2491	1476	3
0.2674	0.7169	0.7854	0.6517	0.2066	0.6306	0.8625	0.2354	0.6389	0.5516	1477	1
0.5655	0.4855	0.7244	0.4062	0.5874	0.1870	0.1979	0.5481	0.6221	0.2326	1478	2
0.5774	0.4180	0.7549	0.2201	0.6147	0.7327	0.9440	0.2775	0.7344	0.5382	1479	3
0.1092	0.8872	0.5191	0.1010	0.4005	0.7399	0.0600	0.5055	0.7290	0.0832	1480	1
0.9670	0.1388	0.6006	0.6135	0.3317	0.7660	0.2188	0.0526	0.7019	0.4799	1481	2
0.6682	0.1829	0.7432	0.3651	0.3268	0.4426	0.3218	0.2557	0.9857	0.3994	1482	3
0.3319	0.2610	0.7993	0.1883	0.4066	0.4062	0.1682	0.0415	0.3856	0.6266	1483	1
0.2034	0.7020	0.4374	0.8802	0.3016	0.6994	0.7857	0.3416	0.3629	0.7383	1484	2
0.4063	0.3330	0.5068	0.2014	0.8076	0.8164	0.2602	0.1304	0.7875	0.9721	1485	3
0.6602	0.1330	0.6428	0.5909	0.2035	0.9521	0.3020	0.2490	0.9530	0.1259	1486	1
0.4506	0.0867	0.2280	0.3514	0.5886	0.3810	0.6769	0.8430	0.5949	0.3353	1487	2
0.1677	0.9558	0.9789	0.3302	0.1731	0.5161	0.2249	0.8207	0.0480	0.7739	1488	3
0.5078	0.3760	0.3782	0.2369	0.6173	0.0065	0.9351	0.6861	0.0086	0.9646	1489	1
0.9375	0.0059	0.4569	0.2151	0.7732	0.8902	0.1259	0.5489	0.4849	0.4660	1490	2
0.0634	0.8399	0.2249	0.5381	0.9942	0.2178	0.9011	0.5062	0.7884	0.1044	1491	3
0.5570	0.6149	0.7461	0.3717	0.5712	0.0944	0.3627	0.1904	0.3756	0.4884	1492	1
0.3291	0.3545	0.3514	0.9258	0.5616	0.8751	0.3899	0.7871	0.0677	0.9077	1493	2
0.4067	0.2674	0.7322	0.4577	0.7645	0.0495	0.2263	0.6776	0.3709	0.5364	1494	3
0.4793	0.7989	0.8340	0.3049	0.4214	0.2696	0.3359	0.6930	0.7444	0.3340	1495	1
0.8329	0.3954	0.0392	0.7431	0.4956	0.0614	0.8954	0.0246	0.4314	0.2850	1496	2
0.4699	0.6309	0.7678	0.4537	0.7325	0.3856	0.9634	0.2240	0.6435	0.3574	1497	3
0.9820	0.6011	0.1865	0.0444	0.8101	0.6932	0.5041	0.2845	0.4319	0.0490	1498	1
0.9872	0.4482	0.2184	0.5274	0.7789	0.0660	0.5757	0.1446	0.2859	0.5804	1499	2
0.6507	0.1430	0.4894	0.8955	0.7344	0.2443	0.7959	0.5495	0.1878	0.7154	1500	3
0.5693	0.4760	0.1276	0.7915	0.3459	0.4978	0.6929	0.3418	0.6582	0.1592	1501	1
0.7370	0.1750	0.4633	0.7912	0.6144	0.2564	0.3787	0.0075	0.8995	0.5730	1502	2
0.4622	0.5204	0.3523	0.3428	0.7216	0.1872	0.7887	0.5358	0.0401	0.8507	1503	3
0.9892	0.1124	0.9733	0.5847	0.7944	0.2344	0.7188	0.1849	0.4606	0.2539	1504	1
0.7921	0.8201	0.5596	0.3105	0.4922	0.6722	0.8711	0.4056	0.3370	0.4737	1505	2
0.7205	0.9985	0.4191	0.4278	0.1160	0.7384	0.5428	0.3987	0.3560	0.6527	1506	3
0.2027	0.2604	0.5238	0.3807	0.6574	0.4306	0.7020	0.5861	0.4258	0.4228	1507	1
0.3115	0.6420	0.8209	0.2492	0.7365	0.1214	0.1226	0.6333	0.8939	0.3512	1508	2
0.7189	0.8264	0.7388	0.6640	0.2884	0.0664	0.2488	0.7644	0.1885	0.5035	1509	3
0.2857	0.7212	0.8762	0.1945	0.7389	0.1230	0.3395	0.3228	0.4170	0.4980	1510	1
0.6112	0.5011	0.1551	0.3188	0.2729	0.6998	0.2211	0.7865	0.3683	0.1553	1511	2
0.2219	0.8510	0.6996	0.5584	0.5536	0.4428	0.0129	0.7382	0.7537	0.6935	1512	3
0.4966	0.9262	0.0105	0.8047	0.3917	0.3872	0.6381	0.8987	0.6554	0.4141	1513	1
0.3044	0.1112	0.6818	0.4116	0.6125	0.2879	0.7218	0.1550	0.5583	0.5162	1514	2
0.8842	0.4293	0.5678	0.0542	0.6692	0.0783	0.9322	0.3723	0.0378	0.2946	1515	3
0.4008	0.9492	0.3032	0.4369	0.8505	0.1345	0.9638	0.8323	0.6205	0.3441	1516	1
0.2308	0.5313	0.2373	0.5889	0.4012	0.5335	0.1233	0.1078	0.8111	0.7715	1517	2
0.0639	0.2844	0.7879	0.3943	0.5973	0.1026	0.2449	0.8226	0.8395	0.1612	1518	3
0.3531	0.7274	0.6618	0.9579	0.1257	0.4330	0.6328	0.5365	0.1798	0.5962	1519	1
0.4446	0.4219	0.9776	0.1524	0.3254	0.1966	0.4426	0.9347	0.1648	0.8140	1520	2
0.7312	0.4620	0.4185	0.0226	0.9168	0.2055	0.3949	0.0891	0.6386	0.6468	1521	3
0.1850	0.6591	0.3370	0.3790	0.3869	0.5505	0.4799	0.1493	0.6153	0.8393	1522	1
0.0769	0.7614	0.5589	0.1979	0.9151	0.3442	0.5310	0.4974	0.9073	0.5451	1523	2
0.3396	0.1850	0.6172	0.5089	0.2687	0.0155	0.6254	0.5443	0.3474	0.5044	1524	3
0.5804	0.2580	0.5794	0.5446	0.3327	0.1637	0.7932	0.6924	0.4934	0.2814	1525	1
0.7646	0.6415	0.7420	0.3419	0.4595	0.2413	0.7700	0.5400	0.5690	0.3989	1526	2
0.2027	0.6654	0.6556	0.1332	0.7561	0.0060	0.5847	0.5408	0.3742	0.4057	1527	3
0.4140	0.4894	0.3421	0.8673	0.2963	0.7294	0.8161	0.0942	0.8045	0.5647	1528	1
0.9086	0.1760	0.7022	0.0387	0.6331	0.7244	0.0339	0.7306	0.2417	0.1429	1529	2
0.7895	0.0951	0.6137	0.3486	0.5236	0.4803	0.5122	0.3922	0.8487	0.0491	1530	3
0.3736	0.1539	0.7238	0.8239	0.2752	0.7522	0.7847	0.4810	0.1648	0.5995	1531	1
0.4988	0.1277	0.6292	0.9912	0.0473	0.1644	0.8185	0.4506	0.6749	0.2646	1532	2
0.1445	0.3519	0.5230	0.2626	0.7936	0.3053	0.2129	0.8320	0.6018	0.6706	1533	3
0.6196	0.3408	0.7367	0.5816	0.5039	0.5895	0.2173	0.4095	0.5306	0.3762	1534	1
0.7552	0.0286	0.4092	0.5383	0.5617	0.3688	0.9406	0.3700	0.1948	0.7543	1535	2
0.4666	0.7284	0.5242	0.0969	0.2586	0.5329	0.4476	0.9312	0.0939	0.7073	1536	3
0.6247	0.6305	0.7757	0.6263	0.6696	0.3935	0.2355	0.6023	0.7647	0.0893	1537	1
0.4750	0.5854	0.2514	0.7645	0.5318	0.7455	0.1201	0.3496	0.5313	0.7187	1538	2
0.2066	0.4918	0.4862	0.5585	0.4069	0.9207	0.3399	0.5387	0.5578	0.2450	1539	3
0.8629	0.5108	0.2878	0.2274	0.7828	0.5661	0.6288	0.4864	0.1882	0.2415	1540	1
0.0298	0.4893	0.6522	0.9601	0.4665	0.6454	0.6696	0.4998	0.7680	0.5960	1541	2
0.4550	0.6190	0.6764	0.4498	0.5773	0.6903	0.6951	0.7749	0.1830	0.7438	1542	3
0.9358	0.2342	0.1417	0.4659	0.9335	0.3250	0.1933	0.2556	0.9534	0.4896	1543	1
0.0235	0.8879	0.0494	0.8130	0.4877	0.6381	0.8880	0.4816	0.0502	0.4794	1544	2
0.7272	0.7704	0.8393	0.4014	0.0351	0.5113	0.5890	0.5755	0.3516	0.6340	1545	3
0.6729	0.7157	0.6581	0.0626	0.9175	0.5165	0.5695	0.7640	0.6502	0.1634	1546	1
0.2558	0.0360	0.8917	0.4803	0.5289	0.4953	0.8497	0.7992	0.5648	0.6697	1547	2
0.8615	0.6340	0.7457	0.3563	0.7369	0.6637	0.7310	0.1198	0.8051	0.2000	1548	3
0.6183	0.0385	0.9881	0.5816	0.4546	0.3449	0.6483	0.9560	0.4998	0.6791	1549	1
0.2410	0.8797	0.2699	0.1838	0.7356	0.1714	0.2909	0.3956	0.4593	0.6042	1550	2
0.5092	0.5668	0.4575	0.5904	0.3527	0.9888	0.6838	0.4504	0.5263	0.5531	1551	3
0.6340	0.8073	0.3788	0.9157	0.4947	0.3690	0.3483	0.4614	0.4272	0.2190	1552	1
0.8722	0.3091	0.8536	0.7537	0.0754	0.5149	0.9319	0.4555	0.6328	0.6395	1553	2
0.3240	0.3625	0.6970	0.4125	0.2136	0.6545	0.4412	0.0520	0.7896	0.2779	1554	3
0.4829	0.1838	0.9022	0.4325	0.1131	0.8514	0.8647	0.4219	0.5933	0.5764	1555	1
0.6349	0.5091	0.0072	0.8472	0.4139	0.3582	0.2230	0.8500	0.3609	0.1054	1556	2
0.5945	0.6493	0.9346	0.1935	0.5659	0.7872	0.0147	0.6431	0.1640	0.6002	1557	3
0.8844	0.5390	0.6303	0.8546	0.1730	0.5660	0.1079	0.8995	0.1660	0.5445	1558	1
0.7598	0.5909	0.7430	0.1281	0.6682	0.4027	0.8626	0.1703	0.1635	0.5741	1559	2
0.5252	0.2952	0.6177	0.6321	0.5529	0.5650	0.3394	0.4487	0.5648	0.7955	1560	3
0.7412	0.0017	0.2612	0.8767	0.6256	0.0854	0.7890	0.6764	0.1162	0.5589	1561	1
0.7313	0.3683	0.3864	0.5654	0.9053	0.8859	0.0572	0.7199	0.0008	0.7337	1562	2
0.5752	0.7575	0.1470	0.4611	0.4668	0.9582	0.0217	0.6224	0.7071	0.6214	1563	3
0.8941	0.5559	0.3014	0.8654	0.5252	0.7291	0.1848	0.5149	0.3198	0.5265	1564	1
0.9583	0.1157	0.0675	0.4791	0.4817	0.8510	0.2594	0.1823	0.3830	0.8603	1565	2
0.2237	0.3061	0.4844	0.8099	0.0578	0.9327	0.2926	0.1689	0.0831	0.9230	1566	3
0.6581	0.5838	0.9485	0.0684	0.7469	0.6423	0.1039	0.3362	0.7683	0.1981	1567	1
0.0102	0.5068	0.5176	0.7453	0.1302	0.1213	0.8057	0.7429	0.0931	0.8070	1568	2
0.8382	0.7326	0.2178	0.5351	0.1718	0.5409	0.2901	0.5612	0.4145	0.2722	1569	3
0.8171	0.8311	0.6823	0.4348	0.6817	0.1153	0.7070	0.3910	0.7437	0.0735	1570	1
0.4901	0.4259	0.9507	0.2055	0.8585	0.0217	0.9379	0.3850	0.4868	0.6861	1571	2
0.2056	0.8557	0.1747	0.6584	0.5124	0.3282	0.6696	0.6618	0.3880	0.6700	1572	3
0.9570	0.2553	0.0430	0.5993	0.6902	0.3353	0.6815	0.7943	0.0122	0.5072	1573	1
0.5888	0.3107	0.4127	0.8618	0.2798	0.3544	0.3566	0.4325	0.5894	0.9556	1574	2
0.9481	0.6222	0.4587	0.4571	0.6249	0.9559	0.4654	0.1313	0.4697	0.5077	1575	3
0.0836	0.5622	0.4530	0.2537	0.5495	0.2432	0.3942	0.0645	0.5040	0.6257	1576	1
0.8499	0.3612	0.3658	0.1962	0.3713	0.4722	0.3402	0.5588	0.3575	0.7579	1577	2
0.7006	0.1927	0.8946	0.3390	0.1707	0.7280	0.2964	0.6623	0.9577	0.0707	1578	3
0.0490	0.4796	0.7572	0.2109	0.5810	0.8148	0.7010	0.1745	0.7499	0.8708	1579	1
0.3986	0.2194	0.5799	0.8772	0.8193	0.1875	0.3872	0.6028	0.5595	0.4839	1580	2
0.7108	0.3465	0.4422	0.5804	0.6061	0.4340	0.2908	0.9790	0.5665	0.4914	1581	3
0.5957	0.5559	0.6939	0.2592	0.2426	0.6542	0.4173	0.6033	0.0244	0.7962	1582	1
0.8698	0.4743	0.9144	0.3867	0.2689	0.9083	0.5070	0.2535	0.7506	0.0225	1583	2
0.1906	0.9157	0.0417	0.8627	0.4067	0.2314	0.5192	0.6987	0.8030	0.5717	1584	3
0.1657	0.7426	0.5358	0.9560	0.1597	0.6344	0.0018	0.4140	0.9676	0.0762	1585	1
0.6391	0.3393	0.1262	0.9240	0.4123	0.0884	0.2901	0.1562	0.4838	0.7165	1586	2
0.1337	0.3632	0.5903	0.4827	0.8217	0.8910	0.3653	0.4183	0.4772	0.9237	1587	3
0.1588	0.9131	0.3399	0.7507	0.3100	0.1995	0.1223	0.6563	0.9178	0.3325	1588	1
0.8282	0.1429	0.6253	0.8639	0.2786	0.2438	0.4775	0.0098	0.7364	0.5145	1589	2
0.1853	0.9360	0.3191	0.0475	0.8168	0.0923	0.2903	0.8581	0.1806	0.7210	1590	3
0.2307	0.6619	0.0817	0.8446	0.3632	0.6823	0.3225	0.5890	0.2118	0.6095	1591	1
0.3053	0.7161	0.1345	0.5540	0.4441	0.2245	0.3587	0.6005	0.7297	0.5880	1592	2
0.1029	0.6875	0.0606	0.4598	0.0761	0.6646	0.2066	0.3005	0.4394	0.7579	1593	3
0.4920	0.1213	0.6774	0.3556	0.0907	0.8409	0.5504	0.3800	0.7575	0.4244	1594	1
0.5132	0.0721	0.5204	0.8169	0.1167	0.6785	0.7753	0.7685	0.2918	0.2362	1595	2
0.1672	0.0392	0.6274	0.3597	0.9443	0.2466	0.8028	0.7377	0.4242	0.3705	1596	3
0.7037	0.8094	0.1801	0.6772	0.9345	0.2039	0.2980	0.3279	0.3808	0.5249	1597	1
0.6442	0.8665	0.2506	0.4674	0.7993	0.3484	0.5766	0.8212	0.0548	0.5944	1598	2
0.3217	0.4232	0.3637	0.5570	0.6813	0.6793	0.6303	0.6042	0.3246	0.1413	1599	3
0.2297	0.5169	0.5418	0.4915	0.4270	0.7231	0.1882	0.6894	0.6860	0.6549	1600	1
0.1909	0.7900	0.8293	0.3117	0.7572	0.6265	0.1353	0.5751	0.7571	0.5092	1601	2
0.4394	0.9879	0.3087	0.6059	0.8895	0.0953	0.1187	0.3850	0.7396	0.1830	1602	3
0.5633	0.7300	0.8722	0.4525	0.5354	0.6626	0.3379	0.8969	0.3698	0.4427	1603	1
0.7359	0.1924	0.0560	0.4941	0.8584	0.0015	0.4624	0.9673	0.3903	0.6462	1604	2
0.4271	0.8501	0.2252	0.7808	0.7541	0.1916	0.7799	0.6986	0.7332	0.1029	1605	3
0.5630	0.2034	0.9087	0.8290	0.3898	0.5437	0.0753	0.7715	0.1911	0.2007	1606	1
0.7233	0.4182	0.2496	0.7097	0.7475	0.0225	0.5906	0.9307	0.2346	0.6944	1607	2
0.7514	0.2925	0.2798	0.7646	0.2795	0.7683	0.8102	0.3324	0.0594	0.0958	1608	3
0.4611	0.6325	0.8373	0.1167	0.6435	0.5936	0.7349	0.4394	0.6317	0.2925	1609	1
0.4575	0.9560	0.3663	0.4791	0.3970	0.7687	0.7337	0.6779	0.3660	0.6594	1610	2
0.4626	0.6638	0.4081	0.5271	0.6568	0.5244	0.3123	0.5232	0.8431	0.6519	1611	3
0.7969	0.0140	0.3880	0.9750	0.3366	0.5954	0.5439	0.5827	0.8638	0.4558	1612	1
0.7498	0.9098	0.0347	0.1699	0.6632	0.7093	0.7528	0.3208	0.8215	0.0275	1613	2
0.3207	0.4744	0.6377	0.3174	0.8623	0.1958	0.1293	0.4122	0.5596	0.5899	1614	3
0.3693	0.7869	0.2306	0.4118	0.4623	0.4771	0.8486	0.5715	0.3641	0.6482	1615	1
0.8877	0.2723	0.9920	0.6392	0.3497	0.5029	0.6261	0.4024	0.5433	0.1252	1616	2
0.4397	0.1146	0.7415	0.8187	0.5394	0.7837	0.1020	0.2878	0.5785	0.5181	1617	3
0.1787	0.3439	0.5191	0.8423	0.6280	0.3887	0.5433	0.1108	0.6469	0.5013	1618	1
0.6279	0.7143	0.3713	0.7642	0.4009	0.5824	0.7589	0.5972	0.2191	0.6127	1619	2
0.6213	0.6797	0.3279	0.5477	0.1507	0.2105	0.9186	0.1135	0.7774	0.0752	1620	3
0.5373	0.2336	0.6485	0.6178	0.4499	0.1080	0.9725	0.3284	0.5345	0.3036	1621	1
0.1104	0.9394	0.1294	0.5552	0.5619	0.9008	0.1415	0.6356	0.5551	0.4587	1622	2
0.5153	0.6009	0.8393	0.1334	0.3375	0.5354	0.7536	0.4475	0.6304	0.3949	1623	3
0.6751	0.5795	0.7491	0.7156	0.0609	0.4380	0.8986	0.5671	0.2607	0.4539	1624	1
0.6446	0.9216	0.5217	0.5908	0.3674	0.5111	0.6841	0.3795	0.8698	0.0102	1625	2
0.5456	0.2957	0.6352	0.5699	0.3714	0.9728	0.0196	0.3837	0.3895	0.2567	1626	3
0.4365	0.3709	0.3582	0.5266	0.7112	0.3334	0.6047	0.6356	0.4894	0.9615	1627	1
0.6246	0.0570	0.5523	0.4289	0.5314	0.2112	0.1102	0.6893	0.6402	0.5897	1628	2
0.9845	0.2444	0.5741	0.7096	0.5815	0.9686	0.0064	0.7667	0.3783	0.2490	1629	3
0.0986	0.7581	0.8158	0.1100	0.5301	0.6343	0.1504	0.3313	0.7880	0.3210	1630	1
0.4904	0.0356	0.4083	0.8337	0.3680	0.0312	0.9070	0.1037	0.0762	0.7982	1631	2
0.3277	0.1586	0.5195	0.1120	0.5182	0.5487	0.3102	0.3801	0.5090	0.6638	1632	3
0.5575	0.0530	0.2326	0.7679	0.1244	0.9145	0.2977	0.1011	0.7667	0.6530	1633	1
0.3712	0.7460	0.6518	0.2852	0.0237	0.9100	0.6205	0.2641	0.3377	0.4254	1634	2
0.7263	0.1241	0.7971	0.2945	0.7493	0.8784	0.1267	0.8299	0.7240	0.3390	1635	3
0.4542	0.2483	0.5577	0.5804	0.5529	0.5310	0.8587	0.2085	0.7018	0.1378	1636	1
0.5229	0.1985	0.4369	0.3537	0.4136	0.1010	0.8941	0.5786	0.1588	0.7576	1637	2
0.0572	0.9268	0.3307	0.9448	0.2541	0.3069	0.9518	0.0690	0.5321	0.8952	1638	3
0.5577	0.4250	0.5243	0.2698	0.7469	0.6437	0.3832	0.3461	0.8587	0.4237	1639	1
0.5839	0.0172	0.6906	0.0136	0.6144	0.5957	0.1743	0.5986	0.7242	0.3976	1640	2
0.4636	0.8484	0.1443	0.4870	0.8834	0.7770	0.6678	0.1182	0.9920	0.1210	1641	3
0.8925	0.5508	0.1655	0.9635	0.2043	0.3125	0.9408	0.4929	0.5439	0.5156	1642	1
0.1298	0.4958	0.9384	0.6788	0.0991	0.3765	0.7913	0.2824	0.9857	0.1598	1643	2
0.2476	0.5584	0.3773	0.4645	0.7710	0.5468	0.5670	0.0830	0.3567	0.8239	1644	3
0.8385	0.5048	0.7646	0.2347	0.9148	0.2752	0.1649	0.9707	0.3895	0.4169	1645	1
0.9814	0.1909	0.7130	0.5328	0.1392	0.2368	0.7994	0.4215	0.0491	0.0683	1646	2
0.4856	0.2700	0.0080	0.8611	0.4965	0.2291	0.9032	0.4456	0.2662	0.8083	1647	3
0.6634	0.6229	0.7126	0.6561	0.3797	0.0236	0.5358	0.3499	0.7281	0.1949	1648	1
0.3869	0.7711	0.9525	0.0144	0.4468	0.5840	0.4619	0.6548	0.4396	0.4637	1649	2
0.6581	0.2670	0.7541	0.2711	0.5232	0.8213	0.8028	0.3942	0.9847	0.0613	1650	3
0.9681	0.6208	0.4744	0.3973	0.2647	0.7118	0.4123	0.4272	0.1828	0.3826	1651	1
0.1923	0.8683	0.2453	0.0979	0.8273	0.6356	0.1154	0.8605	0.8708	0.4772	1652	2
0.8159	0.2758	0.3110	0.8603	0.4039	0.6866	0.2329	0.7291	0.8811	0.2047	1653	3
0.7894	0.3583	0.8339	0.1856	0.7232	0.5471	0.4516	0.8900	0.5432	0.0084	1654	1
0.3982	0.8499	0.5629	0.0979	0.5401	0.5772	0.8603	0.7003	0.1999	0.4227	1655	2
0.7322	0.2172	0.7878	0.7014	0.1438	0.5107	0.5587	0.5968	0.2821	0.7910	1656	3
0.8466	0.9417	0.6034	0.1604	0.1939	0.7993	0.9033	0.1509	0.6127	0.1999	1657	1
0.5265	0.5057	0.8055	0.4032	0.2345	0.6416	0.7571	0.0696	0.8764	0.3303	1658	2
0.5173	0.5079	0.2899	0.8301	0.4944	0.3366	0.8355	0.4713	0.9778	0.1401	1659	3
0.3655	0.6553	0.6651	0.1020	0.5125	0.1992	0.3952	0.8220	0.1490	0.9499	1660	1
0.5573	0.5646	0.1939	0.4805	0.2351	0.7868	0.5998	0.8854	0.2508	0.3553	1661	2
0.3766	0.3662	0.7352	0.3373	0.7098	0.0240	0.2797	0.7781	0.3586	0.7503	1662	3
0.3429	0.5638	0.7518	0.5443	0.4604	0.7580	0.0446	0.6957	0.1600	0.7594	1663	1
0.8478	0.4504	0.5435	0.2340	0.8606	0.0737	0.5744	0.3952	0.8156	0.2486	1664	2
0.6895	0.4971	0.2766	0.3346	0.0977	0.2770	0.7767	0.5527	0.5357	0.4905	1665	3
0.4894	0.8288	0.1769	0.3144	0.4184	0.8212	0.3286	0.7315	0.4947	0.2218	1666	1
0.8309	0.2955	0.5740	0.1694	0.6594	0.6213	0.5948	0.2509	0.2472	0.5979	1667	2
0.5874	0.6709	0.6176	0.3830	0.3514	0.9090	0.5776	0.1921	0.8868	0.6581	1668	3
0.4131	0.7954	0.3521	0.5181	0.1217	0.9938	0.2929	0.2377	0.7385	0.9085	1669	1
0.6624	0.5338	0.6653	0.6170	0.6036	0.3997	0.0560	0.3658	0.8285	0.4625	1670	2
0.5190	0.1291	0.7932	0.1159	0.5408	0.6654	0.0721	0.4504	0.7235	0.4797	1671	3
0.5677	0.1377	0.8947	0.2079	0.1709	0.4484	0.9235	0.2806	0.4746	0.4964	1672	1
0.4961	0.9886	0.1198	0.9658	0.1993	0.1115	0.6571	0.7586	0.7870	0.1651	1673	2
0.1976	0.8986	0.3136	0.2515	0.7612	0.6433	0.7630	0.2517	0.1616	0.4012	1674	3
0.8468	0.4538	0.3089	0.3764	0.5215	0.4184	0.9323	0.4981	0.4142	0.7917	1675	1
0.2961	0.4959	0.8972	0.2846	0.1222	0.2040	0.9071	0.2996	0.5173	0.4042	1676	2
0.2347	0.8841	0.5161	0.1501	0.5085	0.8790	0.6142	0.4955	0.6176	0.3289	1677	3
0.0737	0.4636	0.9431	0.3124	0.8468	0.1190	0.4518	0.7210	0.1463	0.8211	1678	1
0.6069	0.4521	0.6275	0.2494	0.3122	0.7956	0.5326	0.5405	0.7121	0.7472	1679	2
0.7267	0.2761	0.4556	0.4910	0.1136	0.6826	0.8301	0.2785	0.7678	0.3350	1680	3
0.4987	0.4579	0.6570	0.3048	0.5066	0.0827	0.6479	0.6455	0.5073	0.2603	1681	1
0.8614	0.0565	0.6254	0.3197	0.7469	0.5697	0.8425	0.4503	0.4194	0.0049	1682	2
0.4840	0.8308	0.9180	0.0271	0.4457	0.5982	0.1241	0.8263	0.2257	0.4590	1683	3
0.0413	0.7833	0.7617	0.0388	0.7072	0.9679	0.0941	0.6479	0.3697	0.6514	1684	1
0.3172	0.1872	0.7445	0.4224	0.1895	0.2868	0.4748	0.7029	0.5196	0.5056	1685	2
0.6234	0.4102	0.8449	0.3040	0.0968	0.8629	0.2798	0.3572	0.6707	0.5903	1686	3
0.3205	0.5942	0.3966	0.8208	0.4870	0.8797	0.1669	0.6099	0.8816	0.4589	1687	1
0.2287	0.3125	0.7219	0.3626	0.6124	0.4970	0.1343	0.6419	0.2701	0.5755	1688	2
0.2214	0.4071	0.8247	0.1455	0.4718	0.8620	0.3383	0.6565	0.4626	0.2822	1689	3
0.4508	0.6595	0.1863	0.4747	0.6731	0.9787	0.5376	0.5569	0.1800	0.4732	1690	1
0.6189	0.5325	0.8203	0.9131	0.0663	0.8221	0.7315	0.5915	0.0966	0.5426	1691	2
0.6212	0.1912	0.6039	0.2639	0.7902	0.4251	0.4899	0.9850	0.1126	0.9920	1692	3
0.8151	0.6321	0.6537	0.4237	0.4215	0.1728	0.8197	0.7907	0.1258	0.2332	1693	1
0.0678	0.5349	0.5440	0.8509	0.4850	0.5086	0.1332	0.4759	0.7509	0.0337	1694	2
0.3530	0.8720	0.3483	0.1634	0.5988	0.4624	0.6842	0.2084	0.2673	0.8393	1695	3
0.5464	0.2948	0.6297	0.5790	0.6169	0.1813	0.6569	0.4816	0.0305	0.7194	1696	1
0.6211	0.4366	0.6356	0.3569	0.7416	0.4185	0.4629	0.3763	0.7838	0.2307	1697	2
0.3483	0.8176	0.5894	0.9289	0.2319	0.2584	0.7601	0.5770	0.9279	0.5097	1698	3
0.6086	0.8045	0.3207	0.1838	0.7901	0.9888	0.1936	0.9891	0.5393	0.3110	1699	1
0.2339	0.8806	0.0356	0.9715	0.7698	0.1315	0.5249	0.3684	0.6706	0.2372	1700	2
0.3006	0.4956	0.6362	0.5288	0.5939	0.0954	0.8035	0.2284	0.7283	0.5085	1701	3
0.5619	0.3461	0.3552	0.6447	0.2244	0.4833	0.7785	0.6643	0.3466	0.1335	1702	1
0.7442	0.7651	0.3135	0.9133	0.3629	0.5067	0.3070	0.9452	0.7542	0.3425	1703	2
0.3479	0.4930	0.5926	0.6871	0.6414	0.2328	0.8243	0.6922	0.4820	0.5840	1704	3
0.9821	0.6529	0.0074	0.4601	0.7704	0.4611	0.7801	0.6032	0.1207	0.6278	1705	1
0.6960	0.7149	0.0548	0.8743	0.4481	0.8219	0.2942	0.5715	0.5510	0.7685	1706	2
0.4726	0.2487	0.9773	0.3320	0.1040	0.8243	0.5105	0.1216	0.8926	0.0979	1707	3
0.1955	0.0062	0.3772	0.7291	0.8313	0.1987	0.2331	0.2151	0.8472	0.4930	1708	1
0.4895	0.4547	0.0017	0.7599	0.6596	0.0902	0.9883	0.3489	0.1308	0.9108	1709	2
0.6037	0.1615	0.7670	0.2426	0.3589	0.6290	0.4495	0.3987	0.1636	0.6083	1710	3
0.1690	0.5008	0.8139	0.2737	0.6083	0.1812	0.7109	0.2151	0.1351	0.8252	1711	1
0.3043	0.0566	0.4626	0.7674	0.5164	0.2109	0.6327	0.4833	0.4365	0.5048	1712	2
0.3569	0.7322	0.6114	0.2653	0.6426	0.5348	0.6636	0.6155	0.4818	0.4371	1713	3
0.6420	0.3409	0.0970	0.9575	0.4428	0.0839	0.7781	0.6337	0.6497	0.2313	1714	1
0.9144	0.0948	0.5904	0.6945	0.2267	0.9817	0.0892	0.3651	0.6144	0.3266	1715	2
0.6631	0.8098	0.4413	0.7162	0.1355	0.9144	0.1694	0.5273	0.3758	0.2302	1716	3
0.3956	0.4305	0.5754	0.5158	0.5907	0.3512	0.2673	0.9040	0.2578	0.2740	1717	1
0.3399	0.8235	0.8105	0.0395	0.4510	0.3061	0.5545	0.9054	0.8232	0.0551	1718	2
0.1451	0.4988	0.5073	0.2481	0.7216	0.3645	0.6564	0.6146	0.8422	0.6294	1719	3
0.0785	0.2262	0.5244	0.2021	0.8004	0.9350	0.0634	0.7819	0.5814	0.6762	1720	1
0.4960	0.0383	0.8257	0.3010	0.8190	0.6415	0.4909	0.3713	0.6602	0.5325	1721	2
0.6710	0.2993	0.6124	0.1378	0.2359	0.8663	0.6139	0.2969	0.5357	0.4749	1722	3
0.7232	0.6582	0.5630	0.0334	0.3329	0.8691	0.3082	0.3260	0.8322	0.2241	1723	1
0.8588	0.0798	0.6304	0.9681	0.4713	0.3184	0.7106	0.6428	0.0725	0.8474	1724	2
0.2637	0.9083	0.2278	0.2857	0.6654	0.3222	0.1795	0.4773	0.6139	0.3485	1725	3
0.5612	0.4995	0.4657	0.0962	0.3172	0.9040	0.5547	0.3583	0.3318	0.5287	1726	1
0.3591	0.5692	0.1099	0.6503	0.5244	0.2793	0.2065	0.3445	0.3945	0.6137	1727	2
0.3564	0.6266	0.1955	0.7074	0.7308	0.2932	0.5338	0.7541	0.1783	0.7357	1728	3
0.0664	0.6856	0.6589	0.0291	0.4198	0.8752	0.2855	0.4331	0.7652	0.8691	1729	1
0.6654	0.4582	0.4114	0.6246	0.5555	0.4496	0.3331	0.4580	0.6341	0.7053	1730	2
0.2808	0.4347	0.4001	0.5694	0.2570	0.4113	0.9293	0.5369	0.6114	0.4679	1731	3
0.9993	0.6017	0.3378	0.4850	0.3519	0.0737	0.3459	0.6682	0.7048	0.0598	1732	1
0.2550	0.7774	0.7097	0.3062	0.5684	0.4188	0.8022	0.0438	0.5558	0.3399	1733	2
0.6551	0.1375	0.7473	0.6609	0.2477	0.6858	0.3675	0.5868	0.3112	0.5321	1734	3
0.4667	0.5828	0.3480	0.1320	0.8452	0.1524	0.3311	0.9350	0.1723	0.6388	1735	1
0.5455	0.3310	0.7983	0.7253	0.3891	0.8819	0.2845	0.5340	0.2110	0.7925	1736	2
0.6189	0.1003	0.7523	0.5138	0.1180	0.2474	0.7468	0.5434	0.8575	0.6699	1737	3
0.8504	0.7082	0.0123	0.6538	0.7666	0.2836	0.1728	0.8730	0.3102	0.6906	1738	1
0.2223	0.4570	0.3865	0.8623	0.4335	0.2313	0.7816	0.0855	0.8855	0.5701	1739	2
0.2530	0.5706	0.9560	0.1715	0.9248	0.4062	0.4992	0.5483	0.7653	0.3910	1740	3
0.3196	0.8598	0.3433	0.3569	0.8635	0.5809	0.2406	0.9757	0.0149	0.7937	1741	1
0.1981	0.4822	0.7291	0.9016	0.0215	0.5529	0.1135	0.6910	0.8831	0.3475	1742	2
0.1505	0.2461	0.6475	0.5228	0.2060	0.5079	0.8504	0.1414	0.9379	0.7113	1743	3
0.2403	0.4913	0.7070	0.5495	0.0182	0.3196	0.6792	0.7378	0.7982	0.6075	1744	1
0.8582	0.6633	0.1787	0.7099	0.4439	0.5824	0.1588	0.4267	0.7228	0.2649	1745	2
0.5873	0.5262	0.3939	0.2561	0.0627	0.7935	0.3925	0.5616	0.2820	0.7561	1746	3
0.4831	0.4475	0.1706	0.8598	0.2290	0.3574	0.4172	0.4166	0.9233	0.3478	1747	1
0.1405	0.6172	0.9884	0.4555	0.5033	0.5471	0.6085	0.5010	0.5720	0.2038	1748	2
0.4915	0.5704	0.8095	0.6646	0.4700	0.5416	0.4280	0.4526	0.4993	0.7548	1749	3
0.6858	0.3840	0.2905	0.7134	0.3207	0.6074	0.9758	0.5239	0.0756	0.7186	1750	1
0.8963	0.7149	0.3370	0.5015	0.1894	0.5973	0.0039	0.9435	0.2164	0.1345	1751	2
0.6876	0.2838	0.1756	0.3627	0.4121	0.4437	0.7282	0.3281	0.6115	0.3129	1752	3
0.1454	0.3961	0.1272	0.4061	0.9401	0.0256	0.4542	0.2117	0.5356	0.9189	1753	1
0.4249	0.5518	0.0741	0.4556	0.9228	0.2103	0.7089	0.1607	0.1325	0.8325	1754	2
0.7157	0.4605	0.4738	0.2753	0.6882	0.0738	0.7654	0.9301	0.2105	0.6590	1755	3
0.3384	0.9156	0.6910	0.0969	0.5585	0.6551	0.6855	0.5143	0.4125	0.6691	1756	1
0.7789	0.4111	0.4068	0.9731	0.7341	0.4980	0.1784	0.3551	0.9815	0.1160	1757	2
0.2427	0.8726	0.4462	0.1136	0.0104	0.8457	0.1545	0.6073	0.0532	0.7707	1758	3
0.1445	0.4496	0.8471	0.1558	0.8625	0.6227	0.5512	0.3658	0.4747	0.9963	1759	1
0.6465	0.7002	0.1174	0.9954	0.3816	0.6138	0.3181	0.7850	0.0817	0.8966	1760	2
0.3163	0.4094	0.5150	0.5339	0.5281	0.0153	0.5468	0.4457	0.8504	0.4993	1761	3
0.4337	0.3057	0.3191	0.8885	0.6019	0.4106	0.0518	0.4409	0.6784	0.4996	1762	1
0.0694	0.9747	0.0198	0.7564	0.7925	0.5482	0.2908	0.4787	0.7085	0.5169	1763	2
0.7058	0.2363	0.4437	0.7045	0.4227	0.7460	0.2998	0.3507	0.3672	0.4636	1764	3
0.9206	0.1536	0.3182	0.9273	0.4138	0.2512	0.9211	0.6180	0.3872	0.6149	1765	1
0.5207	0.9168	0.0909	0.6459	0.3094	0.5824	0.4654	0.4863	0.6642	0.7405	1766	2
0.7820	0.4767	0.0248	0.5110	0.8688	0.5922	0.6139	0.1632	0.4590	0.6707	1767	3
0.7949	0.4640	0.4552	0.3091	0.1854	0.8981	0.8526	0.0280	0.4376	0.9913	1768	1
0.8690	0.8703	0.3585	0.0971	0.5824	0.4352	0.9723	0.1585	0.4632	0.8104	1769	2
0.3550	0.2243	0.9632	0.2605	0.0979	0.5831	0.8348	0.0851	0.5691	0.2869	1770	3
0.6708	0.4214	0.5017	0.4139	0.5674	0.2607	0.3737	0.0051	0.7042	0.4417	1771	1
0.3818	0.6567	0.4874	0.2814	0.6636	0.0840	0.5428	0.8352	0.5561	0.0558	1772	2
0.4305	0.2033	0.5218	0.6881	0.8952	0.3360	0.6833	0.7662	0.3430	0.6344	1773	3
0.6104	0.7329	0.4109	0.9641	0.2590	0.3610	0.5831	0.0619	0.9378	0.1436	1774	1
0.8572	0.3689	0.6137	0.5526	0.4010	0.3225	0.6140	0.6865	0.4398	0.7470	1775	2
0.5257	0.7553	0.5506	0.0290	0.9469	0.5592	0.5713	0.5899	0.6320	0.3263	1776	3
0.3191	0.7982	0.8634	0.5689	0.2441	0.4705	0.9329	0.3165	0.5980	0.4448	1777	1
0.5736	0.3322	0.7387	0.5342	0.7127	0.9299	0.5876	0.2619	0.2026	0.5782	1778	2
0.1238	0.8619	0.0561	0.5006	0.2830	0.6532	0.1072	0.9014	0.1210	0.4432	1779	3
0.6510	0.3492	0.0582	0.2130	0.9218	0.0063	0.9976	0.3336	0.6911	0.2420	1780	1
0.4819	0.6775	0.5902	0.6201	0.4200	0.2345	0.3113	0.3054	0.6394	0.1405	1781	2
0.7768	0.7356	0.6530	0.2326	0.7110	0.3109	0.4108	0.3000	0.6950	0.3368	1782	3
0.6155	0.6105	0.5387	0.6408	0.5738	0.3604	0.5625	0.9094	0.4055	0.9235	1783	1
0.4763	0.7397	0.5822	0.3463	0.6442	0.8339	0.0378	0.9286	0.6706	0.4339	1784	2
0.6870	0.5291	0.5485	0.4307	0.1232	0.6069	0.8211	0.0626	0.8895	0.2409	1785	3
0.1963	0.7554	0.3601	0.8818	0.3168	0.0458	0.7405	0.5458	0.5711	0.4436	1786	1
0.1152	0.4306	0.7092	0.5735	0.2553	0.2003	0.7302	0.3975	0.9094	0.3790	1787	2
0.3461	0.8013	0.1673	0.5453	0.4078	0.8127	0.3556	0.1518	0.4907	0.7623	1788	3
0.4351	0.2784	0.5211	0.4319	0.9547	0.7552	0.4549	0.1949	0.6530	0.1261	1789	1
0.6691	0.4682	0.1439	0.6768	0.8043	0.8673	0.0697	0.1498	0.6845	0.5774	1790	2
0.2021	0.6259	0.5033	0.9499	0.4152	0.9445	0.3438	0.5391	0.7092	0.3037	1791	3
0.5779	0.3097	0.9273	0.3513	0.9372	0.3858	0.2117	0.8486	0.0950	0.2256	1792	1
0.3707	0.1739	0.9188	0.8308	0.6071	0.2521	0.3381	0.7834	0.1980	0.7250	1793	2
0.3314	0.2514	0.5996	0.6139	0.4803	0.1774	0.6039	0.2698	0.8602	0.4126	1794	3
0.8800	0.7133	0.7414	0.4601	0.3901	0.9971	0.4460	0.8153	0.5540	0.1926	1795	1
0.0580	0.5968	0.4814	0.9398	0.7131	0.0390	0.7846	0.6260	0.1225	0.9626	1796	2
0.9512	0.4403	0.3994	0.3365	0.3003	0.6161	0.4487	0.9728	0.6926	0.1509	1797	3
0.5081	0.7354	0.3335	0.1466	0.5853	0.6291	0.3805	0.5037	0.9573	0.2601	1798	1
0.2551	0.5492	0.9379	0.3588	0.3586	0.0916	0.9996	0.0420	0.3720	0.5445	1799	2
0.2112	0.6848	0.6695	0.6309	0.6405	0.0386	0.3223	0.9429	0.0062	0.7824	1800	3
0.7663	0.4448	0.7176	0.6153	0.0432	0.5877	0.4541	0.4826	0.6531	0.0360	1801	1
0.3862	0.9101	0.6809	0.6036	0.6058	0.2853	0.9111	0.4444	0.6885	0.1969	1802	2
0.3790	0.4460	0.6540	0.2530	0.2152	0.8721	0.9358	0.2860	0.3789	0.6865	1803	3
0.8950	0.3470	0.2185	0.4459	0.6470	0.9048	0.2824	0.1292	0.9279	0.4634	1804	1
0.6859	0.2370	0.6515	0.4112	0.2615	0.8545	0.1197	0.6911	0.3668	0.7826	1805	2
0.3281	0.5041	0.7298	0.1246	0.2414	0.4624	0.2351	0.5042	0.7009	0.2491	1806	3
0.3466	0.2520	0.7946	0.1950	0.5727	0.5379	0.4525	0.1812	0.3891	0.8435	1807	1
0.6715	0.7086	0.4446	0.4484	0.4203	0.7063	0.5353	0.3551	0.6208	0.7186	1808	2
0.8323	0.6363	0.2358	0.3367	0.7095	0.4814	0.6593	0.1121	0.4395	0.5182	1809	3
0.4046	0.2897	0.3681	0.3979	0.4503	0.7681	0.3266	0.7984	0.8197	0.7384	1810	1
0.0971	0.8106	0.5395	0.2575	0.8074	0.3012	0.4852	0.5115	0.3907	0.5677	1811	2
0.3334	0.9626	0.5237	0.2906	0.8245	0.5435	0.3984	0.3242	0.6935	0.5656	1812	3
0.6327	0.4184	0.7143	0.3390	0.3501	0.6288	0.0097	0.4036	0.7524	0.1645	1813	1
0.0770	0.5943	0.9068	0.4609	0.3176	0.3349	0.4949	0.5076	0.4780	0.9550	1814	2
0.7183	0.5758	0.4897	0.5505	0.8131	0.7927	0.5443	0.3911	0.7270	0.2477	1815	3
0.1131	0.9518	0.5795	0.2767	0.4202	0.6816	0.8741	0.4947	0.4307	0.7899	1816	1
0.7983	0.0276	0.3012	0.9817	0.2387	0.5756	0.2013	0.9486	0.0854	0.6938	1817	2
0.2044	0.2179	0.6666	0.8968	0.7555	0.5108	0.3120	0.3805	0.5271	0.8578	1818	3
0.0041	0.3701	0.7783	0.8159	0.0036	0.9596	0.0137	0.8603	0.5446	0.3847	1819	1
0.7294	0.3778	0.8845	0.1862	0.6856	0.5172	0.6179	0.9483	0.6517	0.1619	1820	2
0.5785	0.6897	0.8659	0.2345	0.5303	0.3471	0.2651	0.9048	0.3440	0.1456	1821	3
0.1388	0.3082	0.0607	0.9720	0.6438	0.3007	0.5496	0.0895	0.7529	0.4848	1822	1
0.1434	0.7659	0.9386	0.1795	0.4642	0.2453	0.5715	0.6769	0.6863	0.5108	1823	2
0.2165	0.1679	0.9517	0.0503	0.2106	0.9915	0.6658	0.0495	0.9098	0.5392	1824	3
0.4022	0.3299	0.4596	0.8654	0.0913	0.4425	0.3642	0.7241	0.9023	0.5168	1825	1
0.6255	0.9034	0.0665	0.4460	0.4191	0.4324	0.4683	0.5127	0.7181	0.5703	1826	2
0.2778	0.8425	0.3549	0.2725	0.3600	0.7710	0.7200	0.9652	0.3912	0.3143	1827	3
0.7528	0.4249	0.5959	0.7368	0.8530	0.2955	0.1540	0.8720	0.8105	0.0504	1828	1
0.0640	0.8329	0.3477	0.7062	0.4734	0.4703	0.7824	0.6643	0.7427	0.3170	1829	2
0.9481	0.1115	0.2670	0.6509	0.2532	0.7447	0.2251	0.6039	0.6018	0.0077	1830	3
0.4232	0.7779	0.8154	0.3000	0.6342	0.0352	0.7800	0.2731	0.8986	0.2928	1831	1
0.5339	0.8363	0.7409	0.3942	0.0274	0.8005	0.5727	0.3324	0.3075	0.6327	1832	2
0.0978	0.7728	0.8008	0.1390	0.5066	0.5263	0.9423	0.5253	0.7853	0.3095	1833	3
0.0590	0.8447	0.8125	0.3835	0.3712	0.4309	0.2678	0.4554	0.5968	0.5867	1834	1
0.5699	0.0639	0.9806	0.0398	0.9096	0.7257	0.3018	0.5844	0.4657	0.3536	1835	2
0.5443	0.0950	0.4280	0.4377	0.9819	0.4549	0.2321	0.8649	0.8849	0.5353	1836	3
0.4726	0.2399	0.7348	0.8756	0.6676	0.1607	0.4489	0.6336	0.5274	0.8904	1837	1
0.4119	0.4903	0.8966	0.6640	0.5780	0.3834	0.5019	0.4973	0.7327	0.1924	1838	2
0.3062	0.9402	0.3367	0.6470	0.1624	0.6204	0.2962	0.2949	0.3309	0.6114	1839	3
0.3048	0.9192	0.0105	0.5773	0.5198	0.3620	0.9074	0.8217	0.0432	0.5813	1840	1
0.5028	0.3471	0.9569	0.1825	0.9618	0.3568	0.7577	0.3006	0.1046	0.4399	1841	2
0.2662	0.7659	0.2138	0.5118	0.0899	0.8155	0.3386	0.0429	0.5037	0.9659	1842	3
0.8507	0.2868	0.0876	0.7406	0.6011	0.6844	0.8429	0.0094	0.9821	0.2982	1843	1
0.7269	0.3930	0.1676	0.5759	0.5896	0.3902	0.5156	0.5109	0.6053	0.3875	1844	2
0.2691	0.4102	0.0936	0.3623	0.6929	0.5717	0.3064	0.1623	0.1910	0.8420	1845	3
0.2365	0.8033	0.7503	0.4371	0.0407	0.6568	0.4446	0.3722	0.9821	0.2141	1846	1
0.5006	0.1106	0.9388	0.3941	0.5169	0.7280	0.2511	0.5135	0.3433	0.6873	1847	2
0.7195	0.3536	0.2472	0.6169	0.2934	0.8079	0.5829	0.2786	0.8552	0.5332	1848	3
0.1882	0.7434	0.4895	0.4422	0.6363	0.3040	0.2906	0.3048	0.8745	0.5246	1849	1
0.6614	0.1071	0.1161	0.6560	0.4381	0.4457	0.5926	0.9899	0.1704	0.7710	1850	2
0.1139	0.8231	0.7532	0.5640	0.6405	0.2777	0.8670	0.4346	0.1171	0.6441	1851	3
0.8507	0.5176	0.7816	0.6347	0.1442	0.5584	0.6222	0.4316	0.9830	0.2825	1852	1
0.5627	0.2064	0.5581	0.6421	0.4056	0.6836	0.3175	0.5089	0.1715	0.9872	1853	2
0.7897	0.1232	0.2901	0.3813	0.8390	0.0356	0.8634	0.8790	0.0802	0.3942	1854	3
0.8918	0.1345	0.7348	0.3440	0.5524	0.6356	0.0540	0.2683	0.3749	0.7677	1855	1
0.1887	0.8370	0.1546	0.3960	0.4900	0.8270	0.3552	0.1130	0.5710	0.5351	1856	2
0.5630	0.3640	0.3175	0.6667	0.7906	0.3953	0.0715	0.4337	0.7829	0.5546	1857	3
0.2273	0.8573	0.1667	0.6798	0.4962	0.3699	0.1202	0.4092	0.4475	0.9193	1858	1
0.3488	0.9935	0.0872	0.4901	0.5328	0.4463	0.7136	0.3753	0.3133	0.1304	1859	2
0.5465	0.2244	0.2387	0.8678	0.1590	0.4941	0.5011	0.0721	0.7948	0.4576	1860	3
0.3511	0.0632	0.7464	0.4407	0.7260	0.6120	0.2419	0.8920	0.3318	0.7314	1861	1
0.6620	0.3669	0.5797	0.8404	0.4140	0.4564	0.5537	0.0586	0.7426	0.3316	1862	2
0.1316	0.6893	0.8249	0.0455	0.5571	0.5343	0.0920	0.7216	0.7192	0.6079	1863	3
0.2516	0.9499	0.1234	0.7504	0.3880	0.3679	0.1476	0.8992	0.6240	0.3142	1864	1
0.7743	0.1099	0.7583	0.8191	0.7553	0.5778	0.3197	0.4420	0.4530	0.1501	1865	2
0.0451	0.7133	0.2289	0.7247	0.7320	0.3603	0.4021	0.5197	0.8925	0.7089	1866	3
0.6071	0.7878	0.4457	0.5508	0.2729	0.6099	0.3401	0.2211	0.4289	0.4931	1867	1
0.2204	0.8265	0.3545	0.4579	0.7139	0.5287	0.3244	0.2501	0.6626	0.5571	1868	2
0.6113	0.2812	0.3877	0.3905	0.8900	0.2826	0.9832	0.5233	0.1938	0.5700	1869	3
0.3280	0.2750	0.4218	0.7399	0.0553	0.3598	0.8178	0.2619	0.5822	0.3431	1870	1
0.6787	0.5957	0.3625	0.7911	0.0502	0.4548	0.3131	0.8061	0.1195	0.7597	1871	2
0.8713	0.5268	0.4036	0.4334	0.8461	0.5415	0.2006	0.3489	0.4856	0.9095	1872	3
0.3363	0.6055	0.2911	0.5554	0.9680	0.4602	0.6568	0.5301	0.8038	0.1591	1873	1
0.2442	0.9072	0.3971	0.9326	0.0009	0.5062	0.3611	0.5918	0.4799	0.0749	1874	2
0.3773	0.3468	0.5270	0.7624	0.3048	0.5459	0.7021	0.5522	0.3558	0.1164	1875	3
0.7211	0.7338	0.1228	0.4180	0.3347	0.7009	0.5933	0.8531	0.4421	0.0299	1876	1
0.2972	0.3921	0.8756	0.6476	0.2304	0.8063	0.0248	0.9131	0.3303	0.8331	1877	2
0.8015	0.8165	0.5092	0.0922	0.9411	0.4942	0.4632	0.3484	0.0182	0.2704	1878	3
0.5874	0.3963	0.0179	0.8306	0.3086	0.6831	0.5701	0.0189	0.6944	0.5194	1879	1
0.4823	0.3019	0.1337	0.3443	0.6472	0.5335	0.8490	0.4216	0.6984	0.2869	1880	2
0.4299	0.3065	0.3966	0.7700	0.2613	0.1845	0.5974	0.9009	0.8847	0.3558	1881	3
0.1663	0.8066	0.6629	0.0492	0.6941	0.3268	0.9138	0.3332	0.5665	0.1718	1882	1
0.5557	0.8511	0.0404	0.6620	0.2037	0.7957	0.6580	0.2073	0.6357	0.1894	1883	2
0.7569	0.6026	0.3484	0.6503	0.3440	0.9090	0.4684	0.1633	0.4541	0.7784	1884	3
0.5561	0.7557	0.5741	0.6331	0.3854	0.3031	0.5175	0.9394	0.1327	0.5191	1885	1
0.3333	0.9791	0.4468	0.5195	0.5585	0.1223	0.0701	0.6907	0.6004	0.4850	1886	2
0.5132	0.4562	0.9468	0.4139	0.7378	0.7322	0.2349	0.5361	0.7966	0.2122	1887	3
0.1009	0.8464	0.6644	0.4274	0.3866	0.9582	0.5377	0.1751	0.2864	0.9889	1888	1
0.7273	0.3513	0.2469	0.5627	0.8228	0.4915	0.4643	0.7014	0.5280	0.2805	1889	2
0.8627	0.4714	0.0343	0.7335	0.7871	0.0776	0.8181	0.1174	0.6948	0.2966	1890	3
0.7999	0.5426	0.0525	0.4792	0.5954	0.3697	0.2403	0.7896	0.0760	0.5179	1891	1
0.8482	0.6052	0.3836	0.3494	0.9798	0.2306	0.7802	0.0330	0.2605	0.5774	1892	2
0.8814	0.3734	0.6722	0.0023	0.9697	0.3770	0.5359	0.4224	0.7695	0.2319	1893	3
0.9108	0.1761	0.7301	0.9541	0.2824	0.8826	0.2463	0.5801	0.3799	0.2810	1894	1
0.2111	0.6900	0.2493	0.7615	0.3736	0.3631	0.2438	0.2943	0.2017	0.5379	1895	2
0.7666	0.2983	0.8349	0.3098	0.1870	0.9832	0.4135	0.0734	0.6515	0.9405	1896	3
0.4661	0.1743	0.5665	0.3580	0.8300	0.1121	0.4016	0.6621	0.4527	0.6930	1897	1
0.5919	0.8599	0.2295	0.6272	0.0347	0.7103	0.8018	0.4699	0.0658	0.1666	1898	2
0.1905	0.7173	0.2796	0.6364	0.6926	0.4374	0.2801	0.3066	0.5761	0.7146	1899	3
0.0665	0.9328	0.4270	0.3127	0.4218	0.4758	0.1300	0.8008	0.6802	0.8443	1900	1
0.9249	0.0281	0.9574	0.1391	0.8064	0.2627	0.7740	0.3545	0.3056	0.1468	1901	2
0.4563	0.9720	0.4052	0.3302	0.2607	0.6849	0.7681	0.1807	0.5307	0.2805	1902	3
0.4777	0.1713	0.5184	0.6801	0.9184	0.0184	0.8449	0.6967	0.4905	0.7769	1903	1
0.9197	0.3015	0.6224	0.4447	0.8766	0.0565	0.5736	0.4570	0.7691	0.0257	1904	2
0.4822	0.8687	0.4050	0.8125	0.5355	0.2787	0.7736	0.4903	0.8784	0.2080	1905	3
0.4252	0.3208	0.9645	0.2613	0.7631	0.6093	0.0824	0.9409	0.5696	0.4696	1906	1
0.7915	0.8097	0.5052	0.2295	0.5151	0.4339	0.8983	0.8617	0.5072	0.0553	1907	2
0.2457	0.0118	0.6738	0.5129	0.5125	0.9374	0.4725	0.1715	0.9701	0.5090	1908	3
0.6331	0.0564	0.5016	0.7879	0.8839	0.0430	0.1130	0.7601	0.6858	0.8271	1909	1
0.7446	0.4996	0.3574	0.5978	0.8635	0.7089	0.6530	0.5990	0.2505	0.6530	1910	2
0.7046	0.6060	0.0314	0.3743	0.5098	0.8588	0.7320	0.0385	0.2833	0.5474	1911	3
0.9415	0.0565	0.4051	0.4651	0.6052	0.4356	0.2893	0.5385	0.2964	0.6301	1912	1
0.6084	0.4072	0.0512	0.9232	0.3031	0.3459	0.6216	0.6684	0.0435	0.6915	1913	2
0.3453	0.8672	0.4238	0.1192	0.6155	0.3810	0.6774	0.1840	0.4323	0.1549	1914	3
0.5739	0.4459	0.4766	0.5391	0.4327	0.7275	0.1851	0.9036	0.1955	0.8888	1915	1
0.0646	0.5259	0.5620	0.8064	0.7089	0.6322	0.1923	0.3473	0.6083	0.2787	1916	2
0.1254	0.9866	0.0226	0.8977	0.2537	0.7442	0.6860	0.5366	0.8072	0.1233	1917	3
0.2417	0.9232	0.0753	0.7001	0.3727	0.6059	0.0870	0.3119	0.7611	0.2890	1918	1
0.0537	0.5714	0.1577	0.7971	0.3414	0.9387	0.1019	0.3559	0.2189	0.7809	1919	2
0.4712	0.2522	0.2665	0.5485	0.7385	0.1803	0.6992	0.4806	0.7636	0.1762	1920	3
0.1262	0.6007	0.3710	0.2040	0.0626	0.7924	0.8198	0.2708	0.3504	0.7307	1921	1
0.4709	0.6958	0.7727	0.2331	0.2080	0.7308	0.9510	0.5407	0.1215	0.5848	1922	2
0.6483	0.5532	0.1195	0.7489	0.6828	0.6235	0.7592	0.1475	0.8122	0.2769	1923	3
0.3257	0.4476	0.7672	0.2345	0.0549	0.7200	0.5554	0.4236	0.5498	0.7111	1924	1
0.3257	0.3689	0.3712	0.3895	0.4002	0.6850	0.1480	0.7498	0.2684	0.9772	1925	2
0.8452	0.4906	0.3477	0.8957	0.7739	0.3615	0.1102	0.7634	0.5441	0.1529	1926	3
0.7904	0.1956	0.8392	0.2336	0.8716	0.8175	0.4290	0.6259	0.2535	0.1483	1927	1
0.5492	0.2969	0.9822	0.4235	0.2402	0.3913	0.8441	0.5154	0.5944	0.3680	1928	2
0.7759	0.3428	0.3380	0.5856	0.2382	0.1615	0.1937	0.4567	0.9683	0.1305	1929	3
0.1634	0.7009	0.4785	0.0164	0.6867	0.6024	0.2184	0.3869	0.7702	0.4529	1930	1
0.7383	0.3188	0.1105	0.5503	0.3227	0.9392	0.2620	0.6759	0.5166	0.3845	1931	2
0.5963	0.8378	0.4762	0.4316	0.7742	0.2338	0.7972	0.1326	0.8129	0.2283	1932	3
0.5589	0.2073	0.8040	0.1510	0.3559	0.9917	0.6579	0.1304	0.5585	0.7926	1933	1
0.5987	0.3168	0.7301	0.7588	0.2528	0.8386	0.4867	0.5021	0.0238	0.4701	1934	2
0.3728	0.2416	0.6022	0.3722	0.9544	0.5989	0.8309	0.0987	0.6753	0.5803	1935	3
0.4215	0.0974	0.4228	0.4941	0.2403	0.4628	0.5055	0.9664	0.2274	0.9657	1936	1
0.3573	0.7191	0.4304	0.4481	0.0424	0.9793	0.2859	0.3911	0.1666	0.7397	1937	2
0.9492	0.2139	0.3333	0.5838	0.0218	0.8215	0.3989	0.2408	0.4859	0.0431	1938	3
0.9794	0.1028	0.6222	0.5875	0.3918	0.8378	0.1007	0.9557	0.1396	0.3778	1939	1
0.5451	0.5554	0.4499	0.3476	0.7997	0.3768	0.6365	0.4588	0.5641	0.3514	1940	2
0.4708	0.0551	0.8143	0.6833	0.4174	0.7372	0.2032	0.7630	0.5766	0.6275	1941	3
0.4620	0.5832	0.1773	0.1295	0.8020	0.2969	0.4264	0.4864	0.5119	0.9123	1942	1
0.2974	0.5456	0.8218	0.8749	0.2186	0.7689	0.6220	0.3886	0.4293	0.6174	1943	2
0.3141	0.7789	0.8983	0.3864	0.4954	0.8424	0.1706	0.6452	0.9294	0.3264	1944	3
0.1006	0.1943	0.9515	0.7187	0.0342	0.5663	0.6404	0.2958	0.2993	0.9380	1945	1
0.4162	0.1737	0.5699	0.4523	0.5746	0.3472	0.4017	0.8842	0.2776	0.5673	1946	2
0.8918	0.2017	0.5309	0.3974	0.1840	0.2468	0.4879	0.6716	0.2302	0.4382	1947	3
0.3808	0.9478	0.3900	0.4490	0.6048	0.3418	0.7047	0.3327	0.9821	0.1247	1948	1
0.6193	0.3074	0.1885	0.2757	0.7871	0.8480	0.3224	0.0737	0.5780	0.7596	1949	2
0.4489	0.2244	0.5158	0.8616	0.0950	0.1695	0.4827	0.3087	0.8429	0.7683	1950	3
0.1094	0.5693	0.7070	0.7039	0.3152	0.1812	0.2767	0.8660	0.4983	0.9029	1951	1
0.9455	0.6174	0.0813	0.6444	0.5745	0.4734	0.8347	0.3772	0.2077	0.6839	1952	2
0.3390	0.6897	0.1412	0.5869	0.4970	0.2546	0.4804	0.7262	0.8752	0.1916	1953	3
0.7038	0.1097	0.4937	0.9334	0.4454	0.4651	0.6997	0.5124	0.6920	0.4780	1954	1
0.8178	0.0335	0.5797	0.0266	0.7530	0.6432	0.0740	0.2495	0.6217	0.1011	1955	2
0.9427	0.2729	0.9669	0.1481	0.3885	0.6509	0.6844	0.0274	0.7854	0.4109	1956	3
0.5746	0.2145	0.1273	0.4800	0.5221	0.7366	0.7638	0.3857	0.1745	0.8731	1957	1
0.6773	0.4547	0.1639	0.4616	0.3264	0.5585	0.4775	0.1871	0.3186	0.3712	1958	2
0.3194	0.1097	0.8350	0.1868	0.1011	0.6408	0.7986	0.0699	0.7468	0.8172	1959	3
0.6269	0.4947	0.2895	0.7116	0.8151	0.5013	0.2333	0.9248	0.2368	0.5417	1960	1
0.3683	0.0591	0.9647	0.1989	0.6601	0.1427	0.0600	0.4693	0.9518	0.7547	1961	2
0.6484	0.0641	0.3395	0.9496	0.2723	0.8746	0.7752	0.1869	0.6734	0.8314	1962	3
0.6874	0.7576	0.2317	0.8898	0.6755	0.8503	0.0082	0.4810	0.6200	0.2578	1963	1
0.4037	0.3434	0.9177	0.6802	0.5015	0.6332	0.2107	0.5210	0.8199	0.2080	1964	2
0.4176	0.2592	0.4247	0.6977	0.1194	0.4218	0.9890	0.3617	0.3617	0.9933	1965	3
0.8403	0.5603	0.3019	0.7519	0.9351	0.1165	0.6806	0.7516	0.1214	0.6523	1966	1
0.5192	0.2217	0.9490	0.5137	0.8885	0.5653	0.5498	0.2070	0.5900	0.4396	1967	2
0.7140	0.0346	0.9791	0.0127	0.7646	0.6183	0.8351	0.6237	0.6225	0.4880	1968	3
0.7911	0.5585	0.3855	0.2875	0.6188	0.2502	0.0913	0.6449	0.4970	0.5792	1969	1
0.1580	0.4970	0.6113	0.5255	0.4779	0.9990	0.7731	0.3622	0.3990	0.8884	1970	2
0.6099	0.5148	0.4661	0.3968	0.8252	0.1555	0.3276	0.4940	0.9108	0.4994	1971	3
0.6599	0.3647	0.3631	0.2386	0.7639	0.3609	0.5350	0.2696	0.5492	0.4996	1972	1
0.6287	0.5102	0.3476	0.8289	0.4836	0.3946	0.2286	0.8302	0.4972	0.7441	1973	2
0.9441	0.3275	0.7188	0.0819	0.6551	0.2431	0.9633	0.4842	0.2402	0.6351	1974	3
0.5225	0.0427	0.6720	0.5588	0.5581	0.7173	0.4821	0.1980	0.1102	0.8336	1975	1
0.8312	0.1114	0.6313	0.9547	0.0259	0.6881	0.7116	0.1626	0.7227	0.4500	1976	2
0.7811	0.4309	0.0554	0.9768	0.1009	0.4368	0.6805	0.4807	0.1133	0.4381	1977	3
0.3270	0.5756	0.8896	0.5217	0.7199	0.3895	0.6590	0.9928	0.4434	0.4336	1978	1
0.0530	0.2482	0.3269	0.8691	0.3764	0.5357	0.2621	0.0683	0.7361	0.6866	1979	2
0.4622	0.0344	0.7845	0.8644	0.2309	0.1086	0.4412	0.3943	0.3782	0.6666	1980	3
0.7927	0.7852	0.3152	0.8926	0.7251	0.1713	0.7841	0.5102	0.5446	0.2934	1981	1
0.1448	0.2000	0.8221	0.0457	0.8267	0.4007	0.0482	0.9478	0.0634	0.5619	1982	2
0.5236	0.2218	0.3441	0.1193	0.7029	0.3940	0.0190	0.3326	0.7330	0.2385	1983	3
0.4764	0.2857	0.3157	0.9476	0.1185	0.5675	0.0421	0.5545	0.7185	0.4979	1984	1
0.4202	0.4148	0.1590	0.3853	0.6959	0.5267	0.3551	0.8237	0.3232	0.4678	1985	2
0.8959	0.5367	0.3015	0.3408	0.2142	0.7751	0.0404	0.7928	0.6697	0.3220	1986	3
0.3389	0.0240	0.7051	0.2726	0.2781	0.8364	0.9346	0.3840	0.4247	0.3764	1987	1
0.2844	0.1948	0.4104	0.9079	0.8518	0.2307	0.5810	0.4486	0.3652	0.9553	1988	2
0.3875	0.7797	0.1244	0.7723	0.1513	0.7416	0.7670	0.5019	0.9924	0.4503	1989	3
0.2117	0.8172	0.0910	0.5284	0.5869	0.5081	0.6931	0.4946	0.3305	0.3329	1990	1
0.2374	0.6004	0.1598	0.6205	0.1394	0.0074	0.9619	0.3058	0.4590	0.4260	1991	2
0.1704	0.3786	0.2741	0.7860	0.5453	0.5671	0.1339	0.1999	0.9712	0.4019	1992	3
0.3914	0.8407	0.7718	0.1572	0.7679	0.1470	0.4077	0.1469	0.4492	0.4469	1993	1
0.4130	0.8349	0.9833	0.3310	0.4867	0.7911	0.4760	0.0430	0.5658	0.4983	1994	2
0.9476	0.1756	0.5571	0.1440	0.9249	0.6161	0.3088	0.1054	0.9691	0.1408	1995	3
0.8414	0.2276	0.6410	0.5574	0.2394	0.1965	0.2850	0.6639	0.3070	0.3259	1996	1
0.0953	0.1324	0.6290	0.8101	0.4456	0.2288	0.1668	0.7505	0.4132	0.6814	1997	2
0.2434	0.9148	0.2281	0.6724	0.1097	0.1798	0.8211	0.6567	0.2385	0.7432	1998	3
0.7113	0.2896	0.8697	0.3720	0.3634	0.0359	0.2824	0.7722	0.3699	0.4807	1999	1
0.5147	0.4495	0.1040	0.7115	0.6476	0.4330	0.2562	0.3888	0.7864	0.1972	2000	2
[truncated: 8,000 more rows]
