# Supplementary material for: QoS-aware service composition based on context-free grammar and skyline in service function chaining using genetic algorithm
Source: PeerJ Comput Sci. 2021 Jul 26;7:e603. doi: 10.7717/peerj-cs.603 (PMC8323722; doi:10.7717/peerj-cs.603)
Supplement: Supplemental Information 2 [file peerj-cs-07-603-s002.zip › data/mydataCorrelated.csv]

0.46946	0.52010	0.75598	0.52335	0.38273	0.68811	0.52774	0.48703	0.58395	0.50900	1	1
0.51225	0.54908	0.45376	0.52772	0.49450	0.64058	0.52432	0.58332	0.51365	0.54776	2	2
0.61543	0.60260	0.50316	0.47588	0.55934	0.56390	0.55402	0.34274	0.73686	0.35151	3	3
0.39970	0.72193	0.55446	0.54600	0.67143	0.52377	0.59738	0.61084	0.49491	0.71232	4	1
0.54072	0.64236	0.38839	0.44225	0.46254	0.28249	0.70383	0.30737	0.62571	0.23384	5	2
0.72951	0.76833	0.61963	0.58121	0.63144	0.57938	0.68762	0.67227	0.83964	0.36687	6	3
0.45012	0.44457	0.42492	0.41460	0.39803	0.21849	0.38116	0.42224	0.53678	0.19039	7	1
0.49172	0.58694	0.69170	0.51729	0.59015	0.53656	0.53016	0.67050	0.66707	0.52741	8	2
0.49838	0.78866	0.44191	0.61602	0.66108	0.63778	0.55962	0.58558	0.64260	0.60167	9	3
0.33834	0.55957	0.68200	0.24095	0.66296	0.23147	0.60211	0.70175	0.36761	0.50863	10	1
0.36763	0.45584	0.21111	0.45822	0.35635	0.60117	0.33572	0.42794	0.36395	0.60257	11	2
0.65735	0.78253	0.53841	0.60760	0.71156	0.45920	0.67304	0.69301	0.63505	0.44923	12	3
0.53882	0.48730	0.41907	0.58850	0.36031	0.61924	0.50706	0.35724	0.52139	0.46971	13	1
0.23853	0.32098	0.27475	0.31541	0.19701	0.32871	0.30621	0.31048	0.26548	0.38954	14	2
0.38912	0.63174	0.54014	0.53470	0.53831	0.53525	0.56437	0.50784	0.68861	0.39214	15	3
0.46216	0.62826	0.32977	0.33690	0.70988	0.37466	0.42970	0.45249	0.51652	0.24567	16	1
0.56260	0.68792	0.24765	0.56799	0.50382	0.51524	0.36803	0.51630	0.41837	0.37601	17	2
0.42903	0.60103	0.59805	0.51020	0.56867	0.54315	0.64615	0.41485	0.62185	0.67472	18	3
0.54424	0.80728	0.56108	0.64955	0.82349	0.63548	0.79297	0.64479	0.66738	0.88525	19	1
0.20029	0.48788	0.33808	0.20638	0.37335	0.24860	0.29459	0.39177	0.33890	0.37373	20	2
0.43262	0.56107	0.54646	0.62604	0.53149	0.67868	0.47883	0.47001	0.60978	0.60331	21	3
0.28146	0.32427	0.36127	0.41243	0.30412	0.29700	0.37341	0.40847	0.36266	0.32367	22	1
0.43133	0.40829	0.82184	0.30006	0.59864	0.48582	0.58833	0.56699	0.49350	0.49270	23	2
0.57394	0.66675	0.50945	0.78342	0.55882	0.63185	0.51629	0.59558	0.65850	0.60461	24	3
0.59786	0.39056	0.23222	0.65894	0.45875	0.67888	0.25773	0.50728	0.48924	0.45385	25	1
0.60859	0.65665	0.51542	0.36826	0.56069	0.57886	0.51106	0.52265	0.43747	0.58888	26	2
0.50602	0.65519	0.63376	0.26152	0.73537	0.50455	0.43354	0.60037	0.63340	0.45829	27	3
0.43876	0.64746	0.61033	0.56830	0.67278	0.60778	0.73437	0.45764	0.62880	0.81380	28	1
0.42152	0.44816	0.28293	0.34229	0.44913	0.46923	0.29777	0.38283	0.34927	0.40390	29	2
0.45511	0.32104	0.33780	0.53966	0.43850	0.38776	0.27159	0.39268	0.47430	0.33399	30	3
0.58896	0.56707	0.49952	0.71685	0.65480	0.45194	0.61637	0.66832	0.62560	0.67832	31	1
0.47980	0.51964	0.42467	0.41629	0.43493	0.36534	0.58554	0.49329	0.40332	0.43466	32	2
0.71014	0.62969	0.57858	0.64190	0.77626	0.59110	0.59813	0.57305	0.67144	0.66638	33	3
0.41552	0.53789	0.47184	0.39297	0.49505	0.49436	0.63514	0.36483	0.45905	0.61794	34	1
0.59329	0.53644	0.52070	0.73617	0.60640	0.64118	0.58957	0.62725	0.58252	0.72335	35	2
0.54125	0.48787	0.58286	0.45948	0.60586	0.59631	0.46530	0.53855	0.50742	0.49820	36	3
0.39738	0.40957	0.33325	0.32921	0.56951	0.28194	0.37342	0.23173	0.52376	0.36246	37	1
0.55608	0.73134	0.67221	0.72057	0.75720	0.49781	0.67860	0.69525	0.65259	0.74600	38	2
0.59237	0.30019	0.33710	0.41640	0.37051	0.48359	0.30458	0.59029	0.27925	0.37525	39	3
0.57417	0.68751	0.69039	0.57452	0.61342	0.64039	0.59623	0.78663	0.46852	0.60239	40	1
0.44886	0.67238	0.57605	0.52176	0.55001	0.52703	0.47754	0.65178	0.66679	0.50840	41	2
0.30225	0.52821	0.22662	0.41558	0.36382	0.39133	0.40644	0.34360	0.44212	0.21493	42	3
0.41827	0.60572	0.48045	0.50336	0.42799	0.40477	0.47059	0.39105	0.66009	0.46971	43	1
0.39276	0.30648	0.37694	0.30761	0.50942	0.28920	0.49984	0.29373	0.31242	0.41136	44	2
0.53699	0.64124	0.48909	0.78058	0.50508	0.68748	0.51687	0.54969	0.68393	0.61891	45	3
0.54424	0.54738	0.60382	0.51008	0.40654	0.61765	0.24624	0.70677	0.55582	0.25213	46	1
0.50902	0.37333	0.46042	0.44944	0.58372	0.26269	0.56604	0.33056	0.44193	0.48842	47	2
0.38358	0.27912	0.34115	0.34347	0.41779	0.30580	0.36442	0.48801	0.35463	0.43912	48	3
0.49539	0.41146	0.36386	0.79095	0.35479	0.39440	0.64143	0.46709	0.40212	0.53214	49	1
0.73762	0.56819	0.31702	0.61444	0.47615	0.71683	0.46630	0.73564	0.38001	0.40891	50	2
0.35323	0.28717	0.53715	0.20949	0.50196	0.33377	0.22450	0.54625	0.35167	0.33929	51	3
0.36721	0.53152	0.59217	0.64915	0.43964	0.41229	0.55488	0.38232	0.73081	0.49689	52	1
0.70448	0.63124	0.56659	0.60008	0.70261	0.66586	0.48773	0.84171	0.44504	0.67886	53	2
0.59075	0.51143	0.61881	0.79635	0.29622	0.81811	0.40285	0.68393	0.55668	0.58034	54	3
0.51539	0.47061	0.62447	0.56134	0.54587	0.52554	0.59626	0.55146	0.61994	0.63393	55	1
0.60180	0.51378	0.37294	0.49240	0.37965	0.41022	0.43910	0.41637	0.57543	0.35777	56	2
0.48469	0.67339	0.53112	0.48683	0.68958	0.50815	0.51454	0.68385	0.41584	0.52779	57	3
0.71009	0.76583	0.46831	0.52481	0.73998	0.52695	0.85257	0.46861	0.67857	0.48117	58	1
0.65278	0.49506	0.48837	0.51061	0.53788	0.61378	0.43327	0.67114	0.36359	0.55594	59	2
0.59204	0.37903	0.50222	0.49849	0.48188	0.37227	0.44436	0.56846	0.50377	0.37839	60	3
0.60904	0.45952	0.55108	0.67362	0.53105	0.58327	0.74056	0.37525	0.58303	0.59195	61	1
0.47892	0.13855	0.49979	0.46770	0.19018	0.37501	0.54891	0.31799	0.39386	0.47238	62	2
0.32223	0.28845	0.18540	0.30915	0.15606	0.44694	0.19515	0.31291	0.13608	0.30944	63	3
0.64903	0.57840	0.51306	0.63146	0.63815	0.51183	0.71892	0.46625	0.81047	0.51136	64	1
0.69488	0.72249	0.74561	0.74227	0.71921	0.77311	0.73774	0.68982	0.71807	0.79757	65	2
0.37131	0.50275	0.29290	0.46493	0.26029	0.35049	0.45585	0.36736	0.47305	0.35954	66	3
0.47889	0.57658	0.22279	0.66490	0.30003	0.49615	0.38361	0.47524	0.42249	0.45410	67	1
0.79867	0.66753	0.71316	0.78046	0.77871	0.66827	0.80705	0.80026	0.73552	0.79884	68	2
0.77031	0.67832	0.50619	0.51656	0.62995	0.56191	0.52900	0.67683	0.53398	0.48102	69	3
0.52656	0.23565	0.48409	0.43205	0.34314	0.34129	0.45014	0.32935	0.47745	0.31308	70	1
0.37097	0.81655	0.49923	0.30364	0.57978	0.57794	0.36568	0.56486	0.56399	0.44534	71	2
0.47873	0.67754	0.47949	0.66721	0.56263	0.44464	0.63266	0.66523	0.64462	0.60524	72	3
0.56371	0.31848	0.67115	0.36435	0.73448	0.39535	0.56769	0.49557	0.46785	0.68686	73	1
0.62113	0.41653	0.23059	0.47578	0.37812	0.44373	0.38517	0.46793	0.35222	0.22312	74	2
0.49246	0.52774	0.62556	0.65208	0.46169	0.74633	0.59879	0.35414	0.83859	0.44463	75	3
0.49376	0.61723	0.53981	0.59952	0.48602	0.54157	0.59530	0.57079	0.53894	0.65259	76	1
0.40832	0.53256	0.56199	0.65451	0.44441	0.48615	0.31411	0.53931	0.64875	0.60133	77	2
0.46153	0.26180	0.66456	0.22418	0.45662	0.35508	0.28647	0.40156	0.36593	0.41208	78	3
0.55741	0.65997	0.42860	0.73932	0.49356	0.54784	0.51265	0.61906	0.62976	0.55190	79	1
0.64291	0.45358	0.53963	0.57241	0.25609	0.67493	0.39989	0.53300	0.54353	0.37821	80	2
0.35438	0.47369	0.59296	0.26363	0.41110	0.43273	0.48912	0.35382	0.30032	0.48926	81	3
0.49552	0.27937	0.62111	0.36482	0.54901	0.54493	0.15252	0.54114	0.48694	0.40001	82	1
0.57381	0.41906	0.38726	0.56139	0.36291	0.50041	0.30164	0.43241	0.57262	0.23398	83	2
0.65215	0.49928	0.68795	0.50364	0.70816	0.19386	0.74588	0.53141	0.61626	0.42982	84	3
0.63622	0.75213	0.54450	0.48182	0.79332	0.70230	0.51261	0.58476	0.64888	0.58284	85	1
0.54664	0.41178	0.40291	0.40580	0.66852	0.35731	0.39865	0.45883	0.36878	0.39839	86	2
0.55546	0.36661	0.42645	0.41663	0.51471	0.34470	0.63253	0.31001	0.44144	0.42274	87	3
0.51136	0.45425	0.70623	0.46165	0.59933	0.54860	0.36078	0.56199	0.56256	0.58306	88	1
0.42741	0.44602	0.37385	0.49780	0.46487	0.64250	0.40353	0.41028	0.26969	0.64552	89	2
0.60200	0.42213	0.66073	0.56130	0.38577	0.52642	0.55516	0.49339	0.54601	0.55185	90	3
0.61289	0.57731	0.72065	0.50081	0.65308	0.45201	0.64277	0.62679	0.55148	0.53987	91	1
0.55158	0.40648	0.52492	0.66120	0.38354	0.55283	0.56332	0.49753	0.63196	0.49972	92	2
0.62524	0.59436	0.46784	0.68037	0.48054	0.57860	0.62606	0.58737	0.56382	0.50108	93	3
0.46994	0.76715	0.64763	0.55064	0.80443	0.61350	0.69861	0.68848	0.75816	0.70851	94	1
0.79416	0.46525	0.72284	0.49919	0.57208	0.61202	0.53117	0.57526	0.72905	0.22000	95	2
0.46751	0.47019	0.49407	0.27422	0.63428	0.50250	0.34299	0.45635	0.52272	0.38713	96	3
0.68650	0.26123	0.58150	0.24357	0.67993	0.38094	0.39125	0.50308	0.44439	0.34273	97	1
0.31375	0.73905	0.40934	0.61549	0.56848	0.50040	0.58702	0.63375	0.52420	0.69650	98	2
0.63960	0.51972	0.60098	0.55777	0.65438	0.54368	0.72559	0.54267	0.67497	0.59275	99	3
0.45217	0.31401	0.39648	0.30410	0.49808	0.44348	0.39631	0.32728	0.37539	0.25805	100	1
0.45209	0.57269	0.47290	0.50104	0.49077	0.51285	0.57050	0.48976	0.41516	0.59749	101	2
0.43419	0.47516	0.64006	0.50634	0.40958	0.58539	0.58067	0.36581	0.60139	0.62700	102	3
0.52107	0.51941	0.31944	0.56422	0.40113	0.48910	0.46526	0.56122	0.44953	0.37419	103	1
0.27754	0.46021	0.51933	0.53483	0.50665	0.49227	0.27245	0.45422	0.55280	0.62245	104	2
0.24109	0.42524	0.57015	0.16997	0.55559	0.46564	0.21725	0.45994	0.54220	0.48623	105	3
0.59850	0.27460	0.68949	0.46677	0.49423	0.60141	0.36800	0.45519	0.35768	0.61702	106	1
0.66688	0.69794	0.47854	0.88136	0.48513	0.74591	0.59820	0.59495	0.74496	0.55957	107	2
0.50176	0.43800	0.27665	0.33710	0.47664	0.28240	0.50020	0.26179	0.31772	0.50848	108	3
0.42453	0.73646	0.36209	0.62332	0.60418	0.33749	0.71160	0.56597	0.41736	0.61087	109	1
0.68864	0.86950	0.49641	0.66299	0.66766	0.63049	0.61655	0.72264	0.59787	0.51627	110	2
0.38566	0.51220	0.55321	0.43927	0.38220	0.39693	0.59922	0.46711	0.41246	0.41504	111	3
0.66689	0.61503	0.55657	0.69800	0.56658	0.76496	0.50250	0.44483	0.75169	0.51171	112	1
0.54859	0.64096	0.77812	0.77521	0.53000	0.68049	0.58964	0.67494	0.72463	0.59886	113	2
0.82556	0.43717	0.56898	0.54637	0.52382	0.60328	0.24135	0.78572	0.52278	0.29484	114	3
0.30058	0.29227	0.32119	0.43052	0.26524	0.38234	0.28741	0.38181	0.31425	0.31162	115	1
0.44811	0.34562	0.56064	0.63922	0.49075	0.63919	0.47424	0.51443	0.39410	0.61866	116	2
0.43848	0.34562	0.28084	0.37649	0.41782	0.51296	0.37624	0.51010	0.20047	0.55526	117	3
0.50438	0.67923	0.50894	0.67321	0.49735	0.46377	0.75327	0.31384	0.74716	0.56848	118	1
0.54484	0.51934	0.67840	0.58594	0.46779	0.50547	0.65164	0.47205	0.58574	0.70377	119	2
0.29319	0.36481	0.30990	0.26172	0.27789	0.32524	0.31591	0.26151	0.34654	0.22513	120	3
0.39196	0.48809	0.62885	0.33194	0.48485	0.48915	0.48963	0.31142	0.38725	0.52478	121	1
0.39187	0.70656	0.41683	0.38405	0.59112	0.48925	0.54969	0.63610	0.46562	0.43016	122	2
0.42063	0.43582	0.52084	0.29136	0.48476	0.43486	0.45860	0.34400	0.48024	0.25969	123	3
0.32803	0.51275	0.31779	0.57618	0.34401	0.38656	0.36118	0.60167	0.26902	0.52596	124	1
0.48455	0.57199	0.59447	0.41656	0.43645	0.61000	0.43429	0.74369	0.49526	0.56109	125	2
0.22638	0.75944	0.36201	0.46097	0.47681	0.41553	0.63938	0.40099	0.28477	0.72127	126	3
0.30554	0.64311	0.28042	0.45669	0.28123	0.48350	0.42348	0.40148	0.45531	0.43230	127	1
0.60317	0.49420	0.46776	0.60837	0.39161	0.74508	0.53028	0.43186	0.49626	0.61995	128	2
0.70836	0.36281	0.62368	0.45356	0.39258	0.72941	0.48920	0.51109	0.46455	0.58021	129	3
0.42130	0.52756	0.34945	0.38390	0.43827	0.44164	0.40002	0.37731	0.43322	0.37939	130	1
0.72789	0.86434	0.57066	0.65974	0.82870	0.58576	0.75248	0.56242	0.58758	0.54216	131	2
0.31805	0.52799	0.31094	0.45155	0.19810	0.63073	0.55537	0.15714	0.60874	0.31195	132	3
0.51772	0.54490	0.66759	0.55879	0.59157	0.46418	0.68235	0.56211	0.49752	0.52975	133	1
0.46501	0.66775	0.50633	0.59473	0.67346	0.38312	0.53754	0.66280	0.46936	0.70010	134	2
0.47338	0.62737	0.66213	0.57015	0.48729	0.42180	0.66509	0.48578	0.57035	0.48402	135	3
0.40776	0.68565	0.46744	0.65099	0.58607	0.58646	0.49399	0.53582	0.72057	0.61539	136	1
0.61224	0.49784	0.71862	0.62617	0.63266	0.61196	0.73228	0.52845	0.64169	0.70788	137	2
0.57692	0.62876	0.78426	0.59836	0.38962	0.83833	0.61775	0.64324	0.72040	0.57213	138	3
0.54098	0.62794	0.64105	0.31226	0.83642	0.38090	0.64719	0.36192	0.62214	0.53828	139	1
0.42429	0.38578	0.32318	0.27826	0.41308	0.31021	0.26798	0.47467	0.26032	0.24453	140	2
0.59943	0.43518	0.35713	0.44350	0.59486	0.34637	0.46092	0.48948	0.34500	0.52581	141	3
0.41261	0.50742	0.50914	0.18615	0.65938	0.45774	0.45760	0.42872	0.46465	0.46876	142	1
0.32852	0.24945	0.33685	0.46144	0.23435	0.40060	0.26319	0.43807	0.26418	0.37685	143	2
0.54065	0.58063	0.43991	0.46739	0.51217	0.52820	0.43444	0.24118	0.67920	0.30896	144	3
0.54069	0.17864	0.46041	0.42025	0.19356	0.66756	0.33939	0.28401	0.41858	0.34724	145	1
0.18254	0.38623	0.28803	0.21273	0.34831	0.31943	0.15872	0.38922	0.26332	0.31499	146	2
0.35292	0.32941	0.39097	0.48215	0.28778	0.34974	0.42934	0.42884	0.32264	0.42918	147	3
0.47353	0.79185	0.34024	0.49858	0.62072	0.62304	0.56675	0.49543	0.52783	0.52524	148	1
0.46532	0.38085	0.59818	0.44021	0.33929	0.41394	0.56292	0.29481	0.48261	0.40128	149	2
0.54101	0.41832	0.55695	0.66213	0.55863	0.38857	0.58024	0.51617	0.59497	0.48849	150	3
0.29275	0.50513	0.45622	0.58412	0.41620	0.51017	0.30982	0.53828	0.49016	0.56091	151	1
0.55114	0.39597	0.56802	0.41327	0.59242	0.27978	0.61816	0.33905	0.52146	0.68822	152	2
0.58035	0.52790	0.40609	0.63218	0.39121	0.53704	0.49524	0.48820	0.48429	0.41808	153	3
0.62314	0.72518	0.65245	0.67865	0.66273	0.68912	0.65159	0.77559	0.67854	0.79870	154	1
0.54161	0.60251	0.62575	0.68292	0.69122	0.40565	0.75375	0.54417	0.49770	0.77953	155	2
0.47156	0.50799	0.56964	0.46851	0.42443	0.58758	0.45823	0.48570	0.55848	0.42571	156	3
0.62764	0.57405	0.36601	0.44087	0.29057	0.80694	0.51392	0.39149	0.73980	0.35669	157	1
0.63796	0.54348	0.60750	0.82514	0.42384	0.72782	0.57616	0.75655	0.50920	0.72189	158	2
0.40743	0.30450	0.38007	0.43334	0.42663	0.46710	0.34538	0.33557	0.39232	0.41354	159	3
0.70923	0.45190	0.66441	0.59238	0.55056	0.55748	0.63113	0.55125	0.41758	0.67443	160	1
0.65309	0.65625	0.44666	0.82782	0.42066	0.62087	0.46226	0.87212	0.49417	0.64312	161	2
0.51593	0.51794	0.69337	0.60436	0.47275	0.56486	0.51456	0.63716	0.67362	0.59576	162	3
0.77336	0.62775	0.75199	0.78655	0.59076	0.75654	0.72059	0.68544	0.80988	0.65390	163	1
0.38752	0.56556	0.60783	0.62845	0.59006	0.51952	0.61623	0.36143	0.73427	0.59016	164	2
0.22810	0.32475	0.28714	0.18014	0.24284	0.33276	0.30407	0.17487	0.35707	0.30629	165	3
0.30897	0.53716	0.52841	0.37854	0.34670	0.44024	0.52954	0.34654	0.37200	0.52273	166	1
0.55228	0.49881	0.51636	0.55948	0.50975	0.34605	0.74960	0.39394	0.60952	0.36843	167	2
0.49135	0.19326	0.82308	0.48419	0.38636	0.53995	0.64233	0.41681	0.64367	0.42087	168	3
0.58655	0.26346	0.66583	0.42320	0.44080	0.65385	0.31656	0.44524	0.57506	0.52945	169	1
0.75529	0.71410	0.79320	0.63969	0.69310	0.79787	0.64927	0.89005	0.60274	0.74884	170	2
0.48097	0.34422	0.34707	0.62543	0.36094	0.62200	0.40614	0.42720	0.40061	0.43752	171	3
0.36971	0.39217	0.32936	0.57005	0.25111	0.46613	0.36304	0.40695	0.44489	0.37348	172	1
0.48685	0.60492	0.46021	0.69414	0.55715	0.57228	0.48219	0.59595	0.70254	0.62698	173	2
0.55817	0.63879	0.59162	0.58789	0.52459	0.68305	0.52478	0.60719	0.69002	0.55774	174	3
0.65066	0.64762	0.48475	0.52632	0.57111	0.43003	0.66478	0.52290	0.52088	0.50965	175	1
0.52700	0.47797	0.34946	0.42391	0.57607	0.53952	0.47488	0.38810	0.44311	0.51771	176	2
0.59183	0.31174	0.42699	0.39582	0.34916	0.32539	0.53572	0.20847	0.59844	0.19984	177	3
0.57161	0.54729	0.57242	0.47696	0.61292	0.61674	0.51581	0.63650	0.53061	0.59515	178	1
0.43898	0.43590	0.42831	0.33992	0.41737	0.30712	0.53179	0.29548	0.61700	0.37364	179	2
0.59408	0.44222	0.57748	0.48862	0.49636	0.54804	0.49465	0.47739	0.54726	0.55376	180	3
0.59520	0.20839	0.37946	0.39428	0.52766	0.34808	0.36348	0.37226	0.48237	0.39398	181	1
0.48960	0.55141	0.64558	0.58794	0.51604	0.63292	0.61638	0.46141	0.57522	0.70298	182	2
0.54947	0.43268	0.60277	0.42720	0.56463	0.62092	0.54693	0.39467	0.78534	0.52110	183	3
0.56958	0.65533	0.23771	0.49032	0.51368	0.44616	0.71926	0.21865	0.73944	0.22826	184	1
0.56347	0.50844	0.58670	0.40836	0.53977	0.57344	0.52331	0.59237	0.59253	0.59650	185	2
0.52096	0.57993	0.72094	0.62818	0.76554	0.58801	0.58562	0.60646	0.61760	0.76402	186	3
0.64309	0.51221	0.54991	0.50538	0.27449	0.68171	0.34759	0.75827	0.17068	0.45928	187	1
0.55689	0.65051	0.51616	0.72611	0.50347	0.72809	0.48813	0.55101	0.65624	0.48737	188	2
0.63222	0.40260	0.53178	0.57772	0.72195	0.39345	0.59606	0.51917	0.52668	0.56298	189	3
0.56759	0.43399	0.51596	0.36896	0.63521	0.29698	0.50613	0.64139	0.36644	0.44414	190	1
0.71425	0.29236	0.59864	0.49298	0.43614	0.57242	0.31700	0.56995	0.44368	0.43034	191	2
0.49389	0.75791	0.59032	0.55913	0.52060	0.63665	0.73138	0.46219	0.70134	0.59557	192	3
0.71329	0.62005	0.52965	0.56899	0.78124	0.48590	0.61531	0.64986	0.68626	0.56484	193	1
0.71582	0.55162	0.75712	0.67490	0.64064	0.68825	0.67899	0.72637	0.54195	0.72599	194	2
0.37408	0.71374	0.40075	0.61357	0.60637	0.36915	0.56185	0.42821	0.62715	0.57510	195	3
0.71490	0.60599	0.35370	0.59062	0.57016	0.65376	0.46883	0.39994	0.62931	0.50592	196	1
0.56433	0.28845	0.46549	0.44807	0.49875	0.53072	0.44184	0.47763	0.53373	0.42164	197	2
0.26665	0.20600	0.22111	0.23592	0.20551	0.21138	0.25886	0.23870	0.20297	0.20463	198	3
0.58025	0.68345	0.72648	0.56449	0.64764	0.56769	0.80869	0.51586	0.52483	0.68381	199	1
0.48019	0.28894	0.66013	0.51667	0.42796	0.45666	0.36675	0.54731	0.52222	0.31284	200	2
0.34174	0.51925	0.36253	0.59441	0.50517	0.63247	0.47737	0.57651	0.52990	0.47030	201	3
0.57457	0.39200	0.58123	0.60523	0.54849	0.62175	0.63961	0.62178	0.39849	0.63197	202	1
0.50936	0.44988	0.44010	0.45995	0.58821	0.44537	0.53389	0.55245	0.23342	0.61276	203	2
0.55696	0.54498	0.54493	0.56289	0.52571	0.69242	0.46347	0.41340	0.63554	0.60092	204	3
0.61050	0.56192	0.62988	0.69812	0.49318	0.55422	0.52321	0.71591	0.53076	0.61329	205	1
0.43879	0.33840	0.45078	0.55906	0.37382	0.48004	0.45820	0.50498	0.51651	0.40729	206	2
0.66293	0.47833	0.50022	0.68653	0.55486	0.44932	0.48564	0.57289	0.53794	0.57798	207	3
0.54959	0.51914	0.55800	0.62522	0.70172	0.56373	0.49951	0.65066	0.51999	0.60795	208	1
0.54802	0.35260	0.54494	0.49846	0.59312	0.38789	0.41640	0.27075	0.61144	0.45236	209	2
0.44072	0.66069	0.50411	0.46408	0.67820	0.37731	0.69556	0.51189	0.52043	0.63308	210	3
0.48631	0.59871	0.69040	0.53937	0.57595	0.53771	0.62045	0.44848	0.77742	0.45298	211	1
0.33217	0.34386	0.72949	0.42638	0.64317	0.45109	0.46713	0.52292	0.59451	0.52094	212	2
0.39279	0.60946	0.50332	0.54959	0.36319	0.47552	0.35665	0.62950	0.43172	0.49028	213	3
0.42923	0.75381	0.41887	0.61968	0.57978	0.58235	0.51037	0.63213	0.48135	0.69837	214	1
0.66353	0.57426	0.56405	0.67908	0.75814	0.51464	0.50548	0.86067	0.47655	0.63240	215	2
0.44941	0.45075	0.53835	0.54445	0.52027	0.41778	0.56256	0.50626	0.46952	0.58677	216	3
0.42361	0.40715	0.37037	0.29330	0.47913	0.30047	0.45643	0.37287	0.25877	0.34420	217	1
0.45205	0.42068	0.27743	0.43424	0.32402	0.54085	0.33756	0.26094	0.52834	0.25903	218	2
0.56099	0.43646	0.62663	0.43018	0.65084	0.53776	0.60584	0.39231	0.65919	0.60692	219	3
0.38816	0.46937	0.40770	0.44225	0.41437	0.30302	0.51165	0.52293	0.39389	0.47479	220	1
0.55754	0.28057	0.48011	0.27046	0.43364	0.38180	0.41791	0.31679	0.39988	0.35994	221	2
0.47476	0.40488	0.55216	0.63156	0.70129	0.43935	0.52706	0.69815	0.41534	0.56931	222	3
0.42741	0.57295	0.45838	0.47316	0.61210	0.45395	0.56156	0.51913	0.39435	0.49338	223	1
0.39326	0.49505	0.48871	0.45177	0.24776	0.43757	0.46420	0.45539	0.63579	0.32675	224	2
0.58619	0.56925	0.68232	0.55747	0.56341	0.63196	0.45927	0.65940	0.63064	0.68607	225	3
0.56957	0.58513	0.65955	0.64754	0.55253	0.53347	0.79735	0.47212	0.61470	0.65346	226	1
0.42338	0.65779	0.65184	0.33940	0.70043	0.49710	0.68015	0.58966	0.59995	0.67479	227	2
0.60948	0.38240	0.70760	0.43825	0.43970	0.48869	0.53316	0.51732	0.40015	0.36713	228	3
0.65709	0.37668	0.66516	0.58342	0.53111	0.64565	0.53288	0.54939	0.57118	0.53196	229	1
0.56631	0.50535	0.75274	0.35765	0.65282	0.54548	0.48636	0.69088	0.57276	0.42688	230	2
0.48757	0.54801	0.30520	0.56554	0.47012	0.49073	0.34181	0.53462	0.34818	0.62044	231	3
0.44509	0.37053	0.56330	0.43612	0.37404	0.48762	0.52003	0.29207	0.46610	0.42044	232	1
0.34441	0.26030	0.22172	0.30282	0.31380	0.33342	0.23061	0.39226	0.18149	0.16327	233	2
0.44426	0.66637	0.51749	0.44621	0.57758	0.38062	0.68813	0.51091	0.44453	0.63602	234	3
0.65209	0.66627	0.51918	0.71660	0.68345	0.49402	0.78669	0.46954	0.63871	0.54539	235	1
0.24884	0.62849	0.35709	0.44088	0.72062	0.56656	0.54052	0.42840	0.54849	0.51205	236	2
0.30977	0.47184	0.34882	0.56066	0.27626	0.59874	0.39559	0.19722	0.42345	0.43922	237	3
0.52246	0.68059	0.65395	0.60248	0.58253	0.68071	0.56199	0.54913	0.56475	0.67029	238	1
0.35787	0.51966	0.44096	0.52092	0.35302	0.54329	0.42932	0.53403	0.34352	0.66279	239	2
0.44041	0.58413	0.56698	0.36099	0.44272	0.65475	0.45998	0.32850	0.71149	0.17769	240	3
0.42865	0.72706	0.62696	0.62752	0.50739	0.54643	0.57258	0.67282	0.56432	0.62979	241	1
0.45613	0.77248	0.41072	0.47722	0.45391	0.55688	0.43411	0.30777	0.73306	0.39087	242	2
0.64321	0.42651	0.43917	0.58688	0.28332	0.52797	0.61298	0.29094	0.55518	0.35661	243	3
0.64675	0.50549	0.64727	0.53257	0.69461	0.40639	0.61818	0.52354	0.40383	0.55680	244	1
0.52186	0.58745	0.54256	0.37987	0.43644	0.68476	0.36529	0.69013	0.55632	0.55587	245	2
0.67151	0.67997	0.49705	0.89912	0.56896	0.67751	0.68518	0.67932	0.55862	0.74169	246	3
0.64960	0.47595	0.48888	0.49488	0.50946	0.53853	0.45098	0.44369	0.65314	0.47575	247	1
0.31458	0.69526	0.36155	0.51607	0.62996	0.38986	0.56283	0.58570	0.29665	0.81014	248	2
0.69341	0.59979	0.45032	0.64515	0.76277	0.49540	0.62528	0.63178	0.65726	0.66916	249	3
0.53649	0.48457	0.47240	0.58992	0.48607	0.28886	0.51432	0.49822	0.42654	0.46121	250	1
0.65364	0.48680	0.52660	0.57012	0.73392	0.53954	0.63223	0.57347	0.67698	0.58813	251	2
0.52106	0.41406	0.77132	0.56359	0.49223	0.60368	0.71412	0.50554	0.50094	0.65061	252	3
0.56212	0.35166	0.63974	0.42913	0.58937	0.42444	0.50863	0.25442	0.64646	0.48484	253	1
0.83993	0.63937	0.56713	0.57931	0.75934	0.66968	0.73162	0.59229	0.66202	0.52414	254	2
0.54968	0.30920	0.85283	0.38602	0.47013	0.45798	0.49662	0.65592	0.49471	0.44662	255	3
0.55386	0.56773	0.65934	0.71645	0.37915	0.61179	0.79541	0.45523	0.75273	0.61213	256	1
0.46282	0.41931	0.43550	0.54400	0.53720	0.39296	0.52206	0.58080	0.43071	0.55894	257	2
0.26641	0.62726	0.60350	0.49553	0.30314	0.61407	0.52668	0.54354	0.55481	0.60579	258	3
0.33331	0.39693	0.72358	0.43289	0.33117	0.54363	0.45045	0.25584	0.59944	0.51596	259	1
0.54178	0.39110	0.52513	0.51630	0.46287	0.42237	0.45047	0.67075	0.31125	0.61776	260	2
0.80847	0.52841	0.61575	0.47522	0.69847	0.52526	0.67162	0.49843	0.68552	0.38315	261	3
0.61214	0.34722	0.32521	0.52045	0.37327	0.47960	0.33994	0.43674	0.53898	0.32783	262	1
0.55826	0.50652	0.57692	0.35696	0.49838	0.55455	0.51479	0.62012	0.54372	0.26912	263	2
0.57496	0.61999	0.23722	0.71640	0.54531	0.57593	0.58398	0.49253	0.56022	0.53400	264	3
0.32564	0.45711	0.46052	0.45948	0.47033	0.28120	0.54219	0.30395	0.47545	0.43312	265	1
0.44236	0.58746	0.53013	0.52124	0.56434	0.70034	0.45026	0.46948	0.49056	0.56818	266	2
0.35284	0.47337	0.43892	0.32412	0.46485	0.46081	0.36330	0.40897	0.37508	0.37239	267	3
0.46091	0.26903	0.42785	0.56361	0.40685	0.47467	0.31653	0.43164	0.35713	0.49763	268	1
0.49682	0.64844	0.35293	0.66666	0.53322	0.28075	0.61148	0.46390	0.61546	0.36562	269	2
0.53278	0.25194	0.44394	0.46475	0.57573	0.40141	0.33373	0.39082	0.57376	0.44198	270	3
0.60110	0.47431	0.54318	0.55455	0.66247	0.41088	0.58433	0.55514	0.56142	0.59554	271	1
0.36058	0.58904	0.59291	0.53201	0.51404	0.55458	0.43740	0.54922	0.46060	0.68579	272	2
0.29348	0.75081	0.29903	0.39905	0.50123	0.59486	0.31488	0.39194	0.54522	0.39100	273	3
0.40201	0.48730	0.45067	0.58692	0.38353	0.60902	0.48525	0.35827	0.64565	0.48798	274	1
0.58986	0.49245	0.53103	0.66152	0.43468	0.61273	0.38397	0.65496	0.56580	0.53652	275	2
0.57521	0.67964	0.64591	0.66052	0.58646	0.64620	0.66362	0.53933	0.80914	0.56178	276	3
0.62260	0.64951	0.57509	0.71052	0.65767	0.51723	0.60205	0.62621	0.80205	0.58820	277	1
0.28967	0.56722	0.76865	0.32371	0.63202	0.50449	0.52005	0.39059	0.66474	0.55157	278	2
0.29852	0.41337	0.25206	0.44990	0.31007	0.39389	0.34716	0.33382	0.29351	0.37766	279	3
0.47568	0.68695	0.55734	0.53380	0.70713	0.41545	0.60098	0.43271	0.65333	0.61602	280	1
0.25098	0.33324	0.37529	0.35552	0.49821	0.27588	0.39559	0.35202	0.45942	0.36620	281	2
0.48019	0.42160	0.39083	0.50953	0.54934	0.35197	0.43088	0.60951	0.37377	0.47927	282	3
0.44186	0.41746	0.53580	0.33734	0.38622	0.51781	0.39659	0.39283	0.44769	0.49478	283	1
0.62170	0.26444	0.46598	0.45387	0.52229	0.49204	0.38055	0.57729	0.33088	0.36863	284	2
0.40562	0.32417	0.52671	0.36564	0.18734	0.57804	0.32388	0.34320	0.45377	0.41296	285	3
0.29465	0.53963	0.64808	0.54995	0.55298	0.57769	0.38726	0.80848	0.53427	0.66085	286	1
0.51100	0.70165	0.46214	0.29933	0.80375	0.32545	0.59297	0.55584	0.63666	0.35717	287	2
0.42315	0.51419	0.21472	0.63421	0.42621	0.40688	0.54216	0.28777	0.50868	0.47554	288	3
0.70316	0.66692	0.54115	0.68743	0.54898	0.67091	0.71140	0.56034	0.45423	0.60133	289	1
0.64430	0.60586	0.50338	0.70378	0.54771	0.63027	0.59500	0.62382	0.65707	0.55571	290	2
0.82289	0.67019	0.49554	0.72063	0.62310	0.68837	0.56207	0.59556	0.63038	0.56039	291	3
0.35404	0.36300	0.39821	0.32139	0.48921	0.29283	0.22669	0.58155	0.34623	0.33454	292	1
0.57525	0.68633	0.48119	0.62652	0.52407	0.53072	0.59821	0.53949	0.54051	0.53602	293	2
0.58674	0.62503	0.58503	0.33119	0.48457	0.85139	0.68975	0.26240	0.64079	0.50150	294	3
0.42961	0.65556	0.48247	0.58716	0.52367	0.65823	0.73939	0.50842	0.47486	0.77309	295	1
0.33611	0.46799	0.39363	0.41063	0.38774	0.44534	0.30688	0.44153	0.26380	0.33322	296	2
0.51691	0.66839	0.42831	0.53487	0.58507	0.52188	0.45004	0.77933	0.45000	0.57485	297	3
0.31056	0.32916	0.33506	0.43845	0.30877	0.29677	0.40541	0.36345	0.50174	0.31151	298	1
0.23470	0.48008	0.29922	0.42077	0.51518	0.37999	0.37930	0.32526	0.42863	0.49351	299	2
0.53594	0.64654	0.48817	0.62115	0.73281	0.45117	0.65359	0.54199	0.70376	0.69461	300	3
0.61372	0.63240	0.55108	0.54427	0.53545	0.62403	0.59882	0.62370	0.59940	0.62992	301	1
0.40478	0.38423	0.42394	0.47069	0.32388	0.38211	0.48314	0.66840	0.29642	0.54039	302	2
0.39093	0.16039	0.39437	0.44523	0.21741	0.39797	0.27478	0.38825	0.39253	0.37529	303	3
0.59268	0.69071	0.52330	0.55376	0.69905	0.66759	0.47990	0.82312	0.51788	0.65453	304	1
0.75412	0.53619	0.76778	0.48126	0.64291	0.66853	0.60454	0.59344	0.67404	0.54261	305	2
0.57323	0.36149	0.49313	0.58117	0.43509	0.56382	0.24613	0.69042	0.55549	0.39534	306	3
0.81982	0.61455	0.51039	0.66233	0.60491	0.61761	0.54533	0.64620	0.64691	0.57486	307	1
0.37693	0.68125	0.63454	0.61463	0.57722	0.65781	0.62705	0.58418	0.71595	0.69589	308	2
0.44759	0.31362	0.52403	0.48672	0.47812	0.47226	0.47127	0.40239	0.42935	0.59887	309	3
0.42328	0.60982	0.58907	0.45861	0.44384	0.47624	0.40758	0.66698	0.39542	0.47079	310	1
0.55362	0.45681	0.53473	0.68224	0.32380	0.59125	0.48871	0.74373	0.42600	0.46312	311	2
0.74817	0.51484	0.64966	0.54223	0.58702	0.62212	0.62512	0.65476	0.49270	0.67167	312	3
0.45752	0.53409	0.35041	0.61752	0.41817	0.33735	0.50685	0.44504	0.38476	0.55622	313	1
0.53644	0.61074	0.53188	0.42440	0.40540	0.41526	0.60575	0.39817	0.45129	0.41976	314	2
0.54835	0.43480	0.48453	0.50418	0.39610	0.44465	0.42604	0.63220	0.41141	0.42880	315	3
0.38842	0.63792	0.40438	0.46721	0.49821	0.54224	0.52137	0.34632	0.63432	0.49600	316	1
0.51962	0.63246	0.53927	0.62467	0.35515	0.59712	0.58138	0.48220	0.55208	0.58686	317	2
0.22929	0.24110	0.29083	0.31013	0.29215	0.12407	0.40328	0.20448	0.27416	0.33565	318	3
0.31140	0.35374	0.60226	0.26342	0.38239	0.48386	0.48415	0.35667	0.46314	0.56179	319	1
0.40915	0.50171	0.38730	0.68849	0.25114	0.48802	0.36202	0.61505	0.35847	0.58558	320	2
0.20881	0.33574	0.29546	0.29274	0.39165	0.28846	0.36901	0.25301	0.26049	0.47058	321	3
0.45883	0.44752	0.63935	0.47361	0.43481	0.67906	0.40480	0.54555	0.40477	0.57489	322	1
0.57834	0.41624	0.53445	0.37689	0.65285	0.56822	0.40458	0.57060	0.35369	0.50936	323	2
0.51043	0.57806	0.41551	0.51014	0.29848	0.41278	0.50878	0.35848	0.45532	0.36630	324	3
0.53316	0.26777	0.73004	0.56950	0.51043	0.62744	0.36885	0.48189	0.49396	0.53605	325	1
0.68616	0.49956	0.62524	0.41132	0.51557	0.51298	0.55090	0.73432	0.30988	0.55670	326	2
0.45522	0.62938	0.37709	0.43855	0.43459	0.52015	0.60476	0.33532	0.81736	0.26714	327	3
0.77017	0.48188	0.49861	0.58605	0.49575	0.50232	0.69640	0.38263	0.63163	0.38076	328	1
0.80318	0.66027	0.73538	0.57778	0.67460	0.61958	0.76639	0.76218	0.53782	0.61450	329	2
0.50943	0.50424	0.55300	0.35658	0.64614	0.53520	0.53468	0.44417	0.46482	0.54284	330	3
0.34412	0.47540	0.40098	0.45661	0.41906	0.42369	0.56600	0.45648	0.37175	0.56662	331	1
0.59627	0.51329	0.78909	0.68836	0.52271	0.66083	0.58583	0.73964	0.56556	0.80858	332	2
0.53962	0.42089	0.44165	0.47992	0.57523	0.48838	0.31859	0.67500	0.26290	0.55218	333	3
0.69816	0.36091	0.39211	0.49501	0.50542	0.66576	0.43433	0.36161	0.55979	0.32154	334	1
0.42221	0.57122	0.44851	0.54659	0.35193	0.43541	0.60289	0.55930	0.44247	0.42569	335	2
0.33951	0.58958	0.35482	0.50777	0.33761	0.38422	0.53335	0.48638	0.32769	0.40747	336	3
0.43918	0.45946	0.52801	0.62427	0.53686	0.37767	0.66646	0.40882	0.42014	0.64981	337	1
0.14889	0.66708	0.42013	0.57857	0.64310	0.22746	0.49264	0.37430	0.49818	0.63848	338	2
0.53056	0.53273	0.42739	0.73548	0.37870	0.50667	0.71523	0.24979	0.70886	0.56853	339	3
0.56991	0.56704	0.66939	0.35891	0.73527	0.43586	0.69740	0.39257	0.62951	0.50921	340	1
0.72704	0.59275	0.54357	0.45968	0.59717	0.58919	0.63605	0.65614	0.42626	0.64250	341	2
0.46787	0.33979	0.44186	0.53007	0.37845	0.52016	0.45033	0.53946	0.36523	0.38638	342	3
0.45298	0.59178	0.55550	0.58524	0.50075	0.58463	0.54453	0.63658	0.39634	0.88278	343	1
0.48114	0.47112	0.42941	0.67156	0.27988	0.42846	0.72243	0.36396	0.67225	0.44074	344	2
0.35391	0.30541	0.32864	0.54326	0.30288	0.39556	0.44478	0.18960	0.48171	0.32678	345	3
0.57831	0.35172	0.51975	0.50386	0.45728	0.58662	0.33761	0.57974	0.36462	0.53503	346	1
0.56278	0.47424	0.36025	0.65530	0.51531	0.55909	0.36672	0.37946	0.61442	0.56475	347	2
0.56669	0.39438	0.42527	0.48926	0.51748	0.39666	0.49237	0.47531	0.42592	0.31688	348	3
0.44473	0.47721	0.52150	0.62141	0.57485	0.46356	0.55266	0.30807	0.59952	0.45611	349	1
0.52104	0.64998	0.68999	0.65765	0.52512	0.72321	0.62381	0.58032	0.63855	0.73353	350	2
0.56014	0.77936	0.46935	0.67265	0.60482	0.68592	0.44854	0.57773	0.67250	0.61743	351	3
0.41100	0.31549	0.74309	0.45297	0.31235	0.77371	0.47859	0.46949	0.35910	0.69013	352	1
0.60205	0.60969	0.59632	0.67930	0.61800	0.65917	0.61440	0.62560	0.65870	0.63708	353	2
0.33287	0.51707	0.40089	0.43363	0.53113	0.31230	0.49524	0.42457	0.53171	0.34920	354	3
0.56752	0.64913	0.59924	0.55604	0.71632	0.61904	0.56204	0.54992	0.60805	0.73719	355	1
0.62711	0.32352	0.50888	0.54749	0.67396	0.32743	0.60693	0.63398	0.22950	0.68740	356	2
0.60375	0.32939	0.60954	0.53786	0.48673	0.67245	0.51094	0.58958	0.52557	0.69735	357	3
0.46398	0.34658	0.29673	0.53345	0.32589	0.42466	0.36522	0.42052	0.32114	0.40993	358	1
0.73824	0.51434	0.58518	0.66243	0.54319	0.47461	0.62405	0.64506	0.45740	0.56410	359	2
0.65356	0.55547	0.49037	0.56280	0.50745	0.57873	0.44944	0.76188	0.30950	0.50106	360	3
0.28453	0.25983	0.38335	0.51671	0.28154	0.60400	0.51878	0.19363	0.41005	0.58788	361	1
0.53587	0.42890	0.69546	0.66102	0.49456	0.51421	0.75121	0.46931	0.40649	0.78712	362	2
0.39526	0.60973	0.42592	0.58748	0.61086	0.47144	0.57638	0.31271	0.58672	0.57351	363	3
0.55806	0.53580	0.50308	0.55872	0.41778	0.64597	0.30470	0.74370	0.32417	0.70187	364	1
0.59195	0.61155	0.59864	0.33480	0.66973	0.49581	0.47214	0.59451	0.61822	0.43317	365	2
0.74600	0.79267	0.67324	0.89219	0.67996	0.77442	0.65864	0.80241	0.72788	0.73764	366	3
0.51459	0.40745	0.66053	0.34506	0.51716	0.54049	0.54529	0.46577	0.42343	0.64813	367	1
0.41459	0.61713	0.54441	0.48348	0.46046	0.69640	0.43414	0.52708	0.49933	0.55875	368	2
0.53629	0.68234	0.63511	0.54512	0.63865	0.58072	0.44089	0.72165	0.62431	0.46779	369	3
0.44332	0.47468	0.42367	0.39152	0.34884	0.55258	0.24403	0.48029	0.36355	0.25370	370	1
0.28257	0.44482	0.54152	0.15862	0.56275	0.40622	0.37336	0.42238	0.46137	0.43600	371	2
0.61398	0.74522	0.66861	0.57843	0.50298	0.69608	0.59150	0.50207	0.74812	0.55657	372	3
0.60775	0.74311	0.66054	0.66179	0.73906	0.66330	0.68855	0.63311	0.78266	0.64013	373	1
0.43128	0.52827	0.64274	0.38533	0.56267	0.56214	0.62997	0.43563	0.69290	0.35031	374	2
0.61626	0.63393	0.54941	0.55395	0.72842	0.65057	0.54485	0.60810	0.55849	0.59515	375	3
0.47088	0.47972	0.59464	0.39101	0.40087	0.53675	0.30747	0.56762	0.54738	0.45283	376	1
0.37299	0.80643	0.57966	0.41031	0.43625	0.74314	0.42187	0.58779	0.46910	0.63414	377	2
0.41871	0.39640	0.62854	0.38206	0.66758	0.49495	0.54209	0.39233	0.54679	0.62291	378	3
0.56911	0.60960	0.50147	0.44495	0.65095	0.54025	0.54393	0.50853	0.64068	0.42581	379	1
0.55250	0.55053	0.43579	0.66593	0.51146	0.59721	0.60421	0.48102	0.57150	0.58541	380	2
0.53410	0.38495	0.66583	0.56286	0.42255	0.45062	0.52958	0.31477	0.59935	0.58370	381	3
0.70073	0.27076	0.60015	0.42441	0.40157	0.50277	0.49956	0.48126	0.44368	0.46701	382	1
0.45963	0.63811	0.43603	0.62544	0.71419	0.52612	0.55807	0.62049	0.39419	0.66841	383	2
0.53876	0.53512	0.35940	0.56256	0.48756	0.26413	0.74730	0.30418	0.53877	0.43424	384	3
0.60887	0.49563	0.67867	0.57421	0.59051	0.57463	0.56596	0.61977	0.45138	0.74451	385	1
0.36413	0.63031	0.35151	0.55403	0.39673	0.66453	0.50559	0.45370	0.54383	0.59829	386	2
0.62959	0.54494	0.34559	0.53628	0.37023	0.49559	0.50915	0.34779	0.67832	0.30234	387	3
0.48896	0.40917	0.41599	0.37064	0.37443	0.46040	0.48929	0.27597	0.42508	0.39029	388	1
0.73980	0.69012	0.61995	0.66712	0.97945	0.57410	0.70997	0.76659	0.71863	0.73520	389	2
0.36946	0.54453	0.56419	0.63285	0.34428	0.79745	0.36039	0.57007	0.42066	0.54548	390	3
0.36220	0.59491	0.74076	0.23474	0.71476	0.54481	0.65983	0.30764	0.67501	0.45283	391	1
0.63780	0.51917	0.63805	0.46651	0.68780	0.50032	0.65632	0.55640	0.54168	0.42659	392	2
0.64247	0.53648	0.62178	0.40327	0.69161	0.43327	0.51680	0.67850	0.35264	0.60435	393	3
0.57283	0.61508	0.70723	0.67633	0.57051	0.78574	0.54444	0.64318	0.69499	0.69893	394	1
0.55712	0.41867	0.37549	0.64621	0.40639	0.30049	0.53844	0.44786	0.30819	0.50841	395	2
0.44561	0.58418	0.52830	0.55080	0.60880	0.40946	0.70382	0.64613	0.36424	0.58629	396	3
0.58840	0.54041	0.71002	0.51206	0.67646	0.38933	0.73676	0.44420	0.59158	0.74258	397	1
0.47082	0.58657	0.57283	0.45059	0.64024	0.52522	0.50831	0.47358	0.64125	0.40378	398	2
0.66262	0.78987	0.78654	0.73550	0.75884	0.79333	0.74428	0.77224	0.72917	0.86792	399	3
0.60414	0.49432	0.59816	0.57953	0.62094	0.58315	0.57192	0.70389	0.55375	0.55644	400	1
0.33768	0.54860	0.41176	0.40657	0.47219	0.45352	0.39784	0.43834	0.55824	0.38249	401	2
0.65953	0.55971	0.39196	0.73587	0.41782	0.47510	0.62345	0.67521	0.47117	0.44684	402	3
0.54321	0.58498	0.40116	0.60969	0.34815	0.53445	0.48058	0.38578	0.61836	0.23651	403	1
0.53819	0.67023	0.49056	0.70570	0.46037	0.64367	0.49699	0.52994	0.53782	0.64398	404	2
0.66005	0.69338	0.64278	0.53156	0.67520	0.54761	0.69779	0.57711	0.62993	0.54808	405	3
0.71359	0.36576	0.76710	0.36783	0.82172	0.59070	0.49313	0.57466	0.60795	0.61809	406	1
0.51517	0.40440	0.45345	0.51309	0.21901	0.53226	0.50226	0.30076	0.50766	0.40784	407	2
0.50687	0.36416	0.42707	0.41646	0.30192	0.52110	0.30132	0.52198	0.42563	0.19815	408	3
0.29530	0.54833	0.43198	0.29782	0.54324	0.43457	0.59133	0.38384	0.47478	0.57948	409	1
0.41726	0.52644	0.54660	0.48190	0.31596	0.64026	0.42876	0.66318	0.52969	0.53186	410	2
0.41053	0.58386	0.38092	0.48615	0.47304	0.52704	0.51933	0.50027	0.48812	0.53348	411	3
0.59370	0.86254	0.58634	0.50001	0.73359	0.66572	0.67756	0.59360	0.66035	0.61607	412	1
0.49492	0.46593	0.41420	0.64397	0.56226	0.25186	0.53654	0.67860	0.40869	0.58033	413	2
0.58367	0.67520	0.64534	0.61025	0.56595	0.70626	0.52290	0.76723	0.54176	0.75710	414	3
0.43838	0.65024	0.44213	0.57898	0.29354	0.61046	0.46915	0.53673	0.35883	0.45916	415	1
0.27759	0.57560	0.25889	0.53995	0.58150	0.23111	0.45790	0.37941	0.55571	0.34944	416	2
0.47534	0.53816	0.68836	0.40213	0.52451	0.39567	0.65421	0.54695	0.40162	0.70614	417	3
0.51042	0.48454	0.56002	0.63616	0.46529	0.60368	0.62376	0.52982	0.46326	0.58743	418	1
0.54670	0.45280	0.39458	0.41994	0.38457	0.40606	0.64919	0.30635	0.46917	0.51485	419	2
0.48995	0.60385	0.54098	0.45251	0.65232	0.36047	0.60560	0.57348	0.56756	0.50655	420	3
0.40707	0.43710	0.42326	0.49203	0.38068	0.36915	0.44802	0.43670	0.34155	0.52728	421	1
0.46090	0.55833	0.37160	0.59988	0.53681	0.55549	0.47667	0.36684	0.56629	0.70742	422	2
0.43843	0.26547	0.62580	0.23473	0.46092	0.29530	0.49558	0.31848	0.38602	0.46350	423	3
0.57434	0.48632	0.61756	0.47927	0.56566	0.37371	0.61268	0.50278	0.52250	0.48433	424	1
0.56391	0.40231	0.50535	0.62131	0.44063	0.46694	0.53405	0.60227	0.54076	0.50219	425	2
0.48648	0.44233	0.30314	0.55333	0.34547	0.48353	0.44943	0.51499	0.41244	0.34437	426	3
0.70234	0.63851	0.58002	0.61647	0.61992	0.55528	0.71882	0.43915	0.70714	0.51812	427	1
0.50286	0.55411	0.29555	0.37842	0.76368	0.34922	0.29884	0.58062	0.57984	0.45503	428	2
0.61209	0.63436	0.52697	0.78160	0.55229	0.55453	0.87540	0.48634	0.75922	0.48589	429	3
0.40610	0.45577	0.57324	0.48705	0.44899	0.43781	0.49987	0.53952	0.55598	0.57910	430	1
0.48446	0.36796	0.36658	0.42196	0.42658	0.41487	0.29491	0.45852	0.31410	0.39121	431	2
0.63799	0.54204	0.29347	0.51004	0.53310	0.70501	0.25519	0.71242	0.32527	0.40679	432	3
0.47664	0.41905	0.51900	0.51086	0.39880	0.38436	0.48858	0.58360	0.30038	0.48826	433	1
0.68531	0.54672	0.44268	0.58918	0.66967	0.58120	0.59777	0.65622	0.50238	0.55826	434	2
0.50510	0.59461	0.69764	0.38606	0.50914	0.62711	0.63414	0.57804	0.58089	0.49393	435	3
0.19953	0.51392	0.35579	0.42550	0.38538	0.41649	0.18764	0.40604	0.39801	0.45516	436	1
0.41529	0.39289	0.51645	0.63032	0.50625	0.43683	0.46630	0.36397	0.41938	0.60378	437	2
0.77596	0.36778	0.75902	0.29079	0.64163	0.29394	0.71876	0.48373	0.43572	0.32436	438	3
0.52714	0.61847	0.50491	0.68999	0.60231	0.50962	0.50975	0.72364	0.68408	0.47978	439	1
0.31757	0.25651	0.25555	0.42336	0.30229	0.38432	0.29514	0.17711	0.34366	0.42357	440	2
0.44709	0.42950	0.29632	0.41451	0.39559	0.27882	0.44272	0.32746	0.33069	0.27236	441	3
0.70790	0.60782	0.39470	0.51180	0.50185	0.48691	0.52088	0.60746	0.43016	0.46286	442	1
0.22654	0.48561	0.33581	0.19999	0.47387	0.40847	0.30584	0.35542	0.30832	0.39786	443	2
0.46663	0.56950	0.40518	0.41348	0.69547	0.26072	0.54196	0.49957	0.50731	0.32857	444	3
0.62617	0.58927	0.54752	0.41756	0.68776	0.48989	0.60534	0.53089	0.55936	0.41327	445	1
0.47110	0.38912	0.32083	0.33950	0.36703	0.27689	0.24174	0.47577	0.37148	0.16503	446	2
0.55983	0.53238	0.52106	0.62301	0.59913	0.43777	0.56852	0.63594	0.42888	0.69057	447	3
0.67557	0.49039	0.58005	0.57092	0.49100	0.48948	0.70590	0.50272	0.52988	0.53692	448	1
0.50098	0.38751	0.48817	0.15289	0.61348	0.24526	0.48353	0.39684	0.28719	0.38660	449	2
0.67939	0.64893	0.54574	0.55232	0.57400	0.62351	0.49029	0.71676	0.54307	0.35904	450	3
0.39085	0.66506	0.54407	0.47511	0.66155	0.55127	0.33444	0.59489	0.58393	0.50944	451	1
0.42716	0.68300	0.72011	0.46037	0.73237	0.44480	0.75309	0.71739	0.40259	0.72080	452	2
0.38900	0.51377	0.65616	0.31603	0.52536	0.53288	0.40086	0.39624	0.74493	0.50420	453	3
0.54831	0.47580	0.43545	0.48790	0.66276	0.45202	0.56144	0.55735	0.43564	0.51859	454	1
0.34605	0.56244	0.54128	0.44732	0.38475	0.38678	0.52338	0.35223	0.45373	0.56898	455	2
0.64488	0.88504	0.60935	0.59976	0.85736	0.78230	0.53958	0.73107	0.70663	0.79157	456	3
0.62782	0.59380	0.45770	0.45887	0.55998	0.56490	0.55799	0.50073	0.65119	0.26843	457	1
0.66253	0.43969	0.37757	0.49785	0.77783	0.36834	0.47840	0.69214	0.46566	0.41235	458	2
0.59665	0.52018	0.42581	0.71865	0.49341	0.45744	0.86134	0.29066	0.61788	0.47610	459	3
0.54445	0.45992	0.54052	0.53720	0.49649	0.58317	0.27386	0.63819	0.45455	0.64385	460	1
0.63884	0.50149	0.51272	0.55742	0.56144	0.37278	0.58668	0.72275	0.48978	0.46755	461	2
0.33744	0.40904	0.34696	0.33349	0.29568	0.30887	0.43059	0.21182	0.46596	0.30024	462	3
0.28700	0.25423	0.43886	0.24603	0.44502	0.22579	0.46985	0.26495	0.33128	0.42569	463	1
0.57756	0.33984	0.51127	0.23134	0.63031	0.27673	0.46644	0.33789	0.40925	0.38239	464	2
0.79009	0.47028	0.45747	0.58375	0.44543	0.47346	0.50110	0.67419	0.47735	0.34200	465	3
0.36174	0.37422	0.39862	0.47526	0.24956	0.37521	0.38668	0.45228	0.36896	0.35114	466	1
0.44588	0.54637	0.51455	0.40706	0.73010	0.43722	0.50768	0.26051	0.66359	0.46107	467	2
0.29325	0.36091	0.25085	0.34253	0.30314	0.24686	0.17430	0.40308	0.31413	0.22942	468	3
0.19028	0.29013	0.26466	0.35036	0.40087	0.24060	0.37221	0.25508	0.27722	0.55285	469	1
0.31636	0.55672	0.49037	0.21849	0.65412	0.32638	0.45097	0.47568	0.47575	0.34412	470	2
0.60587	0.50211	0.70100	0.60263	0.53022	0.44805	0.70989	0.53464	0.53341	0.52043	471	3
0.49721	0.40443	0.53000	0.48222	0.59879	0.31297	0.71524	0.20146	0.64765	0.45433	472	1
0.55248	0.52597	0.44482	0.59469	0.57581	0.46018	0.43701	0.56737	0.40969	0.66248	473	2
0.55376	0.53391	0.80467	0.65611	0.53509	0.49883	0.60562	0.59616	0.60151	0.60723	474	3
0.42971	0.37641	0.47028	0.42795	0.44804	0.31994	0.46562	0.37931	0.50435	0.44170	475	1
0.70188	0.63780	0.59762	0.58909	0.69086	0.68779	0.58887	0.76272	0.47987	0.80267	476	2
0.55848	0.52065	0.40998	0.51103	0.59067	0.24871	0.58727	0.61039	0.47938	0.30145	477	3
0.45143	0.34565	0.48793	0.52509	0.33857	0.37763	0.39291	0.60227	0.19446	0.52893	478	1
0.47139	0.48537	0.58937	0.56736	0.69683	0.55969	0.63202	0.56964	0.57239	0.69309	479	2
0.53777	0.62966	0.69324	0.63895	0.64092	0.58417	0.53066	0.75808	0.46860	0.64893	480	3
0.64168	0.60827	0.63987	0.65299	0.49306	0.68381	0.53906	0.66731	0.48034	0.68163	481	1
0.27109	0.25713	0.37287	0.25613	0.34736	0.39086	0.32193	0.15066	0.37616	0.32356	482	2
0.64892	0.23869	0.65512	0.47333	0.34915	0.55099	0.40687	0.53165	0.47473	0.52265	483	3
0.28042	0.41583	0.72350	0.06131	0.69726	0.36429	0.43825	0.47397	0.47569	0.43188	484	1
0.58912	0.51008	0.52687	0.58667	0.43664	0.73642	0.50149	0.61377	0.58382	0.49628	485	2
0.32429	0.36310	0.34654	0.56334	0.17835	0.45410	0.56142	0.33053	0.47614	0.43057	486	3
0.53593	0.54021	0.36341	0.48272	0.51611	0.39065	0.45330	0.43540	0.56289	0.42280	487	1
0.52509	0.64622	0.51621	0.53500	0.46196	0.76033	0.51870	0.50719	0.47012	0.48658	488	2
0.52364	0.45126	0.54169	0.44726	0.39957	0.46105	0.40873	0.68177	0.25719	0.59956	489	3
0.59705	0.66429	0.53302	0.57107	0.72224	0.56772	0.65987	0.58898	0.50186	0.56275	490	1
0.53641	0.35962	0.63375	0.59550	0.41096	0.50371	0.55511	0.56097	0.54097	0.44051	491	2
0.76136	0.50186	0.79185	0.67917	0.54539	0.67711	0.80545	0.58542	0.61324	0.59563	492	3
0.60966	0.58406	0.71348	0.50315	0.78638	0.68006	0.49927	0.54750	0.72262	0.69460	493	1
0.57661	0.58963	0.46375	0.60407	0.51365	0.48597	0.63047	0.53083	0.51802	0.55429	494	2
0.59110	0.48110	0.46467	0.76592	0.45571	0.43780	0.68273	0.55663	0.48183	0.48341	495	3
0.53661	0.48914	0.48998	0.62201	0.62263	0.53564	0.57368	0.31302	0.62790	0.54239	496	1
0.56338	0.34362	0.39386	0.46389	0.40118	0.42700	0.29935	0.46173	0.41860	0.42668	497	2
0.45327	0.45365	0.57187	0.47746	0.36328	0.65514	0.47264	0.49518	0.57701	0.52927	498	3
0.54693	0.48598	0.59146	0.38996	0.49848	0.65446	0.53940	0.55196	0.50430	0.37492	499	1
0.52675	0.43984	0.39446	0.41491	0.41896	0.19924	0.29450	0.49299	0.42903	0.26837	500	2
0.42698	0.64423	0.41403	0.63182	0.38038	0.66324	0.47956	0.58759	0.50736	0.52729	501	3
0.43846	0.41380	0.46798	0.25658	0.60262	0.37195	0.45423	0.30566	0.46134	0.37391	502	1
0.71757	0.71420	0.70943	0.69404	0.68066	0.62664	0.70123	0.78176	0.65911	0.75503	503	2
0.64321	0.53883	0.58901	0.33079	0.74115	0.44332	0.64518	0.33822	0.69125	0.53099	504	3
0.41143	0.48891	0.48957	0.41056	0.61266	0.36361	0.61748	0.60989	0.28516	0.68287	505	1
0.57496	0.83891	0.49117	0.76300	0.70538	0.59333	0.74923	0.65182	0.66805	0.77689	506	2
0.41586	0.43880	0.77091	0.49256	0.38110	0.50936	0.77401	0.34359	0.54607	0.57008	507	3
0.35133	0.50354	0.46656	0.37520	0.48287	0.58410	0.38185	0.39915	0.33515	0.54873	508	1
0.51249	0.31836	0.61528	0.36491	0.46082	0.48584	0.52437	0.48917	0.46722	0.33227	509	2
0.56368	0.49102	0.58222	0.58317	0.41510	0.55372	0.59091	0.55878	0.51589	0.32443	510	3
0.57444	0.20920	0.46126	0.42977	0.35771	0.70066	0.18068	0.65696	0.38674	0.51837	511	1
0.49569	0.47983	0.54425	0.45150	0.52703	0.64234	0.39519	0.45354	0.44892	0.70482	512	2
0.59532	0.44915	0.51325	0.53207	0.46594	0.46037	0.68670	0.48191	0.28165	0.65849	513	3
0.24941	0.48620	0.49490	0.30417	0.37616	0.33303	0.38445	0.33283	0.37418	0.33256	514	1
0.71719	0.56691	0.65597	0.53736	0.65652	0.58949	0.73668	0.47450	0.57272	0.45423	515	2
0.53372	0.39575	0.40943	0.43915	0.32118	0.58735	0.45023	0.42755	0.45555	0.37217	516	3
0.50546	0.32226	0.56168	0.25352	0.52258	0.29164	0.45732	0.42731	0.55892	0.39773	517	1
0.46148	0.65846	0.52784	0.32971	0.53936	0.48591	0.46618	0.42174	0.71094	0.35246	518	2
0.39079	0.45508	0.49571	0.52698	0.53938	0.34378	0.59325	0.54330	0.45244	0.72101	519	3
0.30142	0.73352	0.48097	0.36665	0.77368	0.20455	0.68137	0.44178	0.55109	0.53544	520	1
0.62388	0.50672	0.56458	0.69084	0.49340	0.59380	0.80844	0.48643	0.38518	0.72285	521	2
0.33360	0.36115	0.45474	0.37372	0.27784	0.41738	0.32792	0.37522	0.32230	0.43032	522	3
0.45057	0.61311	0.46814	0.72315	0.51764	0.58003	0.68159	0.50396	0.46149	0.67730	523	1
0.55786	0.39659	0.38802	0.57023	0.36099	0.55501	0.52350	0.32108	0.42428	0.69998	524	2
0.24345	0.67665	0.52764	0.44448	0.61711	0.30334	0.45853	0.44026	0.70004	0.62544	525	3
0.55773	0.49732	0.61137	0.49068	0.75993	0.55962	0.49909	0.70234	0.59222	0.61890	526	1
0.53453	0.79960	0.53100	0.70377	0.48506	0.65121	0.75910	0.54521	0.80656	0.57955	527	2
0.52383	0.68362	0.49297	0.40257	0.56519	0.48711	0.54942	0.63136	0.42502	0.49171	528	3
0.41677	0.61741	0.53636	0.54747	0.39677	0.77142	0.29820	0.65997	0.72448	0.40898	529	1
0.25461	0.55361	0.38494	0.53086	0.29591	0.53741	0.32700	0.50934	0.34580	0.55436	530	2
0.42062	0.73400	0.61600	0.32218	0.55326	0.62883	0.49727	0.54664	0.36907	0.70332	531	3
0.54388	0.58027	0.65179	0.67744	0.67583	0.53716	0.67593	0.58879	0.67532	0.65574	532	1
0.45887	0.54440	0.48577	0.39854	0.40116	0.54972	0.46981	0.50209	0.45548	0.42065	533	2
0.36246	0.47733	0.47077	0.29366	0.44077	0.40089	0.43992	0.48488	0.35731	0.45075	534	3
0.51353	0.65736	0.51107	0.69747	0.56270	0.68088	0.65511	0.60960	0.54555	0.63854	535	1
0.49404	0.63905	0.12313	0.55811	0.38578	0.71601	0.28585	0.40995	0.53812	0.48349	536	2
0.36321	0.43628	0.37207	0.28163	0.26526	0.46284	0.33403	0.27071	0.40054	0.27895	537	3
0.39184	0.49616	0.61913	0.41642	0.66398	0.26825	0.70838	0.46649	0.66449	0.44592	538	1
0.37958	0.70461	0.48089	0.62611	0.59842	0.60894	0.39043	0.55704	0.52492	0.60696	539	2
0.46502	0.43228	0.39146	0.61568	0.59136	0.33129	0.60986	0.38210	0.31951	0.60455	540	3
0.77834	0.46401	0.73437	0.64868	0.67257	0.68154	0.39044	0.81823	0.59100	0.42653	541	1
0.52725	0.30637	0.54670	0.37912	0.53948	0.38324	0.46837	0.54638	0.30858	0.53934	542	2
0.64815	0.59364	0.80097	0.62694	0.45912	0.72813	0.65340	0.69920	0.59166	0.62978	543	3
0.44997	0.48060	0.53296	0.44887	0.58078	0.40973	0.51223	0.57953	0.47105	0.40533	544	1
0.24399	0.25329	0.56262	0.22109	0.33056	0.29727	0.44738	0.28938	0.32006	0.44307	545	2
0.46930	0.52934	0.54396	0.43214	0.47040	0.39364	0.60619	0.42475	0.45291	0.41002	546	3
0.51674	0.57600	0.49786	0.54165	0.56468	0.49723	0.50729	0.58483	0.61139	0.53436	547	1
0.58376	0.53712	0.49246	0.61682	0.46519	0.48608	0.56662	0.49226	0.43571	0.61155	548	2
0.48823	0.40112	0.47799	0.44613	0.29344	0.74482	0.08449	0.60169	0.30598	0.51790	549	3
0.45384	0.33943	0.30602	0.55590	0.48788	0.29766	0.41979	0.39663	0.49632	0.23286	550	1
0.60568	0.50971	0.50731	0.53385	0.56135	0.45966	0.57606	0.54607	0.63535	0.37465	551	2
0.65964	0.48043	0.48842	0.47897	0.49169	0.48310	0.63180	0.52809	0.44100	0.40557	552	3
0.58501	0.50815	0.68160	0.39863	0.72096	0.65764	0.38677	0.59824	0.63400	0.48908	553	1
0.38620	0.41220	0.62449	0.61073	0.45459	0.58524	0.57500	0.42727	0.46556	0.69658	554	2
0.54514	0.39515	0.43904	0.50849	0.45453	0.19958	0.71246	0.46984	0.49250	0.40256	555	3
0.38800	0.48473	0.44662	0.58091	0.47222	0.43015	0.53092	0.40620	0.57643	0.46616	556	1
0.33455	0.85607	0.28186	0.65205	0.53014	0.48370	0.50766	0.63903	0.54571	0.64983	557	2
0.50600	0.67006	0.72267	0.65955	0.52773	0.61783	0.71815	0.66269	0.72741	0.71804	558	3
0.55616	0.45330	0.57296	0.28737	0.66601	0.51567	0.36580	0.41574	0.42798	0.52966	559	1
0.64306	0.42889	0.52205	0.47772	0.46935	0.33939	0.46445	0.56857	0.41501	0.29585	560	2
0.50908	0.43022	0.31732	0.70227	0.32498	0.46577	0.64925	0.28833	0.51039	0.40830	561	3
0.34409	0.31545	0.26261	0.41116	0.28910	0.31610	0.42344	0.36219	0.19285	0.31098	562	1
0.44625	0.20846	0.61804	0.32865	0.38930	0.36544	0.56484	0.12739	0.64359	0.33490	563	2
0.45059	0.44474	0.62405	0.32386	0.55316	0.34623	0.48508	0.50831	0.53231	0.43590	564	3
0.44722	0.65991	0.34093	0.57987	0.46808	0.62401	0.33435	0.56929	0.70333	0.46978	565	1
0.80634	0.47907	0.77668	0.55972	0.51828	0.63429	0.55685	0.67275	0.38787	0.58804	566	2
0.63049	0.56989	0.59381	0.46612	0.77853	0.68116	0.47391	0.58040	0.68202	0.49636	567	3
0.37624	0.80666	0.28952	0.57763	0.36762	0.38197	0.39891	0.77448	0.40871	0.39933	568	1
0.24934	0.49440	0.46709	0.47059	0.29763	0.50072	0.41642	0.46140	0.42659	0.53214	569	2
0.58422	0.39321	0.41143	0.40524	0.59799	0.38590	0.46695	0.34884	0.45940	0.37397	570	3
0.63241	0.30561	0.62583	0.26966	0.71831	0.53237	0.47761	0.45269	0.52094	0.47735	571	1
0.75676	0.36797	0.55120	0.39489	0.43265	0.59197	0.51703	0.49005	0.43509	0.33212	572	2
0.55083	0.39196	0.53219	0.61641	0.48432	0.49889	0.49005	0.72731	0.36381	0.54744	573	3
0.54342	0.63153	0.42387	0.55763	0.62915	0.42608	0.65712	0.60288	0.48869	0.70640	574	1
0.43581	0.42738	0.33639	0.58071	0.37278	0.58835	0.44851	0.46828	0.42848	0.53391	575	2
0.57792	0.49645	0.60945	0.79292	0.35835	0.54454	0.70066	0.32106	0.66564	0.50961	576	3
0.71937	0.66535	0.44625	0.53715	0.70816	0.73119	0.50584	0.70251	0.71152	0.56758	577	1
0.64831	0.71556	0.56174	0.72829	0.59302	0.59589	0.66738	0.56611	0.76967	0.61529	578	2
0.31713	0.62283	0.38392	0.69410	0.45195	0.51997	0.44202	0.54780	0.54492	0.53160	579	3
0.50292	0.25773	0.53431	0.42444	0.40976	0.36159	0.48111	0.45184	0.43209	0.32958	580	1
0.50202	0.35220	0.51054	0.33725	0.36362	0.45487	0.42967	0.37127	0.29651	0.38365	581	2
0.46291	0.30322	0.35602	0.23391	0.37137	0.34261	0.22684	0.39377	0.24244	0.26644	582	3
0.48250	0.33009	0.41046	0.36933	0.57714	0.41434	0.35765	0.38790	0.41293	0.37304	583	1
0.36899	0.51834	0.50394	0.35976	0.55793	0.51158	0.42683	0.41159	0.28659	0.54786	584	2
0.67511	0.33842	0.56152	0.44747	0.55770	0.45952	0.59782	0.45934	0.58365	0.54842	585	3
0.19848	0.45841	0.49566	0.42004	0.50031	0.40834	0.43653	0.59356	0.42018	0.67725	586	1
0.33988	0.63708	0.42137	0.39255	0.40585	0.60215	0.48122	0.40716	0.36243	0.45783	587	2
0.20614	0.37144	0.36806	0.32586	0.40676	0.26135	0.38659	0.27707	0.44806	0.34610	588	3
0.43878	0.46908	0.67507	0.31151	0.42993	0.64604	0.36392	0.41707	0.47393	0.42687	589	1
0.62197	0.46863	0.63364	0.46355	0.39780	0.64337	0.38547	0.69690	0.45838	0.44447	590	2
0.52928	0.61010	0.58978	0.42810	0.83444	0.48945	0.56782	0.69524	0.59084	0.66926	591	3
0.43895	0.35028	0.48185	0.29899	0.47640	0.39028	0.46056	0.43097	0.49527	0.40569	592	1
0.34536	0.68021	0.64205	0.40138	0.55964	0.72164	0.56358	0.57265	0.54066	0.71198	593	2
0.53195	0.35168	0.46977	0.62311	0.29394	0.59111	0.25697	0.57663	0.37972	0.47576	594	3
0.44165	0.45109	0.46683	0.32607	0.47254	0.46579	0.36683	0.56009	0.37361	0.41348	595	1
0.55149	0.67937	0.71700	0.69567	0.74379	0.65756	0.71561	0.56590	0.65867	0.85704	596	2
0.51721	0.38189	0.63430	0.56438	0.52895	0.50807	0.72354	0.42011	0.77798	0.46744	597	3
0.44616	0.59178	0.46106	0.53063	0.67814	0.48100	0.48445	0.57409	0.32965	0.54683	598	1
0.53373	0.56112	0.53830	0.57075	0.62588	0.49859	0.60065	0.63206	0.62981	0.65935	599	2
0.39638	0.31725	0.55735	0.44714	0.46564	0.52109	0.44951	0.24449	0.53715	0.51018	600	3
0.48235	0.57241	0.67014	0.41764	0.50507	0.52145	0.45959	0.46556	0.69979	0.33583	601	1
0.38240	0.63359	0.60424	0.30936	0.68202	0.35071	0.42606	0.61510	0.57167	0.54505	602	2
0.66721	0.44779	0.58222	0.40742	0.39834	0.51963	0.36137	0.77226	0.38877	0.34511	603	3
0.69642	0.43092	0.57669	0.45468	0.59698	0.52729	0.68095	0.35103	0.46926	0.41090	604	1
0.38157	0.47666	0.58692	0.49920	0.59583	0.38508	0.54896	0.47852	0.54884	0.54231	605	2
0.39333	0.49504	0.57544	0.34869	0.55377	0.51147	0.40499	0.58817	0.51848	0.47965	606	3
0.54163	0.64705	0.26475	0.50233	0.61792	0.48787	0.43422	0.50411	0.52487	0.43790	607	1
0.55897	0.56694	0.45196	0.55848	0.51185	0.75984	0.35011	0.55820	0.63082	0.57415	608	2
0.34666	0.28576	0.27587	0.31154	0.40117	0.28652	0.28186	0.35391	0.32009	0.27560	609	3
0.63598	0.62021	0.60461	0.51280	0.76556	0.52606	0.55194	0.67730	0.54308	0.61529	610	1
0.71600	0.44727	0.42571	0.84876	0.48777	0.49787	0.64015	0.56002	0.43671	0.56716	611	2
0.59741	0.60556	0.50899	0.58312	0.30826	0.68789	0.38451	0.56540	0.46131	0.51994	612	3
0.62204	0.68407	0.52381	0.83269	0.55109	0.68450	0.59154	0.80526	0.49021	0.66333	613	1
0.48729	0.43422	0.50401	0.61673	0.41002	0.43516	0.33667	0.48436	0.44454	0.51490	614	2
0.48365	0.71155	0.71798	0.49726	0.57330	0.59933	0.66899	0.53203	0.69670	0.66609	615	3
0.52013	0.48559	0.56845	0.66089	0.45907	0.42234	0.73272	0.28385	0.48098	0.68279	616	1
0.54061	0.50691	0.65530	0.67468	0.52508	0.40885	0.59386	0.68872	0.38214	0.71229	617	2
0.61094	0.56610	0.49215	0.65156	0.47190	0.73825	0.38484	0.63278	0.62691	0.56092	618	3
0.44216	0.35919	0.40218	0.25212	0.49696	0.34408	0.44738	0.31991	0.43268	0.38796	619	1
0.50972	0.49859	0.65859	0.58327	0.49087	0.58817	0.69608	0.27590	0.64418	0.58430	620	2
0.36406	0.69081	0.54471	0.55844	0.52307	0.55411	0.55460	0.59954	0.52932	0.61349	621	3
0.72100	0.37079	0.30260	0.47069	0.49408	0.70367	0.32341	0.44709	0.45218	0.48015	622	1
0.36127	0.34212	0.23376	0.30991	0.45025	0.32784	0.38295	0.40036	0.23848	0.40733	623	2
0.62443	0.49023	0.29405	0.68052	0.27252	0.62724	0.45905	0.51728	0.36482	0.49911	624	3
0.49085	0.53317	0.44199	0.65556	0.61723	0.70493	0.41454	0.57345	0.48668	0.71458	625	1
0.45776	0.65581	0.26386	0.57988	0.53875	0.34223	0.66124	0.38063	0.57656	0.50428	626	2
0.35941	0.22978	0.51975	0.29483	0.37770	0.42415	0.25943	0.39302	0.32530	0.43405	627	3
0.50292	0.49192	0.37922	0.50016	0.42416	0.33622	0.35235	0.50896	0.34779	0.46869	628	1
0.40946	0.59609	0.54642	0.47875	0.53995	0.63347	0.44143	0.54937	0.60851	0.59463	629	2
0.59029	0.55391	0.60196	0.71254	0.61159	0.54524	0.68223	0.66732	0.59739	0.62258	630	3
0.64974	0.47133	0.44767	0.60653	0.31385	0.69319	0.46711	0.46146	0.57696	0.24465	631	1
0.76875	0.58990	0.55829	0.64348	0.73505	0.41216	0.66270	0.67349	0.62702	0.46966	632	2
0.61723	0.55171	0.52470	0.52147	0.53341	0.72472	0.57504	0.59361	0.62033	0.24938	633	3
0.24956	0.43727	0.41866	0.16618	0.53101	0.44030	0.25183	0.48353	0.26015	0.43091	634	1
0.53427	0.38069	0.40995	0.22633	0.44133	0.53234	0.41132	0.21990	0.63484	0.36177	635	2
0.48310	0.46353	0.64071	0.48104	0.53225	0.46786	0.55351	0.45210	0.58826	0.44346	636	3
0.36223	0.61739	0.53888	0.48293	0.47039	0.62550	0.36030	0.62415	0.51241	0.61395	637	1
0.26605	0.37810	0.36482	0.24019	0.34030	0.38712	0.36342	0.36657	0.42611	0.34314	638	2
0.52808	0.52699	0.46256	0.63010	0.66647	0.54373	0.33136	0.75802	0.33367	0.59421	639	3
0.47059	0.38882	0.41697	0.33626	0.36496	0.44979	0.41304	0.25686	0.42619	0.44352	640	1
0.68722	0.56657	0.66048	0.76038	0.56030	0.54306	0.74815	0.48867	0.62215	0.65960	641	2
0.49916	0.37143	0.47323	0.38884	0.61567	0.37715	0.39589	0.51881	0.58804	0.47834	642	3
0.48966	0.35271	0.41725	0.63924	0.33130	0.66490	0.40378	0.47527	0.67097	0.49343	643	1
0.30450	0.45625	0.44861	0.45620	0.40682	0.53073	0.56519	0.27242	0.51489	0.57962	644	2
0.33446	0.29743	0.54735	0.28589	0.38037	0.43715	0.45931	0.30026	0.38728	0.50327	645	3
0.62913	0.62709	0.63993	0.63855	0.59569	0.69730	0.72989	0.55052	0.63760	0.71994	646	1
0.57748	0.39956	0.70803	0.44743	0.67863	0.27089	0.53556	0.52696	0.58774	0.33968	647	2
0.36231	0.60709	0.44513	0.61032	0.27161	0.52310	0.37951	0.46710	0.42858	0.41537	648	3
0.47120	0.38887	0.48404	0.58120	0.58536	0.42157	0.72603	0.41104	0.57337	0.50117	649	1
0.49895	0.57522	0.58245	0.54627	0.64317	0.38346	0.66782	0.62888	0.26012	0.78331	650	2
0.33602	0.28604	0.40547	0.35606	0.30735	0.23963	0.41952	0.35913	0.26610	0.31828	651	3
0.36922	0.51375	0.69006	0.35183	0.48591	0.65811	0.49147	0.51775	0.42769	0.55987	652	1
0.64830	0.37602	0.58188	0.54383	0.41105	0.59670	0.53572	0.57638	0.55453	0.27643	653	2
0.66962	0.61153	0.55356	0.59704	0.60220	0.68451	0.55632	0.55624	0.64155	0.53631	654	3
0.38910	0.45166	0.58594	0.48525	0.31430	0.56349	0.37080	0.43107	0.38706	0.58003	655	1
0.28331	0.47464	0.35593	0.60785	0.33814	0.21255	0.58671	0.43187	0.40318	0.49190	656	2
0.54872	0.65573	0.36296	0.52360	0.58991	0.39608	0.48493	0.60359	0.49573	0.48168	657	3
0.49343	0.59162	0.59973	0.61005	0.56261	0.73023	0.58845	0.52679	0.70283	0.75243	658	1
0.46192	0.49139	0.56225	0.42807	0.58540	0.44305	0.51416	0.68440	0.36642	0.62125	659	2
0.46394	0.67122	0.56064	0.59139	0.52132	0.70579	0.50293	0.67045	0.54954	0.51478	660	3
0.51334	0.80934	0.51744	0.64100	0.72280	0.69087	0.76020	0.49332	0.81513	0.58669	661	1
0.50123	0.56232	0.28863	0.47903	0.41379	0.56207	0.41840	0.63294	0.35437	0.52487	662	2
0.67199	0.62076	0.71040	0.61943	0.59273	0.58791	0.66365	0.66426	0.65329	0.58308	663	3
0.29273	0.36668	0.68150	0.24752	0.45806	0.44907	0.36115	0.54466	0.42760	0.54690	664	1
0.53736	0.63604	0.46549	0.48610	0.39104	0.71082	0.39115	0.48568	0.47990	0.48348	665	2
0.38200	0.31442	0.34579	0.52738	0.73571	0.27545	0.35646	0.49156	0.50235	0.59290	666	3
0.70024	0.66013	0.72182	0.78444	0.62930	0.69469	0.69056	0.60002	0.80633	0.55629	667	1
0.48316	0.41547	0.60780	0.58892	0.50723	0.35802	0.56342	0.42187	0.49678	0.54607	668	2
0.55758	0.34136	0.32749	0.54588	0.36267	0.40873	0.47673	0.29829	0.48637	0.37142	669	3
0.38368	0.32094	0.41400	0.40006	0.50126	0.25838	0.44312	0.35676	0.36174	0.37145	670	1
0.63194	0.47522	0.55808	0.49307	0.74106	0.44111	0.64280	0.59540	0.61058	0.58683	671	2
0.31163	0.35434	0.52353	0.42231	0.51153	0.26154	0.39488	0.63166	0.24462	0.51932	672	3
0.47154	0.59382	0.55996	0.25768	0.65645	0.50277	0.55039	0.50500	0.63289	0.39230	673	1
0.45083	0.58365	0.50637	0.33557	0.55551	0.54384	0.44743	0.31395	0.40788	0.47681	674	2
0.64476	0.72684	0.63787	0.76876	0.69888	0.56853	0.60494	0.82958	0.67798	0.62424	675	3
0.41455	0.64765	0.51333	0.50812	0.52265	0.43774	0.55710	0.48966	0.66830	0.50165	676	1
0.39952	0.45147	0.52442	0.42921	0.66282	0.36649	0.47179	0.47280	0.38136	0.52511	677	2
0.31336	0.41710	0.41424	0.30993	0.33231	0.43409	0.39049	0.28665	0.47808	0.29048	678	3
0.40616	0.25098	0.43706	0.21127	0.44390	0.29668	0.50941	0.36259	0.23759	0.40296	679	1
0.50462	0.41039	0.50528	0.75854	0.34198	0.65139	0.42960	0.54860	0.64970	0.34532	680	2
0.47100	0.74837	0.47164	0.56893	0.62528	0.52114	0.61431	0.44397	0.75778	0.47818	681	3
0.48746	0.58015	0.57194	0.39205	0.43875	0.43930	0.67313	0.59038	0.42638	0.45835	682	1
0.66033	0.64909	0.56620	0.62010	0.63068	0.56834	0.53330	0.81997	0.45361	0.77582	683	2
0.61125	0.39843	0.63730	0.47009	0.39180	0.53822	0.43945	0.59781	0.34556	0.46234	684	3
0.41927	0.78377	0.66816	0.62913	0.51165	0.65544	0.66162	0.62313	0.60844	0.77836	685	1
0.52411	0.55479	0.62743	0.66130	0.41613	0.61898	0.64345	0.44802	0.56548	0.70816	686	2
0.28605	0.37518	0.47750	0.26758	0.39454	0.52136	0.19123	0.52653	0.34783	0.34773	687	3
0.42378	0.40492	0.40987	0.46634	0.33954	0.28245	0.50951	0.49275	0.31406	0.41825	688	1
0.62334	0.47389	0.69165	0.61160	0.56426	0.66002	0.59779	0.66074	0.60449	0.63667	689	2
0.38697	0.61192	0.54396	0.30505	0.54147	0.45282	0.48324	0.44349	0.64868	0.42373	690	3
0.77183	0.61111	0.57508	0.65356	0.57559	0.71939	0.56148	0.58366	0.70660	0.49513	691	1
0.62644	0.21005	0.38305	0.43685	0.25439	0.49796	0.29759	0.40629	0.49274	0.19210	692	2
0.42077	0.50561	0.27760	0.44691	0.63523	0.43087	0.51070	0.49393	0.59394	0.39466	693	3
0.48529	0.45479	0.43490	0.49824	0.43286	0.23959	0.46617	0.31787	0.65970	0.36648	694	1
0.46253	0.54300	0.32511	0.62513	0.34807	0.42575	0.38819	0.36586	0.45301	0.38630	695	2
0.37135	0.73739	0.64082	0.47379	0.59224	0.62384	0.31547	0.76923	0.64648	0.49338	696	3
0.40347	0.71677	0.56838	0.55085	0.48412	0.42266	0.62012	0.60308	0.41945	0.61275	697	1
0.63403	0.30486	0.61314	0.44959	0.52864	0.61497	0.56585	0.34960	0.58101	0.49164	698	2
0.67105	0.56635	0.55965	0.65187	0.50020	0.65151	0.65603	0.66767	0.53954	0.54221	699	3
0.67192	0.65387	0.48066	0.77387	0.45640	0.77771	0.53769	0.69491	0.58004	0.60360	700	1
0.41529	0.56281	0.39197	0.49916	0.48029	0.30371	0.36838	0.48250	0.56774	0.35752	701	2
0.46511	0.56416	0.57000	0.49014	0.41990	0.78664	0.27778	0.59905	0.54249	0.48467	702	3
0.53749	0.48745	0.43962	0.73306	0.28644	0.56691	0.50231	0.43836	0.55416	0.53751	703	1
0.46272	0.41930	0.60115	0.28714	0.57508	0.33237	0.40049	0.55337	0.45085	0.32571	704	2
0.45179	0.61440	0.36549	0.58692	0.59969	0.43180	0.48987	0.35010	0.64732	0.43597	705	3
0.33810	0.55199	0.54033	0.30547	0.61641	0.36872	0.69542	0.44609	0.44361	0.69159	706	1
0.53712	0.42536	0.53878	0.29414	0.48910	0.54580	0.67020	0.49357	0.46846	0.48946	707	2
0.51008	0.48606	0.40966	0.44232	0.52244	0.34293	0.52095	0.39467	0.53488	0.37146	708	3
0.47558	0.51573	0.56982	0.44863	0.52214	0.46214	0.58227	0.41190	0.42687	0.52055	709	1
0.58570	0.60624	0.61419	0.56756	0.30565	0.70479	0.46693	0.69468	0.49691	0.30312	710	2
0.53237	0.44952	0.46887	0.59964	0.56075	0.47029	0.56302	0.54378	0.54546	0.54134	711	3
0.53543	0.45935	0.54224	0.54036	0.58013	0.49768	0.37541	0.62988	0.61398	0.43977	712	1
0.60902	0.30732	0.37818	0.43335	0.51690	0.37505	0.53803	0.45351	0.44267	0.41031	713	2
0.54243	0.49367	0.52333	0.61716	0.31292	0.58120	0.41882	0.66594	0.49826	0.49668	714	3
0.45000	0.42494	0.50732	0.36059	0.35727	0.45405	0.60512	0.32721	0.40836	0.48407	715	1
0.41163	0.53388	0.41179	0.50773	0.58838	0.37717	0.45000	0.71350	0.46434	0.43752	716	2
0.68271	0.68660	0.54771	0.58940	0.69173	0.67073	0.57960	0.59324	0.66479	0.52026	717	3
0.57722	0.66441	0.44706	0.62587	0.66965	0.63883	0.57237	0.58955	0.53525	0.54672	718	1
0.13358	0.73837	0.49958	0.43967	0.31529	0.39937	0.44762	0.30668	0.54995	0.57259	719	2
0.31502	0.45699	0.37876	0.41190	0.47575	0.42498	0.48716	0.32113	0.42103	0.52438	720	3
0.64679	0.52689	0.58098	0.52492	0.51096	0.49847	0.63757	0.53936	0.47786	0.48904	721	1
0.69846	0.47740	0.57413	0.46378	0.78658	0.46295	0.57969	0.65237	0.49153	0.52293	722	2
0.68996	0.43239	0.54805	0.55028	0.53265	0.45027	0.53336	0.44948	0.57796	0.43147	723	3
0.44460	0.31372	0.47154	0.33057	0.34848	0.51907	0.26869	0.48882	0.41926	0.48089	724	1
0.37616	0.52836	0.36470	0.45236	0.66179	0.28352	0.58537	0.40797	0.39282	0.55589	725	2
0.75689	0.62123	0.63998	0.70333	0.65758	0.67660	0.78806	0.64625	0.45487	0.66943	726	3
0.56583	0.66464	0.54349	0.53892	0.62139	0.56005	0.68997	0.55364	0.72686	0.50232	727	1
0.25529	0.49037	0.53174	0.47472	0.30011	0.72628	0.17759	0.58824	0.43747	0.53469	728	2
0.31174	0.48599	0.42098	0.31923	0.52641	0.49092	0.31183	0.52694	0.41569	0.31109	729	3
0.55889	0.58143	0.63881	0.61166	0.51711	0.58613	0.64548	0.60598	0.57063	0.63041	730	1
0.24303	0.40695	0.61007	0.44864	0.30186	0.48950	0.62148	0.30324	0.49485	0.76296	731	2
0.57665	0.34469	0.58077	0.55890	0.59196	0.50727	0.44173	0.55105	0.58943	0.47553	732	3
0.54362	0.56320	0.53836	0.48091	0.47883	0.53808	0.71842	0.53872	0.38383	0.66328	733	1
0.45845	0.65387	0.45486	0.41446	0.52329	0.44308	0.50802	0.60569	0.49576	0.40808	734	2
0.42218	0.46860	0.53895	0.59373	0.47840	0.43511	0.61733	0.31542	0.72112	0.62404	735	3
0.30780	0.36658	0.46860	0.35867	0.44671	0.45650	0.35683	0.40090	0.40483	0.35967	736	1
0.34416	0.42604	0.33931	0.46455	0.42982	0.31187	0.49872	0.52762	0.40145	0.46011	737	2
0.26394	0.64910	0.55697	0.48390	0.52734	0.48541	0.71385	0.28221	0.54170	0.52916	738	3
0.29545	0.31879	0.36653	0.23057	0.51433	0.21222	0.44509	0.22274	0.38179	0.25284	739	1
0.74724	0.44336	0.74124	0.11024	0.78397	0.46412	0.68843	0.36392	0.58813	0.56564	740	2
0.34075	0.25290	0.44750	0.39853	0.40812	0.47746	0.19516	0.47716	0.37188	0.54567	741	3
0.58888	0.47219	0.59498	0.54291	0.69371	0.48463	0.59485	0.51082	0.46900	0.62473	742	1
0.42917	0.51195	0.38755	0.27278	0.43915	0.37669	0.37636	0.47931	0.35789	0.25802	743	2
0.46019	0.35292	0.46678	0.68248	0.48028	0.46236	0.28225	0.46539	0.47648	0.59926	744	3
0.47630	0.39733	0.51976	0.47071	0.39964	0.44634	0.47904	0.39065	0.27191	0.68877	745	1
0.48156	0.44932	0.48910	0.53267	0.47820	0.43192	0.45648	0.50909	0.48962	0.47855	746	2
0.42574	0.45009	0.28237	0.59034	0.34637	0.53674	0.20415	0.52272	0.20211	0.58058	747	3
0.42182	0.49063	0.47966	0.52651	0.48316	0.64379	0.33647	0.68230	0.27079	0.62855	748	1
0.59106	0.49746	0.68039	0.42807	0.50118	0.65736	0.48733	0.70299	0.55178	0.64719	749	2
0.61212	0.63590	0.54395	0.67295	0.69945	0.52328	0.66115	0.53591	0.59541	0.65020	750	3
0.32556	0.49187	0.49809	0.44336	0.40578	0.70500	0.40166	0.55722	0.38941	0.76030	751	1
0.57765	0.31184	0.58702	0.25760	0.36644	0.62857	0.25731	0.58381	0.41981	0.42467	752	2
0.46492	0.68825	0.51172	0.68109	0.50903	0.55428	0.65411	0.49594	0.69003	0.67452	753	3
0.65657	0.63566	0.61868	0.58407	0.76172	0.60464	0.69617	0.61152	0.57454	0.71928	754	1
0.49156	0.62717	0.68563	0.72597	0.60408	0.49499	0.53100	0.77298	0.70890	0.63629	755	2
0.70008	0.86707	0.69269	0.76932	0.60669	0.72464	0.75214	0.70234	0.66251	0.77578	756	3
0.54831	0.32291	0.33916	0.41220	0.50537	0.33841	0.33466	0.33942	0.48412	0.35226	757	1
0.38535	0.51408	0.54295	0.47433	0.59249	0.50040	0.39749	0.58632	0.60047	0.49256	758	2
0.85424	0.47374	0.48475	0.46978	0.60392	0.44894	0.64636	0.55988	0.55388	0.37234	759	3
0.57566	0.49501	0.56900	0.69882	0.47189	0.51363	0.56890	0.64828	0.38121	0.52281	760	1
0.44000	0.46396	0.69702	0.41462	0.45530	0.35426	0.72136	0.25549	0.67875	0.34939	761	2
0.45152	0.38012	0.64209	0.29288	0.48705	0.39644	0.50874	0.58490	0.29179	0.37714	762	3
0.56403	0.63258	0.78790	0.50407	0.38450	0.63205	0.82199	0.38106	0.52138	0.68689	763	1
0.35252	0.59089	0.70512	0.39026	0.57845	0.55316	0.43389	0.65960	0.56870	0.50508	764	2
0.44621	0.22497	0.51943	0.36547	0.30685	0.37984	0.47129	0.20501	0.52132	0.27021	765	3
0.68348	0.38904	0.54370	0.64348	0.50435	0.61978	0.34148	0.80838	0.29185	0.60722	766	1
0.34712	0.49034	0.52950	0.28379	0.38835	0.44583	0.38346	0.47277	0.35265	0.39491	767	2
0.32061	0.37599	0.42130	0.50978	0.21424	0.59810	0.16983	0.44808	0.56819	0.36768	768	3
0.87292	0.41796	0.72947	0.57817	0.63921	0.58397	0.55107	0.66202	0.75234	0.38206	769	1
0.66911	0.51500	0.65603	0.62842	0.50835	0.66101	0.47517	0.71968	0.70025	0.39549	770	2
0.39884	0.52017	0.58458	0.34633	0.44789	0.35367	0.36058	0.60166	0.52177	0.30505	771	3
0.45419	0.49052	0.36469	0.67996	0.31830	0.40869	0.36663	0.45140	0.42701	0.31833	772	1
0.69345	0.68738	0.47374	0.67752	0.52218	0.63144	0.42335	0.71294	0.60534	0.42666	773	2
0.55695	0.67013	0.64891	0.64759	0.68509	0.78744	0.48850	0.55230	0.61642	0.78060	774	3
0.51887	0.25584	0.43501	0.42821	0.43526	0.37240	0.44284	0.24095	0.45852	0.48035	775	1
0.49786	0.52390	0.62348	0.58131	0.48521	0.71766	0.57438	0.49348	0.51284	0.68946	776	2
0.60803	0.65127	0.52800	0.54049	0.71236	0.58790	0.52349	0.69047	0.56550	0.62686	777	3
0.40859	0.53019	0.55428	0.46923	0.45403	0.56217	0.46222	0.44558	0.56932	0.48951	778	1
0.64591	0.37331	0.53546	0.31409	0.69758	0.39519	0.78412	0.36744	0.43471	0.55952	779	2
0.65075	0.45929	0.66153	0.60265	0.70327	0.46124	0.72692	0.57926	0.52196	0.61515	780	3
0.27983	0.65177	0.52736	0.34038	0.68855	0.36079	0.62521	0.44991	0.52702	0.42269	781	1
0.78502	0.16380	0.54487	0.52251	0.36548	0.51329	0.34194	0.53594	0.30203	0.30724	782	2
0.49041	0.36587	0.57982	0.42520	0.65015	0.35884	0.50177	0.56454	0.65532	0.28796	783	3
0.50274	0.54664	0.59490	0.59404	0.42892	0.65899	0.47281	0.63716	0.51568	0.46415	784	1
0.62076	0.79953	0.70755	0.49761	0.68798	0.62725	0.62507	0.67592	0.68319	0.52790	785	2
0.38603	0.30676	0.44831	0.37918	0.40616	0.37362	0.44558	0.32853	0.29107	0.43419	786	3
0.43913	0.54982	0.38338	0.47324	0.51449	0.52352	0.45161	0.46772	0.39226	0.59920	787	1
0.73352	0.77848	0.69441	0.69859	0.73288	0.53180	0.82114	0.60445	0.69741	0.64418	788	2
0.50074	0.32542	0.56948	0.42100	0.45405	0.57621	0.27775	0.57533	0.37955	0.46475	789	3
0.58707	0.66365	0.71157	0.46745	0.64160	0.76051	0.54291	0.62895	0.65337	0.69001	790	1
0.34164	0.36460	0.41921	0.40410	0.45742	0.36830	0.53606	0.29249	0.37507	0.43399	791	2
0.45334	0.30938	0.46972	0.56000	0.52940	0.53789	0.60270	0.44148	0.42127	0.63657	792	3
0.52333	0.61414	0.41854	0.47468	0.44190	0.68380	0.36586	0.52973	0.54891	0.53407	793	1
0.50562	0.55777	0.62064	0.54994	0.75719	0.50959	0.53229	0.61236	0.57662	0.75916	794	2
0.49220	0.81158	0.69993	0.70423	0.65514	0.59946	0.78181	0.61783	0.77460	0.61374	795	3
0.58696	0.68057	0.59789	0.75446	0.34993	0.64003	0.57575	0.58257	0.59721	0.61098	796	1
0.52981	0.61889	0.47204	0.70532	0.56078	0.54690	0.55995	0.61253	0.58544	0.50825	797	2
0.52093	0.54556	0.41274	0.60968	0.50244	0.50581	0.36768	0.43960	0.43314	0.58783	798	3
0.42357	0.40037	0.59247	0.49259	0.37636	0.42115	0.54528	0.43035	0.57400	0.36667	799	1
0.43636	0.30477	0.48811	0.27858	0.37949	0.35031	0.42736	0.46611	0.32664	0.41239	800	2
0.43236	0.49835	0.68514	0.46229	0.42324	0.45744	0.54930	0.57233	0.59076	0.55418	801	3
0.42569	0.38879	0.50543	0.47354	0.54273	0.64809	0.35739	0.39481	0.61504	0.53029	802	1
0.53506	0.24662	0.63287	0.33818	0.39010	0.50956	0.49877	0.28030	0.47025	0.44367	803	2
0.50870	0.76628	0.41727	0.40979	0.56933	0.50375	0.63827	0.37811	0.28422	0.54693	804	3
0.72758	0.52758	0.62376	0.59862	0.64607	0.43357	0.66158	0.76445	0.52010	0.47938	805	1
0.67604	0.57425	0.57654	0.67345	0.49847	0.68680	0.57723	0.54886	0.64169	0.53819	806	2
0.60588	0.67797	0.61525	0.65464	0.66154	0.71792	0.56012	0.56353	0.75515	0.66931	807	3
0.46669	0.46458	0.31784	0.52483	0.39880	0.42486	0.37839	0.43587	0.31087	0.41670	808	1
0.33753	0.42849	0.19979	0.31436	0.45378	0.12796	0.43161	0.12377	0.42329	0.21094	809	2
0.42573	0.55809	0.53960	0.64580	0.62548	0.40217	0.65694	0.54388	0.55578	0.59223	810	3
0.63486	0.58750	0.54450	0.64627	0.69272	0.40896	0.60638	0.81657	0.29553	0.58672	811	1
0.34079	0.59687	0.35189	0.74209	0.34442	0.48506	0.56070	0.48605	0.42976	0.50014	812	2
0.43742	0.39976	0.28179	0.85067	0.19174	0.57104	0.30382	0.50435	0.61019	0.44269	813	3
0.46506	0.49415	0.47746	0.52762	0.37591	0.28832	0.62809	0.55718	0.17446	0.45849	814	1
0.49763	0.52638	0.63174	0.51680	0.51391	0.55732	0.54962	0.45792	0.73618	0.53843	815	2
0.49977	0.52195	0.62656	0.81862	0.41604	0.52482	0.77328	0.42368	0.84805	0.52996	816	3
0.63944	0.34564	0.33250	0.66823	0.51172	0.41064	0.67946	0.37682	0.45730	0.45337	817	1
0.34412	0.41538	0.48333	0.55277	0.38727	0.45548	0.41011	0.39376	0.53063	0.44623	818	2
0.56051	0.30014	0.45947	0.28794	0.50485	0.40973	0.44985	0.37271	0.29677	0.39442	819	3
0.69355	0.30795	0.78733	0.58683	0.44133	0.64990	0.47541	0.74052	0.39184	0.69862	820	1
0.50738	0.50648	0.49003	0.40356	0.71913	0.34490	0.53303	0.47213	0.43071	0.63446	821	2
0.52892	0.69037	0.46438	0.77387	0.46775	0.57317	0.57467	0.76341	0.51445	0.61923	822	3
0.56075	0.72997	0.53137	0.44885	0.54202	0.70107	0.60489	0.63538	0.38786	0.56841	823	1
0.61175	0.45238	0.63237	0.58722	0.47950	0.57672	0.49408	0.60237	0.58898	0.55255	824	2
0.43555	0.57119	0.50407	0.43593	0.45818	0.47351	0.46960	0.35785	0.53708	0.39799	825	3
0.67626	0.45837	0.45669	0.43025	0.67212	0.47842	0.42253	0.57715	0.48183	0.44745	826	1
0.64337	0.61322	0.58627	0.56617	0.73411	0.57113	0.59751	0.61478	0.61190	0.68922	827	2
0.55251	0.46396	0.45292	0.36890	0.59897	0.44005	0.28235	0.50560	0.47887	0.37666	828	3
0.44041	0.34096	0.35672	0.25773	0.43733	0.41518	0.64161	0.10591	0.52669	0.37301	829	1
0.49083	0.61921	0.43219	0.41439	0.56373	0.29390	0.42939	0.62072	0.52473	0.37890	830	2
0.55966	0.33259	0.54085	0.51041	0.30720	0.59689	0.50725	0.57099	0.41060	0.39875	831	3
0.69840	0.49153	0.56421	0.46581	0.63016	0.59479	0.62001	0.47610	0.62669	0.65004	832	1
0.44201	0.58249	0.28046	0.47711	0.56884	0.42711	0.40152	0.56446	0.45809	0.52560	833	2
0.63665	0.37943	0.53915	0.47061	0.58385	0.63531	0.41095	0.60363	0.36756	0.46546	834	3
0.41179	0.24415	0.44858	0.31944	0.39990	0.28580	0.44730	0.32620	0.39187	0.47280	835	1
0.57844	0.40523	0.72518	0.52267	0.58859	0.69658	0.46358	0.65005	0.55470	0.67685	836	2
0.56354	0.66221	0.63712	0.76874	0.48067	0.64242	0.69580	0.77434	0.49166	0.81515	837	3
0.56073	0.62960	0.30536	0.51677	0.61769	0.65314	0.39309	0.57755	0.52796	0.54189	838	1
0.52976	0.39805	0.47360	0.51718	0.40591	0.38202	0.68627	0.26227	0.84596	0.29462	839	2
0.69528	0.10034	0.56695	0.39799	0.39638	0.34064	0.38740	0.46919	0.25914	0.44645	840	3
0.32256	0.48770	0.54437	0.50855	0.46817	0.39354	0.41442	0.50013	0.56046	0.49766	841	1
0.46007	0.55622	0.31929	0.54149	0.39380	0.58032	0.29536	0.49961	0.47941	0.42175	842	2
0.44981	0.61793	0.35701	0.51679	0.38474	0.67923	0.38784	0.54819	0.42313	0.45771	843	3
0.50740	0.55982	0.53633	0.51507	0.60467	0.52954	0.62106	0.39326	0.66045	0.48999	844	1
0.39913	0.34846	0.44891	0.36082	0.25410	0.58888	0.41829	0.31296	0.38852	0.36493	845	2
0.40898	0.63644	0.41379	0.49047	0.62961	0.43967	0.59566	0.37080	0.53568	0.62726	846	3
0.41525	0.45169	0.40991	0.44027	0.52212	0.31242	0.43978	0.50267	0.34542	0.49456	847	1
0.33228	0.60920	0.48992	0.42182	0.49702	0.52966	0.56199	0.42548	0.38932	0.61989	848	2
0.41150	0.41952	0.32401	0.49536	0.42993	0.22867	0.46505	0.32458	0.55791	0.38974	849	3
0.30352	0.20548	0.34516	0.42150	0.16945	0.30312	0.41872	0.23964	0.17531	0.43901	850	1
0.38935	0.40155	0.49440	0.46772	0.47910	0.31155	0.53137	0.30624	0.55073	0.36556	851	2
0.52657	0.47785	0.44451	0.21647	0.74708	0.32724	0.41286	0.48142	0.46817	0.29704	852	3
0.46753	0.20578	0.62444	0.33356	0.37223	0.44619	0.41787	0.35303	0.52339	0.45570	853	1
0.40742	0.15794	0.50494	0.32928	0.34036	0.26533	0.53204	0.26703	0.43471	0.29099	854	2
0.50774	0.33044	0.59782	0.43979	0.46229	0.35376	0.59440	0.44391	0.42885	0.62976	855	3
0.74367	0.29700	0.33579	0.46370	0.52265	0.69884	0.29940	0.48379	0.53745	0.42307	856	1
0.46851	0.53249	0.77047	0.35045	0.86177	0.34848	0.62985	0.68487	0.58366	0.72282	857	2
0.40364	0.51818	0.49304	0.44900	0.62772	0.52748	0.40450	0.57424	0.58321	0.64070	858	3
0.35353	0.39944	0.55903	0.45899	0.38396	0.45315	0.52260	0.18803	0.57155	0.50063	859	1
0.46275	0.24473	0.39744	0.26311	0.35699	0.43367	0.26923	0.40847	0.30277	0.21860	860	2
0.64410	0.74337	0.72381	0.62570	0.64720	0.68683	0.65429	0.74781	0.51644	0.78866	861	3
0.53263	0.37756	0.36507	0.46808	0.30586	0.60633	0.35685	0.33744	0.46791	0.46682	862	1
0.68960	0.54402	0.54487	0.55469	0.42549	0.51177	0.57722	0.43822	0.71356	0.34429	863	2
0.65312	0.64002	0.65839	0.58290	0.51397	0.68316	0.55753	0.56952	0.68475	0.55499	864	3
0.45037	0.49059	0.35300	0.72714	0.38932	0.59214	0.43050	0.60214	0.49201	0.50442	865	1
0.41457	0.60538	0.25915	0.75543	0.42478	0.28613	0.58373	0.36876	0.68095	0.38140	866	2
0.29406	0.31047	0.34997	0.39501	0.45731	0.24504	0.26204	0.46223	0.35938	0.30545	867	3
0.58725	0.65933	0.74998	0.69286	0.74535	0.60921	0.73242	0.66637	0.76376	0.72745	868	1
0.33464	0.55100	0.33783	0.72469	0.38375	0.42289	0.54457	0.43872	0.41669	0.57651	869	2
0.39866	0.53949	0.54394	0.30095	0.40401	0.52639	0.51745	0.40086	0.47610	0.39694	870	3
0.62718	0.64447	0.54986	0.58734	0.48471	0.64978	0.54394	0.53919	0.63384	0.41923	871	1
0.19770	0.55754	0.51712	0.43659	0.51622	0.41478	0.49636	0.49626	0.30186	0.53789	872	2
0.45162	0.54448	0.32670	0.39868	0.25110	0.55534	0.34565	0.47946	0.46270	0.26204	873	3
0.35741	0.46682	0.31480	0.47545	0.26686	0.37858	0.32741	0.55176	0.24113	0.51908	874	1
0.41112	0.46711	0.47500	0.46461	0.44707	0.40844	0.59416	0.50292	0.39373	0.49326	875	2
0.29799	0.48404	0.50033	0.40576	0.46849	0.63767	0.31104	0.58943	0.18497	0.72857	876	3
0.54553	0.34509	0.48265	0.50828	0.36341	0.64813	0.39775	0.48473	0.50866	0.44444	877	1
0.43979	0.33244	0.59341	0.41443	0.42536	0.31928	0.51238	0.38192	0.41111	0.48091	878	2
0.28612	0.50794	0.30054	0.42359	0.37901	0.31473	0.33680	0.40333	0.36559	0.40481	879	3
0.67530	0.43734	0.68176	0.60376	0.57976	0.60341	0.57743	0.56200	0.49721	0.64135	880	1
0.68016	0.46967	0.72601	0.49459	0.57027	0.62264	0.52192	0.50695	0.61355	0.61616	881	2
0.47478	0.61212	0.43909	0.56658	0.49999	0.63089	0.62087	0.31936	0.63248	0.50797	882	3
0.56285	0.34014	0.39703	0.69387	0.47629	0.42248	0.54573	0.56294	0.21236	0.65725	883	1
0.35573	0.58753	0.55530	0.50150	0.62110	0.46959	0.59100	0.53572	0.54536	0.68874	884	2
0.35353	0.43162	0.35432	0.46127	0.25121	0.39916	0.40016	0.29774	0.43648	0.36319	885	3
0.30964	0.43419	0.34862	0.42125	0.36712	0.15224	0.50979	0.35800	0.24218	0.45787	886	1
0.62608	0.52574	0.65818	0.79613	0.47992	0.65460	0.63068	0.65496	0.59857	0.77042	887	2
0.61787	0.51817	0.60422	0.25872	0.59966	0.49828	0.51330	0.63835	0.42125	0.48602	888	3
0.28941	0.48085	0.54134	0.43627	0.55137	0.36095	0.57500	0.40373	0.38682	0.65198	889	1
0.49318	0.40122	0.48535	0.42597	0.42121	0.63239	0.61325	0.36626	0.31090	0.64268	890	2
0.51817	0.37306	0.49919	0.28054	0.56646	0.32263	0.53359	0.20761	0.54693	0.43513	891	3
0.30820	0.30719	0.52627	0.29889	0.41775	0.40249	0.37054	0.34970	0.38951	0.50330	892	1
0.46669	0.68467	0.55466	0.57877	0.57086	0.57390	0.56712	0.61650	0.63412	0.58077	893	2
0.60219	0.58043	0.36463	0.60251	0.61944	0.67892	0.51944	0.64810	0.50990	0.67396	894	3
0.53481	0.34941	0.46656	0.41127	0.50020	0.49322	0.38768	0.29387	0.48343	0.44599	895	1
0.56925	0.57008	0.36788	0.57546	0.35259	0.50800	0.45110	0.72857	0.36985	0.48080	896	2
0.46804	0.36975	0.50915	0.37938	0.43767	0.52558	0.39619	0.49385	0.51570	0.39734	897	3
0.37406	0.53350	0.49119	0.56388	0.41594	0.42946	0.58587	0.52560	0.62146	0.54290	898	1
0.43009	0.40736	0.44823	0.48268	0.27957	0.49227	0.35056	0.58052	0.23526	0.51120	899	2
0.53294	0.35941	0.44678	0.54627	0.26462	0.52135	0.44766	0.36562	0.41910	0.47174	900	3
0.65141	0.75093	0.67810	0.75841	0.58242	0.63136	0.69853	0.72154	0.57188	0.76761	901	1
0.39282	0.33157	0.61524	0.43116	0.40157	0.58164	0.50579	0.26123	0.51510	0.57283	902	2
0.55916	0.45051	0.30282	0.67066	0.59209	0.41088	0.52933	0.35126	0.29546	0.63863	903	3
0.54040	0.35436	0.55100	0.72397	0.52794	0.58680	0.32066	0.72051	0.31143	0.75172	904	1
0.77396	0.60798	0.59064	0.51673	0.68793	0.68069	0.61370	0.64883	0.70054	0.47678	905	2
0.45699	0.51462	0.67122	0.45256	0.59668	0.57934	0.60523	0.58657	0.55851	0.52908	906	3
0.58563	0.72057	0.61216	0.54991	0.68198	0.50584	0.63576	0.46400	0.66849	0.44370	907	1
0.58897	0.65898	0.69113	0.50468	0.68984	0.70855	0.55951	0.55308	0.73879	0.60305	908	2
0.60121	0.51772	0.52105	0.56080	0.46481	0.40621	0.64135	0.38116	0.52730	0.48338	909	3
0.41265	0.64035	0.63551	0.37816	0.74907	0.63845	0.48721	0.55354	0.54910	0.71518	910	1
0.54459	0.43750	0.70462	0.64935	0.54602	0.68753	0.66647	0.56111	0.58945	0.72248	911	2
0.56884	0.37460	0.57715	0.34188	0.51143	0.54648	0.34221	0.51009	0.42065	0.49920	912	3
0.53485	0.37999	0.18591	0.49285	0.30658	0.57470	0.33487	0.39439	0.27287	0.58024	913	1
0.37920	0.61292	0.36193	0.55076	0.56883	0.56713	0.32800	0.73299	0.29353	0.57263	914	2
0.53642	0.47835	0.45009	0.48632	0.26412	0.44061	0.36934	0.43133	0.34203	0.25069	915	3
0.28805	0.22143	0.30244	0.18926	0.23024	0.36468	0.18606	0.26180	0.26070	0.26201	916	1
0.70762	0.63044	0.69885	0.61263	0.61712	0.70103	0.61377	0.68088	0.67246	0.48430	917	2
0.46095	0.38969	0.60097	0.45785	0.55077	0.52329	0.22963	0.60502	0.44288	0.49593	918	3
0.32201	0.43116	0.41794	0.27454	0.43902	0.19407	0.46625	0.42280	0.44055	0.28986	919	1
0.57904	0.54778	0.48186	0.46232	0.38120	0.78234	0.24769	0.66960	0.40568	0.58355	920	2
0.40762	0.40937	0.47383	0.38241	0.52772	0.35846	0.62886	0.29865	0.45837	0.47425	921	3
0.36572	0.67209	0.25198	0.47261	0.33411	0.57106	0.30318	0.53217	0.34853	0.41067	922	1
0.55542	0.66190	0.44164	0.57301	0.38844	0.33281	0.45135	0.80519	0.43346	0.30468	923	2
0.70303	0.65666	0.58851	0.67837	0.53326	0.65558	0.66964	0.76005	0.47419	0.73663	924	3
0.64001	0.58650	0.68648	0.62841	0.64136	0.61681	0.79124	0.59759	0.66516	0.67224	925	1
0.41692	0.23186	0.28788	0.38743	0.59470	0.32377	0.34509	0.38973	0.23148	0.42793	926	2
0.45043	0.19353	0.40658	0.34180	0.53317	0.35008	0.41101	0.24449	0.43910	0.35109	927	3
0.39545	0.42109	0.41358	0.38783	0.29345	0.43625	0.31879	0.40673	0.33648	0.29550	928	1
0.65235	0.51168	0.56730	0.47229	0.60361	0.63197	0.50712	0.48916	0.52806	0.50279	929	2
0.45425	0.47227	0.59033	0.27910	0.79001	0.34519	0.71874	0.42480	0.48949	0.69849	930	3
0.54306	0.48124	0.31485	0.56217	0.51033	0.37675	0.59174	0.54332	0.35635	0.59120	931	1
0.54548	0.53523	0.37242	0.56810	0.43463	0.52183	0.70554	0.56579	0.49561	0.57887	932	2
0.43053	0.66741	0.46455	0.47233	0.47654	0.56584	0.48983	0.79664	0.17197	0.46901	933	3
0.30622	0.43298	0.56963	0.35239	0.51103	0.40091	0.56250	0.44278	0.46407	0.66793	934	1
0.46106	0.62165	0.64588	0.56072	0.55642	0.62803	0.53464	0.61924	0.49874	0.70109	935	2
0.52250	0.53961	0.31450	0.75605	0.28358	0.40864	0.41017	0.55644	0.69720	0.33202	936	3
0.79732	0.47141	0.58440	0.56715	0.51586	0.38470	0.63164	0.62382	0.32314	0.56336	937	1
0.60035	0.39560	0.64024	0.46357	0.57810	0.69960	0.29395	0.56565	0.48504	0.72906	938	2
0.64807	0.44451	0.25518	0.64478	0.46053	0.50083	0.57223	0.49216	0.37321	0.60569	939	3
0.69578	0.43112	0.55609	0.66060	0.33038	0.58643	0.64145	0.47405	0.57613	0.41699	940	1
0.32345	0.49166	0.45423	0.32948	0.41847	0.62997	0.20010	0.43275	0.40814	0.30595	941	2
0.54104	0.76875	0.47073	0.68546	0.56313	0.77095	0.55284	0.58241	0.62122	0.76038	942	3
0.32501	0.53573	0.60184	0.34920	0.47266	0.61609	0.18394	0.65714	0.57186	0.59827	943	1
0.36381	0.44892	0.58480	0.54653	0.42279	0.48092	0.69909	0.57190	0.24295	0.77649	944	2
0.59404	0.44555	0.36339	0.68042	0.18165	0.61593	0.55486	0.26312	0.53015	0.37885	945	3
0.57297	0.64493	0.66725	0.55798	0.50092	0.54203	0.54319	0.73427	0.43401	0.51412	946	1
0.48063	0.52675	0.60302	0.46237	0.48853	0.52870	0.63808	0.39247	0.58733	0.41791	947	2
0.53842	0.48001	0.59557	0.52496	0.70793	0.60773	0.36422	0.55161	0.42538	0.58583	948	3
0.33710	0.55926	0.23940	0.32977	0.51790	0.33205	0.47403	0.30092	0.38951	0.46142	949	1
0.41762	0.27394	0.28404	0.34170	0.42567	0.27241	0.42418	0.26268	0.41174	0.45841	950	2
0.37568	0.30167	0.50096	0.38193	0.32245	0.25779	0.48042	0.40233	0.49840	0.34388	951	3
0.60722	0.42758	0.57298	0.39261	0.63394	0.54146	0.59262	0.61505	0.29675	0.59259	952	1
0.42318	0.38556	0.37457	0.44344	0.38484	0.31063	0.43347	0.36773	0.28290	0.37793	953	2
0.30781	0.43741	0.58365	0.33712	0.71224	0.45119	0.60383	0.44625	0.40010	0.80065	954	3
0.32367	0.57073	0.33963	0.45773	0.18066	0.70959	0.29608	0.51740	0.47743	0.55449	955	1
0.54828	0.51418	0.44570	0.65073	0.55940	0.58138	0.52575	0.52933	0.51010	0.62565	956	2
0.27963	0.38280	0.48611	0.49511	0.16238	0.69439	0.45676	0.42611	0.31239	0.65609	957	3
0.45237	0.64368	0.38710	0.64535	0.34129	0.76825	0.31250	0.59096	0.50283	0.47663	958	1
0.49509	0.42951	0.53672	0.48426	0.26254	0.51808	0.38407	0.45767	0.61254	0.14583	959	2
0.26067	0.42451	0.37919	0.32443	0.40865	0.40354	0.19149	0.33459	0.41406	0.41396	960	3
0.16168	0.46979	0.30229	0.35439	0.28817	0.40136	0.25113	0.38603	0.23935	0.45372	961	1
0.58958	0.58970	0.48990	0.62268	0.59722	0.51140	0.37756	0.70257	0.46853	0.54674	962	2
0.80755	0.59954	0.52318	0.74230	0.60521	0.55984	0.57816	0.63446	0.57306	0.57062	963	3
0.63428	0.49160	0.62189	0.64374	0.47190	0.61702	0.65198	0.56365	0.63211	0.58641	964	1
0.51913	0.69833	0.33396	0.60549	0.66235	0.43563	0.58517	0.54158	0.59085	0.56692	965	2
0.64292	0.56481	0.71590	0.41753	0.66389	0.55340	0.69186	0.58363	0.57690	0.47265	966	3
0.38463	0.26985	0.28524	0.51690	0.19326	0.31755	0.43526	0.22161	0.46204	0.34103	967	1
0.63654	0.60855	0.78979	0.77124	0.66816	0.61510	0.64406	0.63615	0.66918	0.74138	968	2
0.29000	0.62196	0.39742	0.47294	0.43165	0.55837	0.55588	0.39605	0.42035	0.53388	969	3
0.43814	0.36233	0.51443	0.31177	0.50071	0.51798	0.37500	0.59928	0.30857	0.62122	970	1
0.59768	0.31176	0.38853	0.51173	0.54112	0.58906	0.38296	0.33883	0.52243	0.40375	971	2
0.67987	0.65159	0.67932	0.61866	0.61771	0.74077	0.69304	0.66185	0.80844	0.56131	972	3
0.24134	0.34586	0.22971	0.46843	0.22650	0.35590	0.34494	0.35364	0.23103	0.57967	973	1
0.36470	0.28344	0.42772	0.42301	0.25993	0.53764	0.31215	0.36382	0.39501	0.44093	974	2
0.53376	0.53387	0.51329	0.60838	0.65188	0.55346	0.44170	0.53715	0.60811	0.56695	975	3
0.66626	0.59237	0.57912	0.81341	0.51475	0.52491	0.62835	0.60331	0.55709	0.47814	976	1
0.69463	0.43751	0.74841	0.59201	0.70626	0.51176	0.68354	0.60702	0.75094	0.59743	977	2
0.66247	0.50814	0.57327	0.43036	0.59707	0.39534	0.68006	0.56052	0.50645	0.32059	978	3
0.70143	0.59876	0.70533	0.57622	0.70624	0.58454	0.68825	0.59125	0.64215	0.59913	979	1
0.66019	0.37747	0.70490	0.44247	0.57911	0.47992	0.52739	0.62137	0.56816	0.57202	980	2
0.41180	0.66152	0.55562	0.32218	0.65278	0.54229	0.36781	0.53967	0.43149	0.56098	981	3
0.69969	0.42840	0.58081	0.61957	0.45992	0.58675	0.56600	0.57546	0.55476	0.55018	982	1
0.38767	0.27394	0.48585	0.33225	0.39741	0.52059	0.43401	0.35828	0.40373	0.47147	983	2
0.50882	0.33045	0.58095	0.46382	0.49812	0.36340	0.60533	0.50442	0.50179	0.70565	984	3
0.24566	0.37765	0.24413	0.44968	0.26790	0.43233	0.23959	0.47178	0.26032	0.38834	985	1
0.64369	0.72090	0.56365	0.66942	0.69765	0.75747	0.62852	0.70958	0.62001	0.68521	986	2
0.34441	0.65323	0.44546	0.60108	0.24014	0.56667	0.47391	0.51834	0.41117	0.51059	987	3
0.36015	0.26763	0.64010	0.35631	0.54294	0.42858	0.32459	0.48676	0.36792	0.58949	988	1
0.69610	0.55033	0.63626	0.61714	0.43829	0.67145	0.67404	0.42656	0.64067	0.43571	989	2
0.21482	0.43268	0.29437	0.35388	0.39956	0.40014	0.27218	0.32589	0.36210	0.52026	990	3
0.69346	0.55696	0.54168	0.48910	0.60233	0.69274	0.62953	0.61833	0.72456	0.55072	991	1
0.63637	0.30213	0.51195	0.43084	0.60308	0.33824	0.44065	0.54592	0.39513	0.58047	992	2
0.45839	0.51909	0.63784	0.31962	0.77937	0.48688	0.64527	0.44153	0.42348	0.66158	993	3
0.38631	0.45377	0.45445	0.38926	0.30729	0.41592	0.44030	0.40183	0.29295	0.44069	994	1
0.42102	0.49359	0.50344	0.56263	0.52473	0.42651	0.50170	0.39572	0.56946	0.58043	995	2
0.59253	0.39442	0.64624	0.47299	0.68549	0.41499	0.37249	0.63674	0.35777	0.71166	996	3
0.75910	0.49194	0.43653	0.59524	0.65552	0.47813	0.69849	0.30805	0.72016	0.50358	997	1
0.55489	0.39335	0.39881	0.38890	0.34161	0.46215	0.38453	0.50074	0.30439	0.47274	998	2
0.72895	0.52685	0.52029	0.47587	0.49224	0.50591	0.48151	0.55287	0.64173	0.34250	999	3
0.29052	0.46131	0.30259	0.34234	0.25094	0.36734	0.37279	0.27982	0.34911	0.26168	1000	1
0.47700	0.45725	0.58912	0.53891	0.72213	0.22395	0.47328	0.69853	0.42637	0.44384	1001	2
0.39572	0.68581	0.40202	0.48385	0.47483	0.44621	0.42569	0.49532	0.44012	0.54536	1002	3
0.53544	0.44105	0.46176	0.53366	0.67077	0.41961	0.59853	0.33027	0.60780	0.58421	1003	1
0.42262	0.47228	0.56658	0.61410	0.59678	0.28473	0.67040	0.40667	0.49180	0.68769	1004	2
0.65630	0.57580	0.60948	0.78731	0.59385	0.57174	0.61373	0.72618	0.43518	0.66431	1005	3
0.50606	0.43860	0.45989	0.30048	0.40317	0.49811	0.35354	0.34916	0.45161	0.29731	1006	1
0.56949	0.59846	0.58813	0.53118	0.50387	0.65189	0.57530	0.33913	0.67609	0.40380	1007	2
0.20156	0.51628	0.25335	0.37346	0.53325	0.32118	0.25058	0.49452	0.42776	0.54099	1008	3
0.49573	0.63127	0.43315	0.55504	0.25399	0.70225	0.47765	0.43856	0.50663	0.58280	1009	1
0.34450	0.32497	0.50085	0.39283	0.52766	0.29010	0.41833	0.44343	0.32016	0.67229	1010	2
0.50791	0.37403	0.37980	0.33057	0.48464	0.48865	0.28698	0.57351	0.36776	0.35087	1011	3
0.37523	0.50184	0.17167	0.38695	0.34627	0.53227	0.30233	0.31782	0.54638	0.17658	1012	1
0.48048	0.36031	0.27889	0.49807	0.53494	0.52600	0.43027	0.45073	0.44201	0.46198	1013	2
0.66470	0.50933	0.46570	0.60761	0.63613	0.45442	0.51444	0.60947	0.42807	0.58859	1014	3
0.52252	0.44298	0.50908	0.46557	0.34076	0.45175	0.31894	0.65965	0.34910	0.40485	1015	1
0.66691	0.77974	0.30122	0.78891	0.46141	0.63137	0.58293	0.76038	0.54594	0.50377	1016	2
0.69392	0.59587	0.54565	0.57625	0.51137	0.51103	0.68978	0.62112	0.40669	0.65273	1017	3
0.24207	0.51008	0.44698	0.59033	0.27618	0.36318	0.71412	0.28902	0.45799	0.66860	1018	1
0.71437	0.35883	0.61701	0.66162	0.55451	0.56497	0.68115	0.61261	0.61724	0.62130	1019	2
0.28763	0.25936	0.42919	0.46578	0.28592	0.37123	0.20784	0.50088	0.27151	0.38518	1020	3
0.31316	0.40879	0.63328	0.26025	0.50060	0.39514	0.46349	0.34502	0.56178	0.42893	1021	1
0.37838	0.42556	0.61473	0.62330	0.54043	0.36965	0.50404	0.75074	0.47519	0.64413	1022	2
0.70653	0.64168	0.65987	0.37097	0.67642	0.37935	0.75924	0.74150	0.51227	0.51064	1023	3
0.68065	0.69722	0.64516	0.66209	0.64468	0.79005	0.60535	0.72457	0.45516	0.75133	1024	1
0.47314	0.51342	0.38628	0.59630	0.53201	0.43552	0.65844	0.36743	0.43334	0.62130	1025	2
0.74734	0.69719	0.72355	0.61103	0.80509	0.63609	0.74799	0.72494	0.63523	0.59413	1026	3
0.51333	0.63357	0.46071	0.69513	0.40245	0.39830	0.60578	0.34932	0.50549	0.45604	1027	1
0.36962	0.54803	0.53165	0.29797	0.44818	0.40234	0.56952	0.43133	0.54059	0.43328	1028	2
0.53558	0.63323	0.48328	0.46100	0.70153	0.47096	0.70530	0.57946	0.32386	0.66291	1029	3
0.58763	0.68870	0.70868	0.70078	0.54995	0.79935	0.51035	0.84631	0.63747	0.71167	1030	1
0.57358	0.44059	0.38174	0.54108	0.50434	0.58921	0.63462	0.23213	0.56597	0.55607	1031	2
0.49748	0.49062	0.37178	0.56759	0.34143	0.40731	0.38556	0.54127	0.44821	0.27643	1032	3
0.44377	0.58408	0.50696	0.50990	0.62308	0.64275	0.60161	0.54675	0.63248	0.59249	1033	1
0.62502	0.45791	0.50298	0.64560	0.45890	0.52743	0.57085	0.51603	0.22154	0.61057	1034	2
0.36749	0.36719	0.61870	0.36866	0.35118	0.43899	0.48433	0.61022	0.30302	0.41593	1035	3
0.50115	0.29666	0.39987	0.36621	0.31119	0.48945	0.29076	0.39236	0.42357	0.28793	1036	1
0.53169	0.59544	0.61313	0.53156	0.53050	0.62132	0.40854	0.51284	0.60625	0.59385	1037	2
0.47742	0.42102	0.44307	0.57748	0.43649	0.47491	0.44975	0.60018	0.49440	0.51503	1038	3
0.57988	0.20206	0.63778	0.45639	0.51238	0.64319	0.49484	0.46186	0.57695	0.43082	1039	1
0.42947	0.39511	0.64714	0.53751	0.38835	0.42885	0.49546	0.39749	0.63004	0.41624	1040	2
0.50184	0.68858	0.33092	0.50773	0.42113	0.30992	0.58987	0.47413	0.54539	0.33691	1041	3
0.42898	0.24443	0.37685	0.33574	0.25811	0.37746	0.41801	0.26186	0.40990	0.30215	1042	1
0.75473	0.41421	0.48202	0.29307	0.64545	0.31381	0.50174	0.52203	0.43815	0.30794	1043	2
0.38708	0.43206	0.43635	0.52800	0.44521	0.36097	0.40539	0.50862	0.41732	0.47068	1044	3
0.72861	0.53930	0.58651	0.56588	0.65682	0.50903	0.55260	0.68472	0.67977	0.42133	1045	1
0.56114	0.42777	0.44098	0.52148	0.53005	0.44973	0.51196	0.40827	0.57602	0.28996	1046	2
0.51174	0.46653	0.57581	0.43273	0.68384	0.36738	0.68000	0.59065	0.26970	0.65503	1047	3
0.48688	0.30846	0.25094	0.31512	0.37568	0.40187	0.37974	0.31831	0.52297	0.30401	1048	1
0.59245	0.27421	0.56904	0.52625	0.44645	0.21649	0.67484	0.49099	0.46959	0.41035	1049	2
0.38799	0.43646	0.35815	0.41935	0.25683	0.53084	0.44462	0.43618	0.36676	0.47993	1050	3
0.40916	0.60327	0.31000	0.60944	0.53361	0.55800	0.48842	0.58746	0.48436	0.60244	1051	1
0.43202	0.47684	0.30630	0.53835	0.38124	0.34234	0.41610	0.38716	0.57711	0.31986	1052	2
0.45616	0.30829	0.25876	0.39291	0.51143	0.22608	0.30935	0.37758	0.33996	0.22347	1053	3
0.44120	0.51581	0.44468	0.32812	0.54492	0.43886	0.51798	0.45708	0.41655	0.59050	1054	1
0.32678	0.50770	0.50782	0.65510	0.27774	0.61045	0.28728	0.58838	0.51095	0.54931	1055	2
0.39831	0.32298	0.58438	0.36574	0.29218	0.63943	0.46414	0.30702	0.49253	0.56402	1056	3
0.71338	0.59828	0.57991	0.49996	0.54338	0.53939	0.62500	0.46792	0.64579	0.38268	1057	1
0.43334	0.56562	0.65397	0.58921	0.64273	0.57265	0.32294	0.75057	0.49313	0.49019	1058	2
0.69392	0.44712	0.71900	0.64033	0.55157	0.53113	0.79505	0.56477	0.52562	0.64090	1059	3
0.58184	0.59828	0.57475	0.55678	0.57564	0.62013	0.53276	0.68091	0.60982	0.58222	1060	1
0.43530	0.52248	0.47112	0.33513	0.71154	0.25721	0.43678	0.39618	0.64139	0.29395	1061	2
0.48610	0.26597	0.65258	0.54893	0.18954	0.57075	0.37114	0.75227	0.20175	0.53466	1062	3
0.19995	0.60740	0.41842	0.38248	0.41027	0.46266	0.50832	0.43584	0.42805	0.49382	1063	1
0.73561	0.50318	0.64861	0.62259	0.46632	0.69376	0.71653	0.47511	0.67412	0.40348	1064	2
0.61639	0.58595	0.52187	0.58782	0.55379	0.59426	0.46373	0.42568	0.76979	0.56502	1065	3
0.60430	0.70135	0.72032	0.57748	0.68870	0.67931	0.59199	0.66817	0.57191	0.72086	1066	1
0.59977	0.56470	0.69019	0.50660	0.62015	0.29931	0.78089	0.46149	0.55387	0.48188	1067	2
0.44352	0.56865	0.56082	0.67944	0.44124	0.48220	0.57051	0.66684	0.34670	0.47603	1068	3
0.68589	0.62591	0.75210	0.53244	0.71203	0.58993	0.54056	0.66385	0.57136	0.61724	1069	1
0.48149	0.30162	0.38008	0.30745	0.56106	0.39442	0.32110	0.56503	0.36227	0.45357	1070	2
0.44237	0.59690	0.50613	0.42830	0.55831	0.36850	0.53646	0.41382	0.47648	0.31572	1071	3
0.43635	0.49898	0.24349	0.51526	0.34298	0.37401	0.53791	0.44571	0.38642	0.49653	1072	1
0.29521	0.33277	0.26347	0.40428	0.33066	0.23734	0.32577	0.26186	0.29200	0.32955	1073	2
0.16504	0.44862	0.29409	0.38801	0.34610	0.45304	0.23758	0.42224	0.38551	0.32841	1074	3
0.73492	0.67763	0.72921	0.71612	0.76363	0.85584	0.57034	0.78519	0.81026	0.62847	1075	1
0.51385	0.60848	0.65820	0.57577	0.66311	0.90861	0.47181	0.63689	0.59425	0.74170	1076	2
0.56745	0.50767	0.59531	0.46805	0.51112	0.47038	0.60523	0.45125	0.51766	0.46511	1077	3
0.64365	0.72058	0.53862	0.60361	0.60381	0.66565	0.57711	0.53558	0.62677	0.39736	1078	1
0.43313	0.46675	0.20667	0.44750	0.23967	0.38077	0.43275	0.30151	0.24664	0.38243	1079	2
0.63607	0.53938	0.60496	0.50436	0.52030	0.36710	0.67058	0.57494	0.62947	0.45159	1080	3
0.37055	0.66791	0.53126	0.50840	0.69098	0.47546	0.59115	0.59005	0.41465	0.74135	1081	1
0.40643	0.46180	0.39848	0.71477	0.37825	0.58957	0.35114	0.50284	0.47607	0.54159	1082	2
0.52514	0.37341	0.50338	0.44135	0.69141	0.22337	0.36841	0.53894	0.36379	0.32632	1083	3
0.64022	0.49479	0.55983	0.71026	0.51443	0.60478	0.62105	0.53595	0.56801	0.64035	1084	1
0.59437	0.35644	0.37396	0.55570	0.45597	0.50415	0.39692	0.39925	0.47568	0.43546	1085	2
0.63955	0.60288	0.58081	0.72718	0.41239	0.71313	0.56087	0.56526	0.60953	0.59726	1086	3
0.46401	0.55865	0.55569	0.59639	0.60008	0.38348	0.60638	0.59604	0.51933	0.72659	1087	1
0.57388	0.54356	0.62480	0.33068	0.72497	0.56753	0.49856	0.46149	0.47284	0.57211	1088	2
0.42696	0.68234	0.40883	0.63708	0.49033	0.53037	0.64376	0.37545	0.65170	0.61728	1089	3
0.26280	0.46117	0.39611	0.46208	0.36726	0.34809	0.40101	0.33031	0.41448	0.51419	1090	1
0.51368	0.23490	0.56787	0.27164	0.40732	0.34141	0.71964	0.27110	0.31404	0.39840	1091	2
0.39033	0.68877	0.44674	0.53809	0.58532	0.60975	0.30828	0.71282	0.56232	0.60116	1092	3
0.35837	0.54417	0.63409	0.46618	0.76213	0.45660	0.57992	0.65813	0.57521	0.67427	1093	1
0.50039	0.19833	0.39901	0.28670	0.50763	0.18986	0.50430	0.32205	0.57782	0.28887	1094	2
0.35907	0.25510	0.26575	0.32367	0.25973	0.22447	0.36754	0.29207	0.27944	0.29336	1095	3
0.74363	0.54075	0.57200	0.66442	0.65192	0.55321	0.48950	0.82023	0.55935	0.53014	1096	1
0.41450	0.44151	0.24347	0.52197	0.45837	0.44648	0.46687	0.35815	0.25267	0.55331	1097	2
0.28319	0.65867	0.39392	0.42237	0.46796	0.51863	0.48701	0.39260	0.57447	0.70795	1098	3
0.69171	0.64194	0.57516	0.68593	0.68812	0.52220	0.69256	0.66133	0.71990	0.54657	1099	1
0.39406	0.75842	0.30732	0.50764	0.76221	0.39723	0.59723	0.55766	0.51871	0.73003	1100	2
0.39525	0.46806	0.31565	0.27616	0.69744	0.40451	0.46906	0.51070	0.36976	0.54624	1101	3
0.30856	0.61397	0.37833	0.49544	0.47750	0.37972	0.57826	0.35100	0.47119	0.54316	1102	1
0.56010	0.61145	0.51675	0.64064	0.54706	0.60836	0.52772	0.62076	0.60073	0.56229	1103	2
0.58036	0.61251	0.71981	0.55674	0.60940	0.64255	0.59823	0.63367	0.67774	0.57950	1104	3
0.27407	0.43939	0.52038	0.18241	0.67505	0.22145	0.53972	0.21756	0.47767	0.48440	1105	1
0.58750	0.58099	0.45774	0.49944	0.40375	0.39487	0.51718	0.61288	0.57542	0.46990	1106	2
0.48814	0.35748	0.41917	0.46870	0.38346	0.30692	0.58959	0.34554	0.47998	0.39381	1107	3
0.38803	0.75948	0.35266	0.48643	0.64992	0.46624	0.44500	0.46203	0.65068	0.57627	1108	1
0.55135	0.37416	0.31432	0.45244	0.32771	0.51563	0.24295	0.41931	0.39142	0.30882	1109	2
0.69584	0.70508	0.58764	0.73740	0.62878	0.64984	0.67916	0.70094	0.71257	0.54125	1110	3
0.30385	0.75654	0.49897	0.50424	0.67247	0.42166	0.64837	0.59455	0.45763	0.68826	1111	1
0.28502	0.25216	0.26375	0.42486	0.20824	0.46912	0.13950	0.43681	0.22872	0.33040	1112	2
0.37448	0.51417	0.46177	0.63627	0.52174	0.52800	0.49607	0.58175	0.46946	0.55934	1113	3
0.58111	0.59568	0.54584	0.74115	0.37935	0.64170	0.73778	0.44271	0.65353	0.80041	1114	1
0.45412	0.74188	0.53533	0.45463	0.57027	0.56306	0.51416	0.61161	0.66242	0.44740	1115	2
0.58061	0.37863	0.38774	0.46904	0.40776	0.28218	0.32900	0.43507	0.31850	0.39966	1116	3
0.61512	0.58263	0.86198	0.47838	0.67551	0.45687	0.72790	0.78049	0.53063	0.51288	1117	1
0.35759	0.28827	0.35762	0.48800	0.39405	0.36033	0.23020	0.45152	0.33263	0.32950	1118	2
0.57151	0.40548	0.49642	0.56641	0.38941	0.73079	0.39986	0.64403	0.43302	0.59476	1119	3
0.76168	0.47236	0.58638	0.42662	0.64012	0.59616	0.60505	0.53974	0.68690	0.42176	1120	1
0.44783	0.32008	0.34435	0.46728	0.37630	0.41544	0.39454	0.34603	0.37830	0.48770	1121	2
0.63865	0.60830	0.66801	0.57371	0.65196	0.69013	0.60783	0.67736	0.64245	0.69282	1122	3
0.67797	0.63254	0.69893	0.60084	0.69279	0.74708	0.58527	0.56155	0.76554	0.64273	1123	1
0.52380	0.24829	0.48200	0.43422	0.43466	0.53533	0.32976	0.44754	0.34856	0.51645	1124	2
0.55320	0.63555	0.68345	0.56943	0.72555	0.56040	0.80900	0.46239	0.59780	0.81481	1125	3
0.31391	0.52535	0.50485	0.25285	0.54023	0.49877	0.39032	0.35323	0.50170	0.53756	1126	1
0.52854	0.59503	0.50107	0.49935	0.68813	0.43389	0.39376	0.81489	0.32220	0.62967	1127	2
0.24892	0.47841	0.30683	0.44713	0.39589	0.34697	0.45930	0.27897	0.32893	0.60552	1128	3
0.44463	0.45438	0.45624	0.27025	0.35715	0.50238	0.27475	0.63370	0.30216	0.51264	1129	1
0.30905	0.55146	0.25951	0.55590	0.24609	0.54172	0.32288	0.38746	0.53023	0.52896	1130	2
0.28436	0.43822	0.38269	0.18326	0.42988	0.36433	0.28857	0.41100	0.35002	0.33588	1131	3
0.53406	0.64075	0.54961	0.62770	0.50654	0.55119	0.44288	0.62084	0.62273	0.43338	1132	1
0.35322	0.27611	0.37407	0.17169	0.33719	0.30248	0.35966	0.26454	0.26703	0.30417	1133	2
0.68132	0.47823	0.64777	0.54446	0.64207	0.63616	0.67898	0.44052	0.52121	0.85035	1134	3
0.32945	0.35663	0.40158	0.41084	0.51577	0.35789	0.30978	0.39639	0.40253	0.39167	1135	1
0.78777	0.70794	0.75341	0.63925	0.72273	0.75744	0.79472	0.72026	0.69871	0.74367	1136	2
0.47838	0.42738	0.50987	0.50389	0.29672	0.42987	0.40002	0.68763	0.22544	0.48028	1137	3
0.34808	0.27552	0.26645	0.41352	0.27806	0.28916	0.40868	0.16766	0.27445	0.28411	1138	1
0.38892	0.23501	0.62588	0.33991	0.32487	0.41495	0.36800	0.34928	0.47677	0.32635	1139	2
0.41678	0.47114	0.48790	0.59557	0.34238	0.47533	0.51221	0.50165	0.19331	0.62466	1140	3
0.78537	0.29853	0.59678	0.41860	0.49803	0.49937	0.42108	0.56838	0.50099	0.28460	1141	1
0.49669	0.35968	0.57515	0.21622	0.60978	0.34035	0.50874	0.41011	0.53977	0.41249	1142	2
0.60410	0.51014	0.67758	0.38489	0.50179	0.63141	0.58978	0.54229	0.33026	0.65515	1143	3
0.44238	0.34232	0.59189	0.48140	0.44318	0.52378	0.36211	0.55631	0.54389	0.50795	1144	1
0.67768	0.40688	0.27567	0.59378	0.61799	0.37476	0.37409	0.77572	0.33832	0.52521	1145	2
0.48367	0.56428	0.48189	0.64392	0.67531	0.39324	0.55228	0.59216	0.57447	0.49997	1146	3
0.50995	0.51630	0.48923	0.63023	0.72785	0.54386	0.48532	0.63368	0.63446	0.65623	1147	1
0.42850	0.48082	0.49006	0.52360	0.40648	0.71561	0.42894	0.35583	0.52300	0.50678	1148	2
0.86097	0.60390	0.74532	0.58522	0.71044	0.74371	0.67287	0.60157	0.77710	0.60672	1149	3
0.31347	0.62159	0.50762	0.54309	0.24588	0.51503	0.62245	0.39393	0.51494	0.48469	1150	1
0.55974	0.47617	0.73603	0.42956	0.68335	0.52988	0.62890	0.51101	0.52667	0.53334	1151	2
0.80048	0.29687	0.47224	0.45059	0.58544	0.50295	0.31789	0.52206	0.46489	0.37822	1152	3
0.54099	0.56098	0.31400	0.56977	0.29258	0.60163	0.35614	0.45441	0.44848	0.35354	1153	1
0.57278	0.57009	0.70769	0.53963	0.60290	0.65809	0.59969	0.69240	0.62628	0.62507	1154	2
0.57037	0.49028	0.40435	0.61763	0.26992	0.30814	0.66374	0.44718	0.54676	0.27916	1155	3
0.46164	0.43628	0.43607	0.52295	0.32495	0.62543	0.31913	0.63670	0.38708	0.47082	1156	1
0.34751	0.42740	0.29597	0.52065	0.29249	0.32295	0.62305	0.28987	0.32436	0.39462	1157	2
0.44226	0.65427	0.48243	0.60997	0.71728	0.45673	0.52832	0.54145	0.58795	0.55887	1158	3
0.60490	0.62772	0.57205	0.79930	0.60664	0.77910	0.55805	0.56707	0.76485	0.59429	1159	1
0.47115	0.56642	0.33685	0.39399	0.24500	0.50710	0.54156	0.38086	0.47806	0.34533	1160	2
0.56536	0.61274	0.34600	0.42048	0.66741	0.44409	0.49079	0.36973	0.54852	0.47764	1161	3
0.52296	0.44569	0.34369	0.42478	0.50454	0.47112	0.34846	0.61001	0.44205	0.33970	1162	1
0.36410	0.74305	0.43907	0.40668	0.58336	0.63252	0.47323	0.52184	0.37348	0.69315	1163	2
0.57368	0.56945	0.35785	0.64831	0.31234	0.63866	0.45135	0.61178	0.49892	0.45781	1164	3
0.34098	0.29003	0.49122	0.42158	0.34093	0.39283	0.32785	0.50030	0.39185	0.44635	1165	1
0.39608	0.30212	0.47060	0.43776	0.58235	0.66776	0.30186	0.40579	0.41270	0.54704	1166	2
0.60680	0.35654	0.51122	0.59917	0.64336	0.21837	0.64110	0.67702	0.43785	0.59981	1167	3
0.60718	0.43243	0.69247	0.45196	0.58282	0.52101	0.51440	0.74604	0.33259	0.50464	1168	1
0.59991	0.60278	0.30985	0.60037	0.53339	0.51922	0.38255	0.85091	0.22353	0.52781	1169	2
0.56822	0.36863	0.47539	0.63011	0.44097	0.50947	0.50445	0.44294	0.53549	0.41059	1170	3
0.49466	0.48371	0.32066	0.55885	0.40913	0.37190	0.48280	0.49953	0.41079	0.38393	1171	1
0.51640	0.12764	0.60272	0.44834	0.33774	0.55832	0.42058	0.32868	0.47824	0.34314	1172	2
0.40150	0.35091	0.40611	0.37193	0.51341	0.31445	0.46498	0.36275	0.27515	0.34934	1173	3
0.34391	0.40132	0.35464	0.45266	0.29818	0.55871	0.35392	0.37067	0.30022	0.54418	1174	1
0.38155	0.56184	0.68514	0.40213	0.65628	0.31762	0.71144	0.48511	0.34998	0.79735	1175	2
0.44179	0.66818	0.57862	0.70063	0.61445	0.64729	0.55441	0.76541	0.49182	0.81774	1176	3
0.49098	0.47434	0.42213	0.32680	0.68257	0.37449	0.27628	0.53794	0.53074	0.52205	1177	1
0.38353	0.61554	0.55724	0.50261	0.41149	0.51147	0.73755	0.43613	0.60756	0.53299	1178	2
0.33893	0.30046	0.35328	0.27267	0.32481	0.37345	0.29057	0.33359	0.31016	0.31713	1179	3
0.62605	0.67273	0.39054	0.71720	0.55069	0.64908	0.40976	0.63325	0.69632	0.54514	1180	1
0.36202	0.70571	0.30863	0.58359	0.38531	0.63027	0.59322	0.37815	0.63472	0.50334	1181	2
0.45470	0.56138	0.30935	0.71400	0.28910	0.40104	0.50579	0.45180	0.54884	0.61590	1182	3
0.30059	0.35441	0.24378	0.44795	0.39580	0.38704	0.30132	0.35052	0.44602	0.44596	1183	1
0.61841	0.43087	0.57685	0.42657	0.51944	0.65669	0.23935	0.55481	0.45779	0.31590	1184	2
0.50585	0.33930	0.51302	0.27330	0.49659	0.43412	0.40573	0.52085	0.44497	0.42974	1185	3
0.47945	0.72317	0.45355	0.44079	0.56275	0.51539	0.60871	0.43859	0.66302	0.50150	1186	1
0.65415	0.40431	0.56948	0.42133	0.62382	0.35444	0.44400	0.37334	0.75183	0.21366	1187	2
0.66310	0.56069	0.73493	0.71113	0.70486	0.52112	0.73456	0.72118	0.51585	0.67415	1188	3
0.59063	0.42839	0.56319	0.55571	0.60425	0.55966	0.50593	0.33529	0.54756	0.53119	1189	1
0.60744	0.66670	0.54611	0.77068	0.59795	0.59974	0.61992	0.62904	0.68468	0.60904	1190	2
0.27014	0.27815	0.28093	0.36733	0.29543	0.20434	0.30796	0.23392	0.28706	0.26524	1191	3
0.53313	0.39360	0.37407	0.39961	0.39164	0.37674	0.60873	0.30239	0.49725	0.36793	1192	1
0.62765	0.59511	0.67461	0.71503	0.61826	0.64681	0.63093	0.61151	0.73925	0.60702	1193	2
0.37110	0.58866	0.81687	0.29542	0.59098	0.56843	0.56548	0.54094	0.64295	0.53449	1194	3
0.38263	0.55904	0.50285	0.50179	0.65247	0.53165	0.35604	0.51079	0.71236	0.54541	1195	1
0.52097	0.53621	0.52087	0.54160	0.45368	0.72146	0.33146	0.58969	0.36826	0.60439	1196	2
0.59426	0.43678	0.45823	0.72764	0.41776	0.45730	0.49578	0.66414	0.58487	0.39779	1197	3
0.61399	0.57187	0.62726	0.55559	0.40918	0.58365	0.44139	0.74974	0.46566	0.61214	1198	1
0.40989	0.53310	0.49375	0.39686	0.35791	0.50445	0.44820	0.49849	0.51983	0.30730	1199	2
0.38934	0.69777	0.43760	0.49590	0.52166	0.34211	0.62742	0.59577	0.27420	0.76955	1200	3
0.33249	0.61338	0.52947	0.52908	0.38337	0.49347	0.56594	0.55998	0.42095	0.59204	1201	1
0.70826	0.45466	0.68013	0.40678	0.48074	0.61370	0.47348	0.57530	0.46550	0.58171	1202	2
0.44466	0.33693	0.73136	0.55469	0.58594	0.36193	0.65820	0.42717	0.53294	0.58991	1203	3
0.66337	0.32545	0.60838	0.59453	0.52975	0.53336	0.48372	0.60769	0.52170	0.62819	1204	1
0.51108	0.63411	0.45695	0.38823	0.60298	0.71264	0.77384	0.20015	0.57389	0.59117	1205	2
0.65190	0.25927	0.50528	0.54987	0.56734	0.33140	0.52712	0.45743	0.36250	0.52893	1206	3
0.47755	0.44195	0.42035	0.46820	0.35618	0.68561	0.30743	0.48549	0.43119	0.40354	1207	1
0.42853	0.49614	0.54005	0.55939	0.39184	0.53459	0.62331	0.27293	0.61575	0.54318	1208	2
0.24331	0.41083	0.47942	0.28473	0.31706	0.37687	0.42851	0.40566	0.41866	0.41811	1209	3
0.30785	0.48821	0.43838	0.33680	0.45047	0.45513	0.44349	0.46540	0.29713	0.39023	1210	1
0.70405	0.32358	0.42971	0.69286	0.31737	0.52075	0.61795	0.24682	0.51200	0.39679	1211	2
0.56659	0.40404	0.28748	0.60688	0.24367	0.46488	0.60192	0.45990	0.44624	0.38664	1212	3
0.58230	0.56516	0.45894	0.48248	0.60805	0.57323	0.42005	0.50815	0.52481	0.51088	1213	1
0.44777	0.44008	0.61006	0.43739	0.58996	0.62342	0.43482	0.46154	0.62535	0.51119	1214	2
0.39893	0.45149	0.31142	0.48910	0.47472	0.34241	0.45573	0.47892	0.50649	0.41695	1215	3
0.39514	0.43250	0.39873	0.32687	0.48899	0.39739	0.35831	0.44188	0.34674	0.42699	1216	1
0.46508	0.47508	0.30587	0.41890	0.28366	0.52249	0.34817	0.35343	0.39248	0.38103	1217	2
0.55437	0.67213	0.67096	0.53621	0.54179	0.67931	0.74297	0.62676	0.64530	0.55768	1218	3
0.46893	0.36415	0.75451	0.28893	0.43916	0.55354	0.60072	0.55234	0.45870	0.55541	1219	1
0.43317	0.55835	0.50533	0.64216	0.35349	0.52451	0.61829	0.50436	0.39680	0.66241	1220	2
0.43835	0.45540	0.33162	0.34914	0.35775	0.36600	0.36993	0.39509	0.30939	0.41789	1221	3
0.23974	0.54561	0.28335	0.37102	0.31216	0.50795	0.42062	0.19630	0.37455	0.49696	1222	1
0.44004	0.37104	0.35717	0.42088	0.33120	0.53243	0.29390	0.57990	0.30468	0.39292	1223	2
0.49342	0.58678	0.67096	0.72860	0.53187	0.43191	0.50894	0.71772	0.50512	0.66961	1224	3
0.31822	0.52226	0.50506	0.56163	0.42477	0.55961	0.41681	0.54188	0.40097	0.63269	1225	1
0.59162	0.52181	0.38670	0.38623	0.47712	0.30498	0.50434	0.53044	0.37800	0.28813	1226	2
0.55953	0.46146	0.65637	0.47060	0.49636	0.61334	0.45271	0.46529	0.56282	0.34640	1227	3
0.43722	0.43009	0.58478	0.36216	0.39891	0.52063	0.58730	0.44341	0.43602	0.42127	1228	1
0.46848	0.24895	0.41511	0.50006	0.26033	0.48128	0.45291	0.16917	0.49139	0.37465	1229	2
0.35557	0.28002	0.29096	0.33210	0.31719	0.35515	0.42914	0.25931	0.43728	0.20769	1230	3
0.77511	0.40632	0.62888	0.62050	0.64609	0.48616	0.54389	0.61303	0.61978	0.48638	1231	1
0.51278	0.38300	0.54521	0.17861	0.45087	0.56226	0.32006	0.47491	0.59965	0.35744	1232	2
0.61181	0.61911	0.68420	0.41958	0.72119	0.46899	0.69347	0.57664	0.64579	0.46385	1233	3
0.58494	0.63459	0.38650	0.57531	0.58944	0.58536	0.43367	0.31582	0.80908	0.45242	1234	1
0.48973	0.69208	0.51480	0.52787	0.45736	0.64060	0.63418	0.36224	0.77529	0.47213	1235	2
0.54807	0.65804	0.65669	0.56446	0.68337	0.51697	0.79446	0.59451	0.66258	0.58147	1236	3
0.73858	0.68064	0.62622	0.55075	0.77097	0.58159	0.60162	0.71649	0.60449	0.63441	1237	1
0.50981	0.77929	0.49459	0.70493	0.51755	0.74004	0.61506	0.75403	0.52923	0.68654	1238	2
0.50320	0.51237	0.55865	0.47845	0.49474	0.49879	0.49975	0.35795	0.54604	0.53274	1239	3
0.47878	0.62781	0.63070	0.58635	0.48498	0.52746	0.57779	0.47182	0.58016	0.51715	1240	1
0.32305	0.39574	0.37591	0.39488	0.46321	0.52046	0.27111	0.44560	0.35273	0.45749	1241	2
0.52976	0.31119	0.23622	0.57153	0.35417	0.40018	0.60786	0.25645	0.52297	0.45107	1242	3
0.63454	0.67023	0.53445	0.79541	0.63788	0.59827	0.56762	0.78258	0.57009	0.71947	1243	1
0.77948	0.66890	0.75846	0.65636	0.56653	0.88971	0.66129	0.64048	0.72867	0.62902	1244	2
0.64602	0.44678	0.38834	0.60692	0.48072	0.42909	0.44499	0.59167	0.48197	0.31918	1245	3
0.39070	0.66866	0.36204	0.60701	0.33765	0.70600	0.41234	0.58650	0.42591	0.57913	1246	1
0.29719	0.45857	0.54450	0.33458	0.59126	0.35360	0.44864	0.51910	0.34554	0.59772	1247	2
0.21015	0.26230	0.18134	0.41322	0.11913	0.33134	0.31290	0.28888	0.31854	0.26617	1248	3
0.51303	0.46271	0.29551	0.56056	0.32452	0.52355	0.44242	0.58058	0.41455	0.47872	1249	1
0.36356	0.51242	0.48241	0.51670	0.55813	0.41715	0.53799	0.50158	0.42658	0.59886	1250	2
0.41090	0.59617	0.58410	0.37403	0.64793	0.37892	0.54330	0.46629	0.60949	0.45759	1251	3
0.53046	0.63317	0.62899	0.52200	0.58840	0.57960	0.53903	0.57807	0.53630	0.59369	1252	1
0.17144	0.16907	0.13919	0.18729	0.15813	0.20393	0.14180	0.21329	0.16811	0.22335	1253	2
0.41187	0.37331	0.50283	0.30260	0.43956	0.42510	0.41134	0.27845	0.43859	0.32111	1254	3
0.36250	0.39674	0.60511	0.23002	0.25235	0.49640	0.42504	0.27911	0.38334	0.41227	1255	1
0.52420	0.44627	0.63053	0.56637	0.21523	0.54242	0.70524	0.52257	0.34989	0.57485	1256	2
0.55079	0.30000	0.37738	0.51578	0.36392	0.49332	0.35798	0.36725	0.47269	0.50246	1257	3
0.47870	0.56978	0.47879	0.39627	0.47535	0.58813	0.39607	0.60991	0.47441	0.49692	1258	1
0.40323	0.36152	0.38577	0.32211	0.18344	0.26421	0.46954	0.26298	0.37495	0.23513	1259	2
0.59572	0.42756	0.58377	0.51535	0.48325	0.54076	0.60988	0.66525	0.47817	0.40672	1260	3
0.35826	0.49389	0.57353	0.31101	0.65597	0.38298	0.56213	0.64560	0.27381	0.55069	1261	1
0.34605	0.42214	0.46148	0.44629	0.45524	0.31629	0.39332	0.55713	0.38760	0.46468	1262	2
0.23171	0.76493	0.45859	0.51127	0.52997	0.51299	0.28531	0.63688	0.42855	0.41812	1263	3
0.46352	0.43939	0.57653	0.54908	0.21950	0.73937	0.44692	0.49083	0.38431	0.53835	1264	1
0.65567	0.43528	0.74417	0.67022	0.50341	0.34137	0.74334	0.37257	0.68386	0.50912	1265	2
0.61799	0.41710	0.25491	0.47515	0.42471	0.45626	0.49850	0.54557	0.30070	0.37506	1266	3
0.50677	0.49792	0.54939	0.65060	0.50321	0.60089	0.81983	0.31487	0.64009	0.65299	1267	1
0.28582	0.60843	0.48381	0.39294	0.45166	0.53559	0.56464	0.65431	0.39817	0.71660	1268	2
0.32889	0.39763	0.46377	0.29563	0.30095	0.53539	0.10000	0.47096	0.53811	0.29155	1269	3
0.49430	0.63010	0.55135	0.55945	0.46703	0.52953	0.55678	0.45670	0.49670	0.58070	1270	1
0.43101	0.66596	0.51116	0.38934	0.58560	0.38146	0.49053	0.47405	0.65899	0.44386	1271	2
0.41864	0.55267	0.34769	0.45353	0.28520	0.50187	0.52372	0.36941	0.54884	0.22233	1272	3
0.28796	0.47202	0.48298	0.34557	0.35458	0.40296	0.34147	0.42735	0.43446	0.34541	1273	1
0.37774	0.81022	0.35718	0.59640	0.40561	0.56570	0.58241	0.52496	0.59883	0.43129	1274	2
0.47433	0.71824	0.41625	0.64182	0.49497	0.43328	0.67290	0.59200	0.56035	0.49966	1275	3
0.42543	0.38677	0.38118	0.36972	0.36009	0.40964	0.49698	0.22684	0.33637	0.41611	1276	1
0.44863	0.38870	0.46068	0.35905	0.44200	0.46995	0.53729	0.42857	0.38630	0.44908	1277	2
0.49439	0.53626	0.48159	0.59571	0.28797	0.49846	0.54755	0.44229	0.45939	0.51562	1278	3
0.43225	0.56231	0.32167	0.49377	0.29189	0.55306	0.39611	0.30505	0.40422	0.32467	1279	1
0.35302	0.43563	0.29458	0.41702	0.57635	0.29762	0.45628	0.49748	0.36170	0.44021	1280	2
0.54147	0.38843	0.43194	0.50412	0.50377	0.50702	0.38124	0.51771	0.33663	0.55655	1281	3
0.63245	0.54202	0.64713	0.53979	0.45543	0.64831	0.54694	0.61931	0.42271	0.59588	1282	1
0.55148	0.48846	0.52485	0.39697	0.48123	0.37726	0.56576	0.49233	0.44085	0.38103	1283	2
0.33732	0.38075	0.44013	0.43640	0.54405	0.26142	0.50893	0.34416	0.53699	0.48059	1284	3
0.40763	0.52977	0.42264	0.49238	0.36343	0.48766	0.40249	0.46935	0.40722	0.42506	1285	1
0.33437	0.41536	0.45365	0.46862	0.29523	0.42186	0.28552	0.40154	0.44880	0.34997	1286	2
0.75603	0.31475	0.59651	0.71439	0.34666	0.38533	0.51270	0.57666	0.35829	0.35334	1287	3
0.51254	0.50295	0.48773	0.61304	0.32978	0.74959	0.24550	0.40622	0.62501	0.48241	1288	1
0.59095	0.60377	0.61917	0.57689	0.58010	0.57524	0.59825	0.42069	0.75292	0.50656	1289	2
0.65922	0.40891	0.43427	0.51745	0.52361	0.67238	0.33856	0.68294	0.50338	0.50871	1290	3
0.62768	0.50292	0.17718	0.41388	0.58086	0.19412	0.62653	0.34506	0.42834	0.43566	1291	1
0.23846	0.54444	0.52613	0.63206	0.32692	0.55459	0.48886	0.64699	0.43202	0.73879	1292	2
0.47187	0.39564	0.52001	0.65237	0.42022	0.66609	0.37854	0.41708	0.58757	0.54222	1293	3
0.33406	0.36584	0.35582	0.30488	0.37258	0.33953	0.46626	0.15551	0.44591	0.27161	1294	1
0.43643	0.67718	0.48811	0.56219	0.42593	0.72551	0.66731	0.52093	0.67329	0.56740	1295	2
0.50899	0.66541	0.44728	0.50608	0.57699	0.53847	0.50827	0.65564	0.49478	0.40010	1296	3
0.42204	0.39570	0.71466	0.43587	0.60374	0.49777	0.47139	0.60823	0.29984	0.68966	1297	1
0.60658	0.74836	0.54997	0.49504	0.64603	0.59511	0.71035	0.63685	0.52711	0.62062	1298	2
0.25752	0.73890	0.26850	0.72627	0.64606	0.30389	0.48834	0.63912	0.41457	0.54442	1299	3
0.31449	0.48290	0.25706	0.37325	0.34706	0.35530	0.41856	0.33181	0.46386	0.28256	1300	1
0.56749	0.54160	0.43444	0.50304	0.56270	0.44486	0.50309	0.45970	0.37436	0.43598	1301	2
0.42633	0.41113	0.27163	0.52600	0.51577	0.48033	0.38429	0.41639	0.44259	0.41555	1302	3
0.23585	0.32778	0.41822	0.48934	0.36419	0.35612	0.34659	0.34096	0.41549	0.49865	1303	1
0.49382	0.44657	0.63668	0.45991	0.66249	0.68060	0.53800	0.64006	0.60084	0.58132	1304	2
0.48720	0.37567	0.33352	0.80234	0.62609	0.34758	0.52799	0.42580	0.56654	0.57978	1305	3
0.45073	0.67860	0.55093	0.57611	0.62572	0.49092	0.61319	0.32081	0.76667	0.47537	1306	1
0.36221	0.31018	0.18261	0.31649	0.34045	0.34678	0.08679	0.41152	0.22752	0.20028	1307	2
0.50532	0.31182	0.51711	0.36000	0.57871	0.36550	0.40731	0.37595	0.50186	0.42255	1308	3
0.55505	0.59264	0.34319	0.73132	0.55143	0.44492	0.46466	0.55608	0.67718	0.40177	1309	1
0.64325	0.43909	0.73614	0.53736	0.42314	0.75115	0.55806	0.70089	0.39302	0.67352	1310	2
0.69240	0.63004	0.72961	0.70295	0.78307	0.69382	0.63664	0.66070	0.79490	0.70302	1311	3
0.43988	0.40658	0.27260	0.32153	0.37743	0.33932	0.31317	0.41053	0.33272	0.33907	1312	1
0.55047	0.47374	0.67180	0.45689	0.46987	0.61634	0.66699	0.43779	0.59571	0.58010	1313	2
0.60056	0.41334	0.80881	0.45627	0.53503	0.70476	0.22355	0.84113	0.47017	0.57670	1314	3
0.26860	0.53599	0.19787	0.39292	0.45780	0.28527	0.39631	0.35992	0.40151	0.42773	1315	1
0.50007	0.56743	0.40347	0.57395	0.33681	0.63406	0.41202	0.41083	0.53848	0.58169	1316	2
0.68224	0.63106	0.40613	0.62731	0.61548	0.65367	0.50956	0.77366	0.48014	0.53767	1317	3
0.68064	0.48050	0.52382	0.68950	0.45412	0.78712	0.49579	0.56147	0.60892	0.45129	1318	1
0.44135	0.43770	0.46656	0.53497	0.71077	0.30060	0.66462	0.29175	0.53859	0.52052	1319	2
0.20023	0.26656	0.34637	0.04493	0.36461	0.27517	0.22733	0.24943	0.25741	0.25609	1320	3
0.63460	0.42968	0.37004	0.37619	0.43792	0.51628	0.50874	0.47032	0.33196	0.48251	1321	1
0.55233	0.68022	0.64221	0.52346	0.56259	0.63808	0.64149	0.68315	0.49288	0.75762	1322	2
0.44998	0.58454	0.46432	0.39005	0.30150	0.77737	0.34842	0.49780	0.53607	0.48573	1323	3
0.51119	0.37958	0.32492	0.71051	0.49749	0.56281	0.46214	0.28397	0.70987	0.53443	1324	1
0.46732	0.65094	0.58630	0.43599	0.65118	0.47379	0.65032	0.41941	0.64994	0.58887	1325	2
0.52993	0.51639	0.73815	0.42183	0.56337	0.47765	0.60927	0.72342	0.48518	0.50886	1326	3
0.43674	0.33632	0.45655	0.38955	0.45162	0.31440	0.44861	0.41823	0.44503	0.44482	1327	1
0.48491	0.54955	0.68204	0.62632	0.37777	0.73302	0.38773	0.69723	0.50999	0.46056	1328	2
0.78519	0.38672	0.46319	0.69255	0.33659	0.58464	0.47621	0.61454	0.42943	0.43059	1329	3
0.45626	0.55492	0.41865	0.71197	0.50365	0.37066	0.72990	0.43017	0.61285	0.58750	1330	1
0.32135	0.40145	0.42634	0.33143	0.22974	0.41446	0.31161	0.50422	0.30086	0.49082	1331	2
0.33117	0.33358	0.47019	0.38960	0.29939	0.27957	0.42709	0.43862	0.14906	0.38389	1332	3
0.54712	0.58172	0.57219	0.60126	0.58262	0.36147	0.70020	0.43461	0.48266	0.68531	1333	1
0.43729	0.54086	0.58273	0.32632	0.49167	0.39119	0.46156	0.65953	0.57010	0.34614	1334	2
0.59067	0.34754	0.45522	0.36821	0.67475	0.30972	0.42858	0.40067	0.62985	0.22930	1335	3
0.55227	0.55394	0.46525	0.57152	0.60024	0.38461	0.66027	0.62175	0.48325	0.65053	1336	1
0.50817	0.52923	0.33934	0.64399	0.49581	0.61318	0.18313	0.82443	0.53430	0.46713	1337	2
0.41773	0.38689	0.32381	0.30565	0.31532	0.44279	0.27837	0.42078	0.24150	0.45385	1338	3
0.46140	0.25893	0.36952	0.59747	0.57682	0.22490	0.67016	0.07833	0.57078	0.58823	1339	1
0.63584	0.52632	0.69702	0.63040	0.67933	0.56176	0.56629	0.50279	0.62286	0.55368	1340	2
0.39951	0.49562	0.39235	0.61980	0.62807	0.63715	0.40993	0.31411	0.72034	0.54332	1341	3
0.50421	0.19104	0.57072	0.50667	0.29867	0.51355	0.45628	0.39954	0.40238	0.54622	1342	1
0.58740	0.61248	0.59869	0.53578	0.67230	0.66686	0.71230	0.54975	0.57718	0.72221	1343	2
0.40145	0.44516	0.55545	0.36406	0.46020	0.45502	0.40918	0.45180	0.35536	0.33686	1344	3
0.46062	0.33858	0.28586	0.28836	0.43166	0.33577	0.26710	0.46182	0.29585	0.33862	1345	1
0.49462	0.39982	0.37105	0.46151	0.27497	0.56495	0.48704	0.21669	0.41532	0.36979	1346	2
0.39638	0.50665	0.59849	0.41505	0.59936	0.46529	0.47749	0.56928	0.46435	0.44051	1347	3
0.44886	0.43311	0.63749	0.37796	0.52490	0.49022	0.40299	0.60435	0.43333	0.57729	1348	1
0.42409	0.60470	0.56370	0.60296	0.43617	0.67124	0.52426	0.32537	0.77729	0.60419	1349	2
0.41352	0.48576	0.41286	0.35345	0.59848	0.36654	0.50555	0.45547	0.47569	0.48603	1350	3
0.69459	0.19424	0.49298	0.59284	0.31337	0.41437	0.45721	0.36022	0.48577	0.48353	1351	1
0.65452	0.50702	0.54813	0.60984	0.61967	0.42330	0.55520	0.59353	0.77494	0.40332	1352	2
0.65290	0.46916	0.39699	0.47349	0.48731	0.26533	0.48207	0.57939	0.47840	0.32322	1353	3
0.69536	0.57682	0.51584	0.53483	0.50345	0.73908	0.55843	0.37845	0.60950	0.57535	1354	1
0.62611	0.32754	0.60110	0.46297	0.55796	0.34454	0.72268	0.44606	0.68201	0.54548	1355	2
0.41022	0.25661	0.36228	0.37198	0.38205	0.42470	0.34197	0.49267	0.24085	0.45290	1356	3
0.74189	0.72791	0.80905	0.75600	0.77807	0.62100	0.79174	0.58233	0.91442	0.63324	1357	1
0.72886	0.59108	0.59694	0.63185	0.76434	0.60934	0.65254	0.67253	0.76414	0.54896	1358	2
0.45069	0.75027	0.39489	0.51908	0.57256	0.43058	0.69458	0.40909	0.41717	0.75055	1359	3
0.44592	0.60877	0.39933	0.65164	0.51192	0.60318	0.42028	0.60321	0.55082	0.43573	1360	1
0.22865	0.33577	0.54073	0.28816	0.41951	0.35697	0.38571	0.32383	0.37192	0.44552	1361	2
0.49274	0.64900	0.55828	0.62885	0.49982	0.54391	0.69832	0.51578	0.43571	0.76430	1362	3
0.39773	0.48376	0.47994	0.58326	0.49625	0.71230	0.34355	0.56409	0.47490	0.60781	1363	1
0.36568	0.55613	0.61078	0.60927	0.32910	0.68517	0.51461	0.43673	0.54769	0.69940	1364	2
0.55823	0.64748	0.40482	0.69014	0.55197	0.56868	0.67893	0.44932	0.61053	0.45895	1365	3
0.47840	0.47900	0.66179	0.57315	0.45443	0.57020	0.41954	0.70639	0.55962	0.54653	1366	1
0.59663	0.38178	0.64265	0.53066	0.42916	0.35615	0.64822	0.48041	0.56165	0.49639	1367	2
0.30236	0.76490	0.31774	0.66285	0.51797	0.48581	0.52387	0.43805	0.48757	0.64479	1368	3
0.47633	0.27581	0.79877	0.48851	0.41720	0.51628	0.32357	0.46461	0.56065	0.37719	1369	1
0.65159	0.78175	0.58385	0.64186	0.64551	0.85115	0.53320	0.75870	0.64747	0.71759	1370	2
0.50656	0.66651	0.41588	0.69976	0.51865	0.54636	0.56413	0.46424	0.66679	0.33307	1371	3
0.39458	0.57933	0.41927	0.44762	0.69158	0.39276	0.54404	0.56069	0.46908	0.58748	1372	1
0.51485	0.30013	0.57278	0.29136	0.39070	0.45027	0.42948	0.53374	0.37849	0.51466	1373	2
0.86073	0.55482	0.71524	0.68392	0.66417	0.72660	0.65391	0.71661	0.70047	0.50812	1374	3
0.44401	0.70902	0.61988	0.55681	0.53572	0.53422	0.63106	0.51702	0.41805	0.66066	1375	1
0.69824	0.43169	0.61630	0.40060	0.59602	0.49416	0.54603	0.65842	0.57248	0.42285	1376	2
0.45107	0.35810	0.35105	0.39682	0.51848	0.33491	0.32309	0.51959	0.24136	0.48338	1377	3
0.46881	0.55060	0.54107	0.46441	0.40863	0.61484	0.44961	0.49514	0.52639	0.60593	1378	1
0.31897	0.52809	0.40161	0.34991	0.32687	0.47243	0.43702	0.38008	0.41469	0.49017	1379	2
0.36735	0.60794	0.19348	0.64626	0.32097	0.46312	0.41651	0.35016	0.33806	0.61870	1380	3
0.28361	0.80595	0.56573	0.32376	0.62780	0.81434	0.38356	0.47768	0.50077	0.70604	1381	1
0.30292	0.39873	0.53721	0.38234	0.59783	0.35849	0.33456	0.48489	0.52384	0.48917	1382	2
0.37837	0.80160	0.51805	0.59085	0.42395	0.39017	0.61765	0.66184	0.45273	0.49265	1383	3
0.48900	0.46434	0.36980	0.51459	0.27492	0.60664	0.44396	0.51621	0.26074	0.63023	1384	1
0.52241	0.57791	0.62736	0.76703	0.58079	0.59153	0.59773	0.51712	0.73226	0.56594	1385	2
0.25012	0.61539	0.58092	0.29895	0.53016	0.46389	0.47055	0.38197	0.56569	0.58048	1386	3
0.74237	0.55032	0.35340	0.56679	0.58699	0.56587	0.44775	0.75301	0.34692	0.40375	1387	1
0.57387	0.42206	0.48228	0.39838	0.57234	0.32157	0.38208	0.42877	0.41564	0.29682	1388	2
0.52345	0.55479	0.37448	0.69093	0.45482	0.49363	0.56732	0.61389	0.55964	0.54387	1389	3
0.41443	0.31995	0.39777	0.52327	0.40911	0.39468	0.54413	0.33006	0.37134	0.49093	1390	1
0.37441	0.51784	0.33795	0.45535	0.35575	0.39766	0.31002	0.51252	0.27164	0.37128	1391	2
0.49008	0.59370	0.43460	0.55444	0.44263	0.57897	0.54315	0.49405	0.61109	0.48616	1392	3
0.46204	0.28123	0.43439	0.48387	0.54470	0.57060	0.28201	0.54284	0.35417	0.52991	1393	1
0.64027	0.62624	0.58352	0.63222	0.62845	0.51506	0.60685	0.52357	0.70474	0.60482	1394	2
0.58106	0.42425	0.64521	0.56595	0.39637	0.61646	0.65488	0.55890	0.39529	0.71625	1395	3
0.42844	0.28779	0.37443	0.43845	0.33324	0.39380	0.44832	0.31808	0.34139	0.45664	1396	1
0.50397	0.63872	0.24808	0.35929	0.66268	0.43744	0.48157	0.46311	0.43286	0.53958	1397	2
0.56546	0.54015	0.35748	0.48934	0.64657	0.39481	0.39987	0.58996	0.42318	0.38237	1398	3
0.25351	0.51385	0.40526	0.61430	0.51746	0.51695	0.50083	0.65412	0.47799	0.57457	1399	1
0.55395	0.63072	0.47828	0.74199	0.43460	0.74811	0.50297	0.68764	0.61393	0.66640	1400	2
0.46050	0.38281	0.56806	0.31695	0.50652	0.29280	0.41908	0.44909	0.45890	0.50397	1401	3
0.47389	0.45206	0.47299	0.51404	0.38857	0.49754	0.41529	0.46568	0.44426	0.55157	1402	1
0.54261	0.55480	0.47143	0.44094	0.62451	0.35535	0.58352	0.29112	0.67138	0.24818	1403	2
0.60618	0.42066	0.69506	0.43587	0.33443	0.44712	0.76933	0.27708	0.52487	0.55261	1404	3
0.51374	0.35265	0.34208	0.56009	0.37274	0.42814	0.63929	0.49274	0.27469	0.47151	1405	1
0.61749	0.43643	0.48817	0.19682	0.61664	0.35702	0.53779	0.31256	0.42335	0.37930	1406	2
0.09750	0.24581	0.21051	0.27670	0.14325	0.26325	0.21590	0.23579	0.21190	0.21887	1407	3
0.61740	0.66606	0.62615	0.65321	0.62732	0.66066	0.69361	0.53050	0.85235	0.49394	1408	1
0.43992	0.57977	0.58304	0.50970	0.53462	0.58015	0.71116	0.22667	0.62259	0.50851	1409	2
0.34455	0.62630	0.49028	0.68159	0.29298	0.71268	0.27849	0.62244	0.55998	0.42938	1410	3
0.20135	0.36401	0.34736	0.22304	0.29045	0.41726	0.30424	0.33381	0.28308	0.31334	1411	1
0.37633	0.62527	0.41219	0.67951	0.46046	0.52212	0.40836	0.63467	0.49948	0.65338	1412	2
0.42488	0.38841	0.61803	0.53591	0.34311	0.63659	0.60470	0.40956	0.44237	0.60964	1413	3
0.58795	0.58717	0.52111	0.54870	0.61025	0.61663	0.41869	0.65290	0.45700	0.37680	1414	1
0.56820	0.57406	0.44738	0.58128	0.49332	0.38158	0.58583	0.34307	0.66444	0.45227	1415	2
0.38934	0.49550	0.39088	0.45002	0.30225	0.58578	0.30490	0.35857	0.46607	0.39963	1416	3
0.34300	0.32787	0.41663	0.51901	0.43200	0.37733	0.42622	0.49366	0.28987	0.45341	1417	1
0.45439	0.26754	0.30247	0.28248	0.32101	0.31189	0.35807	0.34713	0.36638	0.26475	1418	2
0.70896	0.73982	0.46397	0.74075	0.62177	0.51890	0.73639	0.62886	0.61667	0.60502	1419	3
0.42203	0.43712	0.42014	0.39469	0.41272	0.58069	0.37719	0.41868	0.47283	0.60047	1420	1
0.35693	0.32140	0.29610	0.28971	0.42372	0.41153	0.32955	0.38601	0.35036	0.45267	1421	2
0.55165	0.71945	0.66015	0.61516	0.62058	0.64091	0.57529	0.59487	0.76406	0.56159	1422	3
0.55589	0.43980	0.72040	0.56419	0.64336	0.67499	0.58395	0.58655	0.58450	0.75169	1423	1
0.44107	0.62866	0.44496	0.62284	0.44408	0.55809	0.55333	0.50419	0.49566	0.57220	1424	2
0.43092	0.45292	0.46195	0.39922	0.44326	0.38314	0.50584	0.52122	0.50456	0.31907	1425	3
0.34440	0.39091	0.46611	0.33693	0.44368	0.45689	0.34373	0.35015	0.48580	0.29423	1426	1
0.19818	0.27966	0.41476	0.38413	0.26052	0.30794	0.39318	0.28653	0.25459	0.47851	1427	2
0.49623	0.48003	0.35179	0.40432	0.50663	0.48527	0.38726	0.62014	0.30541	0.50007	1428	3
0.56689	0.53834	0.30934	0.45647	0.52579	0.43353	0.48885	0.50115	0.33442	0.56976	1429	1
0.57587	0.50446	0.61382	0.40398	0.60849	0.50922	0.51129	0.68529	0.41094	0.57872	1430	2
0.45200	0.74990	0.42959	0.47060	0.42283	0.63645	0.42140	0.76210	0.50661	0.46645	1431	3
0.62116	0.55995	0.51962	0.70732	0.54758	0.59006	0.66759	0.32384	0.73979	0.51670	1432	1
0.66275	0.68915	0.70412	0.60991	0.70445	0.64042	0.65618	0.64264	0.70519	0.70846	1433	2
0.38791	0.46835	0.61689	0.38564	0.47238	0.45042	0.53045	0.42153	0.45687	0.43550	1434	3
0.30812	0.32093	0.45107	0.38413	0.36495	0.42510	0.18019	0.41196	0.35931	0.43961	1435	1
0.39455	0.50799	0.32289	0.50306	0.36671	0.53144	0.26478	0.51493	0.52787	0.35918	1436	2
0.26675	0.52990	0.53625	0.39194	0.58895	0.41943	0.54752	0.59553	0.15842	0.81939	1437	3
0.54028	0.47558	0.42675	0.63959	0.23642	0.43979	0.56896	0.45221	0.49015	0.18689	1438	1
0.54235	0.67615	0.49060	0.50618	0.55792	0.49720	0.62220	0.67988	0.49658	0.56334	1439	2
0.25758	0.57874	0.45070	0.46239	0.34012	0.46036	0.60584	0.15847	0.61904	0.51627	1440	3
0.49495	0.35205	0.55596	0.56921	0.24041	0.67427	0.54361	0.37538	0.44745	0.56107	1441	1
0.35605	0.40174	0.65077	0.41017	0.42695	0.66852	0.51839	0.33502	0.62795	0.59894	1442	2
0.47095	0.65183	0.33430	0.68319	0.47713	0.72832	0.44131	0.61245	0.55704	0.64374	1443	3
0.45445	0.61961	0.42582	0.60304	0.35689	0.60312	0.40233	0.55212	0.41090	0.48661	1444	1
0.37693	0.59505	0.32919	0.20047	0.61015	0.41553	0.56472	0.45842	0.26571	0.52021	1445	2
0.56524	0.47294	0.60820	0.43028	0.64114	0.56373	0.64582	0.37184	0.59905	0.63102	1446	3
0.72450	0.72335	0.86248	0.66852	0.77357	0.75459	0.85235	0.68645	0.62341	0.77876	1447	1
0.61618	0.33215	0.61848	0.59759	0.53308	0.49658	0.65227	0.50110	0.59703	0.47402	1448	2
0.47760	0.63074	0.60969	0.47390	0.53771	0.62376	0.53050	0.59798	0.58465	0.64422	1449	3
0.70940	0.51938	0.54311	0.72292	0.59155	0.60995	0.72064	0.54940	0.69268	0.59139	1450	1
0.73293	0.39000	0.41905	0.64965	0.52778	0.52456	0.45870	0.48963	0.40925	0.44942	1451	2
0.65947	0.73526	0.52230	0.56263	0.59823	0.65060	0.71512	0.66093	0.70077	0.54571	1452	3
0.64410	0.67334	0.31887	0.85460	0.54992	0.63649	0.56598	0.64773	0.63940	0.52938	1453	1
0.48378	0.66767	0.51577	0.66120	0.33740	0.61672	0.69873	0.51893	0.52368	0.68501	1454	2
0.53267	0.69253	0.61091	0.61000	0.72646	0.64760	0.72351	0.54817	0.67472	0.64311	1455	3
0.44025	0.44188	0.55494	0.50715	0.56144	0.42581	0.49674	0.35681	0.73252	0.58347	1456	1
0.44615	0.41828	0.61525	0.56600	0.52601	0.48726	0.56777	0.50243	0.55445	0.67760	1457	2
0.43669	0.66517	0.59236	0.41291	0.51610	0.38544	0.69989	0.32742	0.56041	0.43093	1458	3
0.65156	0.32287	0.28275	0.57019	0.41582	0.52023	0.48968	0.46841	0.37432	0.45137	1459	1
0.30598	0.38834	0.42539	0.29068	0.52513	0.44907	0.40358	0.29099	0.41859	0.64307	1460	2
0.66269	0.64989	0.56812	0.65087	0.66938	0.62013	0.55407	0.68138	0.61824	0.54649	1461	3
0.47577	0.34145	0.37730	0.41980	0.38966	0.39625	0.45448	0.35462	0.32848	0.32389	1462	1
0.52586	0.61721	0.36127	0.49276	0.52674	0.47289	0.62694	0.34322	0.71068	0.48128	1463	2
0.37772	0.72963	0.38188	0.48353	0.35476	0.60631	0.52381	0.26422	0.65136	0.48939	1464	3
0.59079	0.57910	0.33749	0.58544	0.62029	0.66430	0.44880	0.66491	0.45454	0.45269	1465	1
0.54521	0.47764	0.41643	0.45828	0.64356	0.38455	0.65305	0.57704	0.42271	0.53334	1466	2
0.43513	0.23479	0.58938	0.35754	0.34369	0.44106	0.47802	0.28746	0.40268	0.43962	1467	3
0.46029	0.21920	0.58567	0.26294	0.53783	0.40933	0.33441	0.51749	0.26690	0.56961	1468	1
0.53093	0.53776	0.40659	0.48603	0.42442	0.69428	0.44149	0.61714	0.49301	0.44467	1469	2
0.52956	0.52136	0.51277	0.59158	0.59456	0.44701	0.70929	0.45847	0.50949	0.50788	1470	3
0.29156	0.48048	0.57292	0.50373	0.60008	0.45966	0.66467	0.51081	0.35649	0.64243	1471	1
0.72236	0.55025	0.77837	0.57870	0.78915	0.67378	0.66897	0.64664	0.71710	0.65818	1472	2
0.57964	0.48736	0.58278	0.58224	0.62259	0.53415	0.73453	0.61207	0.49885	0.65399	1473	3
0.32981	0.28626	0.38161	0.24567	0.35298	0.14108	0.42348	0.34230	0.24691	0.44224	1474	1
0.39950	0.45054	0.46102	0.52004	0.31792	0.54044	0.41739	0.59976	0.39103	0.38180	1475	2
0.43201	0.63658	0.65668	0.54898	0.38057	0.58375	0.53228	0.52839	0.66725	0.42205	1476	3
0.36900	0.43463	0.34130	0.30458	0.42801	0.29338	0.39258	0.44687	0.45450	0.22434	1477	1
0.31433	0.40415	0.46339	0.30941	0.37672	0.33590	0.51232	0.43980	0.26279	0.52143	1478	2
0.55135	0.45996	0.52716	0.55551	0.43143	0.54037	0.56724	0.38369	0.55511	0.49339	1479	3
0.14480	0.46610	0.27030	0.41293	0.22769	0.43232	0.27237	0.42448	0.40997	0.34775	1480	1
0.57005	0.46292	0.62336	0.53497	0.34364	0.52305	0.77092	0.33002	0.55355	0.36805	1481	2
0.56675	0.45302	0.43640	0.29500	0.64110	0.45242	0.51857	0.30797	0.54978	0.38911	1482	3
0.29581	0.44299	0.20142	0.41772	0.59473	0.25476	0.33692	0.42620	0.39265	0.50673	1483	1
0.35458	0.41378	0.41459	0.55539	0.36052	0.54660	0.47739	0.50309	0.55186	0.44606	1484	2
0.70667	0.50952	0.41783	0.77029	0.36375	0.58433	0.64287	0.75297	0.29885	0.63556	1485	3
0.36925	0.57684	0.48005	0.27440	0.45236	0.41848	0.47300	0.22194	0.61374	0.35519	1486	1
0.60097	0.46861	0.40319	0.63964	0.61177	0.39172	0.36518	0.53997	0.91622	0.29836	1487	2
0.57937	0.50304	0.58825	0.51246	0.46623	0.57107	0.52130	0.67956	0.57450	0.50272	1488	3
0.36551	0.45939	0.41258	0.36429	0.46615	0.48624	0.36629	0.38901	0.40102	0.44807	1489	1
0.54384	0.35360	0.70043	0.55283	0.45233	0.52843	0.60892	0.36046	0.51998	0.48752	1490	2
0.80808	0.38824	0.66890	0.52615	0.62820	0.59133	0.56282	0.54525	0.67609	0.31978	1491	3
0.48486	0.54513	0.39203	0.79149	0.27735	0.63162	0.53440	0.52031	0.55177	0.53957	1492	1
0.65244	0.37985	0.77528	0.49011	0.56094	0.71703	0.60344	0.56085	0.62531	0.62259	1493	2
0.47342	0.54995	0.39981	0.46685	0.59007	0.35603	0.49014	0.48346	0.59661	0.33634	1494	3
0.11572	0.28963	0.31172	0.30424	0.21046	0.29112	0.28209	0.24596	0.26223	0.40636	1495	1
0.59942	0.40548	0.36827	0.50723	0.37903	0.47982	0.63088	0.38493	0.49720	0.52498	1496	2
0.53095	0.58264	0.66801	0.69592	0.48061	0.70097	0.53010	0.63768	0.53545	0.62693	1497	3
0.43792	0.64785	0.59151	0.37548	0.73164	0.56345	0.54264	0.54896	0.52445	0.61883	1498	1
0.43051	0.53519	0.57183	0.69600	0.33753	0.50365	0.47198	0.49930	0.54372	0.32934	1499	2
0.56337	0.34251	0.58432	0.44811	0.64293	0.22382	0.62360	0.66020	0.38330	0.58874	1500	3
0.66034	0.49401	0.76790	0.60880	0.66072	0.71173	0.76040	0.45756	0.61244	0.86096	1501	1
0.58081	0.69840	0.42240	0.53360	0.39526	0.80843	0.46762	0.53133	0.52975	0.49800	1502	2
0.52454	0.55138	0.63064	0.45382	0.65496	0.40585	0.71420	0.37258	0.54384	0.53710	1503	3
0.55070	0.69045	0.56645	0.55261	0.50150	0.66246	0.47531	0.48348	0.67819	0.52370	1504	1
0.26297	0.38154	0.41995	0.39064	0.41492	0.38193	0.33855	0.45145	0.21902	0.61201	1505	2
0.56063	0.48457	0.30394	0.65176	0.47026	0.50425	0.34984	0.60676	0.47064	0.42876	1506	3
0.45711	0.79931	0.43160	0.48211	0.60351	0.46409	0.65825	0.42645	0.71771	0.46855	1507	1
0.35391	0.58292	0.43625	0.57294	0.46522	0.44066	0.43269	0.61253	0.52209	0.41014	1508	2
0.41770	0.61028	0.62943	0.43860	0.57159	0.49642	0.36051	0.65124	0.55464	0.57176	1509	3
0.40779	0.31930	0.34403	0.37398	0.27475	0.47953	0.36809	0.41460	0.30556	0.39684	1510	1
0.35592	0.39021	0.45578	0.29633	0.41608	0.35273	0.44791	0.14926	0.48798	0.25915	1511	2
0.55239	0.50462	0.49623	0.51316	0.64419	0.42855	0.45858	0.60061	0.43994	0.48741	1512	3
0.47928	0.49348	0.49819	0.57426	0.57755	0.35393	0.64434	0.56809	0.39087	0.71390	1513	1
0.30435	0.35992	0.29668	0.32319	0.46223	0.27408	0.22532	0.37940	0.37474	0.30464	1514	2
0.59754	0.48821	0.57547	0.59575	0.49509	0.61816	0.52754	0.46942	0.48177	0.53197	1515	3
0.70720	0.19302	0.77285	0.46790	0.30111	0.68824	0.48464	0.58155	0.47446	0.57103	1516	1
0.40116	0.74908	0.59428	0.37629	0.61745	0.62039	0.49212	0.62750	0.46556	0.52301	1517	2
0.44153	0.62634	0.64749	0.53507	0.55179	0.63577	0.55078	0.56435	0.43548	0.71863	1518	3
0.30321	0.54875	0.62731	0.42499	0.61904	0.46296	0.44546	0.39832	0.63475	0.53629	1519	1
0.50513	0.50628	0.42070	0.49871	0.72915	0.38012	0.64656	0.63432	0.38626	0.51189	1520	2
0.84923	0.52693	0.71860	0.55044	0.74792	0.61235	0.68723	0.67209	0.63187	0.67302	1521	3
0.64829	0.42109	0.46567	0.47242	0.48888	0.46725	0.69742	0.40919	0.37002	0.41496	1522	1
0.73175	0.64140	0.50100	0.63657	0.51301	0.72290	0.56383	0.70459	0.48306	0.55589	1523	2
0.28389	0.35788	0.40941	0.39441	0.19302	0.45984	0.39950	0.42548	0.33587	0.29744	1524	3
0.61803	0.59968	0.41950	0.43012	0.44405	0.45809	0.43851	0.53216	0.43561	0.37892	1525	1
0.58977	0.51554	0.66583	0.43399	0.63480	0.52636	0.55575	0.53177	0.67293	0.49221	1526	2
0.54834	0.52265	0.59297	0.44336	0.43669	0.76511	0.19484	0.55917	0.73151	0.37350	1527	3
0.69216	0.53036	0.45762	0.73091	0.57668	0.58273	0.70464	0.40433	0.65666	0.71331	1528	1
0.33535	0.47279	0.37406	0.36235	0.34222	0.54700	0.34526	0.42238	0.33936	0.56068	1529	2
0.29059	0.33921	0.39065	0.37070	0.18553	0.44129	0.34264	0.43820	0.15580	0.53339	1530	3
0.64980	0.25145	0.67646	0.51224	0.52669	0.50351	0.59142	0.46691	0.66442	0.57423	1531	1
0.57031	0.33052	0.50415	0.24951	0.63651	0.46043	0.46635	0.31443	0.52739	0.31197	1532	2
0.62069	0.45449	0.40165	0.63817	0.42885	0.57032	0.35820	0.53456	0.47933	0.40378	1533	3
0.51108	0.58277	0.39413	0.32855	0.57399	0.56489	0.56384	0.45900	0.57985	0.47385	1534	1
0.38806	0.51620	0.45373	0.59109	0.29580	0.56261	0.35777	0.51332	0.42516	0.36463	1535	2
0.36397	0.39473	0.35693	0.28599	0.36806	0.24241	0.43734	0.35524	0.43431	0.17628	1536	3
0.42446	0.54789	0.64128	0.38336	0.32367	0.79052	0.51286	0.47320	0.39616	0.63091	1537	1
0.56756	0.47961	0.63327	0.36700	0.39875	0.73412	0.36922	0.69074	0.35058	0.51993	1538	2
0.53021	0.37188	0.48478	0.36608	0.52871	0.29686	0.50693	0.56035	0.35900	0.47615	1539	3
0.51282	0.31720	0.56385	0.30589	0.49205	0.43085	0.44985	0.35387	0.60793	0.33985	1540	1
0.38939	0.69142	0.43171	0.40871	0.69517	0.61829	0.31329	0.62108	0.64099	0.59559	1541	2
0.31027	0.44360	0.33602	0.27906	0.40102	0.51802	0.30051	0.23069	0.60206	0.41494	1542	3
0.62872	0.47055	0.68910	0.58005	0.57751	0.60733	0.61180	0.53465	0.54505	0.50956	1543	1
0.69966	0.50084	0.63185	0.39767	0.74938	0.43663	0.70130	0.42388	0.79871	0.24098	1544	2
0.59356	0.46901	0.62157	0.56435	0.33860	0.49661	0.70359	0.63997	0.40189	0.62726	1545	3
0.36513	0.53625	0.34632	0.72699	0.64512	0.52030	0.32630	0.63095	0.52069	0.66498	1546	1
0.28377	0.30909	0.30851	0.33585	0.25078	0.33258	0.37678	0.32246	0.22176	0.38523	1547	2
0.71640	0.47147	0.69302	0.67002	0.46555	0.67811	0.55123	0.79707	0.58250	0.46671	1548	3
0.32095	0.56901	0.43676	0.49881	0.72031	0.50833	0.61526	0.46401	0.49286	0.76681	1549	1
0.47813	0.58104	0.48838	0.57579	0.46118	0.53263	0.38961	0.44942	0.45034	0.54247	1550	2
0.61815	0.23322	0.63435	0.61546	0.53300	0.48230	0.53437	0.51556	0.54920	0.40853	1551	3
0.50024	0.22289	0.54189	0.43336	0.31187	0.44647	0.37199	0.40538	0.30231	0.48836	1552	1
0.55347	0.54609	0.22411	0.56960	0.54964	0.57353	0.43737	0.46534	0.38451	0.44630	1553	2
0.26057	0.68148	0.43408	0.64239	0.43989	0.50785	0.45533	0.70061	0.24441	0.60020	1554	3
0.36818	0.36224	0.78950	0.38249	0.54769	0.42629	0.46986	0.54096	0.39183	0.57847	1555	1
0.58210	0.45791	0.61029	0.38530	0.36706	0.51589	0.43747	0.60919	0.38607	0.29110	1556	2
0.40816	0.48477	0.49477	0.38909	0.36387	0.41678	0.29672	0.54314	0.29160	0.56352	1557	3
0.45352	0.29828	0.39516	0.43519	0.37457	0.34274	0.54749	0.39280	0.39952	0.42537	1558	1
0.29154	0.19453	0.56087	0.41098	0.18943	0.44819	0.34193	0.43045	0.24058	0.56378	1559	2
0.43118	0.43318	0.48884	0.31209	0.53663	0.36773	0.49659	0.31369	0.45640	0.35416	1560	3
0.40205	0.35208	0.61876	0.29078	0.30765	0.57327	0.28428	0.52831	0.39825	0.58515	1561	1
0.56258	0.47398	0.48966	0.43353	0.52848	0.75462	0.44387	0.42347	0.62278	0.54386	1562	2
0.38861	0.63689	0.45941	0.50011	0.30894	0.64758	0.28114	0.45226	0.36559	0.50616	1563	3
0.65725	0.62509	0.71991	0.65128	0.52202	0.70797	0.62561	0.68715	0.64308	0.64337	1564	1
0.40836	0.59882	0.44532	0.67956	0.36056	0.64916	0.53813	0.66275	0.37920	0.72057	1565	2
0.30611	0.50313	0.50389	0.59836	0.55417	0.58115	0.57336	0.52847	0.53641	0.72012	1566	3
0.73606	0.43209	0.39381	0.59940	0.55415	0.61428	0.55186	0.45062	0.52050	0.38670	1567	1
0.59271	0.46035	0.57426	0.74208	0.37556	0.57493	0.49477	0.32929	0.67546	0.41711	1568	2
0.56770	0.19794	0.46812	0.39036	0.34081	0.37261	0.55185	0.31873	0.40578	0.38354	1569	3
0.48450	0.60593	0.46109	0.59507	0.51134	0.43964	0.64837	0.46867	0.44929	0.56578	1570	1
0.48138	0.59040	0.46308	0.38274	0.45970	0.72075	0.48084	0.55132	0.58688	0.47200	1571	2
0.39148	0.51811	0.37096	0.29394	0.46619	0.39965	0.28937	0.44858	0.35378	0.62769	1572	3
0.48442	0.58554	0.55165	0.53678	0.30902	0.60147	0.59120	0.41654	0.62364	0.53001	1573	1
0.56227	0.31617	0.43881	0.55202	0.37282	0.43723	0.50614	0.45756	0.53622	0.29035	1574	2
0.53142	0.54955	0.45391	0.66909	0.54131	0.44029	0.50246	0.53335	0.58521	0.35541	1575	3
0.43602	0.65170	0.45504	0.61986	0.77624	0.48307	0.54323	0.48231	0.68913	0.64946	1576	1
0.34873	0.40787	0.27445	0.38131	0.35668	0.23427	0.60870	0.18123	0.36941	0.51084	1577	2
0.52665	0.35943	0.65833	0.52628	0.58690	0.51405	0.44752	0.70970	0.42392	0.74171	1578	3
0.36662	0.65732	0.41091	0.49908	0.32613	0.37594	0.40308	0.75357	0.22659	0.63147	1579	1
0.32080	0.63810	0.31871	0.40689	0.36384	0.26633	0.39901	0.60143	0.24955	0.49597	1580	2
0.39204	0.53166	0.50990	0.36021	0.39199	0.51532	0.44755	0.46569	0.40991	0.41745	1581	3
0.41174	0.46635	0.33647	0.57412	0.70581	0.19527	0.52494	0.52891	0.44815	0.59294	1582	1
0.54259	0.27653	0.48811	0.39189	0.36629	0.56591	0.24528	0.32605	0.42438	0.39564	1583	2
0.67739	0.48184	0.45474	0.75729	0.41687	0.52906	0.59931	0.53179	0.69958	0.52916	1584	3
0.56676	0.66512	0.40925	0.52662	0.45066	0.65015	0.41786	0.67140	0.53571	0.36141	1585	1
0.50934	0.19303	0.73027	0.60789	0.43127	0.52828	0.49191	0.53454	0.36266	0.75362	1586	2
0.56610	0.62512	0.33236	0.69400	0.47913	0.51051	0.69927	0.39135	0.57545	0.54526	1587	3
0.53915	0.60023	0.75108	0.62966	0.56343	0.67604	0.59796	0.54453	0.62663	0.63350	1588	1
0.47783	0.31015	0.46156	0.52198	0.34396	0.55752	0.27400	0.50201	0.35967	0.40281	1589	2
0.72841	0.72424	0.81088	0.73839	0.72371	0.80519	0.78784	0.78983	0.66977	0.87610	1590	3
0.52427	0.58471	0.57124	0.65261	0.29379	0.69469	0.29874	0.83308	0.57491	0.37239	1591	1
0.58564	0.56927	0.72918	0.42209	0.56935	0.62193	0.61318	0.45151	0.59754	0.55292	1592	2
0.69242	0.49078	0.46486	0.56885	0.51904	0.54434	0.41257	0.51767	0.73021	0.37123	1593	3
0.74933	0.55223	0.62292	0.62028	0.74104	0.56903	0.62705	0.64967	0.69981	0.56707	1594	1
0.66643	0.63612	0.61958	0.59377	0.68452	0.64451	0.56269	0.68421	0.64488	0.61400	1595	2
0.38225	0.56506	0.29744	0.56177	0.78629	0.20261	0.47337	0.54097	0.43043	0.54045	1596	3
0.63913	0.52955	0.57993	0.49043	0.63417	0.56939	0.66051	0.45379	0.63613	0.53952	1597	1
0.25443	0.78036	0.30672	0.51525	0.55991	0.54792	0.48436	0.39296	0.54941	0.51807	1598	2
0.38165	0.34814	0.47488	0.16954	0.51953	0.35570	0.28957	0.43804	0.34281	0.30009	1599	3
0.64088	0.49317	0.53697	0.60491	0.53715	0.56729	0.57454	0.28294	0.71286	0.45960	1600	1
0.58548	0.61182	0.56423	0.60344	0.62755	0.53665	0.58154	0.56196	0.64240	0.53307	1601	2
0.35090	0.62958	0.67840	0.53822	0.49350	0.59883	0.39838	0.67308	0.45019	0.57635	1602	3
0.52893	0.21615	0.42190	0.60170	0.45184	0.32030	0.62867	0.43643	0.53306	0.28720	1603	1
0.56027	0.49200	0.46559	0.61999	0.57747	0.60350	0.31873	0.48038	0.81710	0.38776	1604	2
0.67990	0.44621	0.45793	0.69952	0.35668	0.44723	0.68246	0.27153	0.67121	0.29365	1605	3
0.29900	0.38772	0.65090	0.47381	0.50842	0.38713	0.40003	0.56127	0.32583	0.66478	1606	1
0.67040	0.59458	0.55180	0.72550	0.51231	0.85768	0.66563	0.57573	0.58248	0.76633	1607	2
0.37692	0.65203	0.58551	0.33098	0.32838	0.68975	0.30622	0.42077	0.62591	0.43633	1608	3
0.64326	0.45876	0.33324	0.70223	0.51892	0.42746	0.49754	0.46481	0.74465	0.25964	1609	1
0.56762	0.61229	0.53413	0.42661	0.51377	0.38636	0.61939	0.34621	0.64804	0.23397	1610	2
0.53088	0.46506	0.43726	0.67013	0.66238	0.49849	0.52317	0.36829	0.71079	0.62906	1611	3
0.58470	0.62520	0.62183	0.62997	0.52462	0.77372	0.51980	0.64349	0.57309	0.53831	1612	1
0.35349	0.53125	0.47273	0.67367	0.27751	0.53162	0.40745	0.36431	0.40018	0.58108	1613	2
0.45581	0.50910	0.40825	0.50659	0.61873	0.31846	0.68363	0.36636	0.45962	0.71209	1614	3
0.44122	0.52282	0.40900	0.48748	0.58743	0.50030	0.54277	0.52179	0.44003	0.66194	1615	1
0.64831	0.75170	0.67675	0.69872	0.60432	0.77130	0.75086	0.52333	0.75216	0.76032	1616	2
0.42134	0.50027	0.57863	0.52330	0.55907	0.32922	0.71753	0.49308	0.50889	0.40871	1617	3
0.22214	0.71126	0.50020	0.41818	0.82776	0.32484	0.43962	0.45023	0.58780	0.60009	1618	1
0.36675	0.44256	0.48657	0.51564	0.72753	0.47268	0.50433	0.45533	0.40484	0.65380	1619	2
0.53304	0.34911	0.58961	0.41341	0.35037	0.58888	0.61755	0.32237	0.63843	0.34979	1620	3
0.51396	0.30378	0.72365	0.22844	0.34734	0.64288	0.25880	0.36760	0.61077	0.36501	1621	1
0.54429	0.40271	0.60253	0.47764	0.33771	0.76585	0.35271	0.57386	0.69155	0.21290	1622	2
0.68732	0.66132	0.68392	0.66497	0.59164	0.65442	0.63313	0.63868	0.71659	0.58827	1623	3
0.51795	0.55154	0.63013	0.68497	0.63307	0.60428	0.47190	0.76287	0.62299	0.64747	1624	1
0.58132	0.43432	0.31893	0.58246	0.43562	0.43200	0.42994	0.43326	0.61348	0.35966	1625	2
0.37753	0.45729	0.37267	0.56371	0.36518	0.52188	0.38167	0.49295	0.42503	0.34395	1626	3
0.36799	0.31700	0.43156	0.36481	0.37988	0.40035	0.31140	0.28488	0.54800	0.46611	1627	1
0.41915	0.29666	0.32431	0.50507	0.28467	0.35113	0.32009	0.46076	0.21827	0.47215	1628	2
0.43568	0.63928	0.44404	0.67223	0.36227	0.72764	0.45995	0.50147	0.43892	0.55916	1629	3
0.30512	0.31669	0.27334	0.60559	0.30460	0.33000	0.45654	0.40115	0.39369	0.48230	1630	1
0.50012	0.44774	0.59013	0.58185	0.59291	0.45601	0.55446	0.57676	0.53497	0.69309	1631	2
0.34575	0.62585	0.52580	0.61193	0.34256	0.69792	0.43693	0.62695	0.40040	0.58419	1632	3
0.57066	0.57463	0.70170	0.37276	0.67319	0.69779	0.59586	0.73869	0.51513	0.59123	1633	1
0.66524	0.84864	0.74726	0.82880	0.78461	0.70816	0.84944	0.75506	0.78682	0.80921	1634	2
0.42696	0.41295	0.54944	0.60990	0.46067	0.44239	0.63587	0.32517	0.48328	0.63857	1635	3
0.26482	0.31281	0.29951	0.28632	0.35949	0.21159	0.41528	0.26602	0.24328	0.34070	1636	1
0.50217	0.37437	0.48271	0.48016	0.56108	0.49683	0.40446	0.71880	0.37545	0.56842	1637	2
0.58249	0.82747	0.50736	0.66629	0.63467	0.60830	0.80323	0.63268	0.66461	0.55129	1638	3
0.19219	0.36085	0.21420	0.40890	0.33700	0.33433	0.44147	0.27698	0.36681	0.51080	1639	1
0.73188	0.57155	0.72700	0.67680	0.50126	0.73284	0.64515	0.65526	0.48130	0.77018	1640	2
0.60201	0.56268	0.24885	0.59512	0.48246	0.46358	0.45849	0.45183	0.51540	0.31263	1641	3
0.53075	0.47358	0.60850	0.46772	0.60120	0.49663	0.47905	0.58159	0.59148	0.58327	1642	1
0.41129	0.51957	0.47279	0.50618	0.64618	0.49374	0.39652	0.89244	0.18495	0.68061	1643	2
0.30205	0.44605	0.72429	0.40631	0.56866	0.31486	0.44918	0.48318	0.73705	0.46918	1644	3
0.42217	0.44534	0.59560	0.33388	0.50068	0.59719	0.53869	0.42639	0.42980	0.53846	1645	1
0.50556	0.42063	0.57962	0.40483	0.30847	0.47314	0.55720	0.41101	0.59485	0.27965	1646	2
0.62079	0.68523	0.63470	0.42312	0.61922	0.63554	0.46491	0.70060	0.56133	0.47286	1647	3
0.25453	0.62269	0.43065	0.36027	0.65075	0.35761	0.56800	0.41077	0.32909	0.58411	1648	1
0.45895	0.52427	0.56416	0.14283	0.63290	0.58275	0.76326	0.39869	0.37382	0.51912	1649	2
0.59681	0.33209	0.43509	0.43877	0.52020	0.35724	0.72449	0.25897	0.47525	0.34519	1650	3
0.39762	0.65544	0.27103	0.58817	0.51811	0.52118	0.46045	0.56024	0.40208	0.61046	1651	1
0.54229	0.40322	0.48599	0.57783	0.61764	0.42592	0.48641	0.61402	0.38596	0.51126	1652	2
0.41908	0.51704	0.36876	0.47917	0.56479	0.40320	0.29788	0.60990	0.35626	0.41918	1653	3
0.33496	0.38384	0.61422	0.43349	0.29326	0.73491	0.15455	0.50326	0.54743	0.56159	1654	1
0.37318	0.40499	0.31272	0.61976	0.31376	0.57884	0.34486	0.40246	0.40462	0.44439	1655	2
0.61425	0.61604	0.46309	0.65978	0.56654	0.56898	0.64059	0.61978	0.58002	0.61698	1656	3
0.26705	0.40099	0.28393	0.46075	0.42371	0.39520	0.32964	0.48897	0.49292	0.33023	1657	1
0.50972	0.34792	0.50514	0.60954	0.22980	0.60144	0.47472	0.27255	0.50803	0.37778	1658	2
0.66186	0.35101	0.57706	0.31111	0.69084	0.64189	0.32405	0.56897	0.49040	0.53654	1659	3
0.51406	0.76106	0.31370	0.67389	0.48425	0.51604	0.58162	0.61456	0.49858	0.52677	1660	1
0.38655	0.35535	0.53852	0.42644	0.42762	0.30525	0.56997	0.56475	0.43215	0.44077	1661	2
0.71343	0.63310	0.59679	0.82546	0.47405	0.69865	0.70518	0.60275	0.66047	0.69836	1662	3
0.77653	0.74936	0.53867	0.71748	0.74206	0.60656	0.78663	0.59116	0.69165	0.68139	1663	1
0.61218	0.48047	0.31564	0.45166	0.60913	0.49981	0.41243	0.61298	0.37047	0.49750	1664	2
0.60010	0.54809	0.60830	0.62285	0.61176	0.51168	0.72474	0.57646	0.48628	0.61311	1665	3
0.59928	0.62189	0.24036	0.37703	0.53889	0.44507	0.36195	0.69715	0.23799	0.49654	1666	1
0.27665	0.53475	0.53265	0.36722	0.49658	0.49229	0.44985	0.56470	0.34899	0.59534	1667	2
0.65615	0.42909	0.74799	0.29291	0.56638	0.57911	0.54718	0.55652	0.58068	0.37184	1668	3
0.46134	0.37548	0.38120	0.52659	0.34065	0.49138	0.42218	0.49529	0.40500	0.43584	1669	1
0.65220	0.55491	0.62937	0.66171	0.50450	0.58461	0.67726	0.43746	0.68960	0.61049	1670	2
0.58874	0.42157	0.66429	0.65750	0.48569	0.54608	0.56452	0.66681	0.52125	0.53685	1671	3
0.67202	0.61714	0.53073	0.55790	0.77790	0.51422	0.63895	0.52712	0.67618	0.50647	1672	1
0.38312	0.53355	0.56090	0.45168	0.36877	0.41601	0.60208	0.44150	0.38932	0.55966	1673	2
0.43574	0.41127	0.28755	0.39979	0.58987	0.29616	0.28571	0.45826	0.42261	0.43310	1674	3
0.49335	0.66452	0.28825	0.76295	0.47685	0.51354	0.56935	0.43854	0.51360	0.59878	1675	1
0.34342	0.39594	0.31631	0.44960	0.16049	0.39278	0.47671	0.33636	0.41437	0.25964	1676	2
0.29400	0.82470	0.38613	0.41434	0.67197	0.45314	0.51565	0.49527	0.49265	0.57907	1677	3
0.41646	0.49371	0.38037	0.41280	0.32799	0.46647	0.27673	0.53339	0.45831	0.33165	1678	1
0.41589	0.53341	0.47080	0.51376	0.39058	0.45808	0.55736	0.41493	0.37581	0.42038	1679	2
0.56026	0.44069	0.63240	0.48727	0.58597	0.44535	0.63719	0.34481	0.62962	0.56754	1680	3
0.59281	0.63334	0.41966	0.51743	0.39752	0.56351	0.52458	0.53455	0.43786	0.25126	1681	1
0.43792	0.25677	0.56004	0.26578	0.60959	0.20912	0.55261	0.24579	0.41605	0.49420	1682	2
0.61178	0.76569	0.37425	0.67917	0.53035	0.58584	0.37438	0.62103	0.66006	0.37337	1683	3
0.57545	0.54770	0.49455	0.64637	0.56026	0.54264	0.67859	0.53388	0.46352	0.64987	1684	1
0.59902	0.47160	0.71570	0.70129	0.70340	0.40201	0.75614	0.65519	0.56846	0.58824	1685	2
0.44723	0.69271	0.63036	0.60025	0.67750	0.47758	0.65253	0.50610	0.66518	0.67838	1686	3
0.23713	0.48642	0.54020	0.63246	0.32513	0.50505	0.34445	0.50965	0.56300	0.46323	1687	1
0.35908	0.44019	0.50214	0.57131	0.28523	0.53351	0.47183	0.41648	0.55526	0.54581	1688	2
0.46390	0.47321	0.52957	0.31790	0.65760	0.27899	0.53978	0.58804	0.26735	0.55812	1689	3
0.59103	0.47745	0.64339	0.50080	0.49386	0.46654	0.67963	0.40415	0.50152	0.49335	1690	1
0.68053	0.60725	0.35321	0.49611	0.56718	0.61258	0.45268	0.55796	0.65350	0.25778	1691	2
0.35991	0.41650	0.32165	0.36842	0.31471	0.41653	0.32746	0.40248	0.33779	0.39840	1692	3
0.65548	0.46428	0.63822	0.53933	0.59424	0.54695	0.76353	0.50744	0.68538	0.43838	1693	1
0.21001	0.53465	0.48286	0.42551	0.56637	0.23933	0.66089	0.29176	0.38982	0.64986	1694	2
0.35809	0.49101	0.43040	0.62913	0.38186	0.53321	0.40557	0.35045	0.41975	0.59872	1695	3
0.43668	0.62669	0.25520	0.62016	0.46787	0.46989	0.51992	0.24701	0.56842	0.45205	1696	1
0.40458	0.29743	0.63425	0.48376	0.42229	0.51649	0.48707	0.46490	0.49220	0.61598	1697	2
0.68892	0.45177	0.77733	0.44363	0.72530	0.45909	0.82959	0.45821	0.56381	0.68801	1698	3
0.65964	0.53352	0.64501	0.69911	0.53335	0.51523	0.80063	0.55307	0.56986	0.73135	1699	1
0.49475	0.58939	0.49416	0.51236	0.48190	0.68692	0.52704	0.48066	0.45136	0.72492	1700	2
0.55248	0.47576	0.51072	0.51318	0.53078	0.58309	0.52903	0.58341	0.46726	0.60279	1701	3
0.50358	0.34635	0.82396	0.43671	0.51375	0.62277	0.49546	0.41700	0.78389	0.36091	1702	1
0.35147	0.56835	0.48692	0.36869	0.44755	0.57280	0.56231	0.34562	0.53707	0.55896	1703	2
0.42091	0.27407	0.65574	0.40917	0.33125	0.53055	0.40747	0.32573	0.48913	0.49681	1704	3
0.46867	0.61073	0.57559	0.41667	0.73114	0.36468	0.45760	0.67516	0.43165	0.46461	1705	1
0.54476	0.34656	0.44016	0.53569	0.56220	0.28206	0.44364	0.62586	0.37136	0.50405	1706	2
0.69333	0.35658	0.49653	0.43107	0.47785	0.40107	0.41010	0.50463	0.43171	0.18211	1707	3
0.24663	0.37705	0.17180	0.29402	0.28295	0.32496	0.25285	0.27654	0.35134	0.27787	1708	1
0.44144	0.42735	0.38524	0.64030	0.27692	0.39902	0.68718	0.30499	0.47223	0.43531	1709	2
0.53819	0.54991	0.73463	0.40482	0.58684	0.58058	0.41350	0.57944	0.69313	0.47073	1710	3
0.67503	0.65467	0.67104	0.65851	0.70837	0.59382	0.74593	0.68952	0.65920	0.67533	1711	1
0.60276	0.57461	0.44894	0.41640	0.54198	0.57521	0.38459	0.50631	0.31359	0.62279	1712	2
0.57165	0.61837	0.70859	0.77767	0.56549	0.57509	0.83954	0.60828	0.69368	0.67258	1713	3
0.53311	0.48003	0.38880	0.44596	0.37266	0.56630	0.41221	0.42504	0.46734	0.38132	1714	1
0.76102	0.41079	0.83282	0.46226	0.65964	0.53403	0.59728	0.58691	0.76183	0.48971	1715	2
0.66884	0.53814	0.60096	0.58384	0.36190	0.53738	0.68128	0.33663	0.59765	0.40927	1716	3
0.55732	0.39256	0.72662	0.49268	0.59195	0.39420	0.52001	0.68556	0.57297	0.33597	1717	1
0.71598	0.72786	0.65125	0.71543	0.83511	0.61494	0.55531	0.82499	0.66606	0.62781	1718	2
0.32762	0.62866	0.25598	0.75660	0.33464	0.64157	0.50950	0.43434	0.46181	0.55873	1719	3
0.61296	0.39574	0.26588	0.57069	0.67849	0.43572	0.46788	0.57306	0.32567	0.51736	1720	1
0.42648	0.71608	0.43286	0.65528	0.64770	0.48010	0.63027	0.59367	0.50686	0.54040	1721	2
0.69615	0.51370	0.62345	0.62495	0.58528	0.65329	0.60655	0.68969	0.51154	0.69187	1722	3
0.63672	0.68365	0.54164	0.68499	0.67327	0.60000	0.49668	0.59068	0.75712	0.50541	1723	1
0.56242	0.53823	0.65815	0.50410	0.59989	0.51337	0.62399	0.52693	0.63468	0.41531	1724	2
0.35440	0.31044	0.48109	0.42552	0.32321	0.48581	0.30918	0.41725	0.30508	0.46652	1725	3
0.54068	0.42092	0.64625	0.62471	0.60173	0.69080	0.38161	0.57054	0.55530	0.68932	1726	1
0.43965	0.24895	0.41070	0.31164	0.43458	0.36911	0.42494	0.27052	0.35153	0.33473	1727	2
0.26675	0.48950	0.39387	0.40194	0.46172	0.24042	0.49195	0.32561	0.42551	0.36769	1728	3
0.53911	0.46548	0.61613	0.35383	0.65661	0.51777	0.35543	0.50516	0.71620	0.40811	1729	1
0.33866	0.64039	0.49466	0.68926	0.41614	0.59650	0.52757	0.47356	0.59796	0.61609	1730	2
0.62404	0.51632	0.52105	0.27293	0.51941	0.52532	0.49767	0.42005	0.42310	0.20324	1731	3
0.27343	0.40094	0.26658	0.32391	0.42407	0.28761	0.34501	0.39278	0.41933	0.34967	1732	1
0.42191	0.56500	0.51927	0.60090	0.47216	0.63022	0.36533	0.75187	0.28372	0.62488	1733	2
0.51881	0.61545	0.42639	0.53292	0.64583	0.50377	0.59992	0.51535	0.45904	0.64195	1734	3
0.60589	0.51277	0.53802	0.40747	0.61657	0.55348	0.75442	0.36674	0.49817	0.69715	1735	1
0.60899	0.41276	0.44234	0.56976	0.55616	0.64273	0.54894	0.38588	0.84321	0.46088	1736	2
0.54724	0.37516	0.58217	0.55447	0.43732	0.53349	0.39949	0.57369	0.70645	0.55886	1737	3
0.49048	0.52485	0.59755	0.58385	0.36793	0.60065	0.56001	0.45439	0.52433	0.56780	1738	1
0.30923	0.42089	0.39656	0.36205	0.34064	0.50692	0.31032	0.38360	0.40127	0.51163	1739	2
0.54520	0.62910	0.35482	0.43693	0.43425	0.57177	0.32315	0.56183	0.47230	0.38937	1740	3
0.46217	0.38975	0.22157	0.34798	0.59904	0.22794	0.45614	0.39011	0.38200	0.36099	1741	1
0.61631	0.35724	0.40106	0.63056	0.45874	0.36768	0.50023	0.38285	0.72353	0.28246	1742	2
0.34542	0.65635	0.38987	0.43567	0.54960	0.49038	0.49055	0.48327	0.47361	0.46216	1743	3
0.38697	0.71438	0.28749	0.71815	0.29048	0.58596	0.54578	0.59277	0.35710	0.81952	1744	1
0.26528	0.50663	0.38362	0.38248	0.58845	0.23213	0.62422	0.20602	0.39926	0.50309	1745	2
0.70412	0.41098	0.73052	0.38486	0.52503	0.63254	0.51433	0.58483	0.51103	0.45978	1746	3
0.45864	0.41371	0.39419	0.74306	0.36497	0.36399	0.58889	0.48306	0.44872	0.57977	1747	1
0.33152	0.34346	0.44061	0.26933	0.36138	0.48912	0.16793	0.42584	0.31949	0.40794	1748	2
0.16006	0.26363	0.51165	0.35259	0.22666	0.42576	0.41170	0.25188	0.33050	0.55779	1749	3
0.55857	0.47498	0.26101	0.56508	0.53937	0.45354	0.44845	0.53410	0.61823	0.40310	1750	1
0.54359	0.58300	0.41901	0.58721	0.52151	0.52231	0.68688	0.26275	0.88894	0.26060	1751	2
0.41998	0.45853	0.36167	0.46553	0.37522	0.40594	0.38135	0.36356	0.42150	0.29225	1752	3
0.32201	0.28822	0.30781	0.36637	0.36822	0.38128	0.27691	0.28259	0.32909	0.42194	1753	1
0.40455	0.42284	0.50386	0.49506	0.43605	0.53677	0.37919	0.74443	0.35610	0.44114	1754	2
0.19572	0.58663	0.30251	0.50485	0.40268	0.41820	0.30211	0.46642	0.34917	0.46237	1755	3
0.24417	0.72585	0.31055	0.48104	0.48238	0.47464	0.37851	0.44016	0.51865	0.55480	1756	1
0.39702	0.52440	0.51426	0.44692	0.68512	0.35096	0.43471	0.59990	0.62615	0.48445	1757	2
0.49322	0.42699	0.50071	0.45785	0.38832	0.54221	0.46778	0.55193	0.50565	0.41020	1758	3
0.49611	0.66996	0.48869	0.67821	0.55938	0.50277	0.52063	0.84790	0.44658	0.58368	1759	1
0.49231	0.50539	0.49347	0.49110	0.38110	0.55977	0.37892	0.55701	0.57720	0.29088	1760	2
0.35780	0.37655	0.43768	0.51700	0.26012	0.39183	0.61706	0.35045	0.45315	0.44182	1761	3
0.33532	0.38080	0.34226	0.44920	0.41728	0.29695	0.43314	0.26685	0.39334	0.41556	1762	1
0.27364	0.47615	0.39177	0.34917	0.52195	0.52536	0.43135	0.44879	0.34413	0.53700	1763	2
0.51938	0.26605	0.41233	0.74848	0.35808	0.35911	0.50214	0.45784	0.36916	0.59167	1764	3
0.52176	0.59625	0.43701	0.51663	0.42770	0.58941	0.44044	0.71973	0.52555	0.45158	1765	1
0.44346	0.37897	0.62989	0.59603	0.22994	0.48666	0.49286	0.34576	0.53409	0.40373	1766	2
0.50751	0.62126	0.50512	0.58318	0.59280	0.56213	0.47193	0.53498	0.54441	0.65095	1767	3
0.78536	0.49633	0.42365	0.47697	0.70627	0.49292	0.58863	0.68194	0.35006	0.42071	1768	1
0.47756	0.46079	0.58848	0.54779	0.44026	0.43967	0.50536	0.45784	0.50011	0.60968	1769	2
0.49542	0.36337	0.62850	0.58516	0.55250	0.33618	0.50076	0.46147	0.45893	0.43348	1770	3
0.50059	0.56485	0.66313	0.45464	0.56139	0.50278	0.60468	0.51455	0.57125	0.59914	1771	1
0.76678	0.32018	0.49665	0.55345	0.52884	0.40672	0.52970	0.54927	0.56511	0.30357	1772	2
0.46784	0.42434	0.45693	0.61703	0.34394	0.58217	0.49188	0.65489	0.40370	0.76809	1773	3
0.47313	0.36457	0.47796	0.44633	0.50844	0.34669	0.49705	0.46508	0.41273	0.43687	1774	1
0.73568	0.64578	0.80170	0.65611	0.65240	0.79551	0.74432	0.64562	0.68378	0.74493	1775	2
0.55292	0.73600	0.64694	0.43487	0.65755	0.61157	0.59878	0.57556	0.54857	0.66424	1776	3
0.34645	0.45818	0.46935	0.58859	0.58220	0.32578	0.70421	0.30306	0.60862	0.72256	1777	1
0.45827	0.50003	0.98924	0.39049	0.57674	0.47158	0.58676	0.49577	0.77487	0.45894	1778	2
0.58650	0.53049	0.32669	0.66976	0.40965	0.61459	0.49867	0.65285	0.42293	0.38482	1779	3
0.38595	0.45279	0.36921	0.44379	0.44297	0.34003	0.34742	0.43390	0.47492	0.36087	1780	1
0.55248	0.50557	0.57121	0.53258	0.51525	0.59488	0.67057	0.58805	0.36460	0.66383	1781	2
0.54883	0.67716	0.33951	0.57469	0.43461	0.64527	0.33297	0.65162	0.71752	0.44515	1782	3
0.50560	0.67492	0.47654	0.49414	0.83556	0.43124	0.57022	0.62158	0.52161	0.74218	1783	1
0.70806	0.60450	0.54465	0.49191	0.50743	0.70291	0.24475	0.66264	0.55877	0.47315	1784	2
0.46554	0.71127	0.61846	0.69440	0.56162	0.72527	0.63858	0.60478	0.66209	0.74238	1785	3
0.19681	0.67002	0.45591	0.36989	0.40831	0.35682	0.49173	0.38588	0.44651	0.48970	1786	1
0.55351	0.41535	0.38832	0.64053	0.39053	0.60530	0.33681	0.52020	0.36948	0.52353	1787	2
0.44009	0.40303	0.56591	0.40614	0.28673	0.34807	0.43710	0.27000	0.58972	0.40500	1788	3
0.54610	0.60144	0.37541	0.43215	0.53158	0.66044	0.44698	0.39183	0.45066	0.43317	1789	1
0.63144	0.66572	0.64566	0.67233	0.78952	0.56238	0.66064	0.67471	0.73823	0.80373	1790	2
0.44801	0.40468	0.43376	0.56918	0.53129	0.43581	0.62369	0.54336	0.59846	0.52044	1791	3
0.53137	0.25450	0.57193	0.43871	0.51911	0.22841	0.53254	0.53380	0.40225	0.49951	1792	1
0.55029	0.39995	0.41743	0.43388	0.43643	0.50572	0.52637	0.36344	0.28536	0.46446	1793	2
0.63707	0.44350	0.42952	0.62092	0.49902	0.58283	0.57830	0.45255	0.67662	0.38455	1794	3
0.45915	0.42294	0.49993	0.42387	0.33512	0.67091	0.14156	0.49548	0.47841	0.43486	1795	1
0.30402	0.34152	0.62085	0.49679	0.50451	0.48754	0.53183	0.46522	0.52712	0.60349	1796	2
0.42371	0.31500	0.44374	0.38158	0.42522	0.29507	0.27688	0.43250	0.24699	0.31041	1797	3
0.59414	0.69288	0.51365	0.54912	0.62199	0.49070	0.69542	0.44161	0.54258	0.48259	1798	1
0.58598	0.42645	0.59280	0.44250	0.65945	0.50112	0.65513	0.32340	0.72940	0.62212	1799	2
0.49378	0.36442	0.38137	0.56529	0.31857	0.59363	0.36868	0.30003	0.37216	0.44802	1800	3
0.54318	0.57738	0.52638	0.64398	0.68022	0.29291	0.63446	0.58812	0.62042	0.47247	1801	1
0.44907	0.60403	0.55227	0.48346	0.43107	0.70459	0.52841	0.52053	0.43822	0.52578	1802	2
0.42021	0.62721	0.39087	0.49063	0.40606	0.56272	0.26505	0.52512	0.64146	0.38025	1803	3
0.39338	0.55971	0.60068	0.40616	0.32715	0.57680	0.45391	0.38425	0.50505	0.44044	1804	1
0.61709	0.27931	0.37138	0.22333	0.46631	0.28767	0.39308	0.33911	0.35009	0.24213	1805	2
0.67195	0.54998	0.58219	0.54583	0.58563	0.34669	0.63192	0.43805	0.76919	0.37914	1806	3
0.65895	0.47023	0.60147	0.79407	0.49729	0.75674	0.60230	0.54440	0.55597	0.65457	1807	1
0.43221	0.31227	0.36451	0.52929	0.26521	0.39666	0.50586	0.28379	0.44648	0.39771	1808	2
0.36108	0.44250	0.62632	0.37427	0.44420	0.39964	0.42884	0.61933	0.33669	0.50689	1809	3
0.54360	0.63945	0.68064	0.50226	0.58845	0.51560	0.68223	0.51619	0.59690	0.64084	1810	1
0.45271	0.45126	0.59079	0.50392	0.54813	0.51826	0.54657	0.42056	0.46292	0.66799	1811	2
0.25397	0.35318	0.15710	0.30999	0.16621	0.33732	0.23273	0.20729	0.18893	0.23137	1812	3
0.72565	0.69864	0.70395	0.64168	0.73719	0.80521	0.68333	0.72966	0.70460	0.77026	1813	1
0.62611	0.69649	0.51911	0.65925	0.58363	0.58728	0.57989	0.61186	0.56777	0.61011	1814	2
0.44854	0.46874	0.34231	0.30858	0.38856	0.45847	0.27641	0.43651	0.37954	0.36312	1815	3
0.49180	0.33892	0.62278	0.45067	0.78936	0.24166	0.59053	0.40981	0.58756	0.49174	1816	1
0.58965	0.58460	0.66602	0.59108	0.71519	0.67020	0.74741	0.54123	0.72869	0.64088	1817	2
0.54551	0.55450	0.44635	0.58221	0.44464	0.68449	0.52448	0.36178	0.64011	0.51646	1818	3
0.66859	0.63925	0.60637	0.50748	0.50284	0.45007	0.63350	0.48408	0.42194	0.55754	1819	1
0.40271	0.28383	0.33769	0.41707	0.24194	0.52816	0.29577	0.41727	0.43271	0.22974	1820	2
0.36385	0.45642	0.30883	0.28952	0.44098	0.47015	0.36465	0.21419	0.55925	0.30860	1821	3
0.53052	0.57231	0.43411	0.49971	0.57724	0.61263	0.30938	0.71751	0.65268	0.43829	1822	1
0.62882	0.54230	0.75040	0.52730	0.63014	0.67834	0.62409	0.65139	0.68401	0.74197	1823	2
0.67750	0.50168	0.62460	0.54185	0.49089	0.57867	0.42219	0.69989	0.51420	0.43023	1824	3
0.71661	0.57534	0.50635	0.57546	0.63095	0.53123	0.67698	0.64864	0.51614	0.65125	1825	1
0.48620	0.64734	0.52441	0.42368	0.52621	0.63294	0.50465	0.54371	0.47387	0.54943	1826	2
0.78761	0.71895	0.70945	0.84892	0.73973	0.68945	0.80285	0.75478	0.74302	0.71026	1827	3
0.50044	0.52116	0.23809	0.48012	0.43031	0.57963	0.35422	0.58810	0.37890	0.44505	1828	1
0.41907	0.66476	0.50921	0.49975	0.41951	0.66996	0.54529	0.48641	0.41220	0.81486	1829	2
0.68324	0.44743	0.53063	0.61562	0.61556	0.44312	0.61508	0.70446	0.41947	0.70874	1830	3
0.68483	0.71282	0.56861	0.69831	0.58040	0.51618	0.61935	0.60798	0.59296	0.52956	1831	1
0.71061	0.70953	0.70824	0.73264	0.58719	0.70904	0.67560	0.63508	0.80385	0.56114	1832	2
0.64896	0.62031	0.68162	0.47712	0.60173	0.69898	0.55543	0.55821	0.58919	0.59834	1833	3
0.54724	0.39608	0.62463	0.38878	0.27668	0.52907	0.35524	0.41726	0.48247	0.46843	1834	1
0.58638	0.48385	0.45336	0.51133	0.68923	0.26298	0.63955	0.53045	0.48284	0.36387	1835	2
0.60316	0.63331	0.38664	0.64670	0.55612	0.61862	0.66634	0.33764	0.41037	0.62829	1836	3
0.55312	0.56819	0.55370	0.65593	0.54926	0.56545	0.51592	0.72944	0.51510	0.68836	1837	1
0.28859	0.47599	0.24017	0.47503	0.27977	0.39620	0.39519	0.46111	0.31725	0.43067	1838	2
0.52975	0.56552	0.49245	0.61821	0.36967	0.64017	0.56093	0.35265	0.51335	0.64267	1839	3
0.74964	0.81111	0.43442	0.73711	0.70338	0.69629	0.64603	0.61872	0.70772	0.67715	1840	1
0.63380	0.50725	0.51308	0.48146	0.64239	0.36026	0.67617	0.45261	0.40357	0.56844	1841	2
0.70657	0.66022	0.34564	0.60456	0.66382	0.49608	0.56237	0.59362	0.58536	0.54923	1842	3
0.58171	0.36344	0.70837	0.51365	0.39741	0.58052	0.82157	0.30314	0.50479	0.55582	1843	1
0.29737	0.37035	0.30756	0.31228	0.36673	0.27512	0.47244	0.22836	0.50929	0.21270	1844	2
0.30238	0.27758	0.67741	0.58274	0.63767	0.44078	0.51000	0.55665	0.45930	0.70181	1845	3
0.73890	0.27902	0.99211	0.30944	0.43717	0.58283	0.71425	0.57265	0.38122	0.44565	1846	1
0.67692	0.58593	0.41032	0.54726	0.54662	0.61490	0.58158	0.56774	0.54216	0.36231	1847	2
0.65668	0.32002	0.39811	0.42977	0.31192	0.50385	0.27311	0.43959	0.40300	0.26941	1848	3
0.53681	0.43541	0.37937	0.47516	0.47887	0.25323	0.48804	0.43847	0.26902	0.34697	1849	1
0.30205	0.26876	0.42668	0.41128	0.32237	0.35691	0.20408	0.41415	0.26055	0.28906	1850	2
0.36955	0.24638	0.43126	0.29937	0.34043	0.28610	0.43269	0.24886	0.22132	0.34179	1851	3
0.64235	0.53739	0.63424	0.33112	0.59777	0.48838	0.66284	0.51748	0.51242	0.37880	1852	1
0.74805	0.47816	0.61492	0.68739	0.65246	0.50093	0.61792	0.79691	0.58469	0.58331	1853	2
0.37079	0.28590	0.44851	0.35763	0.32401	0.28057	0.50242	0.32641	0.34339	0.32956	1854	3
0.18912	0.46112	0.61360	0.56446	0.47922	0.41223	0.45857	0.53888	0.29333	0.75150	1855	1
0.43492	0.59464	0.51975	0.51876	0.54869	0.41487	0.52420	0.54643	0.22863	0.56662	1856	2
0.45864	0.66796	0.51987	0.63926	0.46983	0.50847	0.73168	0.55151	0.37634	0.57211	1857	3
0.37561	0.51329	0.32857	0.36247	0.56643	0.36555	0.32851	0.30517	0.48720	0.31959	1858	1
0.52776	0.61112	0.38423	0.57876	0.66801	0.56086	0.61398	0.40280	0.58171	0.59102	1859	2
0.61036	0.45544	0.55290	0.52514	0.64345	0.61352	0.55918	0.57355	0.51662	0.57012	1860	3
0.79410	0.64542	0.66133	0.74650	0.62685	0.84325	0.65775	0.76779	0.67357	0.70964	1861	1
0.42409	0.79999	0.62016	0.40658	0.80804	0.44537	0.77109	0.46578	0.73737	0.61320	1862	2
0.56665	0.50090	0.70558	0.64663	0.50666	0.57393	0.66406	0.51000	0.51360	0.77201	1863	3
0.51058	0.38849	0.64212	0.65891	0.44788	0.39769	0.63044	0.46321	0.70951	0.46640	1864	1
0.51125	0.65098	0.60557	0.48888	0.47952	0.49255	0.67146	0.47873	0.52386	0.58117	1865	2
0.38175	0.39553	0.35263	0.69821	0.40320	0.33514	0.61581	0.41264	0.31456	0.60102	1866	3
0.28525	0.61684	0.47250	0.51163	0.51798	0.50707	0.45027	0.44347	0.57590	0.58185	1867	1
0.53837	0.72482	0.64746	0.62303	0.75115	0.59348	0.60209	0.65111	0.67575	0.61871	1868	2
0.32966	0.39202	0.53997	0.25896	0.51238	0.42227	0.44881	0.31857	0.52010	0.42325	1869	3
0.36780	0.44371	0.50811	0.45902	0.25083	0.51565	0.35294	0.31786	0.32843	0.48700	1870	1
0.46233	0.46589	0.41027	0.47755	0.41614	0.59908	0.52514	0.41738	0.44943	0.74877	1871	2
0.57944	0.45807	0.62909	0.56578	0.37583	0.67892	0.52330	0.54528	0.47730	0.49811	1872	3
0.58400	0.34602	0.68092	0.37318	0.72161	0.30634	0.58847	0.51228	0.52062	0.42864	1873	1
0.54170	0.68535	0.59450	0.62754	0.64969	0.55609	0.62980	0.58685	0.58666	0.52784	1874	2
0.34427	0.32513	0.42955	0.42471	0.40467	0.31888	0.43693	0.47535	0.30560	0.42683	1875	3
0.54749	0.64908	0.41046	0.79660	0.37979	0.60242	0.40645	0.48665	0.56637	0.58563	1876	1
0.70539	0.75009	0.67220	0.81438	0.65465	0.72172	0.69417	0.72467	0.67593	0.71495	1877	2
0.41394	0.62320	0.20010	0.59330	0.36227	0.38509	0.55875	0.21536	0.58296	0.24167	1878	3
0.50018	0.47526	0.55970	0.34059	0.43692	0.56029	0.25816	0.87039	0.33263	0.40189	1879	1
0.33989	0.56919	0.44146	0.68511	0.40960	0.49309	0.48710	0.53498	0.49793	0.52409	1880	2
0.46394	0.60145	0.50540	0.61215	0.25194	0.67257	0.50133	0.40195	0.39814	0.50056	1881	3
0.70553	0.50047	0.56409	0.61829	0.46336	0.68403	0.35850	0.67908	0.65699	0.35676	1882	1
0.73317	0.42041	0.63947	0.68872	0.57739	0.56246	0.59641	0.59483	0.53009	0.68229	1883	2
0.34224	0.41334	0.37418	0.37988	0.45853	0.29462	0.27207	0.51282	0.42997	0.20851	1884	3
0.53749	0.53849	0.59707	0.67460	0.41812	0.62008	0.62258	0.63076	0.42510	0.75046	1885	1
0.84052	0.55138	0.77036	0.68558	0.71369	0.66752	0.65599	0.63557	0.71820	0.60439	1886	2
0.44180	0.43331	0.47801	0.40751	0.74370	0.40201	0.38666	0.60573	0.50178	0.53589	1887	3
0.50412	0.41632	0.54679	0.50435	0.60383	0.58059	0.27320	0.58613	0.58351	0.42255	1888	1
0.25476	0.22650	0.40693	0.29511	0.33433	0.28269	0.26154	0.41090	0.35527	0.31085	1889	2
0.46625	0.41893	0.42847	0.34423	0.62404	0.31607	0.47695	0.31697	0.52597	0.50631	1890	3
0.26323	0.70753	0.51776	0.57441	0.59386	0.42914	0.32296	0.63096	0.53509	0.62618	1891	1
0.68828	0.50603	0.61119	0.59209	0.71082	0.50362	0.82728	0.54919	0.71780	0.62619	1892	2
0.34044	0.27017	0.41811	0.39617	0.35855	0.45231	0.38817	0.44228	0.24362	0.52718	1893	3
0.21489	0.60635	0.22637	0.46931	0.31777	0.24876	0.57901	0.19508	0.44017	0.32606	1894	1
0.63457	0.66146	0.52212	0.54685	0.83975	0.47455	0.49666	0.65242	0.53318	0.39200	1895	2
0.65601	0.67130	0.56347	0.66807	0.70362	0.65191	0.68718	0.68152	0.73159	0.65013	1896	3
0.28675	0.54121	0.43543	0.45328	0.57464	0.56246	0.50262	0.54914	0.45276	0.68895	1897	1
0.31673	0.48124	0.44335	0.39982	0.47543	0.44723	0.37308	0.39472	0.28339	0.64540	1898	2
0.46293	0.33267	0.39135	0.43276	0.41512	0.41212	0.45211	0.38310	0.31433	0.53276	1899	3
0.20180	0.49799	0.45964	0.45142	0.67217	0.36687	0.36278	0.48461	0.47730	0.37592	1900	1
0.63951	0.64773	0.38309	0.60626	0.42932	0.53707	0.54401	0.70661	0.41989	0.45118	1901	2
0.22661	0.21027	0.26709	0.16301	0.18379	0.25735	0.20698	0.23169	0.22364	0.16836	1902	3
0.34761	0.46931	0.37813	0.57998	0.47674	0.42478	0.65168	0.35571	0.21769	0.71216	1903	1
0.39861	0.60167	0.27269	0.42795	0.46676	0.47298	0.57987	0.07214	0.64293	0.40898	1904	2
0.35929	0.35514	0.38196	0.42361	0.45844	0.26139	0.50140	0.38498	0.41217	0.32609	1905	3
0.38088	0.49220	0.48564	0.26238	0.45669	0.51840	0.44224	0.39343	0.43071	0.39826	1906	1
0.63869	0.59110	0.67241	0.49256	0.69212	0.73096	0.44272	0.77705	0.51340	0.58957	1907	2
0.75711	0.72460	0.77597	0.62900	0.63428	0.89875	0.72442	0.61859	0.82498	0.72316	1908	3
0.45931	0.45052	0.64592	0.49050	0.40911	0.56860	0.33254	0.59050	0.34819	0.58054	1909	1
0.76849	0.37288	0.36081	0.52784	0.59495	0.29758	0.63017	0.49393	0.39430	0.34515	1910	2
0.51410	0.29769	0.44045	0.48971	0.35348	0.35875	0.49068	0.44444	0.16125	0.38915	1911	3
0.45321	0.62902	0.49980	0.52310	0.70624	0.46398	0.49055	0.64753	0.45406	0.58999	1912	1
0.64494	0.28128	0.45574	0.48836	0.39398	0.58607	0.34063	0.41744	0.60416	0.29181	1913	2
0.44364	0.47062	0.50887	0.49282	0.40108	0.41316	0.66048	0.37473	0.54420	0.43353	1914	3
0.73868	0.33451	0.51081	0.61757	0.42009	0.31013	0.70248	0.31014	0.62159	0.37068	1915	1
0.27480	0.28814	0.30256	0.36615	0.29813	0.40097	0.26179	0.33248	0.19747	0.40112	1916	2
0.53313	0.55147	0.52313	0.55962	0.76832	0.45799	0.71681	0.53510	0.52580	0.73573	1917	3
0.57013	0.35096	0.61436	0.50869	0.68138	0.53215	0.55067	0.47337	0.70031	0.50834	1918	1
0.55508	0.36674	0.56210	0.60349	0.45836	0.36767	0.51218	0.46441	0.38626	0.62379	1919	2
0.26945	0.36350	0.57618	0.26094	0.38577	0.53961	0.52528	0.26357	0.27173	0.65881	1920	3
0.75959	0.55259	0.62764	0.68059	0.61040	0.67107	0.67536	0.57317	0.56139	0.60257	1921	1
0.35418	0.32918	0.54038	0.32699	0.28815	0.61449	0.32583	0.32939	0.48120	0.33721	1922	2
0.53224	0.34519	0.54557	0.30415	0.41396	0.55267	0.45212	0.22652	0.51108	0.45715	1923	3
0.40269	0.64460	0.53192	0.70175	0.51247	0.58579	0.66462	0.44483	0.71404	0.58657	1924	1
0.20314	0.24985	0.33845	0.26893	0.34712	0.21350	0.35223	0.15928	0.28107	0.39049	1925	2
0.43167	0.47081	0.36631	0.44890	0.59609	0.36014	0.34898	0.44272	0.48803	0.50040	1926	3
0.60313	0.62337	0.19973	0.65767	0.56341	0.60642	0.48642	0.34854	0.71592	0.35483	1927	1
0.56128	0.49976	0.45172	0.48945	0.51152	0.46638	0.49305	0.60332	0.31267	0.50407	1928	2
0.40670	0.34262	0.46324	0.41285	0.32779	0.48774	0.07490	0.54758	0.43072	0.33109	1929	3
0.29495	0.25598	0.12922	0.22840	0.38359	0.20012	0.26018	0.29826	0.30199	0.33217	1930	1
0.33660	0.32408	0.55519	0.29093	0.43508	0.37751	0.53431	0.32718	0.36944	0.49606	1931	2
0.30743	0.44674	0.31055	0.40370	0.29843	0.58461	0.37943	0.39336	0.49178	0.53155	1932	3
0.49816	0.46759	0.70310	0.57484	0.39528	0.72091	0.60005	0.37825	0.53123	0.60154	1933	1
0.35816	0.43796	0.61327	0.54622	0.29501	0.72233	0.31420	0.53479	0.41663	0.66831	1934	2
0.56027	0.62034	0.51297	0.66155	0.44536	0.50310	0.75955	0.37375	0.70160	0.49029	1935	3
0.57209	0.49757	0.62673	0.51751	0.61333	0.42500	0.60834	0.50589	0.57419	0.64300	1936	1
0.65582	0.47866	0.56226	0.61916	0.39046	0.72061	0.48641	0.60165	0.40258	0.58412	1937	2
0.47258	0.49790	0.30744	0.64775	0.22255	0.39605	0.64050	0.44782	0.33818	0.32061	1938	3
0.76663	0.42792	0.61276	0.40705	0.61852	0.47431	0.64372	0.42405	0.58974	0.40454	1939	1
0.46409	0.37758	0.50988	0.43543	0.49313	0.43853	0.32924	0.66781	0.25907	0.65387	1940	2
0.40668	0.35983	0.49976	0.30622	0.42194	0.43917	0.36137	0.51162	0.36787	0.44544	1941	3
0.56774	0.41474	0.77320	0.58866	0.60008	0.58322	0.42837	0.69126	0.61428	0.59419	1942	1
0.51776	0.55649	0.74609	0.58065	0.65049	0.80498	0.36797	0.58478	0.65821	0.74752	1943	2
0.59528	0.68928	0.73415	0.43629	0.53399	0.55150	0.67413	0.60542	0.61387	0.50834	1944	3
0.37941	0.58176	0.70746	0.46635	0.57826	0.42448	0.64283	0.49157	0.50077	0.71898	1945	1
0.64115	0.44197	0.50367	0.41482	0.59180	0.35805	0.58708	0.50271	0.62352	0.50857	1946	2
0.33573	0.40902	0.57180	0.67199	0.47273	0.36071	0.65217	0.26408	0.57834	0.67866	1947	3
0.73421	0.76946	0.61858	0.74421	0.67655	0.65321	0.71863	0.79164	0.65177	0.64389	1948	1
0.53847	0.38738	0.42312	0.54221	0.59585	0.36631	0.71094	0.42319	0.59137	0.44346	1949	2
0.34606	0.67330	0.41228	0.58059	0.47785	0.39286	0.56421	0.49331	0.46368	0.43093	1950	3
0.64500	0.56317	0.70418	0.67401	0.57893	0.65229	0.79243	0.52206	0.74074	0.69809	1951	1
0.55678	0.55645	0.53126	0.51091	0.60445	0.44715	0.58591	0.54873	0.59120	0.50698	1952	2
0.47878	0.40947	0.50769	0.40464	0.55544	0.29562	0.47039	0.40068	0.34826	0.50632	1953	3
0.42799	0.76212	0.43577	0.59207	0.58720	0.61885	0.44971	0.54501	0.56082	0.68058	1954	1
0.60919	0.49856	0.66851	0.34619	0.70323	0.45396	0.70466	0.43888	0.77976	0.52878	1955	2
0.77748	0.51373	0.66590	0.52494	0.69939	0.56339	0.54666	0.70480	0.60491	0.52618	1956	3
0.49456	0.61559	0.62057	0.57969	0.72226	0.56897	0.63390	0.53247	0.79255	0.69742	1957	1
0.66872	0.70539	0.58781	0.69880	0.67867	0.69677	0.64914	0.54724	0.76049	0.66362	1958	2
0.51856	0.54978	0.56539	0.49307	0.41243	0.41869	0.57533	0.49320	0.31296	0.50638	1959	3
0.27207	0.47923	0.29874	0.42964	0.57615	0.34125	0.34519	0.35989	0.54451	0.36550	1960	1
0.46694	0.41311	0.48835	0.52357	0.39747	0.57322	0.50147	0.50075	0.46819	0.59046	1961	2
0.61569	0.64200	0.53764	0.40144	0.63506	0.49185	0.69757	0.55081	0.52582	0.63533	1962	3
0.55478	0.54526	0.46444	0.45758	0.79414	0.27540	0.55570	0.61194	0.49172	0.50616	1963	1
0.45355	0.50161	0.60025	0.59827	0.63044	0.44458	0.61707	0.50156	0.57228	0.78441	1964	2
0.44106	0.44955	0.35778	0.52072	0.54934	0.36026	0.38330	0.45737	0.46601	0.47973	1965	3
0.46210	0.26678	0.44752	0.34833	0.48267	0.44285	0.50151	0.25822	0.36223	0.58717	1966	1
0.62227	0.43347	0.54491	0.54914	0.50228	0.70105	0.45878	0.56221	0.43070	0.63009	1967	2
0.62250	0.44132	0.44870	0.55308	0.30109	0.53844	0.62221	0.47327	0.49427	0.31508	1968	3
0.48302	0.75846	0.42239	0.60297	0.42639	0.72829	0.58077	0.58831	0.50967	0.72904	1969	1
0.63736	0.41898	0.49306	0.58850	0.37262	0.47386	0.43977	0.54634	0.45266	0.35352	1970	2
0.34200	0.54566	0.70822	0.40918	0.37705	0.56062	0.46703	0.50454	0.59534	0.36141	1971	3
0.43487	0.29385	0.39924	0.66822	0.29405	0.30059	0.49129	0.31050	0.46718	0.36136	1972	1
0.46956	0.61369	0.56023	0.50525	0.48497	0.72494	0.41193	0.60875	0.58275	0.62883	1973	2
0.62258	0.55454	0.68544	0.50714	0.48380	0.87292	0.48646	0.72948	0.37151	0.64584	1974	3
0.47615	0.33137	0.53339	0.54180	0.28682	0.57604	0.44699	0.38232	0.66743	0.48709	1975	1
0.32454	0.50317	0.34346	0.46175	0.38011	0.33941	0.42592	0.31466	0.48535	0.37005	1976	2
0.31670	0.46904	0.45962	0.48754	0.47542	0.49961	0.53193	0.28398	0.57197	0.38133	1977	3
0.68793	0.59675	0.57924	0.70374	0.64093	0.56901	0.73612	0.55588	0.72571	0.53170	1978	1
0.23041	0.36049	0.29260	0.20938	0.44402	0.43033	0.36059	0.26852	0.32207	0.32536	1979	2
0.56373	0.51048	0.61583	0.68529	0.55205	0.62389	0.45086	0.61027	0.61271	0.48300	1980	3
0.50592	0.23248	0.43750	0.36544	0.30995	0.38532	0.39232	0.31365	0.40725	0.29094	1981	1
0.50207	0.76701	0.50945	0.56466	0.67967	0.67431	0.63759	0.64126	0.60388	0.62163	1982	2
0.26135	0.27424	0.31098	0.36062	0.23765	0.28683	0.23242	0.29094	0.29506	0.31658	1983	3
0.61752	0.59034	0.73224	0.57478	0.60161	0.65036	0.61288	0.65978	0.55298	0.66548	1984	1
0.42341	0.61610	0.36807	0.29310	0.55678	0.50733	0.55205	0.31624	0.50017	0.55006	1985	2
0.47716	0.29312	0.41505	0.35906	0.51023	0.26674	0.41951	0.33155	0.49285	0.25717	1986	3
0.54583	0.57774	0.21404	0.62700	0.52602	0.58050	0.37227	0.61375	0.40243	0.70778	1987	1
0.77823	0.61229	0.64802	0.58218	0.76629	0.48237	0.78404	0.56109	0.71394	0.55515	1988	2
0.44995	0.33732	0.40122	0.63397	0.35718	0.48046	0.49637	0.44855	0.19651	0.62725	1989	3
0.56208	0.61088	0.42323	0.55311	0.43253	0.69598	0.41079	0.59613	0.41676	0.60421	1990	1
0.47135	0.58714	0.46392	0.58702	0.63585	0.59619	0.49019	0.51102	0.58332	0.55448	1991	2
0.54439	0.26148	0.73579	0.43500	0.55091	0.40126	0.38716	0.75981	0.58385	0.37391	1992	3
0.65232	0.49144	0.47575	0.69395	0.45585	0.51285	0.74644	0.38942	0.47599	0.55333	1993	1
0.55146	0.24590	0.50439	0.43125	0.39614	0.45867	0.57533	0.39828	0.40757	0.38539	1994	2
0.57255	0.43290	0.25390	0.61952	0.41178	0.39965	0.34535	0.51364	0.41020	0.34489	1995	3
0.38186	0.36574	0.57138	0.63362	0.38504	0.43270	0.76596	0.53996	0.26113	0.56895	1996	1
0.54713	0.57929	0.46370	0.58476	0.50684	0.57158	0.55770	0.47249	0.51584	0.52862	1997	2
0.45380	0.66146	0.51773	0.74933	0.50765	0.62640	0.41936	0.49587	0.61068	0.67850	1998	3
0.33688	0.18823	0.45445	0.49316	0.18912	0.34919	0.39740	0.34655	0.31893	0.37605	1999	1
0.66721	0.41292	0.53004	0.57008	0.58608	0.31842	0.48893	0.53601	0.36735	0.30824	2000	2
[truncated: 8,000 more rows]
