# Supplementary material for: QoS-aware service composition based on context-free grammar and skyline in service function chaining using genetic algorithm
Source: PeerJ Comput Sci. 2021 Jul 26;7:e603. doi: 10.7717/peerj-cs.603 (PMC8323722; doi:10.7717/peerj-cs.603)
Supplement: Supplemental Information 2 [file peerj-cs-07-603-s002.zip › data/mydataIndependent.csv]

0.00125	0.56359	0.19330	0.80874	0.58501	0.47987	0.35029	0.89596	0.82284	0.74660	1	1
0.17411	0.85894	0.71050	0.51353	0.30399	0.01498	0.09140	0.36445	0.14731	0.16590	2	2
0.98853	0.44569	0.11908	0.00467	0.00891	0.37788	0.53166	0.57118	0.60176	0.60717	3	3
0.16623	0.66305	0.45079	0.35212	0.05704	0.60768	0.78332	0.80261	0.51988	0.30195	4	1
0.87597	0.72668	0.95590	0.92572	0.53935	0.14234	0.46208	0.23533	0.86224	0.20960	5	2
0.77966	0.84365	0.99680	0.99969	0.61150	0.39244	0.26621	0.29728	0.84014	0.02374	6	3
0.37587	0.09262	0.67721	0.05622	0.00879	0.91879	0.27589	0.27290	0.58791	0.69118	7	1
0.83761	0.72649	0.48494	0.20536	0.74374	0.46846	0.45796	0.94916	0.74444	0.10828	8	2
0.59905	0.38524	0.73501	0.60897	0.57241	0.36134	0.15155	0.22510	0.42515	0.80288	9	3
0.51711	0.98999	0.75155	0.34556	0.16898	0.65731	0.49190	0.06354	0.69976	0.50481	10	1
0.14750	0.94958	0.14158	0.90512	0.69289	0.30305	0.42656	0.07038	0.96661	0.68319	11	2
0.15323	0.87725	0.82168	0.58205	0.19135	0.17789	0.81719	0.47526	0.15555	0.50392	12	3
0.73202	0.40559	0.27958	0.56874	0.68224	0.75585	0.72192	0.47530	0.12302	0.36781	13	1
0.83468	0.03510	0.51701	0.66298	0.42622	0.10468	0.94934	0.92138	0.54955	0.34599	14	2
0.47172	0.37498	0.84698	0.31687	0.45610	0.27189	0.98297	0.29780	0.73919	0.56728	15	3
0.19599	0.76131	0.83944	0.39766	0.50090	0.89016	0.02747	0.99463	0.57259	0.05051	16	1
0.53133	0.19407	0.84304	0.62676	0.65761	0.19785	0.84216	0.12333	0.10993	0.74313	17	2
0.31407	0.94107	0.28608	0.33631	0.14026	0.73309	0.83462	0.70800	0.60024	0.74722	18	3
0.25272	0.14447	0.00162	0.06101	0.80624	0.85263	0.21058	0.11560	0.55321	0.01425	19	1
0.11377	0.45451	0.75222	0.68615	0.54344	0.07389	0.43672	0.20194	0.69622	0.29035	20	2
0.43669	0.23243	0.57787	0.53258	0.62868	0.16019	0.50414	0.96304	0.69576	0.92480	21	3
0.18995	0.33595	0.17835	0.99518	0.45744	0.99802	0.09751	0.62517	0.09439	0.43773	22	1
0.93152	0.04843	0.89462	0.29002	0.22730	0.76907	0.41072	0.20197	0.62807	0.60414	23	2
0.45161	0.46635	0.59783	0.63472	0.85479	0.82879	0.62477	0.72091	0.56575	0.37513	24	3
0.18427	0.73791	0.55513	0.90509	0.24287	0.18894	0.60472	0.69851	0.58461	0.35130	25	1
0.49446	0.08039	0.74075	0.61205	0.62038	0.69112	0.80453	0.14911	0.57604	0.86773	26	2
0.91156	0.61470	0.72768	0.04321	0.66778	0.97653	0.31501	0.56920	0.30583	0.17392	27	3
0.10855	0.86905	0.85122	0.74432	0.15488	0.32691	0.07935	0.07660	0.64098	0.82000	28	1
0.54509	0.44826	0.40898	0.29875	0.46556	0.50121	0.15265	0.32304	0.73800	0.31388	29	2
0.82669	0.95907	0.87335	0.72503	0.30006	0.94400	0.12723	0.06574	0.78497	0.52458	30	3
0.60964	0.95611	0.07227	0.87564	0.65386	0.32212	0.10480	0.50505	0.22709	0.29029	31	1
0.91998	0.55116	0.66280	0.11454	0.49254	0.37913	0.49681	0.79336	0.50926	0.38237	32	2
0.68816	0.53215	0.60628	0.39518	0.00589	0.70788	0.10062	0.62307	0.86325	0.49150	33	3
0.74734	0.49690	0.38011	0.78536	0.55281	0.35710	0.95572	0.63085	0.17658	0.37425	34	1
0.13163	0.74328	0.95172	0.61199	0.02783	0.32984	0.05591	0.63921	0.13163	0.84707	35	2
0.86431	0.59688	0.72164	0.85397	0.01468	0.12647	0.70791	0.61715	0.21757	0.06595	36	3
0.16892	0.62410	0.34098	0.31941	0.36756	0.66100	0.80239	0.80688	0.52654	0.61110	37	1
0.79818	0.90060	0.14481	0.63018	0.40242	0.25370	0.13654	0.85519	0.06616	0.42781	38	2
0.57335	0.30229	0.54805	0.22556	0.31135	0.11063	0.80804	0.13471	0.28425	0.78811	39	3
0.89523	0.78964	0.74380	0.61522	0.36113	0.85665	0.22849	0.86358	0.22944	0.24955	40	1
0.54241	0.98483	0.05380	0.08142	0.52467	0.42680	0.09467	0.25880	0.89154	0.23276	41	2
0.14655	0.12510	0.93164	0.08011	0.04709	0.05872	0.33641	0.91470	0.39860	0.43278	42	3
0.94617	0.83718	0.53423	0.84210	0.69353	0.39769	0.25916	0.00433	0.52559	0.95480	43	1
0.39869	0.24110	0.58556	0.25513	0.68401	0.94528	0.43550	0.89022	0.00717	0.94098	44	2
0.60155	0.78616	0.57668	0.14243	0.22233	0.38301	0.00427	0.41792	0.08225	0.65993	45	3
0.85510	0.06485	0.81106	0.66207	0.69149	0.80270	0.53014	0.68563	0.14277	0.68950	46	1
0.72790	0.77773	0.03107	0.86868	0.64452	0.70656	0.08545	0.55199	0.94790	0.05878	47	2
0.27497	0.14518	0.98178	0.61998	0.29225	0.92248	0.36753	0.69454	0.21863	0.15592	48	3
0.24055	0.52144	0.90228	0.10642	0.90265	0.44172	0.08011	0.78210	0.17179	0.97439	49	1
0.77587	0.87039	0.21064	0.45662	0.00375	0.75063	0.11405	0.40471	0.31114	0.99261	50	2
0.03858	0.25208	0.18928	0.24769	0.15351	0.62032	0.88537	0.93909	0.19565	0.77966	51	3
0.64556	0.65676	0.90915	0.45546	0.92129	0.66417	0.15076	0.63634	0.56954	0.42204	52	1
0.94302	0.54057	0.57857	0.53645	0.25529	0.39695	0.35026	0.03662	0.79525	0.19651	53	2
0.07028	0.38942	0.59075	0.07093	0.19767	0.15589	0.64434	0.45433	0.60430	0.69735	54	3
0.44130	0.68447	0.39653	0.83572	0.59221	0.19959	0.94946	0.87600	0.39171	0.98746	55	1
0.18531	0.89572	0.57445	0.44206	0.62734	0.70852	0.04962	0.28556	0.26020	0.40764	56	2
0.89532	0.71020	0.72845	0.89605	0.39357	0.39741	0.90387	0.30860	0.38810	0.57057	57	3
0.35356	0.73370	0.74535	0.73638	0.73943	0.13932	0.20017	0.27259	0.68044	0.91113	58	1
0.36784	0.51765	0.10938	0.90744	0.20307	0.51796	0.65484	0.43852	0.68764	0.09043	59	2
0.07956	0.07578	0.02780	0.35508	0.30723	0.69729	0.14267	0.39485	0.06784	0.67574	60	3
0.72494	0.19871	0.69402	0.61571	0.65490	0.54399	0.09830	0.54537	0.04962	0.97458	61	1
0.46403	0.96997	0.72787	0.53096	0.67992	0.69280	0.37211	0.38862	0.04996	0.80978	62	2
0.16956	0.06082	0.31056	0.78448	0.21247	0.32191	0.48466	0.00916	0.43986	0.50786	63	3
0.60595	0.75854	0.40107	0.34980	0.84265	0.94232	0.62331	0.99728	0.05347	0.56285	64	1
0.86355	0.38676	0.30641	0.28422	0.02670	0.61257	0.39119	0.01862	0.03104	0.45570	65	2
0.85794	0.93677	0.40190	0.72729	0.61159	0.80837	0.87542	0.58260	0.59502	0.07901	66	3
0.79318	0.46220	0.59062	0.58943	0.56920	0.81606	0.67275	0.34358	0.01022	0.26731	67	1
0.34156	0.23209	0.77102	0.37175	0.86987	0.11686	0.72558	0.62893	0.89395	0.18302	68	2
0.53557	0.90201	0.78008	0.96521	0.19736	0.90155	0.79742	0.95340	0.84881	0.89035	69	3
0.62871	0.18546	0.61693	0.26499	0.25065	0.73220	0.78811	0.17093	0.71389	0.48094	70	1
0.08148	0.80654	0.85534	0.12464	0.30747	0.57332	0.47298	0.76205	0.19187	0.72777	71	2
0.99503	0.01535	0.64763	0.69164	0.17414	0.07212	0.27497	0.67663	0.83892	0.55666	72	3
0.37123	0.77950	0.23252	0.63823	0.23167	0.20460	0.97104	0.28175	0.02289	0.76922	73	1
0.15183	0.04697	0.00925	0.34858	0.64388	0.34324	0.41456	0.41652	0.09067	0.54518	74	2
0.69927	0.33799	0.65752	0.87625	0.53548	0.57002	0.05399	0.46577	0.25999	0.42680	75	3
0.86334	0.48659	0.08744	0.56581	0.70940	0.77847	0.86422	0.85055	0.29301	0.86438	76	1
0.64492	0.74685	0.82864	0.76562	0.87191	0.90832	0.91253	0.52196	0.44017	0.10764	77	2
0.35401	0.82305	0.42772	0.16984	0.00085	0.65746	0.77355	0.06372	0.08982	0.38566	78	3
0.68389	0.80761	0.15409	0.14286	0.04846	0.34614	0.01856	0.97842	0.64763	0.05365	79	1
0.91415	0.63747	0.43171	0.02106	0.24259	0.39195	0.65401	0.78188	0.02283	0.82604	80	2
0.13843	0.63427	0.55040	0.98349	0.46342	0.21479	0.30070	0.78216	0.34254	0.48061	81	3
0.60802	0.10251	0.98444	0.75582	0.15088	0.45640	0.71163	0.99875	0.77551	0.64165	82	1
0.62120	0.94610	0.68816	0.28980	0.56716	0.29038	0.54823	0.71236	0.24644	0.54668	83	2
0.49263	0.95206	0.66982	0.76516	0.62337	0.44575	0.79876	0.74554	0.98892	0.20463	84	3
0.62947	0.90982	0.59130	0.91839	0.50554	0.48939	0.44972	0.88934	0.94040	0.18293	85	1
0.25196	0.20301	0.73049	0.94113	0.62508	0.04135	0.64135	0.03452	0.55635	0.54448	86	2
0.44633	0.06137	0.99603	0.12775	0.60091	0.05036	0.17280	0.66024	0.33244	0.31596	87	3
0.65358	0.41053	0.42750	0.22163	0.67852	0.16645	0.49754	0.50764	0.80273	0.43507	88	1
0.00452	0.33949	0.37590	0.12857	0.82733	0.73330	0.89114	0.64333	0.65059	0.51448	89	2
0.73397	0.73717	0.95709	0.46583	0.36326	0.11219	0.90466	0.82122	0.45479	0.10868	90	3
0.86944	0.76138	0.03912	0.41667	0.93612	0.06775	0.16486	0.21128	0.11692	0.59111	91	1
0.11835	0.61827	0.58010	0.69030	0.73156	0.91565	0.66973	0.29850	0.80886	0.37819	92	2
0.99750	0.77252	0.20441	0.17057	0.38826	0.18122	0.58098	0.19562	0.96014	0.19025	93	3
0.38173	0.30399	0.12082	0.19816	0.04624	0.77117	0.76104	0.88104	0.00177	0.44862	94	1
0.42637	0.80154	0.46135	0.49486	0.74938	0.23850	0.55940	0.09275	0.92203	0.89383	95	2
0.85702	0.05963	0.49089	0.63204	0.74722	0.75607	0.25575	0.90991	0.79199	0.19962	96	3
0.55284	0.05124	0.52217	0.79037	0.70415	0.02405	0.73174	0.55336	0.91421	0.87555	97	1
0.79693	0.30543	0.39494	0.48189	0.05258	0.65197	0.00085	0.76858	0.75619	0.21973	98	2
0.15476	0.05753	0.67061	0.03269	0.34587	0.69787	0.79815	0.43626	0.98172	0.63555	99	3
0.29530	0.47697	0.87436	0.07929	0.10099	0.14322	0.14301	0.91800	0.30873	0.37382	100	1
0.81384	0.04663	0.81420	0.24000	0.89789	0.25651	0.26936	0.20801	0.22938	0.84616	101	2
0.87484	0.88769	0.84478	0.60927	0.04089	0.17353	0.18375	0.35591	0.44926	0.18506	102	3
0.89447	0.62304	0.54634	0.91168	0.52260	0.73064	0.99933	0.96933	0.86743	0.84021	103	1
0.14667	0.37440	0.28437	0.17096	0.97375	0.74181	0.71661	0.03088	0.64504	0.81271	104	2
0.73592	0.81817	0.12464	0.71889	0.37507	0.64983	0.91543	0.88968	0.03217	0.77349	105	3
0.44887	0.00757	0.22861	0.41847	0.15659	0.91903	0.50169	0.24287	0.75448	0.90652	106	1
0.21348	0.03211	0.77117	0.22825	0.55660	0.80639	0.85202	0.33161	0.53893	0.99179	107	2
0.86935	0.64687	0.22773	0.81280	0.37104	0.36689	0.03497	0.56130	0.39787	0.11979	108	3
0.32493	0.89901	0.20148	0.94018	0.12506	0.84933	0.89395	0.44557	0.22211	0.63475	109	1
0.56008	0.62404	0.42366	0.01648	0.86413	0.13962	0.26740	0.29197	0.68166	0.56145	110	2
0.95883	0.60723	0.78823	0.42271	0.81838	0.73946	0.13578	0.51653	0.02008	0.00699	111	3
0.74831	0.33387	0.90213	0.46226	0.76791	0.05051	0.63097	0.02417	0.68242	0.96908	112	1
0.50044	0.70638	0.26594	0.82235	0.64663	0.59722	0.26362	0.84423	0.46007	0.74816	113	2
0.35160	0.01450	0.47655	0.62648	0.40388	0.38362	0.02762	0.28883	0.59685	0.88388	114	3
0.43217	0.93155	0.38298	0.53313	0.01007	0.97424	0.86520	0.43742	0.69964	0.33296	115	1
0.60234	0.49855	0.55962	0.03900	0.37822	0.23304	0.93735	0.85952	0.96411	0.60881	116	2
0.58397	0.07645	0.40703	0.30531	0.49858	0.08005	0.87478	0.30427	0.78152	0.93289	117	3
0.58843	0.21622	0.27931	0.56072	0.87442	0.25007	0.30140	0.72713	0.86660	0.23109	118	1
0.19071	0.44679	0.89035	0.57433	0.02878	0.99524	0.05924	0.61919	0.25694	0.16984	119	2
0.11612	0.23148	0.49489	0.95981	0.04929	0.07962	0.33766	0.27973	0.51555	0.49055	120	3
0.41227	0.92471	0.60106	0.29215	0.47575	0.40165	0.95132	0.54836	0.83493	0.79443	121	1
0.80166	0.59285	0.87008	0.31806	0.93918	0.26792	0.94333	0.71877	0.12763	0.77490	122	2
0.47288	0.17591	0.02667	0.04163	0.45479	0.86230	0.13611	0.01447	0.21278	0.81854	123	3
0.79720	0.77966	0.65850	0.29875	0.78143	0.92151	0.84213	0.24262	0.49876	0.02301	124	1
0.07572	0.03088	0.35621	0.71532	0.40980	0.18043	0.29792	0.18210	0.74490	0.13474	125	2
0.05823	0.52562	0.35887	0.80673	0.15882	0.89987	0.13181	0.02924	0.18143	0.81808	126	3
0.24921	0.57070	0.34690	0.53993	0.66491	0.87075	0.93252	0.94528	0.10520	0.15323	127	1
0.55797	0.80026	0.89514	0.07251	0.87231	0.82241	0.38829	0.54878	0.67196	0.45094	128	2
0.28138	0.94946	0.98215	0.72805	0.59481	0.27238	0.13196	0.19794	0.60051	0.48735	129	3
0.35533	0.22993	0.47844	0.69179	0.94815	0.67113	0.98257	0.23753	0.51357	0.23582	130	1
0.89804	0.48436	0.32646	0.53749	0.57079	0.33653	0.34816	0.16923	0.29017	0.21928	131	2
0.92282	0.73968	0.80700	0.65044	0.68670	0.27009	0.76687	0.06442	0.72176	0.85907	132	3
0.34156	0.04437	0.48430	0.02078	0.83819	0.61852	0.54057	0.60405	0.56868	0.77737	133	1
0.64003	0.69674	0.75994	0.86801	0.15799	0.42351	0.78646	0.02142	0.43837	0.04215	134	2
0.50630	0.26926	0.06827	0.24485	0.98206	0.50645	0.61553	0.07102	0.36750	0.95553	135	3
0.86007	0.33747	0.24189	0.28953	0.05097	0.99271	0.17246	0.06891	0.22013	0.30091	136	1
0.78686	0.64962	0.08368	0.26276	0.13648	0.21754	0.56258	0.17826	0.63228	0.10691	137	2
0.45372	0.75884	0.33381	0.05741	0.28251	0.69430	0.87326	0.56758	0.86850	0.08121	138	3
0.79540	0.99966	0.63500	0.61885	0.59478	0.59313	0.19425	0.97888	0.23151	0.04230	139	1
0.23905	0.25513	0.40681	0.79495	0.27247	0.90005	0.37944	0.72756	0.20649	0.05295	140	2
0.60457	0.35398	0.36125	0.66811	0.97604	0.22364	0.89578	0.34696	0.95352	0.66512	141	3
0.20167	0.28236	0.35545	0.53200	0.29099	0.21998	0.09961	0.10672	0.70934	0.84381	142	1
0.67186	0.81915	0.00577	0.49135	0.60463	0.93533	0.29063	0.60582	0.74691	0.87384	143	2
0.91223	0.83010	0.60591	0.30488	0.78423	0.15012	0.54262	0.68905	0.39463	0.99319	144	3
0.10193	0.41160	0.02744	0.68743	0.25889	0.16901	0.22864	0.18900	0.86221	0.76330	145	1
0.04761	0.48323	0.05615	0.96124	0.08499	0.56548	0.96255	0.57390	0.87866	0.40870	146	2
0.40315	0.41350	0.65853	0.82336	0.94519	0.28312	0.00223	0.61626	0.04944	0.65606	147	3
0.42195	0.95450	0.60396	0.20087	0.41438	0.34056	0.62313	0.80840	0.00485	0.10526	148	1
0.39442	0.27686	0.31678	0.82424	0.85351	0.31153	0.19767	0.56468	0.46907	0.99512	149	2
0.43324	0.36848	0.41877	0.38487	0.58043	0.87774	0.33741	0.39338	0.95105	0.50914	150	3
0.41859	0.60829	0.77676	0.08365	0.15119	0.20792	0.08734	0.31727	0.47182	0.62914	151	1
0.33277	0.07932	0.61452	0.14283	0.28071	0.82498	0.43907	0.99442	0.22095	0.10733	152	2
0.51900	0.26460	0.00735	0.57625	0.77056	0.10752	0.96921	0.36943	0.90399	0.52171	153	3
0.22266	0.30262	0.47847	0.31062	0.41441	0.76473	0.84161	0.38911	0.42747	0.72417	154	1
0.73492	0.09140	0.08173	0.75307	0.84698	0.63781	0.35963	0.47502	0.09439	0.41530	155	2
0.18836	0.34312	0.91339	0.22932	0.31031	0.15427	0.34153	0.18229	0.27229	0.20594	156	3
0.17246	0.33528	0.06543	0.50191	0.96368	0.80926	0.44646	0.91299	0.17927	0.48192	157	1
0.47209	0.69924	0.24860	0.93670	0.27744	0.29954	0.82244	0.81964	0.62990	0.79507	158	2
0.00720	0.26096	0.28953	0.95297	0.85946	0.51744	0.70751	0.25617	0.92105	0.49126	159	3
0.09354	0.82598	0.07669	0.28263	0.38386	0.64327	0.51509	0.43153	0.14072	0.97497	160	1
0.07462	0.00519	0.91479	0.41166	0.75533	0.18766	0.10172	0.42314	0.67794	0.52742	161	2
0.82421	0.83718	0.27149	0.49950	0.87045	0.14899	0.97079	0.53838	0.22068	0.06674	162	3
0.20463	0.19773	0.19291	0.19953	0.95679	0.59349	0.73879	0.29438	0.67983	0.78613	163	1
0.92132	0.92843	0.84433	0.25898	0.10544	0.06189	0.90378	0.14832	0.89276	0.35942	164	2
0.95669	0.38157	0.33146	0.68456	0.88754	0.38011	0.43327	0.67464	0.26710	0.48283	165	3
0.52785	0.80206	0.79412	0.74633	0.48668	0.82778	0.55904	0.27879	0.34718	0.05414	166	1
0.91125	0.76290	0.36848	0.28239	0.21125	0.32456	0.05014	0.88162	0.24882	0.40382	167	2
0.14487	0.87527	0.60811	0.78365	0.19684	0.45170	0.76177	0.43333	0.63646	0.80456	168	3
0.17444	0.32267	0.96319	0.70940	0.19755	0.86288	0.04730	0.74322	0.03604	0.13083	169	1
0.08237	0.55269	0.56896	0.53301	0.21888	0.07718	0.30461	0.06446	0.41127	0.13370	170	2
0.25169	0.82064	0.50877	0.26872	0.98795	0.91653	0.12174	0.28443	0.70696	0.47093	171	3
0.29475	0.34465	0.52510	0.81112	0.51723	0.06732	0.82922	0.55440	0.10364	0.50957	172	1
0.94668	0.72311	0.47392	0.45131	0.91888	0.54884	0.36528	0.88437	0.65972	0.12253	173	2
0.50740	0.11243	0.27979	0.54646	0.79128	0.36918	0.85812	0.74435	0.46385	0.35966	174	3
0.44209	0.58592	0.37904	0.63204	0.55760	0.48259	0.83666	0.18571	0.00970	0.10926	175	1
0.04062	0.22178	0.25596	0.41029	0.70760	0.44273	0.13306	0.54405	0.85678	0.80663	176	2
0.21827	0.92383	0.31336	0.14322	0.60686	0.01028	0.95557	0.53725	0.38688	0.01239	177	3
0.23707	0.88571	0.59246	0.15259	0.01654	0.53520	0.91671	0.65273	0.22446	0.40556	178	1
0.96582	0.09708	0.39958	0.50612	0.33531	0.32841	0.62542	0.25077	0.28996	0.53352	179	2
0.89868	0.47807	0.32817	0.67458	0.46034	0.58275	0.41276	0.92230	0.12098	0.66472	180	3
0.14869	0.24738	0.11158	0.10202	0.68950	0.82644	0.49074	0.45375	0.65343	0.41850	181	1
0.63991	0.09922	0.83059	0.36863	0.87796	0.52004	0.96228	0.39470	0.72570	0.63060	182	2
0.37413	0.81341	0.85257	0.06394	0.74358	0.36238	0.23560	0.81896	0.78372	0.27393	183	3
0.56322	0.17472	0.12424	0.75710	0.41380	0.27943	0.17096	0.54421	0.24125	0.31861	184	1
0.22507	0.65804	0.69842	0.67025	0.64333	0.05603	0.32951	0.95224	0.32069	0.30763	185	2
0.16297	0.36854	0.27644	0.96112	0.23621	0.26081	0.62484	0.75604	0.58281	0.27100	186	3
0.71215	0.33790	0.71413	0.02158	0.70055	0.63070	0.12638	0.71987	0.38090	0.52394	187	1
0.86413	0.59194	0.49516	0.03079	0.67177	0.55348	0.34959	0.57259	0.76428	0.02264	188	2
0.00064	0.54695	0.74807	0.28224	0.79403	0.83523	0.72381	0.29646	0.53865	0.40559	189	3
0.10178	0.38939	0.09671	0.66820	0.16184	0.69094	0.67077	0.73852	0.88824	0.75658	190	1
0.56951	0.26493	0.11145	0.26713	0.73345	0.97748	0.48790	0.21491	0.80120	0.61290	191	2
0.34852	0.48262	0.99850	0.37367	0.94800	0.22062	0.63027	0.57570	0.14554	0.92990	192	3
0.45793	0.64232	0.04865	0.65575	0.74239	0.09998	0.65075	0.19959	0.23435	0.73214	193	1
0.99454	0.75411	0.89331	0.54765	0.89178	0.86886	0.61596	0.71990	0.73107	0.15192	194	2
0.75622	0.15278	0.40474	0.61449	0.71679	0.82998	0.88604	0.06372	0.39476	0.60363	195	3
0.48808	0.45137	0.76180	0.57878	0.33573	0.58306	0.36033	0.74975	0.08145	0.09565	196	1
0.99707	0.04447	0.39668	0.10819	0.41496	0.43391	0.26972	0.45302	0.22498	0.26133	197	2
0.64174	0.89309	0.87896	0.44932	0.41169	0.23206	0.96442	0.73937	0.34172	0.72304	198	3
0.60338	0.62145	0.89422	0.68249	0.23563	0.10880	0.53166	0.71551	0.56795	0.01511	199	1
0.51091	0.45845	0.97085	0.88965	0.70238	0.24583	0.10355	0.26667	0.46629	0.60677	200	2
0.04907	0.38618	0.11664	0.99817	0.73992	0.04083	0.00439	0.68026	0.95642	0.70663	201	3
0.75088	0.14109	0.67827	0.61275	0.66298	0.97601	0.07111	0.90741	0.86132	0.62850	202	1
0.88900	0.57515	0.15220	0.89862	0.57390	0.26295	0.17548	0.62529	0.83432	0.67028	203	2
0.85864	0.44853	0.98297	0.66012	0.70876	0.05823	0.81597	0.74691	0.97415	0.83535	204	3
0.31413	0.11765	0.20551	0.29179	0.94778	0.84249	0.24976	0.21592	0.86618	0.43089	205	1
0.20573	0.92874	0.75332	0.39000	0.37474	0.55797	0.63073	0.94107	0.73626	0.73605	206	2
0.38871	0.55019	0.98022	0.62798	0.32768	0.43004	0.62734	0.69567	0.49013	0.66839	207	3
0.26835	0.10474	0.06519	0.13977	0.45396	0.18027	0.64650	0.85678	0.26609	0.81759	208	1
0.62490	0.91681	0.10227	0.25419	0.49715	0.70113	0.70412	0.10959	0.37199	0.48180	209	2
0.96103	0.09885	0.45451	0.09317	0.52074	0.32597	0.79052	0.82415	0.73782	0.56395	210	3
0.05173	0.18735	0.99087	0.42720	0.64342	0.72143	0.90075	0.84295	0.91534	0.48299	211	1
0.47981	0.72750	0.75771	0.38395	0.74462	0.27400	0.36290	0.03122	0.82226	0.75790	212	2
0.43468	0.22428	0.08246	0.26572	0.62569	0.76727	0.32615	0.25471	0.48497	0.75188	213	3
0.56194	0.34791	0.69631	0.96713	0.40168	0.27268	0.88888	0.59236	0.60662	0.34736	214	1
0.80142	0.82977	0.81500	0.42341	0.08127	0.63240	0.98254	0.68868	0.49928	0.18427	215	2
0.56728	0.23838	0.86200	0.28892	0.98956	0.81994	0.40251	0.32173	0.39866	0.65758	216	3
0.93088	0.90387	0.27769	0.76366	0.52571	0.95227	0.91702	0.64245	0.04791	0.26356	217	1
0.28864	0.79247	0.25806	0.28703	0.35191	0.91440	0.81848	0.24339	0.32215	0.22983	218	2
0.96118	0.24549	0.93359	0.81799	0.10340	0.57726	0.22736	0.37596	0.19141	0.78710	219	3
0.89673	0.30924	0.05417	0.75204	0.71929	0.55849	0.54793	0.36860	0.10941	0.06888	220	1
0.77313	0.02725	0.32014	0.30833	0.14496	0.52593	0.32722	0.74071	0.59850	0.57955	221	2
0.92587	0.66045	0.70980	0.58129	0.07178	0.29475	0.01462	0.77218	0.99744	0.57955	222	3
0.30525	0.47511	0.13495	0.51561	0.18723	0.54958	0.37724	0.51094	0.67733	0.72326	223	1
0.70766	0.61580	0.12336	0.95697	0.73064	0.05637	0.22794	0.49883	0.13367	0.97394	224	2
0.45668	0.78463	0.61223	0.77471	0.61260	0.83938	0.28877	0.99805	0.85763	0.33781	225	3
0.15729	0.10770	0.96292	0.97885	0.58440	0.11383	0.06848	0.33094	0.39824	0.43086	226	1
0.73443	0.80456	0.59670	0.87811	0.56368	0.90735	0.20591	0.22922	0.17911	0.43941	227	2
0.32038	0.21677	0.83474	0.78368	0.85614	0.39805	0.44319	0.94876	0.04770	0.78842	228	3
0.30061	0.51949	0.22095	0.66869	0.28968	0.17246	0.87222	0.47233	0.84280	0.91177	229	1
0.58528	0.15931	0.44603	0.68203	0.81784	0.98206	0.96545	0.51445	0.08798	0.05072	230	2
0.57686	0.86251	0.59267	0.60335	0.58052	0.28300	0.78863	0.38716	0.88162	0.11954	231	3
0.96796	0.05774	0.41804	0.34385	0.35856	0.00198	0.31706	0.21155	0.78185	0.49077	232	1
0.06113	0.88900	0.39760	0.56859	0.44523	0.70656	0.56856	0.58510	0.60622	0.19553	233	2
0.37523	0.77602	0.90582	0.56429	0.81210	0.79888	0.94824	0.77017	0.19712	0.62999	234	3
0.51393	0.84332	0.82513	0.72918	0.69063	0.61873	0.39653	0.87838	0.98279	0.53288	235	1
0.25300	0.60005	0.68078	0.64080	0.95068	0.56224	0.27131	0.51018	0.20264	0.87597	236	2
0.16987	0.14902	0.72210	0.69152	0.55681	0.62215	0.99646	0.99994	0.59819	0.51393	237	3
0.52519	0.04569	0.83264	0.89267	0.55110	0.25700	0.00534	0.93329	0.81750	0.09983	238	1
0.13083	0.85449	0.38160	0.76232	0.06525	0.32655	0.01617	0.07511	0.36982	0.00626	239	2
0.23011	0.57460	0.74645	0.35469	0.43941	0.11475	0.82699	0.39476	0.31986	0.93429	240	3
0.59716	0.56438	0.87271	0.58477	0.23640	0.32160	0.23408	0.62679	0.65542	0.65783	241	1
0.76043	0.49962	0.51149	0.17554	0.41987	0.47099	0.98437	0.88702	0.02216	0.07327	242	2
0.09259	0.38939	0.31718	0.93228	0.83233	0.57350	0.49419	0.39470	0.91974	0.52196	243	3
0.11261	0.86096	0.41792	0.75283	0.99573	0.22883	0.03018	0.46535	0.11838	0.35545	244	1
0.34025	0.94397	0.02042	0.94226	0.78121	0.77667	0.77627	0.75072	0.61412	0.04404	245	2
0.05283	0.55403	0.69768	0.13532	0.28642	0.73144	0.33009	0.34770	0.50978	0.91147	246	3
0.94464	0.92495	0.86132	0.57021	0.93973	0.69176	0.30665	0.99091	0.42512	0.94031	247	1
0.60469	0.49104	0.16562	0.72460	0.04895	0.32347	0.50276	0.21958	0.01544	0.15741	248	2
0.53679	0.30085	0.84869	0.54595	0.34935	0.00122	0.11652	0.28578	0.54857	0.00079	249	3
0.76568	0.07639	0.91757	0.80605	0.20875	0.38362	0.44789	0.77502	0.87408	0.91513	250	1
0.53868	0.64422	0.24986	0.61290	0.64348	0.71383	0.95370	0.57027	0.14512	0.34733	251	2
0.85842	0.77828	0.74090	0.94186	0.80642	0.10880	0.11817	0.02539	0.94256	0.44032	252	3
0.20283	0.63750	0.19770	0.33213	0.76067	0.64898	0.95401	0.15397	0.63411	0.17765	253	1
0.42283	0.07691	0.39451	0.75604	0.76705	0.83166	0.69201	0.40699	0.49849	0.64092	254	2
0.08353	0.28413	0.18232	0.23164	0.62123	0.03269	0.97903	0.33372	0.98102	0.52742	255	3
0.05570	0.57125	0.41423	0.14380	0.39787	0.15253	0.30229	0.21857	0.05240	0.26527	256	1
0.59630	0.85595	0.33406	0.58300	0.92261	0.73595	0.02561	0.78915	0.63567	0.08072	257	2
0.10358	0.52489	0.59954	0.43556	0.02060	0.66720	0.97879	0.42033	0.07569	0.34297	258	3
0.82086	0.10810	0.90359	0.58605	0.71038	0.18693	0.61446	0.04276	0.27705	0.56099	259	1
0.61553	0.63283	0.83859	0.54747	0.64510	0.57134	0.95907	0.32542	0.05118	0.65844	260	2
0.20521	0.79290	0.84536	0.24296	0.88083	0.48836	0.56301	0.76586	0.02087	0.73293	261	3
0.46196	0.29014	0.42705	0.64956	0.08985	0.92346	0.02506	0.21540	0.75207	0.53920	262	1
0.32585	0.00363	0.91119	0.70318	0.27134	0.77102	0.04953	0.21104	0.24635	0.54717	263	2
0.02567	0.14389	0.53758	0.38258	0.45647	0.84716	0.02136	0.41053	0.15543	0.73980	264	3
0.36100	0.37989	0.15952	0.36006	0.49513	0.31507	0.37458	0.55339	0.69842	0.45894	265	1
0.37141	0.20942	0.99579	0.15516	0.36344	0.45405	0.21128	0.82659	0.89724	0.70266	266	2
0.43315	0.70513	0.28724	0.48112	0.17600	0.47020	0.32585	0.42067	0.02149	0.45137	267	3
0.30012	0.33238	0.01895	0.55193	0.84640	0.76876	0.62691	0.54927	0.67403	0.97714	268	1
0.47673	0.92850	0.68963	0.65236	0.74020	0.90545	0.55263	0.39451	0.38127	0.79556	269	2
0.19428	0.27778	0.07440	0.38453	0.33018	0.43696	0.06989	0.45729	0.49864	0.07801	270	3
0.78762	0.14136	0.65548	0.81832	0.42076	0.22092	0.85678	0.76357	0.33042	0.07794	271	1
0.06067	0.22709	0.51265	0.41633	0.57991	0.49809	0.91873	0.42561	0.21534	0.56487	272	2
0.91046	0.54042	0.60308	0.19938	0.63131	0.45180	0.80523	0.30952	0.57503	0.52675	273	3
0.67632	0.96500	0.13254	0.29231	0.03623	0.00345	0.39866	0.14011	0.18110	0.62304	274	1
0.02002	0.90826	0.76333	0.86706	0.36497	0.49596	0.57186	0.40803	0.79727	0.16807	275	2
0.24436	0.53664	0.33421	0.70501	0.44218	0.76168	0.47124	0.05463	0.51921	0.92813	276	3
0.45335	0.64272	0.21647	0.25855	0.77523	0.99722	0.41331	0.22501	0.19123	0.84387	277	1
0.46617	0.65700	0.01624	0.32841	0.16691	0.99194	0.99884	0.52208	0.85122	0.07480	278	2
0.54790	0.86648	0.68880	0.41258	0.59426	0.71435	0.68648	0.29008	0.86795	0.62206	279	3
0.43525	0.65337	0.87304	0.55049	0.13306	0.16697	0.34092	0.63033	0.91394	0.35139	280	1
0.44322	0.64788	0.01492	0.20649	0.54588	0.90811	0.81277	0.22797	0.78552	0.63070	281	2
0.26008	0.22227	0.24903	0.53569	0.75396	0.82678	0.03842	0.77474	0.96704	0.14127	282	3
0.00128	0.86419	0.67278	0.37709	0.40858	0.77676	0.09626	0.92978	0.36113	0.84719	283	1
0.82153	0.78222	0.20563	0.64904	0.78665	0.64388	0.74203	0.49806	0.39836	0.73266	284	2
0.50261	0.73904	0.29670	0.60555	0.88525	0.47191	0.80142	0.94446	0.42094	0.87374	285	3
0.57121	0.70324	0.95755	0.77255	0.50740	0.52239	0.04071	0.62929	0.43248	0.81765	286	1
0.27357	0.58455	0.57576	0.44841	0.93582	0.72558	0.39674	0.37269	0.64394	0.23045	287	2
0.77749	0.19468	0.33396	0.54558	0.11563	0.01102	0.34745	0.25245	0.34895	0.46217	288	3
0.90216	0.78014	0.44264	0.39509	0.72903	0.61977	0.37101	0.04364	0.15635	0.19727	289	1
0.12433	0.13263	0.42228	0.06046	0.77267	0.81213	0.49721	0.53685	0.11695	0.82775	290	2
0.19718	0.51854	0.96014	0.83407	0.86972	0.53008	0.52770	0.25636	0.43272	0.73601	291	3
0.07071	0.60775	0.04868	0.04398	0.18116	0.66735	0.21448	0.95990	0.85174	0.42644	292	1
0.54875	0.35105	0.81085	0.20801	0.05747	0.77416	0.16434	0.86679	0.15961	0.52361	293	2
0.87530	0.47508	0.25361	0.05695	0.11252	0.40196	0.10611	0.95355	0.99991	0.19037	294	3
0.84448	0.06247	0.79699	0.14014	0.83349	0.99664	0.04288	0.00162	0.21885	0.62807	295	1
0.69399	0.68758	0.41734	0.74221	0.78707	0.40825	0.33564	0.50618	0.65932	0.13700	296	2
0.59911	0.90774	0.25599	0.81210	0.57125	0.82153	0.55724	0.18088	0.44584	0.85815	297	3
0.65551	0.69326	0.19227	0.65297	0.51433	0.34968	0.63570	0.75054	0.94015	0.91095	298	1
0.45332	0.74075	0.79836	0.37519	0.36787	0.80364	0.00446	0.12906	0.31956	0.31825	299	2
0.32224	0.67876	0.89789	0.69240	0.49947	0.36723	0.81439	0.06928	0.77300	0.98456	300	3
0.69765	0.06738	0.27412	0.67635	0.99203	0.20991	0.36558	0.05789	0.24070	0.19953	301	1
0.44157	0.93945	0.53529	0.69567	0.22175	0.56865	0.41227	0.74944	0.07071	0.79757	302	2
0.97821	0.55345	0.37410	0.07913	0.54454	0.66204	0.50252	0.70043	0.55361	0.33857	303	3
0.39482	0.15790	0.07666	0.18607	0.29148	0.08225	0.66582	0.71694	0.64980	0.61760	304	1
0.84017	0.01871	0.77200	0.66256	0.98846	0.17176	0.17728	0.87851	0.96878	0.57497	305	2
0.24970	0.87188	0.18677	0.83599	0.19202	0.45662	0.43379	0.38231	0.81811	0.40266	306	3
0.26566	0.44902	0.21397	0.57720	0.20426	0.60012	0.79968	0.88488	0.54207	0.43889	307	1
0.82235	0.91278	0.03198	0.66433	0.81252	0.68700	0.24274	0.12925	0.03439	0.44658	308	2
0.86184	0.05683	0.46165	0.84161	0.72686	0.07141	0.30952	0.46083	0.86673	0.20014	309	3
0.65542	0.09626	0.33372	0.50142	0.17795	0.64989	0.10794	0.47679	0.54695	0.08933	310	1
0.85540	0.92199	0.49474	0.35871	0.82034	0.37394	0.10050	0.65069	0.63433	0.80960	311	2
0.31870	0.94607	0.32212	0.75292	0.28291	0.22742	0.28611	0.44652	0.41627	0.27265	312	3
0.55055	0.24372	0.87997	0.43483	0.04697	0.87786	0.39051	0.31471	0.22163	0.76455	313	1
0.93786	0.73205	0.74660	0.99359	0.43483	0.90201	0.61556	0.16633	0.82955	0.22282	314	2
0.40568	0.73547	0.71206	0.58119	0.98669	0.00229	0.94620	0.58138	0.45857	0.42927	315	3
0.35823	0.60430	0.59886	0.42247	0.01346	0.10315	0.60106	0.24165	0.11167	0.04160	316	1
0.38539	0.19315	0.03320	0.88058	0.26286	0.76232	0.56670	0.02033	0.23435	0.84161	317	2
0.84954	0.10382	0.70544	0.71084	0.05258	0.08765	0.89871	0.92541	0.34037	0.48671	318	3
0.74450	0.76897	0.13758	0.69912	0.53136	0.42705	0.23392	0.81732	0.09772	0.53743	319	1
0.75771	0.83181	0.84552	0.27360	0.55004	0.63384	0.35752	0.61809	0.97064	0.72280	320	2
0.89962	0.98102	0.66652	0.02542	0.58855	0.82095	0.33473	0.73226	0.50761	0.42375	321	3
0.01062	0.55791	0.55031	0.49611	0.91281	0.33180	0.27412	0.72942	0.37556	0.32456	322	1
0.54506	0.99097	0.90112	0.21781	0.25462	0.29810	0.86163	0.12192	0.89026	0.23203	323	2
0.88327	0.54967	0.24046	0.94711	0.44288	0.75054	0.01617	0.43217	0.70907	0.31306	324	3
0.66915	0.18024	0.15842	0.44078	0.18885	0.92248	0.99854	0.80825	0.15943	0.58269	325	1
0.92883	0.40358	0.85739	0.10932	0.27061	0.26328	0.67156	0.34016	0.99753	0.50627	326	2
0.62685	0.55657	0.69735	0.57250	0.29231	0.88369	0.99725	0.07334	0.85580	0.19227	327	3
0.48253	0.15946	0.64525	0.65905	0.64138	0.81225	0.87906	0.64107	0.86575	0.96564	328	1
0.92578	0.02130	0.04044	0.86407	0.85522	0.68093	0.75130	0.56328	0.56142	0.25449	329	2
0.64351	0.97946	0.23945	0.82531	0.96200	0.39402	0.49684	0.71581	0.80441	0.81933	330	3
0.88107	0.03021	0.11820	0.13205	0.10416	0.10541	0.97342	0.38063	0.74618	0.52617	331	1
0.14164	0.17231	0.71795	0.86102	0.51344	0.54717	0.26536	0.77526	0.38435	0.24393	332	2
0.79553	0.67711	0.14161	0.76537	0.30644	0.55315	0.38252	0.14832	0.70193	0.14975	333	3
0.99554	0.84512	0.77190	0.15616	0.23551	0.62267	0.12033	0.54607	0.32469	0.88537	334	1
0.82171	0.73330	0.60970	0.32801	0.08698	0.69863	0.80703	0.32514	0.72094	0.74322	335	2
0.36732	0.96277	0.65145	0.02521	0.49016	0.11914	0.31245	0.53624	0.82052	0.50066	336	3
0.16172	0.67312	0.35792	0.03867	0.11447	0.06162	0.61010	0.55440	0.17447	0.78878	337	1
0.52165	0.09726	0.04337	0.69924	0.20957	0.86364	0.99014	0.91241	0.03665	0.10157	338	2
0.76119	0.21680	0.05396	0.90847	0.81304	0.49733	0.34370	0.32716	0.64834	0.85202	339	3
0.29374	0.64757	0.53664	0.55464	0.33522	0.31919	0.40129	0.51924	0.17380	0.38157	340	1
0.15357	0.42271	0.04691	0.81832	0.25523	0.14194	0.03720	0.74129	0.79095	0.66173	341	2
0.97409	0.81130	0.83169	0.10944	0.95428	0.80105	0.37040	0.07315	0.01294	0.70705	342	3
0.61119	0.85904	0.97638	0.31684	0.89331	0.84442	0.02725	0.63713	0.03095	0.58303	343	1
0.01477	0.08982	0.35081	0.81823	0.03946	0.88174	0.20746	0.06073	0.34483	0.45442	344	2
0.25919	0.88730	0.04727	0.42036	0.28425	0.61565	0.73455	0.89169	0.81988	0.51372	345	3
0.46504	0.60765	0.40443	0.19724	0.19861	0.76751	0.70461	0.37370	0.19016	0.97415	346	1
0.30842	0.58812	0.37745	0.19596	0.46565	0.12687	0.29441	0.15204	0.55660	0.73617	347	2
0.54088	0.02765	0.57088	0.31095	0.34046	0.92608	0.37693	0.21128	0.21723	0.96286	348	3
0.06400	0.36122	0.32322	0.40913	0.13764	0.78777	0.44713	0.78982	0.84976	0.75512	349	1
0.23624	0.34318	0.44490	0.15104	0.66240	0.74813	0.60381	0.28159	0.26319	0.52504	350	2
0.86538	0.72991	0.19004	0.01694	0.30830	0.43599	0.59413	0.35701	0.27403	0.65343	351	3
0.38115	0.32832	0.41169	0.93921	0.86703	0.52284	0.82672	0.83303	0.36470	0.70534	352	1
0.61409	0.38237	0.23414	0.78848	0.55779	0.16947	0.42653	0.32563	0.27726	0.99649	353	2
0.05344	0.92767	0.60277	0.88507	0.01328	0.50945	0.45997	0.54677	0.20496	0.77297	354	3
0.04611	0.98041	0.36128	0.83303	0.57799	0.35231	0.03223	0.39143	0.39375	0.81661	355	1
0.75039	0.36686	0.68929	0.43056	0.90875	0.38539	0.67077	0.82238	0.38298	0.03906	356	2
0.40422	0.76687	0.42915	0.31819	0.14402	0.32585	0.88781	0.12351	0.42070	0.70898	357	3
0.22602	0.26502	0.67000	0.51176	0.44890	0.85318	0.68426	0.48662	0.41093	0.48878	358	1
0.66713	0.50346	0.55956	0.15839	0.17325	0.85601	0.64104	0.24067	0.71377	0.56993	359	2
0.40110	0.53032	0.30915	0.86938	0.81042	0.68612	0.77068	0.45778	0.84701	0.00882	360	3
0.99149	0.76952	0.36647	0.95553	0.02869	0.84838	0.09146	0.29624	0.25800	0.00928	361	1
0.25138	0.31999	0.38145	0.93973	0.90374	0.99527	0.57015	0.39622	0.46849	0.49223	362	2
0.52300	0.15360	0.50661	0.97244	0.72277	0.36186	0.27369	0.05219	0.67043	0.96768	363	3
0.08060	0.84634	0.37956	0.35658	0.99182	0.99799	0.91156	0.87231	0.89285	0.60097	364	1
0.23316	0.36888	0.45814	0.42146	0.17762	0.45274	0.05075	0.32395	0.79034	0.56999	365	2
0.08466	0.30927	0.84088	0.59612	0.88131	0.06977	0.78201	0.08344	0.55162	0.46843	366	3
0.93728	0.82351	0.93460	0.84817	0.19849	0.87960	0.12375	0.57720	0.01410	0.74688	367	1
0.61293	0.73733	0.94980	0.79510	0.59197	0.36079	0.60274	0.65117	0.42473	0.12226	368	2
0.15049	0.67742	0.83941	0.89224	0.31608	0.20139	0.86337	0.05792	0.03006	0.65453	369	3
0.03308	0.01807	0.57146	0.27454	0.91113	0.75771	0.46809	0.52925	0.44032	0.90930	370	1
0.93820	0.91668	0.16803	0.20652	0.15421	0.29887	0.86993	0.73690	0.11014	0.42494	371	2
0.60591	0.89923	0.37352	0.79977	0.73882	0.47279	0.50352	0.55467	0.94717	0.70379	372	3
0.41649	0.47664	0.76336	0.81567	0.47951	0.85134	0.66863	0.84967	0.61434	0.27741	373	1
0.27570	0.24155	0.19184	0.10752	0.63070	0.04102	0.99905	0.67254	0.16529	0.17985	374	2
0.05948	0.94519	0.33094	0.69512	0.58855	0.79958	0.44527	0.31388	0.86444	0.52242	375	3
0.78335	0.30537	0.29691	0.73269	0.44377	0.00687	0.47414	0.36561	0.02185	0.92990	376	1
0.46950	0.87732	0.62038	0.85257	0.18934	0.32655	0.22959	0.80459	0.04306	0.48952	377	2
0.00763	0.35108	0.71667	0.66427	0.49260	0.08148	0.33097	0.32063	0.27735	0.70974	378	3
0.76623	0.25227	0.17875	0.69210	0.43333	0.38679	0.43199	0.76879	0.27436	0.91043	379	1
0.94174	0.33558	0.27213	0.86337	0.12107	0.05210	0.25129	0.86203	0.34980	0.59212	380	2
0.25144	0.10456	0.58275	0.94321	0.25373	0.31587	0.13996	0.16111	0.54250	0.78805	381	3
0.20994	0.98578	0.48256	0.17322	0.09656	0.22452	0.99399	0.18427	0.74197	0.30958	382	1
0.50542	0.86001	0.55544	0.93518	0.66701	0.55119	0.08078	0.18125	0.60451	0.28352	383	2
0.53261	0.02988	0.99545	0.65368	0.73266	0.68007	0.74914	0.91485	0.47838	0.56804	384	3
0.57097	0.40806	0.87411	0.49864	0.19337	0.99554	0.65618	0.79452	0.55327	0.65181	385	1
0.04382	0.86883	0.69878	0.86990	0.14643	0.12824	0.70513	0.03778	0.45875	0.61235	386	2
0.38197	0.44194	0.47545	0.27537	0.05271	0.05405	0.95563	0.31684	0.18738	0.75735	387	3
0.86941	0.46751	0.17057	0.16825	0.55724	0.63634	0.98486	0.71056	0.13318	0.82516	388	1
0.09192	0.09717	0.66405	0.71722	0.29218	0.87689	0.15439	0.84579	0.84381	0.20127	389	2
0.87045	0.74895	0.62307	0.46928	0.03211	0.01724	0.60704	0.00421	0.40620	0.63988	390	3
0.45946	0.42076	0.83084	0.55611	0.50169	0.83746	0.20289	0.81802	0.84945	0.59108	391	1
0.95953	0.27076	0.99698	0.60958	0.58522	0.15677	0.62969	0.09891	0.17533	0.54988	392	2
0.94653	0.70113	0.58754	0.02582	0.27332	0.77895	0.21259	0.47551	0.24854	0.98392	393	3
0.89523	0.46681	0.36244	0.76379	0.03677	0.06159	0.13095	0.96564	0.41093	0.49413	394	1
0.68578	0.19102	0.72329	0.61699	0.06153	0.05930	0.44630	0.52077	0.96149	0.03531	395	2
0.96139	0.23395	0.28306	0.97800	0.53810	0.90912	0.18451	0.06546	0.18320	0.40138	396	3
0.97357	0.25410	0.88971	0.64650	0.59966	0.92624	0.31755	0.74300	0.03128	0.88412	397	1
0.43751	0.14634	0.29887	0.34556	0.16883	0.88064	0.48512	0.09796	0.54250	0.17371	398	2
0.44404	0.46663	0.42100	0.42274	0.52950	0.25376	0.30628	0.89605	0.11475	0.30470	399	3
0.26640	0.07733	0.18464	0.85702	0.51289	0.05908	0.78079	0.32929	0.65972	0.89059	400	1
0.58187	0.70547	0.19495	0.28764	0.39982	0.17121	0.19684	0.60982	0.87347	0.15848	401	2
0.82516	0.51131	0.14017	0.45457	0.61892	0.17206	0.76806	0.53163	0.13260	0.51524	402	3
0.72832	0.75369	0.94098	0.31709	0.69069	0.61614	0.54442	0.61596	0.42167	0.67534	403	1
0.20609	0.32591	0.56804	0.32350	0.25184	0.46220	0.60613	0.06565	0.86422	0.88391	404	2
0.23844	0.45494	0.90194	0.96060	0.01883	0.34214	0.77606	0.06909	0.48726	0.59606	405	3
0.91379	0.32649	0.59578	0.95080	0.84191	0.46562	0.70675	0.13623	0.42000	0.25971	406	1
0.94443	0.94806	0.25575	0.40178	0.18146	0.41322	0.83306	0.24543	0.44142	0.70785	407	2
0.38404	0.31343	0.99841	0.98270	0.03681	0.97983	0.95529	0.75369	0.26957	0.23228	408	3
0.58190	0.01267	0.20280	0.92090	0.19391	0.71560	0.76049	0.39915	0.85415	0.80328	409	1
0.23170	0.96429	0.67742	0.41227	0.26405	0.00217	0.02008	0.43098	0.81970	0.24406	410	2
0.33567	0.05795	0.12574	0.04028	0.97769	0.51833	0.14991	0.05844	0.73101	0.59465	411	3
0.63298	0.31126	0.35301	0.12842	0.20887	0.92071	0.90582	0.14890	0.64418	0.52513	412	1
0.16050	0.78451	0.72784	0.73473	0.85531	0.61415	0.84252	0.54244	0.08802	0.61428	413	2
0.74911	0.09598	0.62505	0.35749	0.61492	0.73757	0.40706	0.61974	0.81768	0.71731	414	3
0.03372	0.05179	0.55596	0.48692	0.50786	0.07150	0.79754	0.97955	0.02072	0.63283	415	1
0.59679	0.78228	0.05963	0.02838	0.31288	0.60744	0.61888	0.38112	0.75900	0.96908	416	2
0.79568	0.98196	0.81487	0.47044	0.55196	0.12912	0.53346	0.60961	0.92349	0.62606	417	3
0.27277	0.50835	0.45747	0.59322	0.88446	0.47142	0.15998	0.75130	0.49043	0.78222	418	1
0.73431	0.83068	0.87835	0.64058	0.39164	0.26466	0.04770	0.65011	0.01532	0.82180	419	2
0.93756	0.75985	0.95972	0.33403	0.86691	0.06781	0.26508	0.17682	0.71953	0.39198	420	3
0.57018	0.65758	0.40407	0.01480	0.50246	0.96814	0.62065	0.50822	0.82913	0.85849	421	1
0.46556	0.04474	0.14826	0.68703	0.90506	0.10126	0.40287	0.00433	0.64931	0.96152	422	2
0.99802	0.32606	0.45848	0.92380	0.80300	0.25178	0.41124	0.61986	0.81942	0.58580	423	3
0.16749	0.35157	0.79656	0.61596	0.75680	0.85122	0.57521	0.20704	0.92303	0.37193	424	1
0.44136	0.86499	0.55721	0.51451	0.27073	0.42775	0.24940	0.69680	0.74590	0.53966	425	2
0.49098	0.67186	0.42653	0.56508	0.55843	0.00119	0.95471	0.09781	0.61028	0.88949	426	3
0.17606	0.72253	0.02799	0.28648	0.45839	0.18403	0.53230	0.66332	0.98846	0.62175	427	1
0.10620	0.36845	0.32890	0.02399	0.25578	0.97003	0.01593	0.55986	0.64025	0.49089	428	2
0.47954	0.94409	0.60228	0.94250	0.06671	0.49123	0.63015	0.06363	0.45021	0.01590	429	3
0.28260	0.67086	0.20252	0.23463	0.60790	0.52602	0.81765	0.82598	0.58834	0.12812	430	1
0.96121	0.80526	0.64122	0.33497	0.23032	0.36991	0.70809	0.22111	0.20454	0.87173	431	2
0.96252	0.07849	0.06888	0.07233	0.66897	0.96603	0.59081	0.33815	0.22272	0.71386	432	3
0.73122	0.93112	0.90307	0.78942	0.67241	0.05112	0.37037	0.93078	0.54247	0.78707	433	1
0.43873	0.95389	0.61867	0.63182	0.15522	0.63988	0.29038	0.71847	0.71703	0.10883	434	2
0.56325	0.43294	0.25748	0.58589	0.38533	0.56044	0.03311	0.96637	0.57704	0.62075	435	3
0.04151	0.08588	0.64559	0.54970	0.60280	0.10187	0.26569	0.38224	0.93478	0.89264	436	1
0.70739	0.09397	0.25370	0.88009	0.99237	0.25700	0.43168	0.18284	0.06009	0.66649	437	2
0.74184	0.50554	0.72518	0.59429	0.72271	0.67049	0.70641	0.82562	0.69301	0.19861	438	3
0.51012	0.13517	0.94809	0.84503	0.44749	0.35923	0.16910	0.49620	0.56859	0.71938	439	1
0.07672	0.33467	0.79312	0.55452	0.85965	0.67748	0.01999	0.11750	0.41029	0.39479	440	2
0.49678	0.59224	0.89807	0.31474	0.22959	0.98791	0.71191	0.52104	0.71599	0.06632	441	3
0.30317	0.94919	0.78088	0.95880	0.96020	0.18778	0.79733	0.62853	0.04563	0.89154	442	1
0.07343	0.83529	0.72814	0.71123	0.68654	0.75787	0.73925	0.14808	0.54564	0.93139	443	2
0.18696	0.23783	0.96393	0.65508	0.95740	0.47133	0.52208	0.52709	0.73510	0.85754	444	3
0.50414	0.26234	0.17441	0.53566	0.68642	0.45024	0.25199	0.84201	0.76171	0.40764	445	1
0.33222	0.23832	0.17899	0.78390	0.97717	0.00790	0.68096	0.07431	0.03137	0.12516	446	2
0.31947	0.69793	0.01392	0.20542	0.23127	0.79574	0.34776	0.94128	0.95444	0.40638	447	3
0.45851	0.93115	0.56719	0.17463	0.27378	0.30692	0.43016	0.24946	0.15375	0.06662	448	1
0.81356	0.52782	0.78500	0.51830	0.19016	0.90039	0.06812	0.74160	0.47578	0.65554	449	2
0.53127	0.47319	0.99802	0.69759	0.29963	0.32218	0.47490	0.73611	0.15345	0.72195	450	3
0.78472	0.10169	0.70473	0.52437	0.80773	0.34547	0.22456	0.64315	0.12168	0.27754	451	1
0.15207	0.65200	0.83206	0.60164	0.81625	0.74435	0.31816	0.80126	0.40172	0.96033	452	2
0.17676	0.43431	0.69030	0.08789	0.14399	0.49220	0.60878	0.14405	0.27708	0.97937	453	3
0.11493	0.84191	0.17725	0.37007	0.45244	0.95093	0.53462	0.09827	0.30625	0.95566	454	1
0.77688	0.73693	0.88980	0.91964	0.10254	0.02292	0.49464	0.96066	0.68038	0.38420	455	2
0.53481	0.24342	0.29585	0.12482	0.61614	0.89639	0.22642	0.92474	0.66231	0.75820	456	3
0.62633	0.80993	0.62896	0.36094	0.20255	0.24982	0.83670	0.05576	0.46294	0.53783	457	1
0.45470	0.68709	0.31785	0.11121	0.16590	0.72234	0.31672	0.96670	0.54500	0.24268	458	2
0.30049	0.82818	0.18052	0.70156	0.75124	0.22242	0.07270	0.85678	0.62053	0.11948	459	3
0.33741	0.78298	0.91745	0.29347	0.74844	0.37016	0.83749	0.06055	0.14869	0.21512	460	1
0.71401	0.55013	0.26191	0.31135	0.57299	0.16529	0.93585	0.44411	0.57250	0.38926	461	2
0.34843	0.69716	0.10846	0.59337	0.20826	0.97656	0.86740	0.00369	0.48015	0.95868	462	3
0.60784	0.48198	0.66753	0.36805	0.95141	0.27692	0.18265	0.99188	0.96506	0.40309	463	1
0.83605	0.33650	0.81545	0.80236	0.97623	0.33354	0.27686	0.94537	0.31108	0.00024	464	2
0.37397	0.02814	0.94229	0.46196	0.94046	0.42125	0.64364	0.24146	0.37504	0.52654	465	3
0.91491	0.22275	0.37605	0.69893	0.84237	0.19437	0.93551	0.38847	0.29707	0.37959	466	1
0.37458	0.15949	0.50243	0.85861	0.70107	0.74306	0.50212	0.29002	0.07041	0.77877	467	2
0.55950	0.83734	0.63158	0.40220	0.02017	0.70632	0.53893	0.33451	0.66857	0.20069	468	3
0.41115	0.63005	0.10962	0.70107	0.01917	0.73843	0.20786	0.47411	0.48326	0.03751	469	1
0.11341	0.71816	0.76162	0.49312	0.90790	0.75137	0.71096	0.60195	0.40040	0.74850	470	2
0.50069	0.27415	0.10514	0.93307	0.66198	0.81143	0.93197	0.63063	0.55251	0.63713	471	3
0.62114	0.08979	0.51894	0.93457	0.45326	0.47685	0.53746	0.84970	0.26624	0.95062	472	1
0.61449	0.41475	0.30964	0.22364	0.72802	0.84854	0.96869	0.51604	0.59148	0.39000	473	2
0.88815	0.30772	0.02112	0.32142	0.52834	0.79650	0.18802	0.33714	0.68377	0.46663	474	3
0.53618	0.91430	0.99576	0.67565	0.64785	0.84170	0.99097	0.66463	0.83743	0.56325	475	1
0.67592	0.89859	0.75518	0.49211	0.22004	0.14338	0.78176	0.95157	0.75732	0.18506	476	2
0.49519	0.89944	0.83862	0.59795	0.99130	0.09171	0.56569	0.46794	0.33891	0.84191	477	3
0.93789	0.47725	0.95111	0.03247	0.44307	0.25632	0.15357	0.53432	0.42409	0.41011	478	1
0.73177	0.69088	0.25163	0.12387	0.73760	0.02271	0.83505	0.75591	0.33720	0.80929	479	2
0.50255	0.32221	0.98096	0.70379	0.78137	0.28047	0.67708	0.03742	0.10996	0.51894	480	3
0.65004	0.96951	0.01291	0.95666	0.16468	0.13935	0.76998	0.66118	0.79812	0.97659	481	1
0.11039	0.89032	0.93954	0.32557	0.96429	0.96374	0.80032	0.54103	0.80142	0.37104	482	2
0.71490	0.71007	0.58937	0.02240	0.01379	0.15775	0.90219	0.04791	0.25059	0.89221	483	3
0.21027	0.05222	0.06299	0.14496	0.88382	0.23026	0.45067	0.66390	0.93957	0.25077	484	1
0.74969	0.91379	0.06372	0.31352	0.08591	0.84167	0.94110	0.28651	0.58806	0.36274	485	2
0.42207	0.32987	0.14161	0.22343	0.55907	0.91192	0.96518	0.39735	0.04306	0.62423	486	3
0.79022	0.67092	0.07193	0.70190	0.92581	0.57463	0.18159	0.65484	0.98895	0.31632	487	1
0.07123	0.91705	0.58272	0.87259	0.95431	0.91919	0.70244	0.89459	0.46550	0.49187	488	2
0.15189	0.58473	0.65630	0.00467	0.75048	0.20026	0.10913	0.14814	0.61257	0.33979	489	3
0.70241	0.76449	0.28056	0.66973	0.05652	0.63317	0.99249	0.24601	0.19361	0.61827	490	1
0.86569	0.08805	0.44066	0.08295	0.27793	0.16077	0.10846	0.97812	0.22681	0.42112	491	2
0.97720	0.51073	0.94906	0.08521	0.11951	0.79904	0.58074	0.77261	0.09336	0.41987	492	3
0.13987	0.68358	0.03464	0.25504	0.61251	0.46605	0.68184	0.54262	0.42351	0.92795	493	1
0.86352	0.53975	0.07334	0.25184	0.47969	0.70299	0.22233	0.86758	0.50899	0.79226	494	2
0.00308	0.63933	0.07215	0.80523	0.84310	0.52361	0.08353	0.14774	0.57796	0.35380	495	3
0.52174	0.94708	0.13712	0.90847	0.85064	0.91357	0.58318	0.91849	0.62200	0.65801	496	1
0.78552	0.17042	0.79113	0.86975	0.51061	0.36161	0.77645	0.26264	0.20905	0.86328	497	2
0.79470	0.69488	0.28147	0.04846	0.50255	0.36876	0.10376	0.34053	0.47627	0.51692	498	3
0.59398	0.63845	0.56050	0.48091	0.60076	0.27537	0.61736	0.58895	0.89590	0.16694	499	1
0.70727	0.73843	0.05136	0.30482	0.23252	0.08991	0.98239	0.25254	0.07535	0.77880	500	2
0.43767	0.79949	0.26078	0.05048	0.21845	0.42903	0.17682	0.72607	0.40715	0.75799	501	3
0.88198	0.40382	0.38682	0.60231	0.53218	0.30390	0.93326	0.82659	0.45817	0.16126	502	1
0.16031	0.63256	0.92425	0.07404	0.60030	0.44362	0.10013	0.71322	0.19987	0.04114	503	2
0.27702	0.79955	0.51378	0.10904	0.85870	0.25486	0.87683	0.84283	0.15970	0.93298	504	3
0.83547	0.77911	0.54112	0.33705	0.62081	0.50255	0.91556	0.22974	0.94351	0.38557	505	1
0.15256	0.54192	0.89236	0.01773	0.41575	0.48650	0.21763	0.48064	0.96252	0.28379	506	2
0.78051	0.12510	0.43834	0.40422	0.44942	0.00613	0.19605	0.73498	0.22550	0.63280	507	3
0.67214	0.57665	0.87725	0.18830	0.35044	0.87640	0.86648	0.87747	0.34559	0.60344	508	1
0.84658	0.55712	0.13636	0.67354	0.51402	0.30610	0.48085	0.32853	0.09503	0.09095	509	2
0.04450	0.37715	0.24793	0.18336	0.77245	0.20347	0.66277	0.48610	0.53682	0.94910	510	3
0.13977	0.42329	0.09125	0.77554	0.42726	0.55129	0.86291	0.61293	0.60067	0.54662	511	1
0.61361	0.30116	0.26380	0.72713	0.50160	0.52998	0.35377	0.76260	0.57491	0.48418	512	2
0.83047	0.73083	0.22724	0.59996	0.03211	0.17612	0.64870	0.33906	0.97833	0.32551	513	3
0.80111	0.38667	0.40117	0.11979	0.95059	0.17927	0.78658	0.21494	0.28776	0.16895	514	1
0.20640	0.61086	0.66707	0.73043	0.22282	0.06290	0.99658	0.11643	0.64620	0.93332	515	2
0.30943	0.36872	0.42799	0.63784	0.04807	0.59014	0.46925	0.34486	0.59279	0.48415	516	3
0.62676	0.08225	0.56536	0.56853	0.69738	0.90909	0.93979	0.96878	0.66243	0.30747	517	1
0.49046	0.19807	0.97305	0.45225	0.60973	0.82995	0.15741	0.51292	0.02579	0.46919	518	2
0.53218	0.64565	0.45228	0.92874	0.29804	0.83077	0.70061	0.01688	0.80175	0.21226	519	3
0.28654	0.84307	0.24503	0.09546	0.06223	0.04660	0.62239	0.25910	0.90481	0.85617	520	1
0.16837	0.73830	0.99277	0.38508	0.09607	0.73415	0.70162	0.06964	0.90771	0.80688	521	2
0.65007	0.65593	0.05881	0.00821	0.92755	0.64190	0.25730	0.10962	0.03464	0.58065	522	3
0.17829	0.58229	0.56813	0.15140	0.87640	0.48546	0.18067	0.40422	0.67647	0.91925	523	1
0.84787	0.08490	0.82418	0.19810	0.97262	0.44603	0.67736	0.40110	0.35899	0.45079	524	2
0.71999	0.45579	0.58647	0.77554	0.17948	0.41099	0.81549	0.51735	0.52864	0.05579	525	3
0.55635	0.01309	0.65383	0.54015	0.43193	0.67602	0.97031	0.15384	0.46583	0.25584	526	1
0.26612	0.91995	0.92740	0.42961	0.55583	0.15876	0.26423	0.12824	0.72491	0.67901	527	2
0.15436	0.50584	0.24689	0.75192	0.20823	0.95813	0.75384	0.52507	0.35273	0.09531	528	3
0.74120	0.03177	0.42805	0.07721	0.18949	0.45228	0.02853	0.21494	0.38243	0.78353	529	1
0.11908	0.24720	0.70409	0.57299	0.45805	0.19623	0.69564	0.87350	0.35817	0.21027	530	2
0.15305	0.07483	0.81649	0.29853	0.54729	0.76870	0.54491	0.36500	0.54765	0.30284	531	3
0.93210	0.44737	0.93042	0.18137	0.46837	0.56716	0.65276	0.96646	0.66494	0.09760	532	1
0.37477	0.83862	0.99817	0.05533	0.20936	0.47142	0.91086	0.22190	0.98215	0.37672	533	2
0.40107	0.50197	0.78237	0.37700	0.23038	0.42384	0.08615	0.36088	0.28233	0.18891	534	3
0.23313	0.97800	0.10260	0.17624	0.53786	0.42964	0.15213	0.30833	0.81732	0.01151	535	1
0.80416	0.18458	0.61556	0.56441	0.61696	0.38847	0.90719	0.48946	0.91296	0.87503	536	2
0.56008	0.48408	0.19596	0.84436	0.33961	0.65508	0.43730	0.00790	0.73495	0.16446	537	3
0.76254	0.65368	0.38865	0.06531	0.56966	0.41603	0.41154	0.48286	0.61046	0.15751	538	1
0.36305	0.79778	0.06561	0.86770	0.17920	0.98761	0.14557	0.98614	0.82904	0.78265	539	2
0.24781	0.05524	0.98050	0.79257	0.20206	0.10974	0.45790	0.25983	0.63475	0.70833	540	3
0.77117	0.59670	0.98376	0.01437	0.49879	0.36103	0.19477	0.83197	0.80554	0.82861	541	1
0.63070	0.00253	0.87619	0.81661	0.22498	0.07004	0.54646	0.91598	0.41053	0.61904	542	2
0.91266	0.78774	0.85516	0.19352	0.20066	0.68026	0.53484	0.20176	0.67650	0.82345	543	3
0.17649	0.71374	0.87872	0.85604	0.60057	0.55751	0.95444	0.94253	0.99579	0.62059	544	1
0.38026	0.73565	0.65648	0.76272	0.84915	0.84078	0.21412	0.24598	0.60430	0.93872	545	2
0.89447	0.08921	0.00204	0.22279	0.83087	0.25196	0.58412	0.30665	0.96606	0.05515	546	3
0.44096	0.25913	0.57253	0.74410	0.14759	0.92224	0.92380	0.60057	0.05264	0.16843	547	1
0.14676	0.50969	0.20237	0.25404	0.78759	0.38835	0.68059	0.92419	0.12113	0.38112	548	2
0.64589	0.42613	0.73623	0.22993	0.84750	0.08701	0.42717	0.72402	0.90063	0.61241	549	3
0.92364	0.63601	0.10312	0.76159	0.48915	0.05069	0.07422	0.55626	0.92044	0.49254	550	1
0.99692	0.67864	0.97806	0.75832	0.74477	0.21509	0.78021	0.86126	0.67547	0.40208	551	2
0.19047	0.99228	0.37071	0.52986	0.73104	0.90567	0.10541	0.66097	0.05252	0.63430	552	3
0.32618	0.31941	0.49184	0.94168	0.92105	0.80657	0.74883	0.41594	0.56120	0.30039	553	1
0.21375	0.61345	0.89676	0.39430	0.97620	0.15674	0.88662	0.23139	0.04663	0.19428	554	2
0.04492	0.89093	0.82272	0.12754	0.88452	0.18271	0.33030	0.01212	0.33863	0.50642	555	3
0.27165	0.53874	0.44313	0.93091	0.41115	0.00061	0.05896	0.15116	0.33033	0.15360	556	1
0.91729	0.47807	0.08338	0.37477	0.76806	0.51778	0.78402	0.02649	0.91330	0.69668	557	2
0.65551	0.43165	0.90649	0.28837	0.57476	0.36631	0.69918	0.09888	0.64171	0.47639	558	3
0.01608	0.46638	0.80548	0.52452	0.23997	0.73125	0.07828	0.87280	0.58751	0.83370	559	1
0.36869	0.10858	0.85766	0.19404	0.46504	0.21906	0.53298	0.53276	0.20057	0.22037	560	2
0.51643	0.78603	0.33164	0.64882	0.28376	0.77343	0.15973	0.81915	0.73302	0.77371	561	3
0.42915	0.25669	0.51305	0.66509	0.53117	0.21000	0.11142	0.78616	0.54622	0.64916	562	1
0.48347	0.17377	0.15516	0.65722	0.50356	0.33433	0.95080	0.62023	0.01984	0.20411	563	2
0.18125	0.12238	0.79400	0.45570	0.45619	0.95248	0.10666	0.80627	0.44704	0.12784	564	3
0.31040	0.48375	0.11277	0.34251	0.11100	0.50810	0.48219	0.74487	0.85861	0.94253	565	1
0.52422	0.45204	0.62993	0.77224	0.13721	0.70687	0.38261	0.56615	0.78893	0.08338	566	2
0.96332	0.57796	0.83758	0.64785	0.25007	0.44331	0.06647	0.48051	0.21143	0.12833	567	3
0.46232	0.46562	0.16211	0.28690	0.76904	0.75463	0.99771	0.68218	0.84826	0.81002	568	1
0.68871	0.82855	0.37770	0.43504	0.81613	0.51112	0.91870	0.69628	0.42869	0.33793	569	2
0.88397	0.14493	0.00418	0.98175	0.43736	0.24323	0.79510	0.26759	0.85611	0.40217	570	3
0.34046	0.76238	0.38743	0.53670	0.42509	0.02231	0.13056	0.54503	0.26710	0.15531	571	1
0.97531	0.61763	0.21528	0.85366	0.12842	0.78298	0.73766	0.55382	0.25950	0.59545	572	2
0.98190	0.87951	0.79675	0.37248	0.68969	0.02405	0.40471	0.88641	0.74572	0.22864	573	3
0.17493	0.91787	0.14243	0.01230	0.56053	0.57677	0.64254	0.31028	0.58632	0.79696	574	1
0.91949	0.17679	0.36552	0.91110	0.45814	0.20847	0.45439	0.71187	0.99634	0.34483	575	2
0.07596	0.90561	0.78848	0.20179	0.74425	0.36491	0.47313	0.59484	0.31990	0.08634	576	3
0.82482	0.40776	0.02905	0.25929	0.17231	0.46336	0.47600	0.35261	0.76394	0.55245	577	1
0.18143	0.62490	0.86135	0.27714	0.67736	0.96509	0.84329	0.86499	0.68978	0.46904	578	2
0.10016	0.61003	0.44060	0.65917	0.00107	0.09702	0.59981	0.75234	0.71410	0.86520	579	3
0.91958	0.88336	0.16153	0.66747	0.08084	0.68941	0.89126	0.98199	0.78448	0.16233	580	1
0.14496	0.93167	0.61733	0.17463	0.90542	0.26811	0.72555	0.58547	0.20298	0.57631	581	2
0.82513	0.33311	0.46355	0.35649	0.58211	0.41990	0.17853	0.13874	0.89297	0.19614	582	3
0.67852	0.28751	0.09647	0.84896	0.29133	0.65157	0.64892	0.50237	0.66671	0.71590	583	1
0.29279	0.83532	0.54765	0.41206	0.25166	0.62319	0.77071	0.24271	0.48097	0.10944	584	2
0.77575	0.87695	0.50710	0.61382	0.40696	0.87259	0.88559	0.28275	0.28596	0.68166	585	3
0.80950	0.38899	0.53847	0.59548	0.89975	0.08591	0.15580	0.78512	0.70806	0.02359	586	1
0.77230	0.09400	0.96417	0.73214	0.14011	0.73898	0.09836	0.17875	0.08240	0.57524	587	2
0.07086	0.40544	0.20637	0.08246	0.03870	0.65230	0.15723	0.72781	0.89221	0.87399	588	3
0.69466	0.86175	0.19141	0.05469	0.37233	0.80395	0.53465	0.22831	0.10285	0.27439	589	1
0.88946	0.60988	0.38801	0.82659	0.91797	0.74462	0.49690	0.43904	0.82763	0.08087	590	2
0.37211	0.92120	0.77871	0.87307	0.54592	0.28990	0.37919	0.82083	0.84747	0.77306	591	3
0.29951	0.35102	0.18220	0.59624	0.53706	0.94842	0.16474	0.20908	0.36280	0.44139	592	1
0.88665	0.10697	0.48039	0.64904	0.60005	0.90503	0.42973	0.29588	0.59871	0.82009	593	2
0.76583	0.60030	0.07746	0.21732	0.04410	0.44322	0.25156	0.37736	0.14399	0.52293	594	3
0.51689	0.14035	0.96130	0.40260	0.93246	0.58364	0.00095	0.85653	0.80657	0.38826	595	1
0.90201	0.42170	0.66759	0.05164	0.42451	0.56035	0.40077	0.60207	0.93149	0.34025	596	2
0.83245	0.97128	0.89566	0.03900	0.54253	0.68172	0.46312	0.57814	0.18693	0.00424	597	3
0.60491	0.19349	0.11109	0.24311	0.88751	0.24866	0.53551	0.30369	0.39390	0.59667	598	1
0.09491	0.20011	0.82635	0.39702	0.01230	0.65847	0.32167	0.79418	0.68892	0.47163	599	2
0.01126	0.36335	0.99139	0.76293	0.85598	0.73031	0.01749	0.81356	0.78787	0.27113	600	3
0.62175	0.61132	0.68984	0.29856	0.48192	0.77584	0.24445	0.64049	0.98770	0.01733	601	1
0.18293	0.01767	0.73315	0.78460	0.96612	0.12638	0.89373	0.25871	0.42796	0.83230	602	2
0.26942	0.34898	0.41350	0.38200	0.27494	0.84668	0.94201	0.03861	0.65889	0.39341	603	3
0.92682	0.04694	0.23206	0.42042	0.98306	0.33543	0.38737	0.71441	0.35463	0.86053	604	1
0.69161	0.76687	0.49135	0.99976	0.33088	0.56276	0.30790	0.90011	0.69100	0.96500	605	2
0.65572	0.18757	0.85342	0.35054	0.03879	0.94433	0.28889	0.65535	0.10514	0.35975	606	3
0.52947	0.48302	0.94467	0.96146	0.10013	0.43477	0.72503	0.83270	0.49178	0.31587	607	1
0.69680	0.72246	0.45604	0.37574	0.09864	0.45421	0.40403	0.23707	0.99457	0.53966	608	2
0.18949	0.67101	0.57360	0.40422	0.05835	0.87402	0.94409	0.12964	0.04514	0.40306	609	3
0.95309	0.12067	0.59819	0.42543	0.06235	0.60176	0.71450	0.43876	0.81249	0.35011	610	1
0.36570	0.11856	0.90597	0.57131	0.49614	0.44868	0.44066	0.32368	0.37465	0.79116	611	2
0.32508	0.39787	0.58092	0.05185	0.40638	0.05768	0.40794	0.59835	0.34245	0.54857	612	3
0.96194	0.08521	0.74969	0.77966	0.74032	0.84487	0.65709	0.08634	0.96994	0.99811	613	1
0.79843	0.47880	0.48595	0.94211	0.77340	0.28327	0.43324	0.37172	0.60942	0.58205	614	2
0.57115	0.48985	0.75491	0.35875	0.46309	0.56389	0.03522	0.75469	0.33210	0.48375	615	3
0.60332	0.34294	0.86370	0.47841	0.41517	0.82623	0.73736	0.64690	0.26231	0.06485	616	1
0.16739	0.45967	0.89203	0.84109	0.23554	0.88726	0.24656	0.26579	0.29487	0.31202	617	2
0.35322	0.23444	0.22813	0.87939	0.89550	0.83761	0.84024	0.44459	0.99747	0.13309	618	3
0.16700	0.77169	0.25227	0.18583	0.98120	0.14051	0.52593	0.78109	0.27699	0.01825	619	1
0.56777	0.71819	0.01428	0.95169	0.95880	0.09046	0.90384	0.33613	0.42927	0.45766	620	2
0.51494	0.21815	0.07660	0.31727	0.48650	0.78710	0.51473	0.78094	0.12268	0.71276	621	3
0.48671	0.86218	0.15506	0.98486	0.97125	0.28162	0.95135	0.41060	0.31462	0.19623	622	1
0.95334	0.42698	0.41929	0.75848	0.62404	0.38353	0.52046	0.91180	0.68636	0.95209	623	2
0.58156	0.32878	0.93353	0.81979	0.84036	0.89813	0.39332	0.32163	0.53667	0.66655	624	3
0.12717	0.16846	0.35279	0.64232	0.44499	0.92721	0.59835	0.36589	0.81741	0.40904	625	1
0.67019	0.65499	0.26649	0.62233	0.81921	0.42918	0.51646	0.44591	0.75503	0.02112	626	2
0.68493	0.67965	0.11960	0.88043	0.79690	0.62795	0.36149	0.07587	0.90201	0.87292	627	3
0.04163	0.50349	0.07654	0.39302	0.10187	0.20518	0.09171	0.68395	0.12796	0.70550	628	1
0.02878	0.03745	0.13776	0.77181	0.62307	0.63482	0.92590	0.50490	0.61757	0.61074	629	2
0.49666	0.16581	0.90762	0.74468	0.61596	0.64501	0.75771	0.93487	0.01334	0.98068	630	3
0.87213	0.11203	0.26618	0.83203	0.59996	0.74892	0.89627	0.31379	0.05640	0.62154	631	1
0.71078	0.09848	0.44124	0.97876	0.91879	0.19242	0.33573	0.77621	0.05402	0.29160	632	2
0.25962	0.13120	0.23591	0.12436	0.26865	0.65429	0.79940	0.68630	0.87478	0.81402	633	3
0.82546	0.77389	0.06958	0.99145	0.60317	0.72369	0.73284	0.38002	0.55452	0.76229	634	1
0.20649	0.38771	0.65358	0.87432	0.31669	0.69695	0.87091	0.59386	0.62355	0.63952	635	2
0.67461	0.62642	0.18119	0.04169	0.11945	0.70666	0.58870	0.19672	0.55489	0.59923	636	3
0.61321	0.12012	0.48360	0.64815	0.16651	0.74474	0.60164	0.78124	0.91681	0.21134	637	1
0.55159	0.37611	0.31568	0.91137	0.41960	0.89346	0.32340	0.43745	0.50804	0.68441	638	2
0.61168	0.09900	0.41481	0.87774	0.52702	0.15793	0.95032	0.75369	0.59453	0.44163	639	3
0.92373	0.51006	0.84433	0.48921	0.32978	0.82733	0.74129	0.88684	0.96695	0.13874	640	1
0.99976	0.94922	0.01849	0.01193	0.06388	0.40272	0.62816	0.54781	0.53581	0.22691	641	2
0.00037	0.20347	0.33171	0.31022	0.05808	0.94525	0.84814	0.07678	0.18766	0.13779	642	3
0.91916	0.73986	0.10340	0.07620	0.84570	0.33848	0.36238	0.56652	0.27848	0.21384	643	1
0.56063	0.46147	0.23582	0.08112	0.74270	0.55773	0.03726	0.35328	0.05490	0.76049	644	2
0.43461	0.87317	0.17432	0.92193	0.72130	0.70995	0.54415	0.25983	0.10181	0.17649	645	3
0.94705	0.76260	0.10190	0.72344	0.44771	0.48647	0.30116	0.86645	0.23585	0.15213	646	1
0.16898	0.80325	0.40052	0.94598	0.28547	0.87597	0.16767	0.93271	0.72832	0.53572	647	2
0.63173	0.98581	0.90683	0.96527	0.51253	0.64168	0.62450	0.01611	0.96890	0.78368	648	3
0.65160	0.61644	0.00009	0.56282	0.58840	0.30567	0.46663	0.46077	0.30085	0.05280	649	1
0.26102	0.90185	0.70992	0.01355	0.66070	0.31999	0.21531	0.38368	0.39335	0.08722	650	2
0.53566	0.00394	0.44679	0.20936	0.24555	0.87365	0.15394	0.19599	0.79153	0.22806	651	3
0.58455	0.01016	0.26722	0.33726	0.77490	0.50459	0.73034	0.68123	0.82641	0.25031	652	1
0.34107	0.65859	0.40495	0.16443	0.10465	0.48479	0.67147	0.84262	0.49828	0.43562	653	2
0.17579	0.00302	0.76424	0.09323	0.74444	0.94806	0.15040	0.74990	0.89370	0.44942	654	3
0.87887	0.62633	0.79962	0.96399	0.12476	0.06095	0.35560	0.58519	0.78585	0.32588	655	1
0.34959	0.63762	0.32441	0.22602	0.29087	0.32011	0.46281	0.13797	0.91943	0.30409	656	2
0.01343	0.64434	0.92743	0.69308	0.62526	0.42003	0.92532	0.24989	0.72698	0.52687	657	3
0.18320	0.29768	0.44929	0.77261	0.17866	0.20099	0.80645	0.29066	0.48274	0.83322	658	1
0.91922	0.99670	0.01489	0.93637	0.55974	0.07855	0.19837	0.78024	0.80026	0.17560	659	2
0.04736	0.02594	0.04627	0.40364	0.71676	0.20148	0.23612	0.88202	0.54631	0.69427	660	3
0.48729	0.91867	0.13016	0.66778	0.97180	0.50996	0.44276	0.80840	0.30085	0.31080	661	1
0.55303	0.30842	0.20099	0.73205	0.95740	0.99155	0.76211	0.32099	0.06326	0.98737	662	2
0.03909	0.08124	0.85440	0.86102	0.28843	0.88855	0.26868	0.60381	0.62053	0.65810	663	3
0.32057	0.39177	0.34953	0.42067	0.49846	0.51796	0.82159	0.96268	0.46907	0.40458	664	1
0.00269	0.18705	0.61943	0.10193	0.60802	0.85150	0.46825	0.17933	0.05283	0.83926	665	2
0.47755	0.41545	0.00772	0.61986	0.29582	0.19324	0.83776	0.05536	0.96435	0.00659	666	3
0.70840	0.20856	0.11747	0.98428	0.63820	0.30949	0.70830	0.83773	0.28016	0.53618	667	1
0.29099	0.13923	0.71306	0.76635	0.39116	0.33604	0.02329	0.95587	0.99509	0.40727	668	2
0.95959	0.30061	0.68950	0.56960	0.44075	0.83755	0.48320	0.93802	0.19843	0.64165	669	3
0.84106	0.54790	0.33592	0.27485	0.96265	0.64483	0.08396	0.64302	0.83605	0.64785	670	1
0.53533	0.91736	0.09827	0.69323	0.63918	0.67684	0.23371	0.16431	0.23615	0.92724	671	2
0.14154	0.11405	0.41612	0.15351	0.60372	0.98621	0.97903	0.06168	0.68438	0.54176	672	3
0.28089	0.16620	0.59243	0.39686	0.24552	0.87970	0.03797	0.07779	0.82382	0.26029	673	1
0.61440	0.00027	0.68105	0.07413	0.23685	0.27873	0.39460	0.32795	0.16883	0.77160	674	2
0.94220	0.92895	0.66774	0.26963	0.76257	0.62777	0.78094	0.23283	0.16968	0.90094	675	3
0.32340	0.98236	0.40172	0.92911	0.56829	0.75396	0.08591	0.32694	0.68160	0.51878	676	1
0.40092	0.78173	0.43226	0.97836	0.71752	0.25584	0.20893	0.63915	0.99908	0.91040	677	2
0.87451	0.37388	0.74316	0.40559	0.48988	0.37523	0.74526	0.73431	0.43825	0.90844	678	3
0.46611	0.24519	0.98065	0.76879	0.28385	0.01154	0.77477	0.85083	0.41200	0.20188	679	1
0.38786	0.73464	0.76482	0.60891	0.33479	0.69652	0.55129	0.99298	0.67293	0.04913	680	2
0.87866	0.39607	0.68493	0.21854	0.14713	0.08295	0.68050	0.46336	0.51677	0.26536	681	3
0.44890	0.64309	0.22791	0.26560	0.39259	0.94134	0.05643	0.27619	0.87423	0.95041	682	1
0.68496	0.37095	0.80749	0.02344	0.27116	0.92474	0.02344	0.30052	0.99509	0.09726	683	2
0.44359	0.31462	0.86563	0.53813	0.59056	0.58412	0.56841	0.96817	0.46834	0.09766	684	3
0.63594	0.79443	0.34245	0.09818	0.72097	0.41456	0.45213	0.07154	0.25489	0.36680	685	1
0.18525	0.34690	0.27219	0.98190	0.74731	0.21455	0.68194	0.69326	0.85586	0.96741	686	2
0.76791	0.66179	0.49181	0.77276	0.19843	0.87103	0.23817	0.78045	0.32756	0.34950	687	3
0.23838	0.37321	0.06787	0.67626	0.30467	0.96637	0.11734	0.42573	0.20832	0.26218	688	1
0.82086	0.70843	0.68273	0.36579	0.44746	0.46358	0.17042	0.66854	0.16535	0.65987	689	2
0.84594	0.90536	0.49495	0.06076	0.94482	0.29194	0.52196	0.71044	0.93075	0.14853	690	3
0.65142	0.79662	0.53194	0.91617	0.18387	0.04682	0.17765	0.97150	0.49547	0.31394	691	1
0.86651	0.14731	0.10218	0.50734	0.99771	0.36372	0.39064	0.52626	0.19626	0.27729	692	2
0.29588	0.35121	0.66387	0.35392	0.70779	0.94977	0.08603	0.27183	0.88720	0.15326	693	3
0.62749	0.06076	0.67299	0.16025	0.04648	0.88397	0.76162	0.82339	0.45964	0.86871	694	1
0.83996	0.37538	0.78823	0.89221	0.85308	0.75112	0.41755	0.72866	0.18790	0.16141	695	2
0.10047	0.46385	0.05420	0.07511	0.63607	0.58385	0.84414	0.26551	0.35517	0.64333	696	3
0.75137	0.07767	0.94391	0.92068	0.43156	0.57259	0.63582	0.96539	0.98483	0.70443	697	1
0.30519	0.44435	0.04163	0.18741	0.49132	0.19337	0.23392	0.20853	0.88592	0.87976	698	2
0.83175	0.64174	0.31492	0.18262	0.82736	0.92068	0.74517	0.89715	0.24796	0.22602	699	3
0.34822	0.86865	0.97806	0.14313	0.15165	0.16309	0.87280	0.44688	0.30992	0.38038	700	1
0.44365	0.16962	0.52510	0.51610	0.89767	0.60875	0.64983	0.27860	0.81140	0.42970	701	2
0.00259	0.26746	0.22077	0.52113	0.42772	0.91916	0.40846	0.75829	0.63015	0.62706	702	3
0.16953	0.33058	0.81732	0.94110	0.83703	0.79031	0.17881	0.25404	0.84838	0.47771	703	1
0.23502	0.88018	0.13440	0.48003	0.58641	0.93280	0.11139	0.77920	0.09409	0.90698	704	2
0.55837	0.74584	0.02374	0.37349	0.15995	0.63488	0.18329	0.69033	0.99704	0.23954	705	3
0.58611	0.13807	0.76534	0.35972	0.67092	0.38542	0.00424	0.24104	0.60955	0.69088	706	1
0.11643	0.64095	0.73370	0.74725	0.45970	0.67785	0.61238	0.57457	0.29246	0.11994	707	2
0.81072	0.36872	0.85397	0.26951	0.86169	0.71078	0.36048	0.09937	0.48225	0.04419	708	3
0.19877	0.79733	0.56450	0.82595	0.09812	0.37516	0.97375	0.25748	0.56209	0.49861	709	1
0.68435	0.00214	0.34129	0.19364	0.28468	0.79528	0.22837	0.58660	0.38261	0.35279	710	2
0.95672	0.33335	0.94250	0.48540	0.48363	0.89459	0.08502	0.82351	0.43974	0.31233	711	3
0.38148	0.06012	0.02561	0.64568	0.17298	0.11768	0.13688	0.71999	0.94675	0.14444	712	1
0.99902	0.34739	0.29991	0.74767	0.09342	0.67415	0.52293	0.36927	0.65551	0.81097	713	2
0.33283	0.21012	0.52629	0.40312	0.78848	0.60979	0.63903	0.29600	0.91864	0.28709	714	3
0.92151	0.95276	0.09412	0.34874	0.89587	0.78005	0.67547	0.47157	0.75686	0.01840	715	1
0.96707	0.16474	0.20981	0.35307	0.00928	0.51851	0.84973	0.90204	0.23978	0.34544	716	2
0.36241	0.73699	0.55513	0.12043	0.32954	0.59410	0.80404	0.62590	0.91800	0.93017	717	3
0.24357	0.70824	0.23557	0.98080	0.98956	0.05185	0.63387	0.97702	0.99216	0.37706	718	1
0.73952	0.17594	0.56819	0.96805	0.49553	0.86258	0.02164	0.93701	0.99319	0.97812	719	2
0.38273	0.13126	0.37672	0.53185	0.79778	0.08881	0.60109	0.45241	0.60070	0.94906	720	3
0.32472	0.03452	0.59725	0.72494	0.71825	0.63793	0.59343	0.84259	0.47041	0.79446	721	1
0.69939	0.35493	0.77267	0.37941	0.43986	0.73519	0.56340	0.00403	0.20249	0.65667	722	2
0.81317	0.28446	0.05548	0.66546	0.13224	0.14408	0.46529	0.15168	0.48183	0.80551	723	3
0.94632	0.52574	0.26963	0.62798	0.17319	0.00626	0.61190	0.44685	0.58760	0.92526	724	1
0.04242	0.57143	0.02988	0.95721	0.45027	0.09677	0.42793	0.17835	0.52696	0.68694	725	2
0.07355	0.36232	0.50514	0.48445	0.51811	0.41801	0.46907	0.30338	0.61852	0.37663	726	3
0.01883	0.76199	0.76495	0.83380	0.56932	0.51048	0.82138	0.25278	0.06522	0.21155	727	1
0.81024	0.03546	0.39314	0.42833	0.87259	0.76708	0.27253	0.07733	0.53468	0.54103	728	2
0.90603	0.60195	0.81283	0.77007	0.17100	0.52263	0.18683	0.39009	0.63356	0.52080	729	3
0.97446	0.86258	0.16550	0.71175	0.13691	0.88223	0.44673	0.26341	0.04776	0.19611	730	1
0.13312	0.01718	0.25568	0.44005	0.97205	0.26676	0.77258	0.39906	0.64602	0.35160	731	2
0.91855	0.59777	0.62658	0.22092	0.25449	0.62722	0.81881	0.62484	0.63421	0.11420	732	3
0.27827	0.08850	0.90640	0.73959	0.78146	0.32594	0.29878	0.21128	0.53099	0.24928	733	1
0.01480	0.59920	0.77685	0.23023	0.07459	0.93716	0.63478	0.76965	0.93136	0.49895	734	2
0.88342	0.23133	0.89416	0.65456	0.02087	0.79711	0.88907	0.71230	0.36280	0.29817	735	3
0.58892	0.65410	0.46205	0.08002	0.44389	0.16907	0.63256	0.55696	0.64339	0.89257	736	1
0.85754	0.61190	0.54109	0.25623	0.86380	0.49840	0.57390	0.85607	0.64339	0.40098	737	2
0.20652	0.74374	0.20374	0.30955	0.93252	0.54851	0.82754	0.36491	0.86325	0.83517	738	3
0.62358	0.33091	0.93606	0.60469	0.64998	0.35008	0.27274	0.34367	0.39091	0.63845	739	1
0.71981	0.52879	0.86798	0.27628	0.10141	0.99271	0.16758	0.75066	0.21665	0.05741	740	2
0.66601	0.40620	0.11203	0.84164	0.73223	0.46052	0.66082	0.64803	0.19123	0.73998	741	3
0.98004	0.83688	0.32792	0.79269	0.71682	0.09223	0.71343	0.53465	0.73498	0.48726	742	1
0.63494	0.08527	0.23334	0.25404	0.41020	0.94879	0.82699	0.66521	0.36824	0.19715	743	2
0.62230	0.93304	0.77715	0.81194	0.81808	0.53218	0.50038	0.83981	0.86251	0.85281	744	3
0.66305	0.51927	0.69866	0.58971	0.10892	0.03430	0.12873	0.77422	0.92996	0.05097	745	1
0.82891	0.85498	0.84918	0.69366	0.04559	0.73357	0.73840	0.11689	0.50505	0.16175	746	2
0.05191	0.32942	0.56645	0.40599	0.45753	0.42601	0.15101	0.58614	0.44597	0.88409	747	3
0.47728	0.59374	0.20023	0.08090	0.13459	0.99725	0.50587	0.68786	0.52559	0.83932	748	1
0.98343	0.09754	0.20902	0.73315	0.42457	0.54088	0.17438	0.16391	0.51296	0.04944	749	2
0.57927	0.40150	0.71102	0.92010	0.98102	0.93072	0.59407	0.83752	0.59352	0.80544	750	3
0.41295	0.31141	0.60106	0.83297	0.16633	0.58440	0.05954	0.99432	0.96432	0.66668	751	1
0.41734	0.00748	0.96390	0.65410	0.18616	0.43944	0.65819	0.98566	0.79376	0.27287	752	2
0.80053	0.79650	0.14948	0.33491	0.74425	0.02316	0.95407	0.49272	0.48003	0.41685	753	3
0.28455	0.02341	0.15155	0.12110	0.48607	0.06391	0.33110	0.97037	0.90158	0.54698	754	1
0.83609	0.16532	0.47032	0.53005	0.36769	0.48161	0.72735	0.32270	0.75344	0.66787	755	2
0.23402	0.31947	0.07401	0.18934	0.97183	0.94366	0.45656	0.97388	0.73006	0.60887	756	3
0.81484	0.31562	0.01923	0.10453	0.31831	0.59362	0.54079	0.31123	0.87060	0.96072	757	1
0.74480	0.65255	0.37919	0.65963	0.50697	0.18934	0.09742	0.12235	0.45589	0.76312	758	2
0.81991	0.50862	0.98181	0.09400	0.21253	0.84051	0.45857	0.24067	0.05905	0.38859	759	3
0.70959	0.32728	0.70425	0.46669	0.24900	0.94458	0.47597	0.29075	0.32981	0.13083	760	1
0.36705	0.05860	0.32975	0.33958	0.75799	0.90670	0.50609	0.29917	0.46196	0.89978	761	2
0.65130	0.17197	0.87347	0.71038	0.67989	0.91800	0.50154	0.14377	0.67840	0.27018	762	3
0.66927	0.16504	0.44954	0.22730	0.66018	0.58415	0.08148	0.47047	0.09348	0.05548	763	1
0.57421	0.60988	0.80902	0.54854	0.05313	0.66790	0.04297	0.94485	0.60268	0.70452	764	2
0.17634	0.91864	0.24937	0.99200	0.83624	0.75674	0.12732	0.64422	0.63268	0.27427	765	3
0.35615	0.10758	0.31080	0.48225	0.66308	0.41951	0.60085	0.16334	0.28068	0.64055	766	1
0.54613	0.01215	0.15110	0.36677	0.59124	0.49614	0.96802	0.72857	0.21104	0.09363	767	2
0.08798	0.78158	0.36192	0.06485	0.84219	0.69701	0.53661	0.41255	0.27952	0.65670	768	3
0.70379	0.18821	0.87292	0.85958	0.91366	0.80038	0.21952	0.54573	0.85073	0.48097	769	1
0.26667	0.44426	0.11536	0.56624	0.09394	0.55119	0.51479	0.74834	0.78350	0.64388	770	2
0.14518	0.95395	0.40953	0.43779	0.54631	0.00577	0.67800	0.79214	0.70922	0.72405	771	3
0.24796	0.87075	0.21906	0.62322	0.26600	0.66414	0.31394	0.86087	0.14460	0.77914	772	1
0.14054	0.59481	0.11594	0.90240	0.98901	0.40446	0.59246	0.84402	0.78692	0.93335	773	2
0.86514	0.56743	0.63475	0.40779	0.17109	0.11188	0.66332	0.18979	0.66137	0.81375	774	3
0.99487	0.01856	0.30052	0.73287	0.08893	0.09803	0.22910	0.69039	0.25413	0.68642	775	1
0.62014	0.82397	0.60726	0.34397	0.56111	0.06690	0.26099	0.49492	0.99258	0.45741	776	2
0.02115	0.46049	0.23463	0.68404	0.37526	0.61855	0.13263	0.77389	0.05301	0.84674	777	3
0.35304	0.32951	0.94073	0.90478	0.86126	0.22086	0.62999	0.91272	0.11200	0.13883	778	1
0.38289	0.58104	0.98428	0.91592	0.79409	0.34886	0.99112	0.02109	0.93158	0.08683	779	2
0.79650	0.13477	0.23725	0.52052	0.56999	0.20972	0.96854	0.03076	0.21046	0.92499	780	3
0.46181	0.98752	0.97012	0.93826	0.00012	0.27253	0.51048	0.84381	0.56517	0.14856	781	1
0.92087	0.24113	0.25517	0.12986	0.73141	0.82177	0.65044	0.01105	0.45106	0.87948	782	2
0.90725	0.71075	0.66265	0.15079	0.86132	0.08533	0.20542	0.39186	0.92261	0.37034	783	3
0.47707	0.59761	0.04218	0.40437	0.38588	0.27015	0.53276	0.29301	0.98477	0.64190	784	1
0.02359	0.66817	0.31797	0.26020	0.33213	0.19938	0.51216	0.83963	0.53212	0.51347	785	2
0.64248	0.78774	0.00073	0.17838	0.40577	0.31135	0.72552	0.90817	0.13138	0.50896	786	3
0.65181	0.64428	0.16117	0.35554	0.35310	0.67080	0.12980	0.98657	0.80444	0.41859	787	1
0.17692	0.18671	0.54073	0.11527	0.62200	0.49028	0.98123	0.93731	0.13340	0.79885	788	2
0.20099	0.82015	0.92294	0.92291	0.93109	0.58281	0.99680	0.95364	0.06842	0.52333	789	3
0.99466	0.87088	0.47670	0.14090	0.64788	0.29371	0.35954	0.14154	0.38777	0.78008	790	1
0.98727	0.38292	0.13605	0.58104	0.05814	0.91498	0.80776	0.25678	0.47612	0.77261	791	2
0.55831	0.06003	0.82537	0.67650	0.30638	0.49327	0.32350	0.29829	0.56288	0.94604	792	3
0.53484	0.24659	0.09818	0.81863	0.62407	0.42988	0.47835	0.03836	0.43291	0.95264	793	1
0.00177	0.37461	0.15961	0.20087	0.06748	0.45891	0.92380	0.27351	0.50633	0.91641	794	2
0.99677	0.41542	0.90628	0.51503	0.97964	0.60909	0.46300	0.73827	0.70949	0.98032	795	3
0.38752	0.68819	0.17573	0.17481	0.40117	0.72457	0.22700	0.36195	0.35014	0.74700	796	1
0.35075	0.02121	0.47011	0.52532	0.30616	0.16861	0.33277	0.98560	0.89178	0.17847	797	2
0.00513	0.85708	0.62929	0.85730	0.45283	0.58693	0.64452	0.92584	0.71920	0.92874	798	3
0.52681	0.56563	0.91040	0.11100	0.44844	0.18622	0.51915	0.99228	0.32478	0.06925	799	1
0.11701	0.10825	0.29695	0.04587	0.94733	0.01849	0.31773	0.86358	0.44975	0.85763	800	2
0.12253	0.39866	0.24772	0.49797	0.36619	0.37083	0.62999	0.23005	0.20698	0.71578	801	3
0.05759	0.36659	0.11939	0.27229	0.72747	0.67672	0.21641	0.94021	0.72384	0.05649	802	1
0.86297	0.96509	0.78896	0.34214	0.86154	0.50627	0.24418	0.67186	0.99145	0.14429	803	2
0.09244	0.30277	0.18271	0.48412	0.83398	0.28956	0.10611	0.51009	0.02582	0.93005	804	3
0.46028	0.84936	0.11716	0.38511	0.73760	0.59960	0.59090	0.37861	0.74953	0.87747	805	1
0.94317	0.38334	0.69338	0.74404	0.53227	0.19990	0.04086	0.66341	0.82778	0.33421	806	2
0.03067	0.15076	0.09122	0.08011	0.04523	0.76614	0.01993	0.71352	0.65401	0.11020	807	3
0.38472	0.70370	0.60387	0.97815	0.19309	0.34883	0.53780	0.32798	0.40916	0.74148	808	1
0.72372	0.21989	0.76141	0.47017	0.57405	0.38194	0.66942	0.96402	0.23759	0.55953	809	2
0.82134	0.88574	0.04505	0.30406	0.43266	0.47993	0.08918	0.35728	0.71807	0.28278	810	3
0.72106	0.28764	0.60732	0.09912	0.24339	0.53499	0.23673	0.65349	0.58278	0.51930	811	1
0.24696	0.82110	0.22129	0.97070	0.41902	0.84545	0.16929	0.13587	0.67919	0.44813	812	2
0.26048	0.01813	0.00446	0.23774	0.55043	0.30662	0.25956	0.32371	0.10004	0.15131	813	3
0.49687	0.54158	0.92468	0.44014	0.75051	0.19572	0.39088	0.73403	0.85577	0.72607	814	1
0.84158	0.51650	0.32524	0.20472	0.73080	0.91427	0.81277	0.06906	0.04965	0.54418	815	2
0.19657	0.99731	0.32463	0.64394	0.81292	0.33293	0.96896	0.14203	0.87100	0.96429	816	3
0.26939	0.82336	0.58126	0.06528	0.78854	0.24662	0.02741	0.60402	0.46452	0.57060	817	1
0.31413	0.02481	0.18940	0.94391	0.02115	0.01071	0.14698	0.61629	0.49556	0.73208	818	2
0.69201	0.42637	0.01285	0.48769	0.05136	0.82296	0.33872	0.14515	0.62896	0.07526	819	3
0.72231	0.28562	0.19517	0.82962	0.85232	0.46065	0.74258	0.66732	0.80746	0.46590	820	1
0.28880	0.82134	0.53197	0.03925	0.40773	0.70699	0.86822	0.88876	0.77090	0.42369	821	2
0.67669	0.45674	0.47932	0.88339	0.07550	0.32679	0.46834	0.72237	0.33021	0.67953	822	3
0.76507	0.65242	0.42503	0.70309	0.88150	0.40770	0.84741	0.36555	0.12299	0.94366	823	1
0.61620	0.45442	0.09439	0.04407	0.08573	0.29014	0.18433	0.99255	0.55611	0.01975	824	2
0.30976	0.46464	0.22163	0.89669	0.70098	0.29725	0.48833	0.45335	0.00931	0.29072	825	3
0.19187	0.97241	0.51817	0.70089	0.74703	0.16312	0.73882	0.57637	0.76009	0.44923	826	1
0.17222	0.59835	0.13556	0.77398	0.51830	0.57796	0.20804	0.32945	0.11319	0.26853	827	2
0.93072	0.11582	0.87716	0.64858	0.65209	0.73672	0.55248	0.33128	0.51134	0.33729	828	3
0.51442	0.25773	0.98459	0.09146	0.93539	0.32926	0.61235	0.14359	0.58373	0.13572	829	1
0.44029	0.41209	0.03894	0.43535	0.20371	0.16010	0.60369	0.54332	0.78784	0.74047	830	2
0.69460	0.28431	0.99432	0.42045	0.99286	0.66616	0.14600	0.69286	0.13562	0.93008	831	3
0.56075	0.97989	0.22996	0.13434	0.42528	0.13553	0.97006	0.92755	0.10132	0.65352	832	1
0.63918	0.66704	0.39405	0.98587	0.77810	0.53990	0.81503	0.87973	0.80007	0.84179	833	2
0.37028	0.13767	0.33497	0.07035	0.90533	0.70821	0.58284	0.98935	0.53771	0.51244	834	3
0.45851	0.31944	0.20905	0.91354	0.80859	0.21287	0.88733	0.23481	0.48180	0.16678	835	1
0.45051	0.23313	0.53432	0.53285	0.78378	0.93344	0.35081	0.27839	0.12009	0.73086	836	2
0.96313	0.15622	0.15680	0.16681	0.34709	0.93844	0.97842	0.28507	0.97943	0.87124	837	3
0.31758	0.97409	0.43544	0.00647	0.18509	0.20200	0.30906	0.56676	0.40022	0.55061	838	1
0.23652	0.99945	0.05274	0.95404	0.30448	0.87698	0.42802	0.04901	0.62456	0.29856	839	2
0.42582	0.04288	0.35481	0.95074	0.00504	0.50493	0.94995	0.48158	0.68456	0.98819	840	3
0.92114	0.34629	0.63244	0.88751	0.88696	0.77956	0.37382	0.44026	0.19654	0.05072	841	1
0.64977	0.27555	0.90634	0.65914	0.45711	0.41893	0.39140	0.62441	0.80169	0.15809	842	2
0.37303	0.52940	0.19538	0.67644	0.64339	0.47069	0.42894	0.86023	0.26878	0.57402	843	3
0.65096	0.18589	0.55272	0.23023	0.28516	0.09384	0.53984	0.70818	0.81655	0.75454	844	1
0.34233	0.30079	0.97806	0.63356	0.06958	0.66073	0.36891	0.76193	0.64293	0.48152	845	2
0.03580	0.11728	0.27613	0.18104	0.04810	0.02329	0.90329	0.74267	0.59865	0.97223	846	3
0.33509	0.37129	0.66106	0.77795	0.42521	0.11991	0.73504	0.46541	0.02719	0.14322	847	1
0.71072	0.80227	0.02399	0.73418	0.38328	0.87976	0.21088	0.80038	0.64974	0.64824	848	2
0.31324	0.93588	0.91781	0.81460	0.92007	0.74502	0.75967	0.00659	0.61519	0.57457	849	3
0.34056	0.61165	0.08664	0.31016	0.65456	0.19520	0.49593	0.39357	0.09754	0.90573	850	1
0.88833	0.71676	0.41008	0.77221	0.92541	0.54936	0.52007	0.30045	0.72115	0.15546	851	2
0.31739	0.27445	0.06269	0.25617	0.89126	0.16913	0.79727	0.99396	0.26188	0.08066	852	3
0.66613	0.55547	0.13739	0.58055	0.36738	0.10868	0.72738	0.39982	0.12833	0.21058	853	1
0.14441	0.34962	0.56874	0.34211	0.42473	0.38432	0.13663	0.72610	0.69918	0.21332	854	2
0.89749	0.08469	0.54595	0.36833	0.95801	0.49254	0.05600	0.13141	0.30638	0.98187	855	3
0.64299	0.23112	0.34925	0.05576	0.12803	0.71218	0.92761	0.76608	0.13172	0.88525	856	1
0.09223	0.51161	0.30360	0.76321	0.42030	0.21387	0.42085	0.88983	0.15403	0.02536	857	2
0.88766	0.96731	0.94321	0.22788	0.66573	0.18891	0.47203	0.47624	0.16819	0.68310	858	3
0.75237	0.04392	0.14728	0.97482	0.36406	0.22706	0.10764	0.87100	0.42378	0.56285	859	1
0.27610	0.67608	0.56368	0.01862	0.65935	0.14371	0.70104	0.80786	0.22102	0.07117	860	2
0.88021	0.98941	0.70879	0.94244	0.96799	0.50624	0.16330	0.52651	0.48393	0.81988	861	3
0.64013	0.83712	0.34642	0.79659	0.17548	0.35975	0.81628	0.00220	0.52767	0.95276	862	1
0.41862	0.06082	0.72512	0.32826	0.12488	0.23478	0.95215	0.51979	0.57524	0.88116	863	2
0.80395	0.24210	0.62392	0.94168	0.44209	0.55010	0.98770	0.12207	0.68154	0.70260	864	3
0.27909	0.91717	0.54045	0.63768	0.20591	0.13758	0.28440	0.96542	0.21778	0.09531	865	1
0.49574	0.88449	0.38118	0.10300	0.19977	0.92895	0.76443	0.44450	0.57869	0.95120	866	2
0.11350	0.47209	0.30464	0.24760	0.10031	0.98697	0.02338	0.23295	0.92441	0.55913	867	3
0.01941	0.56999	0.54918	0.94321	0.59398	0.16019	0.35463	0.24586	0.18717	0.90231	868	1
0.48692	0.00174	0.77581	0.62444	0.68670	0.81362	0.57729	0.09653	0.87704	0.71346	869	2
0.59197	0.52901	0.29261	0.90027	0.01434	0.46385	0.43077	0.01117	0.04471	0.46486	870	3
0.60652	0.58223	0.13236	0.51271	0.39210	0.85430	0.18183	0.51140	0.72240	0.58162	871	1
0.75326	0.81231	0.94806	0.99814	0.78799	0.16211	0.61660	0.59822	0.89105	0.98074	872	2
0.26377	0.88858	0.70125	0.37556	0.99564	0.76647	0.38066	0.79836	0.14277	0.68166	873	3
0.75439	0.75100	0.76870	0.23750	0.13187	0.44606	0.31199	0.38795	0.34138	0.82919	874	1
0.14545	0.88632	0.00818	0.86850	0.33192	0.14228	0.60872	0.51823	0.35868	0.14356	875	2
0.33076	0.26237	0.13190	0.59801	0.27195	0.64440	0.01181	0.95282	0.00723	0.68984	876	3
0.17023	0.44679	0.05689	0.62764	0.05170	0.85241	0.28581	0.81655	0.21924	0.06302	877	1
0.76620	0.28275	0.36622	0.18262	0.13395	0.77523	0.77551	0.27335	0.97070	0.74487	878	2
0.00693	0.41768	0.24241	0.15366	0.09497	0.25120	0.32585	0.52031	0.03681	0.62261	879	3
0.65416	0.10822	0.85327	0.53639	0.51305	0.66250	0.00275	0.03552	0.01822	0.60198	880	1
0.43052	0.17954	0.80615	0.07254	0.03339	0.77456	0.46861	0.76809	0.82199	0.01169	881	2
0.26279	0.92520	0.56163	0.66982	0.12818	0.39799	0.17273	0.03885	0.54088	0.21940	882	3
0.67238	0.22044	0.23765	0.55477	0.93811	0.96142	0.33988	0.45442	0.07517	0.67681	883	1
0.90948	0.31138	0.66875	0.81881	0.46736	0.43028	0.70186	0.24729	0.50655	0.61394	884	2
0.42085	0.75893	0.53023	0.17371	0.92923	0.43049	0.64650	0.27003	0.79122	0.93286	885	3
0.25132	0.98901	0.42656	0.47215	0.83026	0.06195	0.57741	0.51408	0.41072	0.63353	886	1
0.62862	0.94736	0.69607	0.98505	0.06305	0.84332	0.41215	0.61885	0.83285	0.46727	887	2
0.89846	0.61089	0.92782	0.69793	0.47435	0.63625	0.92245	0.51149	0.61211	0.57567	888	3
0.78268	0.68636	0.44765	0.10761	0.71371	0.38484	0.66070	0.19346	0.33000	0.76791	889	1
0.25507	0.86123	0.92889	0.29954	0.27085	0.19446	0.14881	0.89694	0.95917	0.93249	890	2
0.79379	0.58220	0.45119	0.58824	0.10483	0.79275	0.45289	0.48976	0.26029	0.00580	891	3
0.99591	0.65209	0.38566	0.83386	0.77654	0.88513	0.85434	0.24677	0.11396	0.04431	892	1
0.16099	0.07755	0.05875	0.83013	0.14817	0.46706	0.68294	0.04245	0.86773	0.40468	893	2
0.08316	0.69662	0.85833	0.02106	0.12784	0.90661	0.12009	0.78881	0.47972	0.94250	894	3
0.56807	0.28773	0.92511	0.36769	0.24494	0.69094	0.54100	0.66253	0.07526	0.62761	895	1
0.73138	0.24070	0.44169	0.57912	0.66378	0.26408	0.36479	0.46477	0.13761	0.16306	896	2
0.56764	0.57286	0.41539	0.26789	0.20640	0.49403	0.04785	0.45784	0.54811	0.21265	897	3
0.22501	0.23395	0.37721	0.01276	0.68316	0.12210	0.41154	0.35459	0.70028	0.81219	898	1
0.50954	0.37809	0.21039	0.94009	0.94971	0.18979	0.56847	0.91824	0.56340	0.58885	899	2
0.99649	0.72155	0.00275	0.38902	0.24308	0.03430	0.92422	0.99261	0.48686	0.66506	900	3
0.36958	0.37223	0.01517	0.63494	0.12549	0.11768	0.70974	0.84628	0.34275	0.70296	901	1
0.86981	0.73766	0.19648	0.63039	0.40483	0.83120	0.86883	0.60805	0.92734	0.57900	902	2
0.63485	0.41664	0.77734	0.41444	0.33341	0.62197	0.50990	0.41502	0.00418	0.78942	903	3
0.87674	0.48256	0.97143	0.35658	0.83294	0.44734	0.15687	0.82055	0.60085	0.00235	904	1
0.90210	0.39549	0.32136	0.87374	0.08167	0.79775	0.32466	0.13401	0.78921	0.31361	905	2
0.55116	0.06391	0.37623	0.80682	0.15421	0.46953	0.12632	0.82177	0.81570	0.86050	906	3
0.34498	0.43849	0.80557	0.39598	0.14689	0.03610	0.31712	0.00452	0.72164	0.62053	907	1
0.10862	0.58373	0.35929	0.87286	0.98291	0.68651	0.01685	0.57482	0.13611	0.59975	908	2
0.70714	0.56749	0.90701	0.22196	0.49098	0.89929	0.95752	0.64586	0.35438	0.31965	909	3
0.41655	0.85238	0.75161	0.77502	0.01779	0.42216	0.09543	0.06241	0.76296	0.67095	910	1
0.97629	0.29823	0.14154	0.11509	0.39042	0.35694	0.43864	0.67327	0.76016	0.93741	911	2
0.16175	0.51085	0.02524	0.41191	0.11817	0.93319	0.58867	0.11512	0.17374	0.23371	912	3
0.39671	0.22822	0.22480	0.90365	0.93515	0.91540	0.41404	0.10916	0.42280	0.86837	913	1
0.12183	0.84237	0.98349	0.91537	0.76434	0.65230	0.07776	0.85095	0.92911	0.36259	914	2
0.97583	0.14252	0.88037	0.68111	0.55232	0.67040	0.96420	0.10901	0.18516	0.15680	915	3
0.94580	0.05460	0.03870	0.44130	0.80911	0.55849	0.51308	0.25739	0.05118	0.53636	916	1
0.14090	0.66805	0.00143	0.94577	0.71230	0.81500	0.19788	0.78259	0.90988	0.13929	917	2
0.35096	0.31428	0.23444	0.72863	0.92685	0.45543	0.50349	0.94763	0.88089	0.69207	918	3
0.70263	0.00793	0.57265	0.46135	0.47203	0.63387	0.39427	0.39232	0.00906	0.47996	919	1
0.14237	0.31434	0.66799	0.45683	0.66570	0.43941	0.03797	0.62133	0.81942	0.62429	920	2
0.78143	0.78768	0.25721	0.11942	0.01282	0.51521	0.09253	0.71004	0.50011	0.62963	921	3
0.96023	0.65618	0.46937	0.93341	0.50972	0.33793	0.29460	0.26228	0.86145	0.01184	922	1
0.85311	0.54329	0.05695	0.58498	0.82849	0.01132	0.03470	0.81280	0.74197	0.23994	923	2
0.16236	0.82708	0.99353	0.14298	0.85714	0.40031	0.69402	0.60314	0.32496	0.85244	924	3
0.56969	0.88360	0.95053	0.00650	0.72005	0.47935	0.36851	0.09967	0.51054	0.56404	925	1
0.74795	0.05499	0.38130	0.68883	0.32063	0.02130	0.85314	0.88943	0.68496	0.58669	926	2
0.51204	0.85760	0.91650	0.57192	0.25340	0.33341	0.01611	0.81054	0.56731	0.37446	927	3
0.72784	0.82131	0.14612	0.65807	0.25636	0.77947	0.59554	0.47319	0.91690	0.69311	928	1
0.53026	0.55800	0.24738	0.19098	0.83612	0.43928	0.61522	0.82775	0.37889	0.43019	929	2
0.84909	0.31306	0.94220	0.94229	0.92764	0.57088	0.67461	0.26841	0.25596	0.03488	930	3
0.82830	0.49254	0.56117	0.08664	0.06949	0.68276	0.93851	0.04260	0.14289	0.02353	931	1
0.07889	0.59600	0.17042	0.04416	0.20960	0.12021	0.36619	0.59862	0.77889	0.73983	932	2
0.44899	0.75402	0.41600	0.57521	0.53267	0.24326	0.19807	0.06742	0.77694	0.63860	933	3
0.75463	0.78945	0.57875	0.90197	0.24125	0.64971	0.58617	0.46861	0.71401	0.89489	934	1
0.31559	0.52031	0.93490	0.81741	0.65389	0.60384	0.14072	0.57442	0.02652	0.25202	935	2
0.80602	0.02441	0.51283	0.76250	0.93091	0.98764	0.68996	0.79110	0.88626	0.83624	936	3
0.48637	0.91592	0.34629	0.82153	0.82678	0.82852	0.34059	0.04288	0.34867	0.30793	937	1
0.95614	0.46635	0.97317	0.63463	0.72140	0.89758	0.60988	0.59960	0.20310	0.31651	938	2
0.77828	0.76601	0.84722	0.47966	0.42619	0.13852	0.59514	0.19602	0.72680	0.89752	939	3
0.30680	0.18317	0.13523	0.35356	0.52153	0.90967	0.48659	0.77929	0.58791	0.32997	940	1
0.41588	0.27418	0.69445	0.91845	0.88153	0.31889	0.83126	0.90808	0.07370	0.17521	941	2
0.21534	0.14066	0.48888	0.78820	0.20942	0.43483	0.45103	0.34617	0.26646	0.87744	942	3
0.86218	0.15552	0.93075	0.94543	0.46199	0.98593	0.42698	0.86370	0.37883	0.54265	943	1
0.86828	0.10587	0.25288	0.22208	0.61470	0.44377	0.71276	0.80676	0.81356	0.45164	944	2
0.48711	0.25575	0.65230	0.87234	0.93197	0.24760	0.35572	0.75054	0.25553	0.63085	945	3
0.45872	0.74013	0.22135	0.43944	0.38524	0.49135	0.61147	0.62868	0.86569	0.52467	946	1
0.23029	0.18812	0.22288	0.49687	0.73098	0.78765	0.05899	0.26618	0.04523	0.61309	947	2
0.37361	0.66237	0.69793	0.54750	0.64504	0.36821	0.78753	0.35438	0.90555	0.81869	948	3
0.91418	0.01907	0.34211	0.52358	0.83584	0.90475	0.45375	0.72066	0.13468	0.87881	949	1
0.29682	0.76495	0.67400	0.06656	0.84930	0.16041	0.12781	0.38807	0.02557	0.64083	950	2
0.36363	0.53404	0.37300	0.20548	0.96036	0.53801	0.98096	0.51625	0.64174	0.60002	951	3
0.63448	0.56227	0.90765	0.31883	0.74303	0.99854	0.64336	0.98825	0.07596	0.06424	952	1
0.98889	0.11441	0.83590	0.48802	0.24928	0.81011	0.10123	0.28520	0.12717	0.22187	953	2
0.16901	0.85409	0.05875	0.64705	0.82955	0.27757	0.93472	0.49608	0.10364	0.23560	954	3
0.98700	0.75726	0.47444	0.43574	0.12290	0.11911	0.14417	0.96701	0.48787	0.40788	955	1
0.34782	0.48427	0.53761	0.49495	0.25465	0.62880	0.40172	0.33201	0.48875	0.59120	956	2
0.81921	0.26878	0.80010	0.22358	0.42778	0.31068	0.91729	0.60637	0.68777	0.47176	957	3
0.11292	0.47676	0.22199	0.88000	0.51357	0.42463	0.85324	0.79040	0.68444	0.26222	958	1
0.11966	0.16297	0.52153	0.47414	0.55065	0.96112	0.98105	0.15323	0.48305	0.82687	959	2
0.67806	0.32966	0.70019	0.28980	0.88586	0.09818	0.67400	0.16489	0.96658	0.45094	960	3
0.69231	0.29637	0.76498	0.22138	0.65169	0.30342	0.99622	0.04578	0.79806	0.48421	961	1
0.15897	0.74874	0.19526	0.53407	0.00555	0.05847	0.20402	0.23478	0.09928	0.05872	962	2
0.75140	0.77053	0.49168	0.28306	0.67272	0.82714	0.04953	0.85806	0.90710	0.13077	963	3
0.46397	0.60158	0.82757	0.58242	0.47209	0.48241	0.48726	0.64406	0.32301	0.34733	964	1
0.06302	0.13343	0.01923	0.32228	0.27732	0.08286	0.36454	0.79327	0.07999	0.81918	965	2
0.34989	0.37382	0.37104	0.92007	0.90841	0.76510	0.04566	0.20426	0.57079	0.91455	966	3
0.14292	0.41078	0.05231	0.37977	0.37889	0.72372	0.30287	0.30399	0.84613	0.79958	967	1
0.05087	0.90860	0.16019	0.45219	0.37288	0.90985	0.83493	0.65246	0.31950	0.76559	968	2
0.16709	0.99869	0.12958	0.15830	0.41252	0.31379	0.06320	0.62075	0.53410	0.52599	969	3
0.38530	0.71026	0.30357	0.48848	0.53066	0.63836	0.03793	0.89535	0.98221	0.76165	970	1
0.75195	0.94894	0.89297	0.84021	0.00772	0.93585	0.98383	0.46968	0.24326	0.36705	971	2
0.74761	0.59389	0.86013	0.83898	0.49132	0.50328	0.85269	0.27131	0.24738	0.22623	972	3
0.25935	0.67821	0.08515	0.71908	0.21744	0.12882	0.85437	0.76131	0.90268	0.05353	973	1
0.89117	0.96203	0.13468	0.55232	0.71859	0.78393	0.93014	0.86099	0.27216	0.99130	974	2
0.78384	0.63216	0.68227	0.42784	0.96005	0.18699	0.14435	0.53105	0.57454	0.39344	975	3
0.90841	0.48903	0.74905	0.32823	0.91867	0.44615	0.61916	0.37794	0.13492	0.66396	976	1
0.47716	0.93594	0.06711	0.04303	0.83050	0.35121	0.55345	0.91296	0.65804	0.28547	977	2
0.31440	0.49544	0.64440	0.13459	0.31321	0.94833	0.67421	0.67092	0.45415	0.39515	978	3
0.36744	0.56227	0.65007	0.84783	0.93698	0.92450	0.79031	0.42787	0.14957	0.56322	979	1
0.64025	0.79281	0.67183	0.06125	0.20365	0.17392	0.58187	0.36830	0.57939	0.93155	980	2
0.32850	0.04843	0.84320	0.03412	0.91894	0.84237	0.98642	0.36750	0.61608	0.70016	981	3
0.44243	0.28040	0.92691	0.94113	0.23234	0.27262	0.16321	0.69677	0.26093	0.23182	982	1
0.35582	0.29325	0.79437	0.12564	0.80337	0.72958	0.65069	0.55510	0.03739	0.90756	983	2
0.13456	0.07535	0.48466	0.77026	0.24741	0.69060	0.60772	0.00470	0.20402	0.42879	984	3
0.80548	0.46538	0.78719	0.40291	0.85476	0.97458	0.57152	0.26466	0.17417	0.65603	985	1
0.54756	0.45692	0.69124	0.45802	0.17759	0.17154	0.59459	0.02219	0.41423	0.41826	986	2
0.75210	0.55416	0.71337	0.11121	0.07602	0.85250	0.57228	0.57933	0.61721	0.15217	987	3
0.62450	0.40684	0.66839	0.93854	0.82263	0.00995	0.65908	0.38844	0.74010	0.85638	988	1
0.12238	0.59450	0.52348	0.73327	0.51549	0.22861	0.52651	0.97076	0.17475	0.80169	989	2
0.15668	0.02634	0.18708	0.17460	0.96643	0.33720	0.45830	0.47807	0.51915	0.84613	990	3
0.76016	0.09650	0.06256	0.10755	0.03708	0.87280	0.53926	0.38011	0.75414	0.18986	991	1
0.96683	0.61150	0.56670	0.08567	0.71825	0.72225	0.09436	0.05744	0.73394	0.09479	992	2
0.07917	0.71181	0.19666	0.67354	0.70983	0.91656	0.70058	0.58269	0.39341	0.61104	993	3
0.44572	0.66796	0.75555	0.93075	0.48915	0.86813	0.15015	0.80255	0.58379	0.82321	994	1
0.46049	0.66710	0.63674	0.62499	0.47218	0.48430	0.31764	0.11649	0.60009	0.67818	995	2
0.84896	0.64647	0.24955	0.17762	0.50899	0.68526	0.59401	0.20896	0.87902	0.20826	996	3
0.04962	0.99683	0.36595	0.25306	0.22864	0.02911	0.03143	0.55693	0.65233	0.04349	997	1
0.25919	0.68029	0.00494	0.38975	0.29106	0.52309	0.21021	0.92636	0.16367	0.63988	998	2
0.11097	0.10562	0.07688	0.25980	0.03375	0.40544	0.72481	0.41823	0.01953	0.76211	999	3
0.62114	0.10575	0.00137	0.16193	0.94992	0.84100	0.71096	0.04718	0.97293	0.57363	1000	1
0.59462	0.69256	0.52474	0.32365	0.52062	0.20869	0.62734	0.46324	0.55837	0.32905	1001	2
0.75469	0.04749	0.61165	0.63601	0.77932	0.10007	0.18598	0.38279	0.13141	0.26038	1002	3
0.07260	0.56734	0.20249	0.69829	0.22938	0.41435	0.52409	0.70244	0.64022	0.92175	1003	1
0.75323	0.84912	0.43434	0.62792	0.99588	0.15687	0.04672	0.25593	0.49931	0.13419	1004	2
0.70049	0.39091	0.24522	0.12577	0.99298	0.84668	0.47404	0.86386	0.86660	0.87851	1005	3
0.67248	0.63091	0.74569	0.89746	0.05506	0.94018	0.12061	0.84310	0.07114	0.13944	1006	1
0.36036	0.87072	0.96838	0.84558	0.03497	0.50899	0.94430	0.61480	0.52889	0.94488	1007	2
0.91699	0.75594	0.22663	0.59166	0.44600	0.69234	0.05203	0.59630	0.83514	0.77886	1008	3
0.64223	0.44258	0.94781	0.98025	0.93741	0.30634	0.76696	0.31703	0.46828	0.31858	1009	1
0.22996	0.48527	0.12171	0.39341	0.37049	0.55641	0.66634	0.77642	0.29801	0.16346	1010	2
0.81890	0.97006	0.04663	0.07962	0.13315	0.19227	0.82415	0.59603	0.49229	0.02472	1011	3
0.69292	0.60417	0.48579	0.40638	0.21351	0.79009	0.45268	0.62923	0.08249	0.84570	1012	1
0.47182	0.49242	0.29572	0.10437	0.08075	0.27039	0.86810	0.50630	0.00443	0.65218	1013	2
0.64129	0.30018	0.67476	0.30726	0.21076	0.38780	0.82266	0.23502	0.50291	0.71700	1014	3
0.92331	0.55318	0.03397	0.63009	0.77648	0.88241	0.38194	0.57335	0.00275	0.98260	1015	1
0.90240	0.07425	0.73696	0.79745	0.21986	0.39253	0.30018	0.56337	0.52583	0.75109	1016	2
0.13150	0.13941	0.21455	0.55354	0.76089	0.21366	0.88815	0.49413	0.10395	0.54335	1017	3
0.26182	0.96661	0.86093	0.88397	0.00113	0.67809	0.29963	0.76446	0.02173	0.87423	1018	1
0.20502	0.76412	0.28349	0.08209	0.27567	0.44777	0.61003	0.77679	0.74905	0.61541	1019	2
0.56468	0.87802	0.53618	0.02255	0.91458	0.48332	0.64772	0.22755	0.71377	0.74361	1020	3
0.19214	0.72201	0.53670	0.28748	0.72732	0.00076	0.89346	0.10099	0.24693	0.72762	1021	1
0.35771	0.26817	0.58318	0.65276	0.43895	0.47978	0.50621	0.43876	0.73012	0.71529	1022	2
0.30256	0.05072	0.36180	0.00540	0.11310	0.86731	0.29429	0.68062	0.81216	0.16849	1023	3
0.47890	0.01242	0.70858	0.15699	0.41957	0.65355	0.85083	0.16849	0.16626	0.78283	1024	1
0.21628	0.22813	0.27097	0.36189	0.56713	0.60872	0.73815	0.40916	0.25294	0.54704	1025	2
0.50035	0.69765	0.74221	0.77486	0.45067	0.78298	0.16340	0.02051	0.56294	0.76772	1026	3
0.63720	0.13733	0.13102	0.70812	0.68084	0.01550	0.65874	0.06986	0.46605	0.93326	1027	1
0.43113	0.13886	0.21183	0.50362	0.29887	0.79330	0.49309	0.87347	0.70669	0.54332	1028	2
0.74667	0.33045	0.49709	0.24451	0.75576	0.97461	0.52101	0.39164	0.39430	0.61043	1029	3
0.58602	0.39821	0.41218	0.51616	0.77398	0.76937	0.54274	0.24610	0.65874	0.57286	1030	1
0.71389	0.12244	0.45589	0.11563	0.64397	0.57280	0.63506	0.23157	0.60347	0.96970	1031	2
0.02646	0.08661	0.62429	0.12812	0.95303	0.90802	0.93719	0.11792	0.41871	0.54350	1032	3
0.91937	0.54643	0.88525	0.25690	0.33265	0.96829	0.66768	0.66613	0.13437	0.57848	1033	1
0.48033	0.23011	0.64147	0.84475	0.16459	0.19095	0.32936	0.23579	0.12931	0.37718	1034	2
0.04697	0.70135	0.53566	0.77465	0.92904	0.06040	0.75707	0.27128	0.78677	0.95416	1035	3
0.14597	0.48201	0.25828	0.51921	0.63860	0.05985	0.50041	0.43828	0.22843	0.39964	1036	1
0.70214	0.52358	0.84060	0.14054	0.20215	0.49001	0.63759	0.37385	0.49089	0.07385	1037	2
0.28782	0.96182	0.87851	0.15363	0.22861	0.87426	0.11039	0.02890	0.45439	0.94888	1038	3
0.71096	0.51375	0.86132	0.98184	0.33717	0.00070	0.68029	0.55440	0.92352	0.15201	1039	1
0.02872	0.50237	0.89856	0.37370	0.11280	0.43425	0.25553	0.72939	0.11139	0.20457	1040	2
0.75771	0.44957	0.27287	0.74841	0.05927	0.69308	0.25599	0.18351	0.02405	0.71654	1041	3
0.24638	0.58657	0.02249	0.10849	0.87936	0.34886	0.48830	0.24406	0.50084	0.51906	1042	1
0.51628	0.61653	0.79739	0.03800	0.78246	0.20231	0.32652	0.27262	0.56752	0.51527	1043	2
0.97891	0.75469	0.16520	0.50670	0.90307	0.53111	0.45668	0.96728	0.92465	0.03180	1044	3
0.93204	0.58733	0.99075	0.86129	0.94043	0.33143	0.67107	0.42024	0.45012	0.28373	1045	1
0.24693	0.76370	0.09925	0.62017	0.41932	0.60161	0.81896	0.86416	0.16752	0.84829	1046	2
0.81021	0.08130	0.78915	0.62694	0.15506	0.17029	0.65331	0.13538	0.84445	0.90524	1047	3
0.69774	0.27973	0.50243	0.88672	0.20136	0.48134	0.58995	0.05679	0.86367	0.56438	1048	1
0.36747	0.93536	0.72158	0.12931	0.39924	0.23252	0.93591	0.31932	0.87942	0.99521	1049	2
0.97787	0.38511	0.56194	0.94241	0.24744	0.95541	0.57518	0.14667	0.65468	0.41798	1050	3
0.90246	0.71718	0.19462	0.31910	0.80981	0.64122	0.04843	0.18622	0.00256	0.44017	1051	1
0.24058	0.68096	0.79141	0.79589	0.38398	0.48830	0.04932	0.80441	0.54454	0.84863	1052	2
0.24137	0.01267	0.75579	0.13825	0.30738	0.89471	0.21540	0.40532	0.67971	0.92340	1053	3
0.69451	0.26673	0.21690	0.89453	0.19095	0.07303	0.33482	0.65880	0.35838	0.74673	1054	1
0.11603	0.91824	0.74154	0.20087	0.67910	0.24345	0.34965	0.74419	0.58879	0.96793	1055	2
0.59902	0.37825	0.58873	0.11509	0.15586	0.39405	0.43739	0.01553	0.71084	0.17325	1056	3
0.12900	0.76922	0.21641	0.60094	0.28025	0.21000	0.61861	0.99588	0.96451	0.52852	1057	1
0.61385	0.96478	0.77438	0.20902	0.46242	0.08628	0.39415	0.43754	0.39027	0.83178	1058	2
0.46318	0.63634	0.60939	0.62819	0.01151	0.28217	0.48891	0.47017	0.24909	0.66362	1059	3
0.90777	0.98700	0.98978	0.73421	0.32026	0.37092	0.49116	0.71758	0.56575	0.07318	1060	1
0.99200	0.62072	0.95373	0.67364	0.72777	0.31187	0.65551	0.83062	0.70635	0.31880	1061	2
0.93387	0.71712	0.02432	0.00430	0.24186	0.84964	0.00607	0.27494	0.72195	0.71545	1062	3
0.94583	0.47884	0.13654	0.10553	0.73486	0.64968	0.76214	0.55849	0.15455	0.75240	1063	1
0.27671	0.82186	0.11676	0.08704	0.17319	0.73785	0.63277	0.50722	0.72918	0.45848	1064	2
0.79165	0.60912	0.06464	0.39760	0.53029	0.54765	0.31901	0.82507	0.47502	0.63558	1065	3
0.47823	0.51003	0.63723	0.38227	0.88379	0.31922	0.24345	0.12818	0.95444	0.17649	1066	1
0.48161	0.93100	0.15220	0.28996	0.44459	0.86038	0.72372	0.05313	0.05203	0.35688	1067	2
0.24812	0.52583	0.23237	0.81173	0.52306	0.90170	0.14533	0.02341	0.81954	0.86819	1068	3
0.72720	0.68758	0.03735	0.26527	0.33918	0.57640	0.79226	0.94955	0.80096	0.56349	1069	1
0.96570	0.26914	0.58980	0.15101	0.74905	0.05686	0.48738	0.65477	0.71291	0.54653	1070	2
0.45466	0.70385	0.93338	0.11979	0.01703	0.21100	0.70589	0.28928	0.94006	0.46995	1071	3
0.87848	0.82400	0.47765	0.53572	0.33509	0.42384	0.97378	0.54482	0.66103	0.84930	1072	1
0.09897	0.13068	0.52080	0.91192	0.50276	0.59145	0.78036	0.23313	0.16334	0.96564	1073	2
0.90469	0.17624	0.21583	0.67241	0.66207	0.85882	0.54045	0.87268	0.66610	0.65142	1074	3
0.89126	0.20682	0.78704	0.06867	0.84774	0.06592	0.96350	0.45961	0.36940	0.05237	1075	1
0.44548	0.40248	0.23548	0.78603	0.00085	0.21146	0.15046	0.71249	0.11557	0.46065	1076	2
0.79696	0.06952	0.71926	0.93182	0.61708	0.66808	0.46764	0.89254	0.60360	0.64360	1077	3
0.11286	0.11035	0.88198	0.83489	0.99283	0.50975	0.36506	0.94552	0.17078	0.87768	1078	1
0.26066	0.14530	0.25712	0.52443	0.71459	0.26710	0.44325	0.30573	0.36906	0.25556	1079	2
0.78033	0.91247	0.11893	0.02435	0.23298	0.83398	0.84613	0.37757	0.53981	0.90185	1080	3
0.41374	0.15198	0.41173	0.81976	0.70156	0.23618	0.09949	0.58592	0.96347	0.62291	1081	1
0.86163	0.21442	0.28846	0.15094	0.36381	0.66164	0.44667	0.09265	0.54155	0.36393	1082	2
0.90100	0.24342	0.95651	0.29295	0.26624	0.66924	0.17856	0.93472	0.99695	0.76901	1083	3
0.22452	0.09891	0.58443	0.80728	0.58440	0.96438	0.04550	0.57408	0.86715	0.26713	1084	1
0.98300	0.32783	0.59673	0.03748	0.99991	0.67797	0.18961	0.79192	0.74844	0.56282	1085	2
0.64559	0.58647	0.39491	0.98001	0.98221	0.83770	0.78213	0.62450	0.94494	0.31730	1086	3
0.06980	0.09156	0.02399	0.22715	0.13544	0.80013	0.30885	0.76028	0.51567	0.29313	1087	1
0.21198	0.05460	0.16999	0.07132	0.59313	0.94577	0.84832	0.61623	0.31486	0.42430	1088	2
0.34272	0.75884	0.76150	0.20505	0.40580	0.05048	0.35182	0.31355	0.61596	0.29179	1089	3
0.57720	0.09626	0.97122	0.87582	0.59664	0.56124	0.49281	0.10242	0.91934	0.45476	1090	1
0.62008	0.11917	0.20655	0.98086	0.67711	0.64562	0.72414	0.56932	0.19333	0.13688	1091	2
0.47609	0.59905	0.35871	0.54326	0.55162	0.48265	0.39482	0.32139	0.71599	0.01862	1092	3
0.12351	0.85394	0.77685	0.41731	0.51387	0.93350	0.75719	0.90704	0.48878	0.46739	1093	1
0.40626	0.32646	0.77306	0.05930	0.07959	0.60958	0.06314	0.62416	0.51930	0.56960	1094	2
0.30088	0.69234	0.56615	0.88769	0.33180	0.55986	0.33457	0.71340	0.72942	0.94037	1095	3
0.88165	0.78225	0.06677	0.27503	0.90149	0.45747	0.41679	0.35762	0.47655	0.60173	1096	1
0.36192	0.42946	0.41643	0.68511	0.29514	0.40187	0.21610	0.03574	0.29316	0.36171	1097	2
0.16437	0.63918	0.34303	0.01621	0.63411	0.39305	0.20365	0.23374	0.08521	0.22272	1098	3
0.68322	0.33634	0.81185	0.96500	0.61391	0.30052	0.96506	0.42497	0.30525	0.52248	1099	1
0.88195	0.51375	0.75698	0.30424	0.25278	0.87185	0.41316	0.71639	0.15735	0.88556	1100	2
0.73855	0.99426	0.50148	0.50197	0.39817	0.12342	0.88531	0.74911	0.32215	0.77120	1101	3
0.43461	0.36741	0.43620	0.21961	0.62603	0.45872	0.33940	0.45692	0.63771	0.55934	1102	1
0.71072	0.08359	0.25681	0.04270	0.72497	0.18873	0.87460	0.25892	0.26017	0.85376	1103	2
0.60088	0.31651	0.17682	0.43901	0.02881	0.91311	0.45091	0.31010	0.68130	0.12119	1104	3
0.44148	0.15976	0.67016	0.53529	0.07456	0.58156	0.59981	0.68657	0.22398	0.05216	1105	1
0.24589	0.13129	0.07089	0.97772	0.04083	0.11951	0.72320	0.96106	0.89731	0.24992	1106	2
0.87548	0.94598	0.40040	0.01730	0.79192	0.39448	0.90100	0.65893	0.39210	0.15366	1107	3
0.53990	0.20582	0.72201	0.16822	0.73544	0.14563	0.59069	0.69494	0.16507	0.60283	1108	1
0.65456	0.17533	0.77224	0.44288	0.72988	0.42283	0.83004	0.20637	0.61516	0.28065	1109	2
0.59261	0.27967	0.20460	0.40645	0.56597	0.20792	0.17380	0.34040	0.92877	0.55708	1110	3
0.01886	0.51271	0.13517	0.23075	0.73037	0.34663	0.23029	0.64882	0.88330	0.11362	1111	1
0.90997	0.69314	0.42439	0.69677	0.85571	0.82733	0.93783	0.91830	0.37651	0.29667	1112	2
0.67064	0.58821	0.88858	0.81426	0.09940	0.92975	0.26377	0.63964	0.31892	0.53777	1113	3
0.57918	0.45643	0.03461	0.52718	0.29746	0.95508	0.43947	0.02628	0.41087	0.52660	1114	1
0.75729	0.67293	0.57888	0.97433	0.73296	0.26811	0.79141	0.64913	0.85128	0.24451	1115	2
0.58876	0.91507	0.56569	0.10562	0.36934	0.35093	0.31791	0.49162	0.81643	0.59481	1116	3
0.62984	0.02881	0.97555	0.23713	0.04892	0.61815	0.01334	0.66903	0.22849	0.31974	1117	1
0.18949	0.29185	0.92389	0.48924	0.07239	0.99448	0.18589	0.32221	0.53078	0.30406	1118	2
0.53291	0.46336	0.53148	0.11744	0.38255	0.83612	0.27543	0.41832	0.52443	0.34925	1119	3
0.70260	0.88726	0.91537	0.63701	0.89737	0.81054	0.57768	0.48808	0.42564	0.19413	1120	1
0.88284	0.12082	0.13474	0.48878	0.00046	0.96030	0.44746	0.83291	0.79525	0.07318	1121	2
0.68151	0.21909	0.95181	0.91778	0.42561	0.49101	0.60976	0.56401	0.50356	0.57619	1122	3
0.28953	0.04093	0.55730	0.86187	0.39058	0.96710	0.78045	0.11927	0.04300	0.12055	1123	1
0.83340	0.88324	0.59410	0.10453	0.47151	0.69289	0.51076	0.76501	0.91720	0.10025	1124	2
0.97919	0.51640	0.50746	0.85253	0.98315	0.23206	0.64834	0.15412	0.14206	0.85510	1125	3
0.60674	0.41563	0.08997	0.38624	0.17185	0.39494	0.67684	0.40507	0.71685	0.13724	1126	1
0.77328	0.78054	0.69198	0.62029	0.96026	0.72723	0.08087	0.51076	0.88470	0.86361	1127	2
0.85095	0.93841	0.56218	0.42845	0.92889	0.69381	0.40846	0.31175	0.73312	0.75646	1128	3
0.28056	0.05622	0.79415	0.55898	0.30891	0.48601	0.49376	0.89392	0.80175	0.11814	1129	1
0.45485	0.86956	0.00305	0.01410	0.61290	0.82064	0.98541	0.22636	0.50023	0.58040	1130	2
0.45839	0.49754	0.77441	0.02036	0.77493	0.36720	0.52211	0.26371	0.91549	0.34358	1131	3
0.36967	0.47893	0.73247	0.29563	0.93130	0.65975	0.23554	0.72231	0.62673	0.29746	1132	1
0.19907	0.05484	0.39897	0.35255	0.87329	0.64870	0.36402	0.43077	0.07993	0.62084	1133	2
0.92312	0.57100	0.47438	0.18952	0.36940	0.55055	0.25443	0.67177	0.51985	0.11426	1134	3
0.09818	0.79556	0.40391	0.03369	0.61135	0.48268	0.53990	0.40275	0.06549	0.75848	1135	1
0.83081	0.07562	0.70904	0.94491	0.61007	0.65395	0.43104	0.79290	0.86944	0.92853	1136	2
0.06055	0.71065	0.19944	0.18299	0.08124	0.74352	0.47411	0.26450	0.04386	0.46251	1137	3
0.81103	0.82870	0.45686	0.41697	0.83804	0.66417	0.43690	0.30805	0.79797	0.50410	1138	1
0.90057	0.53908	0.52223	0.22962	0.57784	0.29926	0.80511	0.87252	0.62972	0.83666	1139	2
0.20942	0.32289	0.15012	0.07709	0.83529	0.14801	0.33399	0.24470	0.08289	0.42912	1140	3
0.59273	0.64107	0.94076	0.02145	0.39793	0.23835	0.83053	0.14499	0.13526	0.24369	1141	1
0.53969	0.71111	0.74877	0.28999	0.27354	0.29188	0.45814	0.41017	0.35740	0.13846	1142	2
0.32893	0.45109	0.62056	0.15415	0.97781	0.08271	0.99301	0.22910	0.19376	0.05954	1143	3
0.34639	0.84249	0.75671	0.89026	0.11051	0.33839	0.23423	0.57146	0.69604	0.78213	1144	1
0.03861	0.54280	0.25553	0.80230	0.52446	0.51823	0.81347	0.32615	0.40876	0.35115	1145	2
0.29652	0.61315	0.29453	0.58861	0.49568	0.49385	0.57897	0.87136	0.49120	0.22037	1146	3
0.52800	0.83581	0.57152	0.83392	0.79775	0.67418	0.17792	0.45647	0.18467	0.00928	1147	1
0.90555	0.41264	0.88556	0.23972	0.09226	0.58751	0.04816	0.01215	0.02704	0.92740	1148	2
0.89483	0.97693	0.30824	0.48915	0.19864	0.48286	0.38386	0.94482	0.39531	0.36802	1149	3
0.80471	0.94733	0.11039	0.50233	0.22135	0.26399	0.38411	0.23826	0.65694	0.08390	1150	1
0.37455	0.42616	0.08621	0.40498	0.82080	0.15021	0.85287	0.90780	0.04672	0.84140	1151	2
0.95553	0.22181	0.78762	0.92346	0.73458	0.99042	0.61965	0.64870	0.99045	0.64098	1152	3
0.27470	0.27903	0.06467	0.26655	0.62087	0.26942	0.91534	0.52464	0.59023	0.60906	1153	1
0.71770	0.96026	0.83535	0.97754	0.02155	0.65883	0.39537	0.87115	0.99655	0.63549	1154	2
0.15314	0.35667	0.79641	0.86694	0.36473	0.60799	0.57387	0.37202	0.04215	0.88229	1155	3
0.17695	0.24772	0.47133	0.09192	0.05841	0.06604	0.64559	0.62847	0.42906	0.53887	1156	1
0.89682	0.59447	0.18662	0.85623	0.50478	0.10016	0.65123	0.60509	0.56661	0.78072	1157	2
0.63878	0.67415	0.90680	0.19016	0.90347	0.05139	0.31001	0.22901	0.48061	0.92038	1158	3
0.85705	0.26099	0.96127	0.96155	0.64556	0.07550	0.22956	0.26505	0.67702	0.35221	1159	1
0.69445	0.76110	0.19083	0.78359	0.54637	0.57384	0.22687	0.51216	0.07114	0.20588	1160	2
0.69796	0.03830	0.55129	0.95859	0.75320	0.25513	0.78671	0.49522	0.71358	0.76632	1161	3
0.76562	0.95309	0.36140	0.14353	0.51738	0.51018	0.86404	0.27985	0.67797	0.81396	1162	1
0.11380	0.49458	0.79962	0.17682	0.76553	0.54674	0.93591	0.94638	0.75188	0.21268	1163	2
0.53359	0.95468	0.55928	0.58467	0.16208	0.45485	0.04410	0.74624	0.11234	0.44963	1164	3
0.07172	0.98080	0.39589	0.81903	0.75866	0.16971	0.17566	0.15271	0.59966	0.53621	1165	1
0.15970	0.69442	0.26090	0.39082	0.98892	0.30302	0.32029	0.03558	0.15030	0.83828	1166	2
0.73626	0.48231	0.44691	0.87606	0.32652	0.14167	0.55538	0.16025	0.03766	0.13923	1167	3
0.70296	0.69710	0.28709	0.41472	0.99481	0.89834	0.15836	0.26075	0.42271	0.67946	1168	1
0.73162	0.45714	0.08713	0.91943	0.32951	0.65737	0.66301	0.18769	0.96091	0.18299	1169	2
0.64107	0.14530	0.74279	0.88284	0.37584	0.52599	0.58202	0.21250	0.47163	0.10340	1170	3
0.89816	0.19123	0.53728	0.55132	0.66845	0.39161	0.84182	0.60237	0.57643	0.61898	1171	1
0.90133	0.41188	0.54527	0.43648	0.52892	0.53316	0.43703	0.19190	0.37880	0.41020	1172	2
0.19929	0.70305	0.51582	0.79455	0.24042	0.25721	0.04135	0.99161	0.31425	0.08158	1173	3
0.30757	0.34407	0.69613	0.94055	0.75033	0.85730	0.93094	0.01614	0.87277	0.37379	1174	1
0.93500	0.72808	0.41053	0.20280	0.73229	0.64922	0.20981	0.61104	0.60714	0.17341	1175	2
0.84942	0.08118	0.95370	0.09110	0.53847	0.74413	0.60445	0.72973	0.32066	0.89132	1176	3
0.91806	0.81460	0.11621	0.97336	0.40837	0.70678	0.63335	0.99124	0.19587	0.17435	1177	1
0.67968	0.68648	0.06235	0.35292	0.90576	0.43623	0.39058	0.05170	0.51100	0.25974	1178	2
0.76977	0.06207	0.94421	0.84243	0.54857	0.62380	0.12922	0.98367	0.11634	0.70592	1179	3
0.24714	0.37480	0.19437	0.25843	0.60677	0.11350	0.91797	0.09073	0.63384	0.86056	1180	1
0.99084	0.53349	0.51085	0.04550	0.69320	0.53963	0.49846	0.02747	0.02426	0.38145	1181	2
0.46977	0.61730	0.76113	0.59938	0.68886	0.86706	0.71462	0.35896	0.36445	0.53380	1182	3
0.96387	0.87255	0.01053	0.12293	0.35054	0.04129	0.14472	0.91818	0.01416	0.97455	1183	1
0.35560	0.90408	0.24967	0.54201	0.27082	0.98730	0.46837	0.61565	0.45653	0.42305	1184	2
0.54378	0.15729	0.77981	0.85278	0.32362	0.80801	0.26521	0.85943	0.58879	0.13572	1185	3
0.97687	0.44664	0.24094	0.19761	0.95682	0.34791	0.00003	0.57262	0.75179	0.57213	1186	1
0.39262	0.52150	0.55861	0.09168	0.31251	0.42961	0.52037	0.07944	0.93500	0.18958	1187	2
0.20402	0.60076	0.26576	0.67928	0.79089	0.16669	0.10596	0.99191	0.01141	0.05512	1188	3
0.71432	0.57445	0.35533	0.80538	0.94794	0.93042	0.58812	0.79312	0.16269	0.04303	1189	1
0.10590	0.29142	0.65508	0.17615	0.15912	0.92468	0.92563	0.20734	0.47658	0.92090	1190	2
0.54640	0.15134	0.32127	0.06961	0.91311	0.02863	0.50914	0.79073	0.66308	0.73629	1191	3
0.42189	0.22095	0.04065	0.07675	0.54503	0.72451	0.99121	0.60143	0.56291	0.73321	1192	1
0.26450	0.42454	0.54140	0.32340	0.30961	0.66439	0.22968	0.43544	0.24162	0.66744	1193	2
0.01267	0.14170	0.66225	0.67208	0.54482	0.86993	0.61495	0.06800	0.59694	0.98779	1194	3
0.45610	0.90762	0.14722	0.65511	0.92355	0.82550	0.24741	0.34983	0.18360	0.02243	1195	1
0.69594	0.97409	0.13773	0.47023	0.04865	0.94662	0.77050	0.99326	0.99902	0.18775	1196	2
0.81936	0.38334	0.65822	0.40324	0.54842	0.20414	0.76751	0.57317	0.90674	0.44115	1197	3
0.37288	0.05206	0.85250	0.65361	0.99432	0.18683	0.12488	0.78475	0.82012	0.85830	1198	1
0.24406	0.28648	0.95810	0.85293	0.02094	0.71456	0.27448	0.47087	0.35832	0.45109	1199	2
0.85217	0.27656	0.62392	0.70983	0.59905	0.39821	0.37700	0.48122	0.03839	0.28220	1200	3
0.73003	0.57311	0.81182	0.30906	0.12595	0.40318	0.92630	0.17679	0.81298	0.69994	1201	1
0.27705	0.45817	0.79788	0.76782	0.47658	0.23811	0.55889	0.47322	0.52181	0.23722	1202	2
0.29991	0.60747	0.33033	0.32810	0.02661	0.78286	0.67718	0.85043	0.22639	0.51817	1203	3
0.56285	0.63100	0.43284	0.67019	0.54482	0.11539	0.45640	0.86660	0.06256	0.51680	1204	1
0.56221	0.09760	0.28840	0.38899	0.37648	0.12192	0.53487	0.52937	0.80258	0.84310	1205	2
0.74984	0.61803	0.72826	0.31324	0.13108	0.49983	0.80508	0.51967	0.39085	0.51503	1206	3
0.08115	0.61119	0.70241	0.78491	0.76925	0.71993	0.85931	0.85907	0.93002	0.03522	1207	1
0.67876	0.62996	0.35331	0.28568	0.18058	0.92151	0.41765	0.28562	0.57262	0.65752	1208	2
0.20930	0.70241	0.57411	0.01682	0.68273	0.70046	0.10816	0.48048	0.14307	0.61876	1209	3
0.89468	0.17838	0.83227	0.33760	0.97491	0.44038	0.89969	0.49113	0.69881	0.95920	1210	1
0.53923	0.18186	0.20670	0.47060	0.57329	0.35325	0.93625	0.35765	0.26539	0.47694	1211	2
0.18583	0.08475	0.64260	0.71056	0.26634	0.86843	0.10886	0.18247	0.27155	0.49004	1212	3
0.63079	0.55986	0.99942	0.65813	0.27671	0.55608	0.05435	0.82525	0.39076	0.53386	1213	1
0.66323	0.86627	0.18271	0.86041	0.23463	0.52434	0.01529	0.17063	0.19431	0.03070	1214	2
0.16993	0.19507	0.12665	0.80453	0.37220	0.30818	0.75448	0.63887	0.85846	0.45384	1215	3
0.78759	0.27967	0.26447	0.60396	0.17209	0.80319	0.11795	0.40654	0.77117	0.69854	1216	1
0.21540	0.17942	0.00861	0.06192	0.66543	0.90609	0.50685	0.80801	0.87884	0.38951	1217	2
0.24995	0.30522	0.28776	0.22062	0.30357	0.34141	0.07419	0.71728	0.62276	0.82553	1218	3
0.68957	0.49043	0.97870	0.13190	0.44676	0.79333	0.53603	0.49361	0.96561	0.31007	1219	1
0.11185	0.35054	0.75280	0.54033	0.64742	0.05918	0.69851	0.43535	0.92404	0.86972	1220	2
0.76962	0.44270	0.05457	0.57692	0.68166	0.61528	0.78127	0.75140	0.83084	0.94098	1221	3
0.11167	0.95694	0.26649	0.54930	0.32365	0.86044	0.98651	0.95138	0.87078	0.64080	1222	1
0.33546	0.96915	0.21928	0.60277	0.78829	0.51039	0.14814	0.40220	0.89944	0.84591	1223	2
0.54305	0.78881	0.69958	0.54433	0.21583	0.27277	0.32057	0.72213	0.78069	0.62160	1224	3
0.13059	0.76370	0.11795	0.59288	0.15983	0.16877	0.45750	0.81024	0.09873	0.68288	1225	1
0.61208	0.18738	0.64974	0.36732	0.39247	0.80804	0.51353	0.76470	0.73571	0.66640	1226	2
0.79189	0.81671	0.57704	0.17585	0.08692	0.68975	0.99771	0.85110	0.07974	0.16535	1227	3
0.67901	0.07041	0.86831	0.75112	0.19456	0.32447	0.84637	0.16843	0.17148	0.85751	1228	1
0.40486	0.37385	0.85202	0.10724	0.23670	0.76952	0.08679	0.85034	0.52647	0.75948	1229	2
0.29118	0.45845	0.80575	0.30793	0.39540	0.17270	0.75616	0.65557	0.32026	0.80132	1230	3
0.74075	0.85058	0.00967	0.74752	0.34498	0.25016	0.55074	0.77404	0.70913	0.64913	1231	1
0.41310	0.40974	0.93240	0.19150	0.33885	0.40553	0.33110	0.72192	0.91382	0.14496	1232	2
0.83123	0.73235	0.35194	0.41636	0.27723	0.56108	0.52373	0.45253	0.93799	0.99966	1233	3
0.76003	0.64425	0.99124	0.96451	0.46248	0.83383	0.26789	0.38902	0.05197	0.59508	1234	1
0.03745	0.99292	0.28614	0.40568	0.11521	0.08429	0.47713	0.11859	0.07367	0.05185	1235	2
0.64132	0.63848	0.83819	0.70208	0.11158	0.20923	0.44877	0.09882	0.64394	0.21955	1236	3
0.26933	0.06110	0.54958	0.93185	0.42521	0.97516	0.88327	0.04147	0.75060	0.07709	1237	1
0.21998	0.47243	0.02686	0.86312	0.05057	0.31526	0.79342	0.78204	0.32768	0.31407	1238	2
0.51164	0.86804	0.19340	0.80865	0.36402	0.46867	0.41993	0.53761	0.46904	0.72515	1239	3
0.59416	0.20948	0.79348	0.96033	0.57784	0.24738	0.54299	0.63179	0.27421	0.61391	1240	1
0.31281	0.00510	0.23270	0.12220	0.77923	0.20432	0.12268	0.13968	0.21332	0.79565	1241	2
0.60750	0.09082	0.59832	0.56029	0.65041	0.66451	0.63164	0.61351	0.78314	0.13309	1242	3
0.39299	0.52522	0.36879	0.68911	0.95981	0.59890	0.39003	0.20539	0.75097	0.96496	1243	1
0.79388	0.32575	0.88061	0.64492	0.92447	0.29163	0.30256	0.24238	0.07495	0.41151	1244	2
0.02753	0.41734	0.68990	0.57900	0.19333	0.79980	0.24885	0.74633	0.27015	0.49910	1245	3
0.36351	0.75866	0.18177	0.86554	0.11844	0.45650	0.62407	0.65966	0.18754	0.45158	1246	1
0.36198	0.28639	0.75686	0.48296	0.78622	0.24970	0.78564	0.75936	0.51119	0.48439	1247	2
0.63622	0.19434	0.29487	0.72069	0.60442	0.93997	0.06256	0.53893	0.38160	0.12561	1248	3
0.31501	0.26923	0.97971	0.20847	0.70287	0.39378	0.15000	0.84106	0.04825	0.60674	1249	1
0.82803	0.66298	0.59496	0.18912	0.63414	0.92261	0.76821	0.85397	0.96304	0.33515	1250	2
0.22562	0.71862	0.69140	0.08325	0.48045	0.56038	0.03684	0.36634	0.87814	0.01132	1251	3
0.59774	0.40526	0.20780	0.84899	0.10651	0.30802	0.72988	0.03888	0.92666	0.70336	1252	1
0.90054	0.68554	0.82540	0.54781	0.57518	0.54744	0.05292	0.01315	0.97134	0.27326	1253	2
0.25956	0.86013	0.17270	0.01465	0.28181	0.20441	0.45555	0.57241	0.32920	0.08200	1254	3
0.21836	0.73193	0.60256	0.71917	0.79653	0.94464	0.87509	0.91397	0.94281	0.01108	1255	1
0.06769	0.43522	0.25538	0.92261	0.34983	0.84561	0.33412	0.51683	0.79669	0.65429	1256	2
0.94662	0.10462	0.13450	0.20652	0.98553	0.72341	0.60494	0.21528	0.49785	0.17399	1257	3
0.47981	0.34208	0.56795	0.49681	0.25764	0.73272	0.33522	0.04370	0.07273	0.91424	1258	1
0.92782	0.80187	0.34883	0.95981	0.59355	0.12583	0.22776	0.32707	0.80953	0.53407	1259	2
0.80508	0.27686	0.65136	0.72616	0.70330	0.27793	0.20331	0.47688	0.01450	0.30461	1260	3
0.29109	0.56365	0.14319	0.43300	0.31770	0.38343	0.58083	0.64238	0.48436	0.41505	1261	1
0.14310	0.22800	0.17728	0.18387	0.70193	0.73138	0.80193	0.88437	0.94183	0.79427	1262	2
0.84542	0.31721	0.17402	0.84307	0.44905	0.29731	0.73772	0.00919	0.27168	0.18839	1263	3
0.02060	0.19236	0.92544	0.72112	0.63018	0.67229	0.76476	0.75039	0.74615	0.17594	1264	1
0.31056	0.10868	0.18604	0.80578	0.08997	0.21107	0.21506	0.73559	0.17377	0.56847	1265	2
0.63094	0.08039	0.19199	0.86547	0.15580	0.84631	0.10947	0.75878	0.66570	0.36637	1266	3
0.54244	0.05258	0.28947	0.12973	0.89718	0.40733	0.90777	0.40892	0.11249	0.23759	1267	1
0.08393	0.59249	0.28672	0.95593	0.95767	0.62917	0.97082	0.21870	0.13269	0.48924	1268	2
0.40858	0.32984	0.09030	0.04999	0.50578	0.45940	0.15879	0.31120	0.80868	0.83245	1269	3
0.57149	0.34675	0.27357	0.54527	0.64357	0.89923	0.10889	0.16456	0.59926	0.02292	1270	1
0.47053	0.76617	0.08078	0.68227	0.29203	0.56932	0.87027	0.71117	0.03088	0.82321	1271	2
0.85549	0.04047	0.61199	0.10132	0.77132	0.59883	0.34953	0.66073	0.74770	0.79373	1272	3
0.12891	0.02145	0.19556	0.97894	0.62951	0.42347	0.06168	0.81457	0.86950	0.31632	1273	1
0.98419	0.92581	0.85473	0.53853	0.37953	0.76681	0.61187	0.34263	0.99252	0.09595	1274	2
0.38774	0.92227	0.94024	0.96866	0.29600	0.59703	0.78161	0.65386	0.19221	0.31251	1275	3
0.64351	0.38096	0.05875	0.61034	0.93469	0.32267	0.68068	0.72561	0.67885	0.72069	1276	1
0.89401	0.96731	0.99835	0.56008	0.18720	0.03827	0.77920	0.69890	0.93786	0.45097	1277	2
0.04920	0.85897	0.06497	0.69481	0.10007	0.38429	0.37883	0.31230	0.88516	0.17335	1278	3
0.40907	0.53902	0.72341	0.69140	0.99292	0.66469	0.84176	0.46910	0.40397	0.77120	1279	1
0.78628	0.99384	0.30375	0.00351	0.23377	0.39964	0.29633	0.03037	0.23515	0.86258	1280	2
0.36793	0.85058	0.42149	0.10685	0.99261	0.60112	0.20447	0.92932	0.18494	0.52376	1281	3
0.50206	0.14679	0.28162	0.74572	0.02078	0.87466	0.73244	0.03143	0.62609	0.54048	1282	1
0.68242	0.16108	0.83154	0.54146	0.62639	0.09217	0.93881	0.94967	0.91675	0.56093	1283	2
0.85894	0.17310	0.40623	0.27903	0.14670	0.97766	0.00671	0.38261	0.27900	0.77676	1284	3
0.44502	0.28925	0.70879	0.59499	0.99762	0.61943	0.72542	0.61162	0.48460	0.33879	1285	1
0.65310	0.69042	0.30534	0.77737	0.41832	0.80230	0.79571	0.68181	0.01791	0.74651	1286	2
0.68929	0.95734	0.91839	0.07703	0.96316	0.25510	0.91845	0.64043	0.84982	0.06201	1287	3
0.50560	0.63100	0.29609	0.44792	0.23801	0.56990	0.65099	0.12815	0.18320	0.11447	1288	1
0.86294	0.99619	0.94455	0.10370	0.96829	0.78335	0.30668	0.74636	0.15177	0.00208	1289	2
0.03192	0.35777	0.16108	0.82818	0.83758	0.55217	0.35536	0.07889	0.08658	0.29572	1290	3
0.17051	0.94327	0.22233	0.72762	0.28129	0.62011	0.47859	0.15476	0.24201	0.52116	1291	1
0.89639	0.12662	0.88723	0.19419	0.17838	0.99643	0.27302	0.62365	0.41288	0.87478	1292	2
0.44099	0.06406	0.19788	0.38237	0.78552	0.06342	0.19681	0.10752	0.30573	0.83169	1293	3
0.65722	0.17518	0.52382	0.61153	0.92364	0.83349	0.35014	0.20743	0.47575	0.46409	1294	1
0.67724	0.32896	0.52333	0.92276	0.98349	0.90484	0.68886	0.61586	0.72765	0.02402	1295	2
0.80944	0.22007	0.81591	0.65996	0.38908	0.45039	0.92218	0.83422	0.73269	0.78338	1296	3
0.94345	0.37599	0.29267	0.54173	0.37086	0.93332	0.26008	0.24665	0.85833	0.39274	1297	1
0.93088	0.64367	0.76934	0.36332	0.87884	0.30869	0.98401	0.88128	0.46648	0.24058	1298	2
0.74648	0.99164	0.72509	0.34599	0.83535	0.36323	0.13504	0.22324	0.83697	0.59291	1299	3
0.33799	0.15122	0.80389	0.35563	0.31159	0.68960	0.07907	0.05631	0.03864	0.79653	1300	1
0.56780	0.14014	0.20164	0.87048	0.23734	0.71728	0.93377	0.62169	0.12723	0.65789	1301	2
0.15790	0.18043	0.65004	0.81475	0.54482	0.34745	0.46440	0.52864	0.62160	0.39357	1302	3
0.70199	0.07318	0.06183	0.31394	0.82870	0.19565	0.68880	0.94421	0.92221	0.40947	1303	1
0.22239	0.84368	0.64681	0.19504	0.30195	0.35273	0.70650	0.76507	0.81536	0.73009	1304	2
0.05805	0.55037	0.06616	0.77645	0.66515	0.06299	0.80993	0.85073	0.07443	0.29215	1305	3
0.69073	0.68520	0.59563	0.28990	0.10953	0.90548	0.36576	0.10236	0.05542	0.66222	1306	1
0.08008	0.70299	0.93075	0.27992	0.66979	0.08399	0.90201	0.33000	0.70827	0.16221	1307	2
0.80706	0.03360	0.82748	0.65569	0.15049	0.40095	0.92489	0.58718	0.21790	0.01325	1308	3
0.44304	0.57103	0.84078	0.85327	0.50246	0.53920	0.84268	0.09116	0.16926	0.06330	1309	1
0.69881	0.23160	0.63897	0.92837	0.43931	0.52840	0.61745	0.11490	0.32814	0.07297	1310	2
0.68041	0.84555	0.34852	0.46309	0.89270	0.85199	0.02631	0.45753	0.46852	0.51939	1311	3
0.62255	0.52376	0.75405	0.06372	0.22623	0.68416	0.31339	0.39848	0.77905	0.56752	1312	1
0.39961	0.84729	0.56255	0.07154	0.59127	0.35823	0.18000	0.54341	0.87680	0.37687	1313	2
0.56313	0.88372	0.96695	0.03296	0.03577	0.48073	0.11728	0.79864	0.96545	0.38096	1314	3
0.24162	0.27296	0.03381	0.60219	0.59752	0.25001	0.65795	0.99554	0.82559	0.72643	1315	1
0.59270	0.56230	0.62343	0.00430	0.24650	0.63250	0.83566	0.54662	0.74093	0.81060	1316	2
0.24097	0.74023	0.24580	0.09543	0.81808	0.22382	0.62096	0.07993	0.77105	0.93640	1317	3
0.89578	0.63732	0.09601	0.54244	0.61800	0.99985	0.96982	0.39085	0.60292	0.63622	1318	1
0.74230	0.66286	0.11399	0.83459	0.81362	0.86575	0.00678	0.39610	0.17704	0.32868	1319	2
0.86651	0.34678	0.90951	0.85662	0.67138	0.07263	0.39030	0.19864	0.01251	0.78536	1320	3
0.52998	0.48714	0.40156	0.72396	0.78976	0.30369	0.69762	0.99908	0.27348	0.52852	1321	1
0.18442	0.48637	0.67324	0.62899	0.32951	0.67464	0.34935	0.54411	0.75573	0.87536	1322	2
0.32667	0.82092	0.45732	0.70006	0.48805	0.15888	0.79125	0.21107	0.74642	0.01914	1323	3
0.27519	0.65291	0.47636	0.45405	0.72332	0.16935	0.98712	0.81381	0.75140	0.41368	1324	1
0.31742	0.48643	0.18204	0.45738	0.13425	0.32713	0.38206	0.90399	0.01599	0.93319	1325	2
0.06192	0.61443	0.90194	0.42094	0.57030	0.94977	0.98865	0.86117	0.21308	0.93780	1326	3
0.85537	0.02838	0.62990	0.26975	0.09870	0.62157	0.75774	0.53343	0.25864	0.61107	1327	1
0.41435	0.58864	0.31669	0.86941	0.03159	0.49184	0.54744	0.74102	0.57070	0.87542	1328	2
0.00525	0.70803	0.15030	0.18873	0.42650	0.80782	0.41856	0.70650	0.82943	0.95880	1329	3
0.20081	0.71096	0.59239	0.85064	0.45381	0.75430	0.29182	0.55535	0.05777	0.40718	1330	1
0.08121	0.51509	0.47774	0.40016	0.89264	0.06333	0.82507	0.56362	0.24119	0.13547	1331	2
0.35078	0.47295	0.91498	0.32496	0.90188	0.20499	0.33030	0.94171	0.37147	0.11213	1332	3
0.83493	0.22837	0.67458	0.02014	0.73904	0.39134	0.28040	0.75616	0.35667	0.60231	1333	1
0.83276	0.41292	0.83786	0.62670	0.88913	0.25568	0.07282	0.23554	0.31071	0.67788	1334	2
0.45015	0.05664	0.33384	0.11188	0.74932	0.02152	0.85406	0.30113	0.94958	0.06403	1335	3
0.95474	0.83975	0.23579	0.22779	0.21079	0.38609	0.98300	0.83737	0.79943	0.45628	1336	1
0.00061	0.89065	0.94806	0.20423	0.81787	0.32795	0.75219	0.09394	0.29112	0.33445	1337	2
0.89319	0.87100	0.31510	0.33198	0.28773	0.73876	0.91870	0.81649	0.20042	0.14634	1338	3
0.52669	0.69756	0.85015	0.09366	0.66903	0.29615	0.04215	0.36076	0.91827	0.65667	1339	1
0.85675	0.56685	0.33711	0.32975	0.92544	0.46596	0.21677	0.28220	0.32698	0.38493	1340	2
0.38759	0.08985	0.63317	0.21055	0.88327	0.07007	0.13651	0.83135	0.23975	0.50993	1341	3
0.79083	0.44105	0.21036	0.64623	0.89590	0.60952	0.17780	0.55382	0.05756	0.52745	1342	1
0.04508	0.59853	0.45454	0.33122	0.88598	0.61034	0.94290	0.91412	0.13642	0.43403	1343	2
0.02976	0.12986	0.60860	0.01270	0.24778	0.79550	0.10791	0.66085	0.96054	0.39869	1344	3
0.93542	0.68316	0.13135	0.91699	0.05551	0.99521	0.08634	0.65413	0.21165	0.90243	1345	1
0.80221	0.50066	0.77001	0.69347	0.75137	0.52409	0.57320	0.20429	0.83462	0.29600	1346	2
0.58486	0.00925	0.43306	0.86120	0.60668	0.39525	0.11026	0.75588	0.84878	0.77541	1347	3
0.99631	0.98108	0.63478	0.69869	0.38441	0.33702	0.02332	0.11093	0.57213	0.02561	1348	1
0.62624	0.02475	0.47743	0.92611	0.40571	0.25324	0.06180	0.45134	0.73107	0.36485	1349	2
0.09113	0.39027	0.47639	0.51497	0.26557	0.64266	0.44075	0.31092	0.25019	0.25312	1350	3
0.87161	0.36616	0.63668	0.64998	0.37330	0.70031	0.36857	0.49541	0.98123	0.64119	1351	1
0.66018	0.05329	0.68352	0.38499	0.94101	0.48079	0.17124	0.87091	0.85690	0.95016	1352	2
0.09812	0.12635	0.85916	0.00662	0.63158	0.73952	0.41240	0.06919	0.57582	0.61455	1353	3
0.35331	0.47984	0.84863	0.66677	0.43074	0.00827	0.59261	0.61312	0.55870	0.21757	1354	1
0.70290	0.51491	0.81356	0.59777	0.05173	0.22849	0.70675	0.87304	0.19181	0.42067	1355	2
0.76379	0.38893	0.81915	0.30454	0.94165	0.98627	0.77721	0.75243	0.91473	0.26707	1356	3
0.88330	0.94208	0.76174	0.65996	0.35810	0.19208	0.08380	0.18992	0.14057	0.14338	1357	1
0.08585	0.36018	0.86828	0.94226	0.65169	0.05087	0.80535	0.58184	0.94488	0.84225	1358	2
0.49892	0.05811	0.56594	0.66732	0.44511	0.49629	0.79785	0.20136	0.54637	0.90460	1359	3
0.97009	0.89377	0.64071	0.71072	0.47368	0.04849	0.88476	0.73833	0.45747	0.86029	1360	1
0.27137	0.77868	0.73748	0.81121	0.06351	0.41472	0.95022	0.33576	0.42503	0.25291	1361	2
0.48177	0.15925	0.03027	0.21995	0.20304	0.21622	0.93338	0.07981	0.54320	0.55556	1362	3
0.47835	0.82803	0.93225	0.13791	0.53194	0.11899	0.14371	0.93194	0.81939	0.38279	1363	1
0.56954	0.21580	0.64544	0.78780	0.95709	0.48979	0.78112	0.70498	0.64101	0.90677	1364	2
0.79781	0.83084	0.80016	0.62603	0.62996	0.62423	0.77105	0.99783	0.64739	0.21451	1365	3
0.94952	0.98367	0.01868	0.43611	0.31120	0.71957	0.64702	0.14661	0.08264	0.62786	1366	1
0.45912	0.48418	0.59404	0.98431	0.32936	0.22074	0.84457	0.34642	0.41969	0.86703	1367	2
0.81222	0.74938	0.21683	0.68590	0.03888	0.07578	0.04813	0.27021	0.52217	0.50551	1368	3
0.35694	0.84106	0.44469	0.45173	0.51924	0.92343	0.77322	0.88992	0.48238	0.55458	1369	1
0.25752	0.48512	0.00735	0.68239	0.86135	0.42482	0.79611	0.90887	0.15598	0.36274	1370	2
0.28419	0.23603	0.70818	0.38057	0.38160	0.96982	0.99319	0.37309	0.94134	0.43840	1371	3
0.86483	0.76394	0.23811	0.68139	0.11298	0.95709	0.23801	0.76574	0.14078	0.43144	1372	1
0.94052	0.88513	0.29157	0.88391	0.57372	0.89853	0.85803	0.32765	0.92474	0.46467	1373	2
0.30378	0.55174	0.58583	0.42848	0.72958	0.84838	0.39784	0.61538	0.11441	0.41368	1374	3
0.87231	0.69060	0.36369	0.32902	0.87310	0.23865	0.69491	0.52828	0.33934	0.72021	1375	1
0.39271	0.65786	0.33030	0.46175	0.46443	0.23551	0.17402	0.33500	0.22687	0.01428	1376	2
0.00070	0.28202	0.35649	0.95761	0.44197	0.34202	0.43327	0.73214	0.77749	0.33671	1377	3
0.51030	0.12452	0.31001	0.86978	0.73980	0.28791	0.25050	0.79733	0.58715	0.22510	1378	1
0.89380	0.82513	0.66399	0.41414	0.36683	0.38914	0.71181	0.98267	0.73046	0.47548	1379	2
0.76699	0.33757	0.71572	0.53591	0.03897	0.65572	0.87640	0.15567	0.53243	0.14246	1380	3
0.43873	0.62920	0.94473	0.46391	0.62972	0.10022	0.87030	0.25904	0.76504	0.42302	1381	1
0.84271	0.13868	0.87811	0.40007	0.24586	0.07648	0.17142	0.55336	0.62578	0.59917	1382	2
0.07132	0.08478	0.43370	0.68148	0.16755	0.18265	0.73238	0.75283	0.81893	0.32963	1383	3
0.89642	0.72124	0.70608	0.76943	0.83782	0.42131	0.11292	0.78750	0.78860	0.39207	1384	1
0.21775	0.96271	0.17075	0.39131	0.17542	0.04587	0.58583	0.55242	0.27171	0.62157	1385	2
0.45463	0.59017	0.93130	0.20914	0.33854	0.96133	0.86047	0.95981	0.47401	0.38682	1386	3
0.10581	0.60533	0.55083	0.64150	0.31022	0.81527	0.26603	0.01749	0.94739	0.61827	1387	1
0.68444	0.36787	0.81594	0.04450	0.93686	0.13651	0.57500	0.64464	0.28770	0.28062	1388	2
0.60149	0.04230	0.10288	0.49205	0.95123	0.17591	0.74938	0.62362	0.70482	0.38615	1389	3
0.95749	0.72695	0.47948	0.00546	0.67760	0.60762	0.38813	0.60582	0.96207	0.30445	1390	1
0.22703	0.56066	0.90378	0.39863	0.17310	0.07788	0.16266	0.55913	0.77242	0.35966	1391	2
0.11142	0.23106	0.50084	0.04526	0.13138	0.87243	0.67818	0.59374	0.09024	0.64617	1392	3
0.01721	0.76177	0.53267	0.97360	0.58861	0.83407	0.61486	0.85519	0.48305	0.76147	1393	1
0.31477	0.36546	0.95218	0.86389	0.94879	0.22773	0.30900	0.25352	0.52623	0.87524	1394	2
0.36946	0.63555	0.97333	0.90500	0.71612	0.64150	0.75713	0.33018	0.56563	0.35249	1395	3
0.94153	0.53801	0.52065	0.16788	0.20563	0.35847	0.98810	0.67623	0.85699	0.15104	1396	1
0.54436	0.68383	0.36937	0.31501	0.02927	0.05844	0.47789	0.12986	0.64971	0.54335	1397	2
0.36171	0.33213	0.87420	0.19813	0.94586	0.33482	0.39991	0.62319	0.85342	0.49544	1398	3
0.97311	0.62334	0.03967	0.33940	0.34419	0.46715	0.63878	0.14451	0.13913	0.39845	1399	1
0.05460	0.79333	0.92785	0.55571	0.82723	0.29884	0.27110	0.95618	0.30586	0.91092	1400	2
0.02747	0.70049	0.65966	0.20838	0.70095	0.05445	0.25776	0.08432	0.11109	0.56383	1401	3
0.94980	0.02957	0.16651	0.85867	0.27763	0.62188	0.02329	0.30329	0.15067	0.62593	1402	1
0.40922	0.14844	0.01459	0.61132	0.39546	0.34129	0.04602	0.49397	0.39665	0.65001	1403	2
0.40358	0.90805	0.68081	0.25941	0.06671	0.81384	0.17023	0.49287	0.29414	0.24845	1404	3
0.81469	0.81817	0.23203	0.62523	0.31797	0.79211	0.70443	0.48827	0.49959	0.10138	1405	1
0.71618	0.12815	0.07193	0.35520	0.70016	0.96567	0.11536	0.78588	0.03974	0.10862	1406	2
0.03113	0.51427	0.89828	0.98965	0.25449	0.53575	0.88595	0.48949	0.50893	0.08298	1407	3
0.59618	0.45344	0.88208	0.52217	0.54219	0.00626	0.50584	0.43855	0.52538	0.57253	1408	1
0.12094	0.06772	0.96643	0.00784	0.30729	0.72887	0.23057	0.74816	0.66210	0.41612	1409	2
0.47844	0.38234	0.70608	0.20447	0.07337	0.55541	0.79962	0.62648	0.07651	0.60772	1410	3
0.85000	0.67559	0.86142	0.85675	0.09079	0.59310	0.37855	0.92785	0.71477	0.09415	1411	1
0.10205	0.04001	0.64156	0.18986	0.18870	0.65300	0.20145	0.26093	0.88156	0.38191	1412	2
0.01633	0.53984	0.68862	0.58583	0.85919	0.65737	0.36857	0.53624	0.77334	0.40971	1413	3
0.25394	0.57207	0.23280	0.40278	0.94360	0.14707	0.62474	0.72942	0.89572	0.17627	1414	1
0.83560	0.33634	0.95233	0.58724	0.22181	0.23658	0.32667	0.48274	0.74682	0.22407	1415	2
0.08490	0.82134	0.56502	0.24619	0.65291	0.02112	0.83450	0.09095	0.37986	0.39427	1416	3
0.03925	0.54494	0.68993	0.81735	0.60292	0.67788	0.85272	0.54445	0.07398	0.41087	1417	1
0.90439	0.56926	0.66546	0.02368	0.75018	0.44194	0.42836	0.75799	0.98019	0.94757	1418	2
0.84210	0.17228	0.42888	0.55196	0.10138	0.40550	0.01019	0.02145	0.88223	0.00455	1419	3
0.85940	0.12293	0.86718	0.47279	0.31245	0.80963	0.81210	0.19547	0.75509	0.80004	1420	1
0.43486	0.89850	0.87161	0.95563	0.90768	0.29612	0.32597	0.36320	0.23411	0.08527	1421	2
0.40532	0.52913	0.29221	0.94076	0.65777	0.59062	0.82492	0.66942	0.05570	0.95141	1422	3
0.15885	0.17862	0.71563	0.24686	0.93304	0.41517	0.70577	0.04617	0.61843	0.93142	1423	1
0.97317	0.19633	0.10996	0.23441	0.92074	0.21549	0.17191	0.57482	0.66631	0.64132	1424	2
0.01816	0.33106	0.51442	0.74035	0.80834	0.64589	0.67223	0.48546	0.34129	0.47078	1425	3
0.74084	0.20658	0.72720	0.67501	0.01325	0.82202	0.31916	0.37532	0.11032	0.05564	1426	1
0.68621	0.14274	0.98575	0.54704	0.90811	0.24219	0.83126	0.26026	0.97409	0.56212	1427	2
0.91400	0.09775	0.56600	0.38917	0.87616	0.12546	0.00790	0.68548	0.52916	0.31581	1428	3
0.66250	0.02368	0.67324	0.21409	0.55617	0.83663	0.97327	0.43550	0.51408	0.13761	1429	1
0.42289	0.39778	0.58602	0.36778	0.42781	0.19715	0.04437	0.52660	0.03897	0.03256	1430	2
0.73620	0.24165	0.36805	0.08536	0.06922	0.93460	0.71529	0.25990	0.41462	0.73843	1431	3
0.44169	0.69225	0.20670	0.32353	0.11682	0.43217	0.52104	0.28782	0.97278	0.20573	1432	1
0.41258	0.26774	0.19642	0.66369	0.79464	0.42616	0.09064	0.02286	0.14017	0.47353	1433	2
0.63598	0.50630	0.78671	0.87838	0.48390	0.48814	0.12571	0.42366	0.91299	0.75036	1434	3
0.45842	0.76495	0.77923	0.75661	0.79846	0.14689	0.99179	0.35029	0.40333	0.93411	1435	1
0.54530	0.78237	0.31565	0.11261	0.64013	0.47563	0.69512	0.41868	0.92175	0.43168	1436	2
0.22300	0.25028	0.37049	0.68654	0.36018	0.01837	0.87304	0.72140	0.73968	0.09387	1437	3
0.00656	0.23472	0.47545	0.00647	0.06732	0.18204	0.66836	0.05164	0.87451	0.48924	1438	1
0.89077	0.96222	0.38050	0.34632	0.93060	0.80044	0.61950	0.48723	0.57677	0.72744	1439	2
0.02487	0.36232	0.72677	0.80532	0.64711	0.60970	0.59755	0.48906	0.30329	0.73162	1440	3
0.32148	0.96414	0.18964	0.38224	0.70815	0.98578	0.98798	0.17283	0.45344	0.37690	1441	1
0.99768	0.40101	0.57732	0.84014	0.32435	0.60979	0.37089	0.24061	0.65627	0.38328	1442	2
0.63518	0.01575	0.66005	0.28471	0.49153	0.86840	0.52657	0.34336	0.54588	0.39909	1443	3
0.69878	0.99664	0.68777	0.83438	0.31208	0.89334	0.30519	0.50673	0.37922	0.46464	1444	1
0.19694	0.24305	0.25019	0.66884	0.96326	0.31721	0.37901	0.81613	0.15638	0.12378	1445	2
0.92843	0.87985	0.97214	0.22819	0.24351	0.20008	0.76360	0.95050	0.72594	0.98645	1446	3
0.15854	0.13834	0.13977	0.52547	0.06143	0.28596	0.88003	0.49968	0.32154	0.65462	1447	1
0.23551	0.32426	0.34828	0.55165	0.17725	0.90722	0.45506	0.42393	0.70299	0.74001	1448	2
0.21305	0.92193	0.27018	0.72423	0.59569	0.59059	0.34776	0.64098	0.19559	0.34382	1449	3
0.61855	0.66909	0.29521	0.37797	0.86288	0.85839	0.07166	0.68145	0.05573	0.96426	1450	1
0.71838	0.79583	0.70748	0.54979	0.76318	0.98560	0.98025	0.76193	0.36549	0.47206	1451	2
0.61092	0.68734	0.87320	0.88818	0.17200	0.69500	0.42012	0.61003	0.70162	0.67101	1452	3
0.84637	0.12186	0.23383	0.55263	0.72167	0.07035	0.26087	0.06690	0.75387	0.16459	1453	1
0.65786	0.08118	0.36308	0.57808	0.10193	0.47060	0.70357	0.00897	0.51683	0.90997	1454	2
0.91357	0.05460	0.57378	0.49528	0.87533	0.05698	0.78066	0.60198	0.26603	0.07486	1455	3
0.19001	0.88525	0.18097	0.13941	0.25770	0.82971	0.11011	0.44917	0.88290	0.75390	1456	1
0.54964	0.66048	0.16126	0.67595	0.02939	0.93039	0.88214	0.94729	0.83773	0.86718	1457	2
0.30094	0.05954	0.22446	0.04587	0.21876	0.53227	0.36421	0.24400	0.89911	0.28620	1458	3
0.86026	0.05463	0.85430	0.40983	0.07077	0.03241	0.03214	0.72420	0.03885	0.02924	1459	1
0.43422	0.05325	0.30689	0.87539	0.69707	0.60524	0.39723	0.06284	0.66735	0.37165	1460	2
0.24006	0.58681	0.50276	0.95025	0.32972	0.60134	0.32933	0.69793	0.89090	0.04617	1461	3
0.98657	0.62004	0.83575	0.90023	0.89190	0.90228	0.79336	0.21812	0.55544	0.49126	1462	1
0.99258	0.60677	0.77645	0.63042	0.27979	0.29685	0.05255	0.75701	0.05277	0.46702	1463	2
0.23325	0.66686	0.39131	0.97571	0.94870	0.35273	0.16706	0.15775	0.84518	0.42317	1464	3
0.41264	0.84167	0.15851	0.50703	0.73189	0.24363	0.65658	0.55129	0.03250	0.89505	1465	1
0.48213	0.41722	0.36207	0.25910	0.92740	0.68181	0.12876	0.19370	0.67141	0.05039	1466	2
0.48842	0.91556	0.51176	0.28718	0.17844	0.62300	0.12137	0.06906	0.58052	0.43321	1467	3
0.86221	0.67016	0.29298	0.78991	0.18668	0.88198	0.99426	0.99829	0.65841	0.07685	1468	1
0.87841	0.04282	0.12302	0.81976	0.44450	0.34495	0.06107	0.93524	0.92044	0.61599	1469	2
0.65343	0.43590	0.10288	0.46242	0.59096	0.21827	0.89468	0.89908	0.15973	0.93252	1470	3
0.32029	0.42689	0.63268	0.93228	0.30168	0.83157	0.49910	0.71093	0.97458	0.35865	1471	1
0.56362	0.73019	0.82733	0.42253	0.44517	0.04767	0.44325	0.50414	0.50789	0.64974	1472	2
0.12769	0.39500	0.75472	0.89520	0.20109	0.44282	0.71526	0.97696	0.23942	0.95547	1473	3
0.85897	0.80752	0.04288	0.41935	0.56499	0.23423	0.61480	0.68856	0.17991	0.99124	1474	1
0.93097	0.80068	0.19468	0.29371	0.78188	0.57637	0.07181	0.48119	0.46791	0.65786	1475	2
0.75439	0.61562	0.62969	0.14325	0.38768	0.44118	0.99426	0.47319	0.28532	0.61132	1476	3
0.31843	0.72512	0.67046	0.58986	0.31108	0.97241	0.22385	0.13190	0.81457	0.86407	1477	1
0.96966	0.75146	0.02768	0.08136	0.53041	0.08124	0.05084	0.82788	0.28257	0.53160	1478	2
0.53435	0.00842	0.44337	0.15436	0.71184	0.25459	0.62087	0.11805	0.59975	0.45128	1479	3
0.85800	0.70074	0.64370	0.92212	0.70190	0.20652	0.59383	0.92901	0.33021	0.71245	1480	1
0.88952	0.64248	0.26499	0.05136	0.33537	0.23908	0.70580	0.93768	0.34941	0.28169	1481	2
0.01315	0.64159	0.56471	0.03958	0.37391	0.11881	0.06580	0.90408	0.17914	0.00128	1482	3
0.04126	0.55602	0.14637	0.35575	0.13337	0.04178	0.71715	0.61577	0.26637	0.41340	1483	1
0.76131	0.59429	0.23441	0.08951	0.11899	0.98212	0.83077	0.59340	0.01205	0.23927	1484	2
0.79888	0.82391	0.85568	0.28501	0.38734	0.51619	0.50139	0.89297	0.78945	0.04791	1485	3
0.44365	0.19758	0.24879	0.24760	0.01993	0.21827	0.11197	0.36079	0.13645	0.80715	1486	1
0.61025	0.83120	0.55052	0.92709	0.65035	0.05213	0.24082	0.66594	0.39692	0.74514	1487	2
0.89682	0.89349	0.92679	0.12165	0.05835	0.96701	0.73687	0.48433	0.93731	0.39210	1488	3
0.38694	0.42378	0.45170	0.84484	0.05841	0.26749	0.50426	0.46135	0.31019	0.93698	1489	1
0.03616	0.80136	0.81317	0.86911	0.88760	0.39171	0.34452	0.15842	0.99600	0.25642	1490	2
0.82321	0.57637	0.96371	0.33900	0.66701	0.62352	0.52577	0.22388	0.25413	0.27146	1491	3
0.94952	0.06275	0.76873	0.55040	0.89694	0.11225	0.21265	0.63842	0.78127	0.78936	1492	1
0.86499	0.60942	0.14899	0.65038	0.96912	0.49513	0.11844	0.20032	0.93054	0.81787	1493	2
0.40620	0.93838	0.80508	0.25043	0.97281	0.54585	0.35963	0.55919	0.81875	0.62340	1494	3
0.48631	0.48622	0.96210	0.88275	0.25135	0.72781	0.12912	0.20026	0.36018	0.66430	1495	1
0.18903	0.43785	0.31953	0.99857	0.86386	0.43751	0.07831	0.95859	0.74532	0.09641	1496	2
0.42805	0.22108	0.14945	0.92792	0.94443	0.21192	0.84036	0.01523	0.75103	0.93963	1497	3
0.15424	0.76431	0.88678	0.01846	0.55535	0.36106	0.55782	0.03732	0.15445	0.34059	1498	1
0.05588	0.93039	0.22199	0.17371	0.62337	0.50591	0.22587	0.27726	0.04733	0.78991	1499	2
0.42659	0.35456	0.26322	0.34004	0.55998	0.47224	0.74929	0.18665	0.63887	0.77963	1500	3
0.99374	0.55712	0.40562	0.27680	0.81506	0.03937	0.46583	0.53801	0.81722	0.34153	1501	1
0.63527	0.79617	0.76098	0.30305	0.53075	0.29502	0.13215	0.31437	0.93649	0.31535	1502	2
0.68889	0.80099	0.97705	0.78069	0.26823	0.92795	0.62822	0.85003	0.63396	0.18174	1503	3
0.59713	0.40272	0.64660	0.98514	0.10239	0.82226	0.53710	0.00131	0.58641	0.98511	1504	1
0.56499	0.28419	0.89016	0.86114	0.84286	0.93008	0.92224	0.63115	0.60787	0.38810	1505	2
0.35334	0.72878	0.72198	0.08472	0.36753	0.71197	0.68166	0.51912	0.00092	0.37104	1506	3
0.91900	0.48546	0.10007	0.97952	0.67473	0.57839	0.43034	0.09323	0.22498	0.63796	1507	1
0.96615	0.80517	0.74276	0.29035	0.89398	0.86096	0.57524	0.24039	0.35951	0.54268	1508	2
0.21873	0.47240	0.49040	0.72585	0.77181	0.01544	0.72533	0.01675	0.14823	0.42933	1509	3
0.98111	0.37638	0.83120	0.66744	0.68905	0.13620	0.44945	0.47288	0.23154	0.81372	1510	1
0.95712	0.96417	0.81036	0.63216	0.69842	0.56633	0.27778	0.15232	0.13804	0.94421	1511	2
0.96203	0.92145	0.53920	0.09391	0.01779	0.54598	0.36988	0.24866	0.33384	0.09479	1512	3
0.71902	0.75546	0.52794	0.23832	0.50365	0.57845	0.06149	0.03030	0.74834	0.58586	1513	1
0.00424	0.73876	0.71810	0.27610	0.48061	0.63146	0.18610	0.09964	0.32899	0.12320	1514	2
0.61745	0.03296	0.00537	0.19053	0.54997	0.56047	0.26197	0.46001	0.95398	0.72115	1515	3
0.63277	0.87698	0.85128	0.37568	0.25694	0.36042	0.97565	0.35063	0.07123	0.35051	1516	1
0.75524	0.61580	0.90304	0.65474	0.39879	0.15113	0.49474	0.49953	0.36628	0.65914	1517	2
0.99124	0.19275	0.00589	0.77938	0.92151	0.30430	0.63805	0.96124	0.20554	0.76989	1518	3
0.86807	0.65093	0.21809	0.82540	0.40849	0.94943	0.43980	0.17753	0.19269	0.39726	1519	1
0.72826	0.31675	0.06024	0.04242	0.73867	0.37931	0.79635	0.44792	0.52678	0.46416	1520	2
0.80557	0.79482	0.86425	0.81146	0.20206	0.73742	0.29844	0.74837	0.59661	0.16651	1521	3
0.48750	0.80886	0.36238	0.53722	0.84198	0.93353	0.66054	0.91739	0.00455	0.15571	1522	1
0.00668	0.41298	0.19877	0.68032	0.65972	0.12677	0.97821	0.76135	0.61406	0.30638	1523	2
0.40709	0.28440	0.47685	0.83801	0.20423	0.46095	0.01086	0.74227	0.88070	0.53954	1524	3
0.62511	0.82794	0.40294	0.94147	0.59343	0.16059	0.41285	0.72597	0.28333	0.50145	1525	1
0.53539	0.79226	0.17560	0.37358	0.80538	0.72365	0.95621	0.91104	0.74493	0.68096	1526	2
0.46162	0.14759	0.12223	0.25056	0.75927	0.90127	0.92355	0.65419	0.14353	0.91037	1527	3
0.56880	0.22593	0.32929	0.37837	0.90332	0.56343	0.62398	0.58278	0.99548	0.25867	1528	1
0.35923	0.70482	0.27277	0.61574	0.36384	0.53612	0.02673	0.26044	0.75857	0.21867	1529	2
0.81835	0.04950	0.85492	0.67403	0.81506	0.18412	0.43825	0.87835	0.59072	0.93536	1530	3
0.21744	0.63945	0.41969	0.88693	0.72112	0.03192	0.59627	0.10175	0.42299	0.14682	1531	1
0.81075	0.11881	0.37672	0.31190	0.11344	0.18595	0.14185	0.43898	0.49794	0.63573	1532	2
0.28187	0.65450	0.63430	0.80969	0.21595	0.86929	0.78457	0.43791	0.70547	0.44435	1533	3
0.43065	0.87991	0.75631	0.60848	0.64650	0.13303	0.21876	0.78399	0.74572	0.01471	1534	1
0.86572	0.47697	0.23585	0.42476	0.23060	0.88839	0.61043	0.09400	0.98654	0.90173	1535	2
0.01016	0.72570	0.14747	0.60442	0.28480	0.93530	0.87323	0.99823	0.48616	0.89593	1536	3
0.15873	0.05551	0.32444	0.09452	0.19001	0.77764	0.61858	0.10617	0.64672	0.41111	1537	1
0.27186	0.79180	0.73366	0.47877	0.80432	0.82617	0.22187	0.78118	0.97290	0.96219	1538	2
0.28086	0.02515	0.51103	0.93780	0.38298	0.23572	0.51817	0.43153	0.06125	0.60704	1539	3
0.53136	0.97348	0.80230	0.94949	0.80947	0.21714	0.85482	0.38838	0.86163	0.47942	1540	1
0.23569	0.47121	0.75109	0.95376	0.71453	0.33897	0.20573	0.50395	0.05780	0.11844	1541	2
0.06632	0.44404	0.31422	0.19138	0.10419	0.21073	0.42219	0.49687	0.73894	0.33470	1542	3
0.92102	0.52312	0.68801	0.61705	0.04651	0.14493	0.07926	0.91699	0.99310	0.96344	1543	1
0.05744	0.45711	0.62267	0.30335	0.41606	0.05255	0.40239	0.52559	0.28611	0.17029	1544	2
0.85195	0.80966	0.41249	0.22443	0.28211	0.06372	0.04971	0.01453	0.10520	0.11762	1545	3
0.00784	0.71249	0.49953	0.85510	0.88018	0.30448	0.70803	0.44203	0.98379	0.89444	1546	1
0.75356	0.30671	0.04422	0.77483	0.85086	0.02795	0.15571	0.67153	0.29740	0.78790	1547	2
0.04761	0.06858	0.12406	0.54543	0.18934	0.01938	0.28636	0.58681	0.76388	0.35041	1548	3
0.67840	0.60897	0.04199	0.66375	0.75021	0.99286	0.18818	0.04480	0.00974	0.42201	1549	1
0.02902	0.88122	0.19108	0.50346	0.81637	0.69945	0.36964	0.54659	0.51518	0.42512	1550	2
0.80615	0.15638	0.64876	0.97351	0.80020	0.79775	0.23112	0.57625	0.33500	0.98639	1551	3
0.81915	0.75082	0.79431	0.26310	0.21467	0.31861	0.53264	0.60753	0.84860	0.37828	1552	1
0.58083	0.44743	0.37742	0.64028	0.26691	0.92016	0.52446	0.02905	0.03482	0.54210	1553	2
0.69594	0.95911	0.24128	0.94287	0.40416	0.19089	0.21256	0.81973	0.02826	0.67354	1554	3
0.34239	0.76955	0.94430	0.27946	0.51176	0.15354	0.55541	0.83844	0.61275	0.65154	1555	1
0.25422	0.37642	0.45668	0.66210	0.84756	0.96579	0.84851	0.20441	0.47539	0.09299	1556	2
0.10837	0.47865	0.55559	0.95047	0.82189	0.74032	0.78481	0.55800	0.09977	0.64580	1557	3
0.72756	0.12110	0.12903	0.72469	0.02429	0.53133	0.29591	0.13498	0.74999	0.41588	1558	1
0.66262	0.35850	0.95419	0.64208	0.07892	0.99106	0.91424	0.68316	0.70946	0.28526	1559	2
0.13230	0.75185	0.25843	0.60155	0.60808	0.10743	0.67312	0.42302	0.41789	0.44319	1560	3
0.60656	0.09168	0.13196	0.76000	0.42177	0.92132	0.10047	0.63265	0.01801	0.84350	1561	1
0.14042	0.27479	0.26063	0.24332	0.65377	0.30918	0.29548	0.14057	0.70864	0.64916	1562	2
0.52974	0.37291	0.11460	0.39747	0.55953	0.93747	0.02356	0.16956	0.82656	0.14649	1563	3
0.08686	0.74612	0.28391	0.75426	0.70067	0.46254	0.85366	0.71029	0.37031	0.24085	1564	1
0.95575	0.69628	0.72509	0.67031	0.89142	0.10215	0.21455	0.04312	0.36052	0.59825	1565	2
0.01804	0.75164	0.89554	0.95877	0.19791	0.95300	0.49236	0.29417	0.62850	0.90759	1566	3
0.21986	0.34751	0.73144	0.89770	0.08918	0.01172	0.54921	0.13230	0.96399	0.72372	1567	1
0.18757	0.54472	0.79290	0.89178	0.15842	0.88885	0.94580	0.01239	0.65438	0.04038	1568	2
0.93439	0.63286	0.28611	0.90988	0.29926	0.81558	0.31413	0.87271	0.94385	0.26087	1569	3
0.90548	0.12348	0.69710	0.74413	0.44749	0.86007	0.38585	0.02350	0.44926	0.70409	1570	1
0.19828	0.87490	0.06226	0.26420	0.61956	0.40974	0.75130	0.24793	0.72091	0.33265	1571	2
0.14725	0.02872	0.08374	0.29444	0.61269	0.07419	0.13959	0.99728	0.55138	0.14222	1572	3
0.20722	0.20789	0.99350	0.65056	0.00845	0.33552	0.48732	0.12662	0.94369	0.73025	1573	1
0.82888	0.14393	0.90844	0.35838	0.66063	0.65050	0.93207	0.01117	0.47069	0.09656	1574	2
0.42015	0.70284	0.02356	0.26722	0.28156	0.41432	0.75387	0.22642	0.72155	0.83905	1575	3
0.15400	0.27842	0.98199	0.28681	0.68764	0.35325	0.81048	0.40229	0.25929	0.72213	1576	1
0.93875	0.85391	0.77221	0.44923	0.35243	0.65007	0.80520	0.48610	0.63298	0.23832	1577	2
0.93997	0.81478	0.15311	0.04410	0.76989	0.54616	0.40693	0.60506	0.12195	0.37941	1578	3
0.25617	0.95740	0.52269	0.32936	0.37382	0.43056	0.43937	0.12732	0.66588	0.50615	1579	1
0.32814	0.20237	0.95328	0.89764	0.01975	0.64846	0.69460	0.50700	0.47472	0.08469	1580	2
0.03119	0.41469	0.43858	0.81402	0.93570	0.55885	0.02899	0.18702	0.74526	0.26038	1581	3
0.78567	0.57735	0.86102	0.24998	0.21430	0.87439	0.89471	0.35319	0.35636	0.89984	1582	1
0.04364	0.49016	0.41478	0.65456	0.97580	0.14585	0.96829	0.80151	0.00546	0.96753	1583	2
0.80422	0.29130	0.84179	0.64495	0.90243	0.53685	0.68999	0.73067	0.59999	0.04260	1584	3
0.98819	0.55541	0.46974	0.89572	0.55968	0.89581	0.94201	0.02408	0.46281	0.55010	1585	1
0.20249	0.62899	0.31904	0.47856	0.39647	0.69710	0.40107	0.66427	0.67071	0.99939	1586	2
0.26191	0.35118	0.08493	0.48210	0.18604	0.81515	0.92346	0.45717	0.24436	0.32450	1587	3
0.43822	0.49702	0.23362	0.44642	0.55535	0.44118	0.28214	0.35502	0.57515	0.42036	1588	1
0.40266	0.29786	0.39799	0.30427	0.77358	0.87686	0.30659	0.47966	0.03018	0.29975	1589	2
0.83630	0.36439	0.34693	0.25883	0.76443	0.56459	0.59163	0.59246	0.74996	0.08011	1590	3
0.33345	0.38649	0.65520	0.46547	0.98575	0.67098	0.07978	0.35166	0.86459	0.36912	1591	1
0.13935	0.23624	0.44490	0.65438	0.01920	0.94650	0.59493	0.37184	0.33488	0.68313	1592	2
0.07038	0.68053	0.83056	0.05014	0.04987	0.57256	0.44636	0.97751	0.99234	0.42543	1593	3
0.28654	0.94211	0.59810	0.24396	0.51878	0.39448	0.15488	0.74783	0.73675	0.79641	1594	1
0.04938	0.96081	0.81655	0.17612	0.72655	0.45872	0.79885	0.60762	0.87719	0.93155	1595	2
0.82730	0.51964	0.13520	0.21598	0.67516	0.24146	0.06626	0.45567	0.89084	0.69076	1596	3
0.72823	0.54378	0.09394	0.61068	0.58547	0.50566	0.45305	0.26188	0.05774	0.97708	1597	1
0.87600	0.97580	0.48527	0.43400	0.94485	0.47557	0.79083	0.33131	0.12580	0.37089	1598	2
0.62050	0.80520	0.28599	0.73269	0.24439	0.09684	0.04807	0.15436	0.99792	0.35276	1599	3
0.01404	0.20560	0.54570	0.95846	0.38926	0.68477	0.74889	0.06140	0.03830	0.57671	1600	1
0.41725	0.43999	0.50371	0.12152	0.72720	0.37394	0.01862	0.90146	0.58715	0.67370	1601	2
0.04523	0.35081	0.73144	0.52333	0.36943	0.59682	0.82400	0.29496	0.28361	0.03616	1602	3
0.35286	0.98968	0.88858	0.55452	0.59731	0.46175	0.04572	0.79449	0.44801	0.08237	1603	1
0.01111	0.37919	0.36253	0.99911	0.28217	0.49660	0.23627	0.64711	0.68856	0.75185	1604	2
0.47124	0.66875	0.25861	0.69317	0.02268	0.89773	0.89236	0.91806	0.70626	0.56355	1605	3
0.37217	0.16550	0.54546	0.37349	0.74310	0.30119	0.44188	0.62712	0.59291	0.60121	1606	1
0.94870	0.02094	0.26432	0.24088	0.42894	0.29826	0.53001	0.39512	0.38002	0.40114	1607	2
0.76147	0.85611	0.20505	0.28062	0.12354	0.57494	0.21329	0.02136	0.82565	0.03345	1608	3
0.12973	0.43706	0.96057	0.85211	0.89624	0.79250	0.96271	0.54067	0.04450	0.80932	1609	1
0.21656	0.79760	0.42302	0.61080	0.84701	0.26460	0.55818	0.76250	0.22211	0.14255	1610	2
0.43202	0.06500	0.20054	0.57479	0.95688	0.25462	0.65398	0.20435	0.92846	0.26856	1611	3
0.29652	0.81149	0.73922	0.23109	0.35166	0.43709	0.63198	0.81631	0.08856	0.89911	1612	1
0.77657	0.14429	0.75881	0.10746	0.94940	0.86676	0.96448	0.08435	0.09812	0.59810	1613	2
0.98956	0.09565	0.57228	0.34898	0.12513	0.79983	0.30107	0.11740	0.52007	0.82098	1614	3
0.69970	0.29481	0.58846	0.65178	0.58568	0.04263	0.50475	0.29273	0.88580	0.29575	1615	1
0.81829	0.53395	0.41560	0.54933	0.71786	0.28596	0.51244	0.08496	0.97830	0.86547	1616	2
0.80297	0.79263	0.11969	0.64226	0.88699	0.24442	0.81091	0.95422	0.21839	0.17679	1617	3
0.04822	0.69549	0.96478	0.03690	0.14109	0.48527	0.12644	0.74984	0.03531	0.82263	1618	1
0.69695	0.36290	0.00555	0.13398	0.14548	0.72289	0.24827	0.11948	0.00299	0.84289	1619	2
0.40629	0.30439	0.83303	0.11487	0.55614	0.20164	0.36848	0.02411	0.68969	0.99240	1620	3
0.09583	0.52196	0.22111	0.12992	0.06763	0.71282	0.55046	0.77410	0.22501	0.01212	1621	1
0.21509	0.46156	0.01099	0.43110	0.66042	0.91919	0.55629	0.14469	0.16086	0.42567	1622	2
0.21821	0.99915	0.92254	0.62896	0.75503	0.11487	0.89874	0.22419	0.91556	0.24198	1623	3
0.34968	0.39985	0.72658	0.02319	0.67769	0.45756	0.25855	0.82183	0.56868	0.51167	1624	1
0.15116	0.27018	0.97205	0.67565	0.67980	0.19492	0.94916	0.64071	0.64434	0.07578	1625	2
0.92270	0.05335	0.86148	0.69356	0.35734	0.59819	0.54186	0.12394	0.40355	0.19160	1626	3
0.33305	0.73321	0.53523	0.19355	0.31007	0.33213	0.71306	0.04285	0.69402	0.14447	1627	1
0.10422	0.22263	0.58092	0.74593	0.89038	0.96216	0.46135	0.63018	0.19419	0.58107	1628	2
0.81222	0.55834	0.65697	0.88272	0.54234	0.34736	0.69732	0.50240	0.57265	0.25462	1629	3
0.98303	0.61684	0.33222	0.61428	0.14698	0.92154	0.45204	0.88168	0.27866	0.28159	1630	1
0.43678	0.74252	0.22181	0.96295	0.59658	0.44249	0.21058	0.84967	0.01996	0.99399	1631	2
0.87439	0.55397	0.86880	0.41585	0.14331	0.82510	0.77673	0.66289	0.08524	0.16306	1632	3
0.63280	0.40074	0.20566	0.04404	0.53047	0.28288	0.24183	0.66311	0.16446	0.88589	1633	1
0.98218	0.60076	0.45582	0.95898	0.14237	0.31971	0.68667	0.14435	0.82943	0.89798	1634	2
0.92627	0.82464	0.62468	0.90442	0.02911	0.25309	0.81750	0.82311	0.98675	0.62383	1635	3
0.82022	0.93301	0.91397	0.23728	0.29640	0.04874	0.45146	0.41798	0.03290	0.02893	1636	1
0.86557	0.34013	0.08750	0.45857	0.62639	0.41810	0.24308	0.41136	0.74590	0.41719	1637	2
0.29981	0.69817	0.65694	0.94174	0.23637	0.50856	0.91458	0.45601	0.77154	0.85064	1638	3
0.50075	0.49504	0.35755	0.69628	0.01404	0.22062	0.13630	0.23753	0.52516	0.97980	1639	1
0.88961	0.16080	0.37977	0.02103	0.51482	0.34462	0.72997	0.02539	0.05744	0.88754	1640	2
0.07535	0.60790	0.83108	0.87259	0.59517	0.44609	0.65694	0.77395	0.55272	0.19187	1641	3
0.75375	0.91284	0.55336	0.82266	0.30882	0.86813	0.93722	0.58824	0.26273	0.24839	1642	1
0.08768	0.20972	0.33750	0.73186	0.93783	0.48647	0.84057	0.77960	0.45433	0.96771	1643	2
0.27509	0.92917	0.38231	0.84466	0.28858	0.07471	0.03015	0.71981	0.99020	0.63927	1644	3
0.37739	0.40913	0.16861	0.04605	0.28547	0.43410	0.44185	0.39506	0.09381	0.35899	1645	1
0.86932	0.75054	0.38157	0.63054	0.05853	0.94644	0.17664	0.07550	0.29734	0.31547	1646	2
0.39348	0.71297	0.74203	0.24839	0.78027	0.03690	0.19413	0.98944	0.15754	0.42619	1647	3
0.49608	0.57448	0.22868	0.83758	0.07703	0.31794	0.74419	0.43800	0.68072	0.75494	1648	1
0.30055	0.33290	0.80584	0.44438	0.55541	0.04614	0.89087	0.54012	0.13947	0.90860	1649	2
0.77413	0.53557	0.04758	0.01047	0.46037	0.08863	0.78903	0.87530	0.72567	0.33277	1650	3
0.07907	0.50984	0.59090	0.58080	0.35295	0.98816	0.19596	0.82739	0.88287	0.22425	1651	1
0.10572	0.95672	0.78033	0.09122	0.57845	0.06156	0.66417	0.54180	0.82882	0.77975	1652	2
0.27580	0.88723	0.81603	0.05435	0.82324	0.89077	0.58867	0.22456	0.33457	0.83175	1653	3
0.71746	0.85211	0.80285	0.19660	0.84713	0.19071	0.40272	0.15308	0.89874	0.70446	1654	1
0.56111	0.46400	0.95346	0.54076	0.16227	0.99661	0.34950	0.36512	0.66903	0.48393	1655	2
0.02304	0.46339	0.44130	0.69433	0.62453	0.51759	0.03308	0.66558	0.44154	0.96207	1656	3
0.74926	0.15946	0.65996	0.32591	0.24314	0.99353	0.99359	0.46797	0.43693	0.40590	1657	1
0.21485	0.11057	0.54485	0.10962	0.61672	0.57851	0.48177	0.19275	0.93762	0.14917	1658	2
0.43739	0.52022	0.78048	0.92047	0.89795	0.79403	0.05722	0.60225	0.89624	0.92795	1659	3
0.48997	0.13828	0.77151	0.89285	0.69988	0.56407	0.22053	0.68892	0.91522	0.00751	1660	1
0.92059	0.60131	0.83016	0.23838	0.50615	0.39479	0.64464	0.67281	0.18049	0.60479	1661	2
0.81762	0.23920	0.74300	0.57964	0.56417	0.01151	0.31394	0.43162	0.62810	0.01663	1662	3
0.53780	0.55211	0.36116	0.12168	0.54616	0.84756	0.64022	0.40761	0.46184	0.35243	1663	1
0.65334	0.93554	0.72506	0.37529	0.08661	0.31172	0.02341	0.83438	0.74245	0.95770	1664	2
0.10633	0.93896	0.12058	0.49187	0.26572	0.87243	0.99356	0.12839	0.76379	0.63381	1665	3
0.50728	0.50020	0.98938	0.69366	0.83856	0.81188	0.62426	0.62056	0.94021	0.72887	1666	1
0.60005	0.33482	0.40541	0.90957	0.12790	0.14508	0.98260	0.58571	0.58123	0.22452	1667	2
0.77181	0.09842	0.51347	0.68282	0.63393	0.79510	0.59178	0.88998	0.84426	0.19422	1668	3
0.72814	0.20835	0.52120	0.82376	0.18867	0.78927	0.86184	0.63976	0.96301	0.59001	1669	1
0.71529	0.43141	0.17454	0.26823	0.52519	0.11826	0.81304	0.10920	0.17261	0.34675	1670	2
0.57051	0.64263	0.75051	0.29151	0.06223	0.10517	0.80123	0.06812	0.21360	0.40504	1671	3
0.04816	0.66332	0.09400	0.74447	0.15247	0.78924	0.97971	0.55699	0.52693	0.56755	1672	1
0.92599	0.91531	0.73727	0.45003	0.63085	0.06592	0.52275	0.28162	0.87045	0.24735	1673	2
0.96744	0.91250	0.28831	0.44731	0.85260	0.26481	0.81939	0.25611	0.72234	0.26136	1674	3
0.52986	0.47157	0.69341	0.52129	0.15458	0.61245	0.54009	0.22990	0.11264	0.99615	1675	1
0.08609	0.08856	0.28294	0.53716	0.43403	0.75082	0.32078	0.92257	0.06430	0.65093	1676	2
0.79653	0.32054	0.33412	0.63176	0.93808	0.27851	0.40840	0.27729	0.25770	0.96689	1677	3
0.15336	0.35649	0.84548	0.42473	0.02435	0.28495	0.60933	0.96390	0.47920	0.01028	1678	1
0.24406	0.38716	0.94775	0.22758	0.20994	0.17747	0.88989	0.33103	0.50240	0.31391	1679	2
0.97238	0.00851	0.49388	0.87103	0.89599	0.88473	0.62935	0.05731	0.90454	0.11927	1680	3
0.25642	0.85003	0.50667	0.36647	0.37165	0.88104	0.44172	0.00244	0.56398	0.73171	1681	1
0.42119	0.02615	0.93670	0.29188	0.67656	0.54042	0.28922	0.33943	0.84527	0.21931	1682	2
0.33998	0.99710	0.22568	0.66826	0.27131	0.22221	0.93252	0.08274	0.37803	0.98621	1683	3
0.98379	0.11225	0.10089	0.29939	0.85083	0.33549	0.22581	0.73815	0.50230	0.25312	1684	1
0.53047	0.62999	0.47371	0.20447	0.65950	0.55327	0.99350	0.11423	0.50932	0.30744	1685	2
0.69692	0.47542	0.90414	0.01038	0.95932	0.47499	0.84393	0.47890	0.37953	0.66845	1686	3
0.10627	0.54872	0.44523	0.10901	0.48280	0.48997	0.91070	0.33897	0.43162	0.17502	1687	1
0.91925	0.14753	0.42701	0.15409	0.40074	0.50352	0.78774	0.29563	0.77578	0.56749	1688	2
0.26502	0.14719	0.49779	0.19044	0.17161	0.67339	0.46446	0.80505	0.33302	0.52709	1689	3
0.82910	0.11567	0.64238	0.50978	0.24418	0.49367	0.50005	0.37812	0.06738	0.48360	1690	1
0.91903	0.65191	0.56197	0.32752	0.57808	0.58065	0.62239	0.91278	0.60289	0.92450	1691	2
0.05679	0.04981	0.35731	0.70562	0.95718	0.48668	0.02548	0.58696	0.18863	0.56581	1692	3
0.26624	0.03394	0.52947	0.92962	0.72106	0.91559	0.49223	0.18140	0.65676	0.70135	1693	1
0.35829	0.90738	0.52422	0.91021	0.45607	0.96628	0.71441	0.96750	0.21512	0.45299	1694	2
0.29273	0.12653	0.02631	0.24210	0.99356	0.61086	0.44047	0.51772	0.25507	0.63320	1695	3
0.73565	0.19602	0.57738	0.44804	0.38520	0.64663	0.98309	0.09345	0.45720	0.61879	1696	1
0.86334	0.97848	0.47694	0.77938	0.98962	0.97266	0.78350	0.76800	0.97293	0.15372	1697	2
0.91159	0.17615	0.95129	0.86990	0.03024	0.35652	0.78716	0.27235	0.96948	0.46837	1698	3
0.55596	0.97537	0.86550	0.66570	0.60659	0.99908	0.95709	0.83432	0.97565	0.65209	1699	1
0.56316	0.78362	0.43645	0.50951	0.77328	0.30015	0.96393	0.14316	0.88232	0.96841	1700	2
0.89688	0.75979	0.10062	0.16556	0.57869	0.40376	0.57082	0.13651	0.75799	0.88079	1701	3
0.22211	0.55467	0.52989	0.05805	0.49437	0.47603	0.10010	0.69799	0.46214	0.09156	1702	1
0.15204	0.48134	0.39042	0.18488	0.09894	0.37580	0.25330	0.70135	0.00198	0.00699	1703	2
0.24693	0.33427	0.43565	0.18717	0.82754	0.53572	0.08151	0.25867	0.30641	0.85669	1704	3
0.33201	0.40806	0.53264	0.02396	0.68499	0.60714	0.69488	0.65947	0.21061	0.33708	1705	1
0.77371	0.04849	0.87201	0.75237	0.67556	0.86297	0.98010	0.43989	0.57945	0.24586	1706	2
0.56514	0.43059	0.52797	0.16370	0.94507	0.61882	0.79366	0.43233	0.27250	0.24641	1707	3
0.05179	0.32298	0.34153	0.60741	0.89157	0.15479	0.43547	0.62966	0.69573	0.77978	1708	1
0.49690	0.48982	0.42128	0.36653	0.40129	0.91757	0.31138	0.38926	0.61516	0.34556	1709	2
0.07028	0.22794	0.02066	0.56166	0.53236	0.28608	0.18702	0.01883	0.35664	0.03241	1710	3
0.87066	0.45997	0.77789	0.87255	0.02509	0.01315	0.94555	0.25700	0.10196	0.41398	1711	1
0.88192	0.93188	0.92410	0.51094	0.59069	0.73824	0.91208	0.71056	0.34703	0.86666	1712	2
0.94589	0.51787	0.70067	0.97305	0.64235	0.82913	0.22318	0.06198	0.32972	0.13254	1713	3
0.53044	0.54424	0.50114	0.27363	0.61187	0.37376	0.02744	0.94110	0.99762	0.67162	1714	1
0.91131	0.52965	0.79473	0.74203	0.86349	0.53642	0.12391	0.88754	0.48268	0.14624	1715	2
0.98773	0.92917	0.32011	0.16309	0.10172	0.83779	0.61007	0.94324	0.71987	0.38325	1716	3
0.94769	0.48662	0.98523	0.20728	0.69555	0.34294	0.83721	0.22633	0.39961	0.48802	1717	1
0.00696	0.77099	0.99646	0.82754	0.13166	0.36769	0.09265	0.48350	0.51933	0.56954	1718	2
0.09778	0.52080	0.59511	0.74206	0.49205	0.26881	0.56078	0.21015	0.00998	0.89538	1719	3
0.29801	0.67299	0.02158	0.38884	0.04733	0.29231	0.89160	0.60460	0.89358	0.36116	1720	1
0.59890	0.53221	0.58910	0.95868	0.39677	0.43965	0.74651	0.49757	0.79550	0.05066	1721	2
0.93142	0.57060	0.64824	0.41160	0.68700	0.00180	0.62206	0.60381	0.02142	0.50932	1722	3
0.83462	0.95834	0.38954	0.88553	0.93838	0.92840	0.69958	0.10132	0.43321	0.27665	1723	1
0.37696	0.24036	0.48878	0.73305	0.01575	0.66945	0.05783	0.77941	0.64925	0.35163	1724	2
0.56206	0.71767	0.17096	0.70840	0.93115	0.67727	0.93744	0.93634	0.27677	0.71813	1725	3
0.08356	0.18574	0.98257	0.68600	0.58254	0.50645	0.49129	0.97562	0.58074	0.96762	1726	1
0.57076	0.85842	0.03952	0.85742	0.33906	0.53117	0.21488	0.36940	0.83142	0.54134	1727	2
0.00610	0.68114	0.38868	0.74551	0.70507	0.83175	0.64989	0.45769	0.17673	0.30454	1728	3
0.42912	0.94311	0.00327	0.72109	0.25877	0.91363	0.62145	0.55263	0.87979	0.18207	1729	1
0.98605	0.25559	0.46062	0.13031	0.78976	0.73690	0.82580	0.14856	0.77074	0.55586	1730	2
0.47557	0.70125	0.13968	0.76855	0.67800	0.17634	0.65694	0.82083	0.41408	0.17405	1731	3
0.39152	0.39680	0.45827	0.39122	0.69289	0.62832	0.37443	0.75765	0.40684	0.57216	1732	1
0.70959	0.98068	0.86691	0.36106	0.16559	0.15421	0.69231	0.93478	0.03116	0.58840	1733	2
0.92380	0.75741	0.65462	0.51628	0.52867	0.42753	0.23875	0.83374	0.80618	0.58696	1734	3
0.73959	0.52873	0.72460	0.03458	0.14957	0.95633	0.72103	0.45161	0.94702	0.61577	1735	1
0.99567	0.64440	0.99265	0.58553	0.83099	0.71105	0.65465	0.27305	0.96817	0.03815	1736	2
0.44383	0.63506	0.57076	0.53380	0.93915	0.52474	0.80810	0.00311	0.28611	0.32240	1737	3
0.58858	0.07282	0.04852	0.50533	0.47502	0.57070	0.69472	0.31346	0.31257	0.76641	1738	1
0.50017	0.16694	0.60100	0.37989	0.14713	0.99200	0.14219	0.76379	0.80309	0.11115	1739	2
0.99448	0.16550	0.95846	0.85424	0.26460	0.47615	0.80590	0.54619	0.76919	0.37153	1740	3
0.44142	0.02829	0.09613	0.25230	0.66930	0.36879	0.09809	0.88922	0.69161	0.91891	1741	1
0.34858	0.17936	0.46379	0.37138	0.59224	0.92056	0.99759	0.97668	0.72069	0.00873	1742	2
0.39232	0.57402	0.30473	0.96649	0.87613	0.59285	0.21461	0.20676	0.63796	0.68148	1743	3
0.35951	0.94018	0.73220	0.11872	0.07715	0.13047	0.83648	0.66524	0.20542	0.40535	1744	1
0.14435	0.01022	0.36641	0.32850	0.17411	0.47053	0.49507	0.93942	0.77468	0.09742	1745	2
0.14289	0.96673	0.11014	0.84841	0.58861	0.62194	0.90408	0.97909	0.28620	0.37919	1746	3
0.72463	0.31266	0.68279	0.64785	0.59233	0.54213	0.93625	0.74377	0.69097	0.22202	1747	1
0.56484	0.06565	0.46339	0.60625	0.55971	0.88293	0.87356	0.98712	0.99133	0.64086	1748	2
0.11536	0.69341	0.64150	0.18970	0.55055	0.40229	0.69207	0.84408	0.15586	0.92236	1749	3
0.00113	0.67824	0.26148	0.10309	0.99905	0.96448	0.86193	0.02820	0.73412	0.15973	1750	1
0.27985	0.14786	0.10038	0.34794	0.46538	0.50694	0.77828	0.54314	0.71078	0.72506	1751	2
0.91916	0.76046	0.06290	0.88491	0.10538	0.26093	0.21378	0.98505	0.61727	0.87628	1752	3
0.15122	0.11332	0.53740	0.82003	0.35032	0.99738	0.72454	0.89129	0.78726	0.08802	1753	1
0.18781	0.47734	0.55654	0.83264	0.89242	0.26121	0.37318	0.29368	0.52824	0.04077	1754	2
0.74075	0.76959	0.27293	0.56508	0.06671	0.57356	0.07974	0.79492	0.50633	0.62709	1755	3
0.52272	0.49321	0.81625	0.02396	0.72918	0.55177	0.99924	0.22129	0.43178	0.96075	1756	1
0.02094	0.01376	0.67067	0.82665	0.38060	0.94745	0.17743	0.34581	0.81597	0.32899	1757	2
0.97198	0.13880	0.92462	0.48714	0.20331	0.85281	0.98254	0.44224	0.76598	0.43739	1758	3
0.74093	0.64025	0.72308	0.00076	0.48317	0.90741	0.06699	0.65212	0.12244	0.28193	1759	1
0.84954	0.23658	0.62185	0.87896	0.21220	0.36906	0.51796	0.44469	0.34834	0.67318	1760	2
0.82913	0.75668	0.92807	0.63143	0.12983	0.52547	0.01715	0.95303	0.07227	0.95511	1761	3
0.02176	0.86541	0.13654	0.61751	0.68929	0.23615	0.89050	0.79809	0.69756	0.93088	1762	1
0.54057	0.96765	0.86279	0.31376	0.05502	0.53829	0.49818	0.29719	0.64071	0.55806	1763	2
0.95422	0.84616	0.85434	0.50175	0.87136	0.34407	0.13004	0.81347	0.17762	0.72625	1764	3
0.00421	0.35740	0.36100	0.78716	0.81851	0.43318	0.04855	0.56777	0.18302	0.51164	1765	1
0.42384	0.22907	0.98041	0.34800	0.51280	0.31852	0.19184	0.62777	0.87072	0.83496	1766	2
0.32722	0.80239	0.70028	0.99878	0.73946	0.27055	0.93295	0.13340	0.60524	0.56139	1767	3
0.30409	0.56438	0.85281	0.67586	0.95389	0.94220	0.81823	0.24271	0.58437	0.89523	1768	1
0.91183	0.64507	0.70510	0.41905	0.07498	0.77383	0.99713	0.90832	0.30985	0.56462	1769	2
0.32801	0.23743	0.06207	0.97385	0.44819	0.79632	0.73870	0.55061	0.90023	0.88742	1770	3
0.14158	0.26063	0.17219	0.39051	0.09870	0.71825	0.62676	0.10123	0.07349	0.48292	1771	1
0.23637	0.64943	0.03406	0.57646	0.65679	0.40434	0.36366	0.87722	0.66948	0.27186	1772	2
0.09290	0.54735	0.52467	0.79104	0.23621	0.14978	0.21577	0.43525	0.51241	0.61074	1773	3
0.21674	0.52522	0.23145	0.68398	0.71383	0.65899	0.62896	0.07373	0.86239	0.06626	1774	1
0.42827	0.87182	0.10050	0.79263	0.91339	0.46532	0.05060	0.11979	0.29194	0.57146	1775	2
0.03989	0.12915	0.63112	0.55568	0.77148	0.81338	0.14673	0.68896	0.17704	0.64348	1776	3
0.12723	0.50096	0.98242	0.99734	0.27360	0.88531	0.01709	0.35539	0.73669	0.11267	1777	1
0.79962	0.67061	0.63283	0.40867	0.42903	0.81811	0.31950	0.25227	0.31458	0.53148	1778	2
0.21165	0.05118	0.77462	0.73141	0.42079	0.35060	0.03543	0.65331	0.99698	0.23112	1779	3
0.66237	0.67995	0.05609	0.05258	0.95328	0.28538	0.57295	0.19987	0.32640	0.99661	1780	1
0.12143	0.98669	0.23362	0.77871	0.34367	0.37397	0.63033	0.75063	0.42842	0.65923	1781	2
0.53294	0.63668	0.38087	0.79223	0.69616	0.86108	0.36451	0.47438	0.93991	0.69100	1782	3
0.89657	0.69753	0.15830	0.33497	0.17817	0.87823	0.54173	0.40236	0.34062	0.24412	1783	1
0.04236	0.63066	0.88888	0.62856	0.61586	0.28632	0.12348	0.32954	0.26911	0.14603	1784	2
0.82247	0.18940	0.44615	0.46397	0.96393	0.55162	0.78329	0.83187	0.77117	0.25043	1785	3
0.76434	0.33778	0.86142	0.29048	0.30769	0.93008	0.77883	0.37156	0.81637	0.39244	1786	1
0.69411	0.91577	0.72192	0.83694	0.55098	0.75249	0.05396	0.12046	0.44133	0.11835	1787	2
0.06632	0.09149	0.49013	0.12720	0.45094	0.07315	0.03125	0.36769	0.17100	0.48878	1788	3
0.35578	0.78356	0.44456	0.03632	0.81356	0.49370	0.90960	0.31800	0.54970	0.70775	1789	1
0.50203	0.33103	0.65706	0.39372	0.07813	0.72604	0.02594	0.85382	0.31187	0.23939	1790	2
0.67244	0.86468	0.89923	0.20545	0.82623	0.53832	0.60030	0.55535	0.55980	0.56008	1791	3
0.15058	0.20801	0.23975	0.95975	0.57265	0.26051	0.58144	0.07202	0.91931	0.88290	1792	1
0.58873	0.84301	0.97986	0.32484	0.15943	0.13822	0.98047	0.93982	0.63829	0.20911	1793	2
0.80972	0.63259	0.09824	0.97406	0.80117	0.63756	0.63173	0.26963	0.60341	0.03278	1794	3
0.43254	0.72958	0.16953	0.89709	0.95062	0.44615	0.39686	0.51543	0.89969	0.07160	1795	1
0.44841	0.53993	0.40004	0.51494	0.28715	0.51186	0.03739	0.89074	0.45445	0.65133	1796	2
0.11866	0.87631	0.62392	0.32081	0.90658	0.13321	0.96191	0.06867	0.11393	0.94937	1797	3
0.82580	0.65911	0.43883	0.75826	0.83160	0.99469	0.42222	0.69137	0.82174	0.33744	1798	1
0.40907	0.81988	0.76476	0.73568	0.89404	0.24229	0.11756	0.06119	0.03336	0.67394	1799	2
0.68206	0.56496	0.60405	0.69448	0.48717	0.35606	0.19135	0.31022	0.72738	0.71099	1800	3
0.88638	0.98694	0.28916	0.61910	0.27415	0.80947	0.89679	0.47075	0.99469	0.92508	1801	1
0.40809	0.29426	0.65682	0.92544	0.29240	0.44792	0.38737	0.32517	0.82092	0.17331	1802	2
0.79604	0.79180	0.00137	0.91629	0.63765	0.28394	0.78838	0.82162	0.95291	0.75430	1803	3
0.59978	0.30793	0.96884	0.57295	0.67153	0.12879	0.54042	0.32780	0.28135	0.82653	1804	1
0.41432	0.15824	0.37294	0.98468	0.09622	0.27818	0.61168	0.18567	0.60295	0.84487	1805	2
0.40330	0.07993	0.88037	0.82952	0.90686	0.47215	0.16895	0.04636	0.57271	0.83197	1806	3
0.09763	0.99600	0.23753	0.13410	0.78732	0.67940	0.30705	0.43556	0.74560	0.03903	1807	1
0.05783	0.09452	0.83374	0.18311	0.58959	0.03885	0.08698	0.04926	0.45912	0.98932	1808	2
0.66991	0.66390	0.52712	0.04395	0.74749	0.65355	0.04904	0.53069	0.55367	0.16459	1809	3
0.54155	0.53282	0.43834	0.84710	0.45540	0.99551	0.17408	0.05942	0.18628	0.81793	1810	1
0.30403	0.95032	0.45497	0.83840	0.81173	0.57323	0.58757	0.11817	0.89489	0.69109	1811	2
0.72759	0.43022	0.12363	0.42607	0.51094	0.35960	0.76485	0.41163	0.23487	0.92120	1812	3
0.55373	0.60277	0.05261	0.10120	0.69399	0.40056	0.22425	0.22919	0.36772	0.24751	1813	1
0.95593	0.58571	0.53627	0.34993	0.85781	0.15317	0.31343	0.68328	0.55269	0.91525	1814	2
0.69213	0.93728	0.46617	0.61129	0.90585	0.55641	0.32963	0.35231	0.20615	0.53267	1815	3
0.42750	0.00424	0.33738	0.10617	0.11979	0.74545	0.48985	0.03067	0.67135	0.70363	1816	1
0.01294	0.55925	0.91894	0.07996	0.66912	0.80746	0.80755	0.66506	0.71014	0.64925	1817	2
0.32694	0.15394	0.55699	0.80273	0.88012	0.16651	0.36436	0.26127	0.61428	0.37873	1818	3
0.25132	0.72692	0.74627	0.67180	0.47908	0.20151	0.41325	0.70495	0.35740	0.39299	1819	1
0.08008	0.81848	0.16080	0.09162	0.03455	0.67306	0.83566	0.17374	0.00171	0.53148	1820	2
0.77950	0.38838	0.40870	0.58943	0.47417	0.58361	0.33106	0.26121	0.25340	0.52821	1821	3
0.65224	0.82687	0.98654	0.98578	0.46681	0.34681	0.95953	0.19657	0.25938	0.25047	1822	1
0.73443	0.42424	0.89019	0.50462	0.26859	0.72277	0.91830	0.76852	0.07514	0.58086	1823	2
0.29411	0.44121	0.70528	0.59917	0.95245	0.00803	0.33448	0.85726	0.33683	0.59185	1824	3
0.73333	0.12595	0.38713	0.11582	0.40422	0.58199	0.02100	0.98376	0.16568	0.18052	1825	1
0.64092	0.68407	0.96484	0.34248	0.69762	0.22422	0.19980	0.11213	0.84182	0.80114	1826	2
0.33317	0.44215	0.69469	0.61422	0.07761	0.76138	0.76897	0.22742	0.93509	0.48235	1827	3
0.57146	0.38627	0.37077	0.60460	0.41881	0.69613	0.40306	0.06946	0.99707	0.06809	1828	1
0.89080	0.02368	0.19669	0.33894	0.29893	0.64693	0.25452	0.97073	0.22422	0.70040	1829	2
0.73315	0.23698	0.46156	0.45216	0.36976	0.80169	0.89285	0.13590	0.32530	0.09644	1830	3
0.97934	0.59880	0.86529	0.40349	0.13865	0.29542	0.00336	0.04938	0.78799	0.28349	1831	1
0.13926	0.61681	0.33427	0.37770	0.22193	0.57964	0.89325	0.11814	0.46941	0.26872	1832	2
0.01788	0.70946	0.17652	0.57344	0.21833	0.58678	0.64180	0.28608	0.55351	0.76507	1833	3
0.74480	0.49525	0.07682	0.62770	0.20487	0.93381	0.41615	0.31101	0.05313	0.68862	1834	1
0.27018	0.34046	0.34831	0.17789	0.10187	0.67537	0.66805	0.80190	0.81042	0.81787	1835	2
0.40693	0.17417	0.66308	0.14249	0.41237	0.33897	0.26780	0.10303	0.98959	0.88122	1836	3
0.86853	0.47233	0.80694	0.33518	0.74346	0.27149	0.73309	0.79870	0.98865	0.54512	1837	1
0.13678	0.15796	0.46709	0.63811	0.68108	0.83074	0.20551	0.13086	0.14267	0.43269	1838	2
0.01950	0.08911	0.28806	0.27421	0.64827	0.78393	0.33747	0.09348	0.18052	0.53929	1839	3
0.04810	0.93197	0.05289	0.86242	0.94754	0.55892	0.40135	0.51381	0.74895	0.35096	1840	1
0.04773	0.67281	0.47911	0.03287	0.90237	0.85537	0.35069	0.18592	0.06348	0.73956	1841	2
0.90979	0.93033	0.39579	0.55617	0.48997	0.68728	0.86828	0.19944	0.50481	0.42799	1842	3
0.43333	0.71511	0.60866	0.31455	0.72802	0.32130	0.25861	0.14029	0.37886	0.61950	1843	1
0.70779	0.47472	0.19141	0.15040	0.96124	0.92007	0.00592	0.95242	0.72655	0.38533	1844	2
0.50017	0.27799	0.88946	0.78423	0.72069	0.12455	0.54616	0.06299	0.62413	0.73601	1845	3
0.12354	0.96481	0.40925	0.73132	0.61870	0.43651	0.92148	0.01627	0.48851	0.08444	1846	1
0.91061	0.13474	0.22117	0.58513	0.42378	0.21540	0.12049	0.45741	0.11402	0.17075	1847	2
0.33424	0.10199	0.74633	0.30409	0.65816	0.51521	0.68200	0.98105	0.14624	0.58229	1848	3
0.62310	0.52171	0.05921	0.35749	0.39763	0.97000	0.18204	0.23649	0.06705	0.89581	1849	1
0.04172	0.42775	0.13746	0.88696	0.05695	0.62883	0.15522	0.88668	0.15049	0.31416	1850	2
0.46904	0.03311	0.85571	0.54033	0.43889	0.15696	0.44856	0.67525	0.87368	0.59362	1851	3
0.13623	0.95734	0.97873	0.46602	0.83355	0.29090	0.59398	0.09445	0.55867	0.18455	1852	1
0.00488	0.68957	0.97906	0.23786	0.10651	0.98474	0.13919	0.08353	0.20243	0.96423	1853	2
0.90115	0.19071	0.21967	0.34339	0.12906	0.43590	0.62108	0.95694	0.14957	0.84762	1854	3
0.79601	0.71157	0.51830	0.43147	0.21070	0.25959	0.62450	0.48106	0.10010	0.04932	1855	1
0.16483	0.28181	0.98135	0.90863	0.01755	0.61361	0.77123	0.81799	0.54823	0.95831	1856	2
0.78829	0.02933	0.87848	0.81881	0.42085	0.18680	0.14866	0.05548	0.74239	0.60561	1857	3
0.30638	0.64681	0.85546	0.36540	0.45091	0.77944	0.24519	0.37437	0.26630	0.67528	1858	1
0.92410	0.06040	0.57305	0.06079	0.64895	0.84518	0.53050	0.68517	0.99112	0.05783	1859	2
0.52058	0.79342	0.54192	0.44456	0.24485	0.96133	0.03372	0.92984	0.06519	0.19730	1860	3
0.65850	0.78588	0.12033	0.71856	0.36476	0.86691	0.24873	0.30708	0.41435	0.06354	1861	1
0.24943	0.65218	0.98025	0.63482	0.51210	0.58525	0.06653	0.57271	0.54741	0.61388	1862	2
0.53209	0.65673	0.44911	0.66042	0.49873	0.35374	0.81893	0.41249	0.92578	0.22016	1863	3
0.18552	0.19062	0.63140	0.96188	0.44917	0.73989	0.54292	0.80908	0.38276	0.85162	1864	1
0.45677	0.36149	0.72063	0.22147	0.08908	0.56081	0.86697	0.45009	0.69924	0.94598	1865	2
0.75414	0.59236	0.06626	0.84826	0.88293	0.16205	0.10041	0.68191	0.07547	0.99777	1866	3
0.87066	0.98675	0.97278	0.89608	0.32923	0.37889	0.80682	0.41902	0.51521	0.06616	1867	1
0.48015	0.78143	0.51720	0.08393	0.48286	0.22434	0.97748	0.90802	0.67895	0.78158	1868	2
0.41838	0.60094	0.49269	0.84454	0.17203	0.14731	0.52724	0.43242	0.19483	0.13532	1869	3
0.14570	0.57378	0.54830	0.43977	0.04630	0.70547	0.82656	0.06360	0.36332	0.49550	1870	1
0.31309	0.79376	0.32432	0.99615	0.14664	0.82775	0.99539	0.53304	0.27842	0.02725	1871	2
0.14548	0.23716	0.50154	0.95486	0.76135	0.62551	0.33396	0.35008	0.24372	0.13672	1872	3
0.03616	0.20157	0.81689	0.02850	0.54488	0.07074	0.18180	0.54189	0.60405	0.82385	1873	1
0.94525	0.74004	0.87436	0.42854	0.85507	0.92669	0.30244	0.97116	0.37364	0.05109	1874	2
0.53127	0.55061	0.62041	0.00555	0.63259	0.20618	0.21464	0.22163	0.94299	0.53395	1875	3
0.05017	0.47157	0.28480	0.14945	0.53264	0.28114	0.35286	0.65236	0.31114	0.85977	1876	1
0.54863	0.24873	0.03516	0.95468	0.04288	0.68862	0.16822	0.53526	0.34803	0.67351	1877	2
0.38936	0.71340	0.18152	0.39143	0.61367	0.80676	0.90158	0.33470	0.16340	0.95056	1878	3
0.29618	0.05750	0.12064	0.16471	0.00735	0.02902	0.39283	0.28211	0.37089	0.23850	1879	1
0.52242	0.64461	0.95358	0.70864	0.77203	0.97266	0.56905	0.57317	0.51610	0.31520	1880	2
0.05329	0.87558	0.47056	0.48598	0.58107	0.74429	0.79159	0.89199	0.80483	0.10135	1881	3
0.57466	0.16117	0.59691	0.56069	0.78549	0.47517	0.67678	0.67156	0.15357	0.01309	1882	1
0.90393	0.16446	0.06006	0.41328	0.51830	0.35514	0.95099	0.65844	0.10929	0.36277	1883	2
0.30705	0.29124	0.59416	0.29920	0.70144	0.36613	0.98791	0.08496	0.97662	0.04364	1884	3
0.24494	0.04843	0.07166	0.23359	0.95483	0.96466	0.53124	0.19321	0.17219	0.68960	1885	1
0.22718	0.48708	0.16312	0.04666	0.32469	0.21390	0.34855	0.12110	0.02344	0.90780	1886	2
0.22633	0.61916	0.10581	0.01920	0.55296	0.44761	0.82247	0.38246	0.56633	0.17057	1887	3
0.14753	0.57555	0.53081	0.49937	0.93405	0.57918	0.38578	0.47176	0.00073	0.64046	1888	1
0.77902	0.47697	0.68230	0.74822	0.26591	0.78283	0.87320	0.62584	0.95630	0.72069	1889	2
0.09711	0.64779	0.38920	0.18537	0.63332	0.58635	0.91821	0.60521	0.23035	0.59474	1890	3
0.38694	0.03946	0.43937	0.33262	0.37745	0.55892	0.09748	0.64058	0.81188	0.56563	1891	1
0.99310	0.66958	0.18885	0.20869	0.24375	0.87194	0.23603	0.55184	0.41865	0.75964	1892	2
0.25968	0.64922	0.93588	0.83657	0.97317	0.18567	0.76681	0.61101	0.08466	0.83767	1893	3
0.97818	0.09406	0.42650	0.01120	0.14338	0.69112	0.90625	0.11307	0.15409	0.89166	1894	1
0.06149	0.01120	0.46355	0.66469	0.49968	0.84112	0.29267	0.96496	0.00333	0.81399	1895	2
0.83056	0.25712	0.58324	0.18329	0.95993	0.46373	0.25962	0.02554	0.53966	0.24284	1896	3
0.85339	0.99191	0.77505	0.00275	0.56813	0.68664	0.70705	0.55846	0.64476	0.82910	1897	1
0.35215	0.83758	0.86929	0.85464	0.52373	0.54100	0.21558	0.11170	0.86642	0.16517	1898	2
0.40407	0.31068	0.13446	0.29148	0.65767	0.38081	0.24561	0.54994	0.43641	0.39183	1899	3
0.14161	0.16282	0.43159	0.69610	0.98651	0.47435	0.60106	0.94781	0.73415	0.37336	1900	1
0.52684	0.15537	0.59618	0.01462	0.87609	0.42323	0.44145	0.74514	0.24699	0.53935	1901	2
0.65856	0.64183	0.18061	0.06464	0.51228	0.56697	0.61992	0.08087	0.52568	0.14728	1902	3
0.59749	0.25248	0.91864	0.58303	0.43284	0.35966	0.63427	0.69366	0.22089	0.95807	1903	1
0.98474	0.10584	0.89257	0.32176	0.44700	0.99054	0.62902	0.32572	0.64080	0.25480	1904	2
0.91058	0.42405	0.01892	0.59532	0.98172	0.37986	0.30213	0.31925	0.01321	0.90384	1905	3
0.18900	0.33897	0.74313	0.85681	0.37288	0.24693	0.87695	0.17328	0.39631	0.87677	1906	1
0.02942	0.16196	0.37495	0.25712	0.48830	0.33918	0.12162	0.36412	0.58144	0.45198	1907	2
0.70208	0.57906	0.92920	0.84710	0.95370	0.25736	0.36219	0.84149	0.99844	0.31513	1908	3
0.78704	0.25126	0.28077	0.23948	0.77978	0.73528	0.16279	0.42912	0.18986	0.10892	1909	1
0.60689	0.27097	0.53471	0.28541	0.97745	0.85965	0.46660	0.99988	0.49336	0.76553	1910	2
0.09299	0.97314	0.36183	0.75820	0.43199	0.67107	0.12516	0.89090	0.78335	0.31596	1911	3
0.25175	0.85272	0.29704	0.30607	0.50237	0.99466	0.52019	0.69970	0.10312	0.93561	1912	1
0.20389	0.91971	0.25642	0.15485	0.15107	0.33540	0.02087	0.47713	0.38630	0.87735	1913	2
0.09174	0.85614	0.42952	0.34156	0.51292	0.36375	0.95444	0.53975	0.85199	0.79009	1914	3
0.61257	0.95105	0.86908	0.76135	0.30522	0.03238	0.21146	0.78137	0.68337	0.84307	1915	1
0.16477	0.10343	0.15760	0.14002	0.99170	0.83825	0.19904	0.60030	0.89032	0.20454	1916	2
0.21250	0.32630	0.10257	0.32856	0.76321	0.29096	0.20444	0.49849	0.43806	0.87820	1917	3
0.10895	0.28040	0.12348	0.17566	0.81344	0.40162	0.97983	0.17551	0.42201	0.80795	1918	1
0.89459	0.53966	0.47496	0.80108	0.69573	0.08563	0.11563	0.66216	0.90548	0.64971	1919	2
0.12696	0.66814	0.31657	0.48277	0.36787	0.90670	0.17231	0.83618	0.64165	0.79647	1920	3
0.23090	0.89270	0.52721	0.71853	0.49611	0.70003	0.20426	0.66540	0.89526	0.26212	1921	1
0.80416	0.31388	0.68529	0.44499	0.31712	0.42817	0.86929	0.85342	0.58754	0.99896	1922	2
0.40333	0.33439	0.42839	0.02536	0.47606	0.26395	0.38594	0.34562	0.64156	0.27332	1923	3
0.18616	0.42293	0.08701	0.57079	0.39412	0.49239	0.81661	0.51561	0.31721	0.97577	1924	1
0.03223	0.60005	0.68432	0.56996	0.49327	0.49586	0.13092	0.91568	0.13556	0.32154	1925	2
0.02283	0.25217	0.73202	0.78652	0.64834	0.96496	0.87484	0.36836	0.31132	0.43181	1926	3
0.06174	0.17985	0.35582	0.07443	0.16684	0.68130	0.65325	0.02115	0.07733	0.89508	1927	1
0.58415	0.28703	0.77779	0.27836	0.04514	0.87814	0.66247	0.91025	0.51241	0.72567	1928	2
0.35810	0.14945	0.69326	0.85665	0.83703	0.41935	0.79681	0.70684	0.10291	0.27573	1929	3
0.95483	0.98279	0.23002	0.41441	0.82464	0.97882	0.03702	0.77425	0.90445	0.75533	1930	1
0.17707	0.39241	0.59319	0.08484	0.92505	0.16749	0.52556	0.57164	0.44316	0.18738	1931	2
0.21366	0.85162	0.80667	0.77779	0.52681	0.27842	0.57021	0.92749	0.04001	0.00226	1932	3
0.15674	0.24702	0.78347	0.84750	0.84979	0.11682	0.42296	0.89502	0.67046	0.18097	1933	1
0.40385	0.17655	0.92074	0.84283	0.08875	0.38603	0.67354	0.91903	0.42073	0.01502	1934	2
0.99188	0.10788	0.14319	0.81814	0.15726	0.42851	0.10767	0.01480	0.68960	0.28675	1935	3
0.70058	0.13373	0.43883	0.32447	0.92056	0.90600	0.53059	0.70833	0.13736	0.11332	1936	1
0.44630	0.01398	0.06381	0.79778	0.01941	0.36274	0.97147	0.73870	0.62893	0.96582	1937	2
0.68209	0.60405	0.37126	0.73345	0.36570	0.68117	0.49220	0.10477	0.67638	0.59441	1938	3
0.85949	0.75426	0.25715	0.91494	0.75805	0.33161	0.14557	0.06973	0.78835	0.89123	1939	1
0.11069	0.45537	0.14994	0.16709	0.45293	0.16315	0.09064	0.34986	0.29817	0.22217	1940	2
0.80322	0.52193	0.91729	0.76568	0.55040	0.40712	0.10211	0.02783	0.29997	0.59102	1941	3
0.12958	0.57698	0.65047	0.86831	0.34480	0.69085	0.32945	0.87313	0.89441	0.28132	1942	1
0.04517	0.64922	0.64202	0.27381	0.97305	0.31538	0.79604	0.84820	0.65807	0.48320	1943	2
0.28205	0.44707	0.61458	0.58281	0.39021	0.95819	0.40452	0.75317	0.72964	0.97662	1944	3
0.47536	0.45289	0.02036	0.55364	0.53932	0.44847	0.75475	0.33766	0.77441	0.33503	1945	1
0.25901	0.51460	0.62944	0.24717	0.18659	0.45280	0.51350	0.91510	0.97427	0.45955	1946	2
0.15162	0.72292	0.29246	0.55522	0.88754	0.92505	0.02109	0.67104	0.71508	0.67705	1947	3
0.78173	0.17710	0.31941	0.03732	0.55788	0.14664	0.90912	0.59560	0.43455	0.26289	1948	1
0.12049	0.88455	0.98776	0.77474	0.77575	0.23121	0.35606	0.40751	0.77548	0.20380	1949	2
0.52495	0.63515	0.90750	0.31046	0.85510	0.21970	0.85275	0.10648	0.38630	0.42503	1950	3
0.16984	0.36561	0.94806	0.81024	0.53938	0.47252	0.60765	0.00961	0.04910	0.69176	1951	1
0.48793	0.40526	0.80157	0.47017	0.48512	0.09809	0.62496	0.42879	0.91824	0.08457	1952	2
0.16932	0.20032	0.64168	0.04419	0.16807	0.76858	0.65175	0.64492	0.14716	0.46623	1953	3
0.71853	0.77215	0.36280	0.28684	0.07456	0.58815	0.24882	0.66787	0.69134	0.82739	1954	1
0.15494	0.40028	0.17490	0.23469	0.65767	0.82162	0.81191	0.55229	0.22422	0.94852	1955	2
0.79717	0.96173	0.51176	0.70467	0.17435	0.38713	0.08206	0.90121	0.52062	0.56639	1956	3
0.81405	0.12464	0.90667	0.29563	0.79424	0.19001	0.16346	0.75426	0.96750	0.31407	1957	1
0.98700	0.31593	0.32838	0.66576	0.91177	0.75246	0.93518	0.44990	0.68517	0.23621	1958	2
0.52693	0.18024	0.07318	0.04794	0.02564	0.29817	0.62905	0.39564	0.70446	0.79351	1959	3
0.45607	0.25101	0.30284	0.98337	0.49586	0.61003	0.87060	0.10562	0.37324	0.08322	1960	1
0.62139	0.88302	0.32881	0.22263	0.57750	0.71401	0.27097	0.49098	0.28666	0.64727	1961	2
0.47819	0.27998	0.39262	0.79519	0.98288	0.88363	0.34013	0.34336	0.16810	0.83270	1962	3
0.99637	0.81198	0.60875	0.49687	0.46925	0.72524	0.68761	0.36103	0.90463	0.34547	1963	1
0.01852	0.88098	0.54280	0.62789	0.20725	0.32603	0.81655	0.05210	0.98135	0.51402	1964	2
0.77102	0.48717	0.22053	0.84500	0.58724	0.74569	0.91903	0.54024	0.49065	0.98407	1965	3
0.61016	0.49242	0.82522	0.60430	0.28550	0.63332	0.57524	0.81436	0.33949	0.22568	1966	1
0.11530	0.50255	0.57036	0.98465	0.47029	0.58315	0.76913	0.43596	0.86615	0.46843	1967	2
0.92782	0.41652	0.85324	0.82437	0.59798	0.12384	0.78286	0.26539	0.43077	0.62056	1968	3
0.91879	0.14527	0.43001	0.20026	0.96475	0.09946	0.94952	0.52095	0.28904	0.49608	1969	1
0.96548	0.91223	0.62795	0.45112	0.65584	0.76266	0.54860	0.56441	0.81732	0.39344	1970	2
0.45308	0.03247	0.15168	0.32472	0.40471	0.29481	0.95254	0.34043	0.55785	0.86923	1971	3
0.22333	0.25864	0.47252	0.53334	0.75884	0.81298	0.09482	0.50764	0.22013	0.55159	1972	1
0.68511	0.79708	0.73571	0.16013	0.47398	0.34675	0.05841	0.11463	0.32875	0.16865	1973	2
0.81106	0.07083	0.21036	0.09516	0.85049	0.89608	0.70302	0.31578	0.28254	0.74987	1974	3
0.39686	0.35331	0.15839	0.11975	0.40593	0.63579	0.38392	0.21845	0.80169	0.32032	1975	1
0.87304	0.64837	0.24412	0.52516	0.47661	0.74020	0.59120	0.62615	0.71789	0.47151	1976	2
0.76806	0.77401	0.86590	0.37172	0.67739	0.28849	0.37794	0.31932	0.43202	0.08573	1977	3
0.24250	0.63854	0.69076	0.79504	0.25373	0.40046	0.37947	0.72143	0.74892	0.33589	1978	1
0.57775	0.31016	0.84008	0.26557	0.85311	0.26942	0.67083	0.45439	0.82354	0.00732	1979	2
0.73009	0.79550	0.22999	0.53993	0.75353	0.23084	0.29966	0.52586	0.24409	0.31443	1980	3
0.68175	0.58443	0.14322	0.32408	0.73666	0.55303	0.68340	0.82855	0.45976	0.84030	1981	1
0.95367	0.11573	0.82168	0.53117	0.20939	0.38887	0.80523	0.40028	0.45732	0.13596	1982	2
0.92129	0.48964	0.34730	0.57988	0.48436	0.40709	0.90191	0.61431	0.42897	0.00180	1983	3
0.11515	0.13260	0.94861	0.57283	0.95175	0.15534	0.73788	0.26722	0.77773	0.66298	1984	1
0.11969	0.82373	0.75426	0.53969	0.83840	0.31852	0.22535	0.53505	0.79995	0.06931	1985	2
0.63121	0.64946	0.54094	0.35350	0.97794	0.84945	0.70717	0.09738	0.39528	0.51943	1986	3
0.32340	0.19214	0.81368	0.55635	0.13514	0.59322	0.29136	0.51250	0.80410	0.85873	1987	1
0.02329	0.69408	0.23847	0.28419	0.56304	0.62065	0.83914	0.28867	0.28861	0.75225	1988	2
0.94302	0.20939	0.64394	0.89062	0.24519	0.16074	0.18665	0.15998	0.48073	0.11399	1989	3
0.97415	0.97479	0.14725	0.85403	0.31840	0.89935	0.55019	0.96902	0.44160	0.80691	1990	1
0.95120	0.52995	0.06293	0.24342	0.10144	0.61556	0.44865	0.40281	0.94128	0.33930	1991	2
0.95608	0.61980	0.74633	0.53459	0.60317	0.78640	0.50310	0.75436	0.69445	0.59877	1992	3
0.79357	0.74139	0.03519	0.04013	0.97113	0.02570	0.76437	0.00656	0.90887	0.80502	1993	1
0.33830	0.48115	0.10120	0.76455	0.69573	0.16370	0.40028	0.99289	0.13590	0.96167	1994	2
0.16849	0.64943	0.94086	0.24827	0.12818	0.54033	0.27277	0.29508	0.68987	0.25861	1995	3
0.37852	0.78414	0.04038	0.04517	0.63143	0.80663	0.77175	0.02680	0.44279	0.25425	1996	1
0.33250	0.98715	0.57344	0.00913	0.08258	0.32734	0.87695	0.83908	0.23289	0.37239	1997	2
0.00592	0.40385	0.45076	0.67922	0.11231	0.27955	0.41298	0.50319	0.07300	0.40617	1998	3
0.08701	0.07904	0.27229	0.86575	0.02228	0.87234	0.47206	0.39653	0.43220	0.45814	1999	1
0.80123	0.54988	0.34864	0.18268	0.39531	0.89602	0.62993	0.26456	0.71819	0.18467	2000	2
[truncated: 8,000 more rows]
