# Supplementary material for: QoS-aware service composition based on context-free grammar and skyline in service function chaining using genetic algorithm
Source: PeerJ Comput Sci. 2021 Jul 26;7:e603. doi: 10.7717/peerj-cs.603 (PMC8323722; doi:10.7717/peerj-cs.603)
Supplement: Supplemental Information 2 [file peerj-cs-07-603-s002.zip › data/randdataset-1.1.0/ChangeLog]

2008-03-04  Hannes Eder  <Hannes@HannesEder.net>

	* configure.ac: Version 1.1.0.
	Upgraded automake to 1.10.1.

	* src/randdataset.c: Include SEED as "sSEED" in the table name.

	* ChangeLog, COPYING, INSTALL, README and NEWS: Added.
