# Supplementary material for: QoS-aware service composition based on context-free grammar and skyline in service function chaining using genetic algorithm
Source: PeerJ Comput Sci. 2021 Jul 26;7:e603. doi: 10.7717/peerj-cs.603 (PMC8323722; doi:10.7717/peerj-cs.603)
Supplement: Supplemental Information 2 [file peerj-cs-07-603-s002.zip › data/randdataset-1.1.0/config.h.in]

/* config.h.in.  Generated from configure.ac by autoheader.  */

/* Define to 1 if you have the `basename' function. */
#undef HAVE_BASENAME

/* Define to 1 if you have the <float.h> header file. */
#undef HAVE_FLOAT_H

/* Define to 1 if you have the `getopt' function. */
#undef HAVE_GETOPT

/* Define to 1 if you have the <inttypes.h> header file. */
#undef HAVE_INTTYPES_H

/* Define to 1 if you have the <libgen.h> header file. */
#undef HAVE_LIBGEN_H

/* Define to 1 if you have the `m' library (-lm). */
#undef HAVE_LIBM

/* Define to 1 if your system has a GNU libc compatible `malloc' function, and
   to 0 otherwise. */
#undef HAVE_MALLOC

/* Define to 1 if you have the <memory.h> header file. */
#undef HAVE_MEMORY_H

/* Define to 1 if you have the `snprintf' function. */
#undef HAVE_SNPRINTF

/* Define to 1 if you have the `sqrt' function. */
#undef HAVE_SQRT

/* Define to 1 if you have the <stdint.h> header file. */
#undef HAVE_STDINT_H

/* Define to 1 if you have the <stdlib.h> header file. */
#undef HAVE_STDLIB_H

/* Define to 1 if you have the <strings.h> header file. */
#undef HAVE_STRINGS_H

/* Define to 1 if you have the <string.h> header file. */
#undef HAVE_STRING_H

/* Define to 1 if you have the <sys/stat.h> header file. */
#undef HAVE_SYS_STAT_H

/* Define to 1 if you have the <sys/types.h> header file. */
#undef HAVE_SYS_TYPES_H

/* Define to 1 if you have the <unistd.h> header file. */
#undef HAVE_UNISTD_H

/* Name of package */
#undef PACKAGE

/* Define to the address where bug reports for this package should be sent. */
#undef PACKAGE_BUGREPORT

/* Define to the full name of this package. */
#undef PACKAGE_NAME

/* Define to the full name and version of this package. */
#undef PACKAGE_STRING

/* Define to the one symbol short name of this package. */
#undef PACKAGE_TARNAME

/* Define to the version of this package. */
#undef PACKAGE_VERSION

/* Define to 1 if you have the ANSI C header files. */
#undef STDC_HEADERS

/* Version number of package */
#undef VERSION

/* Define to empty if `const' does not conform to ANSI C. */
#undef const

/* Define to rpl_malloc if the replacement function should be used. */
#undef malloc
