# Supplementary material for: QoS-aware service composition based on context-free grammar and skyline in service function chaining using genetic algorithm
Source: PeerJ Comput Sci. 2021 Jul 26;7:e603. doi: 10.7717/peerj-cs.603 (PMC8323722; doi:10.7717/peerj-cs.603)
Supplement: Supplemental Information 2 [file peerj-cs-07-603-s002.zip › data/randdataset-1.1.0/configure.ac]

AC_INIT([randdataset],[1.1.0],[Hannes@HannesEder.net])
AC_PREREQ([2.60])
AC_CONFIG_SRCDIR([src/randdataset.c])
AM_INIT_AUTOMAKE([-Wall -Werror foreign])
AC_PROG_CC
AC_C_CONST
AC_HEADER_STDC
AC_CHECK_HEADERS([float.h])
AC_CHECK_HEADERS([libgen.h])
AC_CHECK_HEADERS([stdlib.h])
AC_CHECK_HEADERS([string.h])
AC_CHECK_HEADERS([unistd.h])
AC_FUNC_MALLOC
AC_CHECK_FUNCS([basename])
AC_CHECK_FUNCS([getopt])
AC_CHECK_FUNCS([snprintf])
AC_CHECK_FUNCS([sqrt])
AC_CHECK_LIB(m,sqrt)
AC_CONFIG_HEADERS([config.h])
AC_CONFIG_FILES([Makefile src/Makefile])
AC_OUTPUT
