# Supplementary material for: QoS-aware service composition based on context-free grammar and skyline in service function chaining using genetic algorithm
Source: PeerJ Comput Sci. 2021 Jul 26;7:e603. doi: 10.7717/peerj-cs.603 (PMC8323722; doi:10.7717/peerj-cs.603)
Supplement: Supplemental Information 2 [file peerj-cs-07-603-s002.zip › data/randdataset-1.1.0/NEWS]

Version 1.1.0 (2008-03-04)
--------------------------

* chg: Include SEED as "sSEED" in the table name.
* chg: Include ChangeLog, COPYING, INSTALL, README and NEWS in the distro.
