# Supplementary material for: QoS-aware service composition based on context-free grammar and skyline in service function chaining using genetic algorithm
Source: PeerJ Comput Sci. 2021 Jul 26;7:e603. doi: 10.7717/peerj-cs.603 (PMC8323722; doi:10.7717/peerj-cs.603)
Supplement: Supplemental Information 2 [file peerj-cs-07-603-s002.zip › data/randdataset-1.1.0/src/mydataAntiCorrelated.csv]

0.6402	0.6960	0.1256	0.8192	0.4985	0.9633	0.2919	0.6337	0.4191	0.3866
0.0980	0.8421	0.1467	0.1589	0.5686	0.3543	0.8731	0.0807	0.6543	0.3822
0.9758	0.0047	0.4907	0.8640	0.7250	0.0673	0.5863	0.7606	0.1598	0.7368
0.5066	0.6055	0.8429	0.2412	0.2959	0.5024	0.6217	0.7182	0.1883	0.0458
0.4792	0.0760	0.8974	0.2027	0.7037	0.7921	0.7727	0.1785	0.9901	0.4532
0.8203	0.0326	0.9666	0.5170	0.3712	0.0694	0.7090	0.3505	0.1874	0.7524
0.2877	0.0565	0.5385	0.9978	0.7643	0.2656	0.6421	0.1612	0.8454	0.4813
0.1909	0.7245	0.4175	0.4921	0.8206	0.3536	0.2968	0.7609	0.3160	0.8953
0.5615	0.5225	0.1912	0.6768	0.9332	0.1865	0.2360	0.6204	0.7111	0.5879
0.1472	0.5957	0.0547	0.3979	0.6780	0.7121	0.2879	0.2655	0.7877	0.7157
0.1104	0.6095	0.3421	0.6915	0.3288	0.4692	0.4733	0.0811	0.6174	0.8182
0.6451	0.5491	0.4306	0.9857	0.6881	0.2510	0.3851	0.8794	0.6694	0.5742
0.2257	0.9457	0.1096	0.5235	0.6662	0.9029	0.5388	0.4866	0.4432	0.2185
0.7591	0.5110	0.1167	0.5719	0.0998	0.8150	0.5011	0.5386	0.6987	0.1101
0.3946	0.8260	0.8222	0.1264	0.5471	0.0936	0.9061	0.3116	0.8298	0.0042
0.0664	0.7155	0.0824	0.4034	0.8386	0.4129	0.6019	0.6184	0.9408	0.3863
0.9203	0.6982	0.3538	0.2857	0.5567	0.2638	0.4193	0.6098	0.6058	0.2915
0.4647	0.5526	0.1310	0.4586	0.1875	0.8678	0.0937	0.3090	0.9036	0.3279
0.5269	0.7463	0.5556	0.5899	0.3844	0.1740	0.4051	0.5768	0.2664	0.2628
0.1643	0.4179	0.5451	0.9602	0.3998	0.1456	0.7512	0.4731	0.0296	0.7855
0.6937	0.5319	0.3512	0.8038	0.2132	0.8022	0.9707	0.3717	0.1405	0.7598
0.1056	0.8246	0.6979	0.8043	0.0287	0.9302	0.4688	0.2746	0.5556	0.5749
0.9708	0.0619	0.6368	0.7821	0.1789	0.8051	0.2122	0.3516	0.0271	0.5495
0.9302	0.1201	0.5991	0.5583	0.7394	0.6631	0.2385	0.3381	0.4754	0.8762
0.5286	0.4768	0.9745	0.9693	0.2957	0.2814	0.6846	0.2857	0.5960	0.3943
0.5966	0.1797	0.4718	0.6932	0.6487	0.1735	0.6722	0.2256	0.6121	0.7220
0.3296	0.9275	0.1601	0.7521	0.5516	0.0193	0.4269	0.6325	0.3800	0.2402
0.7553	0.3665	0.0263	0.6572	0.3591	0.9040	0.3416	0.6438	0.3019	0.8848
0.7308	0.6974	0.1501	0.6249	0.7419	0.8279	0.4298	0.9855	0.3222	0.4011
0.3538	0.8503	0.2634	0.3837	0.5931	0.0592	0.4594	0.3698	0.2893	0.1268
0.5893	0.7609	0.7353	0.1513	0.5789	0.8126	0.2810	0.4709	0.6153	0.5838
0.9011	0.5406	0.8122	0.6568	0.0500	0.4603	0.1376	0.6982	0.9354	0.0271
0.3616	0.9331	0.8658	0.4359	0.4865	0.0412	0.8747	0.1975	0.6017	0.4111
0.0278	0.3614	0.7176	0.8622	0.5775	0.4101	0.3038	0.8757	0.4197	0.9476
0.5358	0.1618	0.5182	0.4630	0.4543	0.8441	0.0002	0.1213	0.9740	0.6177
0.8329	0.6231	0.4870	0.4272	0.2068	0.8202	0.0096	0.4990	0.4662	0.8700
0.7474	0.6455	0.5687	0.8317	0.5255	0.2294	0.1121	0.6437	0.1086	0.6502
0.3864	0.7602	0.1662	0.8318	0.4311	0.1927	0.9214	0.1460	0.5798	0.8043
0.4520	0.6959	0.5414	0.0671	0.2061	0.7252	0.0382	0.2814	0.9341	0.2830
0.1884	0.7547	0.6150	0.4586	0.5106	0.3826	0.5272	0.3199	0.7799	0.2469
0.2828	0.5198	0.9172	0.3832	0.0053	0.2961	0.9299	0.4918	0.8402	0.1903
0.9134	0.2234	0.5752	0.2528	0.4607	0.5992	0.5770	0.7642	0.6089	0.3545
0.7846	0.3339	0.2004	0.3247	0.9133	0.8003	0.3397	0.5279	0.4996	0.2114
0.8149	0.6423	0.5081	0.4074	0.1480	0.6734	0.2319	0.6449	0.0974	0.3609
0.9231	0.4116	0.7215	0.0536	0.2457	0.6072	0.7289	0.7872	0.4764	0.3090
0.6059	0.4697	0.8460	0.5976	0.0916	0.2700	0.6106	0.8639	0.2317	0.0190
0.2231	0.7144	0.2659	0.9565	0.1388	0.9621	0.5249	0.7640	0.5883	0.4335
0.4449	0.8429	0.1128	0.6753	0.5448	0.9083	0.2029	0.2622	0.9545	0.6044
0.0302	0.4414	0.5737	0.8740	0.3420	0.6641	0.4147	0.2113	0.0780	0.8790
0.5092	0.4038	0.6086	0.1506	0.3070	0.9816	0.2002	0.0069	0.8256	0.7598
0.5111	0.8624	0.6215	0.4405	0.3357	0.7973	0.7063	0.1107	0.9449	0.1033
0.8156	0.1668	0.2211	0.5633	0.4197	0.6823	0.6957	0.2645	0.5637	0.4446
0.4191	0.3696	0.3073	0.2571	0.6203	0.3896	0.3335	0.8720	0.1570	0.7875
0.8099	0.5053	0.7896	0.1207	0.7782	0.6384	0.3616	0.8509	0.3288	0.2111
0.5120	0.5506	0.2093	0.9739	0.2501	0.7063	0.8690	0.3633	0.7394	0.3498
0.6997	0.5970	0.7876	0.1858	0.2970	0.9142	0.0724	0.3112	0.4330	0.4435
0.9421	0.3584	0.1626	0.6260	0.1260	0.5126	0.3557	0.1638	0.3537	0.2872
0.6361	0.7538	0.9288	0.4852	0.4468	0.5414	0.1970	0.9447	0.1263	0.7711
0.4673	0.7943	0.0411	0.7346	0.4784	0.6293	0.6424	0.5456	0.7525	0.2084
0.3039	0.6942	0.5872	0.6971	0.5886	0.4870	0.3655	0.1374	0.2215	0.9128
0.9039	0.2250	0.4328	0.9826	0.4155	0.4327	0.7448	0.2957	0.2504	0.5139
0.7507	0.5863	0.3257	0.2931	0.6835	0.1844	0.9009	0.3294	0.5836	0.2654
0.5267	0.3128	0.1127	0.7870	0.4447	0.4528	0.2600	0.4055	0.5437	0.5765
0.2998	0.4371	0.4900	0.7880	0.2518	0.8022	0.5469	0.7279	0.6620	0.6622
0.0663	0.5339	0.6372	0.4894	0.5687	0.1545	0.3106	0.7175	0.4096	0.6301
0.3301	0.4366	0.5548	0.7459	0.5306	0.3843	0.5649	0.6455	0.7832	0.5483
0.1057	0.6554	0.3495	0.9406	0.3343	0.9433	0.6293	0.5285	0.1323	0.6235
0.6649	0.0138	0.7717	0.1890	0.8222	0.5773	0.4934	0.9459	0.1960	0.6975
0.4986	0.5067	0.2697	0.8688	0.1817	0.1543	0.9963	0.2308	0.2768	0.4724
0.4872	0.2951	0.7752	0.6219	0.4797	0.2013	0.6907	0.3753	0.2427	0.3728
0.2044	0.5526	0.7229	0.6098	0.4883	0.0374	0.4392	0.4708	0.6051	0.4105
0.5818	0.3394	0.4495	0.0284	0.4867	0.8398	0.5764	0.6344	0.6308	0.3314
0.6490	0.6111	0.6895	0.0991	0.4150	0.6028	0.0281	0.5936	0.5548	0.2536
0.4636	0.4285	0.6700	0.4684	0.3524	0.3190	0.5288	0.0736	0.2754	0.7528
0.0929	0.9012	0.7333	0.3402	0.2687	0.7914	0.9977	0.5305	0.3191	0.7844
0.3232	0.7747	0.0423	0.7911	0.4890	0.7737	0.0840	0.7908	0.3877	0.5679
0.4421	0.4355	0.1914	0.6263	0.9576	0.5028	0.2295	0.2642	0.4097	0.7408
0.2088	0.9979	0.2097	0.3769	0.9235	0.4167	0.9075	0.1655	0.6256	0.4167
0.6809	0.1340	0.2402	0.8348	0.6687	0.1905	0.0609	0.7814	0.0033	0.8651
0.1910	0.1750	0.9320	0.6544	0.6804	0.0653	0.7984	0.4433	0.4550	0.7736
0.1686	0.5782	0.5194	0.7469	0.7741	0.5294	0.4093	0.9855	0.1836	0.5510
0.3791	0.5567	0.8354	0.7874	0.3020	0.2994	0.8065	0.1375	0.8869	0.3692
0.7201	0.8610	0.0738	0.7846	0.8506	0.4767	0.3657	0.4709	0.6461	0.1464
0.3102	0.4757	0.1341	0.9300	0.5965	0.5802	0.2641	0.5317	0.6241	0.1773
0.8601	0.6305	0.5133	0.0126	0.5824	0.5889	0.4412	0.4236	0.8401	0.6658
0.8808	0.4698	0.6809	0.2788	0.5540	0.2665	0.3435	0.9717	0.0122	0.4883
0.2200	0.4881	0.1332	0.7724	0.9576	0.3266	0.2014	0.7807	0.4978	0.4621
0.1671	0.1285	0.7081	0.8774	0.1618	0.3198	0.7038	0.3560	0.8006	0.7987
0.9742	0.0274	0.7429	0.7094	0.6489	0.2114	0.5840	0.2178	0.9090	0.6173
0.6551	0.8518	0.1055	0.8493	0.2784	0.6855	0.0313	0.7445	0.9982	0.0020
0.2635	0.3414	0.3736	0.5490	0.6440	0.5202	0.6717	0.0867	0.9833	0.0924
0.3453	0.1400	0.8905	0.7732	0.2709	0.5320	0.1014	0.6144	0.5730	0.6965
0.6968	0.3580	0.3163	0.5315	0.6681	0.3203	0.4475	0.3666	0.5568	0.3769
0.3641	0.3836	0.8953	0.4139	0.8863	0.1784	0.6866	0.7255	0.5340	0.5711
0.8084	0.0896	0.8264	0.7513	0.1249	0.5125	0.8229	0.2707	0.6934	0.8942
0.3727	0.4826	0.1984	0.3127	0.6335	0.5499	0.2484	0.1240	0.9463	0.5874
0.8344	0.2635	0.7563	0.0186	0.7912	0.4504	0.7751	0.5759	0.1080	0.9320
0.2495	0.1238	0.5362	0.7933	0.3913	0.2817	0.3961	0.7432	0.3611	0.9069
0.7957	0.0404	0.9814	0.6780	0.1313	0.2910	0.7293	0.5260	0.5799	0.4567
0.8348	0.3169	0.0387	0.6747	0.2304	0.3527	0.8254	0.4455	0.3332	0.7678
0.1596	0.6428	0.8644	0.1996	0.8860	0.5305	0.5125	0.5171	0.9071	0.3923
0.3765	0.6245	0.2839	0.9160	0.4352	0.6825	0.0557	0.6303	0.9673	0.2904
0.0292	0.6508	0.2360	0.6363	0.2856	0.7219	0.1253	0.0714	0.9938	0.1402
0.6742	0.7562	0.0709	0.6605	0.8034	0.1873	0.3046	0.5433	0.3818	0.8340
0.8235	0.1044	0.8347	0.0289	0.9083	0.0287	0.9616	0.5659	0.6902	0.0571
0.7745	0.9230	0.2967	0.3526	0.2018	0.4997	0.3811	0.3805	0.3867	0.6443
0.6139	0.0495	0.5648	0.0861	0.3939	0.7664	0.3760	0.3870	0.7719	0.1199
0.1337	0.3324	0.2675	0.7033	0.6795	0.3510	0.7105	0.3571	0.8053	0.3958
0.1723	0.1934	0.3933	0.6985	0.4124	0.3901	0.9945	0.2012	0.8237	0.3205
0.4993	0.4369	0.0020	0.7257	0.6665	0.4905	0.0803	0.3757	0.2549	0.8980
0.4917	0.4770	0.4799	0.9039	0.6317	0.9270	0.1356	0.6701	0.7324	0.2900
0.2665	0.2136	0.6811	0.9034	0.5839	0.6323	0.0324	0.6717	0.5159	0.8531
0.5821	0.4586	0.7351	0.2168	0.2605	0.2912	0.6213	0.8725	0.2039	0.1174
0.8738	0.2575	0.6675	0.5539	0.0283	0.6878	0.2110	0.8870	0.6867	0.0626
0.7051	0.6040	0.2308	0.5504	0.8470	0.4449	0.5420	0.8772	0.3575	0.7423
0.8770	0.0610	0.5615	0.7938	0.5782	0.3785	0.7983	0.8040	0.3818	0.1225
0.9339	0.1826	0.4823	0.7073	0.2523	0.7783	0.3266	0.5476	0.4062	0.2003
0.2430	0.3520	0.3420	0.3575	0.6196	0.5772	0.0324	0.6444	0.3180	0.6188
0.0835	0.8273	0.0815	0.9614	0.7234	0.1252	0.5106	0.2387	0.5025	0.3502
0.7255	0.9030	0.1737	0.9829	0.2288	0.1506	0.3071	0.6481	0.1756	0.4140
0.0378	0.5432	0.9834	0.1260	0.4870	0.6260	0.9666	0.1495	0.4586	0.7004
0.6282	0.4433	0.6651	0.8592	0.3907	0.9257	0.6880	0.0876	0.2950	0.2990
0.6418	0.3941	0.3988	0.5150	0.1734	0.8730	0.6616	0.0104	0.6901	0.0855
0.4286	0.9065	0.4469	0.1565	0.5229	0.3755	0.5988	0.2758	0.1838	0.8543
0.2896	0.6632	0.0441	0.8834	0.5412	0.6691	0.0608	0.3483	0.7567	0.7558
0.3219	0.2231	0.4303	0.5090	0.4603	0.2956	0.9661	0.6931	0.1691	0.3790
0.6456	0.5746	0.2219	0.4593	0.5939	0.5881	0.1361	0.7254	0.1491	0.6756
0.5072	0.1556	0.6890	0.9123	0.6440	0.1957	0.6541	0.7047	0.7757	0.7691
0.6446	0.3599	0.7983	0.9036	0.1551	0.1932	0.2567	0.9065	0.2960	0.4979
0.7026	0.2877	0.5785	0.9782	0.0118	0.3330	0.6074	0.6231	0.2713	0.2735
0.0452	0.6890	0.6094	0.3379	0.4256	0.0020	0.4941	0.1640	0.4546	0.9204
0.6095	0.3369	0.4219	0.3929	0.5852	0.8834	0.8719	0.1261	0.8672	0.4790
0.7889	0.0125	0.2483	0.3961	0.9283	0.5442	0.4039	0.4369	0.4580	0.3966
0.6043	0.6796	0.7073	0.3743	0.3549	0.7141	0.7290	0.3744	0.6274	0.3581
0.1047	0.4814	0.8663	0.4210	0.5387	0.1959	0.2305	0.5079	0.8427	0.3858
0.3127	0.6672	0.7484	0.6117	0.2522	0.2573	0.3684	0.4259	0.5527	0.5323
0.0077	0.9978	0.3497	0.6783	0.5583	0.5164	0.1358	0.1333	0.8424	0.9070
0.1344	0.4261	0.3488	0.7291	0.2664	0.6535	0.2739	0.4457	0.4585	0.6682
0.6904	0.4241	0.0807	0.5237	0.7023	0.6077	0.6400	0.6034	0.9345	0.5919
0.1252	0.7072	0.4055	0.5748	0.0911	0.6832	0.1744	0.9103	0.2948	0.6190
0.4695	0.7709	0.6723	0.5221	0.3109	0.5447	0.7463	0.1850	0.9330	0.1884
0.9385	0.6398	0.0119	0.5937	0.1424	0.7369	0.3426	0.9669	0.3077	0.0302
0.3487	0.6713	0.6232	0.0425	0.8147	0.7967	0.3561	0.3950	0.5548	0.8312
0.5609	0.5383	0.4265	0.4796	0.2065	0.7047	0.3897	0.6913	0.1190	0.3144
0.5897	0.5053	0.2156	0.5691	0.3727	0.4169	0.4865	0.2032	0.6235	0.7267
0.0754	0.3927	0.7505	0.1768	0.4070	0.7497	0.1116	0.6301	0.5225	0.4518
0.5562	0.4477	0.3302	0.2327	0.7047	0.4647	0.5991	0.3121	0.3560	0.4878
0.2647	0.6532	0.1963	0.8342	0.4722	0.7057	0.4750	0.4292	0.7656	0.5441
0.3760	0.5079	0.8743	0.2355	0.5884	0.7042	0.8790	0.4654	0.4043	0.9017
0.8225	0.0990	0.8581	0.5299	0.6515	0.4277	0.3248	0.1626	0.8231	0.1103
0.9750	0.1904	0.3073	0.6343	0.5948	0.5238	0.1403	0.7951	0.4329	0.2212
0.6684	0.7149	0.4294	0.1457	0.8808	0.1799	0.3164	0.7441	0.0999	0.1177
0.3365	0.8513	0.4448	0.6140	0.1250	0.2119	0.9181	0.0602	0.6607	0.2440
0.6413	0.5103	0.7750	0.3742	0.6084	0.1899	0.5099	0.6204	0.2988	0.5070
0.8302	0.5639	0.2540	0.9555	0.0151	0.6425	0.5324	0.8514	0.4365	0.3566
0.1363	0.2788	0.5831	0.8343	0.3687	0.4400	0.6426	0.5645	0.7954	0.3007
0.7409	0.4566	0.3015	0.4869	0.6922	0.8059	0.3561	0.4256	0.5330	0.5680
0.3113	0.7276	0.1215	0.5140	0.3875	0.8798	0.2617	0.5290	0.6033	0.2446
0.7675	0.8650	0.1689	0.6875	0.0644	0.6682	0.7275	0.7142	0.7416	0.1424
0.0992	0.7057	0.3366	0.4652	0.7252	0.3922	0.9701	0.4316	0.4608	0.9283
0.9764	0.5829	0.4777	0.2278	0.3065	0.5756	0.8631	0.3652	0.3409	0.5003
0.8572	0.7182	0.2366	0.6819	0.5112	0.5027	0.7436	0.8886	0.0421	0.6084
0.7276	0.6416	0.8084	0.3178	0.7673	0.0469	0.4177	0.7837	0.6064	0.3675
0.0496	0.6033	0.8849	0.5044	0.1860	0.8264	0.2260	0.8508	0.0217	0.9512
0.2415	0.1333	0.5580	0.2576	0.8465	0.4307	0.5039	0.1143	0.5134	0.5201
0.8389	0.3917	0.9089	0.2612	0.3215	0.5456	0.5924	0.7678	0.1511	0.6225
0.0992	0.5959	0.7210	0.0948	0.5593	0.3387	0.6025	0.3406	0.6611	0.3361
0.8511	0.4930	0.3117	0.3887	0.3335	0.8589	0.1870	0.0439	0.6416	0.5375
0.8613	0.3832	0.0945	0.3722	0.7106	0.9339	0.1170	0.2244	0.4270	0.9242
0.5468	0.0491	0.6320	0.8834	0.2368	0.0852	0.7910	0.3047	0.1739	0.6537
0.0401	0.6065	0.2023	0.4107	0.2634	0.5260	0.4820	0.1447	0.4517	0.8413
0.9933	0.1348	0.6714	0.2597	0.9451	0.2783	0.8630	0.0302	0.8679	0.0260
0.8063	0.7251	0.3340	0.2421	0.8027	0.3154	0.5305	0.3870	0.5440	0.0261
0.1293	0.3094	0.5166	0.6207	0.1430	0.9661	0.6907	0.7419	0.2743	0.6812
0.1452	0.3132	0.3900	0.7018	0.3655	0.3660	0.0884	0.4538	0.9149	0.9279
0.5012	0.7751	0.2392	0.1361	0.6475	0.5734	0.9822	0.1769	0.3448	0.7304
0.5947	0.9882	0.2835	0.7310	0.7331	0.3590	0.7112	0.2845	0.1546	0.5984
0.2242	0.9884	0.3028	0.2635	0.6500	0.1963	0.1293	0.8064	0.0631	0.7304
0.1317	0.6349	0.8547	0.0226	0.3773	0.8804	0.3567	0.6697	0.3832	0.7524
0.0203	0.6669	0.0905	0.7848	0.6576	0.5956	0.6700	0.1657	0.4161	0.8748
0.5658	0.7357	0.4799	0.9806	0.2460	0.2441	0.5090	0.6725	0.7701	0.4616
0.6952	0.4312	0.9473	0.4319	0.9823	0.3062	0.2898	0.3930	0.9775	0.2493
0.7691	0.6072	0.5276	0.4078	0.5464	0.3326	0.8792	0.5992	0.2237	0.7574
0.8494	0.5634	0.4285	0.8056	0.2354	0.4137	0.8532	0.3417	0.9494	0.5954
0.7906	0.6338	0.0511	0.3878	0.7998	0.2960	0.0891	0.1309	0.8907	0.2287
0.4578	0.8813	0.2891	0.1725	0.7065	0.3175	0.4008	0.6437	0.8232	0.2150
0.7004	0.3900	0.4997	0.7245	0.0910	0.6313	0.9994	0.2016	0.2645	0.6619
0.9075	0.0832	0.9826	0.2077	0.5596	0.6860	0.5127	0.5654	0.4068	0.3356
0.4627	0.1274	0.8682	0.2140	0.6623	0.5685	0.6929	0.7648	0.1892	0.9656
0.8047	0.0648	0.2836	0.8613	0.1607	0.1700	0.8696	0.5643	0.2275	0.2181
0.1400	0.4421	0.8945	0.2322	0.7744	0.6821	0.3616	0.7682	0.3428	0.9677
0.0876	0.7963	0.4429	0.6703	0.6380	0.4319	0.9179	0.0563	0.2522	0.8347
0.5009	0.9137	0.9506	0.4986	0.3683	0.2704	0.5548	0.3167	0.3049	0.1202
0.1422	0.6337	0.9836	0.3408	0.4471	0.7258	0.3109	0.3233	0.0754	0.7828
0.3625	0.5430	0.1684	0.4602	0.9583	0.6190	0.4600	0.4619	0.5504	0.1827
0.5628	0.2450	0.8522	0.4912	0.8349	0.3952	0.1674	0.1593	0.5817	0.3609
0.6595	0.6236	0.0052	0.2060	0.9820	0.4413	0.1999	0.8524	0.6298	0.2332
0.5940	0.2806	0.0720	0.6476	0.8300	0.0661	0.5788	0.0495	0.8103	0.2195
0.2277	0.9244	0.7579	0.0500	0.5270	0.8115	0.6786	0.3444	0.2098	0.7111
0.6734	0.1699	0.5662	0.7529	0.7671	0.1026	0.6604	0.8460	0.1546	0.5563
0.3831	0.4672	0.3188	0.6389	0.4458	0.0043	0.5494	0.4994	0.6081	0.1774
0.8833	0.4435	0.3904	0.6857	0.5973	0.2600	0.4138	0.6131	0.1673	0.0509
0.6634	0.7670	0.0680	0.6219	0.7666	0.7173	0.0665	0.6832	0.7109	0.4935
0.1464	0.2542	0.6992	0.3815	0.7946	0.5173	0.4382	0.4319	0.2848	0.9650
0.4460	0.4031	0.8450	0.3333	0.7011	0.9626	0.8030	0.4514	0.0203	0.8116
0.4824	0.3954	0.6440	0.2748	0.5021	0.8574	0.6350	0.6057	0.7045	0.6183
0.5578	0.6398	0.1024	0.7826	0.5916	0.3975	0.5896	0.5185	0.2420	0.4335
0.6076	0.7484	0.4054	0.9369	0.2899	0.0367	0.5110	0.8539	0.6612	0.0254
0.5071	0.3819	0.3607	0.4898	0.4891	0.0354	0.6505	0.0227	0.4976	0.6548
0.4544	0.1582	0.6855	0.8876	0.6586	0.4593	0.2271	0.1174	0.8247	0.9395
0.1823	0.7058	0.1122	0.7901	0.7844	0.5254	0.4352	0.5295	0.2625	0.5875
0.4588	0.7902	0.6859	0.4924	0.8878	0.3500	0.5753	0.7188	0.3354	0.5219
0.2957	0.3336	0.1642	0.8147	0.5585	0.7676	0.0400	0.5964	0.5110	0.4568
0.5759	0.3895	0.5697	0.3531	0.1101	0.5863	0.6264	0.2551	0.4328	0.5912
0.5013	0.5986	0.1596	0.9522	0.5402	0.3595	0.1959	0.6989	0.7538	0.5253
0.3071	0.4031	0.5350	0.0464	0.8826	0.2786	0.8431	0.3272	0.6218	0.2686
0.6614	0.7667	0.5074	0.8055	0.8123	0.5157	0.6419	0.0156	0.4987	0.7108
0.5279	0.5818	0.6363	0.1519	0.8182	0.5027	0.4066	0.6904	0.3572	0.2671
0.0047	0.3541	0.5904	0.7155	0.3307	0.9883	0.0964	0.7572	0.1434	0.9843
0.7245	0.4176	0.1215	0.9474	0.7123	0.2684	0.9627	0.3982	0.5236	0.4063
0.6772	0.0564	0.6334	0.3697	0.1626	0.4481	0.7621	0.7330	0.5329	0.5389
0.3196	0.9114	0.2449	0.5291	0.5562	0.9994	0.1684	0.7307	0.3584	0.3641
0.0878	0.1658	0.9824	0.2880	0.0741	0.4967	0.5680	0.5752	0.6430	0.6082
0.7201	0.4657	0.6531	0.0143	0.6782	0.9844	0.5046	0.2911	0.0071	0.6044
0.7432	0.8651	0.1751	0.6251	0.4178	0.3459	0.0516	0.8888	0.4379	0.1249
0.4384	0.1310	0.6005	0.5494	0.3620	0.4234	0.1569	0.6833	0.6051	0.4464
0.2613	0.7860	0.1558	0.7005	0.1897	0.7683	0.9715	0.0251	0.9884	0.6354
0.5156	0.3686	0.4063	0.3578	0.1799	0.3035	0.8810	0.6867	0.3125	0.4103
0.5934	0.6090	0.6816	0.1561	0.1904	0.4491	0.6930	0.3050	0.9179	0.2634
0.4600	0.8105	0.4237	0.5044	0.0038	0.6178	0.8206	0.6104	0.0850	0.3390
0.2782	0.9273	0.3901	0.5684	0.1723	0.6238	0.4737	0.3290	0.3873	0.9260
0.7433	0.3727	0.3979	0.6852	0.7766	0.2516	0.8677	0.0414	0.6503	0.8459
0.5046	0.7330	0.7567	0.2485	0.7002	0.0216	0.8704	0.3265	0.6255	0.3662
0.8576	0.4427	0.7948	0.2243	0.5648	0.4497	0.8179	0.2610	0.4056	0.2688
0.5484	0.3532	0.5440	0.6232	0.5740	0.2753	0.2830	0.2509	0.9101	0.3159
0.5691	0.5214	0.3874	0.8883	0.0409	0.6796	0.3962	0.8016	0.1998	0.3773
0.9777	0.3266	0.0230	0.5212	0.6004	0.3348	0.4377	0.7424	0.4915	0.2958
0.6613	0.5420	0.8147	0.3544	0.6131	0.5770	0.7998	0.1797	0.7194	0.1177
0.5088	0.5874	0.1381	0.8917	0.0241	0.5591	0.7098	0.7781	0.5410	0.5394
0.9414	0.5721	0.0355	0.4624	0.4486	0.8196	0.8051	0.3408	0.3252	0.7247
0.2560	0.0573	0.7520	0.8055	0.1432	0.7725	0.6436	0.7114	0.4675	0.3476
0.9313	0.1282	0.1374	0.2759	0.6798	0.9340	0.7356	0.5012	0.1189	0.4794
0.7970	0.6535	0.0143	0.5794	0.2315	0.7591	0.2733	0.7146	0.2184	0.3621
0.0116	0.8854	0.5763	0.4856	0.9436	0.4669	0.2055	0.3809	0.8519	0.7230
0.7820	0.4858	0.4355	0.6997	0.3424	0.7820	0.3396	0.1007	0.3251	0.7097
0.6347	0.9984	0.6884	0.4040	0.5410	0.6444	0.2328	0.9079	0.5568	0.0645
0.2100	0.4437	0.6479	0.3430	0.5079	0.7922	0.1098	0.7841	0.7030	0.6995
0.0069	0.4380	0.4255	0.8663	0.5511	0.7783	0.3181	0.8656	0.2387	0.5364
0.1304	0.9544	0.2779	0.3627	0.3240	0.8587	0.7227	0.3983	0.4480	0.5885
0.7115	0.9215	0.0746	0.7500	0.4755	0.9374	0.1860	0.9393	0.0788	0.1827
0.4398	0.0422	0.9024	0.0556	0.9385	0.3312	0.9715	0.2807	0.7933	0.4322
0.5134	0.3210	0.6123	0.3783	0.2646	0.6883	0.5841	0.7255	0.2912	0.3539
0.6126	0.4857	0.3867	0.5295	0.0447	0.7578	0.2851	0.8418	0.0299	0.1371
0.6831	0.4551	0.7699	0.3561	0.7087	0.2078	0.4496	0.3037	0.7236	0.2742
0.5240	0.6016	0.8798	0.1676	0.1168	0.8659	0.4383	0.6681	0.3941	0.5825
0.2619	0.4714	0.1888	0.7033	0.7783	0.1908	0.4428	0.2247	0.3651	0.9065
0.7245	0.9148	0.3924	0.3932	0.4861	0.6948	0.0124	0.8043	0.8793	0.0415
0.2995	0.3988	0.3841	0.7750	0.3801	0.1094	0.8446	0.4400	0.5848	0.3066
0.8910	0.4097	0.2351	0.8746	0.7125	0.7219	0.5581	0.1765	0.9464	0.2038
0.3111	0.6610	0.3702	0.6077	0.9352	0.3923	0.6362	0.3981	0.0029	0.5090
0.4769	0.7317	0.6735	0.3053	0.8449	0.4555	0.2156	0.9621	0.6604	0.2692
0.9086	0.2342	0.8274	0.7942	0.4520	0.2336	0.5110	0.4162	0.5870	0.4886
0.4100	0.3090	0.7857	0.8355	0.6049	0.0640	0.8905	0.8983	0.2529	0.4881
0.8890	0.0996	0.3254	0.9771	0.1988	0.9243	0.5631	0.6561	0.0638	0.7204
0.4310	0.3243	0.2450	0.4396	0.3520	0.7726	0.5052	0.3286	0.5283	0.6501
0.5820	0.9814	0.6564	0.7924	0.2397	0.2082	0.7128	0.9141	0.1142	0.2033
0.6417	0.5028	0.1516	0.4013	0.5408	0.3793	0.3844	0.1100	0.2130	0.7925
0.6891	0.5453	0.3254	0.6589	0.8047	0.1237	0.7104	0.6328	0.1768	0.7087
0.2095	0.3991	0.3342	0.1996	0.6090	0.4985	0.4168	0.3313	0.8518	0.6816
0.1061	0.8130	0.6737	0.2963	0.4465	0.5008	0.3553	0.9673	0.8157	0.2003
0.2284	0.8974	0.8443	0.4494	0.5606	0.4806	0.8781	0.4497	0.5230	0.6981
0.9070	0.1011	0.2920	0.7946	0.2574	0.9840	0.2499	0.7663	0.2199	0.2991
0.3703	0.5854	0.1599	0.8506	0.4903	0.0537	0.2836	0.5927	0.7823	0.1806
0.8519	0.0020	0.6590	0.6098	0.1680	0.5529	0.0917	0.6512	0.2378	0.4490
0.6853	0.5824	0.5254	0.3816	0.2110	0.4014	0.4111	0.7559	0.9499	0.2636
0.0294	0.9632	0.4448	0.8034	0.1322	0.5133	0.5376	0.1740	0.4792	0.9097
0.9530	0.0216	0.5818	0.8565	0.3139	0.7716	0.0729	0.0731	0.8568	0.2665
0.5491	0.9459	0.4200	0.2677	0.4543	0.9159	0.5930	0.2649	0.4225	0.4105
0.1518	0.5997	0.2992	0.5163	0.5527	0.6640	0.0743	0.4870	0.6209	0.5683
0.9630	0.4791	0.5963	0.5588	0.4730	0.6634	0.7059	0.6421	0.4299	0.5602
0.4263	0.6743	0.7170	0.0479	0.2268	0.5913	0.8814	0.2967	0.1863	0.3456
0.4907	0.1526	0.7225	0.3893	0.0235	0.7375	0.7967	0.3893	0.3310	0.7309
0.4649	0.6898	0.3692	0.1100	0.9271	0.0316	0.5537	0.4791	0.3631	0.1910
0.4492	0.3824	0.0072	0.7124	0.5068	0.4255	0.6241	0.6021	0.6232	0.6499
0.2997	0.1161	0.7882	0.2097	0.7517	0.2448	0.8652	0.2441	0.7983	0.7562
0.3705	0.3908	0.5966	0.5571	0.5294	0.6446	0.5519	0.7674	0.8340	0.4022
0.0836	0.8919	0.0631	0.6891	0.4120	0.6437	0.7443	0.0975	0.8158	0.3947
0.1243	0.8007	0.6158	0.8634	0.4171	0.0383	0.7068	0.7538	0.6153	0.5604
0.8045	0.3827	0.1916	0.9235	0.6599	0.2420	0.4454	0.6590	0.8921	0.2563
0.5208	0.6116	0.3522	0.4640	0.3282	0.0674	0.3287	0.4837	0.8994	0.5003
0.6020	0.7365	0.4166	0.7786	0.0737	0.9100	0.8921	0.1264	0.6561	0.4373
0.6715	0.7992	0.5931	0.2400	0.7266	0.7924	0.1463	0.8108	0.7329	0.0488
0.4552	0.0393	0.2078	0.6224	0.2504	0.8401	0.8769	0.2361	0.2214	0.8888
0.0302	0.5408	0.1559	0.7277	0.3897	0.2581	0.7485	0.5870	0.7797	0.4642
0.6221	0.4045	0.0944	0.6966	0.7009	0.3827	0.1824	0.9519	0.4199	0.2985
0.4496	0.7301	0.1142	0.0686	0.7224	0.8761	0.8073	0.3157	0.4767	0.3654
0.8446	0.6586	0.1489	0.5839	0.8019	0.8553	0.6009	0.6653	0.4108	0.1778
0.3566	0.4323	0.1959	0.7076	0.5809	0.7406	0.8885	0.5099	0.2203	0.7596
0.5868	0.3815	0.2754	0.4441	0.5050	0.2447	0.3414	0.9005	0.2836	0.9789
0.7261	0.5225	0.2941	0.1212	0.8750	0.1082	0.9606	0.3862	0.3555	0.8331
0.1420	0.3046	0.7555	0.8115	0.0254	0.3027	0.7875	0.3216	0.6703	0.9581
0.4688	0.8022	0.4993	0.9271	0.2358	0.3802	0.7868	0.1761	0.7111	0.5058
0.5359	0.2200	0.4724	0.7150	0.8667	0.3153	0.3032	0.8055	0.1549	0.3375
0.8562	0.3176	0.2824	0.8703	0.5112	0.3692	0.2819	0.1600	0.7090	0.4545
0.0960	0.8259	0.7092	0.5375	0.8616	0.2646	0.6112	0.3052	0.7101	0.5234
0.8183	0.9529	0.2496	0.8599	0.5008	0.7177	0.6694	0.2051	0.6204	0.4580
0.9199	0.3831	0.4326	0.4204	0.2422	0.8375	0.6199	0.1896	0.7656	0.2606
0.5290	0.1957	0.9364	0.0826	0.4007	0.5900	0.8179	0.4898	0.8537	0.2847
0.6672	0.5208	0.4835	0.9676	0.4660	0.1855	0.4588	0.9473	0.3770	0.3840
0.5335	0.3719	0.4877	0.0321	0.6257	0.5200	0.6981	0.6905	0.7739	0.3436
0.5136	0.5027	0.4498	0.9487	0.7954	0.2425	0.4829	0.8445	0.5127	0.1122
0.3916	0.5689	0.4717	0.1777	0.4895	0.8166	0.1783	0.7464	0.3196	0.4836
0.5996	0.2014	0.4489	0.4534	0.5224	0.7912	0.2351	0.9285	0.5199	0.4905
0.5021	0.3748	0.6278	0.0576	0.8497	0.4365	0.9345	0.0796	0.8661	0.6528
0.7197	0.5635	0.2272	0.5629	0.7563	0.9964	0.2648	0.0551	0.4801	0.4636
0.6121	0.7031	0.5562	0.0478	0.5103	0.6373	0.7332	0.2284	0.6686	0.0894
0.6290	0.2049	0.9675	0.9032	0.4126	0.5016	0.1548	0.5587	0.0101	0.5004
0.8881	0.6187	0.0832	0.5516	0.6109	0.9608	0.2810	0.9223	0.3428	0.0966
0.5863	0.2389	0.8881	0.1084	0.8409	0.4981	0.3147	0.5284	0.0961	0.4418
0.2851	0.5097	0.4545	0.2228	0.5703	0.0656	0.6282	0.6624	0.4991	0.3723
0.6362	0.6978	0.7705	0.0429	0.4318	0.7684	0.4214	0.5720	0.4209	0.6229
0.2610	0.4993	0.2994	0.6069	0.2048	0.9182	0.5083	0.1156	0.6443	0.2646
0.6130	0.4111	0.7105	0.6320	0.7447	0.6962	0.2110	0.2443	0.4952	0.9114
0.8565	0.2110	0.5816	0.5241	0.3005	0.8380	0.6013	0.2390	0.3622	0.4705
0.6445	0.5782	0.4804	0.5794	0.3804	0.1596	0.8852	0.7338	0.3540	0.1578
0.5670	0.3746	0.1854	0.4562	0.6116	0.5362	0.2877	0.3651	0.4793	0.5454
0.2582	0.9616	0.2993	0.3242	0.4908	0.6369	0.9605	0.3048	0.3322	0.2952
0.6467	0.0497	0.7524	0.6900	0.4149	0.9756	0.5198	0.5272	0.3406	0.5616
0.9260	0.1531	0.6233	0.2687	0.6959	0.7502	0.9339	0.3183	0.3109	0.6327
0.7755	0.1436	0.3813	0.3913	0.6310	0.6983	0.2824	0.6887	0.5023	0.4579
0.0658	0.7386	0.2191	0.3399	0.6637	0.7561	0.5239	0.1032	0.8784	0.8633
0.5840	0.4413	0.9714	0.1879	0.4464	0.3097	0.8335	0.2742	0.4365	0.8643
0.1803	0.3857	0.6917	0.3846	0.7509	0.2209	0.6547	0.2578	0.9537	0.0815
0.3255	0.6439	0.7257	0.5136	0.2727	0.7544	0.8404	0.5054	0.3406	0.7396
0.1744	0.9027	0.4920	0.8810	0.1741	0.6371	0.9990	0.2743	0.7393	0.6726
0.5205	0.8826	0.5303	0.2550	0.8178	0.3649	0.4718	0.3368	0.4611	0.1017
0.3829	0.8203	0.5099	0.5984	0.2718	0.6013	0.2437	0.5157	0.7373	0.0972
0.1457	0.6485	0.4171	0.3818	0.9382	0.4487	0.6222	0.8307	0.3323	0.7630
0.4938	0.4632	0.4852	0.3503	0.9716	0.3789	0.3788	0.5825	0.1321	0.6377
0.0565	0.6483	0.5884	0.0967	0.8724	0.3520	0.1767	0.4831	0.5833	0.8270
0.5509	0.3162	0.7031	0.9392	0.7795	0.1005	0.6871	0.7529	0.0608	0.7848
0.7735	0.2125	0.2989	0.5609	0.6897	0.8999	0.1305	0.5973	0.7164	0.6300
0.4062	0.7223	0.3830	0.6686	0.6284	0.7480	0.6648	0.1151	0.6917	0.7394
0.0575	0.4764	0.5428	0.2984	0.8852	0.4108	0.3495	0.8130	0.2972	0.9572
0.4932	0.6124	0.0775	0.6680	0.7781	0.1338	0.8803	0.2668	0.2566	0.4545
0.0536	0.4719	0.6055	0.6114	0.2160	0.9127	0.6383	0.3955	0.2198	0.3958
0.8496	0.3715	0.5235	0.3022	0.5152	0.4692	0.2361	0.4334	0.1058	0.5426
0.6533	0.5621	0.7183	0.4220	0.3703	0.6554	0.5497	0.1522	0.8669	0.0964
0.1537	0.5874	0.4780	0.4089	0.0945	0.8014	0.4555	0.7804	0.2580	0.3209
0.5866	0.8355	0.2936	0.2613	0.8886	0.2972	0.0049	0.7148	0.1344	0.7333
0.0629	0.7853	0.4789	0.0723	0.7543	0.8850	0.2610	0.9122	0.3835	0.4114
0.2350	0.6491	0.3706	0.1915	0.2871	0.8723	0.5863	0.2333	0.7867	0.3331
0.3094	0.9298	0.3380	0.6247	0.5191	0.4418	0.8809	0.0158	0.8148	0.4931
0.7469	0.2015	0.4270	0.8001	0.6189	0.1188	0.3737	0.5703	0.7457	0.0744
0.2322	0.3791	0.7101	0.0201	0.4683	0.5803	0.5509	0.4865	0.6844	0.5124
0.2828	0.9186	0.0857	0.7750	0.2187	0.8807	0.4683	0.4121	0.5724	0.8180
0.2211	0.5282	0.3298	0.3563	0.5112	0.8273	0.9066	0.1847	0.8938	0.1293
0.3284	0.3757	0.3692	0.6138	0.5418	0.6883	0.6370	0.0761	0.5786	0.7305
0.0225	0.7029	0.4379	0.7291	0.4717	0.2434	0.4670	0.5510	0.8410	0.9430
0.4148	0.0388	0.4957	0.5447	0.8389	0.4814	0.0606	0.8646	0.5700	0.3817
0.9404	0.4149	0.2134	0.7014	0.1798	0.9684	0.5210	0.2088	0.5087	0.1301
0.6477	0.4076	0.5373	0.5118	0.1643	0.4783	0.7019	0.4722	0.3131	0.1547
0.6410	0.6899	0.2709	0.5366	0.3492	0.6177	0.7172	0.4125	0.6304	0.5037
0.3012	0.6783	0.6694	0.3095	0.4185	0.0791	0.5905	0.3461	0.6985	0.5667
0.3849	0.7795	0.6605	0.5884	0.1421	0.3650	0.7167	0.0015	0.7729	0.0651
0.2768	0.4118	0.4500	0.3107	0.3771	0.7731	0.0437	0.1941	0.9065	0.5908
0.7892	0.4862	0.7295	0.0329	0.9168	0.4432	0.6008	0.4706	0.6607	0.1140
0.6402	0.3610	0.3114	0.0211	0.6545	0.4241	0.6472	0.7328	0.1608	0.6807
0.3315	0.5722	0.9275	0.7278	0.0928	0.6422	0.8873	0.0305	0.7453	0.2241
0.3645	0.9685	0.2479	0.4664	0.4817	0.0028	0.7789	0.7526	0.3767	0.1921
0.8040	0.4967	0.5928	0.5565	0.6067	0.2692	0.3373	0.5626	0.6199	0.8305
0.9344	0.9883	0.0103	0.7854	0.7766	0.0447	0.3129	0.8296	0.6160	0.2103
0.5899	0.3395	0.1641	0.5777	0.5384	0.1194	0.3881	0.9125	0.2494	0.8369
0.8778	0.4053	0.2981	0.3618	0.8358	0.5658	0.7064	0.5159	0.0798	0.6502
0.3232	0.5287	0.9927	0.0994	0.2055	0.6436	0.3428	0.4084	0.7468	0.3439
0.6667	0.4714	0.5527	0.7334	0.4746	0.2344	0.9031	0.2504	0.8595	0.3502
0.5114	0.5458	0.8035	0.8083	0.6259	0.2008	0.4521	0.3653	0.8161	0.6859
0.2641	0.2003	0.9365	0.8940	0.4378	0.6197	0.2540	0.5002	0.6354	0.9032
0.7268	0.3495	0.4515	0.0111	0.4145	0.7115	0.7760	0.3900	0.1798	0.3311
0.5543	0.9160	0.4179	0.7167	0.5273	0.1437	0.6435	0.4128	0.2835	0.7160
0.6400	0.5901	0.9078	0.0054	0.2930	0.7434	0.5406	0.6505	0.2605	0.8164
0.5701	0.8879	0.1817	0.0283	0.8987	0.5208	0.3173	0.6648	0.4369	0.5708
0.2083	0.6796	0.1164	0.9275	0.5068	0.4903	0.6970	0.0434	0.7899	0.3578
0.3914	0.9691	0.3401	0.8258	0.0443	0.1174	0.5534	0.9888	0.0618	0.6302
0.8409	0.1798	0.2912	0.5048	0.5117	0.3210	0.8875	0.7531	0.4634	0.0501
0.1291	0.0790	0.7638	0.5682	0.3968	0.3974	0.4311	0.2531	0.9287	0.5396
0.4687	0.1512	0.7061	0.2854	0.7504	0.5457	0.2407	0.7074	0.7657	0.6275
0.1250	0.4257	0.9532	0.4011	0.0672	0.9799	0.1407	0.3393	0.2454	0.9189
0.3076	0.5464	0.8144	0.0683	0.7222	0.4040	0.2506	0.8249	0.1311	0.5181
0.6560	0.1716	0.7908	0.3351	0.8859	0.0538	0.2318	0.5318	0.3110	0.7761
0.7949	0.2270	0.0169	0.3349	0.6358	0.9338	0.2859	0.7989	0.6943	0.3451
0.8433	0.6068	0.1758	0.6746	0.5111	0.1524	0.4852	0.1516	0.3355	0.4626
0.8890	0.4104	0.1382	0.9142	0.4125	0.5213	0.4121	0.0470	0.5855	0.2680
0.7078	0.3152	0.3372	0.4598	0.2222	0.3270	0.6184	0.6459	0.9209	0.1210
0.6094	0.1121	0.7679	0.5234	0.1905	0.5625	0.5556	0.5045	0.5288	0.9336
0.6755	0.3194	0.9638	0.1845	0.9568	0.4791	0.2512	0.0088	0.4869	0.3911
0.6908	0.5803	0.3355	0.1247	0.8573	0.8981	0.6052	0.3007	0.4060	0.4806
0.4274	0.3644	0.2966	0.6772	0.6638	0.6804	0.8122	0.4680	0.4871	0.4882
0.3841	0.7036	0.8900	0.6798	0.0491	0.6369	0.8550	0.0492	0.8262	0.1498
0.7589	0.2008	0.9225	0.6830	0.5557	0.6675	0.1473	0.9668	0.3389	0.4780
0.7557	0.9247	0.2964	0.1757	0.7014	0.5999	0.3245	0.1209	0.4356	0.7928
0.2909	0.2468	0.6476	0.4086	0.8998	0.6096	0.6616	0.7186	0.6866	0.5799
0.9508	0.0490	0.8210	0.9725	0.2576	0.1722	0.6466	0.5393	0.6941	0.0509
0.2962	0.4926	0.9719	0.0242	0.6048	0.2132	0.6284	0.4702	0.3900	0.2488
0.9264	0.1868	0.7790	0.5178	0.5077	0.4613	0.3823	0.6648	0.5306	0.1545
0.7004	0.9240	0.1320	0.7036	0.4602	0.8215	0.3823	0.1778	0.2299	0.6049
0.8411	0.6029	0.4533	0.3110	0.9102	0.1804	0.8460	0.7956	0.5702	0.4672
0.6755	0.7378	0.7311	0.2129	0.2691	0.7381	0.5062	0.6683	0.3482	0.3990
0.4413	0.3480	0.0918	0.9570	0.1116	0.4320	0.6766	0.7474	0.4188	0.3530
0.9271	0.1456	0.6424	0.4913	0.7672	0.3543	0.6990	0.3441	0.6281	0.2495
0.7992	0.0033	0.2554	0.4126	0.9960	0.6000	0.0739	0.6855	0.4298	0.4224
0.4011	0.2445	0.1215	0.4805	0.6059	0.7247	0.1218	0.6476	0.5199	0.3650
0.4733	0.4424	0.3562	0.3346	0.7366	0.9391	0.6813	0.3361	0.3825	0.7659
0.4056	0.6528	0.6800	0.3875	0.1333	0.6207	0.0410	0.9544	0.2029	0.9431
0.1999	0.2521	0.9144	0.2932	0.6800	0.7315	0.0982	0.4619	0.8265	0.1843
0.6499	0.0606	0.9865	0.2495	0.9462	0.2593	0.7306	0.1101	0.8301	0.3208
0.6749	0.4649	0.3606	0.0325	0.7472	0.5001	0.5200	0.5250	0.2105	0.5385
0.4403	0.5278	0.8753	0.5104	0.4707	0.4727	0.6455	0.9340	0.2229	0.7726
0.8080	0.1706	0.1344	0.3597	0.4757	0.5197	0.6452	0.5075	0.7112	0.0933
0.9421	0.5951	0.5327	0.2920	0.1312	0.8380	0.8561	0.2305	0.5673	0.5529
0.5717	0.0334	0.6226	0.7662	0.0293	0.8213	0.4154	0.7229	0.5496	0.1163
0.3491	0.4605	0.5323	0.5435	0.8967	0.3095	0.5875	0.5369	0.6438	0.3086
0.4387	0.3073	0.8074	0.0541	0.6686	0.0515	0.6970	0.7274	0.6502	0.4058
0.3485	0.9224	0.4996	0.0915	0.5626	0.9627	0.6034	0.0873	0.6654	0.3137
0.4296	0.4174	0.6519	0.7346	0.1468	0.5738	0.1879	0.5991	0.4140	0.4718
0.4089	0.6763	0.2467	0.0710	0.4466	0.6510	0.2867	0.6655	0.5918	0.8629
0.5173	0.5791	0.4621	0.2533	0.4518	0.9236	0.6935	0.5440	0.0327	0.8728
0.7340	0.8922	0.5732	0.5474	0.0431	0.9176	0.3746	0.2553	0.3629	0.3091
0.9408	0.3672	0.5242	0.5718	0.1267	0.5991	0.1176	0.7307	0.4318	0.5633
0.4683	0.1183	0.3370	0.8032	0.6283	0.0032	0.3386	0.9118	0.1432	0.5355
0.8850	0.0309	0.6543	0.7558	0.1034	0.2624	0.7710	0.2746	0.5761	0.3058
0.4893	0.1996	0.7361	0.0648	0.3210	0.6970	0.8587	0.5316	0.4499	0.8632
0.5021	0.1755	0.8471	0.4855	0.7666	0.7366	0.4622	0.6816	0.5842	0.2289
0.8235	0.0242	0.8933	0.7506	0.4593	0.2152	0.3397	0.8680	0.3271	0.3740
0.5033	0.3607	0.6365	0.4155	0.3992	0.9217	0.7694	0.5347	0.0746	0.7452
0.2045	0.6837	0.6400	0.5047	0.7063	0.9075	0.1254	0.9836	0.4903	0.0579
0.2010	0.5896	0.4029	0.5306	0.3442	0.6548	0.4320	0.0706	0.9534	0.8853
0.1176	0.9466	0.2671	0.1449	0.7242	0.3299	0.4463	0.3441	0.8476	0.8825
0.9621	0.4242	0.5175	0.3935	0.7614	0.1565	0.8948	0.6489	0.1983	0.3482
0.8293	0.1702	0.3505	0.9098	0.9030	0.2728	0.2078	0.5484	0.6485	0.5700
0.3913	0.4499	0.2468	0.8924	0.6202	0.1116	0.5988	0.3197	0.4124	0.9503
0.2391	0.5567	0.3719	0.2517	0.6575	0.3084	0.6716	0.8041	0.2177	0.9892
0.9724	0.1765	0.6303	0.8960	0.5624	0.0432	0.0006	0.9539	0.0565	0.3866
0.2606	0.9027	0.5966	0.2558	0.6425	0.3550	0.8644	0.3182	0.9214	0.6842
0.1167	0.6214	0.3563	0.4785	0.8172	0.6874	0.7068	0.5395	0.3187	0.6505
0.5777	0.7690	0.3917	0.9017	0.3678	0.6024	0.1234	0.6717	0.3611	0.2990
0.7869	0.0332	0.7600	0.8140	0.4789	0.0460	0.7554	0.4129	0.9302	0.0841
0.6864	0.5979	0.4035	0.8610	0.0919	0.7808	0.3859	0.8897	0.5871	0.3695
0.3710	0.7033	0.7237	0.2277	0.8614	0.0120	0.9437	0.3786	0.2466	0.5249
0.8312	0.6366	0.8666	0.3289	0.4317	0.3637	0.6126	0.2283	0.6663	0.3779
0.2295	0.6339	0.8839	0.4638	0.4892	0.3346	0.6326	0.5342	0.2589	0.0585
0.5090	0.5532	0.2138	0.6027	0.8085	0.2715	0.5313	0.0670	0.2474	0.6124
0.4830	0.4857	0.7285	0.2479	0.4023	0.8965	0.7186	0.2325	0.6049	0.6630
0.5192	0.3438	0.7992	0.2732	0.5796	0.6005	0.2342	0.8000	0.6699	0.8179
0.4036	0.9235	0.0671	0.8013	0.2685	0.5513	0.3802	0.8619	0.3448	0.5170
0.3792	0.3257	0.5359	0.6119	0.8601	0.3058	0.3049	0.1123	0.8439	0.4236
0.4864	0.3013	0.6155	0.2570	0.0968	0.7717	0.8438	0.0484	0.7898	0.8779
0.7471	0.6905	0.2996	0.3545	0.4693	0.0915	0.7792	0.7565	0.0745	0.4130
0.6983	0.2093	0.5074	0.1280	0.1277	0.5696	0.7010	0.7656	0.5070	0.1759
0.2763	0.3768	0.9684	0.1785	0.3665	0.3373	0.2423	0.5001	0.6107	0.7567
0.2833	0.7199	0.0974	0.6878	0.4465	0.5668	0.7639	0.3099	0.6920	0.2978
0.6734	0.2471	0.3112	0.7071	0.4557	0.0305	0.9308	0.3913	0.2026	0.9158
0.1554	0.4054	0.8504	0.6637	0.2323	0.8878	0.4362	0.3223	0.5276	0.8351
0.9885	0.2015	0.8675	0.2714	0.5261	0.9969	0.5506	0.4825	0.4343	0.8050
0.9094	0.3019	0.4431	0.1781	0.6629	0.5546	0.1611	0.8440	0.0264	0.4856
0.8779	0.8906	0.3054	0.3282	0.1103	0.8880	0.9768	0.5221	0.3147	0.2395
0.6044	0.4356	0.3943	0.6485	0.2782	0.3432	0.4127	0.5876	0.3424	0.0867
0.4192	0.7296	0.8183	0.4592	0.5678	0.2665	0.2779	0.6461	0.4283	0.6554
0.0051	0.6818	0.5572	0.1004	0.5638	0.6108	0.9661	0.2515	0.6028	0.4440
0.7653	0.8029	0.2541	0.0101	0.8733	0.7091	0.1876	0.7278	0.5794	0.4906
0.2395	0.4852	0.5269	0.4877	0.6538	0.0895	0.7448	0.6174	0.3031	0.8322
0.4706	0.4646	0.6604	0.0476	0.6092	0.1121	0.9417	0.1129	0.2714	0.4980
0.4977	0.7988	0.0499	0.6010	0.4614	0.2292	0.9666	0.4633	0.1346	0.6764
0.1859	0.8856	0.9125	0.6511	0.0980	0.4162	0.5596	0.6153	0.6400	0.0398
0.7825	0.0227	0.6187	0.4286	0.5067	0.4108	0.4430	0.6326	0.6448	0.3279
0.4553	0.6584	0.2157	0.2206	0.3512	0.4451	0.3357	0.5338	0.9293	0.2508
0.4104	0.3754	0.5899	0.6001	0.1644	0.7692	0.3976	0.0936	0.1996	0.9836
0.6317	0.5895	0.5860	0.3645	0.9929	0.5503	0.4381	0.7360	0.1153	0.6897
0.0763	0.2435	0.7821	0.2585	0.1851	0.4406	0.4954	0.4378	0.2261	0.6776
0.6607	0.2178	0.8118	0.3189	0.3244	0.4083	0.4160	0.7935	0.6437	0.1732
0.8737	0.0228	0.9965	0.2355	0.4377	0.5208	0.5257	0.4219	0.8910	0.2967
0.2917	0.6554	0.1358	0.2777	0.2976	0.4897	0.9444	0.1355	0.5977	0.2693
0.9468	0.6187	0.3175	0.3466	0.8231	0.0715	0.8081	0.6534	0.5446	0.1055
0.7560	0.4085	0.8345	0.1329	0.5434	0.8624	0.7109	0.3704	0.6261	0.4714
0.9093	0.7451	0.4993	0.1169	0.4277	0.1748	0.5414	0.4846	0.8089	0.0974
0.6590	0.2556	0.4902	0.8141	0.4158	0.2616	0.8231	0.2910	0.6986	0.0163
0.5900	0.6093	0.4202	0.9129	0.5501	0.6820	0.2090	0.5692	0.6284	0.6077
0.2459	0.6576	0.8364	0.2443	0.4130	0.6960	0.2226	0.7081	0.5448	0.7531
0.1741	0.7456	0.8214	0.6009	0.1249	0.9268	0.5092	0.0851	0.9140	0.4807
0.4862	0.6175	0.8349	0.2518	0.7925	0.0065	0.4994	0.7555	0.5708	0.3567
0.4452	0.3289	0.6139	0.9858	0.3329	0.4074	0.3603	0.4880	0.5907	0.4740
0.5011	0.0417	0.7206	0.2776	0.5570	0.6426	0.3026	0.4842	0.7361	0.7535
0.7403	0.7848	0.1792	0.1306	0.7274	0.6059	0.1987	0.7855	0.0237	0.2574
0.9143	0.3672	0.3333	0.9741	0.0295	0.8537	0.6695	0.7405	0.2428	0.0364
0.5709	0.6723	0.5540	0.0370	0.5637	0.9765	0.6908	0.0469	0.5631	0.7101
0.5211	0.4554	0.1704	0.2721	0.3983	0.7018	0.5919	0.5102	0.4082	0.3584
0.6910	0.2116	0.7944	0.3790	0.8778	0.3197	0.2743	0.4070	0.4833	0.2561
0.3435	0.7756	0.1269	0.5441	0.6268	0.4401	0.9585	0.0494	0.2247	0.6550
0.1191	0.5300	0.7969	0.1496	0.1770	0.7548	0.2693	0.3182	0.8211	0.3567
0.1724	0.8235	0.3633	0.3339	0.4959	0.2736	0.6894	0.5719	0.4001	0.8835
0.3222	0.9207	0.6838	0.1737	0.6160	0.5192	0.3464	0.2361	0.8463	0.1251
0.4982	0.6392	0.5970	0.3481	0.7054	0.5164	0.2565	0.9514	0.0519	0.2691
0.8299	0.2831	0.1111	0.8988	0.1648	0.6563	0.9149	0.7568	0.3164	0.6891
0.1509	0.3439	0.4506	0.5319	0.8260	0.2042	0.1040	0.9781	0.1798	0.6676
0.3320	0.7408	0.5073	0.4398	0.3512	0.1180	0.9352	0.4369	0.1449	0.5733
0.6896	0.7773	0.1366	0.2783	0.9719	0.6113	0.7054	0.1460	0.5678	0.8985
0.1220	0.5178	0.4032	0.8418	0.1402	0.7002	0.7654	0.0115	0.8881	0.6231
0.1574	0.7277	0.6217	0.4822	0.8541	0.3259	0.7080	0.5382	0.2994	0.5251
0.7876	0.7686	0.4911	0.1330	0.8853	0.2967	0.4405	0.2167	0.5169	0.8890
0.9826	0.7334	0.5390	0.2850	0.2313	0.5931	0.0032	0.7580	0.1215	0.4556
0.7127	0.4926	0.5543	0.2914	0.8540	0.3143	0.7128	0.1430	0.9067	0.4749
0.8991	0.7380	0.2637	0.8871	0.3933	0.8112	0.5858	0.2673	0.5747	0.1834
0.2094	0.6402	0.7188	0.1017	0.7103	0.5370	0.4803	0.3189	0.5952	0.3049
0.7356	0.3768	0.0243	0.6840	0.2784	0.5682	0.9636	0.5319	0.7141	0.0558
0.4917	0.4903	0.5811	0.1890	0.6026	0.1236	0.9205	0.4063	0.3633	0.9408
0.5922	0.4930	0.0048	0.8308	0.1901	0.5896	0.4357	0.8291	0.0383	0.6874
0.7384	0.2126	0.2947	0.7566	0.3090	0.9928	0.5582	0.7078	0.4858	0.5821
0.3932	0.3882	0.8080	0.5783	0.3426	0.1843	0.8566	0.6866	0.7043	0.3021
0.1057	0.3416	0.7447	0.3106	0.6678	0.1384	0.5134	0.8646	0.0251	0.9071
0.4760	0.5405	0.4113	0.5572	0.7944	0.0911	0.7879	0.5100	0.3597	0.7630
0.7174	0.6252	0.0106	0.6782	0.3182	0.2032	0.6372	0.8903	0.5904	0.1436
0.6877	0.9236	0.4851	0.2426	0.5022	0.4021	0.8435	0.1662	0.8455	0.1510
0.2988	0.7966	0.7209	0.3737	0.9250	0.6541	0.4658	0.3561	0.2851	0.3187
0.7810	0.4030	0.1631	0.6420	0.8772	0.2770	0.5662	0.7337	0.5385	0.5908
0.1308	0.3871	0.3846	0.6986	0.9564	0.0802	0.4092	0.3496	0.8808	0.6490
0.2803	0.6082	0.7504	0.9609	0.1373	0.6131	0.8146	0.6324	0.3646	0.5278
0.5303	0.3049	0.8629	0.4311	0.1918	0.7902	0.5761	0.2052	0.5662	0.1651
0.0022	0.6177	0.7231	0.2395	0.2702	0.2083	0.2692	0.5620	0.6805	0.9716
0.5430	0.6564	0.6827	0.5566	0.4743	0.6565	0.5786	0.2082	0.7261	0.8521
0.8443	0.7636	0.8997	0.0013	0.5534	0.6557	0.4671	0.8677	0.4531	0.1856
0.9884	0.1847	0.1959	0.6547	0.9396	0.2531	0.9203	0.2944	0.9846	0.0315
0.7213	0.2501	0.9017	0.5612	0.4799	0.0493	0.8434	0.2806	0.0527	0.3821
0.5063	0.5567	0.9964	0.3537	0.5534	0.9782	0.1539	0.4889	0.9278	0.4114
0.2636	0.6515	0.4325	0.7639	0.3469	0.1642	0.5121	0.9449	0.7078	0.7028
0.7019	0.6508	0.3168	0.5374	0.7698	0.7788	0.0266	0.2763	0.7569	0.3687
0.3859	0.7741	0.3897	0.3664	0.4169	0.6624	0.5304	0.2867	0.3543	0.5183
0.8396	0.2490	0.9482	0.4537	0.2133	0.6537	0.3626	0.4360	0.4992	0.1005
0.4826	0.8609	0.0332	0.3409	0.8297	0.9665	0.0927	0.5711	0.0045	0.5703
0.4124	0.8600	0.5096	0.3071	0.6325	0.0979	0.6278	0.5434	0.4637	0.7245
0.4133	0.5028	0.2382	0.1147	0.3679	0.4920	0.7202	0.5958	0.2808	0.3136
0.7441	0.7159	0.5371	0.2371	0.7909	0.3587	0.1865	0.3138	0.5996	0.1687
0.4231	0.6680	0.2451	0.2034	0.6044	0.6576	0.2495	0.5418	0.3876	0.4606
0.5810	0.1923	0.4845	0.8117	0.8527	0.0548	0.9177	0.9147	0.0921	0.5724
0.1965	0.5609	0.5625	0.1976	0.9697	0.1039	0.6302	0.2865	0.4315	0.7200
0.5231	0.3373	0.6397	0.7547	0.4298	0.3686	0.1444	0.6182	0.3770	0.4100
0.7693	0.8002	0.1112	0.4665	0.4984	0.4247	0.4055	0.7281	0.3343	0.5751
0.5452	0.1284	0.6981	0.9135	0.2980	0.5215	0.9052	0.5640	0.3197	0.4354
0.8700	0.8050	0.0196	0.9287	0.5958	0.2541	0.4937	0.8945	0.0426	0.2034
0.7505	0.4021	0.3721	0.1980	0.7584	0.2276	0.5611	0.7510	0.3761	0.5909
0.6394	0.0408	0.7603	0.5743	0.4875	0.5734	0.3127	0.7230	0.7702	0.2233
0.7546	0.1613	0.7535	0.0699	0.7003	0.3357	0.3193	0.8611	0.5924	0.1843
0.9260	0.2935	0.1570	0.8930	0.3063	0.3373	0.5841	0.6062	0.1983	0.2554
0.2284	0.0404	0.6274	0.8696	0.4568	0.5190	0.1064	0.7970	0.4732	0.3421
0.3323	0.0779	0.3477	0.7503	0.4466	0.5281	0.7719	0.0164	0.7689	0.5188
0.3875	0.6313	0.3510	0.3453	0.6118	0.5185	0.6348	0.3267	0.6721	0.0344
0.7777	0.6775	0.3022	0.7140	0.5161	0.3976	0.2576	0.9242	0.0775	0.7876
0.1520	0.7986	0.2998	0.4731	0.4182	0.7442	0.5823	0.6893	0.2705	0.5475
0.2075	0.6131	0.5549	0.2104	0.8707	0.4817	0.7742	0.5685	0.5926	0.6935
0.4446	0.7822	0.7825	0.6065	0.2575	0.3681	0.9110	0.5174	0.0222	0.4483
0.3627	0.9739	0.4026	0.2208	0.5904	0.8373	0.6001	0.2030	0.8695	0.5292
0.4928	0.7732	0.5561	0.8365	0.2262	0.3913	0.5774	0.9728	0.5946	0.0560
0.5501	0.7187	0.7381	0.0763	0.5844	0.4142	0.1240	0.5827	0.9185	0.3154
0.2925	0.5101	0.4108	0.9617	0.4104	0.3608	0.8176	0.3624	0.6467	0.7390
0.0312	0.9396	0.3146	0.3686	0.8898	0.7392	0.4071	0.3113	0.3623	0.5805
0.6231	0.4162	0.8690	0.4689	0.7676	0.3269	0.6071	0.0844	0.8654	0.3842
0.4624	0.1584	0.2974	0.9128	0.3476	0.5991	0.8644	0.1511	0.3838	0.6767
0.8201	0.4099	0.2452	0.2550	0.7928	0.1354	0.9795	0.4978	0.7633	0.2443
0.2464	0.7467	0.6498	0.3464	0.6604	0.6939	0.9871	0.4463	0.0255	0.7820
0.7505	0.8115	0.2200	0.9456	0.2096	0.4218	0.6528	0.6281	0.0431	0.6677
0.2411	0.9731	0.6615	0.5652	0.3680	0.1382	0.8313	0.5444	0.8459	0.1823
0.9134	0.4413	0.0260	0.8666	0.7667	0.0980	0.5391	0.1946	0.4268	0.2344
0.6543	0.6247	0.8664	0.2778	0.2101	0.5289	0.8945	0.4807	0.2108	0.0798
0.1546	0.8940	0.2522	0.3680	0.4512	0.5906	0.6189	0.0591	0.5723	0.7940
0.5824	0.4954	0.2294	0.3226	0.9244	0.1739	0.5254	0.4956	0.0581	0.6075
0.3927	0.4383	0.6360	0.6898	0.2044	0.6936	0.1804	0.8153	0.6028	0.1985
0.7119	0.3733	0.2050	0.4065	0.7215	0.8902	0.0545	0.3672	0.9325	0.2137
0.9804	0.2697	0.6949	0.1356	0.6208	0.7667	0.5636	0.5125	0.7323	0.2650
0.0127	0.4392	0.6783	0.6991	0.0535	0.6062	0.1802	0.3623	0.5828	0.7852
0.6805	0.2318	0.2291	0.9315	0.7395	0.3041	0.1272	0.1699	0.4694	0.5188
0.7259	0.8133	0.0517	0.8772	0.3597	0.6266	0.5581	0.8433	0.0204	0.6867
0.3713	0.4445	0.3784	0.8961	0.2730	0.4759	0.5263	0.7490	0.6361	0.0996
0.4548	0.6963	0.5401	0.3776	0.2477	0.6459	0.2703	0.1575	0.5619	0.7352
0.1550	0.3332	0.6351	0.9868	0.6017	0.8203	0.6005	0.2980	0.5131	0.8215
0.6424	0.0147	0.8166	0.2557	0.7146	0.4356	0.5230	0.0564	0.7961	0.0603
0.3751	0.5821	0.4977	0.6025	0.6705	0.4192	0.7535	0.8682	0.3323	0.3348
0.9014	0.2262	0.9098	0.4771	0.3221	0.7832	0.8203	0.0085	0.6763	0.0086
0.0242	0.5081	0.7667	0.2748	0.2911	0.9352	0.6338	0.2050	0.3211	0.6306
0.5763	0.5072	0.4391	0.7567	0.4727	0.5602	0.5719	0.6502	0.6839	0.5122
0.3338	0.0616	0.8116	0.3434	0.3698	0.5931	0.0195	0.8604	0.3293	0.3125
0.4509	0.1136	0.5359	0.9065	0.7709	0.5375	0.0945	0.7421	0.8226	0.2744
0.9907	0.5410	0.1726	0.5368	0.5561	0.4954	0.6488	0.3857	0.2507	0.4416
0.3470	0.8349	0.2386	0.4525	0.8969	0.3250	0.5055	0.3537	0.4655	0.6547
0.9152	0.1704	0.6978	0.6271	0.0237	0.5139	0.4425	0.4462	0.1948	0.5889
0.2170	0.2318	0.9799	0.7988	0.5641	0.3563	0.4621	0.4660	0.1875	0.7326
0.7788	0.5773	0.5122	0.6024	0.3705	0.8660	0.2324	0.6474	0.6411	0.2019
0.4062	0.3621	0.5465	0.7021	0.7180	0.7951	0.1693	0.4707	0.3519	0.7777
0.7299	0.7866	0.6617	0.5947	0.7056	0.5087	0.2214	0.7480	0.3194	0.3433
0.7226	0.7552	0.1792	0.4219	0.1787	0.8321	0.7112	0.3011	0.1486	0.5372
0.4848	0.3831	0.9477	0.7134	0.1566	0.9219	0.4453	0.0394	0.5690	0.0102
0.3552	0.6104	0.4225	0.4936	0.3671	0.1800	0.6724	0.2293	0.4524	0.6962
0.3660	0.0880	0.6923	0.2425	0.1793	0.5501	0.7382	0.2701	0.5123	0.3324
0.5356	0.0977	0.9838	0.6084	0.1890	0.9314	0.4702	0.3818	0.7572	0.5625
0.4579	0.2982	0.3812	0.7817	0.1714	0.4061	0.4933	0.3226	0.9623	0.0559
0.4568	0.2829	0.4045	0.3813	0.2638	0.5573	0.7658	0.7671	0.4607	0.3947
0.2155	0.9879	0.5219	0.4956	0.4520	0.0417	0.9234	0.5459	0.6111	0.5069
0.5519	0.4091	0.2355	0.5442	0.0437	0.9000	0.1248	0.1247	0.5651	0.8826
0.4413	0.0095	0.3407	0.5704	0.7122	0.0561	0.5662	0.5870	0.6335	0.7197
0.8370	0.6078	0.2854	0.2347	0.1124	0.7503	0.6368	0.1873	0.6083	0.5290
0.3918	0.2754	0.0688	0.9105	0.2696	0.4515	0.0001	0.7636	0.3431	0.6551
0.4855	0.2202	0.6657	0.7849	0.3846	0.0895	0.8759	0.2785	0.9032	0.5827
0.6307	0.4732	0.7970	0.7244	0.6391	0.3823	0.2411	0.1928	0.8186	0.3037
0.5279	0.8866	0.4464	0.5213	0.7120	0.5534	0.3464	0.4222	0.3829	0.5876
0.3940	0.7210	0.4411	0.4184	0.5704	0.4228	0.2453	0.7335	0.1560	0.9349
0.6881	0.3244	0.6560	0.2775	0.6605	0.3605	0.1188	0.9926	0.2271	0.3974
0.0561	0.8394	0.2811	0.8175	0.7597	0.1359	0.6469	0.5493	0.9976	0.5727
0.4875	0.8127	0.0638	0.8102	0.3465	0.9029	0.2357	0.9751	0.0771	0.6836
0.2412	0.3694	0.8121	0.5905	0.2313	0.0174	0.7948	0.0162	0.2241	0.9104
0.5027	0.5872	0.3429	0.4646	0.3770	0.5842	0.7160	0.1898	0.6358	0.4637
0.5792	0.3004	0.9949	0.1734	0.9653	0.7450	0.0525	0.4084	0.9974	0.4393
0.3946	0.4290	0.7955	0.9480	0.3010	0.5781	0.1471	0.8443	0.6078	0.2515
0.7330	0.6690	0.0323	0.7071	0.8648	0.2849	0.7779	0.2669	0.6710	0.3220
0.3549	0.2798	0.8029	0.7560	0.4111	0.6421	0.1545	0.6285	0.2951	0.6678
0.7135	0.5731	0.1721	0.6586	0.5428	0.9585	0.6578	0.3120	0.3203	0.8881
0.7261	0.0829	0.3951	0.8554	0.6107	0.6431	0.4321	0.1942	0.2724	0.8703
0.4690	0.3728	0.6508	0.4901	0.5994	0.1275	0.2451	0.6994	0.6606	0.2837
0.3316	0.7363	0.6813	0.2964	0.5112	0.7267	0.7282	0.5914	0.3850	0.5911
0.5221	0.9155	0.7888	0.7129	0.2693	0.6921	0.0669	0.8341	0.2985	0.3805
0.6354	0.5849	0.2597	0.1356	0.2599	0.7961	0.7253	0.6709	0.0220	0.6715
0.8570	0.0614	0.1715	0.5918	0.8236	0.8023	0.7358	0.4700	0.4135	0.2543
0.4704	0.6700	0.6239	0.7574	0.6318	0.2521	0.9138	0.1241	0.4649	0.8534
0.6254	0.4415	0.8259	0.3233	0.5762	0.5366	0.9424	0.1363	0.3740	0.4380
0.2540	0.7281	0.5506	0.2459	0.6435	0.7910	0.3359	0.6979	0.6759	0.8522
0.4408	0.6595	0.5224	0.8102	0.7091	0.2760	0.9529	0.1943	0.4377	0.4522
0.7622	0.7592	0.5129	0.5423	0.0463	0.6684	0.8788	0.4288	0.4271	0.1256
0.4324	0.8631	0.0178	0.4715	0.4868	0.5125	0.8658	0.3649	0.3189	0.9350
0.9620	0.5387	0.0977	0.0551	0.8956	0.6728	0.1845	0.2847	0.4849	0.5865
0.4087	0.8649	0.6916	0.3208	0.4486	0.3499	0.5256	0.8870	0.1011	0.8558
0.4781	0.5813	0.1316	0.7015	0.2756	0.8632	0.7545	0.0861	0.4235	0.2376
0.3716	0.3956	0.5914	0.6601	0.6836	0.2833	0.4039	0.5531	0.8012	0.2223
0.8174	0.2353	0.8820	0.0904	0.9073	0.7186	0.1087	0.8315	0.4414	0.9026
0.2894	0.2688	0.9485	0.9624	0.0613	0.2068	0.3436	0.9223	0.8150	0.0748
0.2423	0.4032	0.8072	0.1057	0.8446	0.2285	0.7665	0.6027	0.1887	0.8073
0.6630	0.1009	0.8806	0.5857	0.1693	0.6554	0.7433	0.0351	0.7390	0.3416
0.5803	0.2500	0.1756	0.9224	0.3693	0.9858	0.0575	0.7893	0.6526	0.2917
0.1518	0.9282	0.2808	0.1505	0.8944	0.3098	0.1703	0.8473	0.3470	0.5722
0.3653	0.2279	0.7319	0.6474	0.8553	0.2198	0.6761	0.3839	0.1229	0.9384
0.6490	0.4696	0.3929	0.4463	0.7795	0.3773	0.4470	0.6978	0.5278	0.2926
0.6086	0.3777	0.7477	0.3269	0.2852	0.1381	0.6948	0.7810	0.3075	0.4667
0.1157	0.5723	0.0512	0.8774	0.7498	0.1482	0.6002	0.4668	0.1479	0.9036
0.8414	0.2802	0.6841	0.5815	0.4706	0.1687	0.8365	0.1135	0.6477	0.2587
0.8515	0.4505	0.4029	0.1554	0.6631	0.1230	0.9115	0.5970	0.6581	0.1092
0.0922	0.4615	0.3350	0.5482	0.0927	0.9513	0.6666	0.4390	0.4833	0.4272
0.1998	0.9444	0.0991	0.8653	0.0370	0.7375	0.5532	0.3295	0.8526	0.9369
0.6879	0.3739	0.6811	0.5425	0.3606	0.3287	0.6196	0.8898	0.1139	0.5967
0.0660	0.8802	0.2712	0.3862	0.4586	0.3729	0.9973	0.6484	0.0480	0.9594
0.9114	0.3432	0.1789	0.8975	0.6474	0.5270	0.5881	0.3532	0.1927	0.5160
0.7632	0.4171	0.8413	0.4359	0.6198	0.3585	0.1315	0.4590	0.2342	0.4949
0.6748	0.5296	0.4686	0.6075	0.5443	0.7111	0.5666	0.7716	0.0263	0.8481
0.2301	0.8299	0.4271	0.8961	0.6972	0.7007	0.3315	0.2351	0.5458	0.7599
0.0334	0.6419	0.8960	0.6166	0.0429	0.4112	0.9640	0.6237	0.7224	0.4843
0.2542	0.1461	0.7048	0.4127	0.7693	0.1975	0.3239	0.0770	0.3907	0.8218
0.6395	0.6239	0.6187	0.3386	0.5434	0.7478	0.9419	0.3990	0.1804	0.2548
0.0716	0.8639	0.3540	0.3432	0.6747	0.6246	0.7614	0.2777	0.4362	0.9566
0.1512	0.8219	0.3315	0.3472	0.5809	0.6172	0.9482	0.5364	0.8957	0.6639
0.2093	0.2847	0.9588	0.3356	0.1736	0.2592	0.7154	0.4871	0.6253	0.4904
0.5588	0.8080	0.3744	0.9450	0.1407	0.6897	0.0649	0.6194	0.6662	0.1482
0.5056	0.4748	0.6891	0.5880	0.4349	0.5447	0.1536	0.3669	0.6712	0.0473
0.3535	0.7651	0.3951	0.1908	0.6785	0.0665	0.8558	0.0416	0.6276	0.9128
0.2873	0.8702	0.6368	0.5624	0.2997	0.1216	0.8101	0.6706	0.6675	0.8996
0.0733	0.4927	0.7466	0.6995	0.2887	0.2446	0.1155	0.6704	0.3531	0.9184
0.0560	0.5110	0.8717	0.2590	0.5076	0.7407	0.6739	0.4000	0.9742	0.6732
0.9630	0.4034	0.5506	0.0156	0.4578	0.6947	0.1750	0.8135	0.0208	0.3729
0.6716	0.5385	0.7015	0.7749	0.3977	0.2447	0.3733	0.3015	0.6618	0.6101
0.5702	0.8478	0.2631	0.2133	0.5910	0.5143	0.9817	0.7295	0.2152	0.7594
0.0768	0.8341	0.0833	0.6281	0.6751	0.4066	0.3639	0.4181	0.2188	0.8019
0.9395	0.3361	0.4498	0.0529	0.3249	0.5846	0.6320	0.6670	0.9506	0.1239
0.3020	0.5006	0.3939	0.3003	0.0225	0.6400	0.5549	0.3501	0.5745	0.9167
0.8370	0.5354	0.3966	0.0835	0.9294	0.5625	0.3778	0.0064	0.4079	0.9094
0.4491	0.2577	0.6490	0.0470	0.4613	0.5083	0.3655	0.6819	0.4222	0.9439
0.5528	0.0199	0.9022	0.2447	0.9636	0.2518	0.4500	0.2949	0.9995	0.7715
0.1847	0.6613	0.4973	0.7261	0.4287	0.5116	0.7724	0.8380	0.2564	0.9015
0.5057	0.1860	0.7806	0.2220	0.2262	0.1160	0.7905	0.2803	0.4277	0.9608
0.2772	0.8815	0.7401	0.4224	0.6739	0.3116	0.5893	0.1284	0.8356	0.3698
0.8209	0.3922	0.3880	0.5183	0.0473	0.8800	0.5980	0.3204	0.8573	0.2135
0.4584	0.8623	0.8442	0.5869	0.0708	0.7956	0.5542	0.3351	0.6115	0.8255
0.5981	0.7406	0.8702	0.2323	0.3369	0.1325	0.6007	0.9372	0.0618	0.1280
0.1244	0.8105	0.3922	0.4258	0.2374	0.0025	0.5489	0.4891	0.8275	0.2476
0.0329	0.4490	0.8458	0.4170	0.5353	0.3341	0.8193	0.6312	0.4820	0.5997
0.8086	0.0431	0.5995	0.6601	0.9438	0.3861	0.0377	0.7516	0.1351	0.7251
0.9382	0.3990	0.7764	0.3774	0.8064	0.2872	0.4705	0.3363	0.4935	0.5149
0.8096	0.3628	0.2487	0.2173	0.3188	0.8286	0.1910	0.2778	0.4420	0.4775
0.6033	0.9787	0.2338	0.6754	0.0033	0.4187	0.9297	0.2983	0.7163	0.2053
0.3062	0.2618	0.6270	0.9251	0.3197	0.5253	0.1522	0.6639	0.5809	0.5101
0.2856	0.9568	0.6219	0.2658	0.5951	0.3812	0.0465	0.9378	0.7707	0.1683
0.1587	0.5934	0.1908	0.0933	0.8797	0.7633	0.0283	0.6987	0.8333	0.4320
0.9305	0.7482	0.3879	0.5024	0.6926	0.5811	0.0714	0.8570	0.4893	0.5439
0.8448	0.0304	0.5339	0.6842	0.7095	0.5120	0.4960	0.3762	0.3423	0.3825
0.7834	0.7103	0.2975	0.4916	0.6758	0.0501	0.3424	0.8544	0.3725	0.5468
0.3309	0.1936	0.2233	0.7832	0.3138	0.0773	0.7172	0.6493	0.8714	0.6140
0.6653	0.9405	0.0088	0.2783	0.5796	0.8366	0.0095	0.3313	0.8999	0.4805
0.8462	0.2292	0.6478	0.3023	0.3631	0.6587	0.0492	0.6081	0.2988	0.6918
0.5573	0.5056	0.1030	0.6252	0.5014	0.3848	0.6632	0.6524	0.3753	0.6392
0.5483	0.5214	0.2530	0.4259	0.8049	0.9385	0.2598	0.2385	0.6846	0.1453
0.2752	0.1036	0.9646	0.7888	0.2192	0.7157	0.5196	0.2952	0.1501	0.9214
0.1496	0.8584	0.4209	0.3385	0.5835	0.1312	0.6899	0.3816	0.2832	0.5508
0.3982	0.2898	0.6485	0.8201	0.3324	0.2673	0.5098	0.4284	0.3163	0.9215
0.3351	0.5070	0.4669	0.6660	0.3534	0.7468	0.2727	0.4849	0.7525	0.7346
0.6240	0.3430	0.4227	0.1659	0.6904	0.7529	0.1345	0.6085	0.5932	0.1470
0.8763	0.2443	0.0963	0.8008	0.5646	0.0785	0.0853	0.4894	0.6890	0.2136
0.4828	0.3279	0.7565	0.7248	0.7829	0.5110	0.5602	0.8285	0.2069	0.6009
0.1757	0.2387	0.5476	0.3437	0.7018	0.1051	0.3996	0.5495	0.9900	0.4982
0.3010	0.6091	0.4951	0.4657	0.0897	0.6986	0.4684	0.9996	0.2346	0.8912
0.5026	0.1689	0.4722	0.7363	0.8411	0.8103	0.1451	0.5263	0.5574	0.7317
0.9329	0.5910	0.2314	0.3036	0.3311	0.4940	0.9290	0.1426	0.2662	0.3725
0.0676	0.6580	0.4695	0.0906	0.9615	0.0376	0.6708	0.1396	0.6285	0.9457
0.7222	0.2688	0.5198	0.6234	0.3462	0.5251	0.8783	0.3553	0.6776	0.5460
0.1865	0.2637	0.7415	0.2555	0.7997	0.7763	0.3461	0.3918	0.1317	0.7596
0.1605	0.9110	0.0257	0.5051	0.8602	0.8370	0.1402	0.9088	0.4551	0.8712
0.6934	0.1009	0.3309	0.2194	0.3666	0.6699	0.8379	0.6766	0.0216	0.9099
0.5061	0.3897	0.8533	0.6478	0.4826	0.6786	0.4071	0.1261	0.9082	0.2696
0.5678	0.4520	0.2701	0.5544	0.4664	0.3088	0.0555	0.7984	0.6713	0.3920
0.5616	0.6483	0.9152	0.4860	0.3540	0.4533	0.1287	0.2875	0.3850	0.3379
0.3312	0.5039	0.7792	0.7122	0.4969	0.6323	0.3489	0.2800	0.1192	0.5722
0.4346	0.3149	0.3913	0.0512	0.3672	0.4097	0.6791	0.4279	0.1938	0.9635
0.7918	0.3805	0.1194	0.5032	0.3126	0.6996	0.9239	0.5430	0.3549	0.3282
0.5113	0.9605	0.2216	0.3308	0.1664	0.6169	0.9005	0.1131	0.6638	0.7708
0.6593	0.6873	0.4217	0.4355	0.5548	0.4595	0.6340	0.3553	0.7240	0.2190
0.4545	0.4467	0.6805	0.2961	0.9524	0.0924	0.4911	0.4393	0.5934	0.6439
0.0284	0.7406	0.2572	0.5150	0.4650	0.6887	0.2849	0.1316	0.9575	0.4438
0.5840	0.3294	0.2176	0.9400	0.2745	0.3305	0.2068	0.5073	0.5919	0.8145
0.7336	0.3396	0.1684	0.4294	0.7670	0.9522	0.0611	0.5520	0.1367	0.5648
0.0467	0.5754	0.9454	0.1952	0.7188	0.4024	0.5632	0.3684	0.4511	0.6251
0.3817	0.8707	0.2009	0.6172	0.8869	0.6127	0.5140	0.5841	0.6360	0.0032
0.6382	0.0284	0.7746	0.7028	0.5906	0.8630	0.6214	0.3110	0.4336	0.4386
0.0705	0.4097	0.8123	0.6347	0.5389	0.0543	0.4495	0.2700	0.5184	0.9701
0.9664	0.0831	0.5984	0.1094	0.5282	0.6813	0.2716	0.5575	0.2813	0.5538
0.4168	0.1982	0.3184	0.6214	0.1112	0.4971	0.2123	0.5173	0.6567	0.4615
0.5562	0.2068	0.0963	0.5098	0.4921	0.3330	0.9036	0.5412	0.5531	0.7208
0.4993	0.6815	0.6513	0.6010	0.5515	0.2790	0.6060	0.5704	0.3814	0.0000
0.2480	0.2695	0.9135	0.5826	0.4259	0.0466	0.4394	0.9035	0.1714	0.7603
0.5695	0.0084	0.2733	0.4370	0.6647	0.7104	0.4703	0.1280	0.6456	0.9738
0.7200	0.4064	0.5609	0.3860	0.3419	0.3690	0.5115	0.6091	0.6778	0.0225
0.9929	0.1338	0.8594	0.5058	0.4674	0.6653	0.5605	0.1683	0.1954	0.5029
0.7137	0.8725	0.4844	0.3709	0.7546	0.3960	0.1277	0.9147	0.3086	0.3077
0.4180	0.5443	0.3027	0.2398	0.2460	0.4824	0.8766	0.6910	0.2018	0.9529
0.6437	0.9748	0.4360	0.3196	0.9775	0.5434	0.1542	0.4297	0.4706	0.3578
0.1657	0.3772	0.4347	0.8320	0.2501	0.9880	0.3031	0.3104	0.7572	0.4437
0.2347	0.2930	0.2887	0.4695	0.3376	0.7328	0.6245	0.0534	0.6245	0.3153
0.5082	0.6551	0.0631	0.3384	0.9155	0.4461	0.7830	0.5825	0.2271	0.6989
0.5765	0.5508	0.3998	0.3978	0.8832	0.6440	0.3037	0.2385	0.6358	0.9713
0.5471	0.2228	0.1818	0.8432	0.1396	0.1322	0.4713	0.9994	0.3043	0.4961
0.4206	0.9535	0.6886	0.2139	0.7317	0.5366	0.1601	0.6490	0.0541	0.4365
0.2616	0.4933	0.7976	0.2982	0.6369	0.0974	0.0933	0.9508	0.5519	0.4184
0.4894	0.9043	0.6392	0.4281	0.4473	0.5565	0.5620	0.3995	0.4429	0.9389
0.9239	0.4549	0.4612	0.2924	0.3169	0.5982	0.0196	0.8552	0.3914	0.5430
0.5685	0.3633	0.4006	0.4460	0.2591	0.6847	0.6769	0.1597	0.3674	0.9560
0.7127	0.9695	0.5117	0.0908	0.9736	0.2019	0.7752	0.4568	0.8373	0.1145
0.7480	0.6309	0.6193	0.4053	0.5754	0.7248	0.5661	0.4240	0.1912	0.7045
0.1707	0.8059	0.6718	0.2382	0.1179	0.7775	0.5323	0.2241	0.1482	0.9466
0.6510	0.4240	0.2486	0.1810	0.5897	0.6287	0.5460	0.5750	0.5480	0.3473
0.0418	0.9356	0.3905	0.2141	0.5194	0.1508	0.8899	0.4493	0.7107	0.1981
0.4989	0.5244	0.6213	0.0201	0.5526	0.9392	0.2504	0.3786	0.8242	0.7042
0.3769	0.4410	0.9607	0.4506	0.4572	0.1377	0.7064	0.5019	0.9121	0.6385
0.2279	0.3621	0.7211	0.3280	0.4425	0.3327	0.7940	0.0922	0.4958	0.6750
0.9314	0.0697	0.7054	0.0836	0.9807	0.2467	0.3832	0.5366	0.8231	0.0611
0.5655	0.3532	0.1330	0.5923	0.2990	0.1428	0.7259	0.2939	0.8923	0.5770
0.0130	0.6040	0.0582	0.9632	0.5611	0.5045	0.3430	0.4115	0.5213	0.3230
0.8215	0.3462	0.4243	0.9885	0.6254	0.1925	0.3644	0.6996	0.4665	0.8086
0.9198	0.3672	0.4902	0.5027	0.0447	0.5081	0.5831	0.7367	0.3809	0.3296
0.8246	0.6331	0.4843	0.2069	0.2947	0.3967	0.7385	0.2592	0.3088	0.6781
0.4158	0.9659	0.0699	0.6197	0.8878	0.8358	0.1792	0.2536	0.7519	0.0104
0.8764	0.1893	0.3788	0.6682	0.1302	0.6364	0.8838	0.4706	0.0760	0.4646
0.2922	0.6370	0.1818	0.7949	0.2993	0.4979	0.3840	0.7055	0.3711	0.6825
0.3047	0.9484	0.1071	0.8355	0.5212	0.0816	0.0737	0.6541	0.2964	0.6882
0.6320	0.8737	0.1084	0.4606	0.3274	0.2831	0.4904	0.5563	0.3309	0.7048
0.8401	0.0254	0.5125	0.0008	0.9979	0.6756	0.2297	0.2203	0.6383	0.2961
0.4178	0.1386	0.8204	0.5955	0.3228	0.5096	0.3645	0.3282	0.4443	0.6344
0.2193	0.5206	0.3567	0.6420	0.8735	0.2523	0.4244	0.8657	0.4854	0.6191
0.5553	0.8851	0.3029	0.6472	0.2108	0.5700	0.7330	0.4417	0.7742	0.3382
0.6891	0.4936	0.7971	0.4604	0.5240	0.8486	0.3062	0.7032	0.0114	0.1701
0.7079	0.0317	0.5096	0.8535	0.3994	0.2846	0.0098	0.7128	0.6227	0.1502
0.2590	0.2873	0.6321	0.8861	0.1499	0.4656	0.7862	0.3824	0.6380	0.5847
0.2826	0.7763	0.0726	0.2708	0.6619	0.2144	0.8311	0.6494	0.6007	0.8326
0.8107	0.5402	0.0511	0.3607	0.4397	0.7584	0.7526	0.5579	0.5362	0.4238
0.5548	0.9459	0.3845	0.2962	0.8339	0.6005	0.9159	0.2097	0.9025	0.0437
0.0890	0.1994	0.9172	0.7022	0.6849	0.4696	0.7560	0.0556	0.9190	0.8058
0.6351	0.4265	0.4358	0.4386	0.7791	0.3462	0.8903	0.4608	0.3383	0.3192
0.5404	0.7232	0.6149	0.2521	0.9133	0.6287	0.6185	0.7320	0.6154	0.4426
0.1356	0.8365	0.8961	0.5998	0.1115	0.3432	0.2534	0.3130	0.7434	0.5648
0.4938	0.2242	0.3730	0.6208	0.9069	0.6920	0.4084	0.1663	0.9946	0.7641
0.9828	0.6673	0.4731	0.4849	0.5935	0.8367	0.0297	0.5720	0.7261	0.0027
0.9676	0.1502	0.7863	0.3124	0.9442	0.8669	0.0234	0.8162	0.3817	0.2110
0.2266	0.4952	0.8017	0.3849	0.5955	0.7025	0.4193	0.2556	0.6199	0.6115
0.5549	0.0077	0.6992	0.5223	0.0243	0.8857	0.1499	0.6955	0.7995	0.3302
0.1198	0.6177	0.3298	0.8576	0.5958	0.1895	0.3781	0.0028	0.9000	0.6522
0.1712	0.8668	0.1220	0.5035	0.6252	0.2838	0.6378	0.6679	0.9604	0.6340
0.7388	0.5728	0.7041	0.7248	0.3518	0.5278	0.1369	0.6541	0.8763	0.0904
0.7345	0.3025	0.4139	0.8844	0.7366	0.2208	0.4838	0.4361	0.7603	0.6947
0.8235	0.2786	0.7169	0.3654	0.3204	0.3822	0.5359	0.6990	0.4084	0.4679
0.1293	0.5817	0.1921	0.8185	0.4243	0.4971	0.3809	0.3788	0.5961	0.8630
0.8794	0.7381	0.6037	0.5215	0.7477	0.4998	0.4671	0.5366	0.1808	0.7655
0.2985	0.4054	0.8205	0.6083	0.2530	0.9339	0.2569	0.5215	0.0076	0.9585
0.3260	0.4659	0.5004	0.0046	0.9237	0.1809	0.3624	0.8648	0.6603	0.7849
0.1233	0.7048	0.5989	0.8183	0.2240	0.7023	0.1995	0.6339	0.9963	0.4851
0.7419	0.4034	0.4409	0.8612	0.7670	0.0000	0.7853	0.8517	0.6565	0.0148
0.5506	0.4493	0.6550	0.6787	0.3555	0.7060	0.1855	0.4962	0.4713	0.9076
0.3581	0.8923	0.3141	0.5960	0.4335	0.5770	0.7218	0.8643	0.1861	0.3970
0.6596	0.7108	0.1552	0.3522	0.6871	0.4908	0.6406	0.4537	0.4508	0.4976
0.0976	0.7246	0.6016	0.2648	0.6591	0.6484	0.1792	0.9500	0.0641	0.8792
0.4946	0.1706	0.9438	0.3830	0.0904	0.5756	0.4187	0.2174	0.3385	0.8507
0.8378	0.0011	0.5768	0.7131	0.6678	0.1977	0.0412	0.8830	0.5689	0.3402
0.6801	0.0946	0.0199	0.7560	0.6879	0.0108	0.9560	0.6037	0.2169	0.5761
0.6989	0.5546	0.3274	0.8574	0.0905	0.8119	0.7174	0.8017	0.0513	0.1079
0.3343	0.5846	0.3116	0.8829	0.7515	0.1880	0.5922	0.3959	0.1557	0.3095
0.3078	0.6380	0.8541	0.4019	0.4610	0.5564	0.7336	0.7146	0.2309	0.3127
0.8107	0.3823	0.4165	0.1555	0.9388	0.0109	0.8236	0.2278	0.2621	0.6593
0.5736	0.3073	0.0634	0.9929	0.2714	0.4406	0.8015	0.2795	0.0403	0.9166
0.4478	0.2769	0.9059	0.4983	0.5442	0.6091	0.9115	0.8476	0.3839	0.5394
0.4804	0.1475	0.4212	0.0401	0.4057	0.9384	0.2474	0.6375	0.4802	0.8080
0.4437	0.1432	0.7803	0.7471	0.5455	0.2910	0.3788	0.5135	0.9564	0.4549
0.2621	0.8638	0.1499	0.5282	0.9289	0.0456	0.5453	0.0221	0.5970	0.5847
0.3174	0.4418	0.8950	0.1463	0.1349	0.8016	0.4908	0.4267	0.6628	0.3180
0.5721	0.7016	0.0994	0.8956	0.6771	0.3929	0.2943	0.8165	0.4783	0.0500
0.6609	0.2006	0.9436	0.3696	0.1426	0.3721	0.6894	0.5162	0.1408	0.5459
0.5382	0.0079	0.7119	0.4595	0.1900	0.6729	0.1667	0.8258	0.1835	0.9026
0.8888	0.6001	0.9078	0.5372	0.5216	0.6944	0.3920	0.5358	0.2402	0.5124
0.2494	0.6454	0.3855	0.7972	0.6752	0.5532	0.5482	0.4637	0.8153	0.0677
0.5269	0.0502	0.7605	0.8337	0.3820	0.1565	0.5006	0.8083	0.7885	0.2324
0.6108	0.3167	0.1972	0.8100	0.2947	0.0298	0.6233	0.3560	0.6238	0.3457
0.4991	0.8203	0.9592	0.7017	0.6013	0.4030	0.6626	0.3665	0.5146	0.1683
0.9032	0.4001	0.3679	0.4235	0.6583	0.7867	0.4118	0.6842	0.0981	0.4767
0.2757	0.4058	0.8853	0.2594	0.7663	0.1572	0.6868	0.3140	0.1016	0.2296
0.5704	0.6398	0.5268	0.0608	0.7544	0.8324	0.5043	0.3177	0.3689	0.7678
0.4471	0.0971	0.8399	0.2851	0.8234	0.5778	0.3303	0.4595	0.9993	0.3031
0.3405	0.2049	0.3614	0.7436	0.4863	0.9593	0.1719	0.4577	0.5101	0.8783
0.6763	0.3106	0.9430	0.3147	0.9379	0.1955	0.0460	0.6261	0.5699	0.4020
0.5845	0.6996	0.3295	0.4092	0.4198	0.7168	0.2593	0.7262	0.8588	0.3423
0.3992	0.6908	0.2183	0.9012	0.2156	0.7054	0.7532	0.3485	0.8755	0.5080
0.3868	0.4945	0.5345	0.9835	0.3429	0.2333	0.8977	0.5184	0.8592	0.1691
0.3256	0.3603	0.9039	0.7581	0.4706	0.2859	0.3657	0.8871	0.7979	0.4185
0.5319	0.1460	0.9676	0.2625	0.9253	0.5721	0.9125	0.6326	0.3135	0.7561
0.5274	0.8030	0.5499	0.7182	0.2286	0.1581	0.7684	0.7329	0.0089	0.6720
0.8223	0.3143	0.4564	0.7442	0.1981	0.2821	0.6948	0.7461	0.4232	0.4793
0.0542	0.7453	0.7373	0.0783	0.4843	0.6565	0.6180	0.4233	0.3398	0.2951
0.1985	0.8110	0.4906	0.2537	0.5465	0.4489	0.7117	0.2245	0.1490	0.6330
0.2187	0.4309	0.5960	0.4329	0.9224	0.1287	0.2938	0.6039	0.1164	0.8400
0.4279	0.6155	0.3557	0.4192	0.3851	0.4662	0.7845	0.3341	0.9730	0.6334
0.4381	0.5042	0.2635	0.6933	0.3837	0.0533	0.7755	0.6144	0.4368	0.8100
0.8375	0.0394	0.8236	0.3110	0.2069	0.2865	0.0322	0.5523	0.5890	0.3688
0.6279	0.2250	0.1143	0.6197	0.3729	0.5717	0.4345	0.3745	0.1157	0.8614
0.4938	0.3876	0.7234	0.1819	0.5638	0.8147	0.0670	0.9116	0.1899	0.3327
0.1119	0.3653	0.2919	0.7445	0.2117	0.8242	0.0741	0.3484	0.7301	0.6238
0.8042	0.0461	0.5808	0.2890	0.8918	0.8348	0.2914	0.5396	0.7526	0.3823
0.3455	0.1629	0.5768	0.8806	0.2972	0.1201	0.8912	0.5343	0.7292	0.8119
0.4682	0.0931	0.0564	0.8626	0.4916	0.3582	0.7355	0.0297	0.7067	0.7510
0.2969	0.5225	0.4654	0.2260	0.8235	0.6400	0.1225	0.1637	0.9062	0.5206
0.1136	0.2614	0.3909	0.9905	0.2772	0.1765	0.3916	0.6851	0.5979	0.8177
0.3387	0.2667	0.3241	0.6278	0.8886	0.2576	0.3959	0.3270	0.1383	0.8451
0.8292	0.0758	0.1393	0.3848	0.9518	0.1652	0.8869	0.3215	0.3467	0.7675
0.8290	0.5982	0.3219	0.8038	0.0972	0.9051	0.5265	0.3726	0.9142	0.4983
0.1848	0.7294	0.4323	0.2143	0.6716	0.2256	0.5689	0.8969	0.7199	0.0091
0.8866	0.3878	0.4610	0.6649	0.0570	0.7762	0.6605	0.5154	0.0900	0.9497
0.7280	0.4380	0.7066	0.0140	0.3874	0.7422	0.3680	0.5090	0.7291	0.2114
0.5708	0.9108	0.6514	0.2108	0.7013	0.4014	0.7682	0.2060	0.5031	0.1476
0.3418	0.8697	0.6428	0.7771	0.0398	0.9233	0.2492	0.8685	0.8942	0.6425
0.6383	0.7307	0.4776	0.2845	0.7548	0.1693	0.7563	0.4490	0.3739	0.0332
0.4307	0.3781	0.6201	0.5892	0.0089	0.4682	0.6788	0.1780	0.6250	0.6987
0.4972	0.8429	0.2992	0.7559	0.4335	0.5836	0.7065	0.0007	0.6806	0.9493
0.6998	0.3362	0.6724	0.1114	0.3846	0.1124	0.6303	0.7937	0.4513	0.6583
0.9360	0.8819	0.4998	0.2802	0.5615	0.0205	0.3727	0.4125	0.3999	0.3868
0.4457	0.4986	0.4460	0.5963	0.2030	0.2546	0.3930	0.7092	0.3947	0.3156
0.8176	0.5496	0.2063	0.5740	0.4836	0.6378	0.6123	0.1018	0.2388	0.6948
0.2116	0.2461	0.3552	0.6819	0.0118	0.4217	0.7371	0.5344	0.3333	0.8561
0.2545	0.8673	0.1118	0.1939	0.8161	0.9311	0.0602	0.4616	0.9560	0.5528
0.1135	0.5891	0.4903	0.4032	0.6402	0.5337	0.4365	0.7804	0.1940	0.8060
0.6359	0.7701	0.2377	0.1491	0.8794	0.2986	0.7692	0.5795	0.7742	0.4169
0.5734	0.3436	0.6735	0.2576	0.3869	0.6189	0.7083	0.3453	0.4963	0.9617
0.0274	0.7308	0.4626	0.7276	0.0808	0.6291	0.6435	0.4949	0.0377	0.6312
0.3979	0.2272	0.0239	0.8115	0.7330	0.0030	0.8119	0.0654	0.8290	0.8770
0.3725	0.5467	0.3361	0.5807	0.6929	0.7514	0.5172	0.0026	0.4458	0.7913
0.6881	0.1747	0.6062	0.3280	0.3082	0.7748	0.1953	0.4288	0.4895	0.4329
0.6057	0.1807	0.7509	0.4069	0.8709	0.3908	0.5806	0.1998	0.7710	0.7865
0.6329	0.6803	0.1343	0.4143	0.8167	0.3795	0.8739	0.3614	0.4329	0.2790
0.0413	0.7153	0.4828	0.9341	0.5639	0.6569	0.2985	0.3350	0.9463	0.5787
0.5418	0.4640	0.7679	0.3321	0.5378	0.4024	0.4531	0.8651	0.3674	0.6560
0.7341	0.3974	0.3021	0.5465	0.6361	0.5967	0.5598	0.4942	0.2711	0.2545
0.9213	0.5177	0.1094	0.2734	0.7060	0.4668	0.2398	0.9834	0.0144	0.6702
0.2438	0.1042	0.5703	0.9806	0.8616	0.4119	0.4451	0.0979	0.9895	0.4815
0.4124	0.2880	0.3767	0.9988	0.4185	0.3613	0.6763	0.2158	0.1817	0.7071
0.1499	0.9826	0.7522	0.2763	0.1543	0.3289	0.9052	0.2986	0.4792	0.6708
0.4821	0.2264	0.8643	0.3027	0.0654	0.1411	0.7133	0.8102	0.1117	0.6990
0.8806	0.1055	0.3987	0.9500	0.2020	0.9734	0.2788	0.2832	0.9765	0.2732
0.5941	0.3014	0.0049	0.8867	0.6904	0.6316	0.3580	0.3902	0.6884	0.7951
0.4590	0.3689	0.9958	0.2532	0.3246	0.8584	0.5383	0.7157	0.1673	0.1891
0.7131	0.1640	0.5393	0.5600	0.0694	0.6887	0.9055	0.4070	0.0556	0.9714
0.7525	0.2921	0.7825	0.6268	0.5511	0.1307	0.2449	0.7103	0.8208	0.0472
0.6886	0.0930	0.8982	0.4406	0.2397	0.7405	0.5484	0.4642	0.0701	0.3048
0.0837	0.7262	0.5041	0.4195	0.1711	0.4357	0.2110	0.9412	0.1252	0.6540
0.4954	0.3664	0.7971	0.4762	0.5031	0.2718	0.3734	0.0181	0.7653	0.8927
0.0928	0.5574	0.3819	0.2104	0.5001	0.2109	0.5043	0.4948	0.4662	0.9866
0.1902	0.3799	0.5888	0.5533	0.6918	0.4639	0.6836	0.1715	0.2514	0.7759
0.2955	0.7563	0.0469	0.6624	0.5187	0.0141	0.4844	0.7565	0.0999	0.6988
0.5568	0.4907	0.3351	0.3603	0.6660	0.4834	0.8173	0.2062	0.6684	0.1806
0.6212	0.5720	0.3498	0.2804	0.8935	0.7285	0.1323	0.9570	0.6484	0.6175
0.5280	0.2655	0.6586	0.4792	0.5066	0.0481	0.3402	0.6190	0.2201	0.3042
0.8371	0.5299	0.1424	0.2704	0.9553	0.8203	0.5850	0.5450	0.1666	0.2677
0.5369	0.7047	0.6536	0.3211	0.5285	0.5787	0.6914	0.2246	0.9656	0.1070
0.6194	0.4043	0.5138	0.2598	0.8078	0.7252	0.1601	0.2561	0.7797	0.2086
0.5542	0.5814	0.1910	0.9026	0.5805	0.6281	0.3555	0.5180	0.2782	0.5596
0.0944	0.5044	0.6945	0.4730	0.9396	0.1893	0.3234	0.7064	0.8938	0.8476
0.7459	0.6871	0.2276	0.4166	0.3552	0.8956	0.8149	0.4940	0.1121	0.6797
0.6781	0.4280	0.5920	0.4494	0.3171	0.9299	0.8608	0.3614	0.0540	0.3909
0.7445	0.9114	0.4629	0.0820	0.8296	0.8387	0.0654	0.4083	0.4561	0.5963
0.2787	0.9964	0.3127	0.9345	0.1130	0.6122	0.6550	0.4043	0.8754	0.5346
0.6997	0.8712	0.8892	0.0289	0.6268	0.1784	0.6132	0.6780	0.4607	0.5016
0.8087	0.2803	0.4723	0.7343	0.6647	0.3807	0.5775	0.7871	0.3095	0.2567
0.4806	0.1342	0.7961	0.3535	0.7006	0.8621	0.1446	0.2353	0.6194	0.2766
0.2280	0.4822	0.9475	0.4526	0.7784	0.2575	0.6476	0.7929	0.5984	0.7862
0.2312	0.5138	0.7047	0.9360	0.5465	0.1859	0.1700	0.7902	0.6642	0.5489
0.4651	0.2437	0.2942	0.6650	0.1173	0.1442	0.6354	0.5692	0.1182	0.7923
0.0582	0.4711	0.9837	0.5235	0.7507	0.1112	0.8851	0.3549	0.5576	0.6070
0.1520	0.4798	0.7973	0.4793	0.5950	0.5323	0.7668	0.1226	0.3185	0.9310
0.1457	0.4202	0.4310	0.4485	0.7121	0.4951	0.6956	0.5505	0.3563	0.6100
0.9141	0.8148	0.1503	0.8361	0.5539	0.5595	0.3819	0.6343	0.0706	0.1887
0.6302	0.3957	0.6077	0.5877	0.1250	0.9374	0.2503	0.6539	0.0472	0.3433
0.7239	0.3562	0.0417	0.4969	0.5209	0.1036	0.8120	0.5581	0.3802	0.5028
0.1657	0.5561	0.9255	0.2488	0.2486	0.1406	0.7120	0.3584	0.3670	0.9466
0.6959	0.3276	0.3310	0.7175	0.9382	0.3293	0.4023	0.1526	0.3878	0.2956
0.3389	0.7323	0.4565	0.5618	0.6032	0.7961	0.7504	0.4889	0.4835	0.7509
0.3254	0.8841	0.4613	0.4851	0.8134	0.3672	0.3857	0.6486	0.6493	0.3890
0.8833	0.3503	0.7742	0.7892	0.1743	0.3339	0.2946	0.9169	0.3933	0.4654
0.5785	0.9900	0.2849	0.0851	0.6871	0.6598	0.4310	0.8206	0.7671	0.3688
0.9909	0.7198	0.2824	0.7834	0.5097	0.4718	0.9426	0.4195	0.4917	0.4708
0.8269	0.2420	0.1390	0.8328	0.1865	0.7357	0.3381	0.7117	0.0544	0.7893
0.1167	0.5184	0.4717	0.4651	0.2936	0.4817	0.8041	0.2501	0.7691	0.4883
0.7367	0.9963	0.3682	0.1393	0.1424	0.8946	0.2217	0.4683	0.9678	0.2041
0.4122	0.0882	0.6314	0.5235	0.2597	0.8395	0.6782	0.5685	0.2136	0.7646
0.1996	0.3868	0.8384	0.5886	0.8923	0.5202	0.6785	0.2323	0.4760	0.8487
0.5218	0.7807	0.0780	0.7227	0.2039	0.1933	0.4594	0.7585	0.0911	0.6524
0.4357	0.7158	0.4250	0.3058	0.1582	0.2984	0.9855	0.2546	0.2571	0.5421
0.6542	0.5128	0.1962	0.9123	0.6024	0.3461	0.2864	0.6279	0.0659	0.0967
0.2978	0.4331	0.3603	0.5034	0.5441	0.2800	0.6953	0.9883	0.2674	0.6297
0.1526	0.5454	0.9762	0.7484	0.4916	0.1762	0.8823	0.4663	0.3162	0.4899
0.6894	0.2059	0.6833	0.3621	0.8526	0.1925	0.6750	0.9128	0.0249	0.9718
0.2908	0.8082	0.0110	0.7407	0.5414	0.3103	0.5702	0.2365	0.5409	0.7578
0.9662	0.4956	0.1251	0.7053	0.5384	0.1770	0.8146	0.7924	0.1821	0.4556
0.8666	0.2517	0.4693	0.7696	0.4155	0.3419	0.5067	0.8219	0.3973	0.0337
0.2059	0.6725	0.0297	0.7559	0.6435	0.3292	0.4847	0.4129	0.7131	0.3853
0.5127	0.6220	0.3551	0.7827	0.7349	0.7377	0.2441	0.0327	0.5096	0.5769
0.7326	0.3397	0.1542	0.5007	0.7102	0.1865	0.3523	0.6831	0.7089	0.3887
0.2150	0.9518	0.0144	0.8455	0.2547	0.7895	0.0080	0.9017	0.4757	0.3255
0.7417	0.6497	0.7464	0.3061	0.6556	0.2450	0.7843	0.3849	0.5063	0.3076
0.1612	0.0816	0.7759	0.3191	0.3547	0.7748	0.3171	0.1785	0.6537	0.8542
0.3655	0.4762	0.6871	0.3064	0.8354	0.6582	0.1491	0.9380	0.0081	0.8221
0.7049	0.8911	0.6485	0.4335	0.7701	0.0755	0.3117	0.5658	0.6387	0.4064
0.1749	0.6998	0.6438	0.7993	0.1275	0.6400	0.4773	0.5498	0.8915	0.2514
0.5094	0.6804	0.0694	0.5945	0.2071	0.5809	0.7436	0.5498	0.4837	0.1080
0.3047	0.8446	0.4151	0.5682	0.3620	0.7657	0.3475	0.5630	0.8004	0.5720
0.6559	0.1703	0.4893	0.8049	0.3492	0.7397	0.0504	0.3437	0.9779	0.2119
0.2258	0.3042	0.3187	0.6129	0.6302	0.5759	0.1554	0.2541	0.9360	0.6738
0.5768	0.8826	0.1856	0.8092	0.5730	0.0527	0.7543	0.9837	0.5031	0.0514
0.7044	0.5412	0.4196	0.4527	0.5492	0.2873	0.9294	0.5083	0.2736	0.8764
0.2554	0.5161	0.9652	0.8184	0.6278	0.2405	0.7175	0.7745	0.4355	0.3212
0.2824	0.8867	0.3112	0.5550	0.6931	0.2058	0.6574	0.5562	0.6101	0.6863
0.3273	0.8865	0.0999	0.7911	0.4346	0.5395	0.9680	0.1172	0.9458	0.1576
0.4798	0.0998	0.6892	0.3256	0.1956	0.5993	0.5218	0.0482	0.8336	0.6488
0.7367	0.8826	0.4290	0.1123	0.3042	0.7661	0.9603	0.1699	0.3424	0.1937
0.4250	0.1629	0.4664	0.6960	0.0822	0.5466	0.7997	0.0097	0.4779	0.5767
0.0027	0.2883	0.6681	0.5945	0.8324	0.0687	0.7509	0.0394	0.7523	0.3869
0.8180	0.7630	0.7310	0.3327	0.0446	0.2955	0.6136	0.7497	0.1179	0.5197
0.3147	0.0964	0.9832	0.1748	0.0650	0.7219	0.8593	0.0228	0.3838	0.8401
0.0584	0.6612	0.8314	0.7347	0.4387	0.1992	0.0853	0.8576	0.6917	0.0390
0.8647	0.3606	0.1399	0.6449	0.4434	0.0965	0.5394	0.3308	0.5356	0.6401
0.2974	0.4678	0.2293	0.1047	0.9246	0.5916	0.4495	0.5359	0.6301	0.3668
0.6175	0.8976	0.1747	0.1903	0.2284	0.5390	0.9064	0.1731	0.4535	0.4305
0.7507	0.4277	0.5566	0.8659	0.1980	0.3630	0.5766	0.2595	0.8733	0.1398
0.4363	0.7318	0.6183	0.6151	0.8486	0.0969	0.6436	0.7119	0.2305	0.5645
0.4661	0.3146	0.5578	0.5140	0.8296	0.4017	0.3813	0.1338	0.6057	0.1257
0.5415	0.0676	0.3755	0.8544	0.2916	0.8096	0.2683	0.7836	0.4854	0.1607
0.5801	0.1042	0.6938	0.8438	0.4253	0.2614	0.4948	0.9101	0.0121	0.9573
0.6465	0.0531	0.5638	0.8655	0.1982	0.9385	0.4422	0.1597	0.7459	0.7567
0.3594	0.4003	0.8665	0.2223	0.7324	0.9492	0.7195	0.2527	0.0553	0.6946
0.5302	0.3537	0.0073	0.4366	0.5852	0.6904	0.7003	0.2000	0.6774	0.4194
0.3180	0.4797	0.7884	0.0202	0.5674	0.4389	0.9019	0.6496	0.5481	0.5317
0.4952	0.1931	0.3740	0.8436	0.5274	0.5119	0.1855	0.1320	0.6572	0.6745
0.5698	0.8416	0.3149	0.6233	0.7673	0.3827	0.5947	0.2021	0.4264	0.2963
0.2768	0.9287	0.7492	0.6241	0.5663	0.0424	0.4272	0.6189	0.7939	0.3379
0.1011	0.7665	0.4973	0.0646	0.6830	0.9640	0.4103	0.3313	0.5409	0.0097
0.4323	0.6920	0.7250	0.2214	0.8258	0.3601	0.8649	0.3073	0.4030	0.0008
0.4272	0.2702	0.3954	0.9925	0.0964	0.5583	0.8123	0.1816	0.2586	0.5837
0.1989	0.7103	0.8187	0.5730	0.5331	0.7053	0.0560	0.3821	0.5995	0.5580
0.8332	0.7327	0.0118	0.4630	0.9128	0.3102	0.5764	0.3911	0.5990	0.3774
0.8694	0.1591	0.3156	0.7934	0.4638	0.9741	0.1452	0.9998	0.1856	0.7792
0.6835	0.0279	0.5227	0.4748	0.2693	0.8332	0.6410	0.5339	0.2816	0.8321
0.6182	0.4477	0.9465	0.1370	0.6873	0.6942	0.7725	0.4563	0.1432	0.8101
0.7695	0.8731	0.2820	0.0710	0.9406	0.0035	0.8081	0.0028	0.6739	0.1905
0.2081	0.9815	0.4642	0.6710	0.6363	0.4070	0.5004	0.5418	0.2705	0.8577
0.0138	0.4810	0.9375	0.0697	0.1112	0.9707	0.2873	0.0617	0.9273	0.6268
0.8278	0.4477	0.6872	0.3396	0.7468	0.0015	0.8165	0.8959	0.0135	0.9403
0.7576	0.5892	0.3398	0.8385	0.0001	0.8139	0.8429	0.3371	0.3201	0.6142
