# Supplementary material for: QoS-aware service composition based on context-free grammar and skyline in service function chaining using genetic algorithm
Source: PeerJ Comput Sci. 2021 Jul 26;7:e603. doi: 10.7717/peerj-cs.603 (PMC8323722; doi:10.7717/peerj-cs.603)
Supplement: Supplemental Information 2 [file peerj-cs-07-603-s002.zip › data/randdataset-1.1.0/src/mydataCorrelated.csv]

0.4695	0.5201	0.7560	0.5234	0.3827	0.6881	0.5277	0.4870	0.5839	0.5090
0.5123	0.5491	0.4538	0.5277	0.4945	0.6406	0.5243	0.5833	0.5136	0.5478
0.6154	0.6026	0.5032	0.4759	0.5593	0.5639	0.5540	0.3427	0.7369	0.3515
0.3997	0.7219	0.5545	0.5460	0.6714	0.5238	0.5974	0.6108	0.4949	0.7123
0.5407	0.6424	0.3884	0.4423	0.4625	0.2825	0.7038	0.3074	0.6257	0.2338
0.7295	0.7683	0.6196	0.5812	0.6314	0.5794	0.6876	0.6723	0.8396	0.3669
0.4501	0.4446	0.4249	0.4146	0.3980	0.2185	0.3812	0.4222	0.5368	0.1904
0.4917	0.5869	0.6917	0.5173	0.5901	0.5366	0.5302	0.6705	0.6671	0.5274
0.4984	0.7887	0.4419	0.6160	0.6611	0.6378	0.5596	0.5856	0.6426	0.6017
0.3383	0.5596	0.6820	0.2409	0.6630	0.2315	0.6021	0.7017	0.3676	0.5086
0.3676	0.4558	0.2111	0.4582	0.3563	0.6012	0.3357	0.4279	0.3640	0.6026
0.6574	0.7825	0.5384	0.6076	0.7116	0.4592	0.6730	0.6930	0.6350	0.4492
0.5388	0.4873	0.4191	0.5885	0.3603	0.6192	0.5071	0.3572	0.5214	0.4697
0.2385	0.3210	0.2747	0.3154	0.1970	0.3287	0.3062	0.3105	0.2655	0.3895
0.3891	0.6317	0.5401	0.5347	0.5383	0.5352	0.5644	0.5078	0.6886	0.3921
0.4622	0.6283	0.3298	0.3369	0.7099	0.3747	0.4297	0.4525	0.5165	0.2457
0.5626	0.6879	0.2476	0.5680	0.5038	0.5152	0.3680	0.5163	0.4184	0.3760
0.4290	0.6010	0.5981	0.5102	0.5687	0.5431	0.6462	0.4148	0.6219	0.6747
0.5442	0.8073	0.5611	0.6496	0.8235	0.6355	0.7930	0.6448	0.6674	0.8853
0.2003	0.4879	0.3381	0.2064	0.3733	0.2486	0.2946	0.3918	0.3389	0.3737
0.4326	0.5611	0.5465	0.6260	0.5315	0.6787	0.4788	0.4700	0.6098	0.6033
0.2815	0.3243	0.3613	0.4124	0.3041	0.2970	0.3734	0.4085	0.3627	0.3237
0.4313	0.4083	0.8218	0.3001	0.5986	0.4858	0.5883	0.5670	0.4935	0.4927
0.5739	0.6667	0.5095	0.7834	0.5588	0.6318	0.5163	0.5956	0.6585	0.6046
0.5979	0.3906	0.2322	0.6589	0.4588	0.6789	0.2577	0.5073	0.4892	0.4539
0.6086	0.6567	0.5154	0.3683	0.5607	0.5789	0.5111	0.5226	0.4375	0.5889
0.5060	0.6552	0.6338	0.2615	0.7354	0.5046	0.4335	0.6004	0.6334	0.4583
0.4388	0.6475	0.6103	0.5683	0.6728	0.6078	0.7344	0.4576	0.6288	0.8138
0.4215	0.4482	0.2829	0.3423	0.4491	0.4692	0.2978	0.3828	0.3493	0.4039
0.4551	0.3210	0.3378	0.5397	0.4385	0.3878	0.2716	0.3927	0.4743	0.3340
0.5890	0.5671	0.4995	0.7168	0.6548	0.4519	0.6164	0.6683	0.6256	0.6783
0.4798	0.5196	0.4247	0.4163	0.4349	0.3653	0.5855	0.4933	0.4033	0.4347
0.7101	0.6297	0.5786	0.6419	0.7763	0.5911	0.5981	0.5731	0.6714	0.6664
0.4155	0.5379	0.4718	0.3930	0.4951	0.4944	0.6351	0.3648	0.4590	0.6179
0.5933	0.5364	0.5207	0.7362	0.6064	0.6412	0.5896	0.6272	0.5825	0.7233
0.5412	0.4879	0.5829	0.4595	0.6059	0.5963	0.4653	0.5386	0.5074	0.4982
0.3974	0.4096	0.3332	0.3292	0.5695	0.2819	0.3734	0.2317	0.5238	0.3625
0.5561	0.7313	0.6722	0.7206	0.7572	0.4978	0.6786	0.6953	0.6526	0.7460
0.5924	0.3002	0.3371	0.4164	0.3705	0.4836	0.3046	0.5903	0.2792	0.3752
0.5742	0.6875	0.6904	0.5745	0.6134	0.6404	0.5962	0.7866	0.4685	0.6024
0.4489	0.6724	0.5761	0.5218	0.5500	0.5270	0.4775	0.6518	0.6668	0.5084
0.3023	0.5282	0.2266	0.4156	0.3638	0.3913	0.4064	0.3436	0.4421	0.2149
0.4183	0.6057	0.4804	0.5034	0.4280	0.4048	0.4706	0.3911	0.6601	0.4697
0.3928	0.3065	0.3769	0.3076	0.5094	0.2892	0.4998	0.2937	0.3124	0.4114
0.5370	0.6412	0.4891	0.7806	0.5051	0.6875	0.5169	0.5497	0.6839	0.6189
0.5442	0.5474	0.6038	0.5101	0.4065	0.6177	0.2462	0.7068	0.5558	0.2521
0.5090	0.3733	0.4604	0.4494	0.5837	0.2627	0.5660	0.3306	0.4419	0.4884
0.3836	0.2791	0.3411	0.3435	0.4178	0.3058	0.3644	0.4880	0.3546	0.4391
0.4954	0.4115	0.3639	0.7909	0.3548	0.3944	0.6414	0.4671	0.4021	0.5321
0.7376	0.5682	0.3170	0.6144	0.4762	0.7168	0.4663	0.7356	0.3800	0.4089
0.3532	0.2872	0.5372	0.2095	0.5020	0.3338	0.2245	0.5462	0.3517	0.3393
0.3672	0.5315	0.5922	0.6491	0.4396	0.4123	0.5549	0.3823	0.7308	0.4969
0.7045	0.6312	0.5666	0.6001	0.7026	0.6659	0.4877	0.8417	0.4450	0.6789
0.5907	0.5114	0.6188	0.7963	0.2962	0.8181	0.4028	0.6839	0.5567	0.5803
0.5154	0.4706	0.6245	0.5613	0.5459	0.5255	0.5963	0.5515	0.6199	0.6339
0.6018	0.5138	0.3729	0.4924	0.3797	0.4102	0.4391	0.4164	0.5754	0.3578
0.4847	0.6734	0.5311	0.4868	0.6896	0.5081	0.5145	0.6838	0.4158	0.5278
0.7101	0.7658	0.4683	0.5248	0.7400	0.5269	0.8526	0.4686	0.6786	0.4812
0.6528	0.4951	0.4884	0.5106	0.5379	0.6138	0.4333	0.6711	0.3636	0.5559
0.5920	0.3790	0.5022	0.4985	0.4819	0.3723	0.4444	0.5685	0.5038	0.3784
0.6090	0.4595	0.5511	0.6736	0.5310	0.5833	0.7406	0.3753	0.5830	0.5920
0.4789	0.1386	0.4998	0.4677	0.1902	0.3750	0.5489	0.3180	0.3939	0.4724
0.3222	0.2884	0.1854	0.3091	0.1561	0.4469	0.1951	0.3129	0.1361	0.3094
0.6490	0.5784	0.5131	0.6315	0.6381	0.5118	0.7189	0.4662	0.8105	0.5114
0.6949	0.7225	0.7456	0.7423	0.7192	0.7731	0.7377	0.6898	0.7181	0.7976
0.3713	0.5027	0.2929	0.4649	0.2603	0.3505	0.4559	0.3674	0.4731	0.3595
0.4789	0.5766	0.2228	0.6649	0.3000	0.4961	0.3836	0.4752	0.4225	0.4541
0.7987	0.6675	0.7132	0.7805	0.7787	0.6683	0.8071	0.8003	0.7355	0.7988
0.7703	0.6783	0.5062	0.5166	0.6299	0.5619	0.5290	0.6768	0.5340	0.4810
0.5266	0.2357	0.4841	0.4321	0.3431	0.3413	0.4501	0.3293	0.4774	0.3131
0.3710	0.8166	0.4992	0.3036	0.5798	0.5779	0.3657	0.5649	0.5640	0.4453
0.4787	0.6775	0.4795	0.6672	0.5626	0.4446	0.6327	0.6652	0.6446	0.6052
0.5637	0.3185	0.6711	0.3643	0.7345	0.3953	0.5677	0.4956	0.4679	0.6869
0.6211	0.4165	0.2306	0.4758	0.3781	0.4437	0.3852	0.4679	0.3522	0.2231
0.4925	0.5277	0.6256	0.6521	0.4617	0.7463	0.5988	0.3541	0.8386	0.4446
0.4938	0.6172	0.5398	0.5995	0.4860	0.5416	0.5953	0.5708	0.5389	0.6526
0.4083	0.5326	0.5620	0.6545	0.4444	0.4862	0.3141	0.5393	0.6488	0.6013
0.4615	0.2618	0.6646	0.2242	0.4566	0.3551	0.2865	0.4016	0.3659	0.4121
0.5574	0.6600	0.4286	0.7393	0.4936	0.5478	0.5127	0.6191	0.6298	0.5519
0.6429	0.4536	0.5396	0.5724	0.2561	0.6749	0.3999	0.5330	0.5435	0.3782
0.3544	0.4737	0.5930	0.2636	0.4111	0.4327	0.4891	0.3538	0.3003	0.4893
0.4955	0.2794	0.6211	0.3648	0.5490	0.5449	0.1525	0.5411	0.4869	0.4000
0.5738	0.4191	0.3873	0.5614	0.3629	0.5004	0.3016	0.4324	0.5726	0.2340
0.6521	0.4993	0.6880	0.5036	0.7082	0.1939	0.7459	0.5314	0.6163	0.4298
0.6362	0.7521	0.5445	0.4818	0.7933	0.7023	0.5126	0.5848	0.6489	0.5828
0.5466	0.4118	0.4029	0.4058	0.6685	0.3573	0.3986	0.4588	0.3688	0.3984
0.5555	0.3666	0.4264	0.4166	0.5147	0.3447	0.6325	0.3100	0.4414	0.4227
0.5114	0.4543	0.7062	0.4617	0.5993	0.5486	0.3608	0.5620	0.5626	0.5831
0.4274	0.4460	0.3738	0.4978	0.4649	0.6425	0.4035	0.4103	0.2697	0.6455
0.6020	0.4221	0.6607	0.5613	0.3858	0.5264	0.5552	0.4934	0.5460	0.5518
0.6129	0.5773	0.7206	0.5008	0.6531	0.4520	0.6428	0.6268	0.5515	0.5399
0.5516	0.4065	0.5249	0.6612	0.3835	0.5528	0.5633	0.4975	0.6320	0.4997
0.6252	0.5944	0.4678	0.6804	0.4805	0.5786	0.6261	0.5874	0.5638	0.5011
0.4699	0.7672	0.6476	0.5506	0.8044	0.6135	0.6986	0.6885	0.7582	0.7085
0.7942	0.4652	0.7228	0.4992	0.5721	0.6120	0.5312	0.5753	0.7291	0.2200
0.4675	0.4702	0.4941	0.2742	0.6343	0.5025	0.3430	0.4563	0.5227	0.3871
0.6865	0.2612	0.5815	0.2436	0.6799	0.3809	0.3912	0.5031	0.4444	0.3427
0.3138	0.7391	0.4093	0.6155	0.5685	0.5004	0.5870	0.6337	0.5242	0.6965
0.6396	0.5197	0.6010	0.5578	0.6544	0.5437	0.7256	0.5427	0.6750	0.5928
0.4522	0.3140	0.3965	0.3041	0.4981	0.4435	0.3963	0.3273	0.3754	0.2580
0.4521	0.5727	0.4729	0.5010	0.4908	0.5129	0.5705	0.4898	0.4152	0.5975
0.4342	0.4752	0.6401	0.5063	0.4096	0.5854	0.5807	0.3658	0.6014	0.6270
0.5211	0.5194	0.3194	0.5642	0.4011	0.4891	0.4653	0.5612	0.4495	0.3742
0.2775	0.4602	0.5193	0.5348	0.5067	0.4923	0.2724	0.4542	0.5528	0.6224
0.2411	0.4252	0.5701	0.1700	0.5556	0.4656	0.2173	0.4599	0.5422	0.4862
0.5985	0.2746	0.6895	0.4668	0.4942	0.6014	0.3680	0.4552	0.3577	0.6170
0.6669	0.6979	0.4785	0.8814	0.4851	0.7459	0.5982	0.5949	0.7450	0.5596
0.5018	0.4380	0.2766	0.3371	0.4766	0.2824	0.5002	0.2618	0.3177	0.5085
0.4245	0.7365	0.3621	0.6233	0.6042	0.3375	0.7116	0.5660	0.4174	0.6109
0.6886	0.8695	0.4964	0.6630	0.6677	0.6305	0.6165	0.7226	0.5979	0.5163
0.3857	0.5122	0.5532	0.4393	0.3822	0.3969	0.5992	0.4671	0.4125	0.4150
0.6669	0.6150	0.5566	0.6980	0.5666	0.7650	0.5025	0.4448	0.7517	0.5117
0.5486	0.6410	0.7781	0.7752	0.5300	0.6805	0.5896	0.6749	0.7246	0.5989
0.8256	0.4372	0.5690	0.5464	0.5238	0.6033	0.2413	0.7857	0.5228	0.2948
0.3006	0.2923	0.3212	0.4305	0.2652	0.3823	0.2874	0.3818	0.3143	0.3116
0.4481	0.3456	0.5606	0.6392	0.4908	0.6392	0.4742	0.5144	0.3941	0.6187
0.4385	0.3456	0.2808	0.3765	0.4178	0.5130	0.3762	0.5101	0.2005	0.5553
0.5044	0.6792	0.5089	0.6732	0.4974	0.4638	0.7533	0.3138	0.7472	0.5685
0.5448	0.5193	0.6784	0.5859	0.4678	0.5055	0.6516	0.4721	0.5857	0.7038
0.2932	0.3648	0.3099	0.2617	0.2779	0.3252	0.3159	0.2615	0.3465	0.2251
0.3920	0.4881	0.6288	0.3319	0.4849	0.4891	0.4896	0.3114	0.3872	0.5248
0.3919	0.7066	0.4168	0.3840	0.5911	0.4893	0.5497	0.6361	0.4656	0.4302
0.4206	0.4358	0.5208	0.2914	0.4848	0.4349	0.4586	0.3440	0.4802	0.2597
0.3280	0.5127	0.3178	0.5762	0.3440	0.3866	0.3612	0.6017	0.2690	0.5260
0.4845	0.5720	0.5945	0.4166	0.4364	0.6100	0.4343	0.7437	0.4953	0.5611
0.2264	0.7594	0.3620	0.4610	0.4768	0.4155	0.6394	0.4010	0.2848	0.7213
0.3055	0.6431	0.2804	0.4567	0.2812	0.4835	0.4235	0.4015	0.4553	0.4323
0.6032	0.4942	0.4678	0.6084	0.3916	0.7451	0.5303	0.4319	0.4963	0.6200
0.7084	0.3628	0.6237	0.4536	0.3926	0.7294	0.4892	0.5111	0.4646	0.5802
0.4213	0.5276	0.3495	0.3839	0.4383	0.4416	0.4000	0.3773	0.4332	0.3794
0.7279	0.8643	0.5707	0.6597	0.8287	0.5858	0.7525	0.5624	0.5876	0.5422
0.3181	0.5280	0.3109	0.4515	0.1981	0.6307	0.5554	0.1571	0.6087	0.3119
0.5177	0.5449	0.6676	0.5588	0.5916	0.4642	0.6823	0.5621	0.4975	0.5297
0.4650	0.6677	0.5063	0.5947	0.6735	0.3831	0.5375	0.6628	0.4694	0.7001
0.4734	0.6274	0.6621	0.5701	0.4873	0.4218	0.6651	0.4858	0.5703	0.4840
0.4078	0.6857	0.4674	0.6510	0.5861	0.5865	0.4940	0.5358	0.7206	0.6154
0.6122	0.4978	0.7186	0.6262	0.6327	0.6120	0.7323	0.5285	0.6417	0.7079
0.5769	0.6288	0.7843	0.5984	0.3896	0.8383	0.6177	0.6432	0.7204	0.5721
0.5410	0.6279	0.6411	0.3123	0.8364	0.3809	0.6472	0.3619	0.6221	0.5383
0.4243	0.3858	0.3232	0.2783	0.4131	0.3102	0.2680	0.4747	0.2603	0.2445
0.5994	0.4352	0.3571	0.4435	0.5949	0.3464	0.4609	0.4895	0.3450	0.5258
0.4126	0.5074	0.5091	0.1861	0.6594	0.4577	0.4576	0.4287	0.4646	0.4688
0.3285	0.2495	0.3368	0.4614	0.2343	0.4006	0.2632	0.4381	0.2642	0.3769
0.5406	0.5806	0.4399	0.4674	0.5122	0.5282	0.4344	0.2412	0.6792	0.3090
0.5407	0.1786	0.4604	0.4203	0.1936	0.6676	0.3394	0.2840	0.4186	0.3472
0.1825	0.3862	0.2880	0.2127	0.3483	0.3194	0.1587	0.3892	0.2633	0.3150
0.3529	0.3294	0.3910	0.4821	0.2878	0.3497	0.4293	0.4288	0.3226	0.4292
0.4735	0.7919	0.3402	0.4986	0.6207	0.6230	0.5667	0.4954	0.5278	0.5252
0.4653	0.3808	0.5982	0.4402	0.3393	0.4139	0.5629	0.2948	0.4826	0.4013
0.5410	0.4183	0.5569	0.6621	0.5586	0.3886	0.5802	0.5162	0.5950	0.4885
0.2928	0.5051	0.4562	0.5841	0.4162	0.5102	0.3098	0.5383	0.4902	0.5609
0.5511	0.3960	0.5680	0.4133	0.5924	0.2798	0.6182	0.3391	0.5215	0.6882
0.5803	0.5279	0.4061	0.6322	0.3912	0.5370	0.4952	0.4882	0.4843	0.4181
0.6231	0.7252	0.6524	0.6787	0.6627	0.6891	0.6516	0.7756	0.6785	0.7987
0.5416	0.6025	0.6257	0.6829	0.6912	0.4057	0.7538	0.5442	0.4977	0.7795
0.4716	0.5080	0.5696	0.4685	0.4244	0.5876	0.4582	0.4857	0.5585	0.4257
0.6276	0.5740	0.3660	0.4409	0.2906	0.8069	0.5139	0.3915	0.7398	0.3567
0.6380	0.5435	0.6075	0.8251	0.4238	0.7278	0.5762	0.7565	0.5092	0.7219
0.4074	0.3045	0.3801	0.4333	0.4266	0.4671	0.3454	0.3356	0.3923	0.4135
0.7092	0.4519	0.6644	0.5924	0.5506	0.5575	0.6311	0.5513	0.4176	0.6744
0.6531	0.6562	0.4467	0.8278	0.4207	0.6209	0.4623	0.8721	0.4942	0.6431
0.5159	0.5179	0.6934	0.6044	0.4728	0.5649	0.5146	0.6372	0.6736	0.5958
0.7734	0.6278	0.7520	0.7866	0.5908	0.7565	0.7206	0.6854	0.8099	0.6539
0.3875	0.5656	0.6078	0.6284	0.5901	0.5195	0.6162	0.3614	0.7343	0.5902
0.2281	0.3247	0.2871	0.1801	0.2428	0.3328	0.3041	0.1749	0.3571	0.3063
0.3090	0.5372	0.5284	0.3785	0.3467	0.4402	0.5295	0.3465	0.3720	0.5227
0.5523	0.4988	0.5164	0.5595	0.5098	0.3461	0.7496	0.3939	0.6095	0.3684
0.4914	0.1933	0.8231	0.4842	0.3864	0.5399	0.6423	0.4168	0.6437	0.4209
0.5865	0.2635	0.6658	0.4232	0.4408	0.6538	0.3166	0.4452	0.5751	0.5295
0.7553	0.7141	0.7932	0.6397	0.6931	0.7979	0.6493	0.8900	0.6027	0.7488
0.4810	0.3442	0.3471	0.6254	0.3609	0.6220	0.4061	0.4272	0.4006	0.4375
0.3697	0.3922	0.3294	0.5701	0.2511	0.4661	0.3630	0.4070	0.4449	0.3735
0.4869	0.6049	0.4602	0.6941	0.5571	0.5723	0.4822	0.5959	0.7025	0.6270
0.5582	0.6388	0.5916	0.5879	0.5246	0.6830	0.5248	0.6072	0.6900	0.5577
0.6507	0.6476	0.4848	0.5263	0.5711	0.4300	0.6648	0.5229	0.5209	0.5097
0.5270	0.4780	0.3495	0.4239	0.5761	0.5395	0.4749	0.3881	0.4431	0.5177
0.5918	0.3117	0.4270	0.3958	0.3492	0.3254	0.5357	0.2085	0.5984	0.1998
0.5716	0.5473	0.5724	0.4770	0.6129	0.6167	0.5158	0.6365	0.5306	0.5951
0.4390	0.4359	0.4283	0.3399	0.4174	0.3071	0.5318	0.2955	0.6170	0.3736
0.5941	0.4422	0.5775	0.4886	0.4964	0.5480	0.4947	0.4774	0.5473	0.5538
0.5952	0.2084	0.3795	0.3943	0.5277	0.3481	0.3635	0.3723	0.4824	0.3940
0.4896	0.5514	0.6456	0.5879	0.5160	0.6329	0.6164	0.4614	0.5752	0.7030
0.5495	0.4327	0.6028	0.4272	0.5646	0.6209	0.5469	0.3947	0.7853	0.5211
0.5696	0.6553	0.2377	0.4903	0.5137	0.4462	0.7193	0.2187	0.7394	0.2283
0.5635	0.5084	0.5867	0.4084	0.5398	0.5734	0.5233	0.5924	0.5925	0.5965
0.5210	0.5799	0.7209	0.6282	0.7655	0.5880	0.5856	0.6065	0.6176	0.7640
0.6431	0.5122	0.5499	0.5054	0.2745	0.6817	0.3476	0.7583	0.1707	0.4593
0.5569	0.6505	0.5162	0.7261	0.5035	0.7281	0.4881	0.5510	0.6562	0.4874
0.6322	0.4026	0.5318	0.5777	0.7219	0.3935	0.5961	0.5192	0.5267	0.5630
0.5676	0.4340	0.5160	0.3690	0.6352	0.2970	0.5061	0.6414	0.3664	0.4441
0.7142	0.2924	0.5986	0.4930	0.4361	0.5724	0.3170	0.5699	0.4437	0.4303
0.4939	0.7579	0.5903	0.5591	0.5206	0.6367	0.7314	0.4622	0.7013	0.5956
0.7133	0.6201	0.5297	0.5690	0.7812	0.4859	0.6153	0.6499	0.6863	0.5648
0.7158	0.5516	0.7571	0.6749	0.6406	0.6882	0.6790	0.7264	0.5420	0.7260
0.3741	0.7137	0.4007	0.6136	0.6064	0.3692	0.5619	0.4282	0.6271	0.5751
0.7149	0.6060	0.3537	0.5906	0.5702	0.6538	0.4688	0.3999	0.6293	0.5059
0.5643	0.2885	0.4655	0.4481	0.4987	0.5307	0.4418	0.4776	0.5337	0.4216
0.2667	0.2060	0.2211	0.2359	0.2055	0.2114	0.2589	0.2387	0.2030	0.2046
0.5803	0.6835	0.7265	0.5645	0.6476	0.5677	0.8087	0.5159	0.5248	0.6838
0.4802	0.2889	0.6601	0.5167	0.4280	0.4567	0.3668	0.5473	0.5222	0.3128
0.3417	0.5192	0.3625	0.5944	0.5052	0.6325	0.4774	0.5765	0.5299	0.4703
0.5746	0.3920	0.5812	0.6052	0.5485	0.6218	0.6396	0.6218	0.3985	0.6320
0.5094	0.4499	0.4401	0.4599	0.5882	0.4454	0.5339	0.5524	0.2334	0.6128
0.5570	0.5450	0.5449	0.5629	0.5257	0.6924	0.4635	0.4134	0.6355	0.6009
0.6105	0.5619	0.6299	0.6981	0.4932	0.5542	0.5232	0.7159	0.5308	0.6133
0.4388	0.3384	0.4508	0.5591	0.3738	0.4800	0.4582	0.5050	0.5165	0.4073
0.6629	0.4783	0.5002	0.6865	0.5549	0.4493	0.4856	0.5729	0.5379	0.5780
0.5496	0.5191	0.5580	0.6252	0.7017	0.5637	0.4995	0.6507	0.5200	0.6080
0.5480	0.3526	0.5449	0.4985	0.5931	0.3879	0.4164	0.2708	0.6114	0.4524
0.4407	0.6607	0.5041	0.4641	0.6782	0.3773	0.6956	0.5119	0.5204	0.6331
0.4863	0.5987	0.6904	0.5394	0.5759	0.5377	0.6205	0.4485	0.7774	0.4530
0.3322	0.3439	0.7295	0.4264	0.6432	0.4511	0.4671	0.5229	0.5945	0.5209
0.3928	0.6095	0.5033	0.5496	0.3632	0.4755	0.3567	0.6295	0.4317	0.4903
0.4292	0.7538	0.4189	0.6197	0.5798	0.5824	0.5104	0.6321	0.4813	0.6984
0.6635	0.5743	0.5641	0.6791	0.7581	0.5146	0.5055	0.8607	0.4766	0.6324
0.4494	0.4507	0.5383	0.5445	0.5203	0.4178	0.5626	0.5063	0.4695	0.5868
0.4236	0.4072	0.3704	0.2933	0.4791	0.3005	0.4564	0.3729	0.2588	0.3442
0.4520	0.4207	0.2774	0.4342	0.3240	0.5409	0.3376	0.2609	0.5283	0.2590
0.5610	0.4365	0.6266	0.4302	0.6508	0.5378	0.6058	0.3923	0.6592	0.6069
0.3882	0.4694	0.4077	0.4422	0.4144	0.3030	0.5117	0.5229	0.3939	0.4748
0.5575	0.2806	0.4801	0.2705	0.4336	0.3818	0.4179	0.3168	0.3999	0.3599
0.4748	0.4049	0.5522	0.6316	0.7013	0.4393	0.5271	0.6981	0.4153	0.5693
0.4274	0.5729	0.4584	0.4732	0.6121	0.4539	0.5616	0.5191	0.3944	0.4934
0.3933	0.4950	0.4887	0.4518	0.2478	0.4376	0.4642	0.4554	0.6358	0.3267
0.5862	0.5693	0.6823	0.5575	0.5634	0.6320	0.4593	0.6594	0.6306	0.6861
0.5696	0.5851	0.6595	0.6475	0.5525	0.5335	0.7973	0.4721	0.6147	0.6535
0.4234	0.6578	0.6518	0.3394	0.7004	0.4971	0.6802	0.5897	0.5999	0.6748
0.6095	0.3824	0.7076	0.4382	0.4397	0.4887	0.5332	0.5173	0.4001	0.3671
0.6571	0.3767	0.6652	0.5834	0.5311	0.6456	0.5329	0.5494	0.5712	0.5320
0.5663	0.5054	0.7527	0.3576	0.6528	0.5455	0.4864	0.6909	0.5728	0.4269
0.4876	0.5480	0.3052	0.5655	0.4701	0.4907	0.3418	0.5346	0.3482	0.6204
0.4451	0.3705	0.5633	0.4361	0.3740	0.4876	0.5200	0.2921	0.4661	0.4204
0.3444	0.2603	0.2217	0.3028	0.3138	0.3334	0.2306	0.3923	0.1815	0.1633
0.4443	0.6664	0.5175	0.4462	0.5776	0.3806	0.6881	0.5109	0.4445	0.6360
0.6521	0.6663	0.5192	0.7166	0.6834	0.4940	0.7867	0.4695	0.6387	0.5454
0.2488	0.6285	0.3571	0.4409	0.7206	0.5666	0.5405	0.4284	0.5485	0.5121
0.3098	0.4718	0.3488	0.5607	0.2763	0.5987	0.3956	0.1972	0.4234	0.4392
0.5225	0.6806	0.6539	0.6025	0.5825	0.6807	0.5620	0.5491	0.5648	0.6703
0.3579	0.5197	0.4410	0.5209	0.3530	0.5433	0.4293	0.5340	0.3435	0.6628
0.4404	0.5841	0.5670	0.3610	0.4427	0.6548	0.4600	0.3285	0.7115	0.1777
0.4287	0.7271	0.6270	0.6275	0.5074	0.5464	0.5726	0.6728	0.5643	0.6298
0.4561	0.7725	0.4107	0.4772	0.4539	0.5569	0.4341	0.3078	0.7331	0.3909
0.6432	0.4265	0.4392	0.5869	0.2833	0.5280	0.6130	0.2909	0.5552	0.3566
0.6468	0.5055	0.6473	0.5326	0.6946	0.4064	0.6182	0.5235	0.4038	0.5568
0.5219	0.5875	0.5426	0.3799	0.4364	0.6848	0.3653	0.6901	0.5563	0.5559
0.6715	0.6800	0.4970	0.8991	0.5690	0.6775	0.6852	0.6793	0.5586	0.7417
0.6496	0.4760	0.4889	0.4949	0.5095	0.5385	0.4510	0.4437	0.6531	0.4758
0.3146	0.6953	0.3615	0.5161	0.6300	0.3899	0.5628	0.5857	0.2967	0.8101
0.6934	0.5998	0.4503	0.6451	0.7628	0.4954	0.6253	0.6318	0.6573	0.6692
0.5365	0.4846	0.4724	0.5899	0.4861	0.2889	0.5143	0.4982	0.4265	0.4612
0.6536	0.4868	0.5266	0.5701	0.7339	0.5395	0.6322	0.5735	0.6770	0.5881
0.5211	0.4141	0.7713	0.5636	0.4922	0.6037	0.7141	0.5055	0.5009	0.6506
0.5621	0.3517	0.6397	0.4291	0.5894	0.4244	0.5086	0.2544	0.6465	0.4848
0.8399	0.6394	0.5671	0.5793	0.7593	0.6697	0.7316	0.5923	0.6620	0.5241
0.5497	0.3092	0.8528	0.3860	0.4701	0.4580	0.4966	0.6559	0.4947	0.4466
0.5539	0.5677	0.6593	0.7165	0.3792	0.6118	0.7954	0.4552	0.7527	0.6121
0.4628	0.4193	0.4355	0.5440	0.5372	0.3930	0.5221	0.5808	0.4307	0.5589
0.2664	0.6273	0.6035	0.4955	0.3031	0.6141	0.5267	0.5435	0.5548	0.6058
0.3333	0.3969	0.7236	0.4329	0.3312	0.5436	0.4504	0.2558	0.5994	0.5160
0.5418	0.3911	0.5251	0.5163	0.4629	0.4224	0.4505	0.6708	0.3113	0.6178
0.8085	0.5284	0.6157	0.4752	0.6985	0.5253	0.6716	0.4984	0.6855	0.3831
0.6121	0.3472	0.3252	0.5204	0.3733	0.4796	0.3399	0.4367	0.5390	0.3278
0.5583	0.5065	0.5769	0.3570	0.4984	0.5545	0.5148	0.6201	0.5437	0.2691
0.5750	0.6200	0.2372	0.7164	0.5453	0.5759	0.5840	0.4925	0.5602	0.5340
0.3256	0.4571	0.4605	0.4595	0.4703	0.2812	0.5422	0.3039	0.4755	0.4331
0.4424	0.5875	0.5301	0.5212	0.5643	0.7003	0.4503	0.4695	0.4906	0.5682
0.3528	0.4734	0.4389	0.3241	0.4649	0.4608	0.3633	0.4090	0.3751	0.3724
0.4609	0.2690	0.4278	0.5636	0.4068	0.4747	0.3165	0.4316	0.3571	0.4976
0.4968	0.6484	0.3529	0.6667	0.5332	0.2807	0.6115	0.4639	0.6155	0.3656
0.5328	0.2519	0.4439	0.4647	0.5757	0.4014	0.3337	0.3908	0.5738	0.4420
0.6011	0.4743	0.5432	0.5546	0.6625	0.4109	0.5843	0.5551	0.5614	0.5955
0.3606	0.5890	0.5929	0.5320	0.5140	0.5546	0.4374	0.5492	0.4606	0.6858
0.2935	0.7508	0.2990	0.3991	0.5012	0.5949	0.3149	0.3919	0.5452	0.3910
0.4020	0.4873	0.4507	0.5869	0.3835	0.6090	0.4853	0.3583	0.6457	0.4880
0.5899	0.4924	0.5310	0.6615	0.4347	0.6127	0.3840	0.6550	0.5658	0.5365
0.5752	0.6796	0.6459	0.6605	0.5865	0.6462	0.6636	0.5393	0.8091	0.5618
0.6226	0.6495	0.5751	0.7105	0.6577	0.5172	0.6020	0.6262	0.8021	0.5882
0.2897	0.5672	0.7687	0.3237	0.6320	0.5045	0.5200	0.3906	0.6647	0.5516
0.2985	0.4134	0.2521	0.4499	0.3101	0.3939	0.3472	0.3338	0.2935	0.3777
0.4757	0.6870	0.5573	0.5338	0.7071	0.4155	0.6010	0.4327	0.6533	0.6160
0.2510	0.3332	0.3753	0.3555	0.4982	0.2759	0.3956	0.3520	0.4594	0.3662
0.4802	0.4216	0.3908	0.5095	0.5493	0.3520	0.4309	0.6095	0.3738	0.4793
0.4419	0.4175	0.5358	0.3373	0.3862	0.5178	0.3966	0.3928	0.4477	0.4948
0.6217	0.2644	0.4660	0.4539	0.5223	0.4920	0.3806	0.5773	0.3309	0.3686
0.4056	0.3242	0.5267	0.3656	0.1873	0.5780	0.3239	0.3432	0.4538	0.4130
0.2947	0.5396	0.6481	0.5500	0.5530	0.5777	0.3873	0.8085	0.5343	0.6609
0.5110	0.7016	0.4621	0.2993	0.8037	0.3254	0.5930	0.5558	0.6367	0.3572
0.4231	0.5142	0.2147	0.6342	0.4262	0.4069	0.5422	0.2878	0.5087	0.4755
0.7032	0.6669	0.5412	0.6874	0.5490	0.6709	0.7114	0.5603	0.4542	0.6013
0.6443	0.6059	0.5034	0.7038	0.5477	0.6303	0.5950	0.6238	0.6571	0.5557
0.8229	0.6702	0.4955	0.7206	0.6231	0.6884	0.5621	0.5956	0.6304	0.5604
0.3540	0.3630	0.3982	0.3214	0.4892	0.2928	0.2267	0.5816	0.3462	0.3345
0.5752	0.6863	0.4812	0.6265	0.5241	0.5307	0.5982	0.5395	0.5405	0.5360
0.5867	0.6250	0.5850	0.3312	0.4846	0.8514	0.6897	0.2624	0.6408	0.5015
0.4296	0.6556	0.4825	0.5872	0.5237	0.6582	0.7394	0.5084	0.4749	0.7731
0.3361	0.4680	0.3936	0.4106	0.3877	0.4453	0.3069	0.4415	0.2638	0.3332
0.5169	0.6684	0.4283	0.5349	0.5851	0.5219	0.4500	0.7793	0.4500	0.5748
0.3106	0.3292	0.3351	0.4385	0.3088	0.2968	0.4054	0.3634	0.5017	0.3115
0.2347	0.4801	0.2992	0.4208	0.5152	0.3800	0.3793	0.3253	0.4286	0.4935
0.5359	0.6465	0.4882	0.6212	0.7328	0.4512	0.6536	0.5420	0.7038	0.6946
0.6137	0.6324	0.5511	0.5443	0.5354	0.6240	0.5988	0.6237	0.5994	0.6299
0.4048	0.3842	0.4239	0.4707	0.3239	0.3821	0.4831	0.6684	0.2964	0.5404
0.3909	0.1604	0.3944	0.4452	0.2174	0.3980	0.2748	0.3882	0.3925	0.3753
0.5927	0.6907	0.5233	0.5538	0.6991	0.6676	0.4799	0.8231	0.5179	0.6545
0.7541	0.5362	0.7678	0.4813	0.6429	0.6685	0.6045	0.5934	0.6740	0.5426
0.5732	0.3615	0.4931	0.5812	0.4351	0.5638	0.2461	0.6904	0.5555	0.3953
0.8198	0.6145	0.5104	0.6623	0.6049	0.6176	0.5453	0.6462	0.6469	0.5749
0.3769	0.6813	0.6345	0.6146	0.5772	0.6578	0.6270	0.5842	0.7159	0.6959
0.4476	0.3136	0.5240	0.4867	0.4781	0.4723	0.4713	0.4024	0.4294	0.5989
0.4233	0.6098	0.5891	0.4586	0.4438	0.4762	0.4076	0.6670	0.3954	0.4708
0.5536	0.4568	0.5347	0.6822	0.3238	0.5912	0.4887	0.7437	0.4260	0.4631
0.7482	0.5148	0.6497	0.5422	0.5870	0.6221	0.6251	0.6548	0.4927	0.6717
0.4575	0.5341	0.3504	0.6175	0.4182	0.3374	0.5069	0.4450	0.3848	0.5562
0.5364	0.6107	0.5319	0.4244	0.4054	0.4153	0.6058	0.3982	0.4513	0.4198
0.5484	0.4348	0.4845	0.5042	0.3961	0.4447	0.4260	0.6322	0.4114	0.4288
0.3884	0.6379	0.4044	0.4672	0.4982	0.5422	0.5214	0.3463	0.6343	0.4960
0.5196	0.6325	0.5393	0.6247	0.3552	0.5971	0.5814	0.4822	0.5521	0.5869
0.2293	0.2411	0.2908	0.3101	0.2921	0.1241	0.4033	0.2045	0.2742	0.3357
0.3114	0.3537	0.6023	0.2634	0.3824	0.4839	0.4842	0.3567	0.4631	0.5618
0.4091	0.5017	0.3873	0.6885	0.2511	0.4880	0.3620	0.6150	0.3585	0.5856
0.2088	0.3357	0.2955	0.2927	0.3916	0.2885	0.3690	0.2530	0.2605	0.4706
0.4588	0.4475	0.6393	0.4736	0.4348	0.6791	0.4048	0.5456	0.4048	0.5749
0.5783	0.4162	0.5344	0.3769	0.6528	0.5682	0.4046	0.5706	0.3537	0.5094
0.5104	0.5781	0.4155	0.5101	0.2985	0.4128	0.5088	0.3585	0.4553	0.3663
0.5332	0.2678	0.7300	0.5695	0.5104	0.6274	0.3688	0.4819	0.4940	0.5361
0.6862	0.4996	0.6252	0.4113	0.5156	0.5130	0.5509	0.7343	0.3099	0.5567
0.4552	0.6294	0.3771	0.4385	0.4346	0.5201	0.6048	0.3353	0.8174	0.2671
0.7702	0.4819	0.4986	0.5861	0.4957	0.5023	0.6964	0.3826	0.6316	0.3808
0.8032	0.6603	0.7354	0.5778	0.6746	0.6196	0.7664	0.7622	0.5378	0.6145
0.5094	0.5042	0.5530	0.3566	0.6461	0.5352	0.5347	0.4442	0.4648	0.5428
0.3441	0.4754	0.4010	0.4566	0.4191	0.4237	0.5660	0.4565	0.3717	0.5666
0.5963	0.5133	0.7891	0.6884	0.5227	0.6608	0.5858	0.7396	0.5656	0.8086
0.5396	0.4209	0.4416	0.4799	0.5752	0.4884	0.3186	0.6750	0.2629	0.5522
0.6982	0.3609	0.3921	0.4950	0.5054	0.6658	0.4343	0.3616	0.5598	0.3215
0.4222	0.5712	0.4485	0.5466	0.3519	0.4354	0.6029	0.5593	0.4425	0.4257
0.3395	0.5896	0.3548	0.5078	0.3376	0.3842	0.5334	0.4864	0.3277	0.4075
0.4392	0.4595	0.5280	0.6243	0.5369	0.3777	0.6665	0.4088	0.4201	0.6498
0.1489	0.6671	0.4201	0.5786	0.6431	0.2275	0.4926	0.3743	0.4982	0.6385
0.5306	0.5327	0.4274	0.7355	0.3787	0.5067	0.7152	0.2498	0.7089	0.5685
0.5699	0.5670	0.6694	0.3589	0.7353	0.4359	0.6974	0.3926	0.6295	0.5092
0.7270	0.5928	0.5436	0.4597	0.5972	0.5892	0.6361	0.6561	0.4263	0.6425
0.4679	0.3398	0.4419	0.5301	0.3784	0.5202	0.4503	0.5395	0.3652	0.3864
0.4530	0.5918	0.5555	0.5852	0.5008	0.5846	0.5445	0.6366	0.3963	0.8828
0.4811	0.4711	0.4294	0.6716	0.2799	0.4285	0.7224	0.3640	0.6722	0.4407
0.3539	0.3054	0.3286	0.5433	0.3029	0.3956	0.4448	0.1896	0.4817	0.3268
0.5783	0.3517	0.5197	0.5039	0.4573	0.5866	0.3376	0.5797	0.3646	0.5350
0.5628	0.4742	0.3603	0.6553	0.5153	0.5591	0.3667	0.3795	0.6144	0.5648
0.5667	0.3944	0.4253	0.4893	0.5175	0.3967	0.4924	0.4753	0.4259	0.3169
0.4447	0.4772	0.5215	0.6214	0.5748	0.4636	0.5527	0.3081	0.5995	0.4561
0.5210	0.6500	0.6900	0.6576	0.5251	0.7232	0.6238	0.5803	0.6385	0.7335
0.5601	0.7794	0.4694	0.6727	0.6048	0.6859	0.4485	0.5777	0.6725	0.6174
0.4110	0.3155	0.7431	0.4530	0.3123	0.7737	0.4786	0.4695	0.3591	0.6901
0.6020	0.6097	0.5963	0.6793	0.6180	0.6592	0.6144	0.6256	0.6587	0.6371
0.3329	0.5171	0.4009	0.4336	0.5311	0.3123	0.4952	0.4246	0.5317	0.3492
0.5675	0.6491	0.5992	0.5560	0.7163	0.6190	0.5620	0.5499	0.6080	0.7372
0.6271	0.3235	0.5089	0.5475	0.6740	0.3274	0.6069	0.6340	0.2295	0.6874
0.6038	0.3294	0.6095	0.5379	0.4867	0.6725	0.5109	0.5896	0.5256	0.6974
0.4640	0.3466	0.2967	0.5334	0.3259	0.4247	0.3652	0.4205	0.3211	0.4099
0.7382	0.5143	0.5852	0.6624	0.5432	0.4746	0.6240	0.6451	0.4574	0.5641
0.6536	0.5555	0.4904	0.5628	0.5074	0.5787	0.4494	0.7619	0.3095	0.5011
0.2845	0.2598	0.3833	0.5167	0.2815	0.6040	0.5188	0.1936	0.4100	0.5879
0.5359	0.4289	0.6955	0.6610	0.4946	0.5142	0.7512	0.4693	0.4065	0.7871
0.3953	0.6097	0.4259	0.5875	0.6109	0.4714	0.5764	0.3127	0.5867	0.5735
0.5581	0.5358	0.5031	0.5587	0.4178	0.6460	0.3047	0.7437	0.3242	0.7019
0.5919	0.6116	0.5986	0.3348	0.6697	0.4958	0.4721	0.5945	0.6182	0.4332
0.7460	0.7927	0.6732	0.8922	0.6800	0.7744	0.6586	0.8024	0.7279	0.7376
0.5146	0.4075	0.6605	0.3451	0.5172	0.5405	0.5453	0.4658	0.4234	0.6481
0.4146	0.6171	0.5444	0.4835	0.4605	0.6964	0.4341	0.5271	0.4993	0.5588
0.5363	0.6823	0.6351	0.5451	0.6387	0.5807	0.4409	0.7216	0.6243	0.4678
0.4433	0.4747	0.4237	0.3915	0.3488	0.5526	0.2440	0.4803	0.3635	0.2537
0.2826	0.4448	0.5415	0.1586	0.5627	0.4062	0.3734	0.4224	0.4614	0.4360
0.6140	0.7452	0.6686	0.5784	0.5030	0.6961	0.5915	0.5021	0.7481	0.5566
0.6078	0.7431	0.6605	0.6618	0.7391	0.6633	0.6885	0.6331	0.7827	0.6401
0.4313	0.5283	0.6427	0.3853	0.5627	0.5621	0.6300	0.4356	0.6929	0.3503
0.6163	0.6339	0.5494	0.5540	0.7284	0.6506	0.5449	0.6081	0.5585	0.5951
0.4709	0.4797	0.5946	0.3910	0.4009	0.5367	0.3075	0.5676	0.5474	0.4528
0.3730	0.8064	0.5797	0.4103	0.4363	0.7431	0.4219	0.5878	0.4691	0.6341
0.4187	0.3964	0.6285	0.3821	0.6676	0.4949	0.5421	0.3923	0.5468	0.6229
0.5691	0.6096	0.5015	0.4449	0.6509	0.5403	0.5439	0.5085	0.6407	0.4258
0.5525	0.5505	0.4358	0.6659	0.5115	0.5972	0.6042	0.4810	0.5715	0.5854
0.5341	0.3850	0.6658	0.5629	0.4225	0.4506	0.5296	0.3148	0.5993	0.5837
0.7007	0.2708	0.6001	0.4244	0.4016	0.5028	0.4996	0.4813	0.4437	0.4670
0.4596	0.6381	0.4360	0.6254	0.7142	0.5261	0.5581	0.6205	0.3942	0.6684
0.5388	0.5351	0.3594	0.5626	0.4876	0.2641	0.7473	0.3042	0.5388	0.4342
0.6089	0.4956	0.6787	0.5742	0.5905	0.5746	0.5660	0.6198	0.4514	0.7445
0.3641	0.6303	0.3515	0.5540	0.3967	0.6645	0.5056	0.4537	0.5438	0.5983
0.6296	0.5449	0.3456	0.5363	0.3702	0.4956	0.5092	0.3478	0.6783	0.3023
0.4890	0.4092	0.4160	0.3706	0.3744	0.4604	0.4893	0.2760	0.4251	0.3903
0.7398	0.6901	0.6200	0.6671	0.9795	0.5741	0.7100	0.7666	0.7186	0.7352
0.3695	0.5445	0.5642	0.6329	0.3443	0.7975	0.3604	0.5701	0.4207	0.5455
0.3622	0.5949	0.7408	0.2347	0.7148	0.5448	0.6598	0.3076	0.6750	0.4528
0.6378	0.5192	0.6380	0.4665	0.6878	0.5003	0.6563	0.5564	0.5417	0.4266
0.6425	0.5365	0.6218	0.4033	0.6916	0.4333	0.5168	0.6785	0.3526	0.6044
0.5728	0.6151	0.7072	0.6763	0.5705	0.7857	0.5444	0.6432	0.6950	0.6989
0.5571	0.4187	0.3755	0.6462	0.4064	0.3005	0.5384	0.4479	0.3082	0.5084
0.4456	0.5842	0.5283	0.5508	0.6088	0.4095	0.7038	0.6461	0.3642	0.5863
0.5884	0.5404	0.7100	0.5121	0.6765	0.3893	0.7368	0.4442	0.5916	0.7426
0.4708	0.5866	0.5728	0.4506	0.6402	0.5252	0.5083	0.4736	0.6412	0.4038
0.6626	0.7899	0.7865	0.7355	0.7588	0.7933	0.7443	0.7722	0.7292	0.8679
0.6041	0.4943	0.5982	0.5795	0.6209	0.5832	0.5719	0.7039	0.5537	0.5564
0.3377	0.5486	0.4118	0.4066	0.4722	0.4535	0.3978	0.4383	0.5582	0.3825
0.6595	0.5597	0.3920	0.7359	0.4178	0.4751	0.6234	0.6752	0.4712	0.4468
0.5432	0.5850	0.4012	0.6097	0.3481	0.5345	0.4806	0.3858	0.6184	0.2365
0.5382	0.6702	0.4906	0.7057	0.4604	0.6437	0.4970	0.5299	0.5378	0.6440
0.6601	0.6934	0.6428	0.5316	0.6752	0.5476	0.6978	0.5771	0.6299	0.5481
0.7136	0.3658	0.7671	0.3678	0.8217	0.5907	0.4931	0.5747	0.6079	0.6181
0.5152	0.4044	0.4535	0.5131	0.2190	0.5323	0.5023	0.3008	0.5077	0.4078
0.5069	0.3642	0.4271	0.4165	0.3019	0.5211	0.3013	0.5220	0.4256	0.1981
0.2953	0.5483	0.4320	0.2978	0.5432	0.4346	0.5913	0.3838	0.4748	0.5795
0.4173	0.5264	0.5466	0.4819	0.3160	0.6403	0.4288	0.6632	0.5297	0.5319
0.4105	0.5839	0.3809	0.4862	0.4730	0.5270	0.5193	0.5003	0.4881	0.5335
0.5937	0.8625	0.5863	0.5000	0.7336	0.6657	0.6776	0.5936	0.6603	0.6161
0.4949	0.4659	0.4142	0.6440	0.5623	0.2519	0.5365	0.6786	0.4087	0.5803
0.5837	0.6752	0.6453	0.6103	0.5659	0.7063	0.5229	0.7672	0.5418	0.7571
0.4384	0.6502	0.4421	0.5790	0.2935	0.6105	0.4692	0.5367	0.3588	0.4592
0.2776	0.5756	0.2589	0.5400	0.5815	0.2311	0.4579	0.3794	0.5557	0.3494
0.4753	0.5382	0.6884	0.4021	0.5245	0.3957	0.6542	0.5470	0.4016	0.7061
0.5104	0.4845	0.5600	0.6362	0.4653	0.6037	0.6238	0.5298	0.4633	0.5874
0.5467	0.4528	0.3946	0.4199	0.3846	0.4061	0.6492	0.3064	0.4692	0.5149
0.4899	0.6038	0.5410	0.4525	0.6523	0.3605	0.6056	0.5735	0.5676	0.5066
0.4071	0.4371	0.4233	0.4920	0.3807	0.3691	0.4480	0.4367	0.3415	0.5273
0.4609	0.5583	0.3716	0.5999	0.5368	0.5555	0.4767	0.3668	0.5663	0.7074
0.4384	0.2655	0.6258	0.2347	0.4609	0.2953	0.4956	0.3185	0.3860	0.4635
0.5743	0.4863	0.6176	0.4793	0.5657	0.3737	0.6127	0.5028	0.5225	0.4843
0.5639	0.4023	0.5053	0.6213	0.4406	0.4669	0.5340	0.6023	0.5408	0.5022
0.4865	0.4423	0.3031	0.5533	0.3455	0.4835	0.4494	0.5150	0.4124	0.3444
0.7023	0.6385	0.5800	0.6165	0.6199	0.5553	0.7188	0.4391	0.7071	0.5181
0.5029	0.5541	0.2955	0.3784	0.7637	0.3492	0.2988	0.5806	0.5798	0.4550
0.6121	0.6344	0.5270	0.7816	0.5523	0.5545	0.8754	0.4863	0.7592	0.4859
0.4061	0.4558	0.5732	0.4870	0.4490	0.4378	0.4999	0.5395	0.5560	0.5791
0.4845	0.3680	0.3666	0.4220	0.4266	0.4149	0.2949	0.4585	0.3141	0.3912
0.6380	0.5420	0.2935	0.5100	0.5331	0.7050	0.2552	0.7124	0.3253	0.4068
0.4766	0.4191	0.5190	0.5109	0.3988	0.3844	0.4886	0.5836	0.3004	0.4883
0.6853	0.5467	0.4427	0.5892	0.6697	0.5812	0.5978	0.6562	0.5024	0.5583
0.5051	0.5946	0.6976	0.3861	0.5091	0.6271	0.6341	0.5780	0.5809	0.4939
0.1995	0.5139	0.3558	0.4255	0.3854	0.4165	0.1876	0.4060	0.3980	0.4552
0.4153	0.3929	0.5164	0.6303	0.5063	0.4368	0.4663	0.3640	0.4194	0.6038
0.7760	0.3678	0.7590	0.2908	0.6416	0.2939	0.7188	0.4837	0.4357	0.3244
0.5271	0.6185	0.5049	0.6900	0.6023	0.5096	0.5097	0.7236	0.6841	0.4798
0.3176	0.2565	0.2555	0.4234	0.3023	0.3843	0.2951	0.1771	0.3437	0.4236
0.4471	0.4295	0.2963	0.4145	0.3956	0.2788	0.4427	0.3275	0.3307	0.2724
0.7079	0.6078	0.3947	0.5118	0.5018	0.4869	0.5209	0.6075	0.4302	0.4629
0.2265	0.4856	0.3358	0.2000	0.4739	0.4085	0.3058	0.3554	0.3083	0.3979
0.4666	0.5695	0.4052	0.4135	0.6955	0.2607	0.5420	0.4996	0.5073	0.3286
0.6262	0.5893	0.5475	0.4176	0.6878	0.4899	0.6053	0.5309	0.5594	0.4133
0.4711	0.3891	0.3208	0.3395	0.3670	0.2769	0.2417	0.4758	0.3715	0.1650
0.5598	0.5324	0.5211	0.6230	0.5991	0.4378	0.5685	0.6359	0.4289	0.6906
0.6756	0.4904	0.5801	0.5709	0.4910	0.4895	0.7059	0.5027	0.5299	0.5369
0.5010	0.3875	0.4882	0.1529	0.6135	0.2453	0.4835	0.3968	0.2872	0.3866
0.6794	0.6489	0.5457	0.5523	0.5740	0.6235	0.4903	0.7168	0.5431	0.3590
0.3909	0.6651	0.5441	0.4751	0.6616	0.5513	0.3344	0.5949	0.5839	0.5094
0.4272	0.6830	0.7201	0.4604	0.7324	0.4448	0.7531	0.7174	0.4026	0.7208
0.3890	0.5138	0.6562	0.3160	0.5254	0.5329	0.4009	0.3962	0.7449	0.5042
0.5483	0.4758	0.4355	0.4879	0.6628	0.4520	0.5614	0.5573	0.4356	0.5186
0.3461	0.5624	0.5413	0.4473	0.3847	0.3868	0.5234	0.3522	0.4537	0.5690
0.6449	0.8850	0.6093	0.5998	0.8574	0.7823	0.5396	0.7311	0.7066	0.7916
0.6278	0.5938	0.4577	0.4589	0.5600	0.5649	0.5580	0.5007	0.6512	0.2684
0.6625	0.4397	0.3776	0.4978	0.7778	0.3683	0.4784	0.6921	0.4657	0.4124
0.5967	0.5202	0.4258	0.7186	0.4934	0.4574	0.8613	0.2907	0.6179	0.4761
0.5444	0.4599	0.5405	0.5372	0.4965	0.5832	0.2739	0.6382	0.4546	0.6439
0.6388	0.5015	0.5127	0.5574	0.5614	0.3728	0.5867	0.7228	0.4898	0.4676
0.3374	0.4090	0.3470	0.3335	0.2957	0.3089	0.4306	0.2118	0.4660	0.3002
0.2870	0.2542	0.4389	0.2460	0.4450	0.2258	0.4699	0.2649	0.3313	0.4257
0.5776	0.3398	0.5113	0.2313	0.6303	0.2767	0.4664	0.3379	0.4092	0.3824
0.7901	0.4703	0.4575	0.5838	0.4454	0.4735	0.5011	0.6742	0.4773	0.3420
0.3617	0.3742	0.3986	0.4753	0.2496	0.3752	0.3867	0.4523	0.3690	0.3511
0.4459	0.5464	0.5146	0.4071	0.7301	0.4372	0.5077	0.2605	0.6636	0.4611
0.2933	0.3609	0.2508	0.3425	0.3031	0.2469	0.1743	0.4031	0.3141	0.2294
0.1903	0.2901	0.2647	0.3504	0.4009	0.2406	0.3722	0.2551	0.2772	0.5528
0.3164	0.5567	0.4904	0.2185	0.6541	0.3264	0.4510	0.4757	0.4758	0.3441
0.6059	0.5021	0.7010	0.6026	0.5302	0.4480	0.7099	0.5346	0.5334	0.5204
0.4972	0.4044	0.5300	0.4822	0.5988	0.3130	0.7152	0.2015	0.6476	0.4543
0.5525	0.5260	0.4448	0.5947	0.5758	0.4602	0.4370	0.5674	0.4097	0.6625
0.5538	0.5339	0.8047	0.6561	0.5351	0.4988	0.6056	0.5962	0.6015	0.6072
0.4297	0.3764	0.4703	0.4279	0.4480	0.3199	0.4656	0.3793	0.5043	0.4417
0.7019	0.6378	0.5976	0.5891	0.6909	0.6878	0.5889	0.7627	0.4799	0.8027
0.5585	0.5207	0.4100	0.5110	0.5907	0.2487	0.5873	0.6104	0.4794	0.3015
0.4514	0.3456	0.4879	0.5251	0.3386	0.3776	0.3929	0.6023	0.1945	0.5289
0.4714	0.4854	0.5894	0.5674	0.6968	0.5597	0.6320	0.5696	0.5724	0.6931
0.5378	0.6297	0.6932	0.6390	0.6409	0.5842	0.5307	0.7581	0.4686	0.6489
0.6417	0.6083	0.6399	0.6530	0.4931	0.6838	0.5391	0.6673	0.4803	0.6816
0.2711	0.2571	0.3729	0.2561	0.3474	0.3909	0.3219	0.1507	0.3762	0.3236
0.6489	0.2387	0.6551	0.4733	0.3492	0.5510	0.4069	0.5317	0.4747	0.5227
0.2804	0.4158	0.7235	0.0613	0.6973	0.3643	0.4383	0.4740	0.4757	0.4319
0.5891	0.5101	0.5269	0.5867	0.4366	0.7364	0.5015	0.6138	0.5838	0.4963
0.3243	0.3631	0.3465	0.5633	0.1783	0.4541	0.5614	0.3305	0.4761	0.4306
0.5359	0.5402	0.3634	0.4827	0.5161	0.3906	0.4533	0.4354	0.5629	0.4228
0.5251	0.6462	0.5162	0.5350	0.4620	0.7603	0.5187	0.5072	0.4701	0.4866
0.5236	0.4513	0.5417	0.4473	0.3996	0.4610	0.4087	0.6818	0.2572	0.5996
0.5970	0.6643	0.5330	0.5711	0.7222	0.5677	0.6599	0.5890	0.5019	0.5628
0.5364	0.3596	0.6337	0.5955	0.4110	0.5037	0.5551	0.5610	0.5410	0.4405
0.7614	0.5019	0.7919	0.6792	0.5454	0.6771	0.8055	0.5854	0.6132	0.5956
0.6097	0.5841	0.7135	0.5031	0.7864	0.6801	0.4993	0.5475	0.7226	0.6946
0.5766	0.5896	0.4637	0.6041	0.5137	0.4860	0.6305	0.5308	0.5180	0.5543
0.5911	0.4811	0.4647	0.7659	0.4557	0.4378	0.6827	0.5566	0.4818	0.4834
0.5366	0.4891	0.4900	0.6220	0.6226	0.5356	0.5737	0.3130	0.6279	0.5424
0.5634	0.3436	0.3939	0.4639	0.4012	0.4270	0.2993	0.4617	0.4186	0.4267
0.4533	0.4536	0.5719	0.4775	0.3633	0.6551	0.4726	0.4952	0.5770	0.5293
0.5469	0.4860	0.5915	0.3900	0.4985	0.6545	0.5394	0.5520	0.5043	0.3749
0.5267	0.4398	0.3945	0.4149	0.4190	0.1992	0.2945	0.4930	0.4290	0.2684
0.4270	0.6442	0.4140	0.6318	0.3804	0.6632	0.4796	0.5876	0.5074	0.5273
0.4385	0.4138	0.4680	0.2566	0.6026	0.3719	0.4542	0.3057	0.4613	0.3739
0.7176	0.7142	0.7094	0.6940	0.6807	0.6266	0.7012	0.7818	0.6591	0.7550
0.6432	0.5388	0.5890	0.3308	0.7412	0.4433	0.6452	0.3382	0.6912	0.5310
0.4114	0.4889	0.4896	0.4106	0.6127	0.3636	0.6175	0.6099	0.2852	0.6829
0.5750	0.8389	0.4912	0.7630	0.7054	0.5933	0.7492	0.6518	0.6680	0.7769
0.4159	0.4388	0.7709	0.4926	0.3811	0.5094	0.7740	0.3436	0.5461	0.5701
0.3513	0.5035	0.4666	0.3752	0.4829	0.5841	0.3819	0.3991	0.3352	0.5487
0.5125	0.3184	0.6153	0.3649	0.4608	0.4858	0.5244	0.4892	0.4672	0.3323
0.5637	0.4910	0.5822	0.5832	0.4151	0.5537	0.5909	0.5588	0.5159	0.3244
0.5744	0.2092	0.4613	0.4298	0.3577	0.7007	0.1807	0.6570	0.3867	0.5184
0.4957	0.4798	0.5442	0.4515	0.5270	0.6423	0.3952	0.4535	0.4489	0.7048
0.5953	0.4491	0.5132	0.5321	0.4659	0.4604	0.6867	0.4819	0.2816	0.6585
0.2494	0.4862	0.4949	0.3042	0.3762	0.3330	0.3845	0.3328	0.3742	0.3326
0.7172	0.5669	0.6560	0.5374	0.6565	0.5895	0.7367	0.4745	0.5727	0.4542
0.5337	0.3957	0.4094	0.4391	0.3212	0.5874	0.4502	0.4276	0.4555	0.3722
0.5055	0.3223	0.5617	0.2535	0.5226	0.2916	0.4573	0.4273	0.5589	0.3977
0.4615	0.6585	0.5278	0.3297	0.5394	0.4859	0.4662	0.4217	0.7109	0.3525
0.3908	0.4551	0.4957	0.5270	0.5394	0.3438	0.5932	0.5433	0.4524	0.7210
0.3014	0.7335	0.4810	0.3667	0.7737	0.2046	0.6814	0.4418	0.5511	0.5354
0.6239	0.5067	0.5646	0.6908	0.4934	0.5938	0.8084	0.4864	0.3852	0.7228
0.3336	0.3611	0.4547	0.3737	0.2778	0.4174	0.3279	0.3752	0.3223	0.4303
0.4506	0.6131	0.4681	0.7232	0.5176	0.5800	0.6816	0.5040	0.4615	0.6773
0.5579	0.3966	0.3880	0.5702	0.3610	0.5550	0.5235	0.3211	0.4243	0.7000
0.2435	0.6766	0.5276	0.4445	0.6171	0.3033	0.4585	0.4403	0.7000	0.6254
0.5577	0.4973	0.6114	0.4907	0.7599	0.5596	0.4991	0.7023	0.5922	0.6189
0.5345	0.7996	0.5310	0.7038	0.4851	0.6512	0.7591	0.5452	0.8066	0.5795
0.5238	0.6836	0.4930	0.4026	0.5652	0.4871	0.5494	0.6314	0.4250	0.4917
0.4168	0.6174	0.5364	0.5475	0.3968	0.7714	0.2982	0.6600	0.7245	0.4090
0.2546	0.5536	0.3849	0.5309	0.2959	0.5374	0.3270	0.5093	0.3458	0.5544
0.4206	0.7340	0.6160	0.3222	0.5533	0.6288	0.4973	0.5466	0.3691	0.7033
0.5439	0.5803	0.6518	0.6774	0.6758	0.5372	0.6759	0.5888	0.6753	0.6557
0.4589	0.5444	0.4858	0.3985	0.4012	0.5497	0.4698	0.5021	0.4555	0.4207
0.3625	0.4773	0.4708	0.2937	0.4408	0.4009	0.4399	0.4849	0.3573	0.4508
0.5135	0.6574	0.5111	0.6975	0.5627	0.6809	0.6551	0.6096	0.5455	0.6385
0.4940	0.6391	0.1231	0.5581	0.3858	0.7160	0.2859	0.4099	0.5381	0.4835
0.3632	0.4363	0.3721	0.2816	0.2653	0.4628	0.3340	0.2707	0.4005	0.2790
0.3918	0.4962	0.6191	0.4164	0.6640	0.2683	0.7084	0.4665	0.6645	0.4459
0.3796	0.7046	0.4809	0.6261	0.5984	0.6089	0.3904	0.5570	0.5249	0.6070
0.4650	0.4323	0.3915	0.6157	0.5914	0.3313	0.6099	0.3821	0.3195	0.6046
0.7783	0.4640	0.7344	0.6487	0.6726	0.6815	0.3904	0.8182	0.5910	0.4265
0.5272	0.3064	0.5467	0.3791	0.5395	0.3832	0.4684	0.5464	0.3086	0.5393
0.6482	0.5936	0.8010	0.6269	0.4591	0.7281	0.6534	0.6992	0.5917	0.6298
0.4500	0.4806	0.5330	0.4489	0.5808	0.4097	0.5122	0.5795	0.4711	0.4053
0.2440	0.2533	0.5626	0.2211	0.3306	0.2973	0.4474	0.2894	0.3201	0.4431
0.4693	0.5293	0.5440	0.4321	0.4704	0.3936	0.6062	0.4248	0.4529	0.4100
0.5167	0.5760	0.4979	0.5416	0.5647	0.4972	0.5073	0.5848	0.6114	0.5344
0.5838	0.5371	0.4925	0.6168	0.4652	0.4861	0.5666	0.4923	0.4357	0.6116
0.4882	0.4011	0.4780	0.4461	0.2934	0.7448	0.0845	0.6017	0.3060	0.5179
0.4538	0.3394	0.3060	0.5559	0.4879	0.2977	0.4198	0.3966	0.4963	0.2329
0.6057	0.5097	0.5073	0.5338	0.5614	0.4597	0.5761	0.5461	0.6354	0.3746
0.6596	0.4804	0.4884	0.4790	0.4917	0.4831	0.6318	0.5281	0.4410	0.4056
0.5850	0.5081	0.6816	0.3986	0.7210	0.6576	0.3868	0.5982	0.6340	0.4891
0.3862	0.4122	0.6245	0.6107	0.4546	0.5852	0.5750	0.4273	0.4656	0.6966
0.5451	0.3951	0.4390	0.5085	0.4545	0.1996	0.7125	0.4698	0.4925	0.4026
0.3880	0.4847	0.4466	0.5809	0.4722	0.4302	0.5309	0.4062	0.5764	0.4662
0.3346	0.8561	0.2819	0.6521	0.5301	0.4837	0.5077	0.6390	0.5457	0.6498
0.5060	0.6701	0.7227	0.6596	0.5277	0.6178	0.7181	0.6627	0.7274	0.7180
0.5562	0.4533	0.5730	0.2874	0.6660	0.5157	0.3658	0.4157	0.4280	0.5297
0.6431	0.4289	0.5220	0.4777	0.4694	0.3394	0.4645	0.5686	0.4150	0.2959
0.5091	0.4302	0.3173	0.7023	0.3250	0.4658	0.6493	0.2883	0.5104	0.4083
0.3441	0.3154	0.2626	0.4112	0.2891	0.3161	0.4234	0.3622	0.1929	0.3110
0.4462	0.2085	0.6180	0.3287	0.3893	0.3654	0.5648	0.1274	0.6436	0.3349
0.4506	0.4447	0.6241	0.3239	0.5532	0.3462	0.4851	0.5083	0.5323	0.4359
0.4472	0.6599	0.3409	0.5799	0.4681	0.6240	0.3344	0.5693	0.7033	0.4698
0.8063	0.4791	0.7767	0.5597	0.5183	0.6343	0.5568	0.6728	0.3879	0.5880
0.6305	0.5699	0.5938	0.4661	0.7785	0.6812	0.4739	0.5804	0.6820	0.4964
0.3762	0.8067	0.2895	0.5776	0.3676	0.3820	0.3989	0.7745	0.4087	0.3993
0.2493	0.4944	0.4671	0.4706	0.2976	0.5007	0.4164	0.4614	0.4266	0.5321
0.5842	0.3932	0.4114	0.4052	0.5980	0.3859	0.4670	0.3488	0.4594	0.3740
0.6324	0.3056	0.6258	0.2697	0.7183	0.5324	0.4776	0.4527	0.5209	0.4773
0.7568	0.3680	0.5512	0.3949	0.4326	0.5920	0.5170	0.4901	0.4351	0.3321
0.5508	0.3920	0.5322	0.6164	0.4843	0.4989	0.4901	0.7273	0.3638	0.5474
0.5434	0.6315	0.4239	0.5576	0.6291	0.4261	0.6571	0.6029	0.4887	0.7064
0.4358	0.4274	0.3364	0.5807	0.3728	0.5883	0.4485	0.4683	0.4285	0.5339
0.5779	0.4965	0.6095	0.7929	0.3584	0.5445	0.7007	0.3211	0.6656	0.5096
0.7194	0.6654	0.4463	0.5371	0.7082	0.7312	0.5058	0.7025	0.7115	0.5676
0.6483	0.7156	0.5617	0.7283	0.5930	0.5959	0.6674	0.5661	0.7697	0.6153
0.3171	0.6228	0.3839	0.6941	0.4520	0.5200	0.4420	0.5478	0.5449	0.5316
0.5029	0.2577	0.5343	0.4244	0.4098	0.3616	0.4811	0.4518	0.4321	0.3296
0.5020	0.3522	0.5105	0.3372	0.3636	0.4549	0.4297	0.3713	0.2965	0.3837
0.4629	0.3032	0.3560	0.2339	0.3714	0.3426	0.2268	0.3938	0.2424	0.2664
0.4825	0.3301	0.4105	0.3693	0.5771	0.4143	0.3577	0.3879	0.4129	0.3730
0.3690	0.5183	0.5039	0.3598	0.5579	0.5116	0.4268	0.4116	0.2866	0.5479
0.6751	0.3384	0.5615	0.4475	0.5577	0.4595	0.5978	0.4593	0.5837	0.5484
0.1985	0.4584	0.4957	0.4200	0.5003	0.4083	0.4365	0.5936	0.4202	0.6772
0.3399	0.6371	0.4214	0.3925	0.4059	0.6022	0.4812	0.4072	0.3624	0.4578
0.2061	0.3714	0.3681	0.3259	0.4068	0.2613	0.3866	0.2771	0.4481	0.3461
0.4388	0.4691	0.6751	0.3115	0.4299	0.6460	0.3639	0.4171	0.4739	0.4269
0.6220	0.4686	0.6336	0.4636	0.3978	0.6434	0.3855	0.6969	0.4584	0.4445
0.5293	0.6101	0.5898	0.4281	0.8344	0.4895	0.5678	0.6952	0.5908	0.6693
0.4389	0.3503	0.4818	0.2990	0.4764	0.3903	0.4606	0.4310	0.4953	0.4057
0.3454	0.6802	0.6421	0.4014	0.5596	0.7216	0.5636	0.5727	0.5407	0.7120
0.5320	0.3517	0.4698	0.6231	0.2939	0.5911	0.2570	0.5766	0.3797	0.4758
0.4416	0.4511	0.4668	0.3261	0.4725	0.4658	0.3668	0.5601	0.3736	0.4135
0.5515	0.6794	0.7170	0.6957	0.7438	0.6576	0.7156	0.5659	0.6587	0.8570
0.5172	0.3819	0.6343	0.5644	0.5289	0.5081	0.7235	0.4201	0.7780	0.4674
0.4462	0.5918	0.4611	0.5306	0.6781	0.4810	0.4845	0.5741	0.3296	0.5468
0.5337	0.5611	0.5383	0.5707	0.6259	0.4986	0.6007	0.6321	0.6298	0.6593
0.3964	0.3173	0.5573	0.4471	0.4656	0.5211	0.4495	0.2445	0.5371	0.5102
0.4823	0.5724	0.6701	0.4176	0.5051	0.5214	0.4596	0.4656	0.6998	0.3358
0.3824	0.6336	0.6042	0.3094	0.6820	0.3507	0.4261	0.6151	0.5717	0.5450
0.6672	0.4478	0.5822	0.4074	0.3983	0.5196	0.3614	0.7723	0.3888	0.3451
0.6964	0.4309	0.5767	0.4547	0.5970	0.5273	0.6809	0.3510	0.4693	0.4109
0.3816	0.4767	0.5869	0.4992	0.5958	0.3851	0.5490	0.4785	0.5488	0.5423
0.3933	0.4950	0.5754	0.3487	0.5538	0.5115	0.4050	0.5882	0.5185	0.4797
0.5416	0.6471	0.2647	0.5023	0.6179	0.4879	0.4342	0.5041	0.5249	0.4379
0.5590	0.5669	0.4520	0.5585	0.5118	0.7598	0.3501	0.5582	0.6308	0.5741
0.3467	0.2858	0.2759	0.3115	0.4012	0.2865	0.2819	0.3539	0.3201	0.2756
0.6360	0.6202	0.6046	0.5128	0.7656	0.5261	0.5519	0.6773	0.5431	0.6153
0.7160	0.4473	0.4257	0.8488	0.4878	0.4979	0.6401	0.5600	0.4367	0.5672
0.5974	0.6056	0.5090	0.5831	0.3083	0.6879	0.3845	0.5654	0.4613	0.5199
0.6220	0.6841	0.5238	0.8327	0.5511	0.6845	0.5915	0.8053	0.4902	0.6633
0.4873	0.4342	0.5040	0.6167	0.4100	0.4352	0.3367	0.4844	0.4445	0.5149
0.4837	0.7115	0.7180	0.4973	0.5733	0.5993	0.6690	0.5320	0.6967	0.6661
0.5201	0.4856	0.5685	0.6609	0.4591	0.4223	0.7327	0.2838	0.4810	0.6828
0.5406	0.5069	0.6553	0.6747	0.5251	0.4088	0.5939	0.6887	0.3821	0.7123
0.6109	0.5661	0.4921	0.6516	0.4719	0.7383	0.3848	0.6328	0.6269	0.5609
0.4422	0.3592	0.4022	0.2521	0.4970	0.3441	0.4474	0.3199	0.4327	0.3880
0.5097	0.4986	0.6586	0.5833	0.4909	0.5882	0.6961	0.2759	0.6442	0.5843
0.3641	0.6908	0.5447	0.5584	0.5231	0.5541	0.5546	0.5995	0.5293	0.6135
0.7210	0.3708	0.3026	0.4707	0.4941	0.7037	0.3234	0.4471	0.4522	0.4801
0.3613	0.3421	0.2338	0.3099	0.4503	0.3278	0.3829	0.4004	0.2385	0.4073
0.6244	0.4902	0.2941	0.6805	0.2725	0.6272	0.4590	0.5173	0.3648	0.4991
0.4908	0.5332	0.4420	0.6556	0.6172	0.7049	0.4145	0.5735	0.4867	0.7146
0.4578	0.6558	0.2639	0.5799	0.5387	0.3422	0.6612	0.3806	0.5766	0.5043
0.3594	0.2298	0.5198	0.2948	0.3777	0.4242	0.2594	0.3930	0.3253	0.4341
0.5029	0.4919	0.3792	0.5002	0.4242	0.3362	0.3524	0.5090	0.3478	0.4687
0.4095	0.5961	0.5464	0.4787	0.5400	0.6335	0.4414	0.5494	0.6085	0.5946
0.5903	0.5539	0.6020	0.7125	0.6116	0.5452	0.6822	0.6673	0.5974	0.6226
0.6497	0.4713	0.4477	0.6065	0.3138	0.6932	0.4671	0.4615	0.5770	0.2446
0.7687	0.5899	0.5583	0.6435	0.7351	0.4122	0.6627	0.6735	0.6270	0.4697
0.6172	0.5517	0.5247	0.5215	0.5334	0.7247	0.5750	0.5936	0.6203	0.2494
0.2496	0.4373	0.4187	0.1662	0.5310	0.4403	0.2518	0.4835	0.2601	0.4309
0.5343	0.3807	0.4099	0.2263	0.4413	0.5323	0.4113	0.2199	0.6348	0.3618
0.4831	0.4635	0.6407	0.4810	0.5323	0.4679	0.5535	0.4521	0.5883	0.4435
0.3622	0.6174	0.5389	0.4829	0.4704	0.6255	0.3603	0.6242	0.5124	0.6140
0.2660	0.3781	0.3648	0.2402	0.3403	0.3871	0.3634	0.3666	0.4261	0.3431
0.5281	0.5270	0.4626	0.6301	0.6665	0.5437	0.3314	0.7580	0.3337	0.5942
0.4706	0.3888	0.4170	0.3363	0.3650	0.4498	0.4130	0.2569	0.4262	0.4435
0.6872	0.5666	0.6605	0.7604	0.5603	0.5431	0.7482	0.4887	0.6221	0.6596
0.4992	0.3714	0.4732	0.3888	0.6157	0.3772	0.3959	0.5188	0.5880	0.4783
0.4897	0.3527	0.4173	0.6392	0.3313	0.6649	0.4038	0.4753	0.6710	0.4934
0.3045	0.4563	0.4486	0.4562	0.4068	0.5307	0.5652	0.2724	0.5149	0.5796
0.3345	0.2974	0.5473	0.2859	0.3804	0.4371	0.4593	0.3003	0.3873	0.5033
0.6291	0.6271	0.6399	0.6386	0.5957	0.6973	0.7299	0.5505	0.6376	0.7199
0.5775	0.3996	0.7080	0.4474	0.6786	0.2709	0.5356	0.5270	0.5877	0.3397
0.3623	0.6071	0.4451	0.6103	0.2716	0.5231	0.3795	0.4671	0.4286	0.4154
0.4712	0.3889	0.4840	0.5812	0.5854	0.4216	0.7260	0.4110	0.5734	0.5012
0.4990	0.5752	0.5824	0.5463	0.6432	0.3835	0.6678	0.6289	0.2601	0.7833
0.3360	0.2860	0.4055	0.3561	0.3074	0.2396	0.4195	0.3591	0.2661	0.3183
0.3692	0.5138	0.6901	0.3518	0.4859	0.6581	0.4915	0.5177	0.4277	0.5599
0.6483	0.3760	0.5819	0.5438	0.4111	0.5967	0.5357	0.5764	0.5545	0.2764
0.6696	0.6115	0.5536	0.5970	0.6022	0.6845	0.5563	0.5562	0.6416	0.5363
0.3891	0.4517	0.5859	0.4852	0.3143	0.5635	0.3708	0.4311	0.3871	0.5800
0.2833	0.4746	0.3559	0.6078	0.3381	0.2126	0.5867	0.4319	0.4032	0.4919
0.5487	0.6557	0.3630	0.5236	0.5899	0.3961	0.4849	0.6036	0.4957	0.4817
0.4934	0.5916	0.5997	0.6101	0.5626	0.7302	0.5884	0.5268	0.7028	0.7524
0.4619	0.4914	0.5622	0.4281	0.5854	0.4430	0.5142	0.6844	0.3664	0.6213
0.4639	0.6712	0.5606	0.5914	0.5213	0.7058	0.5029	0.6704	0.5495	0.5148
0.5133	0.8093	0.5174	0.6410	0.7228	0.6909	0.7602	0.4933	0.8151	0.5867
0.5012	0.5623	0.2886	0.4790	0.4138	0.5621	0.4184	0.6329	0.3544	0.5249
0.6720	0.6208	0.7104	0.6194	0.5927	0.5879	0.6637	0.6643	0.6533	0.5831
0.2927	0.3667	0.6815	0.2475	0.4581	0.4491	0.3611	0.5447	0.4276	0.5469
0.5374	0.6360	0.4655	0.4861	0.3910	0.7108	0.3912	0.4857	0.4799	0.4835
0.3820	0.3144	0.3458	0.5274	0.7357	0.2755	0.3565	0.4916	0.5024	0.5929
0.7002	0.6601	0.7218	0.7844	0.6293	0.6947	0.6906	0.6000	0.8063	0.5563
0.4832	0.4155	0.6078	0.5889	0.5072	0.3580	0.5634	0.4219	0.4968	0.5461
0.5576	0.3414	0.3275	0.5459	0.3627	0.4087	0.4767	0.2983	0.4864	0.3714
0.3837	0.3209	0.4140	0.4001	0.5013	0.2584	0.4431	0.3568	0.3617	0.3715
0.6319	0.4752	0.5581	0.4931	0.7411	0.4411	0.6428	0.5954	0.6106	0.5868
0.3116	0.3543	0.5235	0.4223	0.5115	0.2615	0.3949	0.6317	0.2446	0.5193
0.4715	0.5938	0.5600	0.2577	0.6565	0.5028	0.5504	0.5050	0.6329	0.3923
0.4508	0.5836	0.5064	0.3356	0.5555	0.5438	0.4474	0.3140	0.4079	0.4768
0.6448	0.7268	0.6379	0.7688	0.6989	0.5685	0.6049	0.8296	0.6780	0.6242
0.4146	0.6476	0.5133	0.5081	0.5227	0.4377	0.5571	0.4897	0.6683	0.5016
0.3995	0.4515	0.5244	0.4292	0.6628	0.3665	0.4718	0.4728	0.3814	0.5251
0.3134	0.4171	0.4142	0.3099	0.3323	0.4341	0.3905	0.2867	0.4781	0.2905
0.4062	0.2510	0.4371	0.2113	0.4439	0.2967	0.5094	0.3626	0.2376	0.4030
0.5046	0.4104	0.5053	0.7585	0.3420	0.6514	0.4296	0.5486	0.6497	0.3453
0.4710	0.7484	0.4716	0.5689	0.6253	0.5211	0.6143	0.4440	0.7578	0.4782
0.4875	0.5802	0.5719	0.3921	0.4387	0.4393	0.6731	0.5904	0.4264	0.4583
0.6603	0.6491	0.5662	0.6201	0.6307	0.5683	0.5333	0.8200	0.4536	0.7758
0.6113	0.3984	0.6373	0.4701	0.3918	0.5382	0.4394	0.5978	0.3456	0.4623
0.4193	0.7838	0.6682	0.6291	0.5117	0.6554	0.6616	0.6231	0.6084	0.7784
0.5241	0.5548	0.6274	0.6613	0.4161	0.6190	0.6434	0.4480	0.5655	0.7082
0.2861	0.3752	0.4775	0.2676	0.3945	0.5214	0.1912	0.5265	0.3478	0.3477
0.4238	0.4049	0.4099	0.4663	0.3395	0.2825	0.5095	0.4927	0.3141	0.4182
0.6233	0.4739	0.6917	0.6116	0.5643	0.6600	0.5978	0.6607	0.6045	0.6367
0.3870	0.6119	0.5440	0.3051	0.5415	0.4528	0.4832	0.4435	0.6487	0.4237
0.7718	0.6111	0.5751	0.6536	0.5756	0.7194	0.5615	0.5837	0.7066	0.4951
0.6264	0.2100	0.3831	0.4369	0.2544	0.4980	0.2976	0.4063	0.4927	0.1921
0.4208	0.5056	0.2776	0.4469	0.6352	0.4309	0.5107	0.4939	0.5939	0.3947
0.4853	0.4548	0.4349	0.4982	0.4329	0.2396	0.4662	0.3179	0.6597	0.3665
0.4625	0.5430	0.3251	0.6251	0.3481	0.4258	0.3882	0.3659	0.4530	0.3863
0.3713	0.7374	0.6408	0.4738	0.5922	0.6238	0.3155	0.7692	0.6465	0.4934
0.4035	0.7168	0.5684	0.5509	0.4841	0.4227	0.6201	0.6031	0.4195	0.6127
0.6340	0.3049	0.6131	0.4496	0.5286	0.6150	0.5659	0.3496	0.5810	0.4916
0.6710	0.5664	0.5596	0.6519	0.5002	0.6515	0.6560	0.6677	0.5395	0.5422
0.6719	0.6539	0.4807	0.7739	0.4564	0.7777	0.5377	0.6949	0.5800	0.6036
0.4153	0.5628	0.3920	0.4992	0.4803	0.3037	0.3684	0.4825	0.5677	0.3575
0.4651	0.5642	0.5700	0.4901	0.4199	0.7866	0.2778	0.5991	0.5425	0.4847
0.5375	0.4875	0.4396	0.7331	0.2864	0.5669	0.5023	0.4384	0.5542	0.5375
0.4627	0.4193	0.6012	0.2871	0.5751	0.3324	0.4005	0.5534	0.4509	0.3257
0.4518	0.6144	0.3655	0.5869	0.5997	0.4318	0.4899	0.3501	0.6473	0.4360
0.3381	0.5520	0.5403	0.3055	0.6164	0.3687	0.6954	0.4461	0.4436	0.6916
0.5371	0.4254	0.5388	0.2941	0.4891	0.5458	0.6702	0.4936	0.4685	0.4895
0.5101	0.4861	0.4097	0.4423	0.5224	0.3429	0.5210	0.3947	0.5349	0.3715
0.4756	0.5157	0.5698	0.4486	0.5221	0.4621	0.5823	0.4119	0.4269	0.5206
0.5857	0.6062	0.6142	0.5676	0.3057	0.7048	0.4669	0.6947	0.4969	0.3031
0.5324	0.4495	0.4689	0.5996	0.5608	0.4703	0.5630	0.5438	0.5455	0.5413
0.5354	0.4594	0.5422	0.5404	0.5801	0.4977	0.3754	0.6299	0.6140	0.4398
0.6090	0.3073	0.3782	0.4333	0.5169	0.3750	0.5380	0.4535	0.4427	0.4103
0.5424	0.4937	0.5233	0.6172	0.3129	0.5812	0.4188	0.6659	0.4983	0.4967
0.4500	0.4249	0.5073	0.3606	0.3573	0.4541	0.6051	0.3272	0.4084	0.4841
0.4116	0.5339	0.4118	0.5077	0.5884	0.3772	0.4500	0.7135	0.4643	0.4375
0.6827	0.6866	0.5477	0.5894	0.6917	0.6707	0.5796	0.5932	0.6648	0.5203
0.5772	0.6644	0.4471	0.6259	0.6697	0.6388	0.5724	0.5895	0.5353	0.5467
0.1336	0.7384	0.4996	0.4397	0.3153	0.3994	0.4476	0.3067	0.5500	0.5726
0.3150	0.4570	0.3788	0.4119	0.4758	0.4250	0.4872	0.3211	0.4210	0.5244
0.6468	0.5269	0.5810	0.5249	0.5110	0.4985	0.6376	0.5394	0.4779	0.4890
0.6985	0.4774	0.5741	0.4638	0.7866	0.4629	0.5797	0.6524	0.4915	0.5229
0.6900	0.4324	0.5480	0.5503	0.5326	0.4503	0.5334	0.4495	0.5780	0.4315
0.4446	0.3137	0.4715	0.3306	0.3485	0.5191	0.2687	0.4888	0.4193	0.4809
0.3762	0.5284	0.3647	0.4524	0.6618	0.2835	0.5854	0.4080	0.3928	0.5559
0.7569	0.6212	0.6400	0.7033	0.6576	0.6766	0.7881	0.6462	0.4549	0.6694
0.5658	0.6646	0.5435	0.5389	0.6214	0.5601	0.6900	0.5536	0.7269	0.5023
0.2553	0.4904	0.5317	0.4747	0.3001	0.7263	0.1776	0.5882	0.4375	0.5347
0.3117	0.4860	0.4210	0.3192	0.5264	0.4909	0.3118	0.5269	0.4157	0.3111
0.5589	0.5814	0.6388	0.6117	0.5171	0.5861	0.6455	0.6060	0.5706	0.6304
0.2430	0.4069	0.6101	0.4486	0.3019	0.4895	0.6215	0.3032	0.4948	0.7630
0.5766	0.3447	0.5808	0.5589	0.5920	0.5073	0.4417	0.5511	0.5894	0.4755
0.5436	0.5632	0.5384	0.4809	0.4788	0.5381	0.7184	0.5387	0.3838	0.6633
0.4584	0.6539	0.4549	0.4145	0.5233	0.4431	0.5080	0.6057	0.4958	0.4081
0.4222	0.4686	0.5390	0.5937	0.4784	0.4351	0.6173	0.3154	0.7211	0.6240
0.3078	0.3666	0.4686	0.3587	0.4467	0.4565	0.3568	0.4009	0.4048	0.3597
0.3442	0.4260	0.3393	0.4645	0.4298	0.3119	0.4987	0.5276	0.4014	0.4601
0.2639	0.6491	0.5570	0.4839	0.5273	0.4854	0.7138	0.2822	0.5417	0.5292
0.2954	0.3188	0.3665	0.2306	0.5143	0.2122	0.4451	0.2227	0.3818	0.2528
0.7472	0.4434	0.7412	0.1102	0.7840	0.4641	0.6884	0.3639	0.5881	0.5656
0.3408	0.2529	0.4475	0.3985	0.4081	0.4775	0.1952	0.4772	0.3719	0.5457
0.5889	0.4722	0.5950	0.5429	0.6937	0.4846	0.5949	0.5108	0.4690	0.6247
0.4292	0.5119	0.3876	0.2728	0.4392	0.3767	0.3764	0.4793	0.3579	0.2580
0.4602	0.3529	0.4668	0.6825	0.4803	0.4624	0.2823	0.4654	0.4765	0.5993
0.4763	0.3973	0.5198	0.4707	0.3996	0.4463	0.4790	0.3906	0.2719	0.6888
0.4816	0.4493	0.4891	0.5327	0.4782	0.4319	0.4565	0.5091	0.4896	0.4786
0.4257	0.4501	0.2824	0.5903	0.3464	0.5367	0.2041	0.5227	0.2021	0.5806
0.4218	0.4906	0.4797	0.5265	0.4832	0.6438	0.3365	0.6823	0.2708	0.6286
0.5911	0.4975	0.6804	0.4281	0.5012	0.6574	0.4873	0.7030	0.5518	0.6472
0.6121	0.6359	0.5440	0.6729	0.6994	0.5233	0.6611	0.5359	0.5954	0.6502
0.3256	0.4919	0.4981	0.4434	0.4058	0.7050	0.4017	0.5572	0.3894	0.7603
0.5776	0.3118	0.5870	0.2576	0.3664	0.6286	0.2573	0.5838	0.4198	0.4247
0.4649	0.6882	0.5117	0.6811	0.5090	0.5543	0.6541	0.4959	0.6900	0.6745
0.6566	0.6357	0.6187	0.5841	0.7617	0.6046	0.6962	0.6115	0.5745	0.7193
0.4916	0.6272	0.6856	0.7260	0.6041	0.4950	0.5310	0.7730	0.7089	0.6363
0.7001	0.8671	0.6927	0.7693	0.6067	0.7246	0.7521	0.7023	0.6625	0.7758
0.5483	0.3229	0.3392	0.4122	0.5054	0.3384	0.3347	0.3394	0.4841	0.3523
0.3853	0.5141	0.5429	0.4743	0.5925	0.5004	0.3975	0.5863	0.6005	0.4926
0.8542	0.4737	0.4847	0.4698	0.6039	0.4489	0.6464	0.5599	0.5539	0.3723
0.5757	0.4950	0.5690	0.6988	0.4719	0.5136	0.5689	0.6483	0.3812	0.5228
0.4400	0.4640	0.6970	0.4146	0.4553	0.3543	0.7214	0.2555	0.6788	0.3494
0.4515	0.3801	0.6421	0.2929	0.4871	0.3964	0.5087	0.5849	0.2918	0.3771
0.5640	0.6326	0.7879	0.5041	0.3845	0.6320	0.8220	0.3811	0.5214	0.6869
0.3525	0.5909	0.7051	0.3903	0.5785	0.5532	0.4339	0.6596	0.5687	0.5051
0.4462	0.2250	0.5194	0.3655	0.3068	0.3798	0.4713	0.2050	0.5213	0.2702
0.6835	0.3890	0.5437	0.6435	0.5044	0.6198	0.3415	0.8084	0.2918	0.6072
0.3471	0.4903	0.5295	0.2838	0.3884	0.4458	0.3835	0.4728	0.3526	0.3949
0.3206	0.3760	0.4213	0.5098	0.2142	0.5981	0.1698	0.4481	0.5682	0.3677
0.8729	0.4180	0.7295	0.5782	0.6392	0.5840	0.5511	0.6620	0.7523	0.3821
0.6691	0.5150	0.6560	0.6284	0.5083	0.6610	0.4752	0.7197	0.7003	0.3955
0.3988	0.5202	0.5846	0.3463	0.4479	0.3537	0.3606	0.6017	0.5218	0.3050
0.4542	0.4905	0.3647	0.6800	0.3183	0.4087	0.3666	0.4514	0.4270	0.3183
0.6935	0.6874	0.4737	0.6775	0.5222	0.6314	0.4234	0.7129	0.6053	0.4267
0.5570	0.6701	0.6489	0.6476	0.6851	0.7874	0.4885	0.5523	0.6164	0.7806
0.5189	0.2558	0.4350	0.4282	0.4353	0.3724	0.4428	0.2409	0.4585	0.4803
0.4979	0.5239	0.6235	0.5813	0.4852	0.7177	0.5744	0.4935	0.5128	0.6895
0.6080	0.6513	0.5280	0.5405	0.7124	0.5879	0.5235	0.6905	0.5655	0.6269
0.4086	0.5302	0.5543	0.4692	0.4540	0.5622	0.4622	0.4456	0.5693	0.4895
0.6459	0.3733	0.5355	0.3141	0.6976	0.3952	0.7841	0.3674	0.4347	0.5595
0.6507	0.4593	0.6615	0.6027	0.7033	0.4612	0.7269	0.5793	0.5220	0.6152
0.2798	0.6518	0.5274	0.3404	0.6886	0.3608	0.6252	0.4499	0.5270	0.4227
0.7850	0.1638	0.5449	0.5225	0.3655	0.5133	0.3419	0.5359	0.3020	0.3072
0.4904	0.3659	0.5798	0.4252	0.6502	0.3588	0.5018	0.5645	0.6553	0.2880
0.5027	0.5466	0.5949	0.5940	0.4289	0.6590	0.4728	0.6372	0.5157	0.4641
0.6208	0.7995	0.7075	0.4976	0.6880	0.6272	0.6251	0.6759	0.6832	0.5279
0.3860	0.3068	0.4483	0.3792	0.4062	0.3736	0.4456	0.3285	0.2911	0.4342
0.4391	0.5498	0.3834	0.4732	0.5145	0.5235	0.4516	0.4677	0.3923	0.5992
0.7335	0.7785	0.6944	0.6986	0.7329	0.5318	0.8211	0.6045	0.6974	0.6442
0.5007	0.3254	0.5695	0.4210	0.4540	0.5762	0.2777	0.5753	0.3796	0.4647
0.5871	0.6637	0.7116	0.4674	0.6416	0.7605	0.5429	0.6290	0.6534	0.6900
0.3416	0.3646	0.4192	0.4041	0.4574	0.3683	0.5361	0.2925	0.3751	0.4340
0.4533	0.3094	0.4697	0.5600	0.5294	0.5379	0.6027	0.4415	0.4213	0.6366
0.5233	0.6141	0.4185	0.4747	0.4419	0.6838	0.3659	0.5297	0.5489	0.5341
0.5056	0.5578	0.6206	0.5499	0.7572	0.5096	0.5323	0.6124	0.5766	0.7592
0.4922	0.8116	0.6999	0.7042	0.6551	0.5995	0.7818	0.6178	0.7746	0.6137
0.5870	0.6806	0.5979	0.7545	0.3499	0.6400	0.5758	0.5826	0.5972	0.6110
0.5298	0.6189	0.4720	0.7053	0.5608	0.5469	0.5600	0.6125	0.5854	0.5082
0.5209	0.5456	0.4127	0.6097	0.5024	0.5058	0.3677	0.4396	0.4331	0.5878
0.4236	0.4004	0.5925	0.4926	0.3764	0.4211	0.5453	0.4304	0.5740	0.3667
0.4364	0.3048	0.4881	0.2786	0.3795	0.3503	0.4274	0.4661	0.3266	0.4124
0.4324	0.4984	0.6851	0.4623	0.4232	0.4574	0.5493	0.5723	0.5908	0.5542
0.4257	0.3888	0.5054	0.4735	0.5427	0.6481	0.3574	0.3948	0.6150	0.5303
0.5351	0.2466	0.6329	0.3382	0.3901	0.5096	0.4988	0.2803	0.4702	0.4437
0.5087	0.7663	0.4173	0.4098	0.5693	0.5038	0.6383	0.3781	0.2842	0.5469
0.7276	0.5276	0.6238	0.5986	0.6461	0.4336	0.6616	0.7645	0.5201	0.4794
0.6760	0.5742	0.5765	0.6735	0.4985	0.6868	0.5772	0.5489	0.6417	0.5382
0.6059	0.6780	0.6153	0.6546	0.6615	0.7179	0.5601	0.5635	0.7551	0.6693
0.4667	0.4646	0.3178	0.5248	0.3988	0.4249	0.3784	0.4359	0.3109	0.4167
0.3375	0.4285	0.1998	0.3144	0.4538	0.1280	0.4316	0.1238	0.4233	0.2109
0.4257	0.5581	0.5396	0.6458	0.6255	0.4022	0.6569	0.5439	0.5558	0.5922
0.6349	0.5875	0.5445	0.6463	0.6927	0.4090	0.6064	0.8166	0.2955	0.5867
0.3408	0.5969	0.3519	0.7421	0.3444	0.4851	0.5607	0.4861	0.4298	0.5001
0.4374	0.3998	0.2818	0.8507	0.1917	0.5710	0.3038	0.5043	0.6102	0.4427
0.4651	0.4941	0.4775	0.5276	0.3759	0.2883	0.6281	0.5572	0.1745	0.4585
0.4976	0.5264	0.6317	0.5168	0.5139	0.5573	0.5496	0.4579	0.7362	0.5384
0.4998	0.5219	0.6266	0.8186	0.4160	0.5248	0.7733	0.4237	0.8481	0.5300
0.6394	0.3456	0.3325	0.6682	0.5117	0.4106	0.6795	0.3768	0.4573	0.4534
0.3441	0.4154	0.4833	0.5528	0.3873	0.4555	0.4101	0.3938	0.5306	0.4462
0.5605	0.3001	0.4595	0.2879	0.5048	0.4097	0.4498	0.3727	0.2968	0.3944
0.6935	0.3080	0.7873	0.5868	0.4413	0.6499	0.4754	0.7405	0.3918	0.6986
0.5074	0.5065	0.4900	0.4036	0.7191	0.3449	0.5330	0.4721	0.4307	0.6345
0.5289	0.6904	0.4644	0.7739	0.4677	0.5732	0.5747	0.7634	0.5145	0.6192
0.5607	0.7300	0.5314	0.4488	0.5420	0.7011	0.6049	0.6354	0.3879	0.5684
0.6118	0.4524	0.6324	0.5872	0.4795	0.5767	0.4941	0.6024	0.5890	0.5525
0.4356	0.5712	0.5041	0.4359	0.4582	0.4735	0.4696	0.3578	0.5371	0.3980
0.6763	0.4584	0.4567	0.4303	0.6721	0.4784	0.4225	0.5771	0.4818	0.4475
0.6434	0.6132	0.5863	0.5662	0.7341	0.5711	0.5975	0.6148	0.6119	0.6892
0.5525	0.4640	0.4529	0.3689	0.5990	0.4400	0.2824	0.5056	0.4789	0.3767
0.4404	0.3410	0.3567	0.2577	0.4373	0.4152	0.6416	0.1059	0.5267	0.3730
0.4908	0.6192	0.4322	0.4144	0.5637	0.2939	0.4294	0.6207	0.5247	0.3789
0.5597	0.3326	0.5409	0.5104	0.3072	0.5969	0.5072	0.5710	0.4106	0.3987
0.6984	0.4915	0.5642	0.4658	0.6302	0.5948	0.6200	0.4761	0.6267	0.6500
0.4420	0.5825	0.2805	0.4771	0.5688	0.4271	0.4015	0.5645	0.4581	0.5256
0.6367	0.3794	0.5392	0.4706	0.5839	0.6353	0.4110	0.6036	0.3676	0.4655
0.4118	0.2441	0.4486	0.3194	0.3999	0.2858	0.4473	0.3262	0.3919	0.4728
0.5784	0.4052	0.7252	0.5227	0.5886	0.6966	0.4636	0.6500	0.5547	0.6769
0.5635	0.6622	0.6371	0.7687	0.4807	0.6424	0.6958	0.7743	0.4917	0.8151
0.5607	0.6296	0.3054	0.5168	0.6177	0.6531	0.3931	0.5776	0.5280	0.5419
0.5298	0.3980	0.4736	0.5172	0.4059	0.3820	0.6863	0.2623	0.8460	0.2946
0.6953	0.1003	0.5670	0.3980	0.3964	0.3406	0.3874	0.4692	0.2591	0.4465
0.3226	0.4877	0.5444	0.5085	0.4682	0.3935	0.4144	0.5001	0.5605	0.4977
0.4601	0.5562	0.3193	0.5415	0.3938	0.5803	0.2954	0.4996	0.4794	0.4217
0.4498	0.6179	0.3570	0.5168	0.3847	0.6792	0.3878	0.5482	0.4231	0.4577
0.5074	0.5598	0.5363	0.5151	0.6047	0.5295	0.6211	0.3933	0.6605	0.4900
0.3991	0.3485	0.4489	0.3608	0.2541	0.5889	0.4183	0.3130	0.3885	0.3649
0.4090	0.6364	0.4138	0.4905	0.6296	0.4397	0.5957	0.3708	0.5357	0.6273
0.4152	0.4517	0.4099	0.4403	0.5221	0.3124	0.4398	0.5027	0.3454	0.4946
0.3323	0.6092	0.4899	0.4218	0.4970	0.5297	0.5620	0.4255	0.3893	0.6199
0.4115	0.4195	0.3240	0.4954	0.4299	0.2287	0.4651	0.3246	0.5579	0.3897
0.3035	0.2055	0.3452	0.4215	0.1695	0.3031	0.4187	0.2396	0.1753	0.4390
0.3894	0.4016	0.4944	0.4677	0.4791	0.3116	0.5314	0.3062	0.5507	0.3656
0.5266	0.4778	0.4445	0.2165	0.7471	0.3272	0.4129	0.4814	0.4682	0.2970
0.4675	0.2058	0.6244	0.3336	0.3722	0.4462	0.4179	0.3530	0.5234	0.4557
0.4074	0.1579	0.5049	0.3293	0.3404	0.2653	0.5320	0.2670	0.4347	0.2910
0.5077	0.3304	0.5978	0.4398	0.4623	0.3538	0.5944	0.4439	0.4289	0.6298
0.7437	0.2970	0.3358	0.4637	0.5227	0.6988	0.2994	0.4838	0.5374	0.4231
0.4685	0.5325	0.7705	0.3505	0.8618	0.3485	0.6298	0.6849	0.5837	0.7228
0.4036	0.5182	0.4930	0.4490	0.6277	0.5275	0.4045	0.5742	0.5832	0.6407
0.3535	0.3994	0.5590	0.4590	0.3840	0.4531	0.5226	0.1880	0.5715	0.5006
0.4628	0.2447	0.3974	0.2631	0.3570	0.4337	0.2692	0.4085	0.3028	0.2186
0.6441	0.7434	0.7238	0.6257	0.6472	0.6868	0.6543	0.7478	0.5164	0.7887
0.5326	0.3776	0.3651	0.4681	0.3059	0.6063	0.3569	0.3374	0.4679	0.4668
0.6896	0.5440	0.5449	0.5547	0.4255	0.5118	0.5772	0.4382	0.7136	0.3443
0.6531	0.6400	0.6584	0.5829	0.5140	0.6832	0.5575	0.5695	0.6847	0.5550
0.4504	0.4906	0.3530	0.7271	0.3893	0.5921	0.4305	0.6021	0.4920	0.5044
0.4146	0.6054	0.2591	0.7554	0.4248	0.2861	0.5837	0.3688	0.6809	0.3814
0.2941	0.3105	0.3500	0.3950	0.4573	0.2450	0.2620	0.4622	0.3594	0.3055
0.5872	0.6593	0.7500	0.6929	0.7453	0.6092	0.7324	0.6664	0.7638	0.7274
0.3346	0.5510	0.3378	0.7247	0.3838	0.4229	0.5446	0.4387	0.4167	0.5765
0.3987	0.5395	0.5439	0.3009	0.4040	0.5264	0.5174	0.4009	0.4761	0.3969
0.6272	0.6445	0.5499	0.5873	0.4847	0.6498	0.5439	0.5392	0.6338	0.4192
0.1977	0.5575	0.5171	0.4366	0.5162	0.4148	0.4964	0.4963	0.3019	0.5379
0.4516	0.5445	0.3267	0.3987	0.2511	0.5553	0.3456	0.4795	0.4627	0.2620
0.3574	0.4668	0.3148	0.4754	0.2669	0.3786	0.3274	0.5518	0.2411	0.5191
0.4111	0.4671	0.4750	0.4646	0.4471	0.4084	0.5942	0.5029	0.3937	0.4933
0.2980	0.4840	0.5003	0.4058	0.4685	0.6377	0.3110	0.5894	0.1850	0.7286
0.5455	0.3451	0.4827	0.5083	0.3634	0.6481	0.3977	0.4847	0.5087	0.4444
0.4398	0.3324	0.5934	0.4144	0.4254	0.3193	0.5124	0.3819	0.4111	0.4809
0.2861	0.5079	0.3005	0.4236	0.3790	0.3147	0.3368	0.4033	0.3656	0.4048
0.6753	0.4373	0.6818	0.6038	0.5798	0.6034	0.5774	0.5620	0.4972	0.6413
0.6802	0.4697	0.7260	0.4946	0.5703	0.6226	0.5219	0.5069	0.6136	0.6162
0.4748	0.6121	0.4391	0.5666	0.5000	0.6309	0.6209	0.3194	0.6325	0.5080
0.5629	0.3401	0.3970	0.6939	0.4763	0.4225	0.5457	0.5629	0.2124	0.6573
0.3557	0.5875	0.5553	0.5015	0.6211	0.4696	0.5910	0.5357	0.5454	0.6887
0.3535	0.4316	0.3543	0.4613	0.2512	0.3992	0.4002	0.2977	0.4365	0.3632
0.3096	0.4342	0.3486	0.4213	0.3671	0.1522	0.5098	0.3580	0.2422	0.4579
0.6261	0.5257	0.6582	0.7961	0.4799	0.6546	0.6307	0.6550	0.5986	0.7704
0.6179	0.5182	0.6042	0.2587	0.5997	0.4983	0.5133	0.6384	0.4212	0.4860
0.2894	0.4809	0.5413	0.4363	0.5514	0.3609	0.5750	0.4037	0.3868	0.6520
0.4932	0.4012	0.4853	0.4260	0.4212	0.6324	0.6133	0.3663	0.3109	0.6427
0.5182	0.3731	0.4992	0.2805	0.5665	0.3226	0.5336	0.2076	0.5469	0.4351
0.3082	0.3072	0.5263	0.2989	0.4177	0.4025	0.3705	0.3497	0.3895	0.5033
0.4667	0.6847	0.5547	0.5788	0.5709	0.5739	0.5671	0.6165	0.6341	0.5808
0.6022	0.5804	0.3646	0.6025	0.6194	0.6789	0.5194	0.6481	0.5099	0.6740
0.5348	0.3494	0.4666	0.4113	0.5002	0.4932	0.3877	0.2939	0.4834	0.4460
0.5692	0.5701	0.3679	0.5755	0.3526	0.5080	0.4511	0.7286	0.3698	0.4808
0.4680	0.3698	0.5091	0.3794	0.4377	0.5256	0.3962	0.4938	0.5157	0.3973
0.3741	0.5335	0.4912	0.5639	0.4159	0.4295	0.5859	0.5256	0.6215	0.5429
0.4301	0.4074	0.4482	0.4827	0.2796	0.4923	0.3506	0.5805	0.2353	0.5112
0.5329	0.3594	0.4468	0.5463	0.2646	0.5214	0.4477	0.3656	0.4191	0.4717
0.6514	0.7509	0.6781	0.7584	0.5824	0.6314	0.6985	0.7215	0.5719	0.7676
0.3928	0.3316	0.6152	0.4312	0.4016	0.5816	0.5058	0.2612	0.5151	0.5728
0.5592	0.4505	0.3028	0.6707	0.5921	0.4109	0.5293	0.3513	0.2955	0.6386
0.5404	0.3544	0.5510	0.7240	0.5279	0.5868	0.3207	0.7205	0.3114	0.7517
0.7740	0.6080	0.5906	0.5167	0.6879	0.6807	0.6137	0.6488	0.7005	0.4768
0.4570	0.5146	0.6712	0.4526	0.5967	0.5793	0.6052	0.5866	0.5585	0.5291
0.5856	0.7206	0.6122	0.5499	0.6820	0.5058	0.6358	0.4640	0.6685	0.4437
0.5890	0.6590	0.6911	0.5047	0.6898	0.7085	0.5595	0.5531	0.7388	0.6031
0.6012	0.5177	0.5210	0.5608	0.4648	0.4062	0.6414	0.3812	0.5273	0.4834
0.4126	0.6403	0.6355	0.3782	0.7491	0.6385	0.4872	0.5535	0.5491	0.7152
0.5446	0.4375	0.7046	0.6494	0.5460	0.6875	0.6665	0.5611	0.5894	0.7225
0.5688	0.3746	0.5771	0.3419	0.5114	0.5465	0.3422	0.5101	0.4206	0.4992
0.5349	0.3800	0.1859	0.4928	0.3066	0.5747	0.3349	0.3944	0.2729	0.5802
0.3792	0.6129	0.3619	0.5508	0.5688	0.5671	0.3280	0.7330	0.2935	0.5726
0.5364	0.4783	0.4501	0.4863	0.2641	0.4406	0.3693	0.4313	0.3420	0.2507
0.2880	0.2214	0.3024	0.1893	0.2302	0.3647	0.1861	0.2618	0.2607	0.2620
0.7076	0.6304	0.6989	0.6126	0.6171	0.7010	0.6138	0.6809	0.6725	0.4843
0.4610	0.3897	0.6010	0.4578	0.5508	0.5233	0.2296	0.6050	0.4429	0.4959
0.3220	0.4312	0.4179	0.2745	0.4390	0.1941	0.4662	0.4228	0.4405	0.2899
0.5790	0.5478	0.4819	0.4623	0.3812	0.7823	0.2477	0.6696	0.4057	0.5836
0.4076	0.4094	0.4738	0.3824	0.5277	0.3585	0.6289	0.2987	0.4584	0.4743
0.3657	0.6721	0.2520	0.4726	0.3341	0.5711	0.3032	0.5322	0.3485	0.4107
0.5554	0.6619	0.4416	0.5730	0.3884	0.3328	0.4513	0.8052	0.4335	0.3047
0.7030	0.6567	0.5885	0.6784	0.5333	0.6556	0.6696	0.7601	0.4742	0.7366
0.6400	0.5865	0.6865	0.6284	0.6414	0.6168	0.7912	0.5976	0.6652	0.6722
0.4169	0.2319	0.2879	0.3874	0.5947	0.3238	0.3451	0.3897	0.2315	0.4279
0.4504	0.1935	0.4066	0.3418	0.5332	0.3501	0.4110	0.2445	0.4391	0.3511
0.3954	0.4211	0.4136	0.3878	0.2935	0.4363	0.3188	0.4067	0.3365	0.2955
0.6523	0.5117	0.5673	0.4723	0.6036	0.6320	0.5071	0.4892	0.5281	0.5028
0.4543	0.4723	0.5903	0.2791	0.7900	0.3452	0.7187	0.4248	0.4895	0.6985
0.5431	0.4812	0.3148	0.5622	0.5103	0.3767	0.5917	0.5433	0.3564	0.5912
0.5455	0.5352	0.3724	0.5681	0.4346	0.5218	0.7055	0.5658	0.4956	0.5789
0.4305	0.6674	0.4646	0.4723	0.4765	0.5658	0.4898	0.7966	0.1720	0.4690
0.3062	0.4330	0.5696	0.3524	0.5110	0.4009	0.5625	0.4428	0.4641	0.6679
0.4611	0.6216	0.6459	0.5607	0.5564	0.6280	0.5346	0.6192	0.4987	0.7011
0.5225	0.5396	0.3145	0.7561	0.2836	0.4086	0.4102	0.5564	0.6972	0.3320
0.7973	0.4714	0.5844	0.5672	0.5159	0.3847	0.6316	0.6238	0.3231	0.5634
0.6004	0.3956	0.6402	0.4636	0.5781	0.6996	0.2940	0.5656	0.4850	0.7291
0.6481	0.4445	0.2552	0.6448	0.4605	0.5008	0.5722	0.4922	0.3732	0.6057
0.6958	0.4311	0.5561	0.6606	0.3304	0.5864	0.6414	0.4740	0.5761	0.4170
0.3235	0.4917	0.4542	0.3295	0.4185	0.6300	0.2001	0.4328	0.4081	0.3059
0.5410	0.7688	0.4707	0.6855	0.5631	0.7709	0.5528	0.5824	0.6212	0.7604
0.3250	0.5357	0.6018	0.3492	0.4727	0.6161	0.1839	0.6571	0.5719	0.5983
0.3638	0.4489	0.5848	0.5465	0.4228	0.4809	0.6991	0.5719	0.2429	0.7765
0.5940	0.4455	0.3634	0.6804	0.1816	0.6159	0.5549	0.2631	0.5301	0.3789
0.5730	0.6449	0.6672	0.5580	0.5009	0.5420	0.5432	0.7343	0.4340	0.5141
0.4806	0.5268	0.6030	0.4624	0.4885	0.5287	0.6381	0.3925	0.5873	0.4179
0.5384	0.4800	0.5956	0.5250	0.7079	0.6077	0.3642	0.5516	0.4254	0.5858
0.3371	0.5593	0.2394	0.3298	0.5179	0.3321	0.4740	0.3009	0.3895	0.4614
0.4176	0.2739	0.2840	0.3417	0.4257	0.2724	0.4242	0.2627	0.4117	0.4584
0.3757	0.3017	0.5010	0.3819	0.3225	0.2578	0.4804	0.4023	0.4984	0.3439
0.6072	0.4276	0.5730	0.3926	0.6339	0.5415	0.5926	0.6151	0.2968	0.5926
0.4232	0.3856	0.3746	0.4434	0.3848	0.3106	0.4335	0.3677	0.2829	0.3779
0.3078	0.4374	0.5836	0.3371	0.7122	0.4512	0.6038	0.4462	0.4001	0.8006
0.3237	0.5707	0.3396	0.4577	0.1807	0.7096	0.2961	0.5174	0.4774	0.5545
0.5483	0.5142	0.4457	0.6507	0.5594	0.5814	0.5257	0.5293	0.5101	0.6256
0.2796	0.3828	0.4861	0.4951	0.1624	0.6944	0.4568	0.4261	0.3124	0.6561
0.4524	0.6437	0.3871	0.6454	0.3413	0.7683	0.3125	0.5910	0.5028	0.4766
0.4951	0.4295	0.5367	0.4843	0.2625	0.5181	0.3841	0.4577	0.6125	0.1458
0.2607	0.4245	0.3792	0.3244	0.4087	0.4035	0.1915	0.3346	0.4141	0.4140
0.1617	0.4698	0.3023	0.3544	0.2882	0.4014	0.2511	0.3860	0.2394	0.4537
0.5896	0.5897	0.4899	0.6227	0.5972	0.5114	0.3776	0.7026	0.4685	0.5467
0.8076	0.5995	0.5232	0.7423	0.6052	0.5598	0.5782	0.6345	0.5731	0.5706
0.6343	0.4916	0.6219	0.6437	0.4719	0.6170	0.6520	0.5637	0.6321	0.5864
0.5191	0.6983	0.3340	0.6055	0.6624	0.4356	0.5852	0.5416	0.5908	0.5669
0.6429	0.5648	0.7159	0.4175	0.6639	0.5534	0.6919	0.5836	0.5769	0.4726
0.3846	0.2698	0.2852	0.5169	0.1933	0.3175	0.4353	0.2216	0.4620	0.3410
0.6365	0.6085	0.7898	0.7712	0.6682	0.6151	0.6441	0.6361	0.6692	0.7414
0.2900	0.6220	0.3974	0.4729	0.4316	0.5584	0.5559	0.3961	0.4203	0.5339
0.4381	0.3623	0.5144	0.3118	0.5007	0.5180	0.3750	0.5993	0.3086	0.6212
0.5977	0.3118	0.3885	0.5117	0.5411	0.5891	0.3830	0.3388	0.5224	0.4038
0.6799	0.6516	0.6793	0.6187	0.6177	0.7408	0.6930	0.6619	0.8084	0.5613
0.2413	0.3459	0.2297	0.4684	0.2265	0.3559	0.3449	0.3536	0.2310	0.5797
0.3647	0.2834	0.4277	0.4230	0.2599	0.5376	0.3121	0.3638	0.3950	0.4409
0.5338	0.5339	0.5133	0.6084	0.6519	0.5535	0.4417	0.5372	0.6081	0.5669
0.6663	0.5924	0.5791	0.8134	0.5148	0.5249	0.6284	0.6033	0.5571	0.4781
0.6946	0.4375	0.7484	0.5920	0.7063	0.5118	0.6835	0.6070	0.7509	0.5974
0.6625	0.5081	0.5733	0.4304	0.5971	0.3953	0.6801	0.5605	0.5064	0.3206
0.7014	0.5988	0.7053	0.5762	0.7062	0.5845	0.6882	0.5912	0.6422	0.5991
0.6602	0.3775	0.7049	0.4425	0.5791	0.4799	0.5274	0.6214	0.5682	0.5720
0.4118	0.6615	0.5556	0.3222	0.6528	0.5423	0.3678	0.5397	0.4315	0.5610
0.6997	0.4284	0.5808	0.6196	0.4599	0.5867	0.5660	0.5755	0.5548	0.5502
0.3877	0.2739	0.4858	0.3322	0.3974	0.5206	0.4340	0.3583	0.4037	0.4715
0.5088	0.3304	0.5809	0.4638	0.4981	0.3634	0.6053	0.5044	0.5018	0.7057
0.2457	0.3777	0.2441	0.4497	0.2679	0.4323	0.2396	0.4718	0.2603	0.3883
0.6437	0.7209	0.5637	0.6694	0.6977	0.7575	0.6285	0.7096	0.6200	0.6852
0.3444	0.6532	0.4455	0.6011	0.2401	0.5667	0.4739	0.5183	0.4112	0.5106
0.3601	0.2676	0.6401	0.3563	0.5429	0.4286	0.3246	0.4868	0.3679	0.5895
0.6961	0.5503	0.6363	0.6171	0.4383	0.6715	0.6740	0.4266	0.6407	0.4357
0.2148	0.4327	0.2944	0.3539	0.3996	0.4001	0.2722	0.3259	0.3621	0.5203
0.6935	0.5570	0.5417	0.4891	0.6023	0.6927	0.6295	0.6183	0.7246	0.5507
0.6364	0.3021	0.5120	0.4308	0.6031	0.3382	0.4407	0.5459	0.3951	0.5805
0.4584	0.5191	0.6378	0.3196	0.7794	0.4869	0.6453	0.4415	0.4235	0.6616
0.3863	0.4538	0.4544	0.3893	0.3073	0.4159	0.4403	0.4018	0.2929	0.4407
0.4210	0.4936	0.5034	0.5626	0.5247	0.4265	0.5017	0.3957	0.5695	0.5804
0.5925	0.3944	0.6462	0.4730	0.6855	0.4150	0.3725	0.6367	0.3578	0.7117
0.7591	0.4919	0.4365	0.5952	0.6555	0.4781	0.6985	0.3081	0.7202	0.5036
0.5549	0.3934	0.3988	0.3889	0.3416	0.4621	0.3845	0.5007	0.3044	0.4727
0.7289	0.5268	0.5203	0.4759	0.4922	0.5059	0.4815	0.5529	0.6417	0.3425
0.2905	0.4613	0.3026	0.3423	0.2509	0.3673	0.3728	0.2798	0.3491	0.2617
