# Supplementary material for: QoS-aware service composition based on context-free grammar and skyline in service function chaining using genetic algorithm
Source: PeerJ Comput Sci. 2021 Jul 26;7:e603. doi: 10.7717/peerj-cs.603 (PMC8323722; doi:10.7717/peerj-cs.603)
Supplement: Supplemental Information 2 [file peerj-cs-07-603-s002.zip › data/randdataset-1.1.0/src/mydataIndependent.csv]

0.0013	0.5636	0.1933	0.8087	0.5850	0.4799	0.3503	0.8960	0.8228	0.7466
0.1741	0.8589	0.7105	0.5135	0.3040	0.0150	0.0914	0.3645	0.1473	0.1659
0.9885	0.4457	0.1191	0.0047	0.0089	0.3779	0.5317	0.5712	0.6018	0.6072
0.1662	0.6630	0.4508	0.3521	0.0570	0.6077	0.7833	0.8026	0.5199	0.3020
0.8760	0.7267	0.9559	0.9257	0.5394	0.1423	0.4621	0.2353	0.8622	0.2096
0.7797	0.8437	0.9968	0.9997	0.6115	0.3924	0.2662	0.2973	0.8401	0.0237
0.3759	0.0926	0.6772	0.0562	0.0088	0.9188	0.2759	0.2729	0.5879	0.6912
0.8376	0.7265	0.4849	0.2054	0.7437	0.4685	0.4580	0.9492	0.7444	0.1083
0.5990	0.3852	0.7350	0.6090	0.5724	0.3613	0.1516	0.2251	0.4252	0.8029
0.5171	0.9900	0.7515	0.3456	0.1690	0.6573	0.4919	0.0635	0.6998	0.5048
0.1475	0.9496	0.1416	0.9051	0.6929	0.3030	0.4266	0.0704	0.9666	0.6832
0.1532	0.8773	0.8217	0.5820	0.1914	0.1779	0.8172	0.4753	0.1556	0.5039
0.7320	0.4056	0.2796	0.5687	0.6822	0.7559	0.7219	0.4753	0.1230	0.3678
0.8347	0.0351	0.5170	0.6630	0.4262	0.1047	0.9493	0.9214	0.5495	0.3460
0.4717	0.3750	0.8470	0.3169	0.4561	0.2719	0.9830	0.2978	0.7392	0.5673
0.1960	0.7613	0.8394	0.3977	0.5009	0.8902	0.0275	0.9946	0.5726	0.0505
0.5313	0.1941	0.8430	0.6268	0.6576	0.1979	0.8422	0.1233	0.1099	0.7431
0.3141	0.9411	0.2861	0.3363	0.1403	0.7331	0.8346	0.7080	0.6002	0.7472
0.2527	0.1445	0.0016	0.0610	0.8062	0.8526	0.2106	0.1156	0.5532	0.0143
0.1138	0.4545	0.7522	0.6861	0.5434	0.0739	0.4367	0.2019	0.6962	0.2904
0.4367	0.2324	0.5779	0.5326	0.6287	0.1602	0.5041	0.9630	0.6958	0.9248
0.1899	0.3359	0.1784	0.9952	0.4574	0.9980	0.0975	0.6252	0.0944	0.4377
0.9315	0.0484	0.8946	0.2900	0.2273	0.7691	0.4107	0.2020	0.6281	0.6041
0.4516	0.4664	0.5978	0.6347	0.8548	0.8288	0.6248	0.7209	0.5658	0.3751
0.1843	0.7379	0.5551	0.9051	0.2429	0.1889	0.6047	0.6985	0.5846	0.3513
0.4945	0.0804	0.7407	0.6120	0.6204	0.6911	0.8045	0.1491	0.5760	0.8677
0.9116	0.6147	0.7277	0.0432	0.6678	0.9765	0.3150	0.5692	0.3058	0.1739
0.1086	0.8690	0.8512	0.7443	0.1549	0.3269	0.0793	0.0766	0.6410	0.8200
0.5451	0.4483	0.4090	0.2987	0.4656	0.5012	0.1527	0.3230	0.7380	0.3139
0.8267	0.9591	0.8733	0.7250	0.3001	0.9440	0.1272	0.0657	0.7850	0.5246
0.6096	0.9561	0.0723	0.8756	0.6539	0.3221	0.1048	0.5051	0.2271	0.2903
0.9200	0.5512	0.6628	0.1145	0.4925	0.3791	0.4968	0.7934	0.5093	0.3824
0.6882	0.5322	0.6063	0.3952	0.0059	0.7079	0.1006	0.6231	0.8632	0.4915
0.7473	0.4969	0.3801	0.7854	0.5528	0.3571	0.9557	0.6308	0.1766	0.3742
0.1316	0.7433	0.9517	0.6120	0.0278	0.3298	0.0559	0.6392	0.1316	0.8471
0.8643	0.5969	0.7216	0.8540	0.0147	0.1265	0.7079	0.6171	0.2176	0.0660
0.1689	0.6241	0.3410	0.3194	0.3676	0.6610	0.8024	0.8069	0.5265	0.6111
0.7982	0.9006	0.1448	0.6302	0.4024	0.2537	0.1365	0.8552	0.0662	0.4278
0.5734	0.3023	0.5481	0.2256	0.3113	0.1106	0.8080	0.1347	0.2842	0.7881
0.8952	0.7896	0.7438	0.6152	0.3611	0.8567	0.2285	0.8636	0.2294	0.2495
0.5424	0.9848	0.0538	0.0814	0.5247	0.4268	0.0947	0.2588	0.8915	0.2328
0.1465	0.1251	0.9316	0.0801	0.0471	0.0587	0.3364	0.9147	0.3986	0.4328
0.9462	0.8372	0.5342	0.8421	0.6935	0.3977	0.2592	0.0043	0.5256	0.9548
0.3987	0.2411	0.5856	0.2551	0.6840	0.9453	0.4355	0.8902	0.0072	0.9410
0.6016	0.7862	0.5767	0.1424	0.2223	0.3830	0.0043	0.4179	0.0822	0.6599
0.8551	0.0649	0.8111	0.6621	0.6915	0.8027	0.5301	0.6856	0.1428	0.6895
0.7279	0.7777	0.0311	0.8687	0.6445	0.7066	0.0855	0.5520	0.9479	0.0588
0.2750	0.1452	0.9818	0.6200	0.2922	0.9225	0.3675	0.6945	0.2186	0.1559
0.2405	0.5214	0.9023	0.1064	0.9026	0.4417	0.0801	0.7821	0.1718	0.9744
0.7759	0.8704	0.2106	0.4566	0.0038	0.7506	0.1140	0.4047	0.3111	0.9926
0.0386	0.2521	0.1893	0.2477	0.1535	0.6203	0.8854	0.9391	0.1957	0.7797
0.6456	0.6568	0.9091	0.4555	0.9213	0.6642	0.1508	0.6363	0.5695	0.4220
0.9430	0.5406	0.5786	0.5365	0.2553	0.3970	0.3503	0.0366	0.7953	0.1965
0.0703	0.3894	0.5907	0.0709	0.1977	0.1559	0.6443	0.4543	0.6043	0.6973
0.4413	0.6845	0.3965	0.8357	0.5922	0.1996	0.9495	0.8760	0.3917	0.9875
0.1853	0.8957	0.5744	0.4421	0.6273	0.7085	0.0496	0.2856	0.2602	0.4076
0.8953	0.7102	0.7284	0.8961	0.3936	0.3974	0.9039	0.3086	0.3881	0.5706
0.3536	0.7337	0.7454	0.7364	0.7394	0.1393	0.2002	0.2726	0.6804	0.9111
0.3678	0.5177	0.1094	0.9074	0.2031	0.5180	0.6548	0.4385	0.6876	0.0904
0.0796	0.0758	0.0278	0.3551	0.3072	0.6973	0.1427	0.3948	0.0678	0.6757
0.7249	0.1987	0.6940	0.6157	0.6549	0.5440	0.0983	0.5454	0.0496	0.9746
0.4640	0.9700	0.7279	0.5310	0.6799	0.6928	0.3721	0.3886	0.0500	0.8098
0.1696	0.0608	0.3106	0.7845	0.2125	0.3219	0.4847	0.0092	0.4399	0.5079
0.6059	0.7585	0.4011	0.3498	0.8426	0.9423	0.6233	0.9973	0.0535	0.5629
0.8636	0.3868	0.3064	0.2842	0.0267	0.6126	0.3912	0.0186	0.0310	0.4557
0.8579	0.9368	0.4019	0.7273	0.6116	0.8084	0.8754	0.5826	0.5950	0.0790
0.7932	0.4622	0.5906	0.5894	0.5692	0.8161	0.6728	0.3436	0.0102	0.2673
0.3416	0.2321	0.7710	0.3717	0.8699	0.1169	0.7256	0.6289	0.8939	0.1830
0.5356	0.9020	0.7801	0.9652	0.1974	0.9015	0.7974	0.9534	0.8488	0.8903
0.6287	0.1855	0.6169	0.2650	0.2506	0.7322	0.7881	0.1709	0.7139	0.4809
0.0815	0.8065	0.8553	0.1246	0.3075	0.5733	0.4730	0.7620	0.1919	0.7278
0.9950	0.0154	0.6476	0.6916	0.1741	0.0721	0.2750	0.6766	0.8389	0.5567
0.3712	0.7795	0.2325	0.6382	0.2317	0.2046	0.9710	0.2817	0.0229	0.7692
0.1518	0.0470	0.0092	0.3486	0.6439	0.3432	0.4146	0.4165	0.0907	0.5452
0.6993	0.3380	0.6575	0.8762	0.5355	0.5700	0.0540	0.4658	0.2600	0.4268
0.8633	0.4866	0.0874	0.5658	0.7094	0.7785	0.8642	0.8506	0.2930	0.8644
0.6449	0.7468	0.8286	0.7656	0.8719	0.9083	0.9125	0.5220	0.4402	0.1076
0.3540	0.8231	0.4277	0.1698	0.0009	0.6575	0.7736	0.0637	0.0898	0.3857
0.6839	0.8076	0.1541	0.1429	0.0485	0.3461	0.0186	0.9784	0.6476	0.0537
0.9142	0.6375	0.4317	0.0211	0.2426	0.3919	0.6540	0.7819	0.0228	0.8260
0.1384	0.6343	0.5504	0.9835	0.4634	0.2148	0.3007	0.7822	0.3425	0.4806
0.6080	0.1025	0.9844	0.7558	0.1509	0.4564	0.7116	0.9987	0.7755	0.6417
0.6212	0.9461	0.6882	0.2898	0.5672	0.2904	0.5482	0.7124	0.2464	0.5467
0.4926	0.9521	0.6698	0.7652	0.6234	0.4458	0.7988	0.7455	0.9889	0.2046
0.6295	0.9098	0.5913	0.9184	0.5055	0.4894	0.4497	0.8893	0.9404	0.1829
0.2520	0.2030	0.7305	0.9411	0.6251	0.0414	0.6413	0.0345	0.5564	0.5445
0.4463	0.0614	0.9960	0.1278	0.6009	0.0504	0.1728	0.6602	0.3324	0.3160
0.6536	0.4105	0.4275	0.2216	0.6785	0.1664	0.4975	0.5076	0.8027	0.4351
0.0045	0.3395	0.3759	0.1286	0.8273	0.7333	0.8911	0.6433	0.6506	0.5145
0.7340	0.7372	0.9571	0.4658	0.3633	0.1122	0.9047	0.8212	0.4548	0.1087
0.8694	0.7614	0.0391	0.4167	0.9361	0.0678	0.1649	0.2113	0.1169	0.5911
0.1184	0.6183	0.5801	0.6903	0.7316	0.9156	0.6697	0.2985	0.8089	0.3782
0.9975	0.7725	0.2044	0.1706	0.3883	0.1812	0.5810	0.1956	0.9601	0.1903
0.3817	0.3040	0.1208	0.1982	0.0462	0.7712	0.7610	0.8810	0.0018	0.4486
0.4264	0.8015	0.4613	0.4949	0.7494	0.2385	0.5594	0.0927	0.9220	0.8938
0.8570	0.0596	0.4909	0.6320	0.7472	0.7561	0.2557	0.9099	0.7920	0.1996
0.5528	0.0512	0.5222	0.7904	0.7042	0.0240	0.7317	0.5534	0.9142	0.8755
0.7969	0.3054	0.3949	0.4819	0.0526	0.6520	0.0009	0.7686	0.7562	0.2197
0.1548	0.0575	0.6706	0.0327	0.3459	0.6979	0.7982	0.4363	0.9817	0.6355
0.2953	0.4770	0.8744	0.0793	0.1010	0.1432	0.1430	0.9180	0.3087	0.3738
0.8138	0.0466	0.8142	0.2400	0.8979	0.2565	0.2694	0.2080	0.2294	0.8462
0.8748	0.8877	0.8448	0.6093	0.0409	0.1735	0.1838	0.3559	0.4493	0.1851
0.8945	0.6230	0.5463	0.9117	0.5226	0.7306	0.9993	0.9693	0.8674	0.8402
0.1467	0.3744	0.2844	0.1710	0.9738	0.7418	0.7166	0.0309	0.6450	0.8127
0.7359	0.8182	0.1246	0.7189	0.3751	0.6498	0.9154	0.8897	0.0322	0.7735
0.4489	0.0076	0.2286	0.4185	0.1566	0.9190	0.5017	0.2429	0.7545	0.9065
0.2135	0.0321	0.7712	0.2282	0.5566	0.8064	0.8520	0.3316	0.5389	0.9918
0.8694	0.6469	0.2277	0.8128	0.3710	0.3669	0.0350	0.5613	0.3979	0.1198
0.3249	0.8990	0.2015	0.9402	0.1251	0.8493	0.8939	0.4456	0.2221	0.6348
0.5601	0.6240	0.4237	0.0165	0.8641	0.1396	0.2674	0.2920	0.6817	0.5614
0.9588	0.6072	0.7882	0.4227	0.8184	0.7395	0.1358	0.5165	0.0201	0.0070
0.7483	0.3339	0.9021	0.4623	0.7679	0.0505	0.6310	0.0242	0.6824	0.9691
0.5004	0.7064	0.2659	0.8224	0.6466	0.5972	0.2636	0.8442	0.4601	0.7482
0.3516	0.0145	0.4765	0.6265	0.4039	0.3836	0.0276	0.2888	0.5969	0.8839
0.4322	0.9315	0.3830	0.5331	0.0101	0.9742	0.8652	0.4374	0.6996	0.3330
0.6023	0.4986	0.5596	0.0390	0.3782	0.2330	0.9373	0.8595	0.9641	0.6088
0.5840	0.0764	0.4070	0.3053	0.4986	0.0801	0.8748	0.3043	0.7815	0.9329
0.5884	0.2162	0.2793	0.5607	0.8744	0.2501	0.3014	0.7271	0.8666	0.2311
0.1907	0.4468	0.8903	0.5743	0.0288	0.9952	0.0592	0.6192	0.2569	0.1698
0.1161	0.2315	0.4949	0.9598	0.0493	0.0796	0.3377	0.2797	0.5155	0.4906
0.4123	0.9247	0.6011	0.2922	0.4758	0.4017	0.9513	0.5484	0.8349	0.7944
0.8017	0.5929	0.8701	0.3181	0.9392	0.2679	0.9433	0.7188	0.1276	0.7749
0.4729	0.1759	0.0267	0.0416	0.4548	0.8623	0.1361	0.0145	0.2128	0.8185
0.7972	0.7797	0.6585	0.2987	0.7814	0.9215	0.8421	0.2426	0.4988	0.0230
0.0757	0.0309	0.3562	0.7153	0.4098	0.1804	0.2979	0.1821	0.7449	0.1347
0.0582	0.5256	0.3589	0.8067	0.1588	0.8999	0.1318	0.0292	0.1814	0.8181
0.2492	0.5707	0.3469	0.5399	0.6649	0.8708	0.9325	0.9453	0.1052	0.1532
0.5580	0.8003	0.8951	0.0725	0.8723	0.8224	0.3883	0.5488	0.6720	0.4509
0.2814	0.9495	0.9821	0.7280	0.5948	0.2724	0.1320	0.1979	0.6005	0.4874
0.3553	0.2299	0.4784	0.6918	0.9481	0.6711	0.9826	0.2375	0.5136	0.2358
0.8980	0.4844	0.3265	0.5375	0.5708	0.3365	0.3482	0.1692	0.2902	0.2193
0.9228	0.7397	0.8070	0.6504	0.6867	0.2701	0.7669	0.0644	0.7218	0.8591
0.3416	0.0444	0.4843	0.0208	0.8382	0.6185	0.5406	0.6041	0.5687	0.7774
0.6400	0.6967	0.7599	0.8680	0.1580	0.4235	0.7865	0.0214	0.4384	0.0421
0.5063	0.2693	0.0683	0.2449	0.9821	0.5065	0.6155	0.0710	0.3675	0.9555
0.8601	0.3375	0.2419	0.2895	0.0510	0.9927	0.1725	0.0689	0.2201	0.3009
0.7869	0.6496	0.0837	0.2628	0.1365	0.2175	0.5626	0.1783	0.6323	0.1069
0.4537	0.7588	0.3338	0.0574	0.2825	0.6943	0.8733	0.5676	0.8685	0.0812
0.7954	0.9997	0.6350	0.6189	0.5948	0.5931	0.1943	0.9789	0.2315	0.0423
0.2391	0.2551	0.4068	0.7949	0.2725	0.9001	0.3794	0.7276	0.2065	0.0529
0.6046	0.3540	0.3612	0.6681	0.9760	0.2236	0.8958	0.3470	0.9535	0.6651
0.2017	0.2824	0.3554	0.5320	0.2910	0.2200	0.0996	0.1067	0.7093	0.8438
0.6719	0.8191	0.0058	0.4913	0.6046	0.9353	0.2906	0.6058	0.7469	0.8738
0.9122	0.8301	0.6059	0.3049	0.7842	0.1501	0.5426	0.6890	0.3946	0.9932
0.1019	0.4116	0.0274	0.6874	0.2589	0.1690	0.2286	0.1890	0.8622	0.7633
0.0476	0.4832	0.0562	0.9612	0.0850	0.5655	0.9626	0.5739	0.8787	0.4087
0.4031	0.4135	0.6585	0.8234	0.9452	0.2831	0.0022	0.6163	0.0494	0.6561
0.4219	0.9545	0.6040	0.2009	0.4144	0.3406	0.6231	0.8084	0.0049	0.1053
0.3944	0.2769	0.3168	0.8242	0.8535	0.3115	0.1977	0.5647	0.4691	0.9951
0.4332	0.3685	0.4188	0.3849	0.5804	0.8777	0.3374	0.3934	0.9510	0.5091
0.4186	0.6083	0.7768	0.0837	0.1512	0.2079	0.0873	0.3173	0.4718	0.6291
0.3328	0.0793	0.6145	0.1428	0.2807	0.8250	0.4391	0.9944	0.2210	0.1073
0.5190	0.2646	0.0074	0.5763	0.7706	0.1075	0.9692	0.3694	0.9040	0.5217
0.2227	0.3026	0.4785	0.3106	0.4144	0.7647	0.8416	0.3891	0.4275	0.7242
0.7349	0.0914	0.0817	0.7531	0.8470	0.6378	0.3596	0.4750	0.0944	0.4153
0.1884	0.3431	0.9134	0.2293	0.3103	0.1543	0.3415	0.1823	0.2723	0.2059
0.1725	0.3353	0.0654	0.5019	0.9637	0.8093	0.4465	0.9130	0.1793	0.4819
0.4721	0.6992	0.2486	0.9367	0.2774	0.2995	0.8224	0.8196	0.6299	0.7951
0.0072	0.2610	0.2895	0.9530	0.8595	0.5174	0.7075	0.2562	0.9210	0.4913
0.0935	0.8260	0.0767	0.2826	0.3839	0.6433	0.5151	0.4315	0.1407	0.9750
0.0746	0.0052	0.9148	0.4117	0.7553	0.1877	0.1017	0.4231	0.6779	0.5274
0.8242	0.8372	0.2715	0.4995	0.8704	0.1490	0.9708	0.5384	0.2207	0.0667
0.2046	0.1977	0.1929	0.1995	0.9568	0.5935	0.7388	0.2944	0.6798	0.7861
0.9213	0.9284	0.8443	0.2590	0.1054	0.0619	0.9038	0.1483	0.8928	0.3594
0.9567	0.3816	0.3315	0.6846	0.8875	0.3801	0.4333	0.6746	0.2671	0.4828
0.5278	0.8021	0.7941	0.7463	0.4867	0.8278	0.5590	0.2788	0.3472	0.0541
0.9113	0.7629	0.3685	0.2824	0.2112	0.3246	0.0501	0.8816	0.2488	0.4038
0.1449	0.8753	0.6081	0.7837	0.1968	0.4517	0.7618	0.4333	0.6365	0.8046
0.1744	0.3227	0.9632	0.7094	0.1975	0.8629	0.0473	0.7432	0.0360	0.1308
0.0824	0.5527	0.5690	0.5330	0.2189	0.0772	0.3046	0.0645	0.4113	0.1337
0.2517	0.8206	0.5088	0.2687	0.9879	0.9165	0.1217	0.2844	0.7070	0.4709
0.2947	0.3446	0.5251	0.8111	0.5172	0.0673	0.8292	0.5544	0.1036	0.5096
0.9467	0.7231	0.4739	0.4513	0.9189	0.5488	0.3653	0.8844	0.6597	0.1225
0.5074	0.1124	0.2798	0.5465	0.7913	0.3692	0.8581	0.7443	0.4639	0.3597
0.4421	0.5859	0.3790	0.6320	0.5576	0.4826	0.8367	0.1857	0.0097	0.1093
0.0406	0.2218	0.2560	0.4103	0.7076	0.4427	0.1331	0.5441	0.8568	0.8066
0.2183	0.9238	0.3134	0.1432	0.6069	0.0103	0.9556	0.5372	0.3869	0.0124
0.2371	0.8857	0.5925	0.1526	0.0165	0.5352	0.9167	0.6527	0.2245	0.4056
0.9658	0.0971	0.3996	0.5061	0.3353	0.3284	0.6254	0.2508	0.2900	0.5335
0.8987	0.4781	0.3282	0.6746	0.4603	0.5828	0.4128	0.9223	0.1210	0.6647
0.1487	0.2474	0.1116	0.1020	0.6895	0.8264	0.4907	0.4537	0.6534	0.4185
0.6399	0.0992	0.8306	0.3686	0.8780	0.5200	0.9623	0.3947	0.7257	0.6306
0.3741	0.8134	0.8526	0.0639	0.7436	0.3624	0.2356	0.8190	0.7837	0.2739
0.5632	0.1747	0.1242	0.7571	0.4138	0.2794	0.1710	0.5442	0.2412	0.3186
0.2251	0.6580	0.6984	0.6702	0.6433	0.0560	0.3295	0.9522	0.3207	0.3076
0.1630	0.3685	0.2764	0.9611	0.2362	0.2608	0.6248	0.7560	0.5828	0.2710
0.7121	0.3379	0.7141	0.0216	0.7006	0.6307	0.1264	0.7199	0.3809	0.5239
0.8641	0.5919	0.4952	0.0308	0.6718	0.5535	0.3496	0.5726	0.7643	0.0226
0.0006	0.5470	0.7481	0.2822	0.7940	0.8352	0.7238	0.2965	0.5387	0.4056
0.1018	0.3894	0.0967	0.6682	0.1618	0.6909	0.6708	0.7385	0.8882	0.7566
0.5695	0.2649	0.1115	0.2671	0.7335	0.9775	0.4879	0.2149	0.8012	0.6129
0.3485	0.4826	0.9985	0.3737	0.9480	0.2206	0.6303	0.5757	0.1455	0.9299
0.4579	0.6423	0.0486	0.6558	0.7424	0.1000	0.6507	0.1996	0.2344	0.7321
0.9945	0.7541	0.8933	0.5477	0.8918	0.8689	0.6160	0.7199	0.7311	0.1519
0.7562	0.1528	0.4047	0.6145	0.7168	0.8300	0.8860	0.0637	0.3948	0.6036
0.4881	0.4514	0.7618	0.5788	0.3357	0.5831	0.3603	0.7497	0.0815	0.0956
0.9971	0.0445	0.3967	0.1082	0.4150	0.4339	0.2697	0.4530	0.2250	0.2613
0.6417	0.8931	0.8790	0.4493	0.4117	0.2321	0.9644	0.7394	0.3417	0.7230
0.6034	0.6214	0.8942	0.6825	0.2356	0.1088	0.5317	0.7155	0.5679	0.0151
0.5109	0.4584	0.9709	0.8896	0.7024	0.2458	0.1035	0.2667	0.4663	0.6068
0.0491	0.3862	0.1166	0.9982	0.7399	0.0408	0.0044	0.6803	0.9564	0.7066
0.7509	0.1411	0.6783	0.6128	0.6630	0.9760	0.0711	0.9074	0.8613	0.6285
0.8890	0.5752	0.1522	0.8986	0.5739	0.2629	0.1755	0.6253	0.8343	0.6703
0.8586	0.4485	0.9830	0.6601	0.7088	0.0582	0.8160	0.7469	0.9742	0.8354
0.3141	0.1176	0.2055	0.2918	0.9478	0.8425	0.2498	0.2159	0.8662	0.4309
0.2057	0.9287	0.7533	0.3900	0.3747	0.5580	0.6307	0.9411	0.7363	0.7360
0.3887	0.5502	0.9802	0.6280	0.3277	0.4300	0.6273	0.6957	0.4901	0.6684
0.2683	0.1047	0.0652	0.1398	0.4540	0.1803	0.6465	0.8568	0.2661	0.8176
0.6249	0.9168	0.1023	0.2542	0.4971	0.7011	0.7041	0.1096	0.3720	0.4818
0.9610	0.0988	0.4545	0.0932	0.5207	0.3260	0.7905	0.8242	0.7378	0.5640
0.0517	0.1874	0.9909	0.4272	0.6434	0.7214	0.9008	0.8430	0.9153	0.4830
0.4798	0.7275	0.7577	0.3840	0.7446	0.2740	0.3629	0.0312	0.8223	0.7579
0.4347	0.2243	0.0825	0.2657	0.6257	0.7673	0.3262	0.2547	0.4850	0.7519
0.5619	0.3479	0.6963	0.9671	0.4017	0.2727	0.8889	0.5924	0.6066	0.3474
0.8014	0.8298	0.8150	0.4234	0.0813	0.6324	0.9825	0.6887	0.4993	0.1843
0.5673	0.2384	0.8620	0.2889	0.9896	0.8199	0.4025	0.3217	0.3987	0.6576
0.9309	0.9039	0.2777	0.7637	0.5257	0.9523	0.9170	0.6424	0.0479	0.2636
0.2886	0.7925	0.2581	0.2870	0.3519	0.9144	0.8185	0.2434	0.3222	0.2298
0.9612	0.2455	0.9336	0.8180	0.1034	0.5773	0.2274	0.3760	0.1914	0.7871
0.8967	0.3092	0.0542	0.7520	0.7193	0.5585	0.5479	0.3686	0.1094	0.0689
0.7731	0.0273	0.3201	0.3083	0.1450	0.5259	0.3272	0.7407	0.5985	0.5795
0.9259	0.6605	0.7098	0.5813	0.0718	0.2947	0.0146	0.7722	0.9974	0.5795
0.3052	0.4751	0.1350	0.5156	0.1872	0.5496	0.3772	0.5109	0.6773	0.7233
0.7077	0.6158	0.1234	0.9570	0.7306	0.0564	0.2279	0.4988	0.1337	0.9739
0.4567	0.7846	0.6122	0.7747	0.6126	0.8394	0.2888	0.9980	0.8576	0.3378
0.1573	0.1077	0.9629	0.9789	0.5844	0.1138	0.0685	0.3309	0.3982	0.4309
0.7344	0.8046	0.5967	0.8781	0.5637	0.9073	0.2059	0.2292	0.1791	0.4394
0.3204	0.2168	0.8347	0.7837	0.8561	0.3981	0.4432	0.9488	0.0477	0.7884
0.3006	0.5195	0.2210	0.6687	0.2897	0.1725	0.8722	0.4723	0.8428	0.9118
0.5853	0.1593	0.4460	0.6820	0.8178	0.9821	0.9655	0.5145	0.0880	0.0507
0.5769	0.8625	0.5927	0.6034	0.5805	0.2830	0.7886	0.3872	0.8816	0.1195
0.9680	0.0577	0.4180	0.3439	0.3586	0.0020	0.3171	0.2116	0.7819	0.4908
0.0611	0.8890	0.3976	0.5686	0.4452	0.7066	0.5686	0.5851	0.6062	0.1955
0.3752	0.7760	0.9058	0.5643	0.8121	0.7989	0.9482	0.7702	0.1971	0.6300
0.5139	0.8433	0.8251	0.7292	0.6906	0.6187	0.3965	0.8784	0.9828	0.5329
0.2530	0.6001	0.6808	0.6408	0.9507	0.5622	0.2713	0.5102	0.2026	0.8760
0.1699	0.1490	0.7221	0.6915	0.5568	0.6222	0.9965	0.9999	0.5982	0.5139
0.5252	0.0457	0.8326	0.8927	0.5511	0.2570	0.0053	0.9333	0.8175	0.0998
0.1308	0.8545	0.3816	0.7623	0.0652	0.3265	0.0162	0.0751	0.3698	0.0063
0.2301	0.5746	0.7465	0.3547	0.4394	0.1147	0.8270	0.3948	0.3199	0.9343
0.5972	0.5644	0.8727	0.5848	0.2364	0.3216	0.2341	0.6268	0.6554	0.6578
0.7604	0.4996	0.5115	0.1755	0.4199	0.4710	0.9844	0.8870	0.0222	0.0733
0.0926	0.3894	0.3172	0.9323	0.8323	0.5735	0.4942	0.3947	0.9197	0.5220
0.1126	0.8610	0.4179	0.7528	0.9957	0.2288	0.0302	0.4653	0.1184	0.3554
0.3403	0.9440	0.0204	0.9423	0.7812	0.7767	0.7763	0.7507	0.6141	0.0440
0.0528	0.5540	0.6977	0.1353	0.2864	0.7314	0.3301	0.3477	0.5098	0.9115
0.9446	0.9250	0.8613	0.5702	0.9397	0.6918	0.3066	0.9909	0.4251	0.9403
0.6047	0.4910	0.1656	0.7246	0.0490	0.3235	0.5028	0.2196	0.0154	0.1574
0.5368	0.3009	0.8487	0.5459	0.3493	0.0012	0.1165	0.2858	0.5486	0.0008
0.7657	0.0764	0.9176	0.8061	0.2087	0.3836	0.4479	0.7750	0.8741	0.9151
0.5387	0.6442	0.2499	0.6129	0.6435	0.7138	0.9537	0.5703	0.1451	0.3473
0.8584	0.7783	0.7409	0.9419	0.8064	0.1088	0.1182	0.0254	0.9426	0.4403
0.2028	0.6375	0.1977	0.3321	0.7607	0.6490	0.9540	0.1540	0.6341	0.1776
0.4228	0.0769	0.3945	0.7560	0.7671	0.8317	0.6920	0.4070	0.4985	0.6409
0.0835	0.2841	0.1823	0.2316	0.6212	0.0327	0.9790	0.3337	0.9810	0.5274
0.0557	0.5712	0.4142	0.1438	0.3979	0.1525	0.3023	0.2186	0.0524	0.2653
0.5963	0.8560	0.3341	0.5830	0.9226	0.7360	0.0256	0.7891	0.6357	0.0807
0.1036	0.5249	0.5995	0.4356	0.0206	0.6672	0.9788	0.4203	0.0757	0.3430
0.8209	0.1081	0.9036	0.5860	0.7104	0.1869	0.6145	0.0428	0.2770	0.5610
0.6155	0.6328	0.8386	0.5475	0.6451	0.5713	0.9591	0.3254	0.0512	0.6584
0.2052	0.7929	0.8454	0.2430	0.8808	0.4884	0.5630	0.7659	0.0209	0.7329
0.4620	0.2901	0.4270	0.6496	0.0898	0.9235	0.0251	0.2154	0.7521	0.5392
0.3258	0.0036	0.9112	0.7032	0.2713	0.7710	0.0495	0.2110	0.2463	0.5472
0.0257	0.1439	0.5376	0.3826	0.4565	0.8472	0.0214	0.4105	0.1554	0.7398
0.3610	0.3799	0.1595	0.3601	0.4951	0.3151	0.3746	0.5534	0.6984	0.4589
0.3714	0.2094	0.9958	0.1552	0.3634	0.4541	0.2113	0.8266	0.8972	0.7027
0.4331	0.7051	0.2872	0.4811	0.1760	0.4702	0.3258	0.4207	0.0215	0.4514
0.3001	0.3324	0.0190	0.5519	0.8464	0.7688	0.6269	0.5493	0.6740	0.9771
0.4767	0.9285	0.6896	0.6524	0.7402	0.9055	0.5526	0.3945	0.3813	0.7956
0.1943	0.2778	0.0744	0.3845	0.3302	0.4370	0.0699	0.4573	0.4986	0.0780
0.7876	0.1414	0.6555	0.8183	0.4208	0.2209	0.8568	0.7636	0.3304	0.0779
0.0607	0.2271	0.5126	0.4163	0.5799	0.4981	0.9187	0.4256	0.2153	0.5649
0.9105	0.5404	0.6031	0.1994	0.6313	0.4518	0.8052	0.3095	0.5750	0.5267
0.6763	0.9650	0.1325	0.2923	0.0362	0.0034	0.3987	0.1401	0.1811	0.6230
0.0200	0.9083	0.7633	0.8671	0.3650	0.4960	0.5719	0.4080	0.7973	0.1681
0.2444	0.5366	0.3342	0.7050	0.4422	0.7617	0.4712	0.0546	0.5192	0.9281
0.4534	0.6427	0.2165	0.2586	0.7752	0.9972	0.4133	0.2250	0.1912	0.8439
0.4662	0.6570	0.0162	0.3284	0.1669	0.9919	0.9988	0.5221	0.8512	0.0748
0.5479	0.8665	0.6888	0.4126	0.5943	0.7143	0.6865	0.2901	0.8679	0.6221
0.4353	0.6534	0.8730	0.5505	0.1331	0.1670	0.3409	0.6303	0.9139	0.3514
0.4432	0.6479	0.0149	0.2065	0.5459	0.9081	0.8128	0.2280	0.7855	0.6307
0.2601	0.2223	0.2490	0.5357	0.7540	0.8268	0.0384	0.7747	0.9670	0.1413
0.0013	0.8642	0.6728	0.3771	0.4086	0.7768	0.0963	0.9298	0.3611	0.8472
0.8215	0.7822	0.2056	0.6490	0.7866	0.6439	0.7420	0.4981	0.3984	0.7327
0.5026	0.7390	0.2967	0.6055	0.8853	0.4719	0.8014	0.9445	0.4209	0.8737
0.5712	0.7032	0.9575	0.7725	0.5074	0.5224	0.0407	0.6293	0.4325	0.8177
0.2736	0.5846	0.5758	0.4484	0.9358	0.7256	0.3967	0.3727	0.6439	0.2304
0.7775	0.1947	0.3340	0.5456	0.1156	0.0110	0.3475	0.2524	0.3489	0.4622
0.9022	0.7801	0.4426	0.3951	0.7290	0.6198	0.3710	0.0436	0.1563	0.1973
0.1243	0.1326	0.4223	0.0605	0.7727	0.8121	0.4972	0.5369	0.1169	0.8278
0.1972	0.5185	0.9601	0.8341	0.8697	0.5301	0.5277	0.2564	0.4327	0.7360
0.0707	0.6077	0.0487	0.0440	0.1812	0.6673	0.2145	0.9599	0.8517	0.4264
0.5488	0.3511	0.8108	0.2080	0.0575	0.7742	0.1643	0.8668	0.1596	0.5236
0.8753	0.4751	0.2536	0.0569	0.1125	0.4020	0.1061	0.9536	0.9999	0.1904
0.8445	0.0625	0.7970	0.1401	0.8335	0.9966	0.0429	0.0016	0.2188	0.6281
0.6940	0.6876	0.4173	0.7422	0.7871	0.4082	0.3356	0.5062	0.6593	0.1370
0.5991	0.9077	0.2560	0.8121	0.5712	0.8215	0.5572	0.1809	0.4458	0.8581
0.6555	0.6933	0.1923	0.6530	0.5143	0.3497	0.6357	0.7505	0.9402	0.9109
0.4533	0.7407	0.7984	0.3752	0.3679	0.8036	0.0045	0.1291	0.3196	0.3182
0.3222	0.6788	0.8979	0.6924	0.4995	0.3672	0.8144	0.0693	0.7730	0.9846
0.6977	0.0674	0.2741	0.6764	0.9920	0.2099	0.3656	0.0579	0.2407	0.1995
0.4416	0.9395	0.5353	0.6957	0.2217	0.5687	0.4123	0.7494	0.0707	0.7976
0.9782	0.5535	0.3741	0.0791	0.5445	0.6620	0.5025	0.7004	0.5536	0.3386
0.3948	0.1579	0.0767	0.1861	0.2915	0.0822	0.6658	0.7169	0.6498	0.6176
0.8402	0.0187	0.7720	0.6626	0.9885	0.1718	0.1773	0.8785	0.9688	0.5750
0.2497	0.8719	0.1868	0.8360	0.1920	0.4566	0.4338	0.3823	0.8181	0.4027
0.2657	0.4490	0.2140	0.5772	0.2043	0.6001	0.7997	0.8849	0.5421	0.4389
0.8224	0.9128	0.0320	0.6643	0.8125	0.6870	0.2427	0.1292	0.0344	0.4466
0.8618	0.0568	0.4617	0.8416	0.7269	0.0714	0.3095	0.4608	0.8667	0.2001
0.6554	0.0963	0.3337	0.5014	0.1780	0.6499	0.1079	0.4768	0.5470	0.0893
0.8554	0.9220	0.4947	0.3587	0.8203	0.3739	0.1005	0.6507	0.6343	0.8096
0.3187	0.9461	0.3221	0.7529	0.2829	0.2274	0.2861	0.4465	0.4163	0.2727
0.5506	0.2437	0.8800	0.4348	0.0470	0.8779	0.3905	0.3147	0.2216	0.7645
0.9379	0.7320	0.7466	0.9936	0.4348	0.9020	0.6156	0.1663	0.8296	0.2228
0.4057	0.7355	0.7121	0.5812	0.9867	0.0023	0.9462	0.5814	0.4586	0.4293
0.3582	0.6043	0.5989	0.4225	0.0135	0.1032	0.6011	0.2416	0.1117	0.0416
0.3854	0.1932	0.0332	0.8806	0.2629	0.7623	0.5667	0.0203	0.2344	0.8416
0.8495	0.1038	0.7054	0.7108	0.0526	0.0876	0.8987	0.9254	0.3404	0.4867
0.7445	0.7690	0.1376	0.6991	0.5314	0.4270	0.2339	0.8173	0.0977	0.5374
0.7577	0.8318	0.8455	0.2736	0.5500	0.6338	0.3575	0.6181	0.9706	0.7228
0.8996	0.9810	0.6665	0.0254	0.5885	0.8209	0.3347	0.7323	0.5076	0.4237
0.0106	0.5579	0.5503	0.4961	0.9128	0.3318	0.2741	0.7294	0.3756	0.3246
0.5451	0.9910	0.9011	0.2178	0.2546	0.2981	0.8616	0.1219	0.8903	0.2320
0.8833	0.5497	0.2405	0.9471	0.4429	0.7505	0.0162	0.4322	0.7091	0.3131
0.6691	0.1802	0.1584	0.4408	0.1888	0.9225	0.9985	0.8083	0.1594	0.5827
0.9288	0.4036	0.8574	0.1093	0.2706	0.2633	0.6716	0.3402	0.9975	0.5063
0.6269	0.5566	0.6973	0.5725	0.2923	0.8837	0.9973	0.0733	0.8558	0.1923
0.4825	0.1595	0.6453	0.6590	0.6414	0.8123	0.8791	0.6411	0.8657	0.9656
0.9258	0.0213	0.0404	0.8641	0.8552	0.6809	0.7513	0.5633	0.5614	0.2545
0.6435	0.9795	0.2394	0.8253	0.9620	0.3940	0.4968	0.7158	0.8044	0.8193
0.8811	0.0302	0.1182	0.1321	0.1042	0.1054	0.9734	0.3806	0.7462	0.5262
0.1416	0.1723	0.7179	0.8610	0.5134	0.5472	0.2654	0.7753	0.3844	0.2439
0.7955	0.6771	0.1416	0.7654	0.3064	0.5531	0.3825	0.1483	0.7019	0.1498
0.9955	0.8451	0.7719	0.1562	0.2355	0.6227	0.1203	0.5461	0.3247	0.8854
0.8217	0.7333	0.6097	0.3280	0.0870	0.6986	0.8070	0.3251	0.7209	0.7432
0.3673	0.9628	0.6514	0.0252	0.4902	0.1191	0.3124	0.5362	0.8205	0.5007
0.1617	0.6731	0.3579	0.0387	0.1145	0.0616	0.6101	0.5544	0.1745	0.7888
0.5217	0.0973	0.0434	0.6992	0.2096	0.8636	0.9901	0.9124	0.0367	0.1016
0.7612	0.2168	0.0540	0.9085	0.8130	0.4973	0.3437	0.3272	0.6483	0.8520
0.2937	0.6476	0.5366	0.5546	0.3352	0.3192	0.4013	0.5192	0.1738	0.3816
0.1536	0.4227	0.0469	0.8183	0.2552	0.1419	0.0372	0.7413	0.7909	0.6617
0.9741	0.8113	0.8317	0.1094	0.9543	0.8010	0.3704	0.0732	0.0129	0.7071
0.6112	0.8590	0.9764	0.3168	0.8933	0.8444	0.0273	0.6371	0.0309	0.5830
0.0148	0.0898	0.3508	0.8182	0.0395	0.8817	0.2075	0.0607	0.3448	0.4544
0.2592	0.8873	0.0473	0.4204	0.2842	0.6156	0.7346	0.8917	0.8199	0.5137
0.4650	0.6077	0.4044	0.1972	0.1986	0.7675	0.7046	0.3737	0.1902	0.9742
0.3084	0.5881	0.3775	0.1960	0.4657	0.1269	0.2944	0.1520	0.5566	0.7362
0.5409	0.0276	0.5709	0.3110	0.3405	0.9261	0.3769	0.2113	0.2172	0.9629
0.0640	0.3612	0.3232	0.4091	0.1376	0.7878	0.4471	0.7898	0.8498	0.7551
0.2362	0.3432	0.4449	0.1510	0.6624	0.7481	0.6038	0.2816	0.2632	0.5250
0.8654	0.7299	0.1900	0.0169	0.3083	0.4360	0.5941	0.3570	0.2740	0.6534
0.3811	0.3283	0.4117	0.9392	0.8670	0.5228	0.8267	0.8330	0.3647	0.7053
0.6141	0.3824	0.2341	0.7885	0.5578	0.1695	0.4265	0.3256	0.2773	0.9965
0.0534	0.9277	0.6028	0.8851	0.0133	0.5094	0.4600	0.5468	0.2050	0.7730
0.0461	0.9804	0.3613	0.8330	0.5780	0.3523	0.0322	0.3914	0.3937	0.8166
0.7504	0.3669	0.6893	0.4306	0.9087	0.3854	0.6708	0.8224	0.3830	0.0391
0.4042	0.7669	0.4292	0.3182	0.1440	0.3258	0.8878	0.1235	0.4207	0.7090
0.2260	0.2650	0.6700	0.5118	0.4489	0.8532	0.6843	0.4866	0.4109	0.4888
0.6671	0.5035	0.5596	0.1584	0.1733	0.8560	0.6410	0.2407	0.7138	0.5699
0.4011	0.5303	0.3092	0.8694	0.8104	0.6861	0.7707	0.4578	0.8470	0.0088
0.9915	0.7695	0.3665	0.9555	0.0287	0.8484	0.0915	0.2962	0.2580	0.0093
0.2514	0.3200	0.3815	0.9397	0.9037	0.9953	0.5701	0.3962	0.4685	0.4922
0.5230	0.1536	0.5066	0.9724	0.7228	0.3619	0.2737	0.0522	0.6704	0.9677
0.0806	0.8463	0.3796	0.3566	0.9918	0.9980	0.9116	0.8723	0.8928	0.6010
0.2332	0.3689	0.4581	0.4215	0.1776	0.4527	0.0508	0.3240	0.7903	0.5700
0.0847	0.3093	0.8409	0.5961	0.8813	0.0698	0.7820	0.0834	0.5516	0.4684
0.9373	0.8235	0.9346	0.8482	0.1985	0.8796	0.1238	0.5772	0.0141	0.7469
0.6129	0.7373	0.9498	0.7951	0.5920	0.3608	0.6027	0.6512	0.4247	0.1223
0.1505	0.6774	0.8394	0.8922	0.3161	0.2014	0.8634	0.0579	0.0301	0.6545
0.0331	0.0181	0.5715	0.2745	0.9111	0.7577	0.4681	0.5293	0.4403	0.9093
0.9382	0.9167	0.1680	0.2065	0.1542	0.2989	0.8699	0.7369	0.1101	0.4249
0.6059	0.8992	0.3735	0.7998	0.7388	0.4728	0.5035	0.5547	0.9472	0.7038
0.4165	0.4766	0.7634	0.8157	0.4795	0.8513	0.6686	0.8497	0.6143	0.2774
0.2757	0.2416	0.1918	0.1075	0.6307	0.0410	0.9991	0.6725	0.1653	0.1798
0.0595	0.9452	0.3309	0.6951	0.5885	0.7996	0.4453	0.3139	0.8644	0.5224
0.7833	0.3054	0.2969	0.7327	0.4438	0.0069	0.4741	0.3656	0.0219	0.9299
0.4695	0.8773	0.6204	0.8526	0.1893	0.3265	0.2296	0.8046	0.0431	0.4895
0.0076	0.3511	0.7167	0.6643	0.4926	0.0815	0.3310	0.3206	0.2774	0.7097
0.7662	0.2523	0.1787	0.6921	0.4333	0.3868	0.4320	0.7688	0.2744	0.9104
0.9417	0.3356	0.2721	0.8634	0.1211	0.0521	0.2513	0.8620	0.3498	0.5921
0.2514	0.1046	0.5828	0.9432	0.2537	0.3159	0.1400	0.1611	0.5425	0.7880
0.2099	0.9858	0.4826	0.1732	0.0966	0.2245	0.9940	0.1843	0.7420	0.3096
0.5054	0.8600	0.5554	0.9352	0.6670	0.5512	0.0808	0.1812	0.6045	0.2835
0.5326	0.0299	0.9955	0.6537	0.7327	0.6801	0.7491	0.9149	0.4784	0.5680
0.5710	0.4081	0.8741	0.4986	0.1934	0.9955	0.6562	0.7945	0.5533	0.6518
0.0438	0.8688	0.6988	0.8699	0.1464	0.1282	0.7051	0.0378	0.4588	0.6124
0.3820	0.4419	0.4754	0.2754	0.0527	0.0540	0.9556	0.3168	0.1874	0.7573
0.8694	0.4675	0.1706	0.1682	0.5572	0.6363	0.9849	0.7106	0.1332	0.8252
0.0919	0.0972	0.6641	0.7172	0.2922	0.8769	0.1544	0.8458	0.8438	0.2013
0.8704	0.7490	0.6231	0.4693	0.0321	0.0172	0.6070	0.0042	0.4062	0.6399
0.4595	0.4208	0.8308	0.5561	0.5017	0.8375	0.2029	0.8180	0.8495	0.5911
0.9595	0.2708	0.9970	0.6096	0.5852	0.1568	0.6297	0.0989	0.1753	0.5499
0.9465	0.7011	0.5875	0.0258	0.2733	0.7790	0.2126	0.4755	0.2485	0.9839
0.8952	0.4668	0.3624	0.7638	0.0368	0.0616	0.1310	0.9656	0.4109	0.4941
0.6858	0.1910	0.7233	0.6170	0.0615	0.0593	0.4463	0.5208	0.9615	0.0353
0.9614	0.2340	0.2831	0.9780	0.5381	0.9091	0.1845	0.0655	0.1832	0.4014
0.9736	0.2541	0.8897	0.6465	0.5997	0.9262	0.3175	0.7430	0.0313	0.8841
0.4375	0.1463	0.2989	0.3456	0.1688	0.8806	0.4851	0.0980	0.5425	0.1737
0.4440	0.4666	0.4210	0.4227	0.5295	0.2538	0.3063	0.8961	0.1147	0.3047
0.2664	0.0773	0.1846	0.8570	0.5129	0.0591	0.7808	0.3293	0.6597	0.8906
0.5819	0.7055	0.1950	0.2876	0.3998	0.1712	0.1968	0.6098	0.8735	0.1585
0.8252	0.5113	0.1402	0.4546	0.6189	0.1721	0.7681	0.5316	0.1326	0.5152
0.7283	0.7537	0.9410	0.3171	0.6907	0.6161	0.5444	0.6160	0.4217	0.6753
0.2061	0.3259	0.5680	0.3235	0.2518	0.4622	0.6061	0.0656	0.8642	0.8839
0.2384	0.4549	0.9019	0.9606	0.0188	0.3421	0.7761	0.0691	0.4873	0.5961
0.9138	0.3265	0.5958	0.9508	0.8419	0.4656	0.7067	0.1362	0.4200	0.2597
0.9444	0.9481	0.2557	0.4018	0.1815	0.4132	0.8331	0.2454	0.4414	0.7078
0.3840	0.3134	0.9984	0.9827	0.0368	0.9798	0.9553	0.7537	0.2696	0.2323
0.5819	0.0127	0.2028	0.9209	0.1939	0.7156	0.7605	0.3992	0.8542	0.8033
0.2317	0.9643	0.6774	0.4123	0.2640	0.0022	0.0201	0.4310	0.8197	0.2441
0.3357	0.0580	0.1257	0.0403	0.9777	0.5183	0.1499	0.0584	0.7310	0.5947
0.6330	0.3113	0.3530	0.1284	0.2089	0.9207	0.9058	0.1489	0.6442	0.5251
0.1605	0.7845	0.7278	0.7347	0.8553	0.6142	0.8425	0.5424	0.0880	0.6143
0.7491	0.0960	0.6250	0.3575	0.6149	0.7376	0.4071	0.6197	0.8177	0.7173
0.0337	0.0518	0.5560	0.4869	0.5079	0.0715	0.7975	0.9796	0.0207	0.6328
0.5968	0.7823	0.0596	0.0284	0.3129	0.6074	0.6189	0.3811	0.7590	0.9691
0.7957	0.9820	0.8149	0.4704	0.5520	0.1291	0.5335	0.6096	0.9235	0.6261
0.2728	0.5083	0.4575	0.5932	0.8845	0.4714	0.1600	0.7513	0.4904	0.7822
0.7343	0.8307	0.8784	0.6406	0.3916	0.2647	0.0477	0.6501	0.0153	0.8218
0.9376	0.7598	0.9597	0.3340	0.8669	0.0678	0.2651	0.1768	0.7195	0.3920
0.5702	0.6576	0.4041	0.0148	0.5025	0.9681	0.6207	0.5082	0.8291	0.8585
0.4656	0.0447	0.1483	0.6870	0.9051	0.1013	0.4029	0.0043	0.6493	0.9615
0.9980	0.3261	0.4585	0.9238	0.8030	0.2518	0.4112	0.6199	0.8194	0.5858
0.1675	0.3516	0.7966	0.6160	0.7568	0.8512	0.5752	0.2070	0.9230	0.3719
0.4414	0.8650	0.5572	0.5145	0.2707	0.4277	0.2494	0.6968	0.7459	0.5397
0.4910	0.6719	0.4265	0.5651	0.5584	0.0012	0.9547	0.0978	0.6103	0.8895
0.1761	0.7225	0.0280	0.2865	0.4584	0.1840	0.5323	0.6633	0.9885	0.6218
0.1062	0.3684	0.3289	0.0240	0.2558	0.9700	0.0159	0.5599	0.6402	0.4909
0.4795	0.9441	0.6023	0.9425	0.0667	0.4912	0.6301	0.0636	0.4502	0.0159
0.2826	0.6709	0.2025	0.2346	0.6079	0.5260	0.8177	0.8260	0.5883	0.1281
0.9612	0.8053	0.6412	0.3350	0.2303	0.3699	0.7081	0.2211	0.2045	0.8717
0.9625	0.0785	0.0689	0.0723	0.6690	0.9660	0.5908	0.3381	0.2227	0.7139
0.7312	0.9311	0.9031	0.7894	0.6724	0.0511	0.3704	0.9308	0.5425	0.7871
0.4387	0.9539	0.6187	0.6318	0.1552	0.6399	0.2904	0.7185	0.7170	0.1088
0.5632	0.4329	0.2575	0.5859	0.3853	0.5604	0.0331	0.9664	0.5770	0.6207
0.0415	0.0859	0.6456	0.5497	0.6028	0.1019	0.2657	0.3822	0.9348	0.8926
0.7074	0.0940	0.2537	0.8801	0.9924	0.2570	0.4317	0.1828	0.0601	0.6665
0.7418	0.5055	0.7252	0.5943	0.7227	0.6705	0.7064	0.8256	0.6930	0.1986
0.5101	0.1352	0.9481	0.8450	0.4475	0.3592	0.1691	0.4962	0.5686	0.7194
0.0767	0.3347	0.7931	0.5545	0.8596	0.6775	0.0200	0.1175	0.4103	0.3948
0.4968	0.5922	0.8981	0.3147	0.2296	0.9879	0.7119	0.5210	0.7160	0.0663
0.3032	0.9492	0.7809	0.9588	0.9602	0.1878	0.7973	0.6285	0.0456	0.8915
0.0734	0.8353	0.7281	0.7112	0.6865	0.7579	0.7392	0.1481	0.5456	0.9314
0.1870	0.2378	0.9639	0.6551	0.9574	0.4713	0.5221	0.5271	0.7351	0.8575
0.5041	0.2623	0.1744	0.5357	0.6864	0.4502	0.2520	0.8420	0.7617	0.4076
0.3322	0.2383	0.1790	0.7839	0.9772	0.0079	0.6810	0.0743	0.0314	0.1252
0.3195	0.6979	0.0139	0.2054	0.2313	0.7957	0.3478	0.9413	0.9544	0.4064
0.4585	0.9312	0.5672	0.1746	0.2738	0.3069	0.4302	0.2495	0.1538	0.0666
0.8136	0.5278	0.7850	0.5183	0.1902	0.9004	0.0681	0.7416	0.4758	0.6555
0.5313	0.4732	0.9980	0.6976	0.2996	0.3222	0.4749	0.7361	0.1534	0.7219
0.7847	0.1017	0.7047	0.5244	0.8077	0.3455	0.2246	0.6431	0.1217	0.2775
0.1521	0.6520	0.8321	0.6016	0.8162	0.7443	0.3182	0.8013	0.4017	0.9603
0.1768	0.4343	0.6903	0.0879	0.1440	0.4922	0.6088	0.1440	0.2771	0.9794
0.1149	0.8419	0.1773	0.3701	0.4524	0.9509	0.5346	0.0983	0.3063	0.9557
0.7769	0.7369	0.8898	0.9196	0.1025	0.0229	0.4946	0.9607	0.6804	0.3842
0.5348	0.2434	0.2958	0.1248	0.6161	0.8964	0.2264	0.9247	0.6623	0.7582
0.6263	0.8099	0.6290	0.3609	0.2026	0.2498	0.8367	0.0558	0.4629	0.5378
0.4547	0.6871	0.3179	0.1112	0.1659	0.7223	0.3167	0.9667	0.5450	0.2427
0.3005	0.8282	0.1805	0.7016	0.7512	0.2224	0.0727	0.8568	0.6205	0.1195
0.3374	0.7830	0.9174	0.2935	0.7484	0.3702	0.8375	0.0605	0.1487	0.2151
0.7140	0.5501	0.2619	0.3113	0.5730	0.1653	0.9359	0.4441	0.5725	0.3893
0.3484	0.6972	0.1085	0.5934	0.2083	0.9766	0.8674	0.0037	0.4801	0.9587
0.6078	0.4820	0.6675	0.3681	0.9514	0.2769	0.1827	0.9919	0.9651	0.4031
0.8361	0.3365	0.8155	0.8024	0.9762	0.3335	0.2769	0.9454	0.3111	0.0002
0.3740	0.0281	0.9423	0.4620	0.9405	0.4212	0.6436	0.2415	0.3750	0.5265
0.9149	0.2228	0.3760	0.6989	0.8424	0.1944	0.9355	0.3885	0.2971	0.3796
0.3746	0.1595	0.5024	0.8586	0.7011	0.7431	0.5021	0.2900	0.0704	0.7788
0.5595	0.8373	0.6316	0.4022	0.0202	0.7063	0.5389	0.3345	0.6686	0.2007
0.4111	0.6301	0.1096	0.7011	0.0192	0.7384	0.2079	0.4741	0.4833	0.0375
0.1134	0.7182	0.7616	0.4931	0.9079	0.7514	0.7110	0.6019	0.4004	0.7485
0.5007	0.2741	0.1051	0.9331	0.6620	0.8114	0.9320	0.6306	0.5525	0.6371
0.6211	0.0898	0.5189	0.9346	0.4533	0.4769	0.5375	0.8497	0.2662	0.9506
0.6145	0.4147	0.3096	0.2236	0.7280	0.8485	0.9687	0.5160	0.5915	0.3900
0.8881	0.3077	0.0211	0.3214	0.5283	0.7965	0.1880	0.3371	0.6838	0.4666
0.5362	0.9143	0.9958	0.6756	0.6478	0.8417	0.9910	0.6646	0.8374	0.5632
0.6759	0.8986	0.7552	0.4921	0.2200	0.1434	0.7818	0.9516	0.7573	0.1851
0.4952	0.8994	0.8386	0.5979	0.9913	0.0917	0.5657	0.4679	0.3389	0.8419
0.9379	0.4772	0.9511	0.0325	0.4431	0.2563	0.1536	0.5343	0.4241	0.4101
0.7318	0.6909	0.2516	0.1239	0.7376	0.0227	0.8350	0.7559	0.3372	0.8093
0.5025	0.3222	0.9810	0.7038	0.7814	0.2805	0.6771	0.0374	0.1100	0.5189
0.6500	0.9695	0.0129	0.9567	0.1647	0.1393	0.7700	0.6612	0.7981	0.9766
0.1104	0.8903	0.9395	0.3256	0.9643	0.9637	0.8003	0.5410	0.8014	0.3710
0.7149	0.7101	0.5894	0.0224	0.0138	0.1578	0.9022	0.0479	0.2506	0.8922
0.2103	0.0522	0.0630	0.1450	0.8838	0.2303	0.4507	0.6639	0.9396	0.2508
0.7497	0.9138	0.0637	0.3135	0.0859	0.8417	0.9411	0.2865	0.5881	0.3627
0.4221	0.3299	0.1416	0.2234	0.5591	0.9119	0.9652	0.3974	0.0431	0.6242
0.7902	0.6709	0.0719	0.7019	0.9258	0.5746	0.1816	0.6548	0.9890	0.3163
0.0712	0.9171	0.5827	0.8726	0.9543	0.9192	0.7024	0.8946	0.4655	0.4919
0.1519	0.5847	0.6563	0.0047	0.7505	0.2003	0.1091	0.1481	0.6126	0.3398
0.7024	0.7645	0.2806	0.6697	0.0565	0.6332	0.9925	0.2460	0.1936	0.6183
0.8657	0.0880	0.4407	0.0829	0.2779	0.1608	0.1085	0.9781	0.2268	0.4211
0.9772	0.5107	0.9491	0.0852	0.1195	0.7990	0.5807	0.7726	0.0934	0.4199
0.1399	0.6836	0.0346	0.2550	0.6125	0.4660	0.6818	0.5426	0.4235	0.9279
0.8635	0.5398	0.0733	0.2518	0.4797	0.7030	0.2223	0.8676	0.5090	0.7923
0.0031	0.6393	0.0721	0.8052	0.8431	0.5236	0.0835	0.1477	0.5780	0.3538
0.5217	0.9471	0.1371	0.9085	0.8506	0.9136	0.5832	0.9185	0.6220	0.6580
0.7855	0.1704	0.7911	0.8697	0.5106	0.3616	0.7765	0.2626	0.2091	0.8633
0.7947	0.6949	0.2815	0.0485	0.5025	0.3688	0.1038	0.3405	0.4763	0.5169
0.5940	0.6384	0.5605	0.4809	0.6008	0.2754	0.6174	0.5889	0.8959	0.1669
0.7073	0.7384	0.0514	0.3048	0.2325	0.0899	0.9824	0.2525	0.0754	0.7788
0.4377	0.7995	0.2608	0.0505	0.2185	0.4290	0.1768	0.7261	0.4071	0.7580
0.8820	0.4038	0.3868	0.6023	0.5322	0.3039	0.9333	0.8266	0.4582	0.1613
0.1603	0.6326	0.9243	0.0740	0.6003	0.4436	0.1001	0.7132	0.1999	0.0411
0.2770	0.7996	0.5138	0.1090	0.8587	0.2549	0.8768	0.8428	0.1597	0.9330
0.8355	0.7791	0.5411	0.3370	0.6208	0.5025	0.9156	0.2297	0.9435	0.3856
0.1526	0.5419	0.8924	0.0177	0.4158	0.4865	0.2176	0.4806	0.9625	0.2838
0.7805	0.1251	0.4383	0.4042	0.4494	0.0061	0.1961	0.7350	0.2255	0.6328
0.6721	0.5766	0.8773	0.1883	0.3504	0.8764	0.8665	0.8775	0.3456	0.6034
0.8466	0.5571	0.1364	0.6735	0.5140	0.3061	0.4808	0.3285	0.0950	0.0909
0.0445	0.3771	0.2479	0.1834	0.7725	0.2035	0.6628	0.4861	0.5368	0.9491
0.1398	0.4233	0.0913	0.7755	0.4273	0.5513	0.8629	0.6129	0.6007	0.5466
0.6136	0.3012	0.2638	0.7271	0.5016	0.5300	0.3538	0.7626	0.5749	0.4842
0.8305	0.7308	0.2272	0.6000	0.0321	0.1761	0.6487	0.3391	0.9783	0.3255
0.8011	0.3867	0.4012	0.1198	0.9506	0.1793	0.7866	0.2149	0.2878	0.1690
0.2064	0.6109	0.6671	0.7304	0.2228	0.0629	0.9966	0.1164	0.6462	0.9333
0.3094	0.3687	0.4280	0.6378	0.0481	0.5901	0.4693	0.3449	0.5928	0.4841
0.6268	0.0822	0.5654	0.5685	0.6974	0.9091	0.9398	0.9688	0.6624	0.3075
0.4905	0.1981	0.9731	0.4523	0.6097	0.8300	0.1574	0.5129	0.0258	0.4692
0.5322	0.6456	0.4523	0.9287	0.2980	0.8308	0.7006	0.0169	0.8018	0.2123
0.2865	0.8431	0.2450	0.0955	0.0622	0.0466	0.6224	0.2591	0.9048	0.8562
0.1684	0.7383	0.9928	0.3851	0.0961	0.7342	0.7016	0.0696	0.9077	0.8069
0.6501	0.6559	0.0588	0.0082	0.9275	0.6419	0.2573	0.1096	0.0346	0.5806
0.1783	0.5823	0.5681	0.1514	0.8764	0.4855	0.1807	0.4042	0.6765	0.9192
0.8479	0.0849	0.8242	0.1981	0.9726	0.4460	0.6774	0.4011	0.3590	0.4508
0.7200	0.4558	0.5865	0.7755	0.1795	0.4110	0.8155	0.5173	0.5286	0.0558
0.5564	0.0131	0.6538	0.5401	0.4319	0.6760	0.9703	0.1538	0.4658	0.2558
0.2661	0.9199	0.9274	0.4296	0.5558	0.1588	0.2642	0.1282	0.7249	0.6790
0.1544	0.5058	0.2469	0.7519	0.2082	0.9581	0.7538	0.5251	0.3527	0.0953
0.7412	0.0318	0.4281	0.0772	0.1895	0.4523	0.0285	0.2149	0.3824	0.7835
0.1191	0.2472	0.7041	0.5730	0.4581	0.1962	0.6956	0.8735	0.3582	0.2103
0.1531	0.0748	0.8165	0.2985	0.5473	0.7687	0.5449	0.3650	0.5477	0.3028
0.9321	0.4474	0.9304	0.1814	0.4684	0.5672	0.6528	0.9665	0.6649	0.0976
0.3748	0.8386	0.9982	0.0553	0.2094	0.4714	0.9109	0.2219	0.9821	0.3767
0.4011	0.5020	0.7824	0.3770	0.2304	0.4238	0.0862	0.3609	0.2823	0.1889
0.2331	0.9780	0.1026	0.1762	0.5379	0.4296	0.1521	0.3083	0.8173	0.0115
0.8042	0.1846	0.6156	0.5644	0.6170	0.3885	0.9072	0.4895	0.9130	0.8750
0.5601	0.4841	0.1960	0.8444	0.3396	0.6551	0.4373	0.0079	0.7349	0.1645
0.7625	0.6537	0.3887	0.0653	0.5697	0.4160	0.4115	0.4829	0.6105	0.1575
0.3630	0.7978	0.0656	0.8677	0.1792	0.9876	0.1456	0.9861	0.8290	0.7826
0.2478	0.0552	0.9805	0.7926	0.2021	0.1097	0.4579	0.2598	0.6348	0.7083
0.7712	0.5967	0.9838	0.0144	0.4988	0.3610	0.1948	0.8320	0.8055	0.8286
0.6307	0.0025	0.8762	0.8166	0.2250	0.0700	0.5465	0.9160	0.4105	0.6190
0.9127	0.7877	0.8552	0.1935	0.2007	0.6803	0.5348	0.2018	0.6765	0.8235
0.1765	0.7137	0.8787	0.8560	0.6006	0.5575	0.9544	0.9425	0.9958	0.6206
0.3803	0.7356	0.6565	0.7627	0.8491	0.8408	0.2141	0.2460	0.6043	0.9387
0.8945	0.0892	0.0020	0.2228	0.8309	0.2520	0.5841	0.3066	0.9661	0.0551
0.4410	0.2591	0.5725	0.7441	0.1476	0.9222	0.9238	0.6006	0.0526	0.1684
0.1468	0.5097	0.2024	0.2540	0.7876	0.3883	0.6806	0.9242	0.1211	0.3811
0.6459	0.4261	0.7362	0.2299	0.8475	0.0870	0.4272	0.7240	0.9006	0.6124
0.9236	0.6360	0.1031	0.7616	0.4892	0.0507	0.0742	0.5563	0.9204	0.4925
0.9969	0.6786	0.9781	0.7583	0.7448	0.2151	0.7802	0.8613	0.6755	0.4021
0.1905	0.9923	0.3707	0.5299	0.7310	0.9057	0.1054	0.6610	0.0525	0.6343
0.3262	0.3194	0.4918	0.9417	0.9210	0.8066	0.7488	0.4159	0.5612	0.3004
0.2138	0.6135	0.8968	0.3943	0.9762	0.1567	0.8866	0.2314	0.0466	0.1943
0.0449	0.8909	0.8227	0.1275	0.8845	0.1827	0.3303	0.0121	0.3386	0.5064
0.2716	0.5387	0.4431	0.9309	0.4111	0.0006	0.0590	0.1512	0.3303	0.1536
0.9173	0.4781	0.0834	0.3748	0.7681	0.5178	0.7840	0.0265	0.9133	0.6967
0.6555	0.4317	0.9065	0.2884	0.5748	0.3663	0.6992	0.0989	0.6417	0.4764
0.0161	0.4664	0.8055	0.5245	0.2400	0.7313	0.0783	0.8728	0.5875	0.8337
0.3687	0.1086	0.8577	0.1940	0.4650	0.2191	0.5330	0.5328	0.2006	0.2204
0.5164	0.7860	0.3316	0.6488	0.2838	0.7734	0.1597	0.8191	0.7330	0.7737
0.4292	0.2567	0.5130	0.6651	0.5312	0.2100	0.1114	0.7862	0.5462	0.6492
0.4835	0.1738	0.1552	0.6572	0.5036	0.3343	0.9508	0.6202	0.0198	0.2041
0.1812	0.1224	0.7940	0.4557	0.4562	0.9525	0.1067	0.8063	0.4470	0.1278
0.3104	0.4837	0.1128	0.3425	0.1110	0.5081	0.4822	0.7449	0.8586	0.9425
0.5242	0.4520	0.6299	0.7722	0.1372	0.7069	0.3826	0.5661	0.7889	0.0834
0.9633	0.5780	0.8376	0.6478	0.2501	0.4433	0.0665	0.4805	0.2114	0.1283
0.4623	0.4656	0.1621	0.2869	0.7690	0.7546	0.9977	0.6822	0.8483	0.8100
0.6887	0.8285	0.3777	0.4350	0.8161	0.5111	0.9187	0.6963	0.4287	0.3379
0.8840	0.1449	0.0042	0.9817	0.4374	0.2432	0.7951	0.2676	0.8561	0.4022
0.3405	0.7624	0.3874	0.5367	0.4251	0.0223	0.1306	0.5450	0.2671	0.1553
0.9753	0.6176	0.2153	0.8537	0.1284	0.7830	0.7377	0.5538	0.2595	0.5954
0.9819	0.8795	0.7967	0.3725	0.6897	0.0240	0.4047	0.8864	0.7457	0.2286
0.1749	0.9179	0.1424	0.0123	0.5605	0.5768	0.6425	0.3103	0.5863	0.7970
0.9195	0.1768	0.3655	0.9111	0.4581	0.2085	0.4544	0.7119	0.9963	0.3448
0.0760	0.9056	0.7885	0.2018	0.7443	0.3649	0.4731	0.5948	0.3199	0.0863
0.8248	0.4078	0.0291	0.2593	0.1723	0.4634	0.4760	0.3526	0.7639	0.5524
0.1814	0.6249	0.8614	0.2771	0.6774	0.9651	0.8433	0.8650	0.6898	0.4690
0.1002	0.6100	0.4406	0.6592	0.0011	0.0970	0.5998	0.7523	0.7141	0.8652
0.9196	0.8834	0.1615	0.6675	0.0808	0.6894	0.8913	0.9820	0.7845	0.1623
0.1450	0.9317	0.6173	0.1746	0.9054	0.2681	0.7255	0.5855	0.2030	0.5763
0.8251	0.3331	0.4635	0.3565	0.5821	0.4199	0.1785	0.1387	0.8930	0.1961
0.6785	0.2875	0.0965	0.8490	0.2913	0.6516	0.6489	0.5024	0.6667	0.7159
0.2928	0.8353	0.5477	0.4121	0.2517	0.6232	0.7707	0.2427	0.4810	0.1094
0.7757	0.8769	0.5071	0.6138	0.4070	0.8726	0.8856	0.2828	0.2860	0.6817
0.8095	0.3890	0.5385	0.5955	0.8997	0.0859	0.1558	0.7851	0.7081	0.0236
0.7723	0.0940	0.9642	0.7321	0.1401	0.7390	0.0984	0.1787	0.0824	0.5752
0.0709	0.4054	0.2064	0.0825	0.0387	0.6523	0.1572	0.7278	0.8922	0.8740
0.6947	0.8618	0.1914	0.0547	0.3723	0.8039	0.5347	0.2283	0.1028	0.2744
0.8895	0.6099	0.3880	0.8266	0.9180	0.7446	0.4969	0.4390	0.8276	0.0809
0.3721	0.9212	0.7787	0.8731	0.5459	0.2899	0.3792	0.8208	0.8475	0.7731
0.2995	0.3510	0.1822	0.5962	0.5371	0.9484	0.1647	0.2091	0.3628	0.4414
0.8867	0.1070	0.4804	0.6490	0.6001	0.9050	0.4297	0.2959	0.5987	0.8201
0.7658	0.6003	0.0775	0.2173	0.0441	0.4432	0.2516	0.3774	0.1440	0.5229
0.5169	0.1404	0.9613	0.4026	0.9325	0.5836	0.0009	0.8565	0.8066	0.3883
0.9020	0.4217	0.6676	0.0516	0.4245	0.5604	0.4008	0.6021	0.9315	0.3403
0.8325	0.9713	0.8957	0.0390	0.5425	0.6817	0.4631	0.5781	0.1869	0.0042
0.6049	0.1935	0.1111	0.2431	0.8875	0.2487	0.5355	0.3037	0.3939	0.5967
0.0949	0.2001	0.8263	0.3970	0.0123	0.6585	0.3217	0.7942	0.6889	0.4716
0.0113	0.3634	0.9914	0.7629	0.8560	0.7303	0.0175	0.8136	0.7879	0.2711
0.6218	0.6113	0.6898	0.2986	0.4819	0.7758	0.2445	0.6405	0.9877	0.0173
0.1829	0.0177	0.7331	0.7846	0.9661	0.1264	0.8937	0.2587	0.4280	0.8323
0.2694	0.3490	0.4135	0.3820	0.2749	0.8467	0.9420	0.0386	0.6589	0.3934
0.9268	0.0469	0.2321	0.4204	0.9831	0.3354	0.3874	0.7144	0.3546	0.8605
0.6916	0.7669	0.4913	0.9998	0.3309	0.5628	0.3079	0.9001	0.6910	0.9650
0.6557	0.1876	0.8534	0.3505	0.0388	0.9443	0.2889	0.6554	0.1051	0.3598
0.5295	0.4830	0.9447	0.9615	0.1001	0.4348	0.7250	0.8327	0.4918	0.3159
0.6968	0.7225	0.4560	0.3757	0.0986	0.4542	0.4040	0.2371	0.9946	0.5397
0.1895	0.6710	0.5736	0.4042	0.0584	0.8740	0.9441	0.1296	0.0451	0.4031
0.9531	0.1207	0.5982	0.4254	0.0623	0.6018	0.7145	0.4388	0.8125	0.3501
0.3657	0.1186	0.9060	0.5713	0.4961	0.4487	0.4407	0.3237	0.3746	0.7912
0.3251	0.3979	0.5809	0.0519	0.4064	0.0577	0.4079	0.5983	0.3424	0.5486
0.9619	0.0852	0.7497	0.7797	0.7403	0.8449	0.6571	0.0863	0.9699	0.9981
0.7984	0.4788	0.4859	0.9421	0.7734	0.2833	0.4332	0.3717	0.6094	0.5820
0.5712	0.4899	0.7549	0.3587	0.4631	0.5639	0.0352	0.7547	0.3321	0.4837
0.6033	0.3429	0.8637	0.4784	0.4152	0.8262	0.7374	0.6469	0.2623	0.0649
0.1674	0.4597	0.8920	0.8411	0.2355	0.8873	0.2466	0.2658	0.2949	0.3120
0.3532	0.2344	0.2281	0.8794	0.8955	0.8376	0.8402	0.4446	0.9975	0.1331
0.1670	0.7717	0.2523	0.1858	0.9812	0.1405	0.5259	0.7811	0.2770	0.0183
0.5678	0.7182	0.0143	0.9517	0.9588	0.0905	0.9038	0.3361	0.4293	0.4577
0.5149	0.2181	0.0766	0.3173	0.4865	0.7871	0.5147	0.7809	0.1227	0.7128
0.4867	0.8622	0.1551	0.9849	0.9713	0.2816	0.9514	0.4106	0.3146	0.1962
0.9533	0.4270	0.4193	0.7585	0.6240	0.3835	0.5205	0.9118	0.6864	0.9521
0.5816	0.3288	0.9335	0.8198	0.8404	0.8981	0.3933	0.3216	0.5367	0.6666
0.1272	0.1685	0.3528	0.6423	0.4450	0.9272	0.5983	0.3659	0.8174	0.4090
0.6702	0.6550	0.2665	0.6223	0.8192	0.4292	0.5165	0.4459	0.7550	0.0211
0.6849	0.6796	0.1196	0.8804	0.7969	0.6279	0.3615	0.0759	0.9020	0.8729
0.0416	0.5035	0.0765	0.3930	0.1019	0.2052	0.0917	0.6840	0.1280	0.7055
0.0288	0.0374	0.1378	0.7718	0.6231	0.6348	0.9259	0.5049	0.6176	0.6107
0.4967	0.1658	0.9076	0.7447	0.6160	0.6450	0.7577	0.9349	0.0133	0.9807
0.8721	0.1120	0.2662	0.8320	0.6000	0.7489	0.8963	0.3138	0.0564	0.6215
0.7108	0.0985	0.4412	0.9788	0.9188	0.1924	0.3357	0.7762	0.0540	0.2916
0.2596	0.1312	0.2359	0.1244	0.2687	0.6543	0.7994	0.6863	0.8748	0.8140
0.8255	0.7739	0.0696	0.9915	0.6032	0.7237	0.7328	0.3800	0.5545	0.7623
0.2065	0.3877	0.6536	0.8743	0.3167	0.6970	0.8709	0.5939	0.6236	0.6395
0.6746	0.6264	0.1812	0.0417	0.1194	0.7067	0.5887	0.1967	0.5549	0.5992
0.6132	0.1201	0.4836	0.6482	0.1665	0.7447	0.6016	0.7812	0.9168	0.2113
0.5516	0.3761	0.3157	0.9114	0.4196	0.8935	0.3234	0.4375	0.5080	0.6844
0.6117	0.0990	0.4148	0.8777	0.5270	0.1579	0.9503	0.7537	0.5945	0.4416
0.9237	0.5101	0.8443	0.4892	0.3298	0.8273	0.7413	0.8868	0.9669	0.1387
0.9998	0.9492	0.0185	0.0119	0.0639	0.4027	0.6282	0.5478	0.5358	0.2269
0.0004	0.2035	0.3317	0.3102	0.0581	0.9452	0.8481	0.0768	0.1877	0.1378
0.9192	0.7399	0.1034	0.0762	0.8457	0.3385	0.3624	0.5665	0.2785	0.2138
0.5606	0.4615	0.2358	0.0811	0.7427	0.5577	0.0373	0.3533	0.0549	0.7605
0.4346	0.8732	0.1743	0.9219	0.7213	0.7100	0.5441	0.2598	0.1018	0.1765
0.9471	0.7626	0.1019	0.7234	0.4477	0.4865	0.3012	0.8665	0.2358	0.1521
0.1690	0.8032	0.4005	0.9460	0.2855	0.8760	0.1677	0.9327	0.7283	0.5357
0.6317	0.9858	0.9068	0.9653	0.5125	0.6417	0.6245	0.0161	0.9689	0.7837
0.6516	0.6164	0.0001	0.5628	0.5884	0.3057	0.4666	0.4608	0.3009	0.0528
0.2610	0.9019	0.7099	0.0136	0.6607	0.3200	0.2153	0.3837	0.3934	0.0872
0.5357	0.0039	0.4468	0.2094	0.2456	0.8737	0.1539	0.1960	0.7915	0.2281
0.5846	0.0102	0.2672	0.3373	0.7749	0.5046	0.7303	0.6812	0.8264	0.2503
0.3411	0.6586	0.4050	0.1644	0.1046	0.4848	0.6715	0.8426	0.4983	0.4356
0.1758	0.0030	0.7642	0.0932	0.7444	0.9481	0.1504	0.7499	0.8937	0.4494
0.8789	0.6263	0.7996	0.9640	0.1248	0.0609	0.3556	0.5852	0.7859	0.3259
0.3496	0.6376	0.3244	0.2260	0.2909	0.3201	0.4628	0.1380	0.9194	0.3041
0.0134	0.6443	0.9274	0.6931	0.6253	0.4200	0.9253	0.2499	0.7270	0.5269
0.1832	0.2977	0.4493	0.7726	0.1787	0.2010	0.8065	0.2907	0.4827	0.8332
0.9192	0.9967	0.0149	0.9364	0.5597	0.0786	0.1984	0.7802	0.8003	0.1756
0.0474	0.0259	0.0463	0.4036	0.7168	0.2015	0.2361	0.8820	0.5463	0.6943
0.4873	0.9187	0.1302	0.6678	0.9718	0.5100	0.4428	0.8084	0.3009	0.3108
0.5530	0.3084	0.2010	0.7320	0.9574	0.9915	0.7621	0.3210	0.0633	0.9874
0.0391	0.0812	0.8544	0.8610	0.2884	0.8885	0.2687	0.6038	0.6205	0.6581
0.3206	0.3918	0.3495	0.4207	0.4985	0.5180	0.8216	0.9627	0.4691	0.4046
0.0027	0.1870	0.6194	0.1019	0.6080	0.8515	0.4682	0.1793	0.0528	0.8393
0.4776	0.4154	0.0077	0.6199	0.2958	0.1932	0.8378	0.0554	0.9644	0.0066
0.7084	0.2086	0.1175	0.9843	0.6382	0.3095	0.7083	0.8377	0.2802	0.5362
0.2910	0.1392	0.7131	0.7664	0.3912	0.3360	0.0233	0.9559	0.9951	0.4073
0.9596	0.3006	0.6895	0.5696	0.4407	0.8375	0.4832	0.9380	0.1984	0.6417
0.8411	0.5479	0.3359	0.2748	0.9626	0.6448	0.0840	0.6430	0.8361	0.6478
0.5353	0.9174	0.0983	0.6932	0.6392	0.6768	0.2337	0.1643	0.2362	0.9272
0.1415	0.1140	0.4161	0.1535	0.6037	0.9862	0.9790	0.0617	0.6844	0.5418
0.2809	0.1662	0.5924	0.3969	0.2455	0.8797	0.0380	0.0778	0.8238	0.2603
0.6144	0.0003	0.6811	0.0741	0.2369	0.2787	0.3946	0.3280	0.1688	0.7716
0.9422	0.9290	0.6677	0.2696	0.7626	0.6278	0.7809	0.2328	0.1697	0.9009
0.3234	0.9824	0.4017	0.9291	0.5683	0.7540	0.0859	0.3269	0.6816	0.5188
0.4009	0.7817	0.4323	0.9784	0.7175	0.2558	0.2089	0.6391	0.9991	0.9104
0.8745	0.3739	0.7432	0.4056	0.4899	0.3752	0.7453	0.7343	0.4382	0.9084
0.4661	0.2452	0.9807	0.7688	0.2839	0.0115	0.7748	0.8508	0.4120	0.2019
0.3879	0.7346	0.7648	0.6089	0.3348	0.6965	0.5513	0.9930	0.6729	0.0491
0.8787	0.3961	0.6849	0.2185	0.1471	0.0829	0.6805	0.4634	0.5168	0.2654
0.4489	0.6431	0.2279	0.2656	0.3926	0.9413	0.0564	0.2762	0.8742	0.9504
0.6850	0.3710	0.8075	0.0234	0.2712	0.9247	0.0234	0.3005	0.9951	0.0973
0.4436	0.3146	0.8656	0.5381	0.5906	0.5841	0.5684	0.9682	0.4683	0.0977
0.6359	0.7944	0.3424	0.0982	0.7210	0.4146	0.4521	0.0715	0.2549	0.3668
0.1852	0.3469	0.2722	0.9819	0.7473	0.2145	0.6819	0.6933	0.8559	0.9674
0.7679	0.6618	0.4918	0.7728	0.1984	0.8710	0.2382	0.7804	0.3276	0.3495
0.2384	0.3732	0.0679	0.6763	0.3047	0.9664	0.1173	0.4257	0.2083	0.2622
0.8209	0.7084	0.6827	0.3658	0.4475	0.4636	0.1704	0.6685	0.1653	0.6599
0.8459	0.9054	0.4949	0.0608	0.9448	0.2919	0.5220	0.7104	0.9308	0.1485
0.6514	0.7966	0.5319	0.9162	0.1839	0.0468	0.1776	0.9715	0.4955	0.3139
0.8665	0.1473	0.1022	0.5073	0.9977	0.3637	0.3906	0.5263	0.1963	0.2773
0.2959	0.3512	0.6639	0.3539	0.7078	0.9498	0.0860	0.2718	0.8872	0.1533
0.6275	0.0608	0.6730	0.1603	0.0465	0.8840	0.7616	0.8234	0.4596	0.8687
0.8400	0.3754	0.7882	0.8922	0.8531	0.7511	0.4176	0.7287	0.1879	0.1614
0.1005	0.4639	0.0542	0.0751	0.6361	0.5838	0.8441	0.2655	0.3552	0.6433
0.7514	0.0777	0.9439	0.9207	0.4316	0.5726	0.6358	0.9654	0.9848	0.7044
0.3052	0.4443	0.0416	0.1874	0.4913	0.1934	0.2339	0.2085	0.8859	0.8798
0.8318	0.6417	0.3149	0.1826	0.8274	0.9207	0.7452	0.8972	0.2480	0.2260
0.3482	0.8686	0.9781	0.1431	0.1516	0.1631	0.8728	0.4469	0.3099	0.3804
0.4436	0.1696	0.5251	0.5161	0.8977	0.6088	0.6498	0.2786	0.8114	0.4297
0.0026	0.2675	0.2208	0.5211	0.4277	0.9192	0.4085	0.7583	0.6301	0.6271
0.1695	0.3306	0.8173	0.9411	0.8370	0.7903	0.1788	0.2540	0.8484	0.4777
0.2350	0.8802	0.1344	0.4800	0.5864	0.9328	0.1114	0.7792	0.0941	0.9070
0.5584	0.7458	0.0237	0.3735	0.1599	0.6349	0.1833	0.6903	0.9970	0.2395
0.5861	0.1381	0.7653	0.3597	0.6709	0.3854	0.0042	0.2410	0.6095	0.6909
0.1164	0.6409	0.7337	0.7472	0.4597	0.6778	0.6124	0.5746	0.2925	0.1199
0.8107	0.3687	0.8540	0.2695	0.8617	0.7108	0.3605	0.0994	0.4823	0.0442
0.1988	0.7973	0.5645	0.8260	0.0981	0.3752	0.9738	0.2575	0.5621	0.4986
0.6843	0.0021	0.3413	0.1936	0.2847	0.7953	0.2284	0.5866	0.3826	0.3528
0.9567	0.3334	0.9425	0.4854	0.4836	0.8946	0.0850	0.8235	0.4397	0.3123
0.3815	0.0601	0.0256	0.6457	0.1730	0.1177	0.1369	0.7200	0.9467	0.1444
0.9990	0.3474	0.2999	0.7477	0.0934	0.6742	0.5229	0.3693	0.6555	0.8110
0.3328	0.2101	0.5263	0.4031	0.7885	0.6098	0.6390	0.2960	0.9186	0.2871
0.9215	0.9528	0.0941	0.3487	0.8959	0.7801	0.6755	0.4716	0.7569	0.0184
0.9671	0.1647	0.2098	0.3531	0.0093	0.5185	0.8497	0.9020	0.2398	0.3454
0.3624	0.7370	0.5551	0.1204	0.3295	0.5941	0.8040	0.6259	0.9180	0.9302
0.2436	0.7082	0.2356	0.9808	0.9896	0.0519	0.6339	0.9770	0.9922	0.3771
0.7395	0.1759	0.5682	0.9680	0.4955	0.8626	0.0216	0.9370	0.9932	0.9781
0.3827	0.1313	0.3767	0.5318	0.7978	0.0888	0.6011	0.4524	0.6007	0.9491
0.3247	0.0345	0.5972	0.7249	0.7183	0.6379	0.5934	0.8426	0.4704	0.7945
0.6994	0.3549	0.7727	0.3794	0.4399	0.7352	0.5634	0.0040	0.2025	0.6567
0.8132	0.2845	0.0555	0.6655	0.1322	0.1441	0.4653	0.1517	0.4818	0.8055
0.9463	0.5257	0.2696	0.6280	0.1732	0.0063	0.6119	0.4469	0.5876	0.9253
0.0424	0.5714	0.0299	0.9572	0.4503	0.0968	0.4279	0.1784	0.5270	0.6869
0.0735	0.3623	0.5051	0.4845	0.5181	0.4180	0.4691	0.3034	0.6185	0.3766
0.0188	0.7620	0.7649	0.8338	0.5693	0.5105	0.8214	0.2528	0.0652	0.2116
0.8102	0.0355	0.3931	0.4283	0.8726	0.7671	0.2725	0.0773	0.5347	0.5410
0.9060	0.6019	0.8128	0.7701	0.1710	0.5226	0.1868	0.3901	0.6336	0.5208
0.9745	0.8626	0.1655	0.7118	0.1369	0.8822	0.4467	0.2634	0.0478	0.1961
0.1331	0.0172	0.2557	0.4400	0.9720	0.2668	0.7726	0.3991	0.6460	0.3516
0.9185	0.5978	0.6266	0.2209	0.2545	0.6272	0.8188	0.6248	0.6342	0.1142
0.2783	0.0885	0.9064	0.7396	0.7815	0.3259	0.2988	0.2113	0.5310	0.2493
0.0148	0.5992	0.7768	0.2302	0.0746	0.9372	0.6348	0.7696	0.9314	0.4989
0.8834	0.2313	0.8942	0.6546	0.0209	0.7971	0.8891	0.7123	0.3628	0.2982
0.5889	0.6541	0.4621	0.0800	0.4439	0.1691	0.6326	0.5570	0.6434	0.8926
0.8575	0.6119	0.5411	0.2562	0.8638	0.4984	0.5739	0.8561	0.6434	0.4010
0.2065	0.7437	0.2037	0.3095	0.9325	0.5485	0.8275	0.3649	0.8632	0.8352
0.6236	0.3309	0.9361	0.6047	0.6500	0.3501	0.2727	0.3437	0.3909	0.6384
0.7198	0.5288	0.8680	0.2763	0.1014	0.9927	0.1676	0.7507	0.2167	0.0574
0.6660	0.4062	0.1120	0.8416	0.7322	0.4605	0.6608	0.6480	0.1912	0.7400
0.9800	0.8369	0.3279	0.7927	0.7168	0.0922	0.7134	0.5347	0.7350	0.4873
0.6349	0.0853	0.2333	0.2540	0.4102	0.9488	0.8270	0.6652	0.3682	0.1971
0.6223	0.9330	0.7772	0.8119	0.8181	0.5322	0.5004	0.8398	0.8625	0.8528
0.6630	0.5193	0.6987	0.5897	0.1089	0.0343	0.1287	0.7742	0.9300	0.0510
0.8289	0.8550	0.8492	0.6937	0.0456	0.7336	0.7384	0.1169	0.5051	0.1617
0.0519	0.3294	0.5665	0.4060	0.4575	0.4260	0.1510	0.5861	0.4460	0.8841
0.4773	0.5937	0.2002	0.0809	0.1346	0.9973	0.5059	0.6879	0.5256	0.8393
0.9834	0.0975	0.2090	0.7331	0.4246	0.5409	0.1744	0.1639	0.5130	0.0494
0.5793	0.4015	0.7110	0.9201	0.9810	0.9307	0.5941	0.8375	0.5935	0.8054
0.4129	0.3114	0.6011	0.8330	0.1663	0.5844	0.0595	0.9943	0.9643	0.6667
0.4173	0.0075	0.9639	0.6541	0.1862	0.4394	0.6582	0.9857	0.7938	0.2729
0.8005	0.7965	0.1495	0.3349	0.7443	0.0232	0.9541	0.4927	0.4800	0.4169
0.2846	0.0234	0.1516	0.1211	0.4861	0.0639	0.3311	0.9704	0.9016	0.5470
0.8361	0.1653	0.4703	0.5300	0.3677	0.4816	0.7273	0.3227	0.7534	0.6679
0.2340	0.3195	0.0740	0.1893	0.9718	0.9437	0.4566	0.9739	0.7301	0.6089
0.8148	0.3156	0.0192	0.1045	0.3183	0.5936	0.5408	0.3112	0.8706	0.9607
0.7448	0.6525	0.3792	0.6596	0.5070	0.1893	0.0974	0.1223	0.4559	0.7631
0.8199	0.5086	0.9818	0.0940	0.2125	0.8405	0.4586	0.2407	0.0591	0.3886
0.7096	0.3273	0.7042	0.4667	0.2490	0.9446	0.4760	0.2907	0.3298	0.1308
0.3670	0.0586	0.3298	0.3396	0.7580	0.9067	0.5061	0.2992	0.4620	0.8998
0.6513	0.1720	0.8735	0.7104	0.6799	0.9180	0.5015	0.1438	0.6784	0.2702
0.6693	0.1650	0.4495	0.2273	0.6602	0.5842	0.0815	0.4705	0.0935	0.0555
0.5742	0.6099	0.8090	0.5485	0.0531	0.6679	0.0430	0.9449	0.6027	0.7045
0.1763	0.9186	0.2494	0.9920	0.8362	0.7567	0.1273	0.6442	0.6327	0.2743
0.3562	0.1076	0.3108	0.4823	0.6631	0.4195	0.6008	0.1633	0.2807	0.6406
0.5461	0.0121	0.1511	0.3668	0.5912	0.4961	0.9680	0.7286	0.2110	0.0936
0.0880	0.7816	0.3619	0.0649	0.8422	0.6970	0.5366	0.4125	0.2795	0.6567
0.7038	0.1882	0.8729	0.8596	0.9137	0.8004	0.2195	0.5457	0.8507	0.4810
0.2667	0.4443	0.1154	0.5662	0.0939	0.5512	0.5148	0.7483	0.7835	0.6439
0.1452	0.9539	0.4095	0.4378	0.5463	0.0058	0.6780	0.7921	0.7092	0.7241
0.2480	0.8708	0.2191	0.6232	0.2660	0.6641	0.3139	0.8609	0.1446	0.7791
0.1405	0.5948	0.1159	0.9024	0.9890	0.4045	0.5925	0.8440	0.7869	0.9333
0.8651	0.5674	0.6348	0.4078	0.1711	0.1119	0.6633	0.1898	0.6614	0.8137
0.9949	0.0186	0.3005	0.7329	0.0889	0.0980	0.2291	0.6904	0.2541	0.6864
0.6201	0.8240	0.6073	0.3440	0.5611	0.0669	0.2610	0.4949	0.9926	0.4574
0.0211	0.4605	0.2346	0.6840	0.3753	0.6185	0.1326	0.7739	0.0530	0.8467
0.3530	0.3295	0.9407	0.9048	0.8613	0.2209	0.6300	0.9127	0.1120	0.1388
0.3829	0.5810	0.9843	0.9159	0.7941	0.3489	0.9911	0.0211	0.9316	0.0868
0.7965	0.1348	0.2373	0.5205	0.5700	0.2097	0.9685	0.0308	0.2105	0.9250
0.4618	0.9875	0.9701	0.9383	0.0001	0.2725	0.5105	0.8438	0.5652	0.1486
0.9209	0.2411	0.2552	0.1299	0.7314	0.8218	0.6504	0.0110	0.4511	0.8795
0.9073	0.7107	0.6626	0.1508	0.8613	0.0853	0.2054	0.3919	0.9226	0.3703
0.4771	0.5976	0.0422	0.4044	0.3859	0.2701	0.5328	0.2930	0.9848	0.6419
0.0236	0.6682	0.3180	0.2602	0.3321	0.1994	0.5122	0.8396	0.5321	0.5135
0.6425	0.7877	0.0007	0.1784	0.4058	0.3113	0.7255	0.9082	0.1314	0.5090
0.6518	0.6443	0.1612	0.3555	0.3531	0.6708	0.1298	0.9866	0.8044	0.4186
0.1769	0.1867	0.5407	0.1153	0.6220	0.4903	0.9812	0.9373	0.1334	0.7989
0.2010	0.8202	0.9229	0.9229	0.9311	0.5828	0.9968	0.9536	0.0684	0.5233
0.9947	0.8709	0.4767	0.1409	0.6479	0.2937	0.3595	0.1415	0.3878	0.7801
0.9873	0.3829	0.1361	0.5810	0.0581	0.9150	0.8078	0.2568	0.4761	0.7726
0.5583	0.0600	0.8254	0.6765	0.3064	0.4933	0.3235	0.2983	0.5629	0.9460
0.5348	0.2466	0.0982	0.8186	0.6241	0.4299	0.4783	0.0384	0.4329	0.9526
0.0018	0.3746	0.1596	0.2009	0.0675	0.4589	0.9238	0.2735	0.5063	0.9164
0.9968	0.4154	0.9063	0.5150	0.9796	0.6091	0.4630	0.7383	0.7095	0.9803
0.3875	0.6882	0.1757	0.1748	0.4012	0.7246	0.2270	0.3619	0.3501	0.7470
0.3507	0.0212	0.4701	0.5253	0.3062	0.1686	0.3328	0.9856	0.8918	0.1785
0.0051	0.8571	0.6293	0.8573	0.4528	0.5869	0.6445	0.9258	0.7192	0.9287
0.5268	0.5656	0.9104	0.1110	0.4484	0.1862	0.5192	0.9923	0.3248	0.0692
0.1170	0.1082	0.2969	0.0459	0.9473	0.0185	0.3177	0.8636	0.4498	0.8576
0.1225	0.3987	0.2477	0.4980	0.3662	0.3708	0.6300	0.2300	0.2070	0.7158
0.0576	0.3666	0.1194	0.2723	0.7275	0.6767	0.2164	0.9402	0.7238	0.0565
0.8630	0.9651	0.7890	0.3421	0.8615	0.5063	0.2442	0.6719	0.9915	0.1443
0.0924	0.3028	0.1827	0.4841	0.8340	0.2896	0.1061	0.5101	0.0258	0.9301
0.4603	0.8494	0.1172	0.3851	0.7376	0.5996	0.5909	0.3786	0.7495	0.8775
0.9432	0.3833	0.6934	0.7440	0.5323	0.1999	0.0409	0.6634	0.8278	0.3342
0.0307	0.1508	0.0912	0.0801	0.0452	0.7661	0.0199	0.7135	0.6540	0.1102
0.3847	0.7037	0.6039	0.9781	0.1931	0.3488	0.5378	0.3280	0.4092	0.7415
0.7237	0.2199	0.7614	0.4702	0.5741	0.3819	0.6694	0.9640	0.2376	0.5595
0.8213	0.8857	0.0450	0.3041	0.4327	0.4799	0.0892	0.3573	0.7181	0.2828
0.7211	0.2876	0.6073	0.0991	0.2434	0.5350	0.2367	0.6535	0.5828	0.5193
0.2470	0.8211	0.2213	0.9707	0.4190	0.8455	0.1693	0.1359	0.6792	0.4481
0.2605	0.0181	0.0045	0.2377	0.5504	0.3066	0.2596	0.3237	0.1000	0.1513
0.4969	0.5416	0.9247	0.4401	0.7505	0.1957	0.3909	0.7340	0.8558	0.7261
0.8416	0.5165	0.3252	0.2047	0.7308	0.9143	0.8128	0.0691	0.0497	0.5442
0.1966	0.9973	0.3246	0.6439	0.8129	0.3329	0.9690	0.1420	0.8710	0.9643
0.2694	0.8234	0.5813	0.0653	0.7885	0.2466	0.0274	0.6040	0.4645	0.5706
0.3141	0.0248	0.1894	0.9439	0.0211	0.0107	0.1470	0.6163	0.4956	0.7321
0.6920	0.4264	0.0128	0.4877	0.0514	0.8230	0.3387	0.1451	0.6290	0.0753
0.7223	0.2856	0.1952	0.8296	0.8523	0.4606	0.7426	0.6673	0.8075	0.4659
0.2888	0.8213	0.5320	0.0392	0.4077	0.7070	0.8682	0.8888	0.7709	0.4237
0.6767	0.4567	0.4793	0.8834	0.0755	0.3268	0.4683	0.7224	0.3302	0.6795
0.7651	0.6524	0.4250	0.7031	0.8815	0.4077	0.8474	0.3656	0.1230	0.9437
0.6162	0.4544	0.0944	0.0441	0.0857	0.2901	0.1843	0.9926	0.5561	0.0197
0.3098	0.4646	0.2216	0.8967	0.7010	0.2973	0.4883	0.4534	0.0093	0.2907
0.1919	0.9724	0.5182	0.7009	0.7470	0.1631	0.7388	0.5764	0.7601	0.4492
0.1722	0.5983	0.1356	0.7740	0.5183	0.5780	0.2080	0.3294	0.1132	0.2685
0.9307	0.1158	0.8772	0.6486	0.6521	0.7367	0.5525	0.3313	0.5113	0.3373
0.5144	0.2577	0.9846	0.0915	0.9354	0.3293	0.6124	0.1436	0.5837	0.1357
0.4403	0.4121	0.0389	0.4353	0.2037	0.1601	0.6037	0.5433	0.7878	0.7405
0.6946	0.2843	0.9943	0.4205	0.9929	0.6662	0.1460	0.6929	0.1356	0.9301
0.5607	0.9799	0.2300	0.1343	0.4253	0.1355	0.9701	0.9275	0.1013	0.6535
0.6392	0.6670	0.3941	0.9859	0.7781	0.5399	0.8150	0.8797	0.8001	0.8418
0.3703	0.1377	0.3350	0.0703	0.9053	0.7082	0.5828	0.9893	0.5377	0.5124
0.4585	0.3194	0.2091	0.9135	0.8086	0.2129	0.8873	0.2348	0.4818	0.1668
0.4505	0.2331	0.5343	0.5329	0.7838	0.9334	0.3508	0.2784	0.1201	0.7309
0.9631	0.1562	0.1568	0.1668	0.3471	0.9384	0.9784	0.2851	0.9794	0.8712
0.3176	0.9741	0.4354	0.0065	0.1851	0.2020	0.3091	0.5668	0.4002	0.5506
0.2365	0.9995	0.0527	0.9540	0.3045	0.8770	0.4280	0.0490	0.6246	0.2986
0.4258	0.0429	0.3548	0.9507	0.0050	0.5049	0.9499	0.4816	0.6846	0.9882
0.9211	0.3463	0.6324	0.8875	0.8870	0.7796	0.3738	0.4403	0.1965	0.0507
0.6498	0.2756	0.9063	0.6591	0.4571	0.4189	0.3914	0.6244	0.8017	0.1581
0.3730	0.5294	0.1954	0.6764	0.6434	0.4707	0.4289	0.8602	0.2688	0.5740
0.6510	0.1859	0.5527	0.2302	0.2852	0.0938	0.5398	0.7082	0.8166	0.7545
0.3423	0.3008	0.9781	0.6336	0.0696	0.6607	0.3689	0.7619	0.6429	0.4815
0.0358	0.1173	0.2761	0.1810	0.0481	0.0233	0.9033	0.7427	0.5987	0.9722
0.3351	0.3713	0.6611	0.7779	0.4252	0.1199	0.7350	0.4654	0.0272	0.1432
0.7107	0.8023	0.0240	0.7342	0.3833	0.8798	0.2109	0.8004	0.6497	0.6482
0.3132	0.9359	0.9178	0.8146	0.9201	0.7450	0.7597	0.0066	0.6152	0.5746
0.3406	0.6117	0.0866	0.3102	0.6546	0.1952	0.4959	0.3936	0.0975	0.9057
0.8883	0.7168	0.4101	0.7722	0.9254	0.5494	0.5201	0.3005	0.7212	0.1555
0.3174	0.2745	0.0627	0.2562	0.8913	0.1691	0.7973	0.9940	0.2619	0.0807
0.6661	0.5555	0.1374	0.5806	0.3674	0.1087	0.7274	0.3998	0.1283	0.2106
0.1444	0.3496	0.5687	0.3421	0.4247	0.3843	0.1366	0.7261	0.6992	0.2133
0.8975	0.0847	0.5459	0.3683	0.9580	0.4925	0.0560	0.1314	0.3064	0.9819
0.6430	0.2311	0.3493	0.0558	0.1280	0.7122	0.9276	0.7661	0.1317	0.8853
0.0922	0.5116	0.3036	0.7632	0.4203	0.2139	0.4209	0.8898	0.1540	0.0254
0.8877	0.9673	0.9432	0.2279	0.6657	0.1889	0.4720	0.4762	0.1682	0.6831
0.7524	0.0439	0.1473	0.9748	0.3641	0.2271	0.1076	0.8710	0.4238	0.5629
0.2761	0.6761	0.5637	0.0186	0.6594	0.1437	0.7010	0.8079	0.2210	0.0712
0.8802	0.9894	0.7088	0.9424	0.9680	0.5062	0.1633	0.5265	0.4839	0.8199
0.6401	0.8371	0.3464	0.7966	0.1755	0.3598	0.8163	0.0022	0.5277	0.9528
0.4186	0.0608	0.7251	0.3283	0.1249	0.2348	0.9521	0.5198	0.5752	0.8812
0.8039	0.2421	0.6239	0.9417	0.4421	0.5501	0.9877	0.1221	0.6815	0.7026
0.2791	0.9172	0.5405	0.6377	0.2059	0.1376	0.2844	0.9654	0.2178	0.0953
0.4957	0.8845	0.3812	0.1030	0.1998	0.9290	0.7644	0.4445	0.5787	0.9512
0.1135	0.4721	0.3046	0.2476	0.1003	0.9870	0.0234	0.2329	0.9244	0.5591
0.0194	0.5700	0.5492	0.9432	0.5940	0.1602	0.3546	0.2459	0.1872	0.9023
0.4869	0.0017	0.7758	0.6244	0.6867	0.8136	0.5773	0.0965	0.8770	0.7135
0.5920	0.5290	0.2926	0.9003	0.0143	0.4639	0.4308	0.0112	0.0447	0.4649
0.6065	0.5822	0.1324	0.5127	0.3921	0.8543	0.1818	0.5114	0.7224	0.5816
0.7533	0.8123	0.9481	0.9981	0.7880	0.1621	0.6166	0.5982	0.8910	0.9807
0.2638	0.8886	0.7013	0.3756	0.9956	0.7665	0.3807	0.7984	0.1428	0.6817
0.7544	0.7510	0.7687	0.2375	0.1319	0.4461	0.3120	0.3880	0.3414	0.8292
0.1455	0.8863	0.0082	0.8685	0.3319	0.1423	0.6087	0.5182	0.3587	0.1436
0.3308	0.2624	0.1319	0.5980	0.2720	0.6444	0.0118	0.9528	0.0072	0.6898
0.1702	0.4468	0.0569	0.6276	0.0517	0.8524	0.2858	0.8166	0.2192	0.0630
0.7662	0.2828	0.3662	0.1826	0.1339	0.7752	0.7755	0.2734	0.9707	0.7449
0.0069	0.4177	0.2424	0.1537	0.0950	0.2512	0.3258	0.5203	0.0368	0.6226
0.6542	0.1082	0.8533	0.5364	0.5130	0.6625	0.0027	0.0355	0.0182	0.6020
0.4305	0.1795	0.8061	0.0725	0.0334	0.7746	0.4686	0.7681	0.8220	0.0117
0.2628	0.9252	0.5616	0.6698	0.1282	0.3980	0.1727	0.0389	0.5409	0.2194
0.6724	0.2204	0.2376	0.5548	0.9381	0.9614	0.3399	0.4544	0.0752	0.6768
0.9095	0.3114	0.6688	0.8188	0.4674	0.4303	0.7019	0.2473	0.5065	0.6139
0.4209	0.7589	0.5302	0.1737	0.9292	0.4305	0.6465	0.2700	0.7912	0.9329
0.2513	0.9890	0.4266	0.4722	0.8303	0.0620	0.5774	0.5141	0.4107	0.6335
0.6286	0.9474	0.6961	0.9850	0.0631	0.8433	0.4122	0.6189	0.8329	0.4673
0.8985	0.6109	0.9278	0.6979	0.4743	0.6362	0.9225	0.5115	0.6121	0.5757
0.7827	0.6864	0.4476	0.1076	0.7137	0.3848	0.6607	0.1935	0.3300	0.7679
0.2551	0.8612	0.9289	0.2995	0.2709	0.1945	0.1488	0.8969	0.9592	0.9325
0.7938	0.5822	0.4512	0.5882	0.1048	0.7927	0.4529	0.4898	0.2603	0.0058
0.9959	0.6521	0.3857	0.8339	0.7765	0.8851	0.8543	0.2468	0.1140	0.0443
0.1610	0.0775	0.0587	0.8301	0.1482	0.4671	0.6829	0.0425	0.8677	0.4047
0.0832	0.6966	0.8583	0.0211	0.1278	0.9066	0.1201	0.7888	0.4797	0.9425
0.5681	0.2877	0.9251	0.3677	0.2449	0.6909	0.5410	0.6625	0.0753	0.6276
0.7314	0.2407	0.4417	0.5791	0.6638	0.2641	0.3648	0.4648	0.1376	0.1631
0.5676	0.5729	0.4154	0.2679	0.2064	0.4940	0.0479	0.4578	0.5481	0.2127
0.2250	0.2340	0.3772	0.0128	0.6832	0.1221	0.4115	0.3546	0.7003	0.8122
0.5095	0.3781	0.2104	0.9401	0.9497	0.1898	0.5685	0.9182	0.5634	0.5889
0.9965	0.7215	0.0027	0.3890	0.2431	0.0343	0.9242	0.9926	0.4869	0.6651
0.3696	0.3722	0.0152	0.6349	0.1255	0.1177	0.7097	0.8463	0.3428	0.7030
0.8698	0.7377	0.1965	0.6304	0.4048	0.8312	0.8688	0.6081	0.9273	0.5790
0.6348	0.4166	0.7773	0.4144	0.3334	0.6220	0.5099	0.4150	0.0042	0.7894
0.8767	0.4826	0.9714	0.3566	0.8329	0.4473	0.1569	0.8206	0.6008	0.0023
0.9021	0.3955	0.3214	0.8737	0.0817	0.7978	0.3247	0.1340	0.7892	0.3136
0.5512	0.0639	0.3762	0.8068	0.1542	0.4695	0.1263	0.8218	0.8157	0.8605
0.3450	0.4385	0.8056	0.3960	0.1469	0.0361	0.3171	0.0045	0.7216	0.6205
0.1086	0.5837	0.3593	0.8729	0.9829	0.6865	0.0168	0.5748	0.1361	0.5997
0.7071	0.5675	0.9070	0.2220	0.4910	0.8993	0.9575	0.6459	0.3544	0.3197
0.4165	0.8524	0.7516	0.7750	0.0178	0.4222	0.0954	0.0624	0.7630	0.6709
0.9763	0.2982	0.1415	0.1151	0.3904	0.3569	0.4386	0.6733	0.7602	0.9374
0.1617	0.5108	0.0252	0.4119	0.1182	0.9332	0.5887	0.1151	0.1737	0.2337
0.3967	0.2282	0.2248	0.9037	0.9351	0.9154	0.4140	0.1092	0.4228	0.8684
0.1218	0.8424	0.9835	0.9154	0.7643	0.6523	0.0778	0.8509	0.9291	0.3626
0.9758	0.1425	0.8804	0.6811	0.5523	0.6704	0.9642	0.1090	0.1852	0.1568
0.9458	0.0546	0.0387	0.4413	0.8091	0.5585	0.5131	0.2574	0.0512	0.5364
0.1409	0.6681	0.0014	0.9458	0.7123	0.8150	0.1979	0.7826	0.9099	0.1393
0.3510	0.3143	0.2344	0.7286	0.9268	0.4554	0.5035	0.9476	0.8809	0.6921
0.7026	0.0079	0.5726	0.4613	0.4720	0.6339	0.3943	0.3923	0.0091	0.4800
0.1424	0.3143	0.6680	0.4568	0.6657	0.4394	0.0380	0.6213	0.8194	0.6243
0.7814	0.7877	0.2572	0.1194	0.0128	0.5152	0.0925	0.7100	0.5001	0.6296
0.9602	0.6562	0.4694	0.9334	0.5097	0.3379	0.2946	0.2623	0.8614	0.0118
0.8531	0.5433	0.0569	0.5850	0.8285	0.0113	0.0347	0.8128	0.7420	0.2399
0.1624	0.8271	0.9935	0.1430	0.8571	0.4003	0.6940	0.6031	0.3250	0.8524
0.5697	0.8836	0.9505	0.0065	0.7201	0.4794	0.3685	0.0997	0.5105	0.5640
0.7479	0.0550	0.3813	0.6888	0.3206	0.0213	0.8531	0.8894	0.6850	0.5867
0.5120	0.8576	0.9165	0.5719	0.2534	0.3334	0.0161	0.8105	0.5673	0.3745
0.7278	0.8213	0.1461	0.6581	0.2564	0.7795	0.5955	0.4732	0.9169	0.6931
0.5303	0.5580	0.2474	0.1910	0.8361	0.4393	0.6152	0.8278	0.3789	0.4302
0.8491	0.3131	0.9422	0.9423	0.9276	0.5709	0.6746	0.2684	0.2560	0.0349
0.8283	0.4925	0.5612	0.0866	0.0695	0.6828	0.9385	0.0426	0.1429	0.0235
0.0789	0.5960	0.1704	0.0442	0.2096	0.1202	0.3662	0.5986	0.7789	0.7398
0.4490	0.7540	0.4160	0.5752	0.5327	0.2433	0.1981	0.0674	0.7769	0.6386
0.7546	0.7895	0.5788	0.9020	0.2412	0.6497	0.5862	0.4686	0.7140	0.8949
0.3156	0.5203	0.9349	0.8174	0.6539	0.6038	0.1407	0.5744	0.0265	0.2520
0.8060	0.0244	0.5128	0.7625	0.9309	0.9876	0.6900	0.7911	0.8863	0.8362
0.4864	0.9159	0.3463	0.8215	0.8268	0.8285	0.3406	0.0429	0.3487	0.3079
0.9561	0.4664	0.9732	0.6346	0.7214	0.8976	0.6099	0.5996	0.2031	0.3165
0.7783	0.7660	0.8472	0.4797	0.4262	0.1385	0.5951	0.1960	0.7268	0.8975
0.3068	0.1832	0.1352	0.3536	0.5215	0.9097	0.4866	0.7793	0.5879	0.3300
0.4159	0.2742	0.6944	0.9185	0.8815	0.3189	0.8313	0.9081	0.0737	0.1752
0.2153	0.1407	0.4889	0.7882	0.2094	0.4348	0.4510	0.3462	0.2665	0.8774
0.8622	0.1555	0.9308	0.9454	0.4620	0.9859	0.4270	0.8637	0.3788	0.5426
0.8683	0.1059	0.2529	0.2221	0.6147	0.4438	0.7128	0.8068	0.8136	0.4516
0.4871	0.2557	0.6523	0.8723	0.9320	0.2476	0.3557	0.7505	0.2555	0.6308
0.4587	0.7401	0.2214	0.4394	0.3852	0.4913	0.6115	0.6287	0.8657	0.5247
0.2303	0.1881	0.2229	0.4969	0.7310	0.7877	0.0590	0.2662	0.0452	0.6131
0.3736	0.6624	0.6979	0.5475	0.6450	0.3682	0.7875	0.3544	0.9055	0.8187
0.9142	0.0191	0.3421	0.5236	0.8358	0.9048	0.4537	0.7207	0.1347	0.8788
0.2968	0.7649	0.6740	0.0666	0.8493	0.1604	0.1278	0.3881	0.0256	0.6408
0.3636	0.5340	0.3730	0.2055	0.9604	0.5380	0.9810	0.5163	0.6417	0.6000
0.6345	0.5623	0.9077	0.3188	0.7430	0.9985	0.6434	0.9883	0.0760	0.0642
0.9889	0.1144	0.8359	0.4880	0.2493	0.8101	0.1012	0.2852	0.1272	0.2219
0.1690	0.8541	0.0587	0.6471	0.8296	0.2776	0.9347	0.4961	0.1036	0.2356
0.9870	0.7573	0.4744	0.4357	0.1229	0.1191	0.1442	0.9670	0.4879	0.4079
0.3478	0.4843	0.5376	0.4949	0.2546	0.6288	0.4017	0.3320	0.4888	0.5912
0.8192	0.2688	0.8001	0.2236	0.4278	0.3107	0.9173	0.6064	0.6878	0.4718
0.1129	0.4768	0.2220	0.8800	0.5136	0.4246	0.8532	0.7904	0.6844	0.2622
0.1197	0.1630	0.5215	0.4741	0.5506	0.9611	0.9810	0.1532	0.4830	0.8269
0.6781	0.3297	0.7002	0.2898	0.8859	0.0982	0.6740	0.1649	0.9666	0.4509
0.6923	0.2964	0.7650	0.2214	0.6517	0.3034	0.9962	0.0458	0.7981	0.4842
0.1590	0.7487	0.1953	0.5341	0.0056	0.0585	0.2040	0.2348	0.0993	0.0587
0.7514	0.7705	0.4917	0.2831	0.6727	0.8271	0.0495	0.8581	0.9071	0.1308
0.4640	0.6016	0.8276	0.5824	0.4721	0.4824	0.4873	0.6441	0.3230	0.3473
0.0630	0.1334	0.0192	0.3223	0.2773	0.0829	0.3645	0.7933	0.0800	0.8192
0.3499	0.3738	0.3710	0.9201	0.9084	0.7651	0.0457	0.2043	0.5708	0.9145
0.1429	0.4108	0.0523	0.3798	0.3789	0.7237	0.3029	0.3040	0.8461	0.7996
0.0509	0.9086	0.1602	0.4522	0.3729	0.9098	0.8349	0.6525	0.3195	0.7656
0.1671	0.9987	0.1296	0.1583	0.4125	0.3138	0.0632	0.6207	0.5341	0.5260
0.3853	0.7103	0.3036	0.4885	0.5307	0.6384	0.0379	0.8954	0.9822	0.7617
0.7519	0.9489	0.8930	0.8402	0.0077	0.9359	0.9838	0.4697	0.2433	0.3670
0.7476	0.5939	0.8601	0.8390	0.4913	0.5033	0.8527	0.2713	0.2474	0.2262
0.2593	0.6782	0.0851	0.7191	0.2174	0.1288	0.8544	0.7613	0.9027	0.0535
0.8912	0.9620	0.1347	0.5523	0.7186	0.7839	0.9301	0.8610	0.2722	0.9913
0.7838	0.6322	0.6823	0.4278	0.9601	0.1870	0.1444	0.5311	0.5745	0.3934
0.9084	0.4890	0.7490	0.3282	0.9187	0.4462	0.6192	0.3779	0.1349	0.6640
0.4772	0.9359	0.0671	0.0430	0.8305	0.3512	0.5535	0.9130	0.6580	0.2855
0.3144	0.4954	0.6444	0.1346	0.3132	0.9483	0.6742	0.6709	0.4541	0.3952
0.3674	0.5623	0.6501	0.8478	0.9370	0.9245	0.7903	0.4279	0.1496	0.5632
0.6402	0.7928	0.6718	0.0613	0.2037	0.1739	0.5819	0.3683	0.5794	0.9315
0.3285	0.0484	0.8432	0.0341	0.9189	0.8424	0.9864	0.3675	0.6161	0.7002
0.4424	0.2804	0.9269	0.9411	0.2323	0.2726	0.1632	0.6968	0.2609	0.2318
0.3558	0.2933	0.7944	0.1256	0.8034	0.7296	0.6507	0.5551	0.0374	0.9076
0.1346	0.0754	0.4847	0.7703	0.2474	0.6906	0.6077	0.0047	0.2040	0.4288
0.8055	0.4654	0.7872	0.4029	0.8548	0.9746	0.5715	0.2647	0.1742	0.6560
0.5476	0.4569	0.6912	0.4580	0.1776	0.1715	0.5946	0.0222	0.4142	0.4183
0.7521	0.5542	0.7134	0.1112	0.0760	0.8525	0.5723	0.5793	0.6172	0.1522
0.6245	0.4068	0.6684	0.9385	0.8226	0.0099	0.6591	0.3884	0.7401	0.8564
0.1224	0.5945	0.5235	0.7333	0.5155	0.2286	0.5265	0.9708	0.1747	0.8017
0.1567	0.0263	0.1871	0.1746	0.9664	0.3372	0.4583	0.4781	0.5192	0.8461
0.7602	0.0965	0.0626	0.1075	0.0371	0.8728	0.5393	0.3801	0.7541	0.1899
0.9668	0.6115	0.5667	0.0857	0.7183	0.7223	0.0944	0.0574	0.7339	0.0948
0.0792	0.7118	0.1967	0.6735	0.7098	0.9166	0.7006	0.5827	0.3934	0.6110
0.4457	0.6680	0.7555	0.9308	0.4892	0.8681	0.1502	0.8025	0.5838	0.8232
0.4605	0.6671	0.6367	0.6250	0.4722	0.4843	0.3176	0.1165	0.6001	0.6782
0.8490	0.6465	0.2495	0.1776	0.5090	0.6853	0.5940	0.2090	0.8790	0.2083
0.0496	0.9968	0.3659	0.2531	0.2286	0.0291	0.0314	0.5569	0.6523	0.0435
0.2592	0.6803	0.0049	0.3898	0.2911	0.5231	0.2102	0.9264	0.1637	0.6399
0.1110	0.1056	0.0769	0.2598	0.0338	0.4054	0.7248	0.4182	0.0195	0.7621
0.6211	0.1057	0.0014	0.1619	0.9499	0.8410	0.7110	0.0472	0.9729	0.5736
