# Supplementary material for: QoS-aware service composition based on context-free grammar and skyline in service function chaining using genetic algorithm
Source: PeerJ Comput Sci. 2021 Jul 26;7:e603. doi: 10.7717/peerj-cs.603 (PMC8323722; doi:10.7717/peerj-cs.603)
Supplement: Supplemental Information 2 [file peerj-cs-07-603-s002.zip › data/randdataset-1.1.0/src/rand.bat]

randdataset -i -d 10 -n 1000> mydataIndependent.csv
randdataset -c -d 10 -n 1000> mydataCorrelated.csv
randdataset -a -d 10 -n 1000> mydataAntiCorrelated.csv

pause
