# Supplementary material for: QoS-aware service composition based on context-free grammar and skyline in service function chaining using genetic algorithm
Source: PeerJ Comput Sci. 2021 Jul 26;7:e603. doi: 10.7717/peerj-cs.603 (PMC8323722; doi:10.7717/peerj-cs.603)
Supplement: Supplemental Information 2 [file peerj-cs-07-603-s002.zip › data/skyAnti-grammar-n2.csv]

0.640167216	0.695970235	0.125646806	0.819178881	0.498477273	0.963272221	0.291923227	0.633702906	0.41905466	0.386622608	1	1	0.775059307	0.454998592	0.148320534	0.214882868	0.558527003	0.115238235	0.696096959	0.459186521	0.409773639	0.001041133	1	1	bng	wopt
0.098024096	0.842133984	0.146687101	0.158948046	0.568610836	0.354260074	0.873103659	0.080711541	0.654259755	0.382208936	2	2	0.663841287	0.921956099	0.21582669	0.444075786	0.740770755	0.571964533	0.209276431	0.020934857	0.937509356	0.00142836	2	2	olt	cache
0.147217956	0.595686551	0.054673669	0.397903598	0.678029998	0.712061133	0.287876205	0.265519364	0.787717363	0.715688098	3	3	0.655064213	0.851818924	0.105539256	0.849300183	0.278424499	0.685494124	0.031324245	0.744450247	0.998198807	0.002036554	3	3	olt	dpi
0.110421482	0.609459499	0.342102854	0.691509853	0.328797391	0.469170025	0.473327982	0.081121744	0.617359617	0.818188948	4	1	0.729475879	0.612193631	0.29426558	0.556777171	0.354519037	0.735925209	0.56803364	0.177699924	0.860701817	0.002194563	4	1	olt	vopt
0.225716641	0.945687862	0.109585443	0.523461115	0.666183102	0.902877296	0.538836741	0.486619909	0.443206377	0.218481052	5	2	0.875330391	0.118011731	0.147083514	0.881217363	0.631526791	0.118400738	0.154785851	0.878001572	0.442132292	0.002372942	5	2	olt	hhe
0.066409337	0.715452611	0.082429149	0.403427632	0.838612442	0.412913047	0.601868533	0.618370143	0.94078391	0.386263548	6	3	0.982827293	0.667301762	0.47313003	0.48486118	0.593522723	0.836682606	0.029664296	0.571954367	0.72609885	0.002696785	6	3	olt	lb
0.464731306	0.552582215	0.130976526	0.458621079	0.187489573	0.86779652	0.093738231	0.308986069	0.903618711	0.327893682	7	1	0.302351624	0.534610414	0.308567	0.185869941	0.709748137	0.463121008	0.096338329	0.859294615	0.659949638	0.002805726	7	1	olt	prx
0.027836402	0.361364501	0.717590736	0.862205577	0.577477096	0.410109227	0.303809496	0.875654291	0.419715451	0.94756374	8	2	0.381732594	0.870727078	0.200919488	0.617193477	0.886880823	0.61272542	0.513998542	0.584112669	0.636010871	0.003236601	8	2	olt	av
0.535844351	0.161828344	0.518237198	0.46301086	0.454307487	0.844069728	0.000157462	0.121317577	0.974019105	0.617724769	9	3	0.331632716	0.678997887	0.573487035	0.203466339	0.981579564	0.095200481	0.895910614	0.454230464	0.979498655	0.00422668	9	3	olt	prx
0.451983304	0.695901388	0.541402745	0.067103257	0.206054056	0.725192185	0.038199222	0.28139535	0.934121174	0.282993967	10	1	0.748497984	0.270129945	0.139850765	0.272823192	0.750557525	0.704270658	0.205597656	0.831196483	0.397927114	0.005109246	10	1	olt	wopt
0.784604951	0.333879255	0.200417933	0.324690608	0.913276126	0.800331093	0.33969371	0.527925389	0.499636409	0.211353928	11	2	0.510877958	0.429565702	0.547434423	0.308537108	0.74571647	0.079119413	0.724632488	0.216682861	0.894557397	0.005788561	11	2	cmts	cache
0.444890564	0.842938623	0.112772184	0.675332298	0.544802934	0.908271162	0.20288603	0.262220027	0.954549507	0.604408358	12	3	0.655216212	0.389030683	0.628272427	0.812252777	0.593057657	0.325806714	0.006378471	0.396825035	0.780178178	0.006462583	12	3	cmts	dpi
0.03017433	0.441442336	0.57372506	0.874037388	0.341989504	0.664124217	0.414721611	0.211330388	0.077974433	0.879018285	13	1	0.506076165	0.835361751	0.092245446	0.105544681	0.886543653	0.356992324	0.656109951	0.607720312	0.661867195	0.0077291	13	1	cmts	vopt
0.509166583	0.403790759	0.608565695	0.150621859	0.306973819	0.981617002	0.200234375	0.00691964	0.825642214	0.75984035	14	2	0.901400088	0.226245397	0.909776402	0.477089276	0.322127462	0.783181185	0.820339941	0.008520633	0.676338623	0.008550336	14	2	cmts	hhe
0.511087487	0.862383175	0.621487536	0.440488314	0.335690488	0.797302611	0.706301308	0.110653882	0.944939334	0.103295737	15	3	0.1010737	0.766525559	0.497262341	0.064569309	0.682984099	0.964006584	0.41030776	0.331299351	0.540886289	0.009746059	15	3	cmts	lb
0.419094077	0.369621997	0.307286074	0.257125352	0.620260336	0.389565085	0.333537128	0.872000503	0.156996726	0.787462744	16	1	0.484799165	0.383148877	0.947714292	0.713419645	0.156609876	0.921938175	0.445336613	0.039391269	0.568970736	0.010165029	16	1	cmts	prx
0.69966922	0.596960968	0.787646985	0.185809618	0.296997306	0.914172902	0.072364606	0.311235813	0.433044501	0.443491861	17	2	0.623418992	0.74824356	0.56296469	0.228444061	0.700740095	0.420659051	0.060006397	0.631609244	0.206995837	0.010199424	17	2	cmts	av
0.526717412	0.312829141	0.112653041	0.787005725	0.444660326	0.452758065	0.260004892	0.405467271	0.543749655	0.576464519	18	3	0.415823194	0.965858065	0.069915557	0.619706766	0.887795084	0.835803859	0.179197639	0.253575243	0.751923465	0.010431748	18	3	cmts	prx
0.105702418	0.655351392	0.349484283	0.940629896	0.334325959	0.943272439	0.629332506	0.528509321	0.132302083	0.62349568	19	1	0.755920742	0.241611041	0.86187794	0.45476786	0.186161097	0.38837918	0.881999814	0.001823123	0.641536665	0.010979251	19	1	cmts	wopt
0.664940196	0.013832875	0.771725412	0.188983231	0.822151764	0.577336768	0.493405848	0.945858765	0.195960995	0.697456012	20	2	0.510594791	0.34950451	0.108238504	0.735632029	0.637800829	0.275774434	0.088723217	0.831348648	0.624017839	0.012369023	20	2	bng	wopt
0.581782191	0.339411566	0.449533823	0.028420094	0.486729611	0.839820496	0.576400164	0.634406457	0.630788539	0.331398325	21	3	0.587786611	0.342614059	0.525359233	0.375993114	0.692814266	0.801642361	0.127403112	0.495486009	0.865071405	0.012535559	21	3	olt	cache
0.463615845	0.428497239	0.669990546	0.468375897	0.352442186	0.319042487	0.528775669	0.07363536	0.275408677	0.752789006	22	1	0.600980413	0.611870965	0.284979198	0.393388374	0.466994496	0.920310107	0.536892575	0.284190874	0.671170463	0.012744575	22	1	olt	dpi
0.323195569	0.77467185	0.042306014	0.79113224	0.488983879	0.77366965	0.084034011	0.790828542	0.387700858	0.567854046	23	2	0.850082241	0.629406786	0.462103873	0.328985515	0.119822853	0.30315658	0.759776227	0.023039192	0.969700966	0.013023336	23	2	olt	vopt
0.442075991	0.435454886	0.191411477	0.626295073	0.957555435	0.502808523	0.229468187	0.26424364	0.409732183	0.740816764	24	3	0.999428262	0.108044608	0.993417682	0.515855122	0.315893392	0.711770706	0.070280575	0.553501876	0.915045585	0.013136086	24	3	olt	hhe
0.208812473	0.997868513	0.209653468	0.376866417	0.923541981	0.416741166	0.907476082	0.165515745	0.625597853	0.416741166	25	1	0.957706628	0.20203973	0.94948932	0.182893132	0.604904781	0.877838733	0.616240869	0.203097404	0.948892683	0.013719642	25	1	olt	lb
0.680926444	0.134002056	0.240223696	0.83478721	0.668703606	0.190542893	0.060910025	0.781404167	0.003334739	0.865140139	26	2	0.792876656	0.099526546	0.851829755	0.243958981	0.422413042	0.14290412	0.317610486	0.60275424	0.86612947	0.014631957	26	2	olt	prx
0.310180283	0.475705724	0.134071374	0.930032842	0.596470151	0.580213944	0.264092807	0.531699326	0.624071835	0.177308369	27	3	0.678013149	0.012252581	0.958724338	0.25382461	0.20560398	0.586112624	0.513855713	0.278922041	0.539940261	0.015855555	27	3	olt	av
0.860074287	0.630483884	0.513262382	0.012604034	0.582364512	0.588925012	0.441178207	0.423638357	0.8401488	0.66583468	28	1	0.88958722	0.158677781	0.319460341	0.489537834	0.736037191	0.693433061	0.012529795	0.635544559	0.676764337	0.017106632	28	1	olt	prx
0.220003329	0.488083921	0.133154079	0.77238228	0.957631139	0.326556133	0.201392775	0.780683178	0.497802765	0.462088227	29	2	0.834042826	0.099477981	0.657236671	0.543168184	0.883351797	0.674256414	0.406527414	0.265752416	0.563084904	0.017125362	29	2	olt	wopt
0.167055972	0.128466317	0.708101165	0.877409478	0.161829656	0.319773772	0.703816802	0.356023739	0.800564409	0.798741276	30	3	0.776833125	0.544333048	0.482592804	0.419553677	0.180443728	0.972646971	0.109755623	0.508887971	0.716738133	0.017159689	30	3	cmts	cache
0.974239514	0.027418637	0.742860611	0.709399907	0.648888699	0.211425908	0.583962167	0.217782909	0.908993802	0.617289879	31	1	0.272014808	0.782845827	0.902065816	0.464765329	0.129799597	0.883946545	0.153697772	0.339013974	0.985468642	0.01756245	31	1	cmts	dpi
0.655064213	0.851818924	0.105539256	0.849300183	0.278424499	0.685494124	0.031324245	0.744450247	0.998198807	0.002036554	32	2	0.483765353	0.786823929	0.349368157	0.107194997	0.931497798	0.017880895	0.138205762	0.620357316	0.777605908	0.017648508	32	2	cmts	vopt
0.263483524	0.341380839	0.373644692	0.54899652	0.643964948	0.520157939	0.671670979	0.086667669	0.983260239	0.092413286	33	3	0.620607765	0.809051367	0.255380848	0.099550011	0.306217635	0.733735703	0.573632001	0.073809866	0.726476982	0.018674475	33	3	cmts	hhe
0.372730553	0.482581967	0.198366251	0.312732479	0.633501872	0.549869018	0.248437173	0.124007804	0.946329543	0.587374613	34	1	0.896424639	0.549324929	0.05256074	0.578710397	0.116263684	0.946725951	0.213509445	0.260402249	0.597405546	0.0192245	34	1	cmts	lb
0.834423416	0.263526437	0.756264574	0.018570208	0.791242645	0.450432785	0.775139015	0.575860031	0.107976899	0.931950507	35	2	0.711904595	0.539764368	0.460376013	0.303128181	0.419039709	0.19823023	0.518190214	0.471587778	0.997096783	0.019266682	35	2	cmts	prx
0.249480068	0.123798517	0.536168298	0.793311876	0.391335273	0.281681404	0.396093947	0.743156033	0.361119151	0.906906978	36	3	0.332934809	0.598375089	0.569273363	0.194144278	0.618619768	0.802026921	0.780516949	0.355951081	0.792989118	0.019473668	36	3	cmts	av
0.834774097	0.316925548	0.038731259	0.674730005	0.230401711	0.35270011	0.825359738	0.445460959	0.333165316	0.767755633	37	1	0.724503366	0.206925279	0.368493537	0.358251191	0.3790619	0.556822302	0.45233407	0.482599252	0.902182265	0.01990058	37	1	cmts	prx
0.376477132	0.62452718	0.283855973	0.916010566	0.435207564	0.68250577	0.05572974	0.630339498	0.967338246	0.290391216	38	2	0.420509943	0.481674523	0.669314078	0.12657171	0.840011072	0.384468998	0.780974676	0.211339793	0.59314165	0.020190116	38	2	cmts	wopt
0.029218765	0.650803166	0.235994063	0.636294702	0.285550797	0.72187327	0.125269072	0.071390668	0.993782312	0.140157464	39	3	0.743354616	0.608279651	0.765965503	0.286413958	0.620677266	0.499652931	0.675226771	0.108390113	0.83533311	0.020603194	39	3	bng	wopt
0.823521416	0.104401302	0.834714303	0.028887438	0.90833727	0.02867395	0.961617852	0.565902026	0.690152221	0.057098393	40	1	0.137048044	0.324364876	0.646314866	0.438686884	0.212079204	0.875742089	0.638978834	0.378902139	0.603342949	0.021760081	40	1	olt	cache
0.613870679	0.049539645	0.56479732	0.086086317	0.393910119	0.766434134	0.375989647	0.386978854	0.771928737	0.119860484	41	2	0.353746517	0.712958354	0.793997722	0.128509956	0.581545373	0.672534075	0.231028982	0.234627097	0.734192685	0.022747175	41	2	olt	dpi
0.133739986	0.332362582	0.267523333	0.703302061	0.679453473	0.350978934	0.710499998	0.357078391	0.805258384	0.395843185	42	3	0.629016538	0.713364755	0.577623603	0.468106095	0.569864648	0.960461774	0.311899686	0.828208096	0.489355357	0.022871872	42	3	olt	vopt
0.172262476	0.193403972	0.393279543	0.698469522	0.412427617	0.390078838	0.994534686	0.201209198	0.823718142	0.320505631	43	1	0.575597615	0.670926719	0.055718636	0.341544327	0.696354997	0.217150487	0.47334577	0.644097731	0.714995217	0.023448428	43	1	olt	hhe
0.499346175	0.436939733	0.00198738	0.725691205	0.666529465	0.490504361	0.080319903	0.375695976	0.25491193	0.898038979	44	2	0.572144539	0.643542843	0.423494319	0.209168158	0.701842709	0.254395834	0.206726966	0.274529106	0.990480855	0.024241299	44	2	olt	lb
0.491733783	0.476962609	0.479875235	0.903922355	0.631721864	0.926963306	0.135639265	0.670106112	0.732415501	0.290034442	45	3	0.945115711	0.30965815	0.474418585	0.14890314	0.506461978	0.649670839	0.453913204	0.448771913	0.93483313	0.02548227	45	3	olt	prx
0.266481299	0.21362224	0.681073277	0.903398935	0.583919234	0.632297751	0.032415486	0.67174354	0.515888717	0.853148799	46	1	0.993334515	0.134796032	0.671435246	0.259740013	0.945096268	0.278276982	0.862973888	0.030224661	0.867909055	0.026011714	46	1	olt	av
0.242951442	0.352043442	0.342046265	0.357455448	0.619637048	0.577167838	0.03243445	0.644442074	0.317992908	0.618810214	47	2	0.43531835	0.409662555	0.76881378	0.050900054	0.860074252	0.324502061	0.72007375	0.550918935	0.954623929	0.026141315	47	2	olt	prx
0.037845617	0.543156525	0.983403622	0.126039222	0.486984167	0.626033281	0.96664203	0.149499442	0.458597601	0.700409087	48	3	0.449749103	0.753441453	0.06542048	0.431876114	0.756172873	0.682721424	0.20543545	0.646381661	0.846547251	0.026408676	48	3	olt	wopt
0.641811094	0.394145923	0.398784051	0.515035603	0.173441565	0.87295802	0.661584164	0.010401883	0.690145267	0.08547988	49	1	0.95775362	0.356342272	0.787831499	0.289361112	0.277838082	0.3303445	0.607691913	0.725334671	0.990761709	0.026800641	49	1	cmts	cache
0.289615369	0.663248855	0.044057828	0.883416489	0.541231173	0.669094013	0.060832215	0.348280058	0.756680059	0.75582764	50	2	0.749755601	0.909809194	0.034699849	0.169934351	0.663184247	0.709306391	0.752769348	0.320828517	0.821494594	0.027460947	50	2	cmts	dpi
0.609544732	0.336913566	0.421874428	0.392914795	0.585204593	0.88336454	0.871910357	0.126145793	0.867182805	0.47901027	51	3	0.45180223	0.439465782	0.306739437	0.241137205	0.726824314	0.19921634	0.406053608	0.432110031	0.546666056	0.02782042	51	3	cmts	vopt
0.788850064	0.012489246	0.248278325	0.396121711	0.928329738	0.544190382	0.40392221	0.436898325	0.458046969	0.396572281	52	1	0.544959107	0.642038456	0.802946735	0.60231608	0.595428493	0.757286784	0.03990899	0.366059977	0.755713327	0.029429171	52	1	cmts	hhe
0.104670193	0.48143821	0.866276038	0.42101236	0.538708736	0.195867432	0.230548072	0.507853577	0.842652993	0.385773256	53	2	0.728685191	0.830819172	0.107882394	0.13967227	0.78791827	0.129924404	0.332520569	0.458008278	0.668371873	0.030028059	53	2	cmts	lb
0.007671251	0.997754206	0.349745879	0.678256504	0.558322165	0.516440332	0.135785636	0.133257258	0.842422579	0.906970574	54	3	0.938482851	0.639757706	0.011946131	0.593669505	0.142447905	0.736850566	0.342613878	0.966860302	0.307652398	0.030174402	54	3	cmts	prx
0.134409445	0.426080226	0.348760181	0.729123182	0.26641272	0.653496866	0.273940402	0.445732852	0.458476141	0.66820273	55	1	0.718606116	0.044829423	0.44825021	0.901562989	0.21014801	0.611103545	0.545862427	0.320585404	0.976811854	0.030507486	55	1	cmts	av
0.690395841	0.424141649	0.080675536	0.523740154	0.702294323	0.607696258	0.640006792	0.603388186	0.934494237	0.591899996	56	2	0.788234797	0.080198411	0.248512572	0.240265343	0.929875063	0.439070687	0.357800137	0.354006412	0.392014355	0.030550092	56	2	cmts	prx
0.125208268	0.707237089	0.405516931	0.574793695	0.091145797	0.68316665	0.174356746	0.910296435	0.29479291	0.619044119	57	3	0.783031207	0.584541194	0.841323242	0.443907818	0.945332009	0.230153282	0.50184129	0.471261022	0.971302186	0.031227871	57	3	cmts	wopt
0.938482851	0.639757706	0.011946131	0.593669505	0.142447905	0.736850566	0.342613878	0.966860302	0.307652398	0.030174402	58	1	0.988398471	0.184655667	0.195909844	0.654691261	0.939630368	0.253125528	0.920345431	0.294418634	0.98461929	0.031543274	58	1	bng	wopt
0.348700984	0.67125013	0.623232834	0.042482735	0.814661042	0.796713777	0.356086116	0.394990437	0.55484372	0.831214887	59	2	0.378627646	0.560645658	0.871384589	0.248218583	0.876087274	0.697626421	0.201915226	0.431562993	0.761956735	0.033100906	59	2	olt	cache
0.075352721	0.392680811	0.750492264	0.176821641	0.406956797	0.749710732	0.111615811	0.630136318	0.522467244	0.451842792	60	3	0.534314857	0.614482682	0.461874052	0.608318111	0.370456597	0.815782896	0.206513111	0.088903333	0.919984023	0.033621056	60	3	olt	dpi
0.82248805	0.098974515	0.858126508	0.52989455	0.651517392	0.427676172	0.324841314	0.162648168	0.823133887	0.110276661	61	1	0.067808075	0.534930373	0.543950038	0.850886295	0.485041187	0.508567257	0.133247485	0.475941228	0.750920571	0.03368323	61	1	olt	vopt
0.668439943	0.714944447	0.429386337	0.145716734	0.880792149	0.179867249	0.316443081	0.744085171	0.099920421	0.11767764	62	2	0.81038672	0.402515662	0.411023526	0.355570483	0.140012604	0.858192814	0.052731033	0.368256316	0.715230311	0.034550538	62	2	olt	hhe
0.311329679	0.727600848	0.121548721	0.514027374	0.387516054	0.879833806	0.261731651	0.529040982	0.603270276	0.244649128	63	3	0.51250703	0.442096153	0.48096441	0.397688261	0.758702929	0.692620838	0.732336689	0.346741784	0.561213436	0.034615149	63	3	olt	lb
0.241541959	0.133349064	0.558049552	0.257583574	0.846547177	0.430672092	0.503915388	0.114315361	0.513369381	0.520057577	64	1	0.915338879	0.149652206	0.229236935	0.622962508	0.8466215	0.688821625	0.074146455	0.90072006	0.659643535	0.034904901	64	1	olt	prx
0.851108905	0.493011495	0.311679476	0.388688147	0.333548237	0.858909046	0.186990667	0.043921888	0.641639648	0.537543213	65	2	0.303514098	0.588620218	0.62726647	0.480032652	0.702638662	0.647999823	0.088139258	0.591950757	0.850712615	0.034970657	65	2	olt	av
0.861282501	0.383153705	0.094475019	0.372151816	0.710550577	0.933943329	0.116992622	0.224412164	0.426979911	0.924150438	66	3	0.603438589	0.395570799	0.361088594	0.339361652	0.466083039	0.84240629	0.256352121	0.402421379	0.993978942	0.035385106	66	3	olt	prx
0.040127209	0.606486482	0.202307505	0.410658922	0.263376442	0.526038272	0.482047321	0.144654166	0.451718758	0.841339056	67	1	0.488820284	0.334417107	0.629214594	0.196289686	0.174665091	0.759624403	0.25647687	0.424990795	0.87273963	0.03574808	67	1	olt	wopt
0.993334515	0.134796032	0.671435246	0.259740013	0.945096268	0.278276982	0.862973888	0.030224661	0.867909055	0.026011714	68	2	0.46434011	0.685973011	0.026601016	0.513813066	0.70454394	0.714824807	0.817217484	0.310156824	0.858192382	0.036228186	68	2	cmts	cache
0.145195154	0.313191431	0.389954735	0.701793195	0.365515806	0.365971543	0.088370371	0.453758001	0.914935979	0.927924501	69	3	0.983235222	0.270148337	0.368603569	0.623549284	0.992316744	0.413463405	0.119250918	0.881637495	0.588059272	0.036335179	69	3	cmts	dpi
0.131741855	0.634862446	0.85469523	0.022638989	0.377276032	0.880396623	0.356666709	0.669693408	0.383211758	0.752371747	70	1	0.283621102	0.723537751	0.11652609	0.341350108	0.602330574	0.79540232	0.631656593	0.215896987	0.573769353	0.036617965	70	1	cmts	vopt
0.02031726	0.666879731	0.090545293	0.784801287	0.65761856	0.595626031	0.669986899	0.165690495	0.416104113	0.874788496	71	2	0.484210061	0.172770284	0.948365208	0.493652832	0.68991941	0.57371609	0.158205524	0.798196525	0.956234184	0.036679914	71	2	cmts	hhe
0.695242334	0.43119682	0.947303659	0.431878633	0.9823384	0.306215102	0.289799123	0.392962798	0.977460808	0.249257424	72	3	0.619861746	0.769676391	0.653095482	0.33979889	0.153187665	0.999158552	0.184026703	0.24409858	0.784803874	0.036869589	72	3	cmts	lb
0.790642297	0.633849307	0.051070541	0.387771419	0.799825287	0.295993996	0.089061882	0.130936315	0.890710648	0.2286958	73	1	0.812125671	0.002043001	0.696926801	0.163875005	0.815078136	0.087400882	0.854883695	0.33076838	0.517828146	0.037973449	73	1	cmts	prx
0.907501414	0.083209488	0.982608467	0.207662657	0.55958373	0.685980574	0.512674459	0.565443763	0.406845749	0.335626045	74	2	0.554939451	0.913427681	0.737003506	0.065173456	0.155794812	0.712226368	0.631680135	0.033661317	0.640879161	0.040697476	74	2	cmts	av
0.140025905	0.442075662	0.89446632	0.232242144	0.774354535	0.682084651	0.361580917	0.768185328	0.342831891	0.967665307	75	3	0.84520182	0.382107061	0.428195674	0.168268672	0.58580702	0.857575494	0.259700816	0.108396052	0.683386085	0.041019397	75	3	cmts	prx
0.362546703	0.543012714	0.168435914	0.460154871	0.958262009	0.619033621	0.460009404	0.461929565	0.550431517	0.182691652	76	1	0.72452227	0.91480583	0.392442642	0.393210029	0.486120702	0.69482155	0.012415535	0.80433052	0.879335496	0.041519399	76	1	cmts	wopt
0.562834954	0.245018782	0.852179384	0.491243994	0.834920343	0.395240574	0.167438254	0.159262918	0.581655258	0.360921197	77	2	0.748055419	0.550235157	0.314760584	0.094269664	0.932543531	0.779403985	0.235968786	0.403041029	0.980527256	0.041661726	77	2	bng	wopt
0.659486547	0.623645688	0.005177013	0.206003815	0.981995276	0.44128504	0.199927094	0.852407711	0.629781407	0.23320157	78	3	0.452164844	0.874069146	0.626493459	0.172309308	0.300150292	0.95975166	0.026309093	0.495485505	0.809829052	0.043625736	78	3	olt	cache
0.593993247	0.280620251	0.071975011	0.647623176	0.830010514	0.066125855	0.578775311	0.049489942	0.810336078	0.21952062	79	1	0.909053573	0.06608907	0.751534485	0.246499682	0.972557141	0.466675624	0.042925388	0.885133896	0.56867445	0.045193372	79	1	olt	dpi
0.66337555	0.767021124	0.068016719	0.621895631	0.766641569	0.717272333	0.066525611	0.683166622	0.710874123	0.49347055	80	2	0.606447455	0.579473112	0.031585671	0.317976124	0.421429152	0.657904226	0.631058332	0.112328871	0.804439133	0.046254576	80	2	olt	vopt
0.14638875	0.254167337	0.699226323	0.38149841	0.794619669	0.517286234	0.43820662	0.431939028	0.284785572	0.965044183	81	3	0.843228724	0.544868606	0.110931064	0.768047601	0.387832239	0.725788148	0.015069146	0.688047942	0.77301578	0.046554235	81	3	olt	hhe
0.482370015	0.395447367	0.643988139	0.274847745	0.502069346	0.857388857	0.635026772	0.605686786	0.704470835	0.618279727	82	1	0.751187387	0.21265631	0.839763207	0.10428378	0.86985751	0.51489342	0.189775829	0.149191198	0.832301582	0.047068811	82	1	olt	lb
0.507115053	0.381905774	0.360663131	0.489816403	0.489142429	0.035358641	0.650521614	0.02272788	0.497554616	0.654840036	83	2	0.591264368	0.391289186	0.457703968	0.25066403	0.405997274	0.808992792	0.573115258	0.593030557	0.891151014	0.047765501	83	2	olt	prx
0.454382935	0.158171212	0.685488564	0.887639484	0.658550043	0.459339399	0.227085662	0.117399396	0.82466159	0.939472335	84	3	0.475060529	0.66976055	0.041275016	0.547917514	0.995678374	0.254637767	0.117546268	0.737496135	0.853205064	0.047901008	84	3	olt	av
0.295698564	0.333594076	0.164200032	0.814656539	0.558474018	0.767647268	0.039986967	0.596397231	0.510993823	0.45680989	85	1	0.465269033	0.914041466	0.957277216	0.196855633	0.65767545	0.506247731	0.353413017	0.098864369	0.99980947	0.048153964	85	1	olt	prx
0.307101182	0.403081493	0.535013098	0.046433644	0.882624914	0.278588088	0.843064717	0.327211867	0.621792082	0.268560294	86	2	0.750198346	0.307474059	0.599783324	0.564850874	0.495122963	0.457998673	0.026562361	0.510274057	0.728279946	0.048206782	86	2	olt	wopt
0.661427225	0.766656789	0.50735348	0.805503913	0.812276113	0.515663688	0.64187963	0.0156124	0.498671172	0.710767537	87	3	0.778677152	0.028775523	0.851842389	0.214323685	0.472924953	0.483997853	0.510572813	0.339321306	0.864008562	0.048286253	87	3	cmts	cache
0.00474284	0.354137132	0.590430591	0.715502171	0.330710834	0.988313986	0.096387245	0.757202799	0.143391369	0.984313635	88	1	0.530987191	0.892565048	0.379723276	0.471966751	0.681126908	0.460931852	0.121216705	0.568381596	0.997855147	0.048321284	88	1	cmts	dpi
0.319621009	0.911444135	0.244900619	0.529108634	0.556191467	0.999397179	0.168415875	0.730744884	0.358377984	0.364082728	89	2	0.982037912	0.601138284	0.186502232	0.044389295	0.810108135	0.693220524	0.504072572	0.284491846	0.43192422	0.049008805	89	2	cmts	vopt
0.087806095	0.165816377	0.982444569	0.287969465	0.074105659	0.496709309	0.568006378	0.575158006	0.643029966	0.608176057	90	3	0.789503551	0.095128951	0.613730129	0.348607347	0.523557142	0.480302509	0.512196766	0.392202791	0.848747914	0.049091026	90	3	cmts	hhe
0.720091059	0.465732703	0.653083483	0.01425789	0.678203812	0.984365334	0.504645175	0.29109233	0.007076361	0.604405333	91	1	0.340977997	0.896657966	0.11714547	0.930692855	0.107974392	0.869435878	0.942018408	0.035362748	0.940475338	0.049279495	91	1	cmts	lb
0.438366852	0.130988142	0.600549036	0.549431058	0.361998471	0.423366878	0.156882551	0.683250143	0.605083912	0.44636326	92	2	0.771646097	0.583078731	0.824181828	0.188894782	0.078965047	0.834411359	0.31364074	0.426497508	0.985017811	0.049845587	92	2	cmts	prx
0.261269162	0.785957652	0.155757853	0.700522724	0.189678112	0.768252932	0.971471132	0.025123491	0.988403684	0.635412374	93	3	0.465729096	0.644832392	0.769345787	0.059100629	0.479304515	0.234629929	0.822408092	0.237713941	0.959142247	0.04993506	93	3	cmts	av
0.593385543	0.608984953	0.681584488	0.156097899	0.190410669	0.449076172	0.692972651	0.304974397	0.917918516	0.263395742	94	1	0.550000405	0.75511188	0.13073932	0.814358703	0.049253555	0.664416912	0.131395084	0.568361788	0.957343697	0.050194433	94	1	cmts	prx
0.743332975	0.372693903	0.397938092	0.685194036	0.776600924	0.251591105	0.867714586	0.041400578	0.650326666	0.845855837	95	2	0.631637846	0.52990944	0.008357571	0.756141689	0.36633783	0.537181795	0.417300689	0.943024297	0.377612799	0.050582329	95	2	cmts	wopt
0.977727653	0.326576203	0.022952987	0.521161855	0.600388085	0.334783019	0.437730719	0.742426911	0.491524517	0.29583689	96	3	0.555190214	0.876737727	0.565989844	0.112031966	0.979994833	0.638973518	0.059153988	0.462043399	0.992919923	0.051226599	96	3	bng	wopt
0.941354578	0.57211074	0.035478202	0.462387047	0.448633612	0.81964496	0.805063004	0.340787898	0.325184101	0.724668927	97	1	0.452156751	0.606919134	0.421911691	0.787070581	0.163254979	0.913446372	0.163764558	0.551584763	0.975764984	0.053125791	97	1	olt	cache
0.931307128	0.128228778	0.137391196	0.275878877	0.679776248	0.934010792	0.735621931	0.501244297	0.118856076	0.4794047	98	2	0.464582462	0.798062277	0.270155006	0.635864507	0.454658717	0.570295833	0.442486389	0.416252923	0.981336763	0.054351022	98	2	olt	dpi
0.011593345	0.885439488	0.576334795	0.485575699	0.94357223	0.4668892	0.205496457	0.380904027	0.85185835	0.722989709	99	3	0.457919035	0.298234855	0.38118287	0.781701772	0.171407393	0.406056701	0.493339793	0.322632885	0.96234764	0.055893428	99	3	olt	vopt
0.210048388	0.443724071	0.647888941	0.342992279	0.507857807	0.792218894	0.109839425	0.784144085	0.70304744	0.699474772	100	1	0.744721774	0.185379946	0.379773664	0.806039995	0.811842793	0.663871455	0.130851595	0.926044242	0.394968619	0.055983542	100	1	olt	hhe
0.006854761	0.437965215	0.425515029	0.866281969	0.55114044	0.778250046	0.318139769	0.865644277	0.238701511	0.536443147	101	2	0.959908245	0.063957566	0.473975425	0.846376695	0.577339528	0.329259752	0.742627237	0.299794906	0.793849826	0.056398677	101	2	olt	lb
0.711518222	0.921507366	0.074632206	0.749961231	0.475475834	0.937399845	0.185966401	0.939339364	0.078829673	0.182666323	102	3	0.953580969	0.064169607	0.553939261	0.574547028	0.512972013	0.304411479	0.033208299	0.818413881	0.195885516	0.056671359	102	3	olt	prx
0.43978785	0.04223594	0.902374481	0.055630625	0.938475508	0.331249775	0.971492232	0.280696587	0.793337043	0.432179903	103	1	0.671900084	0.091994902	0.380813827	0.485754916	0.748149624	0.595790503	0.303864493	0.877387556	0.373563963	0.056809266	103	1	olt	av
0.261922525	0.471449477	0.188787325	0.703279483	0.77829633	0.190779658	0.442782028	0.22470465	0.365053396	0.906469711	104	2	0.823521416	0.104401302	0.834714303	0.028887438	0.90833727	0.02867395	0.961617852	0.565902026	0.690152221	0.057098393	104	2	olt	prx
0.72452227	0.91480583	0.392442642	0.393210029	0.486120702	0.69482155	0.012415535	0.80433052	0.879335496	0.041519399	105	3	0.306774377	0.221444686	0.62007366	0.205333486	0.509241055	0.759626231	0.648170971	0.287186686	0.63519899	0.057478847	105	3	olt	wopt
0.31112577	0.661011613	0.370215377	0.607663149	0.935202698	0.392296694	0.63616277	0.398067279	0.002870571	0.508974378	106	1	0.431552355	0.608623694	0.515643184	0.326570776	0.841477783	0.180974465	0.059352513	0.533672569	0.995852655	0.057657917	106	1	cmts	cache
0.430987046	0.324277352	0.245027246	0.439590864	0.35204422	0.772569805	0.50523688	0.328579261	0.528254887	0.650077132	107	2	0.130582293	0.917063182	0.01671298	0.529393731	0.85531925	0.558189644	0.166756412	0.954820478	0.707127838	0.057995087	107	2	cmts	dpi
0.641702157	0.502804281	0.151601491	0.40130102	0.540751774	0.379261317	0.384387998	0.109959772	0.212996011	0.792537158	108	3	0.139006851	0.38365891	0.506284025	0.505821802	0.374196928	0.93324238	0.359133887	0.221989523	0.97236822	0.058906277	108	3	cmts	vopt
0.209490309	0.399081182	0.334169471	0.199561334	0.609000179	0.498481561	0.416837176	0.331265453	0.851776063	0.681572966	109	1	0.642380594	0.014684264	0.816589965	0.255664237	0.71455079	0.435589277	0.523036376	0.056432352	0.796097844	0.060304257	109	1	cmts	hhe
0.907013015	0.101139333	0.292029974	0.794559993	0.257449628	0.984023414	0.249926991	0.766283202	0.219895909	0.299106605	110	2	0.475906652	0.471475092	0.972755998	0.116893115	0.70597609	0.294269876	0.897190753	0.049819311	0.639388328	0.060483646	110	2	cmts	lb
0.370293413	0.585431803	0.159933517	0.850585089	0.490286691	0.053691682	0.283563759	0.592679184	0.782332275	0.18056068	111	3	0.538138456	0.767706651	0.054401219	0.848031692	0.502577425	0.466539864	0.401017027	0.556246585	0.925318857	0.060506756	111	3	cmts	prx
0.851857499	0.001969206	0.659005756	0.609788656	0.167956289	0.552851227	0.091744118	0.651155016	0.237804404	0.449044094	112	1	0.93137478	0.069701918	0.705391655	0.083592273	0.980697311	0.246686228	0.383235479	0.5365591	0.823135955	0.061079304	112	1	cmts	av
0.952963026	0.021577894	0.58184653	0.856524536	0.313861599	0.771609776	0.072852674	0.073114577	0.856757339	0.266544464	113	2	0.856259914	0.361540564	0.656858646	0.665417285	0.502773119	0.649861584	0.533674309	0.032078017	0.76037313	0.061147359	113	2	cmts	prx
0.549098604	0.945903444	0.42003325	0.267686202	0.454288113	0.915915925	0.593049334	0.264928395	0.422529791	0.41051156	114	3	0.658124756	0.267021111	0.754103116	0.271133691	0.523199446	0.821266179	0.802827658	0.394184267	0.984734429	0.061255928	114	3	cmts	wopt
0.151760163	0.599748083	0.299244417	0.516333269	0.552671574	0.66403893	0.074295643	0.486996938	0.620892382	0.568280716	115	1	0.356759688	0.502628947	0.507860986	0.389538415	0.498390995	0.858172186	0.447117009	0.065544374	0.598087506	0.061855786	115	1	bng	wopt
0.464859107	0.689756782	0.369246983	0.110012616	0.927052401	0.031594348	0.553711036	0.479144803	0.363124542	0.190956392	116	2	0.646013798	0.282135379	0.615009232	0.620529776	0.45798707	0.606504611	0.576813039	0.245341702	0.99807527	0.062626633	116	2	olt	cache
0.449195575	0.382437439	0.007223261	0.712395988	0.506768764	0.425533693	0.624104932	0.602054978	0.62319252	0.649926188	117	3	0.35213515	0.950965855	0.218802293	0.851424736	0.623358301	0.810185478	0.043591026	0.772392088	0.760887335	0.063404766	117	3	olt	dpi
0.29968308	0.11612106	0.788159506	0.209661018	0.751687642	0.244779845	0.865222481	0.244088293	0.798262183	0.756227833	118	1	0.384889062	0.779491541	0.66052608	0.588392681	0.142094599	0.365025054	0.716702697	0.001461794	0.77285199	0.065070337	118	1	olt	vopt
0.083571356	0.8918656	0.063117551	0.68909844	0.412012835	0.643675054	0.744291248	0.09747286	0.815776264	0.394687606	119	2	0.498382934	0.878949405	0.089876746	0.683520954	0.526472221	0.355064748	0.891902186	0.027117081	0.884184362	0.0654968	119	2	olt	hhe
0.455181092	0.039254149	0.207821913	0.622446519	0.250430997	0.840050119	0.876911931	0.236105285	0.221439833	0.888802838	120	3	0.807322471	0.046213038	0.746049545	0.792703286	0.853185986	0.07235129	0.223527647	0.385979924	0.985761633	0.0663942	120	3	olt	lb
0.030160863	0.540766707	0.155890659	0.727675478	0.389662353	0.258074692	0.748478044	0.586972407	0.779710468	0.464185832	121	1	0.626542881	0.352247636	0.630864938	0.562983221	0.323207934	0.494197544	0.782165177	0.048149974	0.741317502	0.066455156	121	1	olt	prx
0.622067946	0.404521899	0.094438257	0.696614538	0.700938182	0.382700553	0.182449083	0.951912674	0.419930322	0.298549088	122	2	0.926815292	0.497396494	0.191855844	0.20371808	0.742245954	0.939088595	0.663409067	0.607738774	0.350527925	0.06668577	122	2	olt	av
0.449587611	0.730149523	0.114212241	0.068629575	0.722361983	0.876098245	0.807303297	0.315665978	0.476738764	0.36539799	123	3	0.705642966	0.782106059	0.39572661	0.541036591	0.320076314	0.925549617	0.477788969	0.044538247	0.672288199	0.067266449	123	3	olt	prx
0.726142616	0.522488109	0.294133952	0.121206988	0.875016824	0.108151458	0.960583473	0.386169557	0.355500824	0.833145034	124	1	0.741648519	0.011659276	0.886065449	0.17156921	0.549988466	0.597047148	0.613725841	0.199735912	0.477951268	0.06743936	124	1	olt	wopt
0.856239619	0.317566925	0.282377989	0.870338692	0.511164816	0.369204778	0.281937393	0.160009788	0.708963056	0.454533541	125	2	0.993705737	0.6569419	0.322668102	0.092865241	0.905005042	0.666072041	0.692383444	0.391835831	0.677885889	0.067798857	125	2	cmts	cache
0.533451174	0.371910164	0.487687231	0.032091101	0.625700225	0.520019472	0.698087184	0.69051495	0.773899678	0.343634477	126	3	0.213609522	0.669078641	0.247648329	0.725925583	0.619540972	0.042055	0.443718262	0.432674322	0.908283959	0.067957572	126	3	cmts	dpi
0.391553504	0.56889979	0.471652689	0.177672238	0.489480852	0.816566699	0.178324143	0.746359451	0.319560605	0.483613714	127	1	0.548198055	0.5365134	0.65219716	0.859713234	0.470375982	0.82437566	0.68878261	0.075253124	0.629508509	0.068588333	127	1	cmts	vopt
0.5995794	0.201374961	0.44890983	0.453430211	0.522380692	0.791225927	0.23513105	0.928539827	0.519856324	0.490503203	128	2	0.498778931	0.783158192	0.506987076	0.240312243	0.991716963	0.050895824	0.338420542	0.901607112	0.711262034	0.06889982	128	2	cmts	hhe
0.502114385	0.374778127	0.627759216	0.057635576	0.849674431	0.43648702	0.934471301	0.079567745	0.866137653	0.652792335	129	3	0.815629421	0.49987905	0.093982068	0.546316417	0.781201718	0.328422566	0.424410916	0.585221797	0.997612894	0.069043482	129	3	cmts	lb
0.719654509	0.563499058	0.227180379	0.562899613	0.756250633	0.996418315	0.26479556	0.055079689	0.480116243	0.46360153	130	1	0.643032941	0.319194832	0.954931195	0.007134131	0.576998233	0.325097073	0.375807614	0.205888045	0.957936465	0.069730378	130	1	cmts	prx
0.61214935	0.703098923	0.556200608	0.047841287	0.510331405	0.637333588	0.733220673	0.228396494	0.668594764	0.089444946	131	2	0.581259154	0.169205395	0.411453409	0.459668208	0.730973176	0.064290846	0.934478584	0.280843867	0.669230484	0.070080891	131	2	cmts	av
0.888078619	0.61871332	0.083185741	0.551563326	0.610946711	0.960812635	0.281035871	0.92231973	0.342771914	0.096621409	132	3	0.645904004	0.382537584	0.654207322	0.748596934	0.332089932	0.741606168	0.143196574	0.108157141	0.848293821	0.070235801	132	3	cmts	prx
0.586259924	0.23894212	0.888059664	0.108431127	0.840906053	0.498051348	0.314703917	0.528433686	0.096067512	0.441832934	133	1	0.91647889	0.15296454	0.754890486	0.080709792	0.115008288	0.835642483	0.562661343	0.153752364	0.967321697	0.070327392	133	1	cmts	wopt
0.260955454	0.499288525	0.299367337	0.606873455	0.204841391	0.918152169	0.508258332	0.115591803	0.644335594	0.264596141	134	2	0.894396999	0.031261069	0.353958775	0.84628075	0.50309016	0.581757327	0.595989302	0.012159498	0.858657641	0.071319295	134	2	bng	wopt
0.567011014	0.374594558	0.185407018	0.456232305	0.611570047	0.536228686	0.287656009	0.365096165	0.479265235	0.545350372	135	3	0.76391973	0.54252259	0.72417111	0.157582321	0.912062869	0.618571185	0.134898553	0.809287266	0.136028282	0.071722922	135	3	olt	cache
0.646738575	0.049667295	0.752381694	0.689983812	0.414919821	0.975617635	0.519817807	0.527241527	0.340599832	0.561600378	136	1	0.939620456	0.024631784	0.21201726	0.599031851	0.701710264	0.626593176	0.134850807	0.372866094	0.621049382	0.072213822	136	1	olt	dpi
0.77546658	0.143559023	0.381257341	0.391292417	0.631015885	0.698269034	0.282417883	0.688687349	0.502282781	0.457850364	137	2	0.77488621	0.689769529	0.44446502	0.098022202	0.663503165	0.361425745	0.89628633	0.160202057	0.500469576	0.073321006	137	2	olt	vopt
0.065782105	0.738582329	0.219090719	0.339879324	0.663747841	0.756099932	0.523873334	0.103243735	0.878427245	0.863306477	138	3	0.768460423	0.751804913	0.298579103	0.417379074	0.238451313	0.789090861	0.208219463	0.903607987	0.964855475	0.073407809	138	3	olt	hhe
0.180324472	0.385693623	0.691659133	0.384579908	0.750880959	0.220863719	0.654683776	0.257755547	0.953660721	0.081537901	139	1	0.889235677	0.019292275	0.514988402	0.557754019	0.847680149	0.823093357	0.172258423	0.66754202	0.92878356	0.073581232	139	1	olt	lb
0.145738857	0.648494269	0.417095768	0.381750043	0.938247333	0.448674922	0.62221015	0.830708988	0.332347909	0.763019877	140	2	0.545287588	0.163533648	0.734351806	0.075094726	0.756900106	0.07404216	0.246054811	0.259317141	0.90257522	0.075001165	140	2	olt	prx
0.493776353	0.463223058	0.48520834	0.350291891	0.971621557	0.378881683	0.378822183	0.582490983	0.13210507	0.637677315	141	3	0.973228013	0.40623285	0.048443271	0.507098306	0.387787744	0.600972242	0.695840906	0.101220715	0.85980056	0.075698828	141	3	olt	av
0.056541811	0.648322275	0.588363652	0.096742968	0.872402263	0.352046044	0.176659206	0.483142986	0.583274174	0.826968666	142	1	0.668099589	0.95245621	0.895947333	0.14537875	0.63910378	0.891032324	0.160288527	0.100237548	0.972692868	0.076156749	142	1	olt	prx
0.773515811	0.212505966	0.29886788	0.560941071	0.689702821	0.899920492	0.130529297	0.597338603	0.71637059	0.629953861	143	2	0.16570677	0.742605511	0.535837776	0.955963452	0.159741497	0.634435222	0.001832191	0.41400417	0.967553126	0.076227671	143	2	olt	wopt
0.057548538	0.476435842	0.542842611	0.298381755	0.885159761	0.410808565	0.349528459	0.812966759	0.297242497	0.957232842	144	3	0.748894365	0.323789693	0.310607929	0.063644555	0.72835735	0.825129379	0.016109442	0.914546158	0.717540804	0.077057072	144	3	cmts	cache
0.053624824	0.47189017	0.605517657	0.611367136	0.216003052	0.912725677	0.638324405	0.39551584	0.219755548	0.395791758	145	1	0.964515449	0.133452149	0.479830973	0.064785953	0.901432704	0.261128756	0.515431872	0.479062608	0.318115807	0.078411621	145	1	cmts	dpi
0.586628888	0.83554568	0.293582642	0.261282897	0.888634399	0.29720694	0.004914548	0.714842057	0.134374476	0.733282485	146	2	0.578190281	0.551393711	0.437439696	0.680529401	0.710069647	0.953372749	0.392778746	0.070000492	0.552857005	0.078810741	146	2	cmts	vopt
0.062852708	0.785336446	0.478891918	0.072300526	0.75434151	0.884995681	0.260952105	0.912241967	0.383468963	0.411446693	147	3	0.66030686	0.0769795	0.380313966	0.587155802	0.165099898	0.606973619	0.704605509	0.158926701	0.921488725	0.078860603	147	3	cmts	hhe
0.235012322	0.649082311	0.370612891	0.191541353	0.287138645	0.872290614	0.586330983	0.233264606	0.786708012	0.333050868	148	1	0.30993224	0.672440067	0.766869606	0.261253215	0.756350872	0.54809788	0.747953815	0.017379967	0.943895108	0.07998436	148	1	cmts	lb
0.309431757	0.929833347	0.338018695	0.624736353	0.519125855	0.44179126	0.880859482	0.015758228	0.814806973	0.493055472	149	2	0.847593852	0.315000581	0.103572792	0.419299379	0.649824825	0.597380101	0.029840088	0.329889862	0.659004497	0.080635916	149	2	cmts	prx
0.232219809	0.379130062	0.710066222	0.020081968	0.468264082	0.580316667	0.550934616	0.486497324	0.684353399	0.512351271	150	3	0.812050854	0.472128134	0.421409411	0.222915044	0.720238642	0.043283751	0.996777859	0.195559117	0.916408649	0.081427092	150	3	cmts	av
0.221073598	0.528240436	0.329797829	0.356262811	0.511203791	0.827291745	0.906627017	0.184732732	0.893767482	0.129266666	151	1	0.846335082	0.927738825	0.577417987	0.045976614	0.536381121	0.720600358	0.170259694	0.629872593	0.890275237	0.081486066	151	1	cmts	prx
0.328433883	0.375708343	0.369226195	0.613829315	0.541832242	0.688298649	0.636984153	0.076112483	0.578584517	0.730538138	152	2	0.180324472	0.385693623	0.691659133	0.384579908	0.750880959	0.220863719	0.654683776	0.257755547	0.953660721	0.081537901	152	2	cmts	wopt
0.414767956	0.038755199	0.495714351	0.544677328	0.838941957	0.481426324	0.060631055	0.864568778	0.56996055	0.381696471	153	3	0.901396858	0.592106898	0.294303837	0.000959702	0.731396638	0.442393312	0.918523856	0.195882657	0.679277412	0.081692828	153	3	bng	wopt
0.94036325	0.414895786	0.213357028	0.701368318	0.17981593	0.968440772	0.521011873	0.208769962	0.508682306	0.130059406	154	1	0.9545568	0.65379858	0.117014388	0.527730348	0.867473057	0.261950764	0.668515732	0.381168408	0.729590464	0.082413114	154	1	olt	cache
0.384889062	0.779491541	0.66052608	0.588392681	0.142094599	0.365025054	0.716702697	0.001461794	0.77285199	0.065070337	155	2	0.29033845	0.521080016	0.274824076	0.427938162	0.624036519	0.462664782	0.685593553	0.47467591	0.710894773	0.083146482	155	2	olt	dpi
0.276778247	0.411761052	0.449991188	0.310748831	0.377102589	0.773055678	0.043746387	0.194100617	0.906451073	0.590820955	156	3	0.109160152	0.887199102	0.519100622	0.100958314	0.400539903	0.739868859	0.059999598	0.505523426	0.729017196	0.083242344	156	3	olt	vopt
0.789226486	0.486151562	0.729511436	0.032932623	0.916756001	0.443244977	0.600762654	0.470620423	0.660680915	0.113955814	157	1	0.119304049	0.582826339	0.292054336	0.321653881	0.853104539	0.037799419	0.708259705	0.025211377	0.831387225	0.083281073	157	1	olt	hhe
0.640163767	0.360985674	0.311377896	0.021056437	0.654531356	0.424084279	0.647177866	0.732761182	0.160829321	0.680721095	158	2	0.531640857	0.425815615	0.482951988	0.365786262	0.623203702	0.875587356	0.504880783	0.504070749	0.862453223	0.083894202	158	2	olt	lb
0.726752421	0.349536021	0.451512184	0.011117204	0.414463671	0.711461297	0.776044434	0.389976672	0.179823092	0.331117769	159	3	0.673061731	0.887146712	0.01414823	0.76462752	0.972775076	0.563768084	0.490746195	0.116716547	0.822848055	0.08393408	159	3	olt	prx
0.570134835	0.887880204	0.181749337	0.028270061	0.898727114	0.520827965	0.317260601	0.664782391	0.436877084	0.570765818	160	1	0.36704412	0.871876966	0.307036001	0.329864575	0.150588241	0.965823195	0.576296808	0.528617227	0.357541449	0.084291183	160	1	olt	av
0.2082964	0.679605778	0.116416063	0.927520979	0.506753137	0.490346984	0.696952786	0.043441023	0.789920986	0.357774683	161	2	0.235406072	0.533983749	0.184096925	0.677025934	0.053176959	0.995568164	0.102185359	0.351853593	0.835233262	0.084620511	161	2	olt	prx
0.129140738	0.078996174	0.763821385	0.568227461	0.396760987	0.397390875	0.431076191	0.253064359	0.928742501	0.539636023	162	3	0.489942516	0.720961919	0.240273257	0.407922952	0.651366116	0.390950446	0.950701988	0.097840669	0.622879598	0.084933604	162	3	olt	wopt
0.468742105	0.15122565	0.706074708	0.28537773	0.750357074	0.545736003	0.240718369	0.707408688	0.765668854	0.627543832	163	1	0.324982697	0.390901368	0.593465851	0.545685467	0.920107167	0.35194666	0.634703062	0.329547702	0.809694916	0.085015608	163	1	cmts	cache
0.124997718	0.425716052	0.95320053	0.40105597	0.067205035	0.97988055	0.140652241	0.339307575	0.245408492	0.918917686	164	2	0.699145229	0.023451649	0.797544282	0.253375682	0.632742807	0.056401906	0.647599282	0.644512548	0.271394177	0.085336899	164	2	cmts	dpi
0.307575179	0.546366306	0.814362304	0.068308039	0.722211554	0.404038058	0.25062148	0.824890618	0.131057911	0.518085462	165	3	0.641811094	0.394145923	0.398784051	0.515035603	0.173441565	0.87295802	0.661584164	0.010401883	0.690145267	0.08547988	165	3	cmts	vopt
0.794928847	0.226997814	0.016883804	0.334899893	0.635755216	0.933810625	0.285916444	0.798933026	0.69428246	0.345075926	166	1	0.788930704	0.219228272	0.596483097	0.670039471	0.378858854	0.989385215	0.44657921	0.404683936	0.801251185	0.085507351	166	1	cmts	hhe
0.88901646	0.410359546	0.138152369	0.914163138	0.412492524	0.521302424	0.412071541	0.046995661	0.585544328	0.268011387	167	2	0.258041962	0.627932426	0.840330566	0.129936932	0.744354277	0.265267086	0.451736768	0.15689023	0.636387358	0.086739916	167	2	cmts	lb
0.707847936	0.315177751	0.337179838	0.459775122	0.222175416	0.326992101	0.618412735	0.645922478	0.920905755	0.12098294	168	3	0.936524539	0.066527087	0.218472599	0.552149169	0.684358362	0.227375067	0.660940345	0.583021117	0.927984206	0.086836785	168	3	cmts	prx
0.67547025	0.319430732	0.963849016	0.18448352	0.956823814	0.479110108	0.251165351	0.008767106	0.486941481	0.391064755	169	1	0.751494738	0.720195136	0.426558505	0.004129809	0.813398394	0.518167801	0.327356156	0.510516787	0.589403376	0.086899866	169	1	cmts	av
0.690775815	0.580271715	0.335491446	0.124712439	0.857324367	0.898068252	0.605196368	0.300683375	0.406029657	0.480601915	170	2	0.162745017	0.590219576	0.772312928	0.549538548	0.587854728	0.418683585	0.46370017	0.824283294	0.931320852	0.08690094	170	2	cmts	prx
0.290928124	0.246777313	0.647584702	0.408620385	0.899804638	0.60955586	0.661618538	0.718583978	0.686625225	0.579931756	171	3	0.973870389	0.019319134	0.245648246	0.983253583	0.341259758	0.414114328	0.710871323	0.153946398	0.488101353	0.087131585	171	3	cmts	wopt
0.296181668	0.492585308	0.971911913	0.02419945	0.604800821	0.213159143	0.628377735	0.470173994	0.389959505	0.248789423	172	1	0.986473946	0.013011173	0.55377403	0.098816196	0.938880839	0.85179113	0.048713472	0.650932086	0.665123377	0.087283905	172	1	bng	wopt
0.799218628	0.003298014	0.255403313	0.412622905	0.996014383	0.600024318	0.073855517	0.685544238	0.429841105	0.422359897	173	2	0.790702979	0.127182201	0.704457032	0.470784878	0.23758289	0.762786914	0.938569965	0.138848177	0.926992145	0.087747086	173	2	olt	cache
0.401098734	0.244539633	0.121514147	0.480515018	0.605917308	0.724731715	0.121798331	0.647614732	0.519938976	0.364981634	174	3	0.517830316	0.601427558	0.22466592	0.198446664	0.843435033	0.669832583	0.398775667	0.609143816	0.222983829	0.087829169	174	3	olt	dpi
0.473334892	0.442355408	0.356168541	0.334552363	0.736563255	0.93905516	0.681328086	0.336136068	0.382535832	0.765931249	175	1	0.507614345	0.328780446	0.752981421	0.022260025	0.823516983	0.185708128	0.615132997	0.00133846	0.932075216	0.088585285	175	1	olt	vopt
0.199850843	0.252126281	0.914423503	0.293209959	0.679991536	0.731530302	0.098246657	0.461879707	0.826476098	0.184295712	176	2	0.574995953	0.426688329	0.026921563	0.586961092	0.819434454	0.666100379	0.341703061	0.228935724	0.714862418	0.088987306	176	2	olt	hhe
0.649940006	0.060563414	0.986468319	0.249503031	0.946154877	0.259284969	0.730626174	0.11006595	0.830135163	0.320822252	177	3	0.61214935	0.703098923	0.556200608	0.047841287	0.510331405	0.637333588	0.733220673	0.228396494	0.668594764	0.089444946	177	3	olt	lb
0.67493068	0.464914398	0.360604265	0.032513156	0.747216262	0.50009394	0.519973174	0.525026743	0.210532806	0.538512234	178	1	0.262983551	0.805858127	0.257954983	0.521849419	0.48737211	0.571984544	0.523264644	0.595561602	0.949066929	0.090837899	178	1	olt	prx
0.807973018	0.170556626	0.134416826	0.359736862	0.475665129	0.51971895	0.645154847	0.507456268	0.711222074	0.093334139	179	2	0.79281057	0.075316506	0.150761222	0.822099531	0.9670343	0.03813548	0.363134678	0.86694469	0.500775699	0.090844213	179	2	olt	av
0.349064098	0.460509869	0.532319991	0.543497008	0.896678948	0.309546413	0.587467806	0.536891067	0.643765762	0.308632198	180	3	0.043178759	0.506806848	0.709873966	0.258240787	0.686497024	0.674385375	0.458418621	0.729310974	0.623808296	0.090954107	180	3	olt	prx
0.348498567	0.922418397	0.499588853	0.091512334	0.562583365	0.96269506	0.603372915	0.087318734	0.665432164	0.313712804	181	1	0.743760214	0.162668462	0.560985333	0.337406684	0.176023497	0.783352574	0.87033758	0.632931152	0.482214264	0.091077202	181	1	olt	wopt
0.408946143	0.67634495	0.246745567	0.071005811	0.446598243	0.650973964	0.286704121	0.665501625	0.591784982	0.862898078	182	2	0.40994046	0.4789447	0.432628034	0.539596754	0.884283865	0.125571316	0.729996216	0.497319508	0.78624439	0.091403283	182	2	cmts	cache
0.502141253	0.175460761	0.847124257	0.485497579	0.766615321	0.736645648	0.462190905	0.681627522	0.584198438	0.228902991	183	3	0.121611404	0.374128845	0.559306537	0.761987797	0.477455508	0.37563823	0.03094239	0.549535256	0.995995413	0.091820913	183	3	cmts	dpi
0.200991116	0.589642775	0.402893559	0.530596402	0.344178569	0.654804664	0.43196486	0.07057696	0.953380479	0.885326522	184	1	0.800003652	0.179302282	0.765755371	0.0513585	0.936105765	0.077281386	0.469911478	0.798555757	0.391418873	0.092150152	184	1	cmts	vopt
0.117600964	0.946637069	0.267101754	0.144939459	0.724153068	0.329904773	0.446267077	0.344102666	0.847584111	0.882535093	185	2	0.645428959	0.504623226	0.469699188	0.481044646	0.722073214	0.098766512	0.712419866	0.057184992	0.761241397	0.092219988	185	2	cmts	hhe
0.829264236	0.170161712	0.350548551	0.909778566	0.902999002	0.272835693	0.207785493	0.54836055	0.648513206	0.569959906	186	3	0.263483524	0.341380839	0.373644692	0.54899652	0.643964948	0.520157939	0.671670979	0.086667669	0.983260239	0.092413286	186	3	cmts	lb
0.972361945	0.176459499	0.63032264	0.896032753	0.562388803	0.043190386	0.000613946	0.953886454	0.056525864	0.386628916	187	1	0.323096173	0.500085824	0.250890916	0.679310525	0.750411404	0.441264572	0.075925957	0.312972712	0.881174967	0.092859746	187	1	cmts	prx
0.116731126	0.621447988	0.356276276	0.478490844	0.81723837	0.687410529	0.706831556	0.53954067	0.318698313	0.650464611	188	2	0.539023036	0.147507232	0.328310168	0.584669266	0.305692666	0.895200707	0.691999591	0.425167904	0.480957741	0.093033323	188	2	cmts	av
0.509035344	0.553248884	0.213829083	0.602665603	0.808528161	0.271522361	0.531303871	0.066980818	0.24739363	0.612397974	189	3	0.807973018	0.170556626	0.134416826	0.359736862	0.475665129	0.51971895	0.645154847	0.507456268	0.711222074	0.093334139	189	3	cmts	prx
0.379241716	0.325702047	0.535899075	0.611916793	0.860093973	0.305750266	0.304889038	0.112318475	0.843902888	0.423594954	190	1	0.82366309	0.728442483	0.303432787	0.71533144	0.626600137	0.91154681	0.036285348	0.880504098	0.541179704	0.09352366	190	1	cmts	wopt
0.486359266	0.301341284	0.615530115	0.256975338	0.096838258	0.77174021	0.843834871	0.048395442	0.789786358	0.877918708	191	2	0.920576342	0.57816279	0.136794741	0.851594525	0.449498303	0.990004729	0.593950327	0.42091787	0.660909448	0.093845285	191	2	bng	wopt
0.98846727	0.201473775	0.867485975	0.271403518	0.52609351	0.996912777	0.550578383	0.48247022	0.434281151	0.80500815	192	3	0.988428098	0.652040918	0.138370667	0.604505733	0.92686405	0.978167423	0.084546681	0.541083051	0.820641879	0.093992612	192	3	olt	cache
0.005094815	0.681785555	0.557174256	0.100392678	0.563772698	0.610779304	0.966131721	0.251543731	0.602750225	0.444008043	193	1	0.420051123	0.107828533	0.704400278	0.028820375	0.807984294	0.309470897	0.53883073	0.388100278	0.250782942	0.094125764	193	1	olt	dpi
0.765296359	0.802862418	0.254055424	0.010100649	0.873277722	0.709115728	0.187570799	0.727842605	0.579403326	0.490598061	194	2	0.857755916	0.160472724	0.17482249	0.375664241	0.626647704	0.664666338	0.734243462	0.412528296	0.402466965	0.094551766	194	2	olt	vopt
0.470580156	0.464648849	0.660433101	0.047642198	0.609224449	0.11206846	0.941709981	0.112886572	0.271421195	0.497986883	195	3	0.888078619	0.61871332	0.083185741	0.551563326	0.610946711	0.960812635	0.281035871	0.92231973	0.342771914	0.096621409	195	3	olt	hhe
0.782535672	0.022748044	0.618667405	0.4285661	0.506677033	0.410773512	0.443035445	0.632636793	0.644753398	0.327868874	196	1	0.901993405	0.354846233	0.087483704	0.832266369	0.868414412	0.527365487	0.339069245	0.362190694	0.581406207	0.096732283	196	1	olt	lb
0.455343781	0.658377657	0.215658091	0.220595085	0.351237604	0.445120984	0.335702172	0.533799054	0.929268368	0.250834173	197	2	0.147134708	0.96662887	0.119217332	0.32800862	0.496827925	0.958875566	0.070478361	0.907616085	0.396391123	0.097382054	197	2	olt	prx
0.410406925	0.375405455	0.589918862	0.600103142	0.164389398	0.769178988	0.397648596	0.093575073	0.199642678	0.983636437	198	3	0.692983861	0.374071761	0.668834357	0.10886053	0.677298238	0.829388112	0.178853647	0.777709331	0.327188216	0.097507952	198	3	olt	av
0.631742495	0.589453924	0.586037196	0.364475567	0.992864296	0.550319254	0.438145466	0.73595268	0.115264729	0.689748013	199	1	0.472593245	0.248691342	0.977274343	0.33196596	0.10398142	0.824259329	0.510511439	0.121570316	0.892601561	0.09791339	199	1	olt	prx
0.076315383	0.243506857	0.782066414	0.258487586	0.185124014	0.440613121	0.495355787	0.437836319	0.226052674	0.677644663	200	2	0.965337552	0.546260133	0.291551963	0.37325535	0.787654074	0.852968659	0.01163231	0.764019979	0.928335756	0.098789719	200	2	olt	wopt
0.87371348	0.022821418	0.996456804	0.23550069	0.437681603	0.52082278	0.525722015	0.421875739	0.89097745	0.296653636	201	3	0.259561351	0.569900599	0.962952929	0.063882715	0.856422848	0.796779793	0.444408854	0.773077712	0.466559526	0.099507661	201	3	cmts	cache
0.291709697	0.655412692	0.13580128	0.277663443	0.297558137	0.489731881	0.944385618	0.135526353	0.597653097	0.269340663	202	1	0.733163455	0.043762669	0.535398965	0.352145326	0.265432162	0.703816883	0.498093083	0.83842127	0.36560035	0.09958613	202	1	cmts	dpi
0.174144068	0.745551204	0.821363051	0.600888673	0.124880459	0.926823249	0.509181702	0.085114468	0.913971873	0.480745214	203	2	0.66159614	0.71348014	0.548477296	0.038577765	0.284836228	0.921895527	0.385819492	0.572191508	0.970936166	0.099695357	203	2	cmts	vopt
0.501126075	0.04171497	0.720597146	0.277609874	0.557027936	0.642614354	0.302580183	0.48415478	0.736108544	0.753505641	204	3	0.513876577	0.999140725	0.633089652	0.385980304	0.155754952	0.999713575	0.364151708	0.381367355	0.527534524	0.099766414	204	3	cmts	hhe
0.740300513	0.784843296	0.179158867	0.130638083	0.727365245	0.605914449	0.198724136	0.785519827	0.023665045	0.257447003	205	1	0.483435631	0.689670689	0.113131155	0.407805649	0.361218037	0.912053076	0.474620216	0.144655535	0.987397769	0.100036413	205	1	cmts	lb
0.570883785	0.672258248	0.553955179	0.036970768	0.563672931	0.976494307	0.690820563	0.046885692	0.563137751	0.71011523	206	2	0.741088036	0.013764567	0.582756981	0.488158102	0.929314964	0.992019201	0.426567464	0.332939415	0.715075486	0.100197048	206	2	cmts	prx
0.521078878	0.455436839	0.170372024	0.272115845	0.398338175	0.701828825	0.591863011	0.510151929	0.408167072	0.358433386	207	3	0.256321527	0.469742475	0.560904923	0.327259394	0.887504567	0.688265119	0.629413412	0.36743525	0.737247474	0.100689432	207	3	cmts	av
0.691001538	0.21164277	0.794380285	0.379031528	0.877759485	0.319720551	0.274306107	0.407025163	0.48332716	0.256111677	208	1	0.817818362	0.033528756	0.57972492	0.026577817	0.752950872	0.643187939	0.073972743	0.249460131	0.621740009	0.101062358	208	1	cmts	prx
0.343510896	0.775625391	0.126888926	0.54408894	0.626828107	0.440093018	0.958537739	0.049391547	0.224716334	0.655006339	209	2	0.607954857	0.898860521	0.241802661	0.077345439	0.787689838	0.668551875	0.102075419	0.466599891	0.725922001	0.101761297	209	2	cmts	wopt
0.119102393	0.529953899	0.796876366	0.149628031	0.177035599	0.754847934	0.269319975	0.318239602	0.821139663	0.356704526	210	3	0.927221938	0.555014816	0.226692377	0.630985282	0.337487656	0.927402533	0.516999484	0.153099751	0.553449656	0.102954428	210	3	bng	wopt
0.322169677	0.920670635	0.683819428	0.17369186	0.616026544	0.519233858	0.346375158	0.236076515	0.846329409	0.125105497	211	1	0.511087487	0.862383175	0.621487536	0.440488314	0.335690488	0.797302611	0.706301308	0.110653882	0.944939334	0.103295737	211	1	olt	cache
0.150891854	0.343938095	0.450644351	0.531865686	0.825957877	0.204217899	0.103984434	0.978136164	0.179843373	0.667631793	212	2	0.315862909	0.355621877	0.885206822	0.050381056	0.618993381	0.976852228	0.333899355	0.468370768	0.501348482	0.103449288	212	2	olt	dpi
0.689623229	0.777298392	0.136646757	0.278250126	0.971903276	0.611266447	0.705376957	0.14599088	0.567789245	0.898514582	213	3	0.189243749	0.694039163	0.671610654	0.078589597	0.680181732	0.110153745	0.804436696	0.430517018	0.441243696	0.10430283	213	3	olt	vopt
0.121985249	0.517824669	0.403166684	0.8418012	0.140186861	0.700236483	0.76537269	0.011497198	0.888096607	0.623107911	214	1	0.063396576	0.839948541	0.224934217	0.538062383	0.994217135	0.217753458	0.901073277	0.506190409	0.788447198	0.104421075	214	1	olt	hhe
0.787559167	0.768628381	0.491116461	0.133023055	0.885312385	0.296671043	0.440522679	0.21670383	0.516943861	0.888998024	215	2	0.105499167	0.619598493	0.253242788	0.327299015	0.679876204	0.219573682	0.612485302	0.848221735	0.545990134	0.104471706	215	2	olt	lb
0.982595189	0.733412161	0.539025861	0.285049195	0.231257121	0.593076275	0.003200542	0.758040549	0.121548846	0.455582126	216	3	0.634898001	0.509125877	0.007221177	0.847219026	0.41389578	0.358230895	0.223014681	0.849981225	0.360940481	0.105423926	216	3	olt	prx
0.712660745	0.492611815	0.554258793	0.291392528	0.854035596	0.314270961	0.712799402	0.143001624	0.90669759	0.474891428	217	1	0.590060684	0.459294493	0.593270745	0.624729338	0.793490972	0.545732667	0.238617426	0.353479226	0.913722329	0.106508845	217	1	olt	av
0.209356751	0.640159095	0.718835191	0.101740703	0.710296918	0.537023526	0.480270784	0.31888898	0.595213403	0.304940317	218	2	0.622928051	0.538944347	0.013966159	0.458855693	0.610629294	0.53310177	0.856257618	0.313378203	0.315939332	0.10686046	218	2	olt	prx
0.738371401	0.212611471	0.294669106	0.756556139	0.309019873	0.992797992	0.558201378	0.70780613	0.485808546	0.582083824	219	3	0.536891793	0.704657459	0.653580926	0.321139939	0.528479187	0.578697291	0.691380422	0.224566662	0.965619913	0.106961871	219	3	olt	wopt
0.781031334	0.402953995	0.1630546	0.641961571	0.877158646	0.277018298	0.566156929	0.733710861	0.538510531	0.590830597	220	1	0.743336409	0.01818415	0.377366716	0.303803012	0.534468037	0.312511943	0.460344821	0.488977255	0.63848867	0.108071016	220	1	cmts	cache
0.130782257	0.387114879	0.384589138	0.698562773	0.956398812	0.080177236	0.409215111	0.349649724	0.88077693	0.648980076	221	2	0.758124642	0.178851266	0.393922687	0.516263828	0.521848587	0.893060579	0.769585034	0.286067016	0.808038431	0.108721811	221	2	cmts	dpi
0.002177301	0.617674065	0.723072096	0.239461553	0.270193399	0.208313661	0.269194892	0.561951791	0.680496839	0.971645031	222	3	0.730863109	0.325960127	0.895245102	0.09856362	0.881808808	0.90136797	0.159083633	0.955339916	0.298350529	0.109250292	222	3	cmts	vopt
0.988398471	0.184655667	0.195909844	0.654691261	0.939630368	0.253125528	0.920345431	0.294418634	0.98461929	0.031543274	223	1	0.126488429	0.640108108	0.227331437	0.463000599	0.466056448	0.904518055	0.00807429	0.471193435	0.899881595	0.109338795	223	1	cmts	hhe
0.506307272	0.556726955	0.996382612	0.353730549	0.553420338	0.978158929	0.153941313	0.488879166	0.927838694	0.411385009	224	2	0.904458918	0.184132963	0.569676465	0.52673084	0.173207052	0.956108678	0.332077113	0.35079231	0.175611798	0.109611978	224	2	cmts	lb
0.701883975	0.650823724	0.316830304	0.5373565	0.76975854	0.778841797	0.026577617	0.276264301	0.756883244	0.368743029	225	3	0.627898639	0.483061859	0.133661484	0.518124767	0.951376438	0.033567372	0.944993191	0.915414481	0.372149192	0.109896624	225	3	cmts	prx
0.482647772	0.860939661	0.03319953	0.340915223	0.829669156	0.966499372	0.092694711	0.571121836	0.004539735	0.570280607	226	1	0.82248805	0.098974515	0.858126508	0.52989455	0.651517392	0.427676172	0.324841314	0.162648168	0.823133887	0.110276661	226	1	cmts	av
0.196499078	0.560916066	0.562537087	0.19755132	0.96969785	0.103901784	0.630193402	0.286451546	0.431518743	0.720032114	227	2	0.30039807	0.29272809	0.365721214	0.497194376	0.637050342	0.39759868	0.832734644	0.539564604	0.698011006	0.110416357	227	2	cmts	prx
0.754616979	0.161339476	0.753461563	0.069859372	0.700283517	0.335749601	0.319284916	0.861117498	0.592396498	0.184332265	228	3	0.876328791	0.354515171	0.450814377	0.278449922	0.871157557	0.546151494	0.003833328	0.612084731	0.821700113	0.110715525	228	3	cmts	wopt
0.228398249	0.040441695	0.627424786	0.869612141	0.456755661	0.518990406	0.106378945	0.796977714	0.473226361	0.342086918	229	1	0.548335717	0.906621472	0.196541375	0.172513081	0.403209857	0.834159184	0.444171178	0.105409984	0.399989311	0.111222063	229	1	bng	wopt
0.332345025	0.077927931	0.347705217	0.75027025	0.44657254	0.528131821	0.771863564	0.016375857	0.768913962	0.518837791	230	2	0.927024534	0.211126319	0.462220423	0.249665136	0.855691638	0.035955128	0.573824217	0.55783133	0.74414558	0.112108985	230	2	olt	cache
0.362716803	0.973900262	0.402559622	0.2207633	0.59044005	0.837304002	0.600104626	0.202995556	0.869474387	0.529168255	231	3	0.520163648	0.320370144	0.607455556	0.35574744	0.960750041	0.44001897	0.48717873	0.72791181	0.568041121	0.112921029	231	3	olt	dpi
0.550081482	0.718704082	0.738088086	0.076327932	0.584352886	0.414150399	0.124028379	0.582651469	0.918529459	0.315377052	232	1	0.315800191	0.590540516	0.83344045	0.118917134	0.79178993	0.966217431	0.521501022	0.228132793	0.8753745	0.113076422	232	1	olt	vopt
0.623073231	0.416249978	0.868954077	0.468914732	0.767628322	0.326907485	0.607142213	0.08441443	0.865398296	0.384219952	233	2	0.995738849	0.558149579	0.018768751	0.156903776	0.535164389	0.628448441	0.518821023	0.18566014	0.364541638	0.113321467	233	2	olt	hhe
0.820113261	0.409947188	0.245193048	0.255034426	0.792812332	0.135396479	0.979502071	0.497837801	0.763347486	0.244303767	234	3	0.789226486	0.486151562	0.729511436	0.032932623	0.916756001	0.443244977	0.600762654	0.470620423	0.660680915	0.113955814	234	3	olt	lb
0.913424826	0.441286704	0.025982314	0.866576885	0.766746479	0.097973543	0.539108947	0.194612897	0.426844443	0.234391008	235	1	0.712670791	0.969542811	0.511687911	0.090764513	0.973557683	0.20187808	0.775180482	0.456755959	0.837317932	0.114508092	235	1	olt	prx
0.582448956	0.495440666	0.229376916	0.322636653	0.924365395	0.173868376	0.525350608	0.495575396	0.058081873	0.607535582	236	2	0.455930682	0.298521124	0.447103095	0.30845806	0.680774503	0.155462296	0.120930854	0.695007216	0.590114717	0.11472322	236	2	olt	av
0.711875248	0.373282468	0.204968283	0.406498848	0.721518714	0.890249592	0.054482602	0.36724042	0.932543926	0.213689071	237	3	0.591000752	0.226048003	0.745135547	0.036776882	0.95949297	0.305518104	0.404080666	0.726327278	0.123377591	0.115006878	237	3	olt	prx
0.01271511	0.439201664	0.67825111	0.699089391	0.05353236	0.606230147	0.180226955	0.362266519	0.582787082	0.78523527	238	1	0.463108955	0.396313714	0.699213151	0.259836318	0.077790983	0.764338511	0.234222042	0.657777459	0.969365938	0.115066124	238	1	olt	wopt
0.680498455	0.23183026	0.229143464	0.931525879	0.739473645	0.304131962	0.127233262	0.169872727	0.469396832	0.518807025	239	2	0.597898072	0.211346607	0.749314942	0.143114396	0.284456355	0.854595111	0.414337434	0.014139526	0.982104055	0.115421714	239	2	cmts	cache
0.155043368	0.333213303	0.635091536	0.986752925	0.601721829	0.820317961	0.60045528	0.298008392	0.513063354	0.821532814	240	3	0.864809017	0.586164306	0.144969418	0.505141855	0.269891414	0.678926988	0.442636274	0.798350396	0.724134306	0.11545537	240	3	cmts	dpi
0.642380594	0.014684264	0.816589965	0.255664237	0.71455079	0.435589277	0.523036376	0.056432352	0.796097844	0.060304257	241	1	0.728680694	0.731047004	0.515842743	0.108863296	0.714742863	0.131460264	0.010596392	0.488357133	0.715080908	0.115598181	241	1	cmts	vopt
0.901400088	0.226245397	0.909776402	0.477089276	0.322127462	0.783181185	0.820339941	0.008520633	0.676338623	0.008550336	242	2	0.47297176	0.130073684	0.399291855	0.873852364	0.53434905	0.415803976	0.506539163	0.488397557	0.512513943	0.115652737	242	2	cmts	hhe
0.024195477	0.508133032	0.766703801	0.274808498	0.291116277	0.935245541	0.633803805	0.204954041	0.321097934	0.630637518	243	3	0.778909264	0.411098351	0.406777723	0.973114541	0.734141979	0.498012669	0.178397669	0.355097432	0.981504923	0.116041245	243	3	cmts	lb
0.333844858	0.061557687	0.811554181	0.343375895	0.369801739	0.59307919	0.01951769	0.860391506	0.329313306	0.312492382	244	1	0.267487534	0.794888372	0.401389097	0.360963148	0.399615766	0.933749253	0.114289718	0.887522406	0.647401285	0.1169948	244	1	cmts	prx
0.450850831	0.113586561	0.535906386	0.906520088	0.770889393	0.537472359	0.094533885	0.742092882	0.822595514	0.274417829	245	2	0.817996497	0.520516414	0.178340584	0.214590523	0.724073763	0.005697568	0.521749769	0.638999017	0.653450731	0.11734309	245	2	cmts	av
0.406197195	0.362072605	0.546460605	0.702101634	0.718024357	0.795084598	0.169335934	0.470691395	0.351945179	0.777727396	246	3	0.668439943	0.714944447	0.429386337	0.145716734	0.880792149	0.179867249	0.316443081	0.744085171	0.099920421	0.11767764	246	3	cmts	prx
0.484799165	0.383148877	0.947714292	0.713419645	0.156609876	0.921938175	0.445336613	0.039391269	0.568970736	0.010165029	247	1	0.69330392	0.005660447	0.299360294	0.850400584	0.356513671	0.70123688	0.979761935	0.531038811	0.541706239	0.117923863	247	1	cmts	wopt
0.535569292	0.09766302	0.98384458	0.608371278	0.189014328	0.931397602	0.470208922	0.381812373	0.757230957	0.56254515	248	2	0.162107837	0.437044906	0.917069138	0.136366501	0.996687691	0.480718105	0.300610379	0.648717062	0.259358934	0.119387014	248	2	bng	wopt
0.457919035	0.298234855	0.38118287	0.781701772	0.171407393	0.406056701	0.493339793	0.322632885	0.96234764	0.055893428	249	3	0.735823526	0.395758115	0.536890281	0.014414413	0.537091078	0.489530686	0.91200925	0.260879366	0.697815372	0.119460346	249	3	olt	cache
0.551884166	0.409095789	0.235497857	0.544235266	0.04371373	0.899989339	0.124802765	0.124749276	0.565122646	0.882578732	250	1	0.613870679	0.049539645	0.56479732	0.086086317	0.393910119	0.766434134	0.375989647	0.386978854	0.771928737	0.119860484	250	1	olt	dpi
0.441317269	0.009495107	0.340705932	0.570399776	0.712246196	0.056135749	0.566211174	0.586984373	0.633540111	0.719717755	251	2	0.93068054	0.255696594	0.168633611	0.366836047	0.43038444	0.539782071	0.773186159	0.447156496	0.570460605	0.119946889	251	2	olt	vopt
0.83701412	0.607763653	0.285357348	0.234701852	0.112374528	0.75034733	0.63684745	0.187261649	0.608260562	0.528959719	252	3	0.333621649	0.344311551	0.685656589	0.108297333	0.763047297	0.386391605	0.829983334	0.462736847	0.247841066	0.120215659	252	3	olt	hhe
0.391825377	0.27535276	0.068822437	0.910495256	0.26963121	0.451460566	0.000113423	0.763625327	0.343053571	0.655092307	253	1	0.338776194	0.809289811	0.374299261	0.335232601	0.71643025	0.567425073	0.285535163	0.360444393	0.850999642	0.12029336	253	1	olt	lb
0.05613817	0.839448439	0.28107739	0.817468876	0.759669783	0.135943339	0.646882013	0.549259876	0.997574029	0.572724187	254	2	0.208853713	0.571306539	0.269518058	0.488829645	0.861610162	0.681873599	0.532425814	0.456515828	0.54816325	0.12050421	254	2	olt	prx
0.48745032	0.812707368	0.063817911	0.810205823	0.346548697	0.902875412	0.235693719	0.975054819	0.077056424	0.683638895	255	3	0.630969844	0.14290741	0.967845807	0.07581512	0.681920045	0.67304467	0.293067665	0.311733689	0.646168924	0.120580294	255	3	olt	av
0.579232339	0.300444099	0.994922204	0.17335336	0.965277421	0.744956754	0.052520374	0.40841687	0.997361667	0.439281385	256	1	0.707847936	0.315177751	0.337179838	0.459775122	0.222175416	0.326992101	0.618412735	0.645922478	0.920905755	0.12098294	256	1	olt	prx
0.732981695	0.669003362	0.032299205	0.70712236	0.864787325	0.284876767	0.777943295	0.266943447	0.67097061	0.321997886	257	2	0.46363158	0.84840479	0.144272834	0.487019378	0.883404137	0.776951222	0.66778071	0.118167439	0.992025639	0.120994837	257	2	olt	wopt
0.713474718	0.573143134	0.172082137	0.658624823	0.542819197	0.958503412	0.65775256	0.312003245	0.320341045	0.888106727	258	3	0.540059056	0.432727889	0.252263256	0.590338314	0.466089459	0.981730569	0.613276136	0.668042623	0.767569913	0.121659816	258	3	cmts	cache
0.726090132	0.082909962	0.395135094	0.855398522	0.610709109	0.643126254	0.432084636	0.194238842	0.272370165	0.870286396	259	1	0.970639397	0.092769524	0.828447525	0.714586554	0.487640803	0.415126829	0.487043734	0.098889477	0.674135161	0.121757202	259	1	cmts	dpi
0.856976075	0.061395382	0.1714613	0.591753097	0.823562157	0.802266666	0.73576238	0.470009956	0.413535727	0.254290169	260	2	0.278605814	0.563138066	0.35579921	0.584863508	0.464752005	0.959375792	0.355059242	0.531467463	0.935696836	0.121939923	260	2	cmts	vopt
0.432408938	0.863130691	0.01777247	0.471539208	0.486815896	0.512546576	0.865758628	0.364862295	0.318887838	0.93498022	261	3	0.879823082	0.635632039	0.448961174	0.075704618	0.268706677	0.62578036	0.418327278	0.457251348	0.719129987	0.122123912	261	3	cmts	hhe
0.961999183	0.538694543	0.097657735	0.055100532	0.895634364	0.672761361	0.184516289	0.284746642	0.484916657	0.586513258	262	1	0.729853025	0.943418853	0.036952528	0.363014666	0.739006268	0.448553198	0.555026083	0.189073522	0.710335948	0.122254848	262	1	cmts	lb
0.478092282	0.581294585	0.131631357	0.701512819	0.275561219	0.863233319	0.75449738	0.086089536	0.423475298	0.237628147	263	2	0.495438397	0.34380026	0.014355044	0.733231235	0.143293886	0.542303036	0.675859926	0.626038759	0.306318323	0.122524886	263	2	cmts	prx
0.817411893	0.235273522	0.882041558	0.090408795	0.907322797	0.718569442	0.108743276	0.831528699	0.441368964	0.902608925	264	3	0.287835967	0.920760126	0.428227861	0.48402889	0.995462963	0.281987561	0.278430283	0.826612846	0.434769635	0.122844592	264	3	cmts	av
0.242259165	0.403195984	0.807230656	0.105659581	0.844590444	0.228535162	0.766485614	0.602682004	0.188705053	0.807261154	265	1	0.627599242	0.042359376	0.987293456	0.337268663	0.248375951	0.545991988	0.410275028	0.140839548	0.681506575	0.122980057	265	1	cmts	prx
0.662992632	0.100878773	0.880556069	0.585672734	0.169290987	0.655404605	0.743251766	0.035135865	0.738962881	0.341626182	266	2	0.850311879	0.118778197	0.625445541	0.972883514	0.205346192	0.82636633	0.056582335	0.689717442	0.872295144	0.122987153	266	2	cmts	wopt
0.580283995	0.250025027	0.175585227	0.922358326	0.36932112	0.98576444	0.057491715	0.789292674	0.652559148	0.291694479	267	3	0.509805201	0.163273318	0.696594678	0.236543249	0.721101726	0.78409991	0.469862622	0.403794078	0.464894222	0.123051615	267	3	bng	wopt
0.151766843	0.928249684	0.280802025	0.150517382	0.89437227	0.309823583	0.170281574	0.847347124	0.346995029	0.572238662	268	1	0.125373924	0.986608441	0.022592608	0.897674379	0.25373297	0.744207998	0.685967212	0.536646187	0.807152734	0.123345345	268	1	olt	cache
0.11570229	0.572318413	0.051198581	0.87736072	0.749823796	0.148194513	0.60017293	0.466754037	0.147911726	0.903603351	269	2	0.939545395	0.336114687	0.44978924	0.052907999	0.324900969	0.584595021	0.631951882	0.667009826	0.950608392	0.123867929	269	2	olt	dpi
0.092212286	0.461473152	0.335046663	0.54818207	0.092678905	0.951314036	0.666621127	0.438965614	0.483267036	0.427217777	270	3	0.380824458	0.947773751	0.390028086	0.448954461	0.604750471	0.341752451	0.704687983	0.332664591	0.98207029	0.124743629	270	3	olt	vopt
0.254221692	0.146064601	0.704809537	0.412655322	0.769293575	0.19751676	0.32393349	0.07695312	0.390743756	0.821846315	271	1	0.52665208	0.910634533	0.195591343	0.950475825	0.408268241	0.27965407	0.610444798	0.015825513	0.892603949	0.125059056	271	1	olt	hhe
0.151176354	0.821894526	0.331474782	0.34723899	0.580870064	0.617160323	0.948158563	0.536384422	0.895678036	0.663876513	272	2	0.322169677	0.920670635	0.683819428	0.17369186	0.616026544	0.519233858	0.346375158	0.236076515	0.846329409	0.125105497	272	2	olt	lb
0.353510381	0.765146156	0.395094574	0.190812974	0.678487563	0.066478029	0.855772251	0.041628939	0.627566318	0.91283865	273	3	0.322407298	0.305463088	0.908701056	0.220651593	0.303232	0.861667308	0.327924718	0.667472199	0.89673157	0.125347953	273	3	olt	prx
0.073313655	0.492742491	0.746579958	0.699492897	0.288717291	0.24460829	0.115540297	0.670358481	0.353138908	0.918436492	274	1	0.888337966	0.377775181	0.275202799	0.711775521	0.361681297	0.487662965	0.44314352	0.046152347	0.563272867	0.125419949	274	1	olt	av
0.055951847	0.5109642	0.871668268	0.258955324	0.507605493	0.740705108	0.673927648	0.399968162	0.974174975	0.673213592	275	2	0.191080221	0.775909268	0.745501279	0.274123632	0.615527309	0.510337195	0.557294664	0.810542083	0.985266926	0.125662681	275	2	olt	prx
0.963015638	0.403445921	0.55061213	0.015638284	0.457791345	0.694697037	0.175047892	0.813504369	0.020846501	0.372878324	276	3	0.466098762	0.314648712	0.557841017	0.514018297	0.82955245	0.401659805	0.38133431	0.13383374	0.605654829	0.125692969	276	3	olt	wopt
0.939545395	0.336114687	0.44978924	0.052907999	0.324900969	0.584595021	0.631951882	0.667009826	0.950608392	0.123867929	277	1	0.660234881	0.132957544	0.642845979	0.590855511	0.203482466	0.952086456	0.30202937	0.248981469	0.952997024	0.125878616	277	1	cmts	cache
0.301957812	0.500602925	0.393939619	0.300345071	0.022508849	0.640049348	0.554907783	0.350117573	0.574455307	0.916689917	278	2	0.776563469	0.702569651	0.324617597	0.109380371	0.596809142	0.499031596	0.343969402	0.239309992	0.791813683	0.125896848	278	2	cmts	dpi
0.836974703	0.53538622	0.39662649	0.083517532	0.929440874	0.562509227	0.377788549	0.006442232	0.407935302	0.909423671	279	3	0.435136607	0.278422314	0.521134418	0.431880891	0.95473116	0.755223276	0.454876214	0.194858956	0.65300555	0.126136967	279	3	cmts	vopt
0.552774858	0.019875411	0.90216386	0.244702778	0.963611675	0.251755532	0.450037886	0.29490506	0.999541849	0.771465773	280	1	0.864708628	0.378530829	0.730436944	0.351893019	0.778777772	0.955674986	0.533473251	0.406452692	0.748036027	0.127057817	280	1	cmts	hhe
0.032923444	0.44898248	0.84578501	0.416957429	0.535340504	0.334124827	0.819299908	0.631178655	0.481985169	0.599746111	281	2	0.765678197	0.594026463	0.270532461	0.378787851	0.541413253	0.919368137	0.12898869	0.587453598	0.648547924	0.127716523	281	2	cmts	lb
0.808568359	0.043051553	0.59953226	0.6600916	0.943800573	0.386091299	0.037747741	0.751574859	0.135104147	0.725115731	282	3	0.412297909	0.219683751	0.97954765	0.598029783	0.255770853	0.964975164	0.397186809	0.502425894	0.639473097	0.128179309	282	3	cmts	prx
0.809637418	0.362750275	0.248665524	0.217278205	0.318777457	0.828566621	0.19098623	0.277810891	0.441957397	0.477548375	283	1	0.221073598	0.528240436	0.329797829	0.356262811	0.511203791	0.827291745	0.906627017	0.184732732	0.893767482	0.129266666	283	1	cmts	av
0.158748813	0.593351313	0.190769454	0.093281858	0.87965519	0.763320181	0.028328145	0.69870863	0.833320781	0.432022029	284	2	0.694287222	0.213802264	0.760838781	0.523096716	0.647252408	0.922460135	0.62605971	0.483144156	0.570564035	0.129788354	284	2	cmts	prx
0.330875363	0.193577604	0.223269118	0.783153765	0.313800557	0.077259128	0.717185572	0.649294277	0.871412448	0.613979148	285	3	0.94036325	0.414895786	0.213357028	0.701368318	0.17981593	0.968440772	0.521011873	0.208769962	0.508682306	0.130059406	285	3	cmts	wopt
0.665314742	0.940470402	0.008805654	0.278319273	0.579592122	0.836608317	0.009533659	0.331281656	0.899884108	0.480492404	286	1	0.561901649	0.900034861	0.695683019	0.123090613	0.268624031	0.871818307	0.30114579	0.472917694	0.908819808	0.130130207	286	1	bng	wopt
0.846163605	0.229219162	0.647765873	0.30232513	0.363136915	0.658684483	0.04919106	0.608103521	0.298771567	0.691784206	287	2	0.775944414	0.342799069	0.338015053	0.585632665	0.238215869	0.161518111	0.19367591	0.456720056	0.968328384	0.130537128	287	2	olt	cache
0.548333076	0.521442322	0.252976094	0.425853634	0.804854395	0.938543221	0.259831177	0.238530404	0.684552104	0.145265972	288	3	0.830797279	0.201541157	0.27282931	0.47684071	0.735281202	0.12263293	0.466792263	0.530348694	0.804866702	0.131090374	288	3	olt	dpi
0.624027461	0.343046159	0.422744166	0.165921237	0.690428788	0.752945075	0.134539976	0.608542026	0.593220748	0.147015874	289	1	0.61664448	0.623392404	0.342210088	0.338483201	0.94921266	0.370246441	0.293647623	0.125570675	0.835006166	0.131302175	289	1	olt	vopt
0.876329869	0.244262001	0.096272645	0.800832312	0.564589874	0.078541202	0.085285212	0.489445936	0.689038339	0.213623481	290	2	0.983419204	0.421673306	0.603377058	0.007678669	0.967645999	0.586148322	0.024224196	0.169866422	0.97124027	0.131398814	290	2	olt	hhe
0.175666555	0.238734889	0.547550333	0.343654381	0.70184697	0.105127776	0.399641065	0.549466544	0.989972891	0.49822873	291	3	0.860807193	0.024782668	0.679067626	0.343875354	0.49623036	0.655115269	0.47258761	0.168215351	0.778423468	0.13221645	291	3	olt	lb
0.502572945	0.168937042	0.472222397	0.736269417	0.841051728	0.810288434	0.145107872	0.526319567	0.557413057	0.731674185	292	1	0.398775794	0.654459597	0.882664049	0.129601064	0.715329725	0.983860637	0.208849288	0.420987538	0.678661326	0.132264132	292	1	olt	prx
0.067648933	0.658034443	0.469466782	0.090649856	0.961549713	0.037608076	0.670831735	0.139615884	0.628506617	0.945674231	293	2	0.400451259	0.652991198	0.764858707	0.170160229	0.37170567	0.90179332	0.91380773	0.492621069	0.338984943	0.132426081	293	2	olt	av
0.186527108	0.263739136	0.741522283	0.255503944	0.799708177	0.776337269	0.346091061	0.391753783	0.131663688	0.759611309	294	3	0.875721126	0.296025228	0.193432495	0.135298569	0.470544389	0.832201382	0.672589861	0.600986237	0.598521194	0.132540069	294	3	olt	prx
0.160475805	0.910966955	0.025678851	0.505097708	0.860226699	0.837047748	0.140227222	0.908775778	0.455149444	0.871156182	295	1	0.731827678	0.658478762	0.83520514	0.298105724	0.441358656	0.890354013	0.491172508	0.080284443	0.435200517	0.132659105	295	1	olt	wopt
0.693419689	0.100895062	0.330851539	0.219364632	0.366560347	0.669937906	0.837904835	0.676567017	0.021640363	0.909882243	296	2	0.50658187	0.621924114	0.547564815	0.058914507	0.247689607	0.968048368	0.184862094	0.262122626	0.463843558	0.132761825	296	2	cmts	cache
0.567793226	0.45201652	0.270085651	0.554363018	0.46644361	0.308825573	0.055479223	0.79840514	0.671330444	0.392037485	297	3	0.632293398	0.449183783	0.447006393	0.259601651	0.343953172	0.793301006	0.508719016	0.388604597	0.931192478	0.132895405	297	3	cmts	dpi
0.434574701	0.314869324	0.39132264	0.051197109	0.367164529	0.409718977	0.679075454	0.427856938	0.193820394	0.963495223	298	1	0.093115244	0.514564398	0.556308036	0.312363602	0.485182263	0.859286052	0.294696617	0.317130456	0.846035814	0.133620038	298	1	cmts	vopt
0.511309075	0.960457026	0.221607199	0.330810095	0.166354182	0.616921105	0.900454798	0.113070351	0.663776126	0.770807127	299	2	0.620801099	0.167461017	0.953348527	0.415678667	0.004713548	0.934982041	0.47512966	0.42591228	0.951337817	0.133849148	299	2	cmts	hhe
0.454523264	0.446671875	0.680505413	0.296146967	0.952367242	0.092430398	0.4911431	0.439269994	0.593390958	0.643885577	300	3	0.256924667	0.444495688	0.713643132	0.485721894	0.687007609	0.453255573	0.585392951	0.272281839	0.451749968	0.134450536	300	3	cmts	lb
0.028383926	0.740612511	0.257163051	0.515000927	0.464953771	0.688719918	0.284899697	0.13159069	0.957520241	0.443800103	301	1	0.770542797	0.185832879	0.954874026	0.253571088	0.949498871	0.234518837	0.359160519	0.673621154	0.872755167	0.134951831	301	1	cmts	prx
0.733594762	0.33963917	0.168376603	0.429376849	0.76696282	0.952152675	0.061093412	0.551965698	0.136702792	0.564830492	302	2	0.70902252	0.121073787	0.315041287	0.679089598	0.325479851	0.879835387	0.050823606	0.314905721	0.911367984	0.135443758	302	2	cmts	av
0.046710544	0.575380148	0.945362287	0.195157218	0.718751212	0.402391404	0.563228539	0.368384815	0.45105755	0.625121129	303	3	0.271766829	0.584783138	0.526837119	0.173905436	0.655046056	0.353106869	0.492662444	0.580443925	0.641516334	0.135553257	303	3	cmts	prx
0.381732594	0.870727078	0.200919488	0.617193477	0.886880823	0.61272542	0.513998542	0.584112669	0.636010871	0.003236601	304	1	0.850680795	0.280607518	0.09679214	0.73099797	0.863650804	0.168651507	0.186367987	0.741925893	0.465278366	0.136198889	304	1	cmts	wopt
0.638195704	0.028383226	0.774610727	0.702825162	0.590600583	0.862953556	0.621413934	0.311035379	0.433615264	0.438638569	305	2	0.596830199	0.24414537	0.766422291	0.684714713	0.28587227	0.520126722	0.284047858	0.020837387	0.730768075	0.136270517	305	2	bng	wopt
0.070463476	0.409721378	0.812328585	0.634690782	0.538930874	0.054272606	0.449462605	0.269977715	0.518410894	0.970139066	306	3	0.664629654	0.105573258	0.858641059	0.201505654	0.983235262	0.27391602	0.321383358	0.91176215	0.589649401	0.136321208	306	3	olt	cache
0.966381673	0.083145259	0.598354723	0.109404632	0.528169553	0.681344518	0.27159654	0.557453417	0.281348406	0.553807068	307	1	0.350249205	0.261482226	0.53490039	0.397036217	0.539240732	0.187439738	0.177732308	0.572049978	0.666534073	0.136452395	307	1	olt	dpi
0.416784672	0.198238649	0.318393671	0.621449705	0.111158084	0.497083872	0.21231549	0.51730556	0.656654049	0.461536787	308	2	0.77471361	0.771494397	0.027276299	0.404127161	0.930047857	0.41320476	0.646351141	0.203665936	0.444062796	0.136584511	308	2	olt	vopt
0.569526828	0.008356774	0.27330078	0.436950551	0.664683822	0.710444982	0.470347856	0.128032932	0.64558688	0.973809989	309	3	0.730984566	0.63392258	0.178876696	0.495594177	0.555157682	0.790728932	0.363264326	0.192591976	0.983647165	0.136675832	309	3	olt	hhe
0.6436932	0.974751039	0.436001523	0.319595652	0.977529428	0.543413437	0.154181304	0.429671381	0.470602481	0.35780565	310	1	0.702222216	0.765678946	0.06046176	0.575047187	0.37424038	0.471622657	0.551165904	0.05619818	0.591002919	0.137781667	310	1	olt	lb
0.165698975	0.377203693	0.434657479	0.831996707	0.250069385	0.987976614	0.303101367	0.310431473	0.757182143	0.443738501	311	2	0.147480651	0.543072266	0.524967575	0.293632895	0.38086957	0.945511344	0.651837364	0.054437328	0.807658225	0.137948983	311	2	olt	prx
0.234682842	0.292968498	0.288651042	0.469474832	0.337574125	0.732766884	0.624539419	0.053398199	0.624539419	0.315283439	312	3	0.966280902	0.943571816	0.107799564	0.305140921	0.961996734	0.507964814	0.183117033	0.575732561	0.401669515	0.138357964	312	3	olt	av
0.508170957	0.655131536	0.063086178	0.338443894	0.915545097	0.446088504	0.78303248	0.582483099	0.22712162	0.698913237	313	1	0.351368173	0.572870969	0.434217709	0.519688897	0.126441179	0.718426128	0.193855074	0.425764221	0.901567208	0.138639884	313	1	olt	prx
0.576456599	0.550762895	0.399849297	0.397835684	0.883170162	0.644033458	0.303679131	0.238518608	0.63576422	0.971259028	314	2	0.5735222	0.099282286	0.545934837	0.486174609	0.53849889	0.180309322	0.356119896	0.534086895	0.607752343	0.139213321	314	2	olt	wopt
0.92393005	0.454902337	0.461216513	0.292393809	0.316909415	0.598231182	0.019579876	0.855155919	0.391375198	0.543034014	315	3	0.945418481	0.198188949	0.652950136	0.756426041	0.374041116	0.512956845	0.908152787	0.00147398	0.607063945	0.139372012	315	3	cmts	cache
0.568474309	0.363273455	0.400642301	0.445997471	0.259063843	0.684723007	0.676945281	0.159711585	0.367356016	0.956049434	316	1	0.873208314	0.191867129	0.268697735	0.435592126	0.567281795	0.120787652	0.651510697	0.715415224	0.610191912	0.139409023	316	1	cmts	dpi
0.712670791	0.969542811	0.511687911	0.090764513	0.973557683	0.20187808	0.775180482	0.456755959	0.837317932	0.114508092	317	2	0.561493015	0.131197547	0.497581647	0.355391456	0.47251562	0.70707202	0.19034777	0.851894844	0.681501872	0.139487541	317	2	cmts	vopt
0.650957333	0.423967656	0.248612562	0.180952456	0.589747934	0.628741445	0.545981478	0.574966269	0.547977436	0.347340199	318	3	0.780354467	0.372788832	0.513666254	0.55600614	0.764580206	0.703812444	0.272393766	0.164126312	0.901654114	0.140007909	318	3	cmts	hhe
0.498877939	0.524362358	0.621266073	0.020136975	0.552649776	0.939234964	0.25044061	0.378577754	0.824197554	0.704240594	319	1	0.626461039	0.011561878	0.468620548	0.968339615	0.862239367	0.371778767	0.010996248	0.830355707	0.832201446	0.140078928	319	1	cmts	lb
0.227893239	0.362110226	0.721068346	0.327996515	0.442482131	0.332717853	0.793962525	0.092175249	0.495808685	0.67500119	320	2	0.029218765	0.650803166	0.235994063	0.636294702	0.285550797	0.72187327	0.125269072	0.071390668	0.993782312	0.140157464	320	2	cmts	prx
0.93137478	0.069701918	0.705391655	0.083592273	0.980697311	0.246686228	0.383235479	0.5365591	0.823135955	0.061079304	321	3	0.427924955	0.641739206	0.551137076	0.072885447	0.904426091	0.452544792	0.531684016	0.670707042	0.231926206	0.140702934	321	3	cmts	av
0.012986957	0.603952574	0.058185242	0.963175207	0.56111794	0.504521597	0.34297909	0.411525008	0.521329792	0.322993096	322	1	0.947630402	0.17555343	0.55707065	0.143979179	0.924949466	0.616130614	0.30880393	0.105421588	0.969057918	0.140785942	322	1	cmts	prx
0.415823194	0.965858065	0.069915557	0.619706766	0.887795084	0.835803859	0.179197639	0.253575243	0.751923465	0.010431748	323	2	0.708544341	0.851336188	0.207561829	0.697352622	0.25461159	0.186598237	0.440444225	0.087153418	0.986221449	0.141358083	323	2	cmts	wopt
0.840058367	0.025413644	0.51245659	0.000771752	0.997874796	0.675580504	0.229670563	0.220301228	0.638265638	0.296095357	324	3	0.908640251	0.176037728	0.702180982	0.03867145	0.633140876	0.724418718	0.033938329	0.730579708	0.241666814	0.142852997	324	3	bng	wopt
0.219276722	0.520604452	0.356701613	0.642026824	0.873499071	0.252265641	0.424357834	0.865743781	0.48544521	0.619079269	325	1	0.732789818	0.450861353	0.14100575	0.581695424	0.097357488	0.923519158	0.107819786	0.941150066	0.414381702	0.144050334	325	1	olt	cache
0.707891685	0.031717709	0.509561259	0.853476882	0.399392209	0.284649118	0.009762311	0.71283165	0.622736107	0.150198444	326	2	0.548333076	0.521442322	0.252976094	0.425853634	0.804854395	0.938543221	0.259831177	0.238530404	0.684552104	0.145265972	326	2	olt	dpi
0.810706133	0.540161581	0.051143936	0.360720251	0.439656973	0.75843093	0.752638744	0.557887416	0.536232209	0.423764845	327	3	0.81443707	0.202286554	0.073320188	0.514915096	0.473042163	0.775287579	0.277464924	0.516617248	0.855090128	0.145406315	327	3	olt	vopt
0.088990615	0.199376105	0.917190734	0.702168717	0.684921824	0.469631164	0.75597795	0.055598265	0.919017508	0.805811263	328	1	0.83188878	0.239142602	0.732894806	0.163284356	0.724086129	0.272252861	0.332022319	0.247718107	0.555503614	0.145822451	328	1	olt	hhe
0.493761327	0.224164407	0.373027637	0.620769659	0.906903983	0.691997484	0.408362382	0.166283491	0.994642625	0.764129283	329	2	0.212248511	0.796464958	0.678854206	0.567113969	0.765566005	0.479743527	0.710984536	0.05033685	0.90113194	0.145868739	329	2	olt	lb
0.982827293	0.667301762	0.47313003	0.48486118	0.593522723	0.836682606	0.029664296	0.571954367	0.72609885	0.002696785	330	3	0.624027461	0.343046159	0.422744166	0.165921237	0.690428788	0.752945075	0.134539976	0.608542026	0.593220748	0.147015874	330	3	olt	prx
0.967562887	0.150164258	0.78629748	0.312391393	0.944201514	0.866856804	0.023408721	0.816198929	0.381727282	0.210964794	331	1	0.588834281	0.135691004	0.582646783	0.25826507	0.756848665	0.299309744	0.630690889	0.210416948	0.97705082	0.147254067	331	1	olt	av
0.554922411	0.007737934	0.699249834	0.522317638	0.024296826	0.885729757	0.149899305	0.695487745	0.799543713	0.330223082	332	2	0.236593329	0.666849353	0.359854809	0.635370611	0.881921502	0.428286856	0.482529728	0.094394328	0.642548993	0.147799257	332	2	olt	prx
0.119751381	0.617659797	0.329780368	0.857559321	0.595781187	0.189496535	0.378100355	0.002791507	0.900012893	0.652178122	333	3	0.789661944	0.557979646	0.040309336	0.999986203	0.418490125	0.951751251	0.408832096	0.26741097	0.896590113	0.148065336	333	3	olt	wopt
0.129339798	0.581739756	0.192132734	0.818459629	0.424282611	0.497135474	0.380897321	0.37882005	0.596072926	0.86297258	334	1	0.790446469	0.195577281	0.839179849	0.233568828	0.87158096	0.817549838	0.429029192	0.625865213	0.253530488	0.148336636	334	1	cmts	cache
0.298548381	0.405407268	0.820490928	0.608339735	0.252966904	0.933887277	0.25694361	0.521545133	0.007555996	0.958530798	335	2	0.211495345	0.658527288	0.511647513	0.249124043	0.253435926	0.589461956	0.429220358	0.075094447	0.98051463	0.148672215	335	2	cmts	dpi
0.326013011	0.465912704	0.500368979	0.004631577	0.923676044	0.180941871	0.362423613	0.86483579	0.660292999	0.784948947	336	3	0.707891685	0.031717709	0.509561259	0.853476882	0.399392209	0.284649118	0.009762311	0.71283165	0.622736107	0.150198444	336	3	cmts	vopt
0.123313677	0.704759078	0.598856396	0.818293146	0.223954286	0.702334667	0.199462224	0.633900155	0.996349608	0.485101927	337	1	0.947013993	0.648833994	0.598755663	0.063261025	0.620179065	0.557174378	0.545543671	0.150883038	0.781562661	0.150220148	337	1	cmts	hhe
0.837793487	0.001134443	0.57678321	0.713093161	0.667774375	0.197673001	0.041178806	0.882994409	0.568945241	0.340200289	338	2	0.415995923	0.165617277	0.786771477	0.543230963	0.803137216	0.45608054	0.325526573	0.103244354	0.936466491	0.151483229	338	2	cmts	lb
0.680133253	0.094593649	0.019929976	0.756004803	0.68791423	0.010800671	0.956034907	0.603699899	0.216898251	0.576143442	339	3	0.377477032	0.842055484	0.071344603	0.79771005	0.78673767	0.090736232	0.982751176	0.091587275	0.828104453	0.151828982	339	3	cmts	prx
0.810703829	0.382269266	0.41654632	0.155548584	0.938827909	0.010886827	0.823607795	0.227822239	0.262127905	0.659289664	340	1	0.226971298	0.986596696	0.146374068	0.678008481	0.381796201	0.39431182	0.33338199	0.302176754	0.975170607	0.152212827	340	1	cmts	av
0.573623728	0.307303024	0.063411735	0.992916482	0.271427402	0.440563507	0.801494006	0.279495125	0.040324313	0.916587807	341	2	0.423232858	0.678889164	0.073824228	0.681503127	0.475242626	0.494914715	0.075575852	0.93998898	0.419379284	0.152485634	341	2	cmts	prx
0.480440385	0.147541239	0.421198958	0.040051929	0.405706776	0.93842976	0.24735475	0.637470937	0.48024357	0.808025517	342	3	0.883778903	0.199691354	0.622004357	0.013342858	0.402679737	0.93479169	0.078110878	0.819678907	0.918333993	0.152777809	342	3	cmts	wopt
0.443695408	0.143174196	0.780337097	0.74711321	0.545539512	0.291016149	0.37875386	0.513503227	0.956362872	0.454876245	343	1	0.562509937	0.890693941	0.039543831	0.497894721	0.622528024	0.807463186	0.139914503	0.579337703	0.356433652	0.152882951	343	1	bng	wopt
0.262106711	0.863809429	0.149852248	0.528206719	0.928862852	0.045612012	0.545340586	0.022122033	0.597046175	0.584665574	344	2	0.738158518	0.14578271	0.665303504	0.204683053	0.549886741	0.616433081	0.275125072	0.803309391	0.61108379	0.153283346	344	2	olt	cache
0.317361684	0.441844983	0.894964192	0.146282022	0.134852192	0.801601717	0.490846136	0.426652362	0.662802839	0.317955809	345	3	0.727963487	0.420940052	0.997675145	0.012621418	0.814453783	0.883372172	0.535870594	0.717437458	0.062684238	0.153453408	345	3	olt	dpi
0.538165419	0.007948281	0.711890091	0.459535739	0.190033576	0.672873845	0.166686391	0.825810705	0.183521389	0.902591948	346	1	0.204897699	0.996528848	0.025798191	0.783820249	0.542448578	0.646910876	0.401844588	0.445941622	0.916647667	0.153649795	346	1	olt	vopt
0.570414895	0.639821546	0.526843889	0.06077908	0.754447682	0.832437792	0.504305202	0.317686008	0.368930968	0.767806046	347	2	0.519146846	0.706170774	0.207125342	0.931385866	0.416033752	0.971192458	0.321942672	0.096727581	0.668680645	0.155248757	347	2	olt	hhe
0.447135171	0.097101123	0.839864221	0.285094947	0.82335903	0.577818486	0.330270155	0.459536209	0.999306132	0.303076452	348	3	0.611165817	0.501077335	0.155084964	0.318794775	0.272887129	0.699760833	0.22111309	0.786458633	0.368272183	0.155259708	348	3	olt	lb
0.340522778	0.204860767	0.361428267	0.743631902	0.486294577	0.959307361	0.171936859	0.457694913	0.510063014	0.878309774	349	1	0.901811109	0.367413844	0.785382558	0.004290944	0.436879618	0.851409986	0.119014299	0.32615369	0.63183105	0.155662038	349	1	olt	prx
0.676335237	0.310573546	0.943014948	0.314675376	0.937940833	0.195509622	0.04602071	0.626110609	0.569869964	0.401998777	350	2	0.602546075	0.321238254	0.824927432	0.099976846	0.61670336	0.058251625	0.355640742	0.687920529	0.981748788	0.155830634	350	2	olt	av
0.054198357	0.745318705	0.737257258	0.078301544	0.484322575	0.656453419	0.617958654	0.423320682	0.339811659	0.295094971	351	3	0.766603635	0.789084469	0.713182979	0.014269901	0.290376983	0.873817716	0.461391901	0.69655175	0.54013217	0.156696308	351	3	olt	prx
0.427894829	0.615509005	0.355677146	0.419152245	0.385053354	0.466238512	0.784457342	0.33405963	0.972999188	0.63335962	352	1	0.405035846	0.649076955	0.047733358	0.953796763	0.216810299	0.432915995	0.260689067	0.482818423	0.920887687	0.157236858	352	1	olt	wopt
0.837508445	0.039389638	0.823649814	0.310954577	0.206903679	0.286547576	0.032176233	0.552282502	0.589041224	0.368834742	353	2	0.604902181	0.464647853	0.030701406	0.736542943	0.415929969	0.497994261	0.248367039	0.768338355	0.612934123	0.157273736	353	2	cmts	cache
0.627869063	0.224996626	0.114310145	0.6197257	0.372947556	0.571735204	0.434536676	0.374528791	0.115680549	0.861364829	354	3	0.80080202	0.470853707	0.049931039	0.822634708	0.369006384	0.63929796	0.96253742	0.160453603	0.829401396	0.157388351	354	3	cmts	dpi
0.111942001	0.365293456	0.291941674	0.744515301	0.211724715	0.824177765	0.074104311	0.348368153	0.730072023	0.623846603	355	1	0.327302053	0.886465883	0.099858309	0.791086248	0.434640249	0.539523184	0.968009405	0.117247328	0.945825407	0.15760025	355	1	cmts	vopt
0.804184298	0.046121193	0.580802919	0.289046342	0.89179527	0.834787939	0.291426315	0.539643402	0.752608903	0.382257249	356	2	0.977515261	0.568945199	0.631543623	0.705021301	0.512071198	0.441384534	0.569799591	3.43E-05	0.769869623	0.157840442	356	2	cmts	hhe
0.468171336	0.093139598	0.056400661	0.862572999	0.491626452	0.358204638	0.735542982	0.029721856	0.706696525	0.750966666	357	3	0.866820025	0.07834212	0.91913226	0.103842591	0.937127669	0.976884967	0.133081643	0.611536319	0.644207053	0.158052016	357	3	cmts	lb
0.296897421	0.522513712	0.465380091	0.225973913	0.823459409	0.639985243	0.122521147	0.163719151	0.906198734	0.52062547	358	1	0.997187959	0.168774444	0.137370144	0.310134368	0.908195585	0.572215559	0.510272538	0.196067242	0.473133775	0.158279295	358	1	cmts	prx
0.338746579	0.266693455	0.324050648	0.627820374	0.888578934	0.257595974	0.395888447	0.326984451	0.138279015	0.845083286	359	2	0.336254923	0.605458104	0.291086035	0.555367871	0.967968838	0.460165318	0.656821098	0.530138912	0.803782616	0.159114818	359	2	cmts	av
0.829152645	0.07582327	0.139299071	0.384822041	0.951824979	0.165182695	0.886922756	0.321494826	0.34666524	0.767519307	360	3	0.33296498	0.814740026	0.049000514	0.39589637	0.168939723	0.63795026	0.908128007	0.529491246	0.297685658	0.159399105	360	3	cmts	prx
0.728028752	0.43801507	0.706609634	0.013999135	0.38735856	0.742190152	0.368004646	0.508969587	0.729061354	0.211373655	361	1	0.645269682	0.005883481	0.645586153	0.353800028	0.436772931	0.66664585	0.464881297	0.433205441	0.901726153	0.159774625	361	1	cmts	wopt
0.497240423	0.842894929	0.299156497	0.7558781	0.433469593	0.583634592	0.706506298	0.000720426	0.680613991	0.949318016	362	2	0.129817271	0.495837181	0.938406334	0.678771791	0.099077024	0.37649269	0.79127507	0.282373284	0.985692068	0.159834219	362	2	bng	wopt
0.254480135	0.867325588	0.111840876	0.19393015	0.816111246	0.931094761	0.060216819	0.46156167	0.955999564	0.552752465	363	3	0.047577529	0.602483898	0.137509581	0.70843993	0.64480039	0.018191781	0.269631353	0.85790411	0.707425754	0.159973578	363	3	olt	cache
0.635947153	0.770108663	0.237655171	0.149118439	0.879416315	0.298570415	0.769176986	0.579471076	0.774191601	0.416893413	364	1	0.570875945	0.70940485	0.025508605	0.917631292	0.753521601	0.392647739	0.0676043	0.138023642	0.994604627	0.160457356	364	1	olt	dpi
0.397870814	0.227198458	0.023908717	0.811539762	0.733001303	0.003019588	0.811919034	0.065366054	0.82898627	0.877037102	365	2	0.62389832	0.323490673	0.369439306	0.765673119	0.50873416	0.925532007	0.71766251	0.098763127	0.941136151	0.160483092	365	2	olt	vopt
0.372491904	0.546729869	0.33611155	0.580717177	0.692917703	0.751350428	0.517165152	0.00263002	0.445767571	0.791274913	366	3	0.541464818	0.067561017	0.375485249	0.854428171	0.2915754	0.809613971	0.268304855	0.783597388	0.485411681	0.160671507	366	3	olt	hhe
0.605698509	0.180702075	0.75091809	0.406922577	0.870923483	0.390765912	0.58056592	0.199796315	0.770964322	0.786468192	367	1	0.063900301	0.284422588	0.787911306	0.394277057	0.597273004	0.102599929	0.244857137	0.822570431	0.839519556	0.161213467	367	1	olt	lb
0.041318289	0.715320324	0.482771978	0.934106325	0.563880238	0.656905005	0.298459702	0.334969276	0.946321425	0.578701225	368	2	0.326357716	0.929861049	0.007818072	0.689646105	0.084962143	0.689271759	0.716368649	0.483554238	0.628282158	0.161645479	368	2	olt	prx
0.921260606	0.517716293	0.109444114	0.273423266	0.705993085	0.466816925	0.239819509	0.983411098	0.014408022	0.670175011	369	3	0.845755621	0.014660344	0.711481099	0.007363102	0.612770752	0.540667678	0.402309862	0.196827956	0.822177889	0.162027751	369	3	olt	av
0.243846274	0.104200298	0.570294083	0.980623496	0.861573319	0.411932667	0.445103361	0.097854089	0.989525817	0.48147654	370	1	0.664930028	0.471721243	0.506478219	0.45960024	0.189423087	0.96216732	0.582143579	0.362238285	0.674354108	0.162332646	370	1	olt	prx
0.880630987	0.105453386	0.398729102	0.949959528	0.201993664	0.973402168	0.278803291	0.283172017	0.976514529	0.273235307	371	2	0.83885154	0.301393428	0.242779789	0.084787574	0.494508893	0.201116176	0.953133158	0.0418758	0.768704894	0.162697782	371	2	olt	wopt
0.59406008	0.301403405	0.004936021	0.886716756	0.690408425	0.631626834	0.357966822	0.390244086	0.688389319	0.795089139	372	3	0.670168614	0.113175709	0.59387695	0.074100139	0.697343535	0.495138747	0.392017493	0.39778187	0.755704534	0.162797168	372	3	cmts	cache
0.495368434	0.366384053	0.797139213	0.476206943	0.503057247	0.271847977	0.373406906	0.018056602	0.765263937	0.892704501	373	1	0.64960545	0.124873314	0.124370047	0.430734299	0.524845371	0.489666954	0.711985489	0.417926134	0.485816956	0.162819704	373	1	cmts	dpi
0.092755485	0.55735304	0.381925649	0.210424133	0.500105199	0.210881255	0.504326857	0.494807959	0.466224372	0.986644622	374	2	0.273399013	0.447545199	0.362617059	0.886105596	0.13195211	0.97634362	0.587282139	0.669180346	0.417605855	0.162911433	374	2	cmts	vopt
0.190159672	0.37992792	0.588803467	0.55331434	0.691820515	0.463866663	0.683644099	0.171458294	0.251424807	0.775875237	375	3	0.748520054	0.05451532	0.550080242	0.474946485	0.706416252	0.528146965	0.752103356	0.141468195	0.615273225	0.162968009	375	3	cmts	hhe
0.621216981	0.571951479	0.349795334	0.280382753	0.893484498	0.728539904	0.132278657	0.957001623	0.648361709	0.617500281	376	1	0.305399036	0.497104994	0.350778984	0.538593597	0.855137331	0.636621151	0.236213214	0.256099131	0.84875667	0.163078822	376	1	cmts	lb
0.837075821	0.529874604	0.142425148	0.270423173	0.955333247	0.820275522	0.585041544	0.545006788	0.166553237	0.267712486	377	2	0.672927519	0.715749828	0.658092272	0.062551796	0.917472362	0.516526138	0.569527951	0.764043291	0.650227486	0.163426215	377	2	cmts	prx
0.536891793	0.704657459	0.653580926	0.321139939	0.528479187	0.578697291	0.691380422	0.224566662	0.965619913	0.106961871	378	3	0.256520799	0.899924678	0.042083191	0.33634683	0.877585531	0.28295748	0.978536625	0.138238653	0.996414014	0.164128997	378	3	cmts	av
0.619357148	0.404316831	0.513787698	0.259791012	0.807781131	0.725157792	0.160117037	0.25614969	0.779719829	0.208552404	379	1	0.632691546	0.418395621	0.714315261	0.338980864	0.350079534	0.628839338	0.009711336	0.403579435	0.752406328	0.164473133	379	1	cmts	prx
0.094441408	0.504403366	0.694452832	0.472953288	0.939572999	0.189347112	0.323426547	0.706435074	0.893839453	0.847550439	380	2	0.484885019	0.345505917	0.660846562	0.161282839	0.845161097	0.662401316	0.327702462	0.798487999	0.543294984	0.165002054	380	2	cmts	wopt
0.744488966	0.911419281	0.46285203	0.081967587	0.829570303	0.838733341	0.065384175	0.408267306	0.456078128	0.596250123	381	3	0.435610373	0.628623408	0.586547902	0.413425634	0.35317258	0.99597829	0.560181746	0.171890742	0.932008422	0.165183053	381	3	bng	wopt
0.480563906	0.134227487	0.796051181	0.353514885	0.700581793	0.862132405	0.144622918	0.235316027	0.619441241	0.276616793	382	1	0.212352311	0.263400351	0.598125917	0.664972471	0.674335626	0.196466833	0.539743888	0.601111691	0.833451296	0.165304628	382	1	olt	cache
0.6959231	0.327640333	0.330993439	0.717466804	0.938212924	0.329344828	0.402302818	0.152636162	0.387828579	0.295618174	383	2	0.282251741	0.512998896	0.344945308	0.490839963	0.507414125	0.957018276	0.394727843	0.738611664	0.686577205	0.165361868	383	2	olt	dpi
0.116715974	0.518432763	0.471740686	0.465115075	0.293560082	0.481693321	0.804101827	0.250081284	0.769125423	0.488262061	384	3	0.424173971	0.68399703	0.804879903	0.11639069	0.505735241	0.965777781	0.169089151	0.500188034	0.929865398	0.166431115	384	3	olt	vopt
0.736682312	0.996336011	0.368176988	0.139348265	0.142374394	0.894575021	0.221706431	0.46833591	0.967765797	0.204054015	385	1	0.416394277	0.542339956	0.773630237	0.151584051	0.993942138	0.478489909	0.040710386	0.380774351	0.410652558	0.166549736	385	1	olt	hhe
0.199602171	0.386775221	0.838421567	0.5885662	0.892338422	0.520163825	0.678524725	0.232280657	0.475965775	0.84872297	386	2	0.43344297	0.046956902	0.559765806	0.938372359	0.261680665	0.531059868	0.68052008	0.297653578	0.645605195	0.166569621	386	2	olt	lb
0.290773878	0.808200836	0.011048732	0.740734605	0.541446579	0.310347595	0.570176218	0.236454612	0.540947699	0.757755229	387	3	0.429914623	0.33237943	0.727137891	0.385670748	0.91087884	0.023531406	0.409242424	0.557196306	0.454184322	0.168344187	387	3	olt	prx
0.205894379	0.672454463	0.029732602	0.755898028	0.643499462	0.3292359	0.484699375	0.412933951	0.713059329	0.385251386	388	1	0.650352488	0.629660852	0.705520431	0.009701949	0.783838423	0.96497073	0.097882857	0.330612555	0.453942905	0.168445143	388	1	olt	av
0.512662963	0.621968578	0.355138674	0.782747254	0.734857004	0.737693396	0.244101367	0.032715475	0.509617573	0.57691472	389	2	0.198551355	0.677720297	0.301275717	0.328027089	0.675047425	0.313530155	0.155264419	0.486474037	0.406401133	0.168809991	389	2	olt	prx
0.732617571	0.339733741	0.154194781	0.500708389	0.710230945	0.186540697	0.352335292	0.683140515	0.708924333	0.388659117	390	3	0.472180185	0.027887653	0.714076169	0.900722767	0.430853866	0.140490109	0.423324892	0.264192267	0.992343743	0.168889844	390	3	olt	wopt
0.215001646	0.951754043	0.01440349	0.845486346	0.254724341	0.789536009	0.008011668	0.90169936	0.47566542	0.325472185	391	1	0.903373462	0.56145009	0.028440224	0.892113335	0.547992865	0.716284466	0.173113023	0.810210405	0.198227073	0.169329132	391	1	cmts	cache
0.161151235	0.081578464	0.775875455	0.319068803	0.354734651	0.774838498	0.317131332	0.178452037	0.653732888	0.854220251	392	2	0.762172247	0.558135836	0.732035915	0.23352609	0.908400675	0.845691338	0.3192858	0.459072448	0.42341859	0.16961242	392	2	cmts	dpi
0.365517384	0.476185149	0.687074851	0.306411395	0.835434653	0.658174721	0.149143621	0.938006901	0.008066884	0.82211622	393	3	0.21306331	0.634220277	0.840867963	0.730328297	0.060127176	0.736814115	0.086744297	0.242038909	0.88581945	0.169992991	393	3	cmts	vopt
0.655929481	0.170312592	0.489317746	0.804870717	0.349153248	0.739718068	0.050363846	0.343653159	0.977860214	0.211943584	394	1	0.945005375	0.34479267	0.736352169	0.467976167	0.891196279	0.154884778	0.772727006	0.009329641	0.937529565	0.170059557	394	1	cmts	hhe
0.225762007	0.304205829	0.318738821	0.612946066	0.630168233	0.575869774	0.155357103	0.254141391	0.936019037	0.673824423	395	2	0.12426512	0.554499187	0.361314456	0.847929241	0.644818943	0.272653813	0.736535846	0.648690205	0.870079849	0.170429197	395	2	cmts	lb
0.327302053	0.886465883	0.099858309	0.791086248	0.434640249	0.539523184	0.968009405	0.117247328	0.945825407	0.15760025	396	3	0.261382098	0.471631332	0.119689305	0.969760725	0.007154334	0.814072177	0.319242596	0.586470482	0.940546009	0.170608819	396	3	cmts	prx
0.479791079	0.09978082	0.689221003	0.325585589	0.195589927	0.599294911	0.521785506	0.048189216	0.83361243	0.648826105	397	1	0.562472768	0.9510122	0.066981162	0.13598164	0.853769931	0.444836834	0.714823762	0.269227895	0.522258292	0.171326842	397	1	cmts	av
0.425041812	0.162866005	0.466428451	0.696023288	0.082242347	0.546611825	0.799697076	0.009725083	0.477875819	0.576654692	398	2	0.972681232	0.651649916	0.325412547	0.061153249	0.819388974	0.555754403	0.679554365	0.711623658	0.78614832	0.171964107	398	2	cmts	prx
0.002662566	0.288266306	0.668063352	0.594501591	0.832446728	0.0686514	0.750937406	0.039403308	0.752275379	0.386928443	399	3	0.729459591	0.209096132	0.180847673	0.418452555	0.518349626	0.251427721	0.724007173	0.980133838	0.305102533	0.172052567	399	3	cmts	wopt
0.31471863	0.096426923	0.98321145	0.174810396	0.064997275	0.721942286	0.859344864	0.02278241	0.383760362	0.840116674	400	1	0.98965526	0.403472497	0.460044846	0.641531012	0.496215468	0.090195205	0.882150532	0.154795877	0.995381555	0.172147416	400	1	bng	wopt
0.297408391	0.467841149	0.229325092	0.104692805	0.924582981	0.591631516	0.449515348	0.535924448	0.63010728	0.366838762	401	2	0.203294557	0.228155089	0.519642112	0.718146403	0.469703926	0.147901167	0.835501141	0.261076296	0.890650269	0.172463155	401	2	olt	cache
0.466098762	0.314648712	0.557841017	0.514018297	0.82955245	0.401659805	0.38133431	0.13383374	0.605654829	0.125692969	402	3	0.28854785	0.606136697	0.412582882	0.292668264	0.585085606	0.357802504	0.342588667	0.452598443	0.816674013	0.172674408	402	3	olt	dpi
0.541464818	0.067561017	0.375485249	0.854428171	0.2915754	0.809613971	0.268304855	0.783597388	0.485411681	0.160671507	403	1	0.693709808	0.779350932	0.864936696	0.003293988	0.981883608	0.429478985	0.430087939	0.708989026	0.399308066	0.17405032	403	1	olt	vopt
0.646484543	0.05314264	0.563796488	0.865497676	0.198228243	0.938520894	0.442166484	0.159681932	0.745874116	0.756669344	404	2	0.593088524	0.138943999	0.57824669	0.328170885	0.252246196	0.937283911	0.166808178	0.87508337	0.21450479	0.174138121	404	2	olt	hhe
0.359421311	0.400311471	0.866505656	0.222261053	0.732417231	0.949155362	0.719492347	0.252718571	0.055280827	0.694569925	405	3	0.470867441	0.13023294	0.702803368	0.727883442	0.115064423	0.25971293	0.472044781	0.435273449	0.99678236	0.17513613	405	3	olt	lb
0.530157168	0.353704868	0.00725858	0.436595891	0.585249372	0.690351371	0.700291555	0.199968977	0.677406668	0.419439247	406	1	0.502861846	0.872722996	0.201983704	0.08057727	0.781569056	0.871289662	0.404358258	0.245441169	0.867569093	0.175238303	406	1	olt	prx
0.317950785	0.479735895	0.788355581	0.020217411	0.567406994	0.438948513	0.901921587	0.649562361	0.548072904	0.531670861	407	2	0.643657131	0.083641073	0.101762621	0.754138352	0.315580464	0.510920898	0.155306047	0.953037398	0.79150378	0.175261649	407	2	olt	av
0.49521268	0.193057091	0.374013937	0.843553908	0.527433262	0.511869796	0.185513717	0.131952958	0.657184901	0.674515031	408	3	0.32890472	0.129621203	0.783811452	0.26706499	0.480141331	0.454522014	0.479742365	0.794327055	0.775347673	0.175416801	408	3	olt	prx
0.1010737	0.766525559	0.497262341	0.064569309	0.682984099	0.964006584	0.41030776	0.331299351	0.540886289	0.009746059	409	1	0.859708257	0.674650502	0.361741405	0.001469392	0.51838141	0.953321346	0.289099245	0.201021341	0.639613356	0.175513842	409	1	olt	wopt
0.198919488	0.710256951	0.818730572	0.573039157	0.533100197	0.705327682	0.055970676	0.382104204	0.599526556	0.558043488	410	2	0.420869604	0.864617693	0.224863194	0.075737878	0.45778687	0.7389457	0.291544206	0.643139647	0.292438396	0.175759398	410	2	cmts	cache
0.869359142	0.159097414	0.315560944	0.793405461	0.463833906	0.974124656	0.145191886	0.999828815	0.185565323	0.77923657	411	3	0.655808077	0.608599454	0.22350407	0.512230958	0.182673416	0.97983222	0.633499746	0.668389277	0.588155004	0.175916846	411	3	cmts	dpi
0.769544053	0.873122708	0.281989155	0.070972646	0.940616441	0.003507083	0.808136046	0.002831018	0.673880982	0.190523316	412	1	0.957654434	0.617328032	0.09477432	0.515160097	0.870647423	0.429688029	0.215550068	0.920681167	0.790695762	0.175937777	412	1	cmts	vopt
0.013844942	0.481039833	0.937471001	0.069745093	0.111238835	0.970665995	0.287347591	0.06172023	0.927337216	0.62680201	413	2	0.471223164	0.252156142	0.266514782	0.548547509	0.73850616	0.180251206	0.699173545	0.480609356	0.763591876	0.176172682	413	2	cmts	hhe
0.136632916	0.472903673	0.774187993	0.172034985	0.43019137	0.621968876	0.172646208	0.080131409	0.655952906	0.488942179	414	3	0.417986479	0.354648302	0.350607717	0.377607388	0.794911517	0.803501105	0.128589611	0.841766248	0.138142518	0.176273867	414	3	cmts	lb
0.748055419	0.550235157	0.314760584	0.094269664	0.932543531	0.779403985	0.235968786	0.403041029	0.980527256	0.041661726	415	1	0.550463679	0.685637805	0.426965821	0.187793499	0.948574421	0.797165283	0.605198024	0.335702699	0.467465119	0.176440755	415	1	cmts	prx
0.022047199	0.652658835	0.025678502	0.834545136	0.481048876	0.370232369	0.40481621	0.487916239	0.179354269	0.588876352	416	2	0.588076723	0.542156195	0.293745829	0.584994425	0.687994542	0.475173298	0.162148839	0.333558841	0.831150148	0.176818293	416	2	cmts	av
0.496271914	0.879249238	0.266599278	0.133142472	0.724806963	0.83048272	0.260851475	0.292284773	0.764353047	0.256600495	417	3	0.875368052	0.091667241	0.7467912	0.654603457	0.574175427	0.844078818	0.126766382	0.482767665	0.511716956	0.177135148	417	3	cmts	prx
0.347932511	0.669318055	0.158213129	0.173105569	0.841961176	0.268374727	0.88342343	0.726916313	0.022421973	0.939080515	418	1	0.573610723	0.437702453	0.563440521	0.243895656	0.510641419	0.526512663	0.870551957	0.469387644	0.933463964	0.177173405	418	1	cmts	wopt
0.733163455	0.043762669	0.535398965	0.352145326	0.265432162	0.703816883	0.498093083	0.83842127	0.36560035	0.09958613	419	2	0.310180283	0.475705724	0.134071374	0.930032842	0.596470151	0.580213944	0.264092807	0.531699326	0.624071835	0.177308369	419	2	bng	wopt
0.181546158	0.79375872	0.1231124	0.682624787	0.623001615	0.163125495	0.798455379	0.112346681	0.550691364	0.974732584	420	3	0.704596774	0.268471117	0.282731356	0.313683814	0.857396898	0.176746825	0.748676391	0.204355312	0.793695635	0.177410092	420	3	olt	cache
0.645269682	0.005883481	0.645586153	0.353800028	0.436772931	0.66664585	0.464881297	0.433205441	0.901726153	0.159774625	421	1	0.851612181	0.368943777	0.481016311	0.631066611	0.88724112	0.500661034	0.009054891	0.957675383	0.137477692	0.177590752	421	1	olt	dpi
0.074546738	0.221145579	0.618116432	0.440659177	0.494910721	0.615779969	0.986764789	0.38851615	0.896326554	0.595008238	422	2	0.890941747	0.593226274	0.002095754	0.962624642	0.219801392	0.521515987	0.903788242	0.398036242	0.842294891	0.178029739	422	2	olt	vopt
0.849125705	0.653695006	0.690679805	0.021783292	0.604603346	0.548235493	0.412101239	0.284903721	0.69077038	0.190554744	423	3	0.48349107	0.686873705	0.626815975	0.0087072	0.415940757	0.675312885	0.198538798	0.876558964	0.644230376	0.178636626	423	3	olt	hhe
0.052209917	0.90483966	0.414058083	0.363635909	0.126749546	0.839480781	0.295917089	0.828314226	0.899486621	0.560173022	424	1	0.966046916	0.055656234	0.672832287	0.606606272	0.791983108	0.765072664	0.543040499	0.097604044	0.734409879	0.178951432	424	1	olt	lb
0.149227702	0.534707624	0.316642695	0.436627274	0.820037505	0.959281707	0.244146024	0.104441891	0.897420947	0.827913829	425	2	0.526140288	0.514987138	0.375262962	0.142595874	0.058494455	0.718651272	0.206392842	0.195311187	0.9874946	0.179105756	425	2	olt	prx
0.015933785	0.456229685	0.483115658	0.896708484	0.10274926	0.350148978	0.402366292	0.704879205	0.880064787	0.713627815	426	3	0.218388036	0.807886649	0.068920731	0.978991699	0.23135427	0.548014871	0.483429895	0.151642021	0.813658538	0.179407269	426	3	olt	av
0.638122224	0.525876165	0.072632395	0.814848811	0.08914176	0.743406148	0.185172215	0.400322735	0.68350829	0.659801782	427	1	0.615697566	0.367628114	0.648360188	0.404452493	0.48197599	0.670833678	0.641902288	0.293319215	0.993843469	0.179631479	427	1	olt	prx
0.042773318	0.356366907	0.690193277	0.124894605	0.581046569	0.823143258	0.639741953	0.558985	0.652253185	0.286466568	428	2	0.834447226	0.175299551	0.538997281	0.262548778	0.916412028	0.044257058	0.4665332	0.718189879	0.468107284	0.180387215	428	2	olt	wopt
0.333196723	0.454585037	0.30571449	0.260637543	0.801662316	0.338267246	0.256682536	0.556933537	0.107761284	0.738204724	429	3	0.370293413	0.585431803	0.159933517	0.850585089	0.490286691	0.053691682	0.283563759	0.592679184	0.782332275	0.18056068	429	3	cmts	cache
0.642139523	0.084300792	0.380389215	0.282355572	0.996535695	0.206830874	0.094381926	0.791416938	0.044311494	0.400479647	430	1	0.915695739	0.130982418	0.553358584	0.539414783	0.739756087	0.181427863	0.173908582	0.466555543	0.83808293	0.180822863	430	1	cmts	dpi
0.399715909	0.434233	0.040184289	0.774550391	0.333108486	0.73035481	0.472575806	0.243832272	0.407852692	0.841100713	431	2	0.836886626	0.543486427	0.092187872	0.939443735	0.138753704	0.526762911	0.618919529	0.281937729	0.999867039	0.180946603	431	2	cmts	vopt
0.175953873	0.643959486	0.197612555	0.743243721	0.19444363	0.737089199	0.229773209	0.67082987	0.037621156	0.66022314	432	3	0.750211244	0.551947991	0.341596236	0.493574418	0.969961883	0.196179538	0.848131065	0.104023184	0.405408156	0.18131275	432	3	cmts	hhe
0.000562592	0.641023158	0.503491038	0.923213563	0.021392924	0.519099362	0.547690578	0.802703459	0.368670901	0.398935469	433	1	0.088076556	0.612943814	0.318430013	0.692847205	0.984836178	0.092888582	0.83391085	0.63029087	0.697659231	0.181584316	433	1	cmts	lb
0.294642026	0.282389294	0.553424031	0.601282079	0.573881001	0.117151675	0.161229339	0.535943108	0.398079757	0.874595771	434	2	0.363134526	0.1064775	0.272315856	0.641196625	0.283579002	0.754872855	0.384004472	0.652459771	0.535063135	0.181777491	434	2	cmts	prx
0.5212694	0.70072437	0.457714201	0.212439259	0.662421393	0.519712369	0.915396564	0.189734907	0.817728218	0.36474526	435	3	0.947375727	0.464254901	0.373819921	0.126490152	0.89160969	0.529288874	0.192263447	0.136999093	0.482025045	0.18183372	435	3	cmts	av
0.906328185	0.169461647	0.98267382	0.387812926	0.902103634	0.330574408	0.412193828	0.318011202	0.821920008	0.245199831	436	1	0.969306697	0.845899741	0.038137267	0.239638587	0.690287142	0.732085343	0.682336554	0.105025911	0.795862887	0.181910403	436	1	cmts	prx
0.154034754	0.396695044	0.355333734	0.521406074	0.464367274	0.290851533	0.695467119	0.598784715	0.589432751	0.400621233	437	2	0.513857405	0.330346927	0.669879447	0.398534112	0.917458421	0.404117224	0.338858885	0.775531448	0.471023039	0.181982596	437	2	cmts	wopt
0.842891029	0.007567512	0.809131602	0.358384458	0.660096785	0.690787172	0.678855209	0.270386225	0.620428741	0.36225661	438	3	0.950932582	0.51501392	0.09678969	0.528213165	0.774589525	0.076976507	0.251401236	0.545134539	0.769521702	0.18231278	438	3	bng	wopt
0.15985902	0.479534311	0.869285315	0.093365356	0.603581568	0.520502114	0.551446201	0.576219531	0.775098499	0.439469545	439	1	0.263383112	0.40569367	0.582749431	0.743880307	0.297925634	0.873074551	0.540765644	0.043185391	0.810533187	0.182542607	439	1	olt	cache
0.788930704	0.219228272	0.596483097	0.670039471	0.378858854	0.989385215	0.44657921	0.404683936	0.801251185	0.085507351	440	2	0.711518222	0.921507366	0.074632206	0.749961231	0.475475834	0.937399845	0.185966401	0.939339364	0.078829673	0.182666323	440	2	olt	dpi
0.047752802	0.573329526	0.674274074	0.387052735	0.229548805	0.21210473	0.37251131	0.88199665	0.747685729	0.490787208	441	3	0.362546703	0.543012714	0.168435914	0.460154871	0.958262009	0.619033621	0.460009404	0.461929565	0.550431517	0.182691652	441	3	olt	vopt
0.320485231	0.652382648	0.337318721	0.642664345	0.692788809	0.503889285	0.188275811	0.140928005	0.920445852	0.862136031	442	1	0.549480315	0.66479414	0.387122894	0.228069343	0.682015195	0.723825228	0.049280287	0.398847246	0.923957868	0.182780014	442	1	olt	hhe
0.675208267	0.109744843	0.914520306	0.067663704	0.810926708	0.186447419	0.718823458	0.605604439	0.168429834	0.670696351	443	2	0.008582773	0.966233602	0.468404486	0.367362482	0.120342638	0.906366285	0.449627018	0.200938695	0.962359335	0.182924769	443	2	olt	lb
0.284467594	0.791588421	0.879824624	0.407531736	0.539357111	0.834309608	0.261791459	0.113637097	0.941885624	0.501653969	444	3	0.439444036	0.987896882	0.308749507	0.605851099	0.889549612	0.0952576	0.118669472	0.384990399	0.739562771	0.183044868	444	3	olt	prx
0.095654621	0.456016384	0.791994325	0.133190143	0.37975209	0.926676032	0.335134883	0.384758555	0.292541015	0.454200568	445	1	0.575360686	0.377552572	0.63297858	0.487734661	0.984424895	0.088206812	0.536644202	0.738934976	0.717292576	0.183056488	445	1	olt	av
0.60684194	0.6024661	0.091036483	0.917444994	0.181053749	0.976314981	0.29425481	0.389925334	0.035101841	0.358451906	446	2	0.518913042	0.585304005	0.998171086	0.333848921	0.669076529	0.836429059	0.105000868	0.327770875	0.936015503	0.183602927	446	2	olt	prx
0.495438397	0.34380026	0.014355044	0.733231235	0.143293886	0.542303036	0.675859926	0.626038759	0.306318323	0.122524886	447	3	0.736856475	0.149016973	0.74668798	0.19778244	0.978542592	0.541281923	0.192957161	0.970339619	0.361781578	0.183819291	447	3	olt	wopt
0.586834848	0.130229596	0.749925277	0.168080241	0.745849515	0.415862614	0.550212925	0.506278605	0.291581833	0.765089511	448	1	0.199850843	0.252126281	0.914423503	0.293209959	0.679991536	0.731530302	0.098246657	0.461879707	0.826476098	0.184295712	448	1	cmts	cache
0.580846334	0.072197248	0.502490862	0.533099408	0.827879548	0.509797224	0.498552041	0.24382159	0.589956736	0.715277383	449	2	0.754616979	0.161339476	0.753461563	0.069859372	0.700283517	0.335749601	0.319284916	0.861117498	0.592396498	0.184332265	449	2	cmts	dpi
0.093115244	0.514564398	0.556308036	0.312363602	0.485182263	0.859286052	0.294696617	0.317130456	0.846035814	0.133620038	450	3	0.72900307	0.299598885	0.857940244	0.232930816	0.945652	0.226659322	0.433529477	0.688788225	0.531317236	0.184958341	450	3	cmts	vopt
0.003860967	0.586935736	0.287044372	0.270391375	0.531645584	0.424225504	0.189544642	0.849618916	0.543846791	0.815103791	451	1	0.461561661	0.714937521	0.333205244	0.775178686	0.429128614	0.957365765	0.327350903	0.119668171	0.900344488	0.185529503	451	1	cmts	hhe
0.377320947	0.214821481	0.79443741	0.03377112	0.707972726	0.39887077	0.297650296	0.916597306	0.33719369	0.269412596	452	2	0.107050113	0.999728254	0.5045566	0.182718873	0.488760711	0.487890956	0.002931919	0.724352324	0.912977121	0.185692877	452	2	cmts	lb
0.126238845	0.73281306	0.115253024	0.416017878	0.447910386	0.449732015	0.634220929	0.818569718	0.557740563	0.292987901	453	3	0.645439014	0.453020178	0.173782725	0.23779889	0.438603315	0.975439699	0.262320785	0.632186081	0.329617117	0.185713011	453	3	cmts	prx
0.506239004	0.723857657	0.778100182	0.032235979	0.210175046	0.861173789	0.676100651	0.246346556	0.228570337	0.566996528	454	1	0.36723919	0.843842219	0.128978826	0.228864374	0.888888105	0.765217671	0.23904222	0.381422334	0.465122089	0.185958305	454	1	cmts	av
0.741648519	0.011659276	0.886065449	0.17156921	0.549988466	0.597047148	0.613725841	0.199735912	0.477951268	0.06743936	455	2	0.043466689	0.749067378	0.390011181	0.438382566	0.275379106	0.390794852	0.675969838	0.27983792	0.998112453	0.186310902	455	2	cmts	prx
0.348738683	0.237112656	0.317147489	0.959739794	0.619491782	0.082355795	0.497240145	0.796670964	0.467048561	0.994758604	456	3	0.745093339	0.837429623	0.858411547	0.085190721	0.603307192	0.703340363	0.644717498	0.030363581	0.986385472	0.187200832	456	3	cmts	wopt
0.523180176	0.494577173	0.305154313	0.373492135	0.389082744	0.53679921	0.917495177	0.038991687	0.635741943	0.754916069	457	1	0.297854113	0.725252874	0.773326844	0.204339656	0.973058439	0.504892331	0.171085482	0.98258545	0.950286558	0.187351111	457	1	bng	wopt
0.377714909	0.535067763	0.693128432	0.114734187	0.149961626	0.476591304	0.606012665	0.375890922	0.837631711	0.293457628	458	2	0.834084325	0.411330587	0.716608899	0.300439009	0.977840729	0.549373735	0.027182136	0.680316121	0.857046173	0.188486397	458	2	olt	cache
0.092252165	0.927943334	0.023592858	0.619302839	0.165035777	0.918863927	0.038309805	0.848008947	0.870737135	0.634761568	459	3	0.340017908	0.614613369	0.144774212	0.324676221	0.775260525	0.302259736	0.274245609	0.282486582	0.997740899	0.189710841	459	3	olt	dpi
0.322678607	0.283539854	0.175223956	0.365563154	0.451956549	0.607070869	0.394256903	0.510208459	0.237485788	0.585940745	460	1	0.17910421	0.672369364	0.651102843	0.960272956	0.707518199	0.48805951	0.059990208	0.824591474	0.867956919	0.189791175	460	1	olt	vopt
0.270784791	0.288562048	0.744089134	0.170893539	0.40220951	0.506545076	0.873427746	0.397462862	0.874334749	0.518396581	461	2	0.769544053	0.873122708	0.281989155	0.070972646	0.940616441	0.003507083	0.808136046	0.002831018	0.673880982	0.190523316	461	2	olt	hhe
0.418254119	0.084300854	0.547232634	0.198558086	0.346607354	0.62781732	0.381092438	0.408981622	0.010383762	0.892131268	462	3	0.849125705	0.653695006	0.690679805	0.021783292	0.604603346	0.548235493	0.412101239	0.284903721	0.69077038	0.190554744	462	3	olt	lb
0.530778789	0.521286967	0.354736024	0.18307837	0.617703894	0.380935673	0.868765356	0.230676248	0.103813332	0.755279802	463	1	0.538170325	0.694497917	0.152056756	0.47271414	0.877559446	0.275386519	0.837308688	0.125202937	0.746736988	0.190629151	463	1	olt	prx
0.202019429	0.093624814	0.743689107	0.281508813	0.616015145	0.666323485	0.0459367	0.66226903	0.565568898	0.641831267	464	2	0.464859107	0.689756782	0.369246983	0.110012616	0.927052401	0.031594348	0.553711036	0.479144803	0.363124542	0.190956392	464	2	olt	av
0.164192493	0.404098142	0.481303826	0.572913123	0.851102822	0.436730875	0.829048195	0.02525704	0.25814926	0.725324793	465	3	0.46581115	0.432433895	0.297418596	0.325894463	0.471955816	0.467126156	0.499092768	0.315613504	0.450748349	0.191070438	465	3	olt	prx
0.416460777	0.648247209	0.785421913	0.122073693	0.455223976	0.915051735	0.317010484	0.412414971	0.598358043	0.85105692	466	1	0.759647686	0.850073961	0.105609786	0.705620284	0.363910894	0.951277866	0.554120767	0.233298259	0.722580433	0.191190304	466	1	olt	wopt
0.454607825	0.326573125	0.89028224	0.113219678	0.927736492	0.283970329	0.431609104	0.981824504	0.155652742	0.799843236	467	2	0.627704544	0.414273119	0.295329866	0.330998355	0.173083439	0.994327924	0.701649289	0.61701269	0.400683744	0.19209118	467	2	cmts	cache
0.082608241	0.601288519	0.744861944	0.420396273	0.405560622	0.995446617	0.420828641	0.691950827	0.495979723	0.713758422	468	3	0.88003432	0.713266095	0.74135925	0.460148626	0.39007853	0.997058126	0.446009025	0.815313086	0.554009533	0.19258923	468	3	cmts	dpi
0.748497984	0.270129945	0.139850765	0.272823192	0.750557525	0.704270658	0.205597656	0.831196483	0.397927114	0.005109246	469	1	0.680077849	0.193532108	0.040104246	0.853595653	0.383993238	0.668731872	0.717958283	0.309593887	0.916588517	0.192805966	469	1	cmts	vopt
0.277471296	0.662933595	0.248383465	0.800220398	0.448060755	0.818937544	0.26712834	0.185105645	0.356887455	0.477869544	470	2	0.142843176	0.46934587	0.252649225	0.619659894	0.189995021	0.916335261	0.664008418	0.436490958	0.708525141	0.19296654	470	2	cmts	hhe
0.402802422	0.530197015	0.761243263	0.301686132	0.515730525	0.849682731	0.563633995	0.070460918	0.283520993	0.834202096	471	3	0.811769215	0.081750727	0.242707824	0.367063282	0.528391431	0.925973748	0.055406028	0.61678134	0.519062121	0.193331392	471	3	cmts	lb
0.788142964	0.147541963	0.522318837	0.169658256	0.516489736	0.543377891	0.458913082	0.491458893	0.816831282	0.226692004	472	1	0.951955471	0.250086295	0.605401887	0.789814343	0.666091256	0.650735761	0.110069973	0.088384733	0.892965756	0.193411626	472	1	cmts	prx
0.049306799	0.676526654	0.279560933	0.615145019	0.703596481	0.608370262	0.542316381	0.36223049	0.596339228	0.35084189	473	2	0.645311843	0.060881054	0.909061416	0.418377884	0.047734573	0.896106256	0.395911341	0.059459813	0.851255163	0.193767108	473	2	cmts	av
0.32057473	0.044440699	0.497717876	0.892076155	0.909228629	0.272625091	0.735860811	0.628754458	0.429553883	0.3988459	474	3	0.606659203	0.846916723	0.166750656	0.132761301	0.572203441	0.616249681	0.734600268	0.943521118	0.41021472	0.194268625	474	3	cmts	prx
0.452506479	0.502401518	0.185581959	0.472659615	0.525815949	0.850356695	0.617160107	0.738385539	0.834384708	0.253957674	475	1	0.903650589	0.074235856	0.538729014	0.943810257	0.170177679	0.781632569	0.47188335	0.025800336	0.652529257	0.195005239	475	1	cmts	wopt
0.804419955	0.807242025	0.103201337	0.21748201	0.731784604	0.791549203	0.565941798	0.924397519	0.447915947	0.28500071	476	2	0.735475652	0.709366665	0.097575085	0.840433778	0.591673155	0.242479962	0.501162001	0.058730715	0.780615189	0.195338736	476	2	bng	wopt
0.33329719	0.389108914	0.649601424	0.260733444	0.722732074	0.959244533	0.572190647	0.056506183	0.402742962	0.297780637	477	3	0.932188401	0.267282192	0.114040244	0.105305146	0.746602983	0.121807399	0.270186021	0.809967855	0.304819504	0.195677997	477	3	olt	cache
0.686361504	0.001942252	0.532852923	0.606149561	0.52890532	0.506451575	0.815204562	0.728721249	0.197950563	0.808541231	478	1	0.291793985	0.989381461	0.374800652	0.003107571	0.701855206	0.224090378	0.219201133	0.632577096	0.892535745	0.196246544	478	1	olt	dpi
0.600598922	0.981971925	0.128003662	0.888918115	0.099136205	0.762568318	0.049684283	0.023632497	0.698190609	0.245988457	479	2	0.926628161	0.243265487	0.413808926	0.093726236	0.893840491	0.328101271	0.249844157	0.686044341	0.29668746	0.196633547	479	2	olt	vopt
0.079373858	0.756744447	0.305953106	0.409652716	0.296150655	0.744847974	0.948605417	0.009239295	0.79137168	0.685972573	480	3	0.945707882	0.209514459	0.499704128	0.982751481	0.591498819	0.700675279	0.150144022	0.107533518	0.764043227	0.197077759	480	3	olt	hhe
0.507775257	0.150423855	0.66215437	0.266325332	0.500195494	0.685251978	0.682413011	0.235289645	0.242731595	0.583187015	481	1	0.514730031	0.449465775	0.104020044	0.711481759	0.647642249	0.432999017	0.256166312	0.388804541	0.78636304	0.19723121	481	1	olt	lb
0.945418481	0.198188949	0.652950136	0.756426041	0.374041116	0.512956845	0.908152787	0.00147398	0.607063945	0.139372012	482	2	0.204099606	0.668075618	0.925851935	0.60309762	0.228125982	0.983435149	0.778009636	0.230582011	0.807375206	0.197612484	482	2	olt	prx
0.090243079	0.885464547	0.578724427	0.013728246	0.581625182	0.578754026	0.525889233	0.295131153	0.967514496	0.633483591	483	3	0.963543951	0.511897368	0.088792872	0.150506261	0.572758754	0.946447099	0.336867632	0.153062269	0.73123124	0.197820806	483	3	olt	av
0.421786227	0.700729739	0.241437314	0.691862277	0.864922505	0.408629755	0.614054904	0.377712047	0.655760919	0.712123244	484	1	0.881219772	0.489552034	0.469985021	0.40612615	0.90425263	0.462016307	0.764827429	0.107572286	0.84530598	0.198066309	484	1	olt	prx
0.560002147	0.541065888	0.391810185	0.13091993	0.631781181	0.79139876	0.19688961	0.527296603	0.143572032	0.661107245	485	2	0.658093796	0.583774891	0.948486917	0.068432754	0.746871984	0.642276125	0.103871582	0.336186079	0.768304324	0.198113507	485	2	olt	wopt
0.584872814	0.225557738	0.732297148	0.368321851	0.67783827	0.889967997	0.450951174	0.107080553	0.517747691	0.339643561	486	3	0.59455458	0.487423863	0.384596078	0.085726703	0.256786698	0.700750946	0.156073497	0.537903404	0.626396278	0.198193056	486	3	cmts	cache
0.332295472	0.77217475	0.099579999	0.935166346	0.040417845	0.988470044	0.362110337	0.053675008	0.452847644	0.469460354	487	1	0.382213985	0.892566044	0.484236958	0.334538036	0.98530881	0.479463434	0.247487921	0.364454101	0.77343547	0.19871495	487	1	cmts	dpi
0.098582602	0.629523256	0.128426167	0.266603322	0.437637326	0.798146633	0.26325255	0.205011796	0.698346665	0.423920857	488	2	0.538645219	0.804329702	0.299628954	0.399884197	0.994566586	0.37785393	0.418840473	0.644428252	0.904881558	0.199157993	488	2	cmts	vopt
0.608006971	0.105005416	0.589461924	0.263295007	0.82760554	0.082993024	0.354312835	0.197888256	0.612892777	0.66211858	489	3	0.758027622	0.892941246	0.099373453	0.88341654	0.634857193	0.220769093	0.150901524	0.255347919	0.75140174	0.199175814	489	3	cmts	hhe
0.795727258	0.073676137	0.59727769	0.252086462	0.987626602	0.464413622	0.090606799	0.450341744	0.513928871	0.321585443	490	1	0.76674484	0.269948583	0.530885429	0.178605742	0.764652563	0.895120986	0.265016787	0.30225932	0.724510732	0.199229616	490	1	cmts	lb
0.323096173	0.500085824	0.250890916	0.679310525	0.750411404	0.441264572	0.075925957	0.312972712	0.881174967	0.092859746	491	2	0.920635461	0.030761698	0.860535347	0.573005445	0.256177408	0.786658933	0.01013753	0.350275174	0.412013405	0.199487801	491	2	cmts	prx
0.221764946	0.672386831	0.505490861	0.554838104	0.481549845	0.691047554	0.357366194	0.589035605	0.951164199	0.446053005	492	3	0.680038745	0.79481346	0.004818454	0.405285554	0.839583124	0.810035725	0.347898196	0.21755394	0.441257559	0.200045442	492	3	cmts	av
0.859003833	0.201755288	0.49086565	0.72231901	0.393591568	0.888215535	0.02834213	0.390791254	0.229139416	0.625339699	493	1	0.669245635	0.743224808	0.28383518	0.446490021	0.323103746	0.828248266	0.009276614	0.902315092	0.381071629	0.200068084	493	1	cmts	prx
0.113786097	0.219684524	0.407590402	0.753128094	0.686531236	0.826411994	0.004878501	0.440052951	0.984043809	0.543762891	494	2	0.015080229	0.659923134	0.705520823	0.058191219	0.123460912	0.453970291	0.286598214	0.788394375	0.741664131	0.200942513	494	2	cmts	wopt
0.317167774	0.623900368	0.678363157	0.294288821	0.387866315	0.939280576	0.066959652	0.823740433	0.800460597	0.376641598	495	3	0.724713611	0.310803021	0.829246023	0.022608664	0.62906188	0.052348622	0.979273491	0.534560802	0.882382596	0.201225437	495	3	bng	wopt
0.151363308	0.318696075	0.170883107	0.891135388	0.544956002	0.254959689	0.180586427	0.414229931	0.733675679	0.974334994	496	1	0.83431702	0.574737126	0.007567816	0.371884269	0.387777947	0.754040049	0.43975457	0.40195339	0.166327719	0.201450473	496	1	olt	cache
0.017400432	0.564659594	0.979939781	0.672408283	0.422730984	0.719844629	0.624357401	0.20331228	0.466889803	0.534049836	497	2	0.743068076	0.247045831	0.13700253	0.662397235	0.387206245	0.686584698	0.274487706	0.619179729	0.559910793	0.201649522	497	2	olt	dpi
0.004001193	0.750602981	0.893753469	0.403257781	0.224527911	0.488963633	0.581273684	0.360479227	0.513952496	0.653057168	498	3	0.862310485	0.170391432	0.475305392	0.340910158	0.352819313	0.276102859	0.566080872	0.633773526	0.755099806	0.20173429	498	3	olt	vopt
0.076602781	0.817382221	0.113075997	0.594871529	0.585632852	0.759602869	0.239889637	0.469382	0.836551724	0.437362609	499	1	0.375495924	0.57721635	0.385703273	0.158846922	0.65929715	0.537310099	0.298189104	0.874363618	0.253034113	0.201786364	499	1	olt	hhe
0.115316644	0.604991132	0.650617598	0.798996563	0.716906106	0.56929732	0.108092896	0.887620263	0.736983876	0.460064693	500	2	0.309040609	0.623697579	0.544449178	0.14437848	0.830869507	0.213548398	0.803899714	0.08072639	0.859809953	0.201893393	500	2	olt	lb
0.957333171	0.388329402	0.264078741	0.112807907	0.785362671	0.445872364	0.645152727	0.214304738	0.110832748	0.390594251	501	3	0.911190441	0.33451759	0.299850391	0.084913755	0.811699756	0.097973125	0.913111756	0.52319626	0.382689683	0.202865768	501	3	olt	prx
0.055595703	0.707886959	0.696485758	0.311096635	0.40022553	0.971710768	0.091509489	0.450219799	0.887512893	0.757966738	502	1	0.733983708	0.422824507	0.528426214	0.045268162	0.808619284	0.357666008	0.626941717	0.151417176	0.8410257	0.20320983	502	1	olt	av
0.180383635	0.713820719	0.354165608	0.182836088	0.821414974	0.066886383	0.783145297	0.27041148	0.311475813	0.987525901	503	2	0.451195815	0.310192958	0.255524364	0.517459161	0.592785073	0.432590901	0.628848753	0.280686311	0.693806024	0.203867741	503	2	olt	prx
0.654527702	0.08700066	0.280236668	0.245442331	0.98551846	0.729480749	0.500739106	0.173275203	0.670739374	0.528687198	504	3	0.736682312	0.996336011	0.368176988	0.139348265	0.142374394	0.894575021	0.221706431	0.46833591	0.967765797	0.204054015	504	3	olt	wopt
0.136505042	0.636654218	0.181077077	0.024412741	0.651936059	0.684995774	0.193608187	0.133448674	0.530470895	0.999725283	505	1	0.152094586	0.486571586	0.399768674	0.929678091	0.163348461	0.919134988	0.500816622	0.66826243	0.723850648	0.204425103	505	1	cmts	cache
0.461561661	0.714937521	0.333205244	0.775178686	0.429128614	0.957365765	0.327350903	0.119668171	0.900344488	0.185529503	506	2	0.909400811	0.27819386	0.456846941	0.358652048	0.98091027	0.231547936	0.72726469	0.575618553	0.887457668	0.204540992	506	2	cmts	dpi
0.0758525	0.645485605	0.91644987	0.073515631	0.409180215	0.83716523	0.533344015	0.178308751	0.943619499	0.774294989	507	3	0.855348038	0.555749513	0.012787784	0.713390922	0.646547314	0.730301442	0.619627363	0.225124603	0.764493202	0.20456392	507	3	cmts	vopt
0.65850806	0.137883784	0.620425166	0.098259793	0.491032237	0.939017468	0.400729842	0.996512264	0.01504052	0.498085722	508	1	0.815881006	0.275804238	0.311002838	0.860314327	0.403939493	0.68656685	0.232914715	0.729091475	0.881085431	0.204705311	508	1	cmts	hhe
0.611847884	0.152951115	0.643112615	0.0424824	0.415111672	0.993046008	0.050298583	0.89250674	0.316801463	0.624672214	509	2	0.719521423	0.721141126	0.400752499	0.072492682	0.933748462	0.453520719	0.626487954	0.8864645	0.325194773	0.205166253	509	2	cmts	lb
0.382790303	0.394324474	0.317822319	0.092994254	0.66361206	0.771774337	0.10358686	0.324060187	0.926514658	0.843186157	510	3	0.086357288	0.550032701	0.244954566	0.642073035	0.530023933	0.874202536	0.096778521	0.825931383	0.497342945	0.205270509	510	3	cmts	prx
0.326357716	0.929861049	0.007818072	0.689646105	0.084962143	0.689271759	0.716368649	0.483554238	0.628282158	0.161645479	511	1	0.654981233	0.62959202	0.159891588	0.507613412	0.382638562	0.494130321	0.36626436	0.158682578	0.746708305	0.205544862	511	1	cmts	av
0.650740674	0.037584783	0.926088468	0.113781657	0.366968958	0.840440364	0.13344726	0.341462377	0.927321237	0.470991192	512	2	0.909367273	0.116811585	0.723492107	0.240088756	0.209554505	0.801134756	0.240394654	0.161973355	0.946686913	0.206578945	512	2	cmts	prx
0.569815491	0.203749264	0.627495193	0.316081911	0.441463877	0.958753719	0.390408775	0.3163389	0.490263189	0.363824714	513	3	0.648256954	0.49417779	0.329818643	0.261807962	0.5844065	0.99174707	0.330723041	0.401024862	0.690341577	0.20676031	513	3	cmts	wopt
0.554687568	0.652700881	0.515833263	0.378209136	0.245577969	0.918356601	0.176705385	0.200157165	0.85647416	0.459004303	514	1	0.085202065	0.91535842	0.658423042	0.054496466	0.571085324	0.568964607	0.009991268	0.937760365	0.885519029	0.206829694	514	1	bng	wopt
0.445904796	0.486087438	0.848975173	0.134424227	0.675949699	0.556587869	0.6149959	0.066903502	0.957864638	0.472693224	515	2	0.782338288	0.751028367	0.291382899	0.051443783	0.558619293	0.993595482	0.049324429	0.702339744	0.24263776	0.206947841	515	2	olt	cache
0.211495345	0.658527288	0.511647513	0.249124043	0.253435926	0.589461956	0.429220358	0.075094447	0.98051463	0.148672215	516	3	0.179250365	0.98357263	0.606058965	0.047055569	0.68323761	0.36019109	0.236549225	0.469963338	0.96080334	0.207336342	516	3	olt	dpi
0.241414041	0.48666145	0.901869514	0.418189572	0.615556603	0.68796466	0.065989736	0.305597248	0.474559171	0.614763493	517	1	0.619357148	0.404316831	0.513787698	0.259791012	0.807781131	0.725157792	0.160117037	0.25614969	0.779719829	0.208552404	517	1	olt	vopt
0.631088636	0.439680141	0.492032377	0.523561112	0.702168046	0.493625584	0.36083035	0.53183461	0.881865069	0.363960863	518	2	0.484832912	0.690502682	0.069333633	0.51021011	0.048367433	0.840197443	0.683551172	0.502197727	0.536089827	0.208615088	518	2	olt	hhe
0.387582269	0.558498598	0.194097462	0.200224006	0.753180219	0.781647277	0.370228477	0.512820226	0.232253008	0.678037445	519	3	0.428094581	0.423473412	0.131841675	0.849893857	0.478512365	0.468273847	0.268152325	0.585241999	0.690754079	0.209350024	519	3	olt	lb
0.43467434	0.716872207	0.1259944	0.695997449	0.868991459	0.785770014	0.575412407	0.044466253	0.925231167	0.27869659	520	1	0.31681437	0.15779164	0.61878492	0.204346613	0.840522433	0.349360399	0.637265405	0.622407435	0.679914854	0.209469075	520	1	olt	prx
0.287835967	0.920760126	0.428227861	0.48402889	0.995462963	0.281987561	0.278430283	0.826612846	0.434769635	0.122844592	521	2	0.079250989	0.687098137	0.196999636	0.406638602	0.961231707	0.238937511	0.144274857	0.569047053	0.635255464	0.210407659	521	2	olt	av
0.490139517	0.19221346	0.384117225	0.504364103	0.544966113	0.150095015	0.061116597	0.628968061	0.183712881	0.359533893	522	3	0.967562887	0.150164258	0.78629748	0.312391393	0.944201514	0.866856804	0.023408721	0.816198929	0.381727282	0.210964794	522	3	olt	prx
0.79281057	0.075316506	0.150761222	0.822099531	0.9670343	0.03813548	0.363134678	0.86694469	0.500775699	0.090844213	523	1	0.784604951	0.333879255	0.200417933	0.324690608	0.913276126	0.800331093	0.33969371	0.527925389	0.499636409	0.211353928	523	1	olt	wopt
0.217788405	0.777894432	0.697755025	0.025384244	0.306741987	0.990246463	0.645913759	0.495956809	0.287924883	0.304625425	524	2	0.728028752	0.43801507	0.706609634	0.013999135	0.38735856	0.742190152	0.368004646	0.508969587	0.729061354	0.211373655	524	2	cmts	cache
0.408619945	0.277612421	0.327561584	0.295085906	0.704651592	0.357507822	0.922154318	0.824174879	0.596845135	0.522444724	525	3	0.192555445	0.730157566	0.208988316	0.600439677	0.21183862	0.541252255	0.358716499	0.739610103	0.970135661	0.211402349	525	3	cmts	dpi
0.608933991	0.689437676	0.181441792	0.05245961	0.563687394	0.644808078	0.184644311	0.848476527	0.294323237	0.745408304	526	1	0.655929481	0.170312592	0.489317746	0.804870717	0.349153248	0.739718068	0.050363846	0.343653159	0.977860214	0.211943584	526	1	cmts	vopt
0.316808227	0.586421303	0.022440015	0.918436688	0.581337119	0.600523861	0.212885081	0.38480919	0.852765975	0.481711319	527	2	0.713363574	0.3025879	0.56211931	0.224907347	0.2122729	0.56282911	0.341229433	0.654535318	0.865516382	0.212244508	527	2	cmts	hhe
0.23993004	0.704564424	0.08297608	0.721426155	0.345190521	0.681580749	0.085245421	0.475308203	0.524600402	0.462404625	528	3	0.947226305	0.672879727	0.221982223	0.128931928	0.529487364	0.987694489	0.150890265	0.913890897	0.405548026	0.212550454	528	3	cmts	lb
0.324982697	0.390901368	0.593465851	0.545685467	0.920107167	0.35194666	0.634703062	0.329547702	0.809694916	0.085015608	529	1	0.574870921	0.492315294	0.979924856	0.203539081	0.760355401	0.997706068	0.542704035	0.182595613	0.806467319	0.212896249	529	1	cmts	prx
0.587786611	0.342614059	0.525359233	0.375993114	0.692814266	0.801642361	0.127403112	0.495486009	0.865071405	0.012535559	530	2	0.658391977	0.129303191	0.362137804	0.759540115	0.631596876	0.650770858	0.261824488	0.521885077	0.223422665	0.213162431	530	2	cmts	av
0.8413795	0.0032036	0.671990771	0.296508097	0.775439814	0.446234245	0.616038016	0.144602982	0.191554529	0.262941632	531	3	0.451585042	0.30477105	0.563164869	0.493561731	0.962555016	0.441978437	0.209689523	0.760667131	0.486729704	0.213180122	531	3	cmts	prx
0.530987191	0.892565048	0.379723276	0.471966751	0.681126908	0.460931852	0.121216705	0.568381596	0.997855147	0.048321284	532	1	0.969326046	0.515318476	0.735586939	0.123733158	0.67889453	0.83922	0.023708798	0.682999083	0.704789022	0.213206891	532	1	cmts	wopt
0.521972813	0.95345834	0.077914094	0.31399896	0.985248666	0.066002648	0.321251708	0.383111819	0.406564133	0.307169731	533	2	0.876329869	0.244262001	0.096272645	0.800832312	0.564589874	0.078541202	0.085285212	0.489445936	0.689038339	0.213623481	533	2	bng	wopt
0.770971711	0.572650892	0.390612433	0.22100219	0.769686997	0.750527994	0.75491278	0.145176105	0.541426744	0.507353881	534	3	0.711875248	0.373282468	0.204968283	0.406498848	0.721518714	0.890249592	0.054482602	0.36724042	0.932543926	0.213689071	534	3	olt	cache
0.447452872	0.297393408	0.276823786	0.489027915	0.778716765	0.613636829	0.925057427	0.46973663	0.616367824	0.325865485	535	1	0.622162435	0.480119923	0.114620925	0.353470148	0.918079973	0.11386176	0.24140159	0.41616676	0.815199937	0.213809845	535	1	olt	dpi
0.416657824	0.521826056	0.091396797	0.206071197	0.851164728	0.292026965	0.385062325	0.50594075	0.52677927	0.301608181	536	2	0.287904271	0.513578895	0.135026048	0.878283658	0.634250926	0.561917092	0.048815219	0.893895276	0.568913411	0.213951454	536	2	olt	vopt
0.131202676	0.96707414	0.217293742	0.025572823	0.520692234	0.860486504	0.371360082	0.165682887	0.668409837	0.555610289	537	3	0.432675152	0.047501718	0.799338821	0.054590031	0.855018399	0.025410226	0.243720256	0.708092442	0.722770009	0.21446531	537	3	olt	hhe
0.210398337	0.487748047	0.549114766	0.35325201	0.5222104	0.097131728	0.422021944	0.187156885	0.780523272	0.616594941	538	1	0.209916708	0.476901571	0.856444954	0.17424735	0.744900729	0.087074369	0.710414715	0.223975957	0.917077228	0.215072705	538	1	olt	lb
0.828323904	0.842427782	0.071847684	0.406877092	0.950947907	0.465335924	0.697476792	0.295591013	0.957376883	0.401270427	539	2	0.784792235	0.404843264	0.407016689	0.072423662	0.385825797	0.918000297	0.448340358	0.58712497	0.46183847	0.21509756	539	2	olt	prx
0.510169289	0.427069849	0.723827357	0.576103755	0.691986985	0.777759444	0.006672113	0.642745784	0.540909006	0.809285344	540	3	0.211614261	0.282833592	0.582463685	0.82118785	0.73407884	0.288057967	0.208582499	0.238575285	0.852046854	0.215458101	540	3	olt	av
0.33094466	0.720691075	0.284993249	0.571320972	0.947506117	0.677289408	0.829853695	0.267957604	0.238201264	0.540724057	541	1	0.258976593	0.209000396	0.692075248	0.353792306	0.849354112	0.84946763	0.320928913	0.063811174	0.836611743	0.215527668	541	1	olt	prx
0.072217754	0.72920514	0.497750393	0.002949181	0.89013243	0.728216017	0.431089508	0.21995674	0.763644599	0.754143025	542	2	0.488536195	0.472982302	0.179603706	0.852457763	0.144261649	0.897708017	0.620589026	0.042385063	0.710637878	0.215651475	542	2	olt	wopt
0.015071642	0.962214359	0.868567282	0.164623537	0.294682494	0.757625285	0.713086527	0.265992593	0.574785007	0.645034776	543	3	0.784309694	0.611366684	0.646434801	0.211434168	0.577685116	0.507433337	0.156232215	0.057845061	0.963838809	0.216027109	543	3	cmts	cache
0.166274554	0.932096501	0.158285907	0.609233081	0.813354953	0.736042898	0.268216058	0.185436691	0.865055564	0.91776471	544	1	0.725112182	0.301811285	0.244338218	0.670131786	0.991233162	0.223320467	0.891129751	0.447094362	0.648972406	0.216097386	544	1	cmts	dpi
0.031244035	0.669661705	0.401710833	0.493503653	0.272729372	0.370403422	0.481614442	0.312833277	0.345636345	0.773901439	545	2	0.614453638	0.158860059	0.465703223	0.453453189	0.668757636	0.48148019	0.213648673	0.985293135	0.152990812	0.216314065	545	2	cmts	vopt
0.43515078	0.048613859	0.856018712	0.220921098	0.512969477	0.07063162	0.49191695	0.758295333	0.639180291	0.24033012	546	3	0.541328146	0.334044747	0.733401886	0.807408422	0.278502856	0.984716363	0.123417589	0.179492113	0.953261366	0.216421404	546	3	cmts	hhe
0.145582395	0.617534074	0.78670361	0.482981637	0.082770373	0.474027138	0.560595994	0.023508822	0.51044558	0.592994048	547	1	0.458011181	0.838911684	0.009212983	0.255139973	0.431817146	0.70295722	0.752588023	0.378023931	0.300290217	0.216670798	547	1	cmts	lb
0.756785308	0.001587019	0.610156416	0.648785201	0.389009386	0.666550015	0.512311584	0.514359241	0.79400287	0.572966525	548	2	0.178002057	0.78358512	0.426263388	0.018515288	0.897257187	0.15365356	0.425769281	0.624345405	0.773236323	0.216707107	548	2	cmts	prx
0.694850689	0.792301483	0.408270145	0.338541668	0.356964911	0.980381807	0.575740924	0.26044694	0.057004196	0.311402365	549	3	0.144805048	0.819076488	0.394121103	0.135865642	0.559086515	0.332052266	0.544409877	0.331705364	0.89358044	0.217200902	549	3	cmts	av
0.015326009	0.849345306	0.104468005	0.824321398	0.043012678	0.810281383	0.521371748	0.525880288	0.459432282	0.803987583	550	1	0.419384357	0.685954141	0.190510712	0.8858148	0.894023786	0.278912898	0.415235411	0.037088614	0.830693088	0.217686309	550	1	cmts	prx
0.005711495	0.612653042	0.416604069	0.195302671	0.895455819	0.87148277	0.135781277	0.478531906	0.935817051	0.443288174	551	2	0.859153855	0.010816712	0.053451709	0.55360806	0.675675937	0.696948303	0.466111539	0.644865608	0.750806203	0.218064318	551	2	cmts	wopt
0.771490093	0.210441904	0.745678416	0.576549147	0.540608131	0.122961248	0.27518038	0.179216751	0.894297866	0.255312365	552	3	0.806110997	0.021039795	0.676594031	0.816454268	0.206936065	0.885155063	0.05322828	0.129305014	0.817104255	0.218098884	552	3	bng	wopt
0.774299116	0.675231482	0.282972401	0.165370843	0.509670222	0.361703495	0.56395177	0.098674105	0.324407147	0.403315964	553	1	0.827753169	0.366444753	0.540598827	0.460647246	0.866905031	0.666507309	0.659671753	0.162781833	0.230893256	0.21822917	553	1	olt	cache
0.584995959	0.014203442	0.730867839	0.418464527	0.237403831	0.441972007	0.061194268	0.481553391	0.664858641	0.318642208	554	2	0.225716641	0.945687862	0.109585443	0.523461115	0.666183102	0.902877296	0.538836741	0.486619909	0.443206377	0.218481052	554	2	olt	dpi
0.589878057	0.067204498	0.391083186	0.816781056	0.478398361	0.630558088	0.373111982	0.780176968	0.826018096	0.710541858	555	3	0.98094307	0.333003052	0.598237012	0.090543137	0.526624977	0.361052281	0.996428287	0.055488692	0.485557957	0.218679047	555	3	olt	vopt
0.834042826	0.099477981	0.657236671	0.543168184	0.883351797	0.674256414	0.406527414	0.265752416	0.563084904	0.017125362	556	1	0.807820833	0.258604978	0.435724627	0.395633551	0.372384785	0.68189485	0.556925487	0.60090102	0.922064456	0.218716821	556	1	olt	hhe
0.735957516	0.637404739	0.039982797	0.144396642	0.415932336	0.613417774	0.244279013	0.683696324	0.474950037	0.45557595	557	2	0.517392647	0.591429366	0.125035617	0.412338175	0.341458351	0.068311714	0.788209195	0.314273972	0.72750159	0.218890625	557	2	olt	lb
0.530206282	0.385724956	0.50512145	0.509139894	0.791679125	0.901394822	0.15722162	0.254516672	0.548654593	0.403929725	558	3	0.445751983	0.464030821	0.238909711	0.379497818	0.607665401	0.836998591	0.101341587	0.445646019	0.601228071	0.219094391	558	3	olt	prx
0.470995491	0.200879782	0.925042367	0.520551603	0.215537223	0.296137979	0.827174357	0.118367186	0.922432554	0.474728132	559	1	0.593993247	0.280620251	0.071975011	0.647623176	0.830010514	0.066125855	0.578775311	0.049489942	0.810336078	0.21952062	559	1	olt	av
0.243747702	0.247054045	0.261596103	0.590123706	0.609815466	0.757547553	0.572158267	0.596473055	0.435632635	0.479609923	560	2	0.695462691	0.14729373	0.574510263	0.427863706	0.573711625	0.71000342	0.407154183	0.026589155	0.729749069	0.219556747	560	2	olt	prx
0.56700952	0.804923689	0.485537451	0.172985916	0.349448249	0.959732717	0.132401092	0.209730001	0.419519067	0.944006854	561	3	0.471265024	0.729062961	0.763096983	0.063052357	0.804200469	0.213020006	0.76119689	0.019182558	0.533828386	0.220061528	561	3	olt	wopt
0.708942238	0.093714009	0.828554619	0.226716703	0.415865762	0.832679184	0.609546034	0.533677277	0.746092368	0.245422476	562	1	0.235277555	0.063407634	0.622770223	0.60941231	0.561923799	0.157733741	0.802422827	0.704021424	0.659532783	0.220136701	562	1	cmts	cache
0.034022044	0.540951094	0.398129494	0.756778062	0.296393167	0.494694249	0.515639119	0.813435514	0.686329749	0.756490753	563	2	0.952541879	0.26875254	0.00970692	0.720047949	0.106415063	0.724630615	0.740989345	0.469945472	0.336909284	0.220370695	563	2	cmts	dpi
0.83647057	0.920242256	0.218717761	0.165930895	0.834836825	0.413274263	0.493722123	0.475328408	0.620788054	0.40578157	564	3	0.770754277	0.256086739	0.269981282	0.695103046	0.157059648	0.610682309	0.509861455	0.897086423	0.948052062	0.220553154	564	3	cmts	vopt
0.23020824	0.311793604	0.057842039	0.726065021	0.428008727	0.167908213	0.756502315	0.455092049	0.710021856	0.73570769	565	1	0.19051361	0.213447586	0.533189273	0.466234378	0.441581638	0.563152229	0.260931689	0.364493723	0.9477709	0.221579655	565	1	cmts	hhe
0.33043017	0.889914445	0.153394741	0.102126691	0.903648482	0.983635739	0.505759507	0.572894208	0.461969825	0.437601152	566	2	0.717050759	0.088692895	0.778306284	0.361410309	0.474065083	0.104196842	0.970544365	0.117990195	0.614578087	0.221657568	566	2	cmts	lb
0.967772602	0.395324577	0.239188652	0.139681085	0.558289748	0.723460826	0.523085886	0.426267713	0.267653921	0.808524234	567	3	0.862085362	0.39894256	0.379720031	0.725845689	0.492412106	0.65586367	0.078587104	0.274056193	0.830998928	0.222305541	567	3	cmts	prx
0.375231961	0.251027804	0.351884911	0.809476344	0.644999198	0.252639798	0.271688197	0.168789231	0.609750257	0.666196922	568	1	0.476425777	0.527860416	0.204789412	0.181286765	0.801786782	0.624432191	0.911827381	0.183938346	0.801877177	0.222386266	568	1	cmts	av
0.578650809	0.202748435	0.109223015	0.812796794	0.604802467	0.529228609	0.537262487	0.859143959	0.694200135	0.533217845	569	2	0.98504605	0.182165598	0.456791942	0.947215709	0.047264796	0.964732802	0.171584068	0.548982838	0.982332134	0.222627615	569	2	cmts	prx
0.195603741	0.462957484	0.416430675	0.288391217	0.219508311	0.795831041	0.13344702	0.32211892	0.154520786	0.975163706	570	3	0.103775567	0.638457219	0.438170253	0.258363869	0.846421366	0.244127071	0.214997514	0.065171007	0.947949657	0.222917644	570	3	cmts	wopt
0.784792235	0.404843264	0.407016689	0.072423662	0.385825797	0.918000297	0.448340358	0.58712497	0.46183847	0.21509756	571	1	0.451123425	0.236427206	0.569707519	0.642269883	0.265015646	0.649302478	0.11951369	0.282960887	0.975038245	0.223143416	571	1	bng	wopt
0.316408307	0.470987624	0.799317952	0.107087173	0.790545998	0.514033503	0.27568353	0.322557719	0.961614177	0.38043453	572	2	0.219645036	0.498442459	0.585282332	0.408461511	0.336081411	0.755252361	0.161941335	0.574830136	0.673124099	0.223300597	572	2	olt	cache
0.444010921	0.519336722	0.061682745	0.238867741	0.22013038	0.914434261	0.077678053	0.819430199	0.63237919	0.476404779	573	3	0.263971003	0.566238808	0.21169283	0.658313234	0.956987758	0.209720579	0.091223386	0.875882293	0.369013658	0.223310202	573	3	olt	dpi
0.50682643	0.568774597	0.551601848	0.212389549	0.806894964	0.940943422	0.289439632	0.550010843	0.591326457	0.844296201	574	1	0.635877093	0.148971916	0.616942652	0.009043111	0.307971971	0.499149632	0.845031529	0.637190465	0.559291109	0.223368947	574	1	olt	vopt
0.878585389	0.017668498	0.939962597	0.382405944	0.043054292	0.643597557	0.970058866	0.222475442	0.407001957	0.87398774	575	2	0.804708836	0.370276551	0.166362964	0.392167578	0.80659447	0.34756056	0.708747768	0.5931054	0.413970215	0.223580156	575	2	olt	hhe
0.725223754	0.127910711	0.497442665	0.643674562	0.738666846	0.550213064	0.293347025	0.568359847	0.99692451	0.298301208	576	3	0.107573462	0.792540773	0.433315971	0.412428193	0.49786286	0.779693243	0.185502023	0.222948215	0.950281449	0.223707259	576	3	olt	lb
0.526140288	0.514987138	0.375262962	0.142595874	0.058494455	0.718651272	0.206392842	0.195311187	0.9874946	0.179105756	577	1	0.683582942	0.231506773	0.304903807	0.442904733	0.480041396	0.378784311	0.522314945	0.961276946	0.820284539	0.223801445	577	1	olt	prx
0.300588406	0.181868031	0.844451934	0.016973978	0.881073396	0.294016037	0.02658189	0.428554657	0.717683191	0.870852806	578	2	0.678226147	0.38630709	0.066685777	0.473043609	0.162511191	0.615445982	0.612687371	0.598603939	0.940119907	0.223810418	578	2	olt	av
0.628430681	0.368508216	0.151139054	0.548886783	0.922661217	0.089808083	0.63320275	0.735731644	0.226757996	0.321098132	579	3	0.391052218	0.217221053	0.37095299	0.843963886	0.107598775	0.493150866	0.57428113	0.415795998	0.812103893	0.223821205	579	3	olt	prx
0.683871085	0.222072748	0.440209566	0.031082077	0.263001188	0.761020541	0.206355181	0.915031777	0.351186939	0.410840468	580	1	0.723204173	0.658189374	0.563030539	0.033399235	0.332907283	0.869108441	0.308233171	0.326010423	0.832245912	0.224133095	580	1	olt	wopt
0.876328791	0.354515171	0.450814377	0.278449922	0.871157557	0.546151494	0.003833328	0.612084731	0.821700113	0.110715525	581	2	0.938600072	0.055297628	0.246079765	0.292300494	0.689889982	0.676996831	0.766610309	0.533925432	0.557187838	0.225067579	581	2	cmts	cache
0.843126371	0.671912201	0.333819066	0.487163732	0.845452579	0.876750646	0.639926846	0.04835638	0.527079341	0.395569306	582	3	0.577882997	0.309711282	0.927290945	0.351295435	0.937159379	0.385775505	0.211651152	0.848551544	0.094983675	0.225562077	582	3	cmts	dpi
0.197852587	0.171405425	0.890498182	0.534650297	0.219838074	0.939870132	0.063503352	0.85718239	0.820843226	0.495287761	583	1	0.83113971	0.137761783	0.323803235	0.344790858	0.871759167	0.313119612	0.319410476	0.229765667	0.844751838	0.226213498	583	1	cmts	vopt
0.107042489	0.020450131	0.95644949	0.259042896	0.487133271	0.816417618	0.719472476	0.269575208	0.986430672	0.475823005	584	2	0.851495121	0.131657682	0.15450062	0.83297732	0.476632666	0.024021344	0.4916282	0.302487637	0.751291802	0.226474005	584	2	cmts	hhe
0.194704368	0.316279738	0.221281309	0.7487205	0.518236218	0.181528991	0.752876681	0.733424622	0.132220283	0.832890238	585	3	0.185560429	0.291005252	0.996490007	0.533218751	0.71861224	0.467384029	0.284874034	0.721252914	0.547939747	0.226475691	585	3	cmts	lb
0.450450383	0.313574404	0.548672631	0.12388215	0.697765592	0.654619903	0.767605531	0.421209737	0.715447314	0.619256461	586	1	0.788142964	0.147541963	0.522318837	0.169658256	0.516489736	0.543377891	0.458913082	0.491458893	0.816831282	0.226692004	586	1	cmts	prx
0.288556615	0.673638346	0.057034164	0.633907691	0.584139503	0.141499259	0.692844492	0.189080164	0.806043899	0.842208982	587	2	0.646667645	0.287040411	0.395583972	0.69428077	0.325226676	0.496945164	0.851514813	0.045682864	0.933244194	0.226828212	587	2	cmts	av
0.286171971	0.573878943	0.17058221	0.092987231	0.750671568	0.431982935	0.558472608	0.419674766	0.397058153	0.932956396	588	3	0.271399752	0.938627584	0.804176778	0.338445648	0.385237162	0.483786551	0.124174025	0.416680819	0.911851111	0.227211092	588	3	cmts	prx
0.697293431	0.018374797	0.625202016	0.500576183	0.590463666	0.751055163	0.243827224	0.668638294	0.958578119	0.574748698	589	1	0.068793972	0.496133155	0.54604606	0.856587374	0.22262939	0.762279575	0.071190684	0.618281821	0.696592966	0.227339206	589	1	cmts	wopt
0.082932427	0.387298282	0.667663758	0.722106424	0.041345071	0.865054051	0.088405198	0.416229856	0.865538619	0.533381351	590	2	0.876131913	0.195260028	0.584095438	0.46682994	0.858593327	0.554757104	0.675126258	0.095825913	0.668831107	0.22749706	590	2	bng	wopt
0.806110997	0.021039795	0.676594031	0.816454268	0.206936065	0.885155063	0.05322828	0.129305014	0.817104255	0.218098884	591	3	0.917659132	0.548333479	0.005184776	0.600060612	0.669600879	0.457417451	0.717378743	0.418559962	0.912853728	0.228277023	591	3	olt	cache
0.257514826	0.507069094	0.403681512	0.576535295	0.551927342	0.764142458	0.450818274	0.072698844	0.60595661	0.475910412	592	1	0.227785804	0.454140849	0.304958331	0.756547413	0.24468942	0.552347019	0.377410825	0.69896302	0.987976492	0.228346308	592	1	olt	dpi
0.465729096	0.644832392	0.769345787	0.059100629	0.479304515	0.234629929	0.822408092	0.237713941	0.959142247	0.04993506	593	2	0.790642297	0.633849307	0.051070541	0.387771419	0.799825287	0.295993996	0.089061882	0.130936315	0.890710648	0.2286958	593	2	olt	vopt
0.028779538	0.534606187	0.885660907	0.46130035	0.485671948	0.457397619	0.779686758	0.667380906	0.894694501	0.333465451	594	3	0.559424726	0.358184073	0.647752608	0.280430657	0.888625288	0.426103534	0.026821226	0.657556943	0.779148477	0.228802388	594	3	olt	hhe
0.504622988	0.054333697	0.259853076	0.866444599	0.474835136	0.420102759	0.612519962	0.840940151	0.571449681	0.808156717	595	1	0.502141253	0.175460761	0.847124257	0.485497579	0.766615321	0.736645648	0.462190905	0.681627522	0.584198438	0.228902991	595	1	olt	lb
0.505739382	0.090590834	0.110476272	0.904205124	0.265396352	0.266095108	0.847751443	0.438979046	0.79633463	0.544462123	596	2	0.39146398	0.481991922	0.621281243	0.711346718	0.273303626	0.864510053	0.203442184	0.123348657	0.835721474	0.22910911	596	2	olt	prx
0.606592699	0.451945304	0.681867789	0.631026449	0.75965504	0.646368571	0.545463464	0.05933053	0.418061046	0.299929696	597	3	0.666253831	0.321452751	0.222158071	0.232050809	0.484829841	0.623254705	0.308841959	0.600163488	0.3232403	0.229577624	597	3	olt	av
0.550000405	0.75511188	0.13073932	0.814358703	0.049253555	0.664416912	0.131395084	0.568361788	0.957343697	0.050194433	598	1	0.648460216	0.169025862	0.696516691	0.16183768	0.709414841	0.724110036	0.243197466	0.787180536	0.881380503	0.230183379	598	1	olt	prx
0.035805018	0.420977008	0.953839034	0.459636159	0.803702599	0.622034794	0.372562463	0.212459215	0.428044384	0.639159589	599	2	0.305282838	0.639486605	0.513048952	0.307548335	0.411646471	0.919031681	0.03032611	0.915533066	0.425612254	0.230808222	599	2	olt	wopt
0.127430329	0.882991224	0.557081989	0.161910231	0.825958621	0.431240944	0.691913842	0.001044387	0.911023172	0.369031816	600	3	0.275467808	0.334412316	0.446983926	0.538595899	0.228898786	0.629277922	0.570118811	0.216737905	0.435204562	0.2309256	600	3	cmts	cache
0.860118856	0.059772142	0.838936974	0.12273327	0.77984481	0.462979435	0.34969394	0.391501019	0.68437325	0.889818026	601	1	0.728101119	0.753751943	0.069905061	0.746719123	0.20501691	0.488780974	0.024965051	0.644203373	0.888571974	0.230988734	601	1	cmts	dpi
0.354925353	0.7068242	0.845333836	0.252068472	0.144494999	0.911629798	0.4513372	0.225555947	0.692234987	0.615949223	602	2	0.59431446	0.66219472	0.525802021	0.128082174	0.001277529	0.890543176	0.143623251	0.952654799	0.185900246	0.231153753	602	2	cmts	vopt
0.797841005	0.626346369	0.021746793	0.662348463	0.735015265	0.717075572	0.920105783	0.028176615	0.645243174	0.825376348	603	3	0.583177643	0.140868613	0.290335239	0.617569698	0.900695071	0.334359337	0.090838654	0.64609754	0.806187742	0.231239829	603	3	cmts	hhe
0.425649144	0.14813138	0.118641661	0.959549886	0.943480464	0.165831034	0.156573649	0.684361025	0.963858355	0.664478026	604	1	0.332390221	0.491567732	0.795513108	0.168125435	0.544196506	0.815603975	0.081254386	0.208513759	0.562221474	0.231445236	604	1	cmts	lb
0.272921184	0.500708079	0.048286165	0.849686007	0.325764791	0.270876724	0.716001053	0.241970335	0.484721539	0.941203978	605	2	0.881369748	0.373407192	0.672171063	0.002293262	0.96974267	0.377013063	0.535933109	0.422406328	0.769471424	0.23193491	605	2	cmts	prx
0.661594419	0.120864196	0.23670417	0.306854703	0.383147449	0.854373687	0.604051585	0.432123512	0.428567494	0.38535649	606	3	0.344310965	0.564072201	0.277300074	0.384929432	0.892995569	0.372116413	0.207846326	0.463028974	0.185070287	0.232107239	606	3	cmts	av
0.112371963	0.695970769	0.679120784	0.133942233	0.826622521	0.392556606	0.316774584	0.578678852	0.738138644	0.838866653	607	1	0.33332696	0.765774436	0.984514123	0.068170006	0.69914884	0.62942876	0.144428866	0.817977043	0.916139471	0.232527493	607	1	cmts	prx
0.04942574	0.622123754	0.546740401	0.856222692	0.328277175	0.66786622	0.648066808	0.187002542	0.472405253	0.392217631	608	2	0.534980675	0.751994901	0.788690083	0.001497487	0.383208324	0.413292976	0.480720373	0.249297892	0.5837367	0.233135823	608	2	cmts	wopt
0.183267663	0.990448472	0.144866337	0.614048549	0.863141244	0.559528148	0.348055923	0.067617482	0.963899407	0.696149858	609	3	0.659486547	0.623645688	0.005177013	0.206003815	0.981995276	0.44128504	0.199927094	0.852407711	0.629781407	0.23320157	609	3	bng	wopt
0.043434399	0.598058259	0.213386361	0.98115281	0.741338718	0.073834176	0.284940553	0.32873344	0.979948291	0.453802712	610	1	0.994459331	0.061303744	0.73642488	0.076931023	0.53709908	0.620454021	0.605535784	0.004665494	0.776556639	0.233203812	610	1	olt	cache
0.627816739	0.274244855	0.475914842	0.748606199	0.737359673	0.604408615	0.545666918	0.131729822	0.327112382	0.690986202	611	2	0.4466434	0.49056987	0.217970488	0.533725235	0.025566163	0.819938633	0.6083896	0.012324406	0.967804919	0.233419204	611	2	olt	dpi
0.035053788	0.525885391	0.321296167	0.727462817	0.188168667	0.59591727	0.520500663	0.763087201	0.572370496	0.766038153	612	3	0.427883394	0.887165726	0.035224797	0.489993812	0.556766995	0.885551692	0.494507129	0.189783494	0.696111927	0.233960201	612	3	olt	vopt
0.109160152	0.887199102	0.519100622	0.100958314	0.400539903	0.739868859	0.059999598	0.505523426	0.729017196	0.083242344	613	1	0.913424826	0.441286704	0.025982314	0.866576885	0.766746479	0.097973543	0.539108947	0.194612897	0.426844443	0.234391008	613	1	olt	hhe
0.96697869	0.13876414	0.600558117	0.613490608	0.331740687	0.76597508	0.218767204	0.052636724	0.701936953	0.479944059	614	2	0.045597469	0.718254884	0.534479703	0.751502221	0.09468434	0.82607349	0.122547282	0.158434541	0.796302486	0.234417254	614	2	olt	lb
0.668235884	0.182876116	0.743201776	0.365136583	0.326823228	0.442565068	0.321840774	0.255694398	0.985652582	0.399355163	615	3	0.944511681	0.156179572	0.200604117	0.445316109	0.687102654	0.587547037	0.207450263	0.776343816	0.700945741	0.235136436	615	3	olt	prx
0.3319082	0.261009616	0.799313678	0.188257475	0.406558032	0.406160841	0.168243465	0.041517487	0.385595176	0.626645948	616	1	0.372999608	0.259780453	0.733041814	0.516722338	0.832582895	0.69041917	0.246455362	0.516722338	0.415210438	0.235306996	616	1	olt	av
0.406276178	0.333010428	0.506754087	0.201412074	0.80760449	0.816383547	0.260211338	0.130362963	0.787450576	0.972073266	617	2	0.729705998	0.613876403	0.081126731	0.134427262	0.547103747	0.56412924	0.394513402	0.370739065	0.516733948	0.23589	617	2	olt	prx
0.660234881	0.132957544	0.642845979	0.590855511	0.203482466	0.952086456	0.30202937	0.248981469	0.952997024	0.125878616	618	3	0.472739868	0.004509507	0.849967568	0.608539673	0.294959669	0.121350424	0.693502575	0.710728079	0.444951555	0.23607878	618	3	olt	wopt
0.450640605	0.086733538	0.227971456	0.351350432	0.588638994	0.381004581	0.676881543	0.842955848	0.594868857	0.335263542	619	1	0.597553237	0.239707418	0.511525476	0.925585987	0.879724291	0.270410429	0.672931354	0.159078641	0.64664839	0.236711279	619	1	cmts	cache
0.507833339	0.376048608	0.378208069	0.236921708	0.617332428	0.006492781	0.935061182	0.686147265	0.008594656	0.964631406	620	2	0.87456621	0.110731684	0.592701439	0.001482165	0.503264797	0.597109931	0.507369255	0.176808387	0.550010011	0.236905756	620	2	cmts	dpi
0.937513678	0.005852444	0.456894788	0.215133457	0.773166265	0.890215151	0.125894908	0.5489473	0.48494461	0.465965328	621	3	0.233944283	0.880614509	0.035553171	0.97147752	0.76975928	0.131480485	0.524876692	0.368383852	0.670622611	0.237183081	621	3	cmts	vopt
0.063396576	0.839948541	0.224934217	0.538062383	0.994217135	0.217753458	0.901073277	0.506190409	0.788447198	0.104421075	622	1	0.478092282	0.581294585	0.131631357	0.701512819	0.275561219	0.863233319	0.75449738	0.086089536	0.423475298	0.237628147	622	1	cmts	hhe
0.329124343	0.354520353	0.351423941	0.925835504	0.561572525	0.875070646	0.389857474	0.787094523	0.067749156	0.907745939	623	2	0.638171705	0.371596336	0.426022266	0.290847937	0.776183549	0.566509388	0.912837008	0.244693057	0.589783039	0.23778039	623	2	cmts	lb
0.832887081	0.395396524	0.039194535	0.743079635	0.495621633	0.061364145	0.895367404	0.02459441	0.431422139	0.284959025	624	3	0.206586377	0.953771081	0.079385012	0.357942549	0.718889501	0.823311209	0.248707816	0.69228334	0.579012841	0.237885984	624	3	cmts	prx
0.982037912	0.601138284	0.186502232	0.044389295	0.810108135	0.693220524	0.504072572	0.284491846	0.43192422	0.049008805	625	1	0.092761597	0.783950129	0.05204369	0.456312378	0.760969085	0.567840455	0.25876326	0.929029981	0.358732174	0.237923819	625	1	cmts	av
0.736981788	0.174978078	0.463316133	0.791159101	0.61437312	0.256438285	0.378658478	0.007455731	0.899483844	0.572985597	626	2	0.360729424	0.647406588	0.750868823	0.007462631	0.237001942	0.576117771	0.89982774	0.131190113	0.5258418	0.237936439	626	2	cmts	prx
0.202727112	0.260384861	0.523839008	0.380661672	0.657430078	0.430555105	0.701969778	0.58614974	0.425818032	0.42276276	627	3	0.435053508	0.472233328	0.360752235	0.755021756	0.836648096	0.11715729	0.436512684	0.440481645	0.689417175	0.238006298	627	3	cmts	wopt
0.611165817	0.501077335	0.155084964	0.318794775	0.272887129	0.699760833	0.22111309	0.786458633	0.368272183	0.155259708	628	1	0.523625777	0.22177209	0.3441039	0.11933055	0.702881859	0.394006773	0.019015365	0.332630448	0.733005209	0.238494979	628	1	bng	wopt
0.496647686	0.926230202	0.010485618	0.80470972	0.391743107	0.387228496	0.638069851	0.898741836	0.655407023	0.414102448	629	2	0.534479301	0.666109886	0.843636358	0.368500668	0.961256879	0.434340583	0.386942738	0.649686841	0.881923967	0.239135331	629	2	olt	cache
0.304423503	0.111162821	0.681842106	0.41155396	0.612453509	0.287894804	0.721846348	0.155026421	0.558316031	0.516155871	630	3	0.671200601	0.249739186	0.293831734	0.520514717	0.569197849	0.341986949	0.21661813	0.147736434	0.509795706	0.239869432	630	3	olt	dpi
0.230801418	0.53125751	0.237339402	0.588934704	0.401159573	0.533480954	0.123334963	0.107770855	0.811067338	0.77149533	631	1	0.457008572	0.850196333	0.164317828	0.75255012	0.357651877	0.049120582	0.042898394	0.408991127	0.738593578	0.240074829	631	1	olt	vopt
0.063900301	0.284422588	0.787911306	0.394277057	0.597273004	0.102599929	0.244857137	0.822570431	0.839519556	0.161213467	632	2	0.43515078	0.048613859	0.856018712	0.220921098	0.512969477	0.07063162	0.49191695	0.758295333	0.639180291	0.24033012	632	2	olt	hhe
0.731216466	0.461956869	0.418502951	0.022610955	0.91677271	0.205515212	0.394856063	0.089104014	0.638617906	0.646767242	633	3	0.892272638	0.594974911	0.125656565	0.681434948	0.658779945	0.370814055	0.54126063	0.025283096	0.473801563	0.240786705	633	3	olt	lb
0.184957402	0.659144058	0.337017022	0.378960647	0.386929935	0.550454146	0.479877007	0.149277359	0.615326951	0.839277943	634	1	0.402741176	0.871690179	0.076635659	0.81109169	0.82091768	0.446268842	0.061940672	0.876001882	0.586296522	0.240920332	634	1	olt	prx
0.908640251	0.176037728	0.702180982	0.03867145	0.633140876	0.724418718	0.033938329	0.730579708	0.241666814	0.142852997	635	2	0.517261743	0.762252168	0.03058934	0.52710437	0.499616698	0.771405535	0.116994921	0.314536716	0.736280867	0.240951364	635	2	olt	av
0.789503551	0.095128951	0.613730129	0.348607347	0.523557142	0.480302509	0.512196766	0.392202791	0.848747914	0.049091026	636	3	0.854682477	0.183634133	0.454064738	0.238004982	0.986626441	0.721072554	0.642318121	0.219103918	0.421563389	0.241518641	636	3	olt	prx
0.144519392	0.351942503	0.523002762	0.262641305	0.793573348	0.305341846	0.212886141	0.831972289	0.601836735	0.670633644	637	1	0.651004306	0.349212065	0.058154332	0.212960102	0.921791801	0.00627996	0.997641724	0.333600713	0.691054373	0.241975967	637	1	olt	wopt
0.475013897	0.58537269	0.251439611	0.764532825	0.531787031	0.745528259	0.120121667	0.349589775	0.531275832	0.718735429	638	2	0.840576524	0.404586952	0.738629285	0.253877343	0.253302992	0.563481057	0.525258022	0.037835349	0.845343635	0.24204572	638	2	cmts	cache
0.029759797	0.489327589	0.652166367	0.960057197	0.466514178	0.645412566	0.669592205	0.499844958	0.767986319	0.596022175	639	3	0.332428021	0.45031326	0.826617325	0.094380724	0.696509169	0.961069411	0.13015073	0.895790646	0.461487643	0.24306292	639	3	cmts	dpi
0.93578033	0.234204508	0.141713804	0.465897479	0.93349438	0.324950671	0.193328128	0.255560085	0.953376122	0.489569083	640	1	0.642041867	0.112838473	0.681654425	0.115971813	0.459594832	0.621280301	0.153317157	0.738130978	0.40566571	0.243088639	640	1	cmts	vopt
0.023505988	0.887881964	0.04942848	0.813014293	0.487738277	0.638088731	0.887999128	0.481645759	0.050160754	0.479419647	641	2	0.393732428	0.276775329	0.424486725	0.922722362	0.316553023	0.578258212	0.262199074	0.160378856	0.794793028	0.243912013	641	2	cmts	hhe
0.672927519	0.715749828	0.658092272	0.062551796	0.917472362	0.516526138	0.569527951	0.764043291	0.650227486	0.163426215	642	3	0.847502738	0.137754056	0.459752616	0.226750842	0.282968015	0.975378947	0.417603474	0.53069726	0.379163677	0.244061115	642	3	cmts	lb
0.509223265	0.566770882	0.457477882	0.590428175	0.352747548	0.988830698	0.683817777	0.450409705	0.526260735	0.553082883	643	1	0.820113261	0.409947188	0.245193048	0.255034426	0.792812332	0.135396479	0.979502071	0.497837801	0.763347486	0.244303767	643	1	cmts	prx
0.324037583	0.362538885	0.696956089	0.412515793	0.213613889	0.654483454	0.441243489	0.052001256	0.789637723	0.277928857	644	2	0.311329679	0.727600848	0.121548721	0.514027374	0.387516054	0.879833806	0.261731651	0.529040982	0.603270276	0.244649128	644	2	cmts	av
0.634898001	0.509125877	0.007221177	0.847219026	0.41389578	0.358230895	0.223014681	0.849981225	0.360940481	0.105423926	645	3	0.167568551	0.496413354	0.451645664	0.899668927	0.82589316	0.060801508	0.62508799	0.225440387	0.731450941	0.244923424	645	3	cmts	prx
0.741169329	0.001718645	0.261248504	0.87666789	0.62557239	0.085426773	0.789002546	0.67643851	0.116189077	0.55890629	646	1	0.674486894	0.788258199	0.140658008	0.966137209	0.13838313	0.989105253	0.578832388	0.058817218	0.929931019	0.244973495	646	1	cmts	wopt
0.731339591	0.368267358	0.386386942	0.565399361	0.90533297	0.885909003	0.057200317	0.719940416	0.00079992	0.733693152	647	2	0.324078139	0.61440334	0.488501241	0.407105934	0.996548862	0.350026115	0.898141306	0.321214124	0.662576072	0.245145886	647	2	bng	wopt
0.57516068	0.757456198	0.147035089	0.46112284	0.466813351	0.958245876	0.021701586	0.622420373	0.707123628	0.621396081	648	3	0.906328185	0.169461647	0.98267382	0.387812926	0.902103634	0.330574408	0.412193828	0.318011202	0.821920008	0.245199831	648	3	olt	cache
0.95831998	0.115718613	0.067477753	0.479110447	0.48165838	0.850967079	0.259422021	0.182276279	0.383025071	0.860252879	649	1	0.036840521	0.800900383	0.463227618	0.598552827	0.342551541	0.557422569	0.203538438	0.302855463	0.644728329	0.245257735	649	1	olt	dpi
0.223675264	0.306140407	0.484374894	0.809948846	0.057830152	0.932744801	0.292574825	0.168942456	0.083053246	0.923021494	650	2	0.708942238	0.093714009	0.828554619	0.226716703	0.415865762	0.832679184	0.609546034	0.533677277	0.746092368	0.245422476	650	2	olt	vopt
0.658093796	0.583774891	0.948486917	0.068432754	0.746871984	0.642276125	0.103871582	0.336186079	0.768304324	0.198113507	651	3	0.705629424	0.470804528	0.295284608	0.145197399	0.8974297	0.116314736	0.231617295	0.907465926	0.655790434	0.245730739	651	3	olt	hhe
0.010186153	0.506778207	0.517634322	0.745339279	0.130177669	0.121290421	0.805745218	0.742878195	0.093124683	0.80697576	652	1	0.611725892	0.013957825	0.907829609	0.01954742	0.501671693	0.756591971	0.887701275	0.68537532	0.624787588	0.245882567	652	1	olt	lb
0.957035883	0.255339513	0.04295584	0.599343331	0.690165101	0.33529957	0.681535247	0.794348264	0.012245465	0.507152688	653	2	0.603644188	0.330551858	0.216998411	0.39443866	0.634696973	0.638140686	0.030295763	0.866761626	0.902326863	0.245943407	653	2	olt	prx
0.083597999	0.562170053	0.452969668	0.253665293	0.549477104	0.243182785	0.394222049	0.064478817	0.504037711	0.625680377	654	3	0.600598922	0.981971925	0.128003662	0.888918115	0.099136205	0.762568318	0.049684283	0.023632497	0.698190609	0.245988457	654	3	olt	av
0.16570677	0.742605511	0.535837776	0.955963452	0.159741497	0.634435222	0.001832191	0.41400417	0.967553126	0.076227671	655	1	0.470104654	0.568205811	0.925526495	0.146711635	0.912533568	0.415607392	0.253302315	0.43559885	0.641142682	0.246029927	655	1	olt	prx
0.133689717	0.363191459	0.59028613	0.482687303	0.821669261	0.891003965	0.365321855	0.418305078	0.477209142	0.923734593	656	2	0.414683433	0.454740238	0.35403642	0.425217305	0.568309425	0.998203769	0.548365293	0.171449303	0.421116118	0.246057208	656	2	olt	wopt
0.158797145	0.913087171	0.339931191	0.750660459	0.309976503	0.199482727	0.122271937	0.6563491	0.917764004	0.332471211	657	3	0.551273914	0.053990098	0.981495684	0.152651161	0.436126407	0.84782955	0.612783234	0.840416374	0.587967701	0.246131589	657	3	cmts	cache
0.828213566	0.14294151	0.625349293	0.863945342	0.278578176	0.243797327	0.477523481	0.00981183	0.73637714	0.514523158	658	1	0.529618623	0.45470719	0.426674856	0.114484429	0.697069459	0.743770198	0.815411688	0.712913822	0.388297609	0.246768508	658	1	cmts	dpi
0.185346746	0.935962389	0.319108006	0.047541162	0.816804123	0.092300155	0.290254877	0.858143084	0.180569558	0.720961792	659	2	0.972681467	0.005093619	0.572953657	0.96651776	0.472479527	0.466287284	0.429704542	0.23920034	0.303377085	0.246847902	659	2	cmts	vopt
0.102850802	0.687540363	0.060555086	0.459785382	0.076097902	0.664615855	0.206607123	0.30048298	0.439359646	0.757941525	660	3	0.849887908	0.731167454	0.299125363	0.266823891	0.503419627	0.525843135	0.001043261	0.326567088	0.576315835	0.246962316	660	3	cmts	hhe
0.492045808	0.121340285	0.677441511	0.355604189	0.090679569	0.840908074	0.550447172	0.379966719	0.757485734	0.424368933	661	1	0.417992667	0.128051244	0.476773111	0.947590683	0.063300912	0.942309628	0.432659077	0.460126305	0.585752282	0.247736032	661	1	cmts	lb
0.16721036	0.039249568	0.627431346	0.359670075	0.944279783	0.24663132	0.802750883	0.737704627	0.424197805	0.370472709	662	2	0.800160573	0.172484254	0.132881634	0.641301973	0.207605672	0.630519081	0.313165979	0.707119623	0.735491231	0.247880472	662	2	cmts	prx
0.229721405	0.516915827	0.541848057	0.491509825	0.427047277	0.723065694	0.188236779	0.689427911	0.686022677	0.654931416	663	3	0.281225849	0.703936317	0.061018536	0.333176071	0.703368703	0.297010932	0.781861649	0.050855537	0.967768843	0.248115016	663	3	cmts	av
0.19088622	0.790031631	0.829298156	0.3117466	0.75716246	0.626540599	0.135295408	0.575086008	0.757052161	0.509182219	664	1	0.548917828	0.799001307	0.999604258	0.325744811	0.375480658	0.993119194	0.573275116	0.555070979	0.398535827	0.248255953	664	1	cmts	prx
0.439444036	0.987896882	0.308749507	0.605851099	0.889549612	0.0952576	0.118669472	0.384990399	0.739562771	0.183044868	665	2	0.517662482	0.255403968	0.187270602	0.759920557	0.562361268	0.421808726	0.562196429	0.325378034	0.660467821	0.248590631	665	2	cmts	wopt
0.735851918	0.192353424	0.055994948	0.494101536	0.858427924	0.001451558	0.462401856	0.967250785	0.390322472	0.646207216	666	3	0.260246455	0.603193481	0.68744052	0.105429396	0.930562324	0.435295288	0.188371159	0.942508435	0.247193697	0.248669226	666	3	bng	wopt
0.796943032	0.014008355	0.387978506	0.975036983	0.336586455	0.595392803	0.54386501	0.582714468	0.863755412	0.455849676	667	1	0.296181668	0.492585308	0.971911913	0.02419945	0.604800821	0.213159143	0.628377735	0.470173994	0.389959505	0.248789423	667	1	olt	cache
0.749755601	0.909809194	0.034699849	0.169934351	0.663184247	0.709306391	0.752769348	0.320828517	0.821494594	0.027460947	668	2	0.89373464	0.423477169	0.743802159	0.424247839	0.561203242	0.937066146	0.041125726	0.775275301	0.878047789	0.249032431	668	2	olt	dpi
0.320704201	0.474389554	0.63771457	0.317436053	0.862337962	0.195827986	0.129311559	0.412212349	0.559608576	0.589928203	669	3	0.984534578	0.244381925	0.574098624	0.709618362	0.581547502	0.968556873	0.00643319	0.766744889	0.378295586	0.249034013	669	3	olt	vopt
0.439718439	0.11455431	0.741499845	0.818680867	0.539440649	0.783696946	0.1019613	0.287820897	0.578542093	0.518131714	670	1	0.355206199	0.848302	0.482271495	0.08705867	0.756455729	0.811522265	0.632364615	0.052811407	0.900276564	0.249225202	670	1	olt	hhe
0.178681744	0.34394334	0.519108574	0.842254271	0.628048604	0.3886676	0.543307901	0.110820286	0.646937284	0.50131073	671	2	0.695242334	0.43119682	0.947303659	0.431878633	0.9823384	0.306215102	0.289799123	0.392962798	0.977460808	0.249257424	671	2	olt	lb
0.110440112	0.939433578	0.129407497	0.555153746	0.561851699	0.900798567	0.141494257	0.635620518	0.555092856	0.458703223	672	3	0.776883435	0.019691477	0.885463404	0.198973362	0.285831659	0.246193155	0.976325303	0.573892273	0.438820381	0.249912814	672	3	olt	prx
0.545573761	0.295734231	0.635222222	0.569855811	0.371398833	0.972758977	0.019580113	0.383729561	0.389501968	0.256655306	673	1	0.353429386	0.974574792	0.362000722	0.181449665	0.784429368	0.463501937	0.099966669	0.287319496	0.77328663	0.249992708	673	1	olt	av
0.984534578	0.244381925	0.574098624	0.709618362	0.581547502	0.968556873	0.00643319	0.766744889	0.378295586	0.249034013	674	2	0.28299924	0.496918124	0.331845958	0.719988618	0.661904493	0.784478869	0.141635464	0.43717527	0.578481848	0.250053444	674	2	olt	prx
0.098583508	0.758077958	0.815823881	0.109966517	0.530113116	0.634305041	0.150402512	0.331284347	0.788017211	0.320981477	675	3	0.425812974	0.499815044	0.367368297	0.294791707	0.105645267	0.901210531	0.002175086	0.578609676	0.601097851	0.250085707	675	3	olt	wopt
0.490398327	0.03563003	0.408279827	0.833713021	0.36801208	0.031227291	0.906976575	0.103674607	0.076219325	0.798243765	676	1	0.876976963	0.6628842	0.538394774	0.023119719	0.6976027	0.917979987	0.126995908	0.474488154	0.855218547	0.250228429	676	1	cmts	cache
0.327725136	0.158556754	0.51952507	0.112008889	0.518166189	0.548728667	0.310183212	0.380079131	0.50904933	0.663838276	677	2	0.128249165	0.863448052	0.336738023	0.238412396	0.749153066	0.569865322	0.184724931	0.515924374	0.315800418	0.250604875	677	2	cmts	dpi
0.557546579	0.053006813	0.232550857	0.767855576	0.124409868	0.914534578	0.29770819	0.101063414	0.766710072	0.653032482	678	3	0.980308018	0.00390029	0.951133611	0.234535399	0.60736235	0.749435477	0.000516889	0.618848103	0.740858261	0.250651068	678	3	cmts	vopt
0.726328478	0.124092291	0.797132285	0.294479096	0.749265681	0.878354751	0.126730608	0.829895872	0.724040142	0.3389805	679	1	0.799748038	0.112462436	0.857758763	0.229250288	0.486554972	0.812894778	0.170826885	0.816225678	0.634234715	0.250680063	679	1	cmts	hhe
0.557651045	0.425036102	0.524342832	0.269823361	0.746937028	0.643716877	0.383224291	0.346120354	0.85874905	0.423682588	680	2	0.455343781	0.658377657	0.215658091	0.220595085	0.351237604	0.445120984	0.335702172	0.533799054	0.929268368	0.250834173	680	2	cmts	lb
0.583937854	0.017159996	0.690558631	0.01357995	0.614381706	0.595727781	0.174251352	0.598634886	0.724232601	0.397587022	681	3	0.742595631	0.392764394	0.747422037	0.659809688	0.399278854	0.987458476	0.419416618	0.580494953	0.923930607	0.251586068	681	3	cmts	prx
0.46363158	0.84840479	0.144272834	0.487019378	0.883404137	0.776951222	0.66778071	0.118167439	0.992025639	0.120994837	682	1	0.541016874	0.21388548	0.614542895	0.319488384	0.276560803	0.406874786	0.573885778	0.171538716	0.955719475	0.251849724	682	1	cmts	av
0.129817271	0.495837181	0.938406334	0.678771791	0.099077024	0.37649269	0.79127507	0.282373284	0.985692068	0.159834219	683	2	0.482949141	0.73460202	0.192333564	0.308850332	0.438310461	0.339325581	0.672696685	0.325453905	0.598802827	0.252117036	683	2	cmts	prx
0.247553221	0.558410863	0.377294352	0.46453004	0.771025897	0.546789195	0.566958789	0.082976362	0.356656378	0.823864964	684	3	0.494707941	0.198667047	0.789528802	0.116802864	0.750396258	0.256954101	0.757533449	0.463780116	0.916534188	0.252195974	684	3	cmts	wopt
0.485590502	0.269986163	0.007997756	0.861120817	0.496458126	0.22907961	0.903163663	0.445558021	0.266198519	0.808297754	685	1	0.421780839	0.686130237	0.256156191	0.030619569	0.463925067	0.949667085	0.731362152	0.070082384	0.575244332	0.252499719	685	1	bng	wopt
0.658124756	0.267021111	0.754103116	0.271133691	0.523199446	0.821266179	0.802827658	0.394184267	0.984734429	0.061255928	686	2	0.699717048	0.147919257	0.782296172	0.133155838	0.724922885	0.713790307	0.396046721	0.361358687	0.703978035	0.253003593	686	2	olt	cache
0.192333113	0.868326828	0.245319419	0.097897132	0.827258771	0.635598056	0.115363532	0.860488964	0.870822028	0.477167533	687	3	0.776110045	0.48885829	0.786779064	0.060415977	0.989606403	0.39506949	0.269737502	0.911937101	0.318588855	0.253009175	687	3	olt	dpi
0.815881006	0.275804238	0.311002838	0.860314327	0.403939493	0.68656685	0.232914715	0.729091475	0.881085431	0.204705311	688	1	0.237689274	0.547197231	0.696000727	0.613025313	0.939929114	0.744985214	0.437382516	0.547280069	0.459555313	0.253069409	688	1	olt	vopt
0.662350824	0.533761676	0.665283971	0.617004377	0.603570566	0.399687543	0.056040082	0.365780368	0.828513582	0.462486212	689	2	0.208186816	0.867918605	0.004760762	0.91377124	0.25716031	0.995543772	0.318137113	0.273994949	0.991012523	0.253109194	689	2	olt	hhe
0.518965637	0.129121489	0.79315529	0.115887393	0.540830666	0.66541749	0.072075136	0.450411374	0.723477636	0.479701744	690	3	0.500758703	0.645902894	0.346133275	0.885507293	0.397494489	0.983353657	0.537410455	0.133482678	0.878626624	0.253162975	690	3	olt	lb
0.041253277	0.783270659	0.761725789	0.038842663	0.707215761	0.967863491	0.094075875	0.647914636	0.369669417	0.651379895	691	1	0.253728614	0.203945237	0.593782398	0.125167146	0.556631367	0.430108979	0.94253957	0.319675424	0.395096494	0.253380478	691	1	olt	prx
0.320451761	0.594192325	0.396633519	0.820837738	0.48699734	0.879653159	0.166910866	0.609872869	0.88155302	0.458900801	692	2	0.404485028	0.529915088	0.254937943	0.985662252	0.366210018	0.691574518	0.051046805	0.526631297	0.345645948	0.253726709	692	2	olt	av
0.22865772	0.312531238	0.721873365	0.362605377	0.612444219	0.497005112	0.134253474	0.641882388	0.270089217	0.575480303	693	3	0.452506479	0.502401518	0.185581959	0.472659615	0.525815949	0.850356695	0.617160107	0.738385539	0.834384708	0.253957674	693	3	olt	prx
0.22144857	0.407122595	0.824696661	0.145479348	0.471770578	0.862025382	0.3382541	0.656475025	0.462559595	0.282246761	694	1	0.389658989	0.508917904	0.425495919	0.155701286	0.805532267	0.272950653	0.714870759	0.325456523	0.368275342	0.254091823	694	1	olt	wopt
0.450777132	0.659471505	0.186283543	0.474653183	0.67314865	0.978732629	0.537556261	0.556892915	0.180005026	0.473179353	695	2	0.856976075	0.061395382	0.1714613	0.591753097	0.823562157	0.802266666	0.73576238	0.470009956	0.413535727	0.254290169	695	2	cmts	cache
0.067808075	0.534930373	0.543950038	0.850886295	0.485041187	0.508567257	0.133247485	0.475941228	0.750920571	0.03368323	696	3	0.579391153	0.371576206	0.772575833	0.46741334	0.321347596	0.989423637	0.367133817	0.607230122	0.121647413	0.25438599	696	3	cmts	dpi
0.608648034	0.804486934	0.320689518	0.183787362	0.790072064	0.988830431	0.193562364	0.989065031	0.539258555	0.31096665	697	1	0.282138248	0.928830601	0.029364814	0.376300031	0.313460717	0.328011225	0.715876689	0.349364929	0.971565778	0.254481174	697	1	cmts	vopt
0.233944283	0.880614509	0.035553171	0.97147752	0.76975928	0.131480485	0.524876692	0.368383852	0.670622611	0.237183081	698	2	0.410884094	0.61936579	0.092209788	0.704617685	0.912929331	0.451044312	0.094023658	0.866533935	0.237234372	0.254522821	698	2	cmts	hhe
0.472593245	0.248691342	0.977274343	0.33196596	0.10398142	0.824259329	0.510511439	0.121570316	0.892601561	0.09791339	699	3	0.332957586	0.773157437	0.691820208	0.537816755	0.867634166	0.766773874	0.413949039	0.02221107	0.980703022	0.255264308	699	3	cmts	lb
0.195531311	0.006157971	0.377172557	0.729146547	0.831250486	0.19872993	0.233058412	0.215125999	0.847218394	0.49295248	700	1	0.771490093	0.210441904	0.745678416	0.576549147	0.540608131	0.122961248	0.27518038	0.179216751	0.894297866	0.255312365	700	1	cmts	prx
0.489499279	0.454679425	0.001726239	0.759854789	0.65964443	0.090221783	0.988308442	0.348891987	0.130825274	0.910849021	701	2	0.854833841	0.04315993	0.647677312	0.18395511	0.213823284	0.703906308	0.710280783	0.29635743	0.650822795	0.25571667	701	2	cmts	av
0.304288794	0.056552554	0.462609237	0.767392115	0.516370886	0.210947035	0.632734275	0.483334046	0.436516276	0.504833364	702	3	0.257506512	0.719278813	0.110723422	0.543186189	0.5420091	0.485685356	0.919266358	0.498721625	0.846639922	0.255770304	702	3	cmts	prx
0.91444883	0.094842471	0.590414932	0.694450172	0.226710126	0.981712993	0.089222176	0.365065037	0.614420765	0.326589935	703	1	0.990713919	0.286169892	0.132619894	0.395338953	0.511641143	0.910935497	0.264207362	0.07201511	0.573747639	0.256055214	703	1	cmts	wopt
0.078541886	0.226203605	0.524439854	0.202128325	0.800443621	0.934997687	0.063383377	0.781896739	0.581388294	0.676173564	704	2	0.691001538	0.21164277	0.794380285	0.379031528	0.877759485	0.319720551	0.274306107	0.407025163	0.48332716	0.256111677	704	2	bng	wopt
0.495959878	0.038306345	0.825744825	0.300991936	0.819031946	0.641493937	0.490866333	0.371271078	0.660160454	0.532468523	705	3	0.515231872	0.884488268	0.022827382	0.809386182	0.995047772	0.472446767	0.03536229	0.752670418	0.85839848	0.256588663	705	3	olt	cache
0.723204173	0.658189374	0.563030539	0.033399235	0.332907283	0.869108441	0.308233171	0.326010423	0.832245912	0.224133095	706	1	0.496271914	0.879249238	0.266599278	0.133142472	0.724806963	0.83048272	0.260851475	0.292284773	0.764353047	0.256600495	706	1	olt	dpi
0.561176946	0.499458051	0.46566766	0.096227931	0.317232306	0.903984548	0.554695053	0.358265508	0.331802475	0.528711116	707	2	0.545573761	0.295734231	0.635222222	0.569855811	0.371398833	0.972758977	0.019580113	0.383729561	0.389501968	0.256655306	707	2	olt	vopt
0.359093955	0.569236188	0.109905525	0.650271267	0.524428266	0.27927057	0.206494789	0.344528908	0.394480345	0.613673184	708	3	0.262685997	0.473955334	0.878002601	0.054054701	0.46877975	0.663718361	0.079003024	0.406597373	0.572768783	0.256656191	708	3	olt	hhe
0.066372987	0.685612793	0.658897901	0.02907408	0.419753142	0.875165597	0.285459089	0.43312558	0.765187792	0.869079039	709	1	0.987652386	0.264255643	0.289836713	0.548805215	0.509665887	0.773993956	0.053783983	0.455345948	0.606225012	0.25683916	709	1	olt	lb
0.466729213	0.582824855	0.348019943	0.131960079	0.845227423	0.152363235	0.33107352	0.935018171	0.172316734	0.638807067	710	2	0.609716638	0.129343715	0.821914453	0.175240351	0.427167811	0.805844701	0.283814949	0.586560777	0.760570695	0.257368051	710	2	olt	prx
0.222284059	0.457004743	0.386495526	0.86232773	0.433541676	0.231255231	0.781617179	0.085526181	0.885490758	0.570149534	711	3	0.740300513	0.784843296	0.179158867	0.130638083	0.727365245	0.605914449	0.198724136	0.785519827	0.023665045	0.257447003	711	3	olt	av
0.150520542	0.246111075	0.647459133	0.522848972	0.206036351	0.507858502	0.850356198	0.14135803	0.937895736	0.711326346	712	1	0.287476029	0.611859164	0.528352424	0.547981013	0.591037273	0.33211524	0.171701448	0.261686109	0.400133415	0.257546084	712	1	olt	prx
0.687596515	0.283795888	0.175636427	0.362746723	0.412144054	0.443740305	0.728159629	0.328126145	0.61153736	0.312924926	713	2	0.980302161	0.035423059	0.594291806	0.514855181	0.564455134	0.577596565	0.427134852	0.087554144	0.149323982	0.25783027	713	2	olt	wopt
0.145433307	0.396097192	0.127173192	0.406078034	0.940116552	0.025637811	0.454153691	0.211667492	0.535625802	0.918859645	714	3	0.687392387	0.757593645	0.231680079	0.889820332	0.675502794	0.850271499	0.0082167	0.481028959	0.620018026	0.257842727	714	3	cmts	cache
0.424884288	0.551842996	0.074075176	0.45563402	0.922806017	0.210346192	0.708868715	0.160671447	0.132488744	0.832523055	715	1	0.668592367	0.22987135	0.376922788	0.175761839	0.529493045	0.45032308	0.331317276	0.565014171	0.524626451	0.257967155	715	1	cmts	dpi
0.778909264	0.411098351	0.406777723	0.973114541	0.734141979	0.498012669	0.178397669	0.355097432	0.981504923	0.116041245	716	2	0.306934414	0.072468407	0.807664826	0.271912615	0.908229079	0.263665359	0.494937005	0.538961091	0.83432321	0.258612462	716	2	cmts	vopt
0.242655987	0.872584043	0.446249298	0.113619743	0.010441005	0.845696257	0.154504255	0.607349855	0.053210175	0.770661744	717	3	0.920938635	0.919329266	0.037668344	0.172794609	0.963268076	0.074562369	0.991902698	0.363428922	0.272150371	0.258880668	717	3	cmts	hhe
0.144515058	0.449588207	0.847062523	0.155795631	0.862518014	0.622722887	0.551196312	0.365758065	0.474720661	0.996336579	718	1	0.738126083	0.083522817	0.101284855	0.892682324	0.005523022	0.620831829	0.564276086	0.691467595	0.869087975	0.259140181	718	1	cmts	lb
0.433683955	0.305688475	0.319056076	0.888464979	0.601923542	0.410566202	0.051845376	0.440890589	0.678426912	0.499645856	719	2	0.015231523	0.764599656	0.38797647	0.453819685	0.819792187	0.226479708	0.546463258	0.959987585	0.824336093	0.259589438	719	2	cmts	prx
0.069407241	0.974705806	0.01979455	0.756415878	0.792516651	0.548208148	0.290801658	0.478667594	0.708518048	0.516926725	720	3	0.508108961	0.73539644	0.333503008	0.146604699	0.585344922	0.62909481	0.380492507	0.503718834	0.95729466	0.26005164	720	3	cmts	av
0.782044317	0.476702622	0.02484652	0.511042859	0.868795492	0.592154322	0.613886406	0.163181868	0.459045303	0.67069691	721	1	0.86269235	0.211843299	0.740672983	0.453687227	0.812004188	0.776205117	0.144516132	0.037237559	0.559512483	0.260900186	721	1	cmts	prx
0.794938539	0.464048041	0.455235112	0.309108362	0.185447586	0.898063792	0.852600272	0.02796195	0.437637232	0.991257015	722	2	0.706380505	0.817001592	0.075323832	0.152164051	0.610562945	0.660648714	0.518138485	0.862913548	0.255458443	0.260953465	722	2	cmts	wopt
0.670789718	0.421407701	0.501651755	0.413902288	0.567390664	0.260706675	0.373660494	0.005070147	0.704191472	0.441688288	723	3	0.433908196	0.617360219	0.103109705	0.304017719	0.787802306	0.982981174	0.295036089	0.865265132	0.238132542	0.261108804	723	3	bng	wopt
0.525671235	0.755252253	0.550604731	0.028957426	0.946895786	0.559228139	0.5712954	0.589947308	0.632017417	0.326341023	724	1	0.8898377	0.038831516	0.653933023	0.989481914	0.020537684	0.869485812	0.027054862	0.545570654	0.386442903	0.261901927	724	1	olt	cache
0.573617101	0.332198623	0.738717801	0.53419504	0.712704793	0.929887032	0.587636918	0.26187744	0.202577777	0.578197833	725	2	0.348616213	0.58739001	0.189080728	0.899166585	0.338262878	0.823428408	0.139049411	0.633421174	0.598272777	0.262171746	725	2	olt	dpi
0.123753837	0.861949368	0.0560719	0.500616355	0.283030181	0.653191272	0.107235191	0.901391344	0.120959515	0.443196751	726	3	0.559372988	0.74322932	0.575840845	0.079512131	0.810064848	0.201874565	0.205861246	0.280930703	0.55009679	0.262221966	726	3	olt	vopt
0.651004306	0.349212065	0.058154332	0.212960102	0.921791801	0.00627996	0.997641724	0.333600713	0.691054373	0.241975967	727	1	0.55651153	0.902317539	0.254871114	0.028668649	0.891150829	0.29165721	0.369768488	0.778704005	0.225993611	0.262696166	727	1	olt	hhe
0.476289115	0.739728294	0.582195766	0.346278121	0.644178362	0.833858777	0.0377583	0.928620127	0.670595881	0.43391594	728	2	0.8413795	0.0032036	0.671990771	0.296508097	0.775439814	0.446234245	0.616038016	0.144602982	0.191554529	0.262941632	728	2	olt	lb
0.346132005	0.801278823	0.167252569	0.545251351	0.407797248	0.812743181	0.355587145	0.151828871	0.49070701	0.762305917	729	3	0.322630774	0.513889282	0.460840961	0.401114416	0.993385715	0.610462198	0.143944748	0.593360139	0.454482131	0.262962301	729	3	olt	prx
0.435136607	0.278422314	0.521134418	0.431880891	0.95473116	0.755223276	0.454876214	0.194858956	0.65300555	0.126136967	730	1	0.499325881	0.537300784	0.245580839	0.430564849	0.819052651	0.20461284	0.759110562	0.117946682	0.501704323	0.263138552	730	1	olt	av
0.66914212	0.468165541	0.143887519	0.676841	0.804349972	0.86728384	0.069733577	0.149825802	0.684450359	0.577382212	731	2	0.593385543	0.608984953	0.681584488	0.156097899	0.190410669	0.449076172	0.692972651	0.304974397	0.917918516	0.263395742	731	2	olt	prx
0.577882997	0.309711282	0.927290945	0.351295435	0.937159379	0.385775505	0.211651152	0.848551544	0.094983675	0.225562077	732	3	0.510401855	0.572023595	0.289475869	0.284025156	0.034009578	0.659550564	0.986822821	0.122339809	0.977814801	0.263628016	732	3	olt	wopt
0.88003432	0.713266095	0.74135925	0.460148626	0.39007853	0.997058126	0.446009025	0.815313086	0.554009533	0.19258923	733	1	0.033464269	0.720080608	0.663268848	0.585688106	0.316395853	0.828321665	0.04515915	0.5427693	0.617982886	0.263811158	733	1	cmts	cache
0.508108961	0.73539644	0.333503008	0.146604699	0.585344922	0.62909481	0.380492507	0.503718834	0.95729466	0.26005164	734	2	0.401374518	0.069059243	0.740689238	0.756387585	0.8795836	0.089596713	0.618155722	0.650416544	0.811605439	0.26397798	734	2	cmts	dpi
0.378982955	0.445978661	0.653984948	0.253026247	0.215182484	0.872086887	0.935826895	0.285971528	0.378923217	0.686482196	735	3	0.260955454	0.499288525	0.299367337	0.606873455	0.204841391	0.918152169	0.508258332	0.115591803	0.644335594	0.264596141	735	3	cmts	vopt
0.894987235	0.347000228	0.218456852	0.445924248	0.647040831	0.904821787	0.282352513	0.129222758	0.927875133	0.463366115	736	1	0.675492178	0.782873568	0.036246292	0.369535436	0.536652739	0.804848362	0.840002301	0.035873838	0.959703328	0.264847176	736	1	cmts	hhe
0.685880007	0.236952005	0.651488517	0.411230352	0.261547496	0.854491746	0.119671297	0.691124634	0.366801732	0.782574047	737	2	0.890478315	0.545095101	0.644541647	0.005046763	0.517345347	0.731482939	0.287814382	0.277512434	0.713528967	0.265245375	737	2	cmts	lb
0.4045993	0.289683752	0.368077729	0.397889523	0.45026542	0.768088023	0.326601681	0.798352798	0.819671203	0.738389474	738	3	0.720519014	0.314428047	0.125587392	0.442199879	0.176342794	0.683586461	0.223851379	0.191025095	0.768481198	0.265319927	738	3	cmts	prx
0.632691546	0.418395621	0.714315261	0.338980864	0.350079534	0.628839338	0.009711336	0.403579435	0.752406328	0.164473133	739	1	0.714989388	0.035351175	0.498539775	0.686871294	0.302337362	0.402107741	0.354610961	0.466024836	0.720010476	0.265805552	739	1	cmts	av
0.204431456	0.217887402	0.666551969	0.8968425	0.755469543	0.510782291	0.312022006	0.380470578	0.527089073	0.857786047	740	2	0.736262105	0.007445935	0.398664397	0.829820869	0.830481002	0.251274837	0.688162458	0.577710306	0.498194359	0.26594778	740	2	cmts	prx
0.00414714	0.370106919	0.778260591	0.815917197	0.003569141	0.959578735	0.013655216	0.860278585	0.544604679	0.384701382	741	3	0.104421042	0.290102846	0.774276908	0.381746743	0.735359637	0.818069786	0.167920716	0.934909185	0.743709479	0.26627952	741	3	cmts	wopt
0.138752567	0.308232573	0.060732961	0.971950509	0.643806135	0.300672127	0.549589323	0.089452156	0.752933828	0.484800498	742	1	0.952963026	0.021577894	0.58184653	0.856524536	0.313861599	0.771609776	0.072852674	0.073114577	0.856757339	0.266544464	742	1	bng	wopt
0.216482381	0.167891696	0.951695712	0.050345752	0.210593481	0.99146755	0.665808426	0.04953349	0.90977718	0.539153541	743	2	0.815826769	0.545567879	0.928420249	0.228485494	0.724794792	0.776576938	0.150059843	0.691095692	0.830554707	0.266822538	743	2	olt	cache
0.097843293	0.772753707	0.80082473	0.138982345	0.506597778	0.526255907	0.942273524	0.525302446	0.785260876	0.309483667	744	3	0.870299292	0.191880242	0.506049472	0.602425783	0.720909743	0.889549489	0.141398606	0.765676477	0.938076027	0.26715152	744	3	olt	dpi
0.569898518	0.063918269	0.980603503	0.039832682	0.909596754	0.725692629	0.301786304	0.584380358	0.465659757	0.353646535	745	1	0.274088899	0.532778963	0.431568156	0.504153423	0.35238893	0.796537326	0.631119459	0.156794003	0.28973339	0.267391505	745	1	olt	vopt
0.544326354	0.095041369	0.428027785	0.437728571	0.981942679	0.454940538	0.232071903	0.864868048	0.884851667	0.535263048	746	2	0.802124493	0.269617374	0.049322108	0.82607264	0.736813882	0.123492149	0.689222131	0.052201423	0.719510307	0.26751326	746	2	olt	hhe
0.304845697	0.919180056	0.010496044	0.577308819	0.519811331	0.362010655	0.90742058	0.821718488	0.04317469	0.581299181	747	3	0.837075821	0.529874604	0.142425148	0.270423173	0.955333247	0.820275522	0.585041544	0.545006788	0.166553237	0.267712486	747	3	olt	lb
0.502759155	0.34713716	0.956886436	0.182493166	0.961832051	0.356818574	0.757713063	0.300558466	0.104592248	0.439904894	748	1	0.880770831	0.766247327	0.006765396	0.088368623	0.729477053	0.46407825	0.709250612	0.242870733	0.414921024	0.268007316	748	1	olt	prx
0.26617948	0.765915233	0.213772941	0.511845465	0.08989292	0.81553888	0.338562224	0.042941951	0.50366211	0.965897705	749	2	0.88901646	0.410359546	0.138152369	0.914163138	0.412492524	0.521302424	0.412071541	0.046995661	0.585544328	0.268011387	749	2	olt	av
0.850742096	0.286844467	0.087646094	0.740577225	0.601082013	0.684424133	0.842937577	0.009375502	0.982066511	0.298227231	750	3	0.922504247	0.022623265	0.985671163	0.181485808	0.236130441	0.372336916	0.701254998	0.453658694	0.939908908	0.268058991	750	3	olt	prx
0.269131881	0.410228761	0.093576404	0.362315357	0.692946426	0.571686458	0.306424322	0.162279273	0.190974925	0.841973309	751	1	0.307101182	0.403081493	0.535013098	0.046433644	0.882624914	0.278588088	0.843064717	0.327211867	0.621792082	0.268560294	751	1	olt	wopt
0.500649145	0.11060128	0.938795105	0.394139701	0.516894801	0.727997066	0.251123165	0.513548318	0.343273152	0.687261235	752	2	0.37722111	0.330698823	0.645011849	0.280698734	0.495519876	0.788805577	0.43241115	0.439848295	0.324064247	0.268686942	752	2	cmts	cache
0.891764666	0.134539409	0.734848007	0.343964919	0.552402984	0.635638806	0.054033582	0.268338234	0.37492423	0.767724123	753	3	0.308935067	0.349830032	0.178192423	0.662314044	0.060508888	0.350360479	0.918899009	0.086778662	0.953529643	0.269025218	753	3	cmts	dpi
0.188722664	0.836987265	0.15463505	0.396002625	0.490029898	0.827006412	0.355233839	0.113020892	0.571049339	0.535107359	754	1	0.429105112	0.465827768	0.805294098	0.05757193	0.917091598	0.390491035	0.20411337	0.521231839	0.707405813	0.269265531	754	1	cmts	vopt
0.562951404	0.364019697	0.317497778	0.6666986	0.7905862	0.395285562	0.071471296	0.43369705	0.782897873	0.554569619	755	2	0.291709697	0.655412692	0.13580128	0.277663443	0.297558137	0.489731881	0.944385618	0.135526353	0.597653097	0.269340663	755	2	cmts	hhe
0.227331806	0.85728914	0.166685164	0.679846861	0.496159438	0.369910144	0.120247654	0.40921444	0.447516075	0.919253566	756	3	0.377320947	0.214821481	0.79443741	0.03377112	0.707972726	0.39887077	0.297650296	0.916597306	0.33719369	0.269412596	756	3	cmts	lb
0.546506457	0.224444003	0.23869526	0.867771266	0.158983938	0.494101182	0.501093869	0.0721204	0.794760162	0.45759563	757	1	0.556817239	0.073555575	0.512449996	0.671430145	0.806371854	0.953421814	0.446448157	0.31301998	0.534885873	0.269454018	757	1	cmts	prx
0.351118497	0.063198388	0.746381539	0.440650103	0.72604694	0.611995073	0.241875688	0.892018827	0.331793206	0.731390339	758	2	0.801481049	0.816514895	0.509191731	0.092191145	0.941052027	0.494244954	0.463219506	0.348405035	0.018211851	0.270449608	758	2	cmts	av
0.251554637	0.949940272	0.123359513	0.750401519	0.387951192	0.367873854	0.147640452	0.89917371	0.62399954	0.314167711	759	3	0.758607663	0.530436994	0.224206475	0.084889392	0.281652516	0.513439643	0.522814614	0.718075517	0.653062733	0.270524954	759	3	cmts	prx
0.045146465	0.71333432	0.228898838	0.724656637	0.731986198	0.360260537	0.402070405	0.519657094	0.892523542	0.708942287	760	1	0.244740215	0.646548181	0.406658949	0.545879605	0.843784663	0.880604065	0.102111959	0.909799685	0.418036866	0.270614869	760	1	cmts	wopt
0.611264476	0.281151706	0.387749379	0.390493359	0.890046917	0.282613174	0.983163294	0.523278149	0.193761897	0.569955641	761	2	0.737402307	0.858712905	0.567500532	0.419201596	0.091872925	0.946554314	0.113719177	0.34943355	0.629814077	0.270720102	761	2	bng	wopt
0.336254923	0.605458104	0.291086035	0.555367871	0.967968838	0.460165318	0.656821098	0.530138912	0.803782616	0.159114818	762	3	0.552837328	0.353432717	0.218978509	0.216716127	0.892337783	0.379808079	0.887956208	0.356983797	0.562058682	0.27075555	762	3	olt	cache
0.801481049	0.816514895	0.509191731	0.092191145	0.941052027	0.494244954	0.463219506	0.348405035	0.018211851	0.270449608	763	1	0.331458165	0.455714484	0.826849599	0.053846283	0.423009522	0.566167674	0.951415783	0.266836992	0.4687852	0.271090609	763	1	olt	dpi
0.587441753	0.396311028	0.017946746	0.830647694	0.308568243	0.683120077	0.570073935	0.018878678	0.694416219	0.519354256	764	2	0.624056776	0.43317819	0.212187267	0.190038037	0.675374567	0.939218794	0.554748266	0.217024116	0.714806685	0.271350191	764	2	olt	vopt
0.482348795	0.30186772	0.133661537	0.34434229	0.647170778	0.533455942	0.848989518	0.421633963	0.698392644	0.28686826	765	3	0.676893206	0.278789768	0.724247482	0.133670066	0.780581329	0.66502052	0.184517914	0.000695985	0.755635042	0.271584276	765	3	olt	hhe
0.727315853	0.351284046	0.246891281	0.562689699	0.822758984	0.491534224	0.464332049	0.701409019	0.528039309	0.280511286	766	1	0.803957441	0.360134347	0.696662798	0.229220373	0.660387374	0.314669149	0.003022952	0.500775509	0.561718221	0.271810408	766	1	olt	lb
0.862708607	0.471370709	0.034304043	0.733497208	0.787141145	0.077643327	0.818084975	0.117398382	0.694787552	0.296579885	767	2	0.595584149	0.823862712	0.11205216	0.450549401	0.749177962	0.902854605	0.412033605	0.759973429	0.39842193	0.272023857	767	2	olt	prx
0.848248915	0.605169098	0.383580172	0.349424465	0.979793726	0.230574696	0.780239764	0.032955217	0.260528948	0.577360912	768	3	0.148495741	0.628866598	0.742281788	0.645577532	0.97127637	0.282101026	0.302510281	0.956209135	0.561831099	0.27259497	768	3	olt	av
0.881369748	0.373407192	0.672171063	0.002293262	0.96974267	0.377013063	0.535933109	0.422406328	0.769471424	0.23193491	769	1	0.110014201	0.287680896	0.986810498	0.152522689	0.28862031	0.789680317	0.701169892	0.647564574	0.572910508	0.272679627	769	1	olt	prx
0.766619747	0.298306975	0.834947121	0.309754928	0.186959689	0.983243855	0.413451767	0.073367162	0.651530393	0.940473414	770	2	0.167323848	0.426082593	0.770323899	0.24681376	0.257025446	0.60266414	0.784405276	0.10734363	0.767663486	0.273068542	770	2	olt	wopt
0.466138484	0.174321543	0.56649104	0.357955781	0.830038845	0.112054596	0.40159734	0.66209369	0.452694812	0.692982471	771	3	0.091600854	0.230275489	0.817170884	0.249957746	0.05433363	0.528874222	0.240024429	0.594765992	0.69580465	0.273120121	771	3	cmts	cache
0.190540826	0.717266854	0.279596509	0.636438501	0.692555377	0.437390204	0.280068327	0.306637589	0.576134239	0.714642366	772	1	0.880630987	0.105453386	0.398729102	0.949959528	0.201993664	0.973402168	0.278803291	0.283172017	0.976514529	0.273235307	772	1	cmts	dpi
0.066464584	0.932759327	0.427038763	0.312659217	0.421826075	0.475810345	0.12997549	0.80079445	0.680183645	0.844323387	773	2	0.907848015	0.242857095	0.245654689	0.730878579	0.550159791	0.340917083	0.618080753	0.146268008	0.669244993	0.273284532	773	2	cmts	vopt
0.245739706	0.011771663	0.673804206	0.512918863	0.512493079	0.937394616	0.472530255	0.171531721	0.970088708	0.508995572	774	3	0.407882127	0.048342144	0.331150481	0.484764701	0.721087304	0.65842212	0.586067378	0.504234375	0.929820322	0.27367721	774	3	cmts	hhe
0.633112072	0.056378904	0.50161576	0.787855874	0.883949332	0.043045362	0.113046458	0.760068082	0.685814046	0.827138098	775	1	0.914188307	0.263027833	0.036692612	0.796628007	0.594713165	0.203366663	0.04384004	0.420420154	0.519367361	0.273724158	775	1	cmts	lb
0.704572203	0.60595183	0.03139091	0.374302642	0.50984845	0.858823848	0.731973107	0.038455653	0.283290453	0.547431736	776	2	0.124870748	0.270311474	0.666659825	0.236547964	0.564121808	0.305186874	0.96044304	0.319180425	0.721983166	0.273782742	776	2	cmts	prx
0.06463795	0.52594606	0.561950596	0.806423699	0.708853716	0.63217098	0.192327112	0.347337023	0.608254506	0.278703377	777	3	0.371435635	0.436847934	0.841017237	0.414117366	0.093632876	0.886505891	0.403412535	0.11311622	0.674197988	0.274266587	777	3	cmts	av
0.125373924	0.986608441	0.022592608	0.897674379	0.25373297	0.744207998	0.685967212	0.536646187	0.807152734	0.123345345	778	1	0.707390839	0.020395419	0.459771024	0.307666519	0.814716068	0.376091532	0.680559532	0.336466146	0.265813824	0.274282779	778	1	cmts	prx
0.241716044	0.923181195	0.075328813	0.700087404	0.372724993	0.605896395	0.087006045	0.311859419	0.76108628	0.289011501	779	2	0.450850831	0.113586561	0.535906386	0.906520088	0.770889393	0.537472359	0.094533885	0.742092882	0.822595514	0.274417829	779	2	cmts	wopt
0.053668976	0.571410543	0.157686382	0.797128578	0.341423235	0.938699773	0.1019223	0.355864973	0.218905646	0.780921154	780	3	0.185041276	0.946640174	0.146197877	0.635778822	0.775911877	0.426121505	0.600702747	0.014255898	0.670284089	0.274971879	780	3	bng	wopt
0.471223164	0.252156142	0.266514782	0.548547509	0.73850616	0.180251206	0.699173545	0.480609356	0.763591876	0.176172682	781	1	0.676105274	0.387173727	0.653607065	0.162600694	0.370320523	0.989825757	0.382592274	0.49069276	0.079889096	0.275064469	781	1	olt	cache
0.126172294	0.600741814	0.371013389	0.204007825	0.062603968	0.792371517	0.819849098	0.270773061	0.350378783	0.730731907	782	2	0.377475897	0.022317011	0.800628135	0.197997438	0.794973921	0.036195537	0.467829095	0.951235835	0.75473762	0.275186026	782	2	olt	dpi
0.325679571	0.368935788	0.371165784	0.389520372	0.40018433	0.685023514	0.148023173	0.749836365	0.268442991	0.977181662	783	3	0.048425244	0.678116366	0.37903234	0.372662547	0.624313831	0.781662544	0.509835309	0.650504051	0.533270224	0.276108328	783	3	olt	vopt
0.790446469	0.195577281	0.839179849	0.233568828	0.87158096	0.817549838	0.429029192	0.625865213	0.253530488	0.148336636	784	1	0.480563906	0.134227487	0.796051181	0.353514885	0.700581793	0.862132405	0.144622918	0.235316027	0.619441241	0.276616793	784	1	olt	hhe
0.775944414	0.342799069	0.338015053	0.585632665	0.238215869	0.161518111	0.19367591	0.456720056	0.968328384	0.130537128	785	2	0.599878863	0.422850586	0.976758631	0.423471075	0.741889966	0.511526591	0.086356574	0.65137947	0.889188715	0.276792814	785	2	olt	lb
0.163381272	0.700917818	0.478531301	0.016353155	0.686654916	0.60236171	0.218356291	0.386860732	0.770210385	0.452929118	786	3	0.599917857	0.34236836	0.291815282	0.153655151	0.963814697	0.765015251	0.386248066	0.268900324	0.943794581	0.276853521	786	3	olt	prx
0.738264658	0.318773041	0.110453675	0.550297827	0.322655317	0.939172408	0.261980059	0.675912963	0.516563207	0.384507022	787	1	0.669447849	0.297641801	0.917076131	0.403547436	0.80514039	0.288793605	0.014954057	0.61305575	0.677690004	0.277187923	787	1	olt	av
0.55892976	0.207313672	0.803967158	0.150982564	0.355921337	0.991679024	0.657904045	0.130392169	0.558491045	0.792619042	788	2	0.805569402	0.739700563	0.52264679	0.345103127	0.679372094	0.990024537	0.381647181	0.363794879	0.310489807	0.277275571	788	2	olt	prx
0.37279896	0.241606237	0.602186586	0.372228557	0.954353488	0.598906768	0.830946768	0.098720249	0.675340789	0.580311625	789	3	0.032141478	0.462215006	0.29476396	0.682686115	0.635128554	0.645856459	0.586163131	0.272829478	0.723851985	0.277503578	789	3	olt	wopt
0.421450805	0.097449595	0.422828909	0.494079854	0.240332662	0.462764624	0.505485869	0.966447229	0.227372614	0.965655552	790	1	0.765863264	0.149666605	0.40927829	0.4311178	0.719545913	0.130289536	0.89912825	0.180359179	0.839677878	0.277860135	790	1	cmts	cache
0.357303561	0.719129952	0.430392492	0.44806632	0.042431103	0.97931096	0.285940264	0.391120412	0.166621053	0.739670558	791	2	0.324037583	0.362538885	0.696956089	0.412515793	0.213613889	0.654483454	0.441243489	0.052001256	0.789637723	0.277928857	791	2	cmts	dpi
0.470765335	0.055145977	0.814294411	0.683288282	0.417357765	0.737150143	0.203188014	0.762959543	0.576586714	0.627467292	792	3	0.027166844	0.688161939	0.270437706	0.555812641	0.104068316	0.950969091	0.367963696	0.039811021	0.962602771	0.278003484	792	3	cmts	vopt
0.461968943	0.583222092	0.177349899	0.129509117	0.801997958	0.296937242	0.426373297	0.486400766	0.511943126	0.91232108	793	1	0.279892132	0.680083473	0.597426607	0.139968182	0.48245011	0.38749645	0.48130005	0.684359337	0.820272821	0.278034343	793	1	cmts	hhe
0.100592615	0.19428621	0.951529479	0.718727362	0.034176901	0.566341483	0.640422773	0.295761089	0.299348001	0.938020708	794	2	0.364681993	0.225035259	0.928771382	0.112046529	0.359104164	0.362596589	0.068881166	0.887917552	0.529026953	0.278351267	794	2	cmts	lb
0.380824458	0.947773751	0.390028086	0.448954461	0.604750471	0.341752451	0.704687983	0.332664591	0.98207029	0.124743629	795	3	0.43467434	0.716872207	0.1259944	0.695997449	0.868991459	0.785770014	0.575412407	0.044466253	0.925231167	0.27869659	795	3	cmts	prx
0.619291388	0.307415937	0.188534303	0.275719978	0.78709694	0.847961315	0.322435928	0.07374903	0.577979148	0.759584499	796	1	0.06463795	0.52594606	0.561950596	0.806423699	0.708853716	0.63217098	0.192327112	0.347337023	0.608254506	0.278703377	796	1	cmts	av
0.817818362	0.033528756	0.57972492	0.026577817	0.752950872	0.643187939	0.073972743	0.249460131	0.621740009	0.101062358	797	2	0.197108108	0.709047045	0.149116337	0.413084434	0.677506543	0.162736706	0.155285563	0.855532781	0.777309131	0.278750204	797	2	cmts	prx
0.942688838	0.272881749	0.966927554	0.148056684	0.388512818	0.650930785	0.684392318	0.027353066	0.785410986	0.410906971	798	3	0.854513599	0.113777465	0.188477935	0.494970426	0.221852272	0.946336555	0.181048518	0.587228699	0.886727089	0.279749489	798	3	cmts	wopt
0.57460542	0.214468219	0.12733634	0.480039788	0.522095283	0.736607927	0.7637663	0.385740705	0.174515498	0.873051355	799	1	0.343879921	0.488420608	0.74347285	0.221258651	0.613951536	0.661143405	0.101574749	0.524860602	0.561356017	0.28011686	799	1	bng	wopt
0.677327914	0.454694892	0.163900938	0.461574413	0.326374741	0.55854639	0.477529048	0.187076631	0.318641378	0.371164816	800	2	0.311062396	0.348381229	0.18121017	0.672362661	0.085367466	0.791676009	0.359301951	0.195592939	0.94553346	0.280133077	800	2	olt	cache
0.319354878	0.109660466	0.835008907	0.186757321	0.101106696	0.64075645	0.798591865	0.069940483	0.746761097	0.817167379	801	3	0.705132164	0.613628142	0.510660463	0.030946009	0.588091454	0.738702208	0.174139103	0.556603047	0.605330917	0.280214576	801	3	olt	dpi
0.368334632	0.059102527	0.964729002	0.198897028	0.660103022	0.14271925	0.05995028	0.469330296	0.951814895	0.754740537	802	1	0.71056877	0.450790709	0.586725668	0.274896384	0.802016947	0.807387981	0.474665094	0.149675372	0.855727285	0.28040802	802	1	olt	vopt
0.64840678	0.064072898	0.339486472	0.949592706	0.272339192	0.874577231	0.775234583	0.186859554	0.673429779	0.831355686	803	2	0.727315853	0.351284046	0.246891281	0.562689699	0.822758984	0.491534224	0.464332049	0.701409019	0.528039309	0.280511286	803	2	olt	hhe
0.687392387	0.757593645	0.231680079	0.889820332	0.675502794	0.850271499	0.0082167	0.481028959	0.620018026	0.257842727	804	3	0.058122695	0.790116029	0.521385609	0.415955812	0.16924179	0.840312228	0.424489759	0.477441711	0.877025977	0.28062757	804	3	olt	lb
0.519244354	0.221683376	0.948955778	0.513710276	0.888498062	0.565324592	0.549834735	0.206972184	0.590019372	0.439598126	805	1	0.760316958	0.175475882	0.557467604	0.712579036	0.334150726	0.818597863	0.558027147	0.040125181	0.58668168	0.281465259	805	1	olt	prx
0.714038457	0.034618544	0.979139464	0.012745871	0.764619014	0.618345512	0.835126838	0.623734812	0.622525506	0.488003307	806	2	0.047592402	0.847150174	0.438200588	0.460158195	0.981701994	0.100909754	0.937844639	0.260630373	0.903881225	0.282240824	806	2	olt	av
0.158017375	0.497019421	0.611334982	0.525525993	0.477901084	0.999040138	0.773065072	0.362244346	0.399034655	0.888353643	807	3	0.22144857	0.407122595	0.824696661	0.145479348	0.471770578	0.862025382	0.3382541	0.656475025	0.462559595	0.282246761	807	3	olt	prx
0.052986667	0.248215414	0.326901441	0.869065187	0.376445436	0.535748434	0.262138547	0.068307195	0.736134838	0.686641657	808	1	0.896892408	0.278946507	0.665094251	0.4595483	0.983740667	0.360227961	0.359011173	0.061415192	0.668409999	0.282901069	808	1	olt	wopt
0.144757478	0.200037755	0.822102001	0.045723978	0.826737611	0.400707639	0.048153335	0.947784065	0.063423582	0.561937648	809	2	0.451983304	0.695901388	0.541402745	0.067103257	0.206054056	0.725192185	0.038199222	0.28139535	0.934121174	0.282993967	809	2	cmts	cache
0.523625777	0.22177209	0.3441039	0.11933055	0.702881859	0.394006773	0.019015365	0.332630448	0.733005209	0.238494979	810	3	0.572375625	0.077872488	0.903053316	0.250237829	0.042334636	0.802060955	0.378822698	0.80057458	0.316800362	0.283505583	810	3	cmts	dpi
0.476408409	0.285668306	0.315713946	0.947583685	0.11845659	0.567511869	0.042127411	0.554532595	0.718458069	0.497920866	811	1	0.598584765	0.297479325	0.943486867	0.400186155	0.711258924	0.463429944	0.088544597	0.867431809	0.908194937	0.283909672	811	1	cmts	vopt
0.420164062	0.414834403	0.15903869	0.385256192	0.695939019	0.526701427	0.355064094	0.8236555	0.323197758	0.467796142	812	2	0.604522529	0.436991817	0.245006162	0.968893345	0.660061609	0.195652591	0.010739817	0.316987733	0.553081022	0.284024454	812	2	cmts	hhe
0.895888149	0.536655548	0.301533961	0.340775602	0.214187739	0.775119389	0.04039054	0.792785588	0.669748869	0.322005265	813	3	0.585206728	0.501232396	0.94151743	0.098030826	0.859314919	0.805236947	0.240175788	0.950201849	0.646421895	0.284121939	813	3	cmts	lb
0.33892657	0.024000609	0.705092923	0.272607262	0.278108274	0.836391191	0.934599616	0.3840237	0.424736774	0.376428394	814	1	0.347715592	0.423800568	0.59316367	0.332607376	0.73696367	0.549652008	0.333755601	0.37720683	0.970687772	0.284956063	814	1	cmts	prx
0.284443297	0.194829483	0.410362644	0.907896913	0.851764543	0.230669186	0.580972441	0.448647948	0.365206365	0.955265878	815	2	0.832887081	0.395396524	0.039194535	0.743079635	0.495621633	0.061364145	0.895367404	0.02459441	0.431422139	0.284959025	815	2	cmts	av
0.387511927	0.779700996	0.124422171	0.772298209	0.151336589	0.741576644	0.766984066	0.501911421	0.992398924	0.450303422	816	3	0.804419955	0.807242025	0.103201337	0.21748201	0.731784604	0.791549203	0.565941798	0.924397519	0.447915947	0.28500071	816	3	cmts	prx
0.170354305	0.37856362	0.274121092	0.78600841	0.545336497	0.567122387	0.13394538	0.199897701	0.971161443	0.401890199	817	1	0.170633405	0.621975886	0.762135682	0.041943182	0.538492435	0.288068942	0.658372307	0.362204825	0.671722138	0.285194833	817	1	cmts	wopt
0.947630402	0.17555343	0.55707065	0.143979179	0.924949466	0.616130614	0.30880393	0.105421588	0.969057918	0.140785942	818	2	0.338483038	0.507020418	0.414851958	0.272575615	0.343633313	0.759866725	0.694334842	0.433360758	0.34521595	0.285424477	818	2	bng	wopt
0.09526508	0.132435864	0.628967397	0.810145079	0.445584443	0.22877701	0.166763707	0.750469895	0.413169606	0.681442235	819	3	0.372018786	0.334449223	0.056239889	0.561468955	0.804941466	0.922857815	0.274503882	0.102164602	0.973818509	0.28543425	819	3	olt	cache
0.514730031	0.449465775	0.104020044	0.711481759	0.647642249	0.432999017	0.256166312	0.388804541	0.78636304	0.19723121	820	1	0.791989042	0.743483019	0.016621628	0.299973344	0.470306329	0.958768362	0.237252656	0.887482428	0.332411937	0.285515694	820	1	olt	dpi
0.380975889	0.306241172	0.31366771	0.624671253	0.707992043	0.40747952	0.607305853	0.149952574	0.651920299	0.372941976	821	2	0.604276216	0.143467501	0.699650691	0.218272657	0.488528321	0.62185109	0.536663325	0.494377283	0.492222402	0.285689649	821	2	olt	vopt
0.470246768	0.340417405	0.296480784	0.384719657	0.806535593	0.806169963	0.017047531	0.73206881	0.636547793	0.501691007	822	3	0.830301128	0.183306449	0.737595419	0.095071983	0.442435309	0.649506124	0.095681698	0.575672545	0.861077217	0.286145039	822	3	olt	hhe
0.388854682	0.183797931	0.745884897	0.16973215	0.292943813	0.502154409	0.523095522	0.745913544	0.975148543	0.77905837	823	1	0.649109002	0.229891897	0.460357718	0.068661009	0.468168695	0.308281632	0.619320903	0.523713422	0.97299859	0.286276513	823	1	olt	lb
0.449706447	0.458658267	0.333278692	0.540982561	0.971995136	0.187831893	0.634503392	0.831822069	0.192186102	0.968154778	824	2	0.772719329	0.579612056	0.769637078	0.03213074	0.873868064	0.667498629	0.637185113	0.433897929	0.314255687	0.286345762	824	2	olt	prx
0.132782552	0.162174562	0.446405963	0.558285226	0.387592315	0.937803627	0.486701461	0.124664195	0.707556341	0.910307876	825	3	0.577955055	0.314134783	0.975541637	0.064829191	0.988534861	0.403870191	0.328832037	0.823883017	0.221386896	0.286383447	825	3	olt	av
0.022596311	0.410618867	0.470539065	0.918790398	0.571528164	0.087594016	0.796733852	0.310274977	0.446750522	0.560559625	826	1	0.042773318	0.356366907	0.690193277	0.124894605	0.581046569	0.823143258	0.639741953	0.558985	0.652253185	0.286466568	826	1	olt	prx
0.354007335	0.335321656	0.69578178	0.243002454	0.889521276	0.359354227	0.832440364	0.888554285	0.060326473	0.68207326	827	2	0.555415743	0.471812833	0.086674213	0.68686178	0.945053173	0.374828844	0.285573581	0.063545709	0.968152839	0.286842477	827	2	olt	wopt
0.200026726	0.942043344	0.077961687	0.244265872	0.419985208	0.868291316	0.453903899	0.189676093	0.662546092	0.885311015	828	3	0.482348795	0.30186772	0.133661537	0.34434229	0.647170778	0.533455942	0.848989518	0.421633963	0.698392644	0.28686826	828	3	cmts	cache
0.859153855	0.010816712	0.053451709	0.55360806	0.675675937	0.696948303	0.466111539	0.644865608	0.750806203	0.218064318	829	1	0.035778064	0.984034113	0.39084332	0.639670161	0.910358646	0.250750912	0.621079155	0.268395153	0.911592309	0.287100918	829	1	cmts	dpi
0.262983551	0.805858127	0.257954983	0.521849419	0.48737211	0.571984544	0.523264644	0.595561602	0.949066929	0.090837899	830	2	0.062212718	0.89648026	0.220543535	0.397583294	0.231105427	0.812277829	0.092581207	0.168490236	0.827718193	0.28732982	830	2	cmts	vopt
0.264504275	0.200125286	0.272457991	0.988033047	0.53835993	0.309575331	0.854635402	0.102519361	0.220787656	0.970367729	831	3	0.165322034	0.494414726	0.146619341	0.566582413	0.656504728	0.722466913	0.482635765	0.315058491	0.869732661	0.287507213	831	3	cmts	hhe
0.529368038	0.013385974	0.669853306	0.113488473	0.669103811	0.825028668	0.424168975	0.537762377	0.23466676	0.894911545	832	1	0.588437065	0.358616521	0.448695214	0.211796243	0.14475098	0.971043175	0.805385147	0.502268632	0.357617549	0.287575372	832	1	cmts	lb
0.560305731	0.04230782	0.41660177	0.965744757	0.377073721	0.7719176	0.193346883	0.142641535	0.789935172	0.508960018	833	2	0.449701354	0.502071639	0.326611095	0.099316025	0.870136962	0.418413123	0.341906969	0.314583342	0.778147419	0.287902624	833	2	cmts	prx
0.451049417	0.264825178	0.358860379	0.579685283	0.476032169	0.713234325	0.293530033	0.465342291	0.919289927	0.59966553	834	3	0.409332426	0.562331583	0.567075977	0.086018586	0.912721711	0.39228887	0.694660894	0.595723656	0.4427245	0.288063294	834	3	cmts	av
0.507690553	0.411210438	0.130177414	0.53057261	0.666314092	0.679945377	0.346509447	0.206088164	0.297126648	0.682013197	835	1	0.031501	0.758268537	0.625686265	0.793507078	0.218117525	0.85897744	0.716272295	0.232946165	0.994186188	0.28815686	835	1	cmts	prx
0.472739868	0.004509507	0.849967568	0.608539673	0.294959669	0.121350424	0.693502575	0.710728079	0.444951555	0.23607878	836	2	0.301400577	0.924809808	0.052789528	0.192118041	0.745370213	0.868630401	0.633817802	0.139910916	0.745758481	0.288617597	836	2	cmts	wopt
0.80080202	0.470853707	0.049931039	0.822634708	0.369006384	0.63929796	0.96253742	0.160453603	0.829401396	0.157388351	837	3	0.351244732	0.773077537	0.471079278	0.414246305	0.518703205	0.644969467	0.139085839	0.378433346	0.810147604	0.288740155	837	3	bng	wopt
0.839341231	0.45658168	0.447344692	0.453010832	0.043012494	0.927992711	0.01249797	0.262398346	0.771672175	0.621106314	838	1	0.436754621	0.16461272	0.866934968	0.131061811	0.644679171	0.90753005	0.562942476	0.608759962	0.413405617	0.288826992	838	1	olt	cache
0.460048716	0.195142876	0.369947241	0.52604422	0.346014489	0.5998056	0.854260709	0.356263134	0.575699631	0.446595564	839	2	0.894641564	0.142011936	0.409272473	0.737986478	0.484942788	0.81473587	0.224048808	0.815599132	0.768038788	0.288955324	839	2	olt	dpi
0.243424145	0.754437033	0.340690457	0.033815241	0.50403707	0.788966574	0.786626104	0.339049088	0.720910551	0.467926952	840	3	0.241716044	0.923181195	0.075328813	0.700087404	0.372724993	0.605896395	0.087006045	0.311859419	0.76108628	0.289011501	840	3	olt	vopt
0.920517102	0.175550295	0.824240256	0.001501633	0.859932146	0.325162181	0.851769654	0.663753498	0.91509234	0.309369533	841	1	0.745692712	0.155496855	0.40036302	0.555900914	0.159108289	0.987905021	0.043268809	0.466818877	0.678826465	0.289037833	841	1	olt	hhe
0.005395938	0.640042223	0.286483587	0.46046647	0.523012082	0.506154701	0.294754732	0.963693448	0.245836816	0.376074531	842	2	0.450917489	0.444505051	0.242713642	0.260662743	0.20455391	0.98254868	0.639483245	0.182711543	0.99279713	0.289203818	842	2	olt	lb
0.133344445	0.260511441	0.624029489	0.344422899	0.679854327	0.664069003	0.177189588	0.319632704	0.31526427	0.872494236	843	3	0.593328861	0.851885998	0.092557938	0.169528888	0.673740516	0.951785096	0.252610056	0.003514858	0.98126838	0.289330686	843	3	olt	prx
0.179854698	0.365199496	0.893719991	0.060517904	0.778770207	0.048472648	0.583890637	0.245355534	0.24429048	0.754527544	844	1	0.491733783	0.476962609	0.479875235	0.903922355	0.631721864	0.926963306	0.135639265	0.670106112	0.732415501	0.290034442	844	1	olt	av
0.441912486	0.334630826	0.262564891	0.234808362	0.481467026	0.95731022	0.502239846	0.671275325	0.536445161	0.708511868	845	2	0.305775915	0.707275595	0.256763747	0.559838991	0.303003798	0.976571025	0.221440691	0.447668285	0.61368093	0.290143462	845	2	olt	prx
0.381180946	0.182638486	0.859331816	0.446053454	0.71094953	0.921686441	0.604976288	0.319344708	0.897667815	0.631883074	846	3	0.376477132	0.62452718	0.283855973	0.916010566	0.435207564	0.68250577	0.05572974	0.630339498	0.967338246	0.290391216	846	3	olt	wopt
0.697495828	0.007799363	0.243858251	0.662862775	0.402533045	0.493382469	0.838881803	0.489198796	0.025919377	0.677353245	847	1	0.51846769	0.43090443	0.754384531	0.555004878	0.770212063	0.643408073	0.497154331	0.286619286	0.952688017	0.290818963	847	1	cmts	cache
0.035778064	0.984034113	0.39084332	0.639670161	0.910358646	0.250750912	0.621079155	0.268395153	0.911592309	0.287100918	848	2	0.319119365	0.088232476	0.991182647	0.071670496	0.972182609	0.661092021	0.300483635	0.487877812	0.408346681	0.291067687	848	2	cmts	dpi
0.120897861	0.365345517	0.631257275	0.350953244	0.256395178	0.590207527	0.465787565	0.557445077	0.414848309	0.772693822	849	3	0.427115231	0.292562213	0.562876293	0.0325165	0.643786435	0.278382085	0.439368242	0.834944913	0.90944092	0.291382932	849	3	cmts	vopt
0.272548209	0.506582726	0.890981543	0.080260229	0.723641106	0.639528031	0.109842995	0.41872014	0.666571758	0.528341707	850	1	0.35144858	0.98740808	0.06893332	0.423338088	0.686822889	0.759102612	0.145985665	0.532778232	0.834984313	0.291445604	850	1	cmts	hhe
0.983419204	0.421673306	0.603377058	0.007678669	0.967645999	0.586148322	0.024224196	0.169866422	0.97124027	0.131398814	851	2	0.580283995	0.250025027	0.175585227	0.922358326	0.36932112	0.98576444	0.057491715	0.789292674	0.652559148	0.291694479	851	2	cmts	lb
0.613804442	0.397843011	0.237707401	0.68231921	0.301540004	0.586459486	0.837661834	0.257516564	0.989929188	0.556150082	852	3	0.206476994	0.045879532	0.74847433	0.296708014	0.499606838	0.246460822	0.899063101	0.554285359	0.382584107	0.29291337	852	3	cmts	prx
0.691143842	0.430537965	0.170506642	0.622953281	0.459447134	0.699157367	0.649110636	0.032825212	0.459326175	0.739315711	853	1	0.126238845	0.73281306	0.115253024	0.416017878	0.447910386	0.449732015	0.634220929	0.818569718	0.557740563	0.292987901	853	1	cmts	av
0.692983861	0.374071761	0.668834357	0.10886053	0.677298238	0.829388112	0.178853647	0.777709331	0.327188216	0.097507952	854	2	0.377714909	0.535067763	0.693128432	0.114734187	0.149961626	0.476591304	0.606012665	0.375890922	0.837631711	0.293457628	854	2	cmts	prx
0.595986209	0.06798919	0.218807015	0.910217436	0.239450597	0.202830677	0.954556261	0.543958398	0.617317911	0.550540409	855	3	0.066275382	0.977699041	0.112519622	0.57367746	0.03889815	0.852614794	0.778324279	0.054419943	0.635657587	0.294418985	855	3	cmts	wopt
0.030936866	0.459434072	0.86558394	0.401515779	0.486025672	0.343568612	0.520672707	0.490818511	0.770448957	0.900664063	856	1	0.212420241	0.902035488	0.696571442	0.071509689	0.821695092	0.178268983	0.670650462	0.075170844	0.875558012	0.294723016	856	1	bng	wopt
0.101947265	0.42839372	0.575403683	0.808293056	0.405098967	0.447122586	0.855202467	0.263847258	0.103634026	0.775721116	857	2	0.188370444	0.25041586	0.444252043	0.823035295	0.331696247	0.983723112	0.102571176	0.771365466	0.938772144	0.295069533	857	2	olt	cache
0.372018786	0.334449223	0.056239889	0.561468955	0.804941466	0.922857815	0.274503882	0.102164602	0.973818509	0.28543425	858	3	0.054198357	0.745318705	0.737257258	0.078301544	0.484322575	0.656453419	0.617958654	0.423320682	0.339811659	0.295094971	858	3	olt	dpi
0.365832815	0.591156988	0.710613812	0.006690888	0.278361698	0.975015143	0.542555329	0.651953568	0.312038671	0.426985451	859	1	0.281028495	0.503826052	0.648084692	0.205623159	0.710870246	0.482004938	0.846525785	0.370905274	0.988761842	0.29518658	859	1	olt	vopt
0.356618348	0.574227635	0.567990426	0.174714822	0.486936842	0.565851093	0.068832929	0.892385549	0.819798901	0.556058374	860	2	0.214662369	0.9549706	0.556597112	0.305654836	0.211119937	0.886913879	0.197850827	0.542127178	0.752931898	0.295597932	860	2	olt	hhe
0.830301128	0.183306449	0.737595419	0.095071983	0.442435309	0.649506124	0.095681698	0.575672545	0.861077217	0.286145039	861	3	0.6959231	0.327640333	0.330993439	0.717466804	0.938212924	0.329344828	0.402302818	0.152636162	0.387828579	0.295618174	861	3	olt	lb
0.58424221	0.620554288	0.158695091	0.871583705	0.500603299	0.754675156	0.313493278	0.055449347	0.96798396	0.557367329	862	1	0.570075889	0.493593877	0.36442034	0.52660685	0.484900069	0.931515076	0.395994136	0.057581791	0.691612973	0.295692265	862	1	olt	prx
0.891805426	0.154696367	0.714501442	0.357196944	0.738132308	0.393556584	0.006967209	0.604610665	0.71502335	0.673125679	863	2	0.416009685	0.040969871	0.887876678	0.417245401	0.569532691	0.609281557	0.169631447	0.869929373	0.544053403	0.295792169	863	2	olt	av
0.329459653	0.347210743	0.318124273	0.373448983	0.82815883	0.741359741	0.007063035	0.452739103	0.699326771	0.616641792	864	3	0.808554867	0.107910762	0.70071943	0.699363578	0.996988178	0.120113431	0.013031245	0.820546625	0.373296213	0.295831863	864	3	olt	prx
0.972681467	0.005093619	0.572953657	0.96651776	0.472479527	0.466287284	0.429704542	0.23920034	0.303377085	0.246847902	865	1	0.977727653	0.326576203	0.022952987	0.521161855	0.600388085	0.334783019	0.437730719	0.742426911	0.491524517	0.29583689	865	1	olt	wopt
0.038576149	0.652381634	0.715069722	0.40708615	0.524896523	0.904372986	0.032170259	0.502225473	0.937535986	0.966718372	866	2	0.008189861	0.546720346	0.949429592	0.694572707	0.374921699	0.209790905	0.108729467	0.807752241	0.753568699	0.296009125	866	2	cmts	cache
0.117709333	0.731537881	0.572471088	0.580428645	0.994530937	0.426788737	0.590326384	0.502512067	0.22866524	0.648222536	867	3	0.840058367	0.025413644	0.51245659	0.000771752	0.997874796	0.675580504	0.229670563	0.220301228	0.638265638	0.296095357	867	3	cmts	dpi
0.437233311	0.536672542	0.320939973	0.174919477	0.502644681	0.655464937	0.086377298	0.803403313	0.82877165	0.414422149	868	1	0.862708607	0.471370709	0.034304043	0.733497208	0.787141145	0.077643327	0.818084975	0.117398382	0.694787552	0.296579885	868	1	cmts	vopt
0.314483557	0.141446856	0.847882635	0.271980857	0.677507607	0.847182195	0.248053826	0.208717115	0.222697898	0.810311033	869	2	0.87371348	0.022821418	0.996456804	0.23550069	0.437681603	0.52082278	0.525722015	0.421875739	0.89097745	0.296653636	869	2	cmts	hhe
0.512419447	0.967506613	0.391482996	0.026452973	0.92645424	0.534536113	0.434636002	0.399375374	0.229044035	0.494624083	870	3	0.358359293	0.570659734	0.580766431	0.954893632	0.312789452	0.616588393	0.219108144	0.19300416	0.997174311	0.297749012	870	3	cmts	lb
0.011619562	0.51205265	0.699664664	0.34713262	0.488237588	0.840337678	0.54848077	0.238481794	0.45854795	0.573390116	871	1	0.33329719	0.389108914	0.649601424	0.260733444	0.722732074	0.959244533	0.572190647	0.056506183	0.402742962	0.297780637	871	1	cmts	prx
0.541016874	0.21388548	0.614542895	0.319488384	0.276560803	0.406874786	0.573885778	0.171538716	0.955719475	0.251849724	872	2	0.850742096	0.286844467	0.087646094	0.740577225	0.601082013	0.684424133	0.842937577	0.009375502	0.982066511	0.298227231	872	2	cmts	av
0.234793348	0.614056358	0.531132131	0.134063478	0.99627291	0.665869935	0.298083549	0.309925848	0.620104088	0.987187251	873	3	0.725223754	0.127910711	0.497442665	0.643674562	0.738666846	0.550213064	0.293347025	0.568359847	0.99692451	0.298301208	873	3	cmts	prx
0.424796499	0.63311179	0.569757769	0.117036168	0.0752329	0.772932037	0.1884133	0.501963774	0.579598414	0.391094237	874	1	0.622067946	0.404521899	0.094438257	0.696614538	0.700938182	0.382700553	0.182449083	0.951912674	0.419930322	0.298549088	874	1	cmts	wopt
0.57817895	0.441430342	0.16261417	0.480950747	0.445262277	0.636573066	0.653530808	0.047198573	0.81818963	0.421183998	875	2	0.521411492	0.692674615	0.034686363	0.393090974	0.510504628	0.062562277	0.389768185	0.550479552	0.701425471	0.299038299	875	2	bng	wopt
0.416568713	0.462618893	0.562246687	0.108386737	0.824378483	0.317328361	0.523557894	0.280825844	0.612641746	0.425479866	876	3	0.249966635	0.746615692	0.665541764	0.252897999	0.062386482	0.877142815	0.04637255	0.451497909	0.795390331	0.299039839	876	3	olt	cache
0.66197614	0.321502726	0.827125313	0.627798349	0.265612327	0.954502084	0.416672945	0.23589881	0.63379903	0.305732821	877	1	0.660357351	0.199626344	0.405890564	0.718836005	0.050801289	0.803539469	0.696947347	0.341887771	0.688869036	0.299090544	877	1	olt	dpi
0.550273408	0.221461809	0.585729344	0.406218592	0.514757173	0.477582709	0.752185317	0.305639508	0.87805992	0.368531585	878	2	0.907013015	0.101139333	0.292029974	0.794559993	0.257449628	0.984023414	0.249926991	0.766283202	0.219895909	0.299106605	878	2	olt	vopt
0.50223461	0.596402648	0.648143328	0.363356537	0.525548352	0.371969838	0.07704796	0.503817266	0.79438684	0.603524601	879	3	0.563082462	0.098030867	0.943818307	0.067339513	0.994602373	0.372096505	0.29453969	0.520135606	0.155889461	0.299220976	879	3	olt	hhe
0.747614503	0.363841055	0.818622205	0.175839211	0.716588141	0.925897564	0.071039639	0.459132547	0.587004354	0.819306997	880	1	0.39625418	0.792970374	0.450707383	0.75128706	0.321684031	0.40055246	0.718225295	0.778101326	0.996713815	0.299268004	880	1	olt	lb
0.43531835	0.409662555	0.76881378	0.050900054	0.860074252	0.324502061	0.72007375	0.550918935	0.954623929	0.026141315	881	2	0.250622081	0.419897118	0.567717666	0.770989364	0.723594714	0.37403704	0.278303389	0.25327807	0.896824224	0.299669346	881	2	olt	prx
0.405035846	0.649076955	0.047733358	0.953796763	0.216810299	0.432915995	0.260689067	0.482818423	0.920887687	0.157236858	882	3	0.903101569	0.218102951	0.392759018	0.360847862	0.288531639	0.950820839	0.702727824	0.536388712	0.515006468	0.299768377	882	3	olt	av
0.615872919	0.571982242	0.690938805	0.022818965	0.913933561	0.411588865	0.739709322	0.081544357	0.658202048	0.724902493	883	1	0.606592699	0.451945304	0.681867789	0.631026449	0.75965504	0.646368571	0.545463464	0.05933053	0.418061046	0.299929696	883	1	olt	prx
0.432188718	0.014710467	0.807862729	0.470072049	0.826621042	0.111717744	0.493625721	0.261953499	0.245705697	0.956998372	884	2	0.1304881	0.88786561	0.000846154	0.989487362	0.279799666	0.286790843	0.873994227	0.016770502	0.779002997	0.300190599	884	2	olt	wopt
0.762968694	0.635591861	0.864287354	0.153347543	0.54780664	0.836912262	0.352818655	0.025942691	0.887011201	0.34273162	885	3	0.268006022	0.803670551	0.172236838	0.556993227	0.426617398	0.668719115	0.16146389	0.761186912	0.625308771	0.300382783	885	3	cmts	cache
0.316925943	0.58905375	0.179558661	0.576722913	0.449109001	0.011613247	0.510177398	0.723316355	0.995209847	0.446941586	886	1	0.971893641	0.147789461	0.304191851	0.711472292	0.791079553	0.54014167	0.435225224	0.12364701	0.771903208	0.301319887	886	1	cmts	dpi
0.644839829	0.348238917	0.107728586	0.469752678	0.190225909	0.981620785	0.191413263	0.486328133	0.134087834	0.336365382	887	2	0.79330996	0.643743746	0.791392445	0.006662154	0.992938878	0.826166849	0.282214324	0.882552171	0.23422461	0.301441305	887	2	cmts	vopt
0.508801452	0.961138304	0.020113968	0.751218717	0.706444729	0.682264119	0.653858544	0.159218909	0.80643554	0.397065773	888	3	0.416657824	0.521826056	0.091396797	0.206071197	0.851164728	0.292026965	0.385062325	0.50594075	0.52677927	0.301608181	888	3	cmts	hhe
0.038194595	0.585086048	0.819168417	0.492124391	0.372580853	0.030312932	0.438031614	0.39904286	0.947252918	0.788061324	889	1	0.75140989	0.558202521	0.261935353	0.502656146	0.774645947	0.801422454	0.365441426	0.122221493	0.686015711	0.30168359	889	1	cmts	lb
0.164245786	0.859250524	0.133710499	0.689828015	0.704185854	0.491234925	0.97928775	0.085860511	0.69909664	0.535246679	890	2	0.654647312	0.401572557	0.0137915	0.565981364	0.571191813	0.907604317	0.193331215	0.292476937	0.920409659	0.301896959	890	2	cmts	prx
0.915338879	0.149652206	0.229236935	0.622962508	0.8466215	0.688821625	0.074146455	0.90072006	0.659643535	0.034904901	891	3	0.119670521	0.250089738	0.66896859	0.023585636	0.580237402	0.846533457	0.006059753	0.463167579	0.937570683	0.302001198	891	3	cmts	av
0.38860009	0.305546518	0.70015567	0.317187977	0.602082664	0.46880611	0.657051565	0.357221194	0.656967814	0.972571384	892	1	0.232263656	0.507926104	0.158931412	0.574121717	0.212281091	0.799181416	0.253431171	0.853662183	0.518105901	0.302283426	892	1	cmts	prx
0.473081934	0.111029575	0.876471416	0.492409458	0.16378625	0.978417884	0.20379616	0.395661237	0.307318692	0.52810593	893	2	0.174864243	0.172044563	0.561483548	0.437358866	0.799540941	0.001248296	0.758773061	0.903663514	0.70020595	0.302924728	893	2	cmts	wopt
0.311590697	0.307622449	0.276459217	0.372474162	0.426725381	0.915458102	0.643591507	0.250734982	0.659048249	0.382713906	894	3	0.447135171	0.097101123	0.839864221	0.285094947	0.82335903	0.577818486	0.330270155	0.459536209	0.999306132	0.303076452	894	3	bng	wopt
0.296118406	0.777859028	0.308764591	0.727641252	0.826637171	0.36663218	0.698284036	0.061006625	0.937601802	0.374705415	895	1	0.882549918	0.526382643	0.571229397	0.148935771	0.339893565	0.967216119	0.695768245	0.22102041	0.985942165	0.303133059	895	1	olt	cache
0.256924667	0.444495688	0.713643132	0.485721894	0.687007609	0.453255573	0.585392951	0.272281839	0.451749968	0.134450536	896	2	0.605030331	0.929590278	0.050661378	0.217439392	0.765879109	0.701942669	0.151896509	0.634705718	0.424436904	0.303719998	896	2	olt	dpi
0.896286297	0.122779321	0.245332321	0.758421678	0.506380417	0.369386459	0.456362461	0.339303631	0.77580487	0.611159929	897	3	0.53516128	0.262303351	0.597051621	0.330086642	0.620824641	0.883477706	0.703383425	0.569944054	0.483906993	0.304243903	897	3	olt	vopt
0.719521423	0.721141126	0.400752499	0.072492682	0.933748462	0.453520719	0.626487954	0.8864645	0.325194773	0.205166253	898	1	0.055359725	0.32963503	0.50855387	0.553276609	0.253991144	0.564150592	0.991721172	0.504483097	0.502503474	0.304373931	898	1	olt	hhe
0.147555279	0.514617333	0.262003405	0.467388997	0.50373441	0.483210637	0.924383029	0.402121034	0.528487144	0.611617295	899	2	0.536597016	0.033896639	0.341040555	0.664666452	0.77135386	0.114079242	0.797274	0.391460936	0.606589747	0.30440156	899	2	olt	lb
0.707398878	0.358752304	0.365636353	0.161380524	0.635218029	0.747715586	0.070726025	0.802265138	0.894110548	0.497943705	900	3	0.217788405	0.777894432	0.697755025	0.025384244	0.306741987	0.990246463	0.645913759	0.495956809	0.287924883	0.304625425	900	3	olt	prx
0.517261743	0.762252168	0.03058934	0.52710437	0.499616698	0.771405535	0.116994921	0.314536716	0.736280867	0.240951364	901	1	0.570805197	0.256843465	0.045884856	0.924144258	0.824885605	0.521855311	0.027222901	0.498512768	0.97258079	0.304645853	901	1	olt	av
0.268006022	0.803670551	0.172236838	0.556993227	0.426617398	0.668719115	0.16146389	0.761186912	0.625308771	0.300382783	902	2	0.480942155	0.587448937	0.031490019	0.646349187	0.93198838	0.312455018	0.167284815	0.750289215	0.213648498	0.304673701	902	2	olt	prx
0.272501268	0.544576275	0.889735033	0.175435136	0.883767852	0.750955468	0.244881748	0.433984533	0.153328153	0.995439369	903	3	0.991715516	0.17193161	0.281134792	0.435575817	0.528270834	0.545295828	0.692714043	0.388453063	0.679246056	0.304787374	903	3	olt	wopt
0.116773474	0.081314092	0.698640715	0.425239789	0.87993817	0.412541087	0.717128085	0.304950655	0.465548317	0.932551407	904	1	0.209356751	0.640159095	0.718835191	0.101740703	0.710296918	0.537023526	0.480270784	0.31888898	0.595213403	0.304940317	904	1	cmts	cache
0.969326046	0.515318476	0.735586939	0.123733158	0.67889453	0.83922	0.023708798	0.682999083	0.704789022	0.213206891	905	2	0.783094627	0.438557791	0.049641795	0.299912569	0.654340277	0.263319227	0.683753365	0.722624779	0.523913418	0.305247295	905	2	cmts	dpi
0.130156278	0.521219713	0.899049501	0.251241105	0.856451792	0.700087402	0.260236326	0.093535055	0.70621635	0.577508454	906	3	0.342776652	0.789513367	0.025108814	0.706426546	0.640630139	0.623977962	0.315361482	0.566043472	0.437641841	0.305497823	906	3	cmts	vopt
0.66980404	0.56599139	0.609118908	0.210818494	0.518785415	0.702663101	0.539148777	0.104084396	0.626300494	0.714319968	907	1	0.312184817	0.302468802	0.151844865	0.490157538	0.587523318	0.539662948	0.156163094	0.586649391	0.779016208	0.305501844	907	1	cmts	hhe
0.33966431	0.032287669	0.673759142	0.491517589	0.586763537	0.800450345	0.263825752	0.600357518	0.518822994	0.882249115	908	2	0.447122769	0.166406827	0.56766459	0.703344819	0.378704363	0.593777701	0.391066967	0.120580374	0.536539613	0.305659617	908	2	cmts	lb
0.626492705	0.021529241	0.864952572	0.715855979	0.316325007	0.678178039	0.372103953	0.49340854	0.633036915	0.715688893	909	3	0.66197614	0.321502726	0.827125313	0.627798349	0.265612327	0.954502084	0.416672945	0.23589881	0.63379903	0.305732821	909	3	cmts	prx
0.707910721	0.508481918	0.244784014	0.660938603	0.961176382	0.342403859	0.738747998	0.458023377	0.133840087	0.815800649	910	1	0.082214625	0.449123503	0.462407528	0.533226337	0.478506711	0.621845154	0.819199433	0.49387278	0.949253851	0.305961008	910	1	cmts	av
0.224034592	0.123605723	0.791773807	0.57010063	0.039969141	0.125304942	0.822834539	0.003910704	0.976164109	0.416296279	911	2	0.782000387	0.896649236	0.005312425	0.847573586	0.848433648	0.456975201	0.858181016	0.107659783	0.621299136	0.305969192	911	2	cmts	prx
0.198310853	0.014389506	0.475797701	0.700608439	0.34479521	0.927684817	0.102641544	0.512857083	0.707486272	0.434368871	912	3	0.47605731	0.969400976	0.165410255	0.133326005	0.221799291	0.624591926	0.227283572	0.830481971	0.003201177	0.306672763	912	3	cmts	wopt
0.652513998	0.245314559	0.057955774	0.84034881	0.995169722	0.051543405	0.67303918	0.779165288	0.263935631	0.85336956	913	1	0.807559017	0.504904821	0.375363226	0.399020138	0.598275341	0.727759794	0.097365933	0.63898923	0.863129904	0.30667818	913	1	bng	wopt
0.773385916	0.483648562	0.026496036	0.599265046	0.849819523	0.128757951	0.216329837	0.959440658	0.202350159	0.415710735	914	2	0.70885563	0.44277273	0.378073981	0.724264344	0.716351761	0.985439063	0.152386898	0.598525672	0.11312145	0.306682259	914	2	olt	cache
0.479389979	0.460586732	0.386025727	0.436958795	0.890740354	0.86267892	0.30679651	0.651540098	0.496498065	0.756066333	915	3	0.718417963	0.641832493	0.452633956	0.005257502	0.481317742	0.102515326	0.393382744	0.618513505	0.185538553	0.306997577	915	3	olt	dpi
0.150612143	0.460804152	0.496310254	0.872164233	0.673111187	0.323370001	0.689769872	0.255975285	0.722388064	0.335924813	916	1	0.322768151	0.167184534	0.659355256	0.592026161	0.565555642	0.809335412	0.191728864	0.838724401	0.327758734	0.3070376	916	1	olt	vopt
0.395248694	0.442645207	0.558568404	0.889652081	0.620681522	0.564236825	0.266418529	0.396792207	0.940933991	0.564795683	917	2	0.110139057	0.187222894	0.835448206	0.577498929	0.435160509	0.942924588	0.346366603	0.730623722	0.645792765	0.307094667	917	2	olt	hhe
0.634363702	0.467663204	0.076628085	0.499797545	0.854256054	0.57736419	0.977803074	0.005522924	0.693843963	0.486788041	918	3	0.521972813	0.95345834	0.077914094	0.31399896	0.985248666	0.066002648	0.321251708	0.383111819	0.406564133	0.307169731	918	3	olt	lb
0.556471375	0.052863354	0.885958329	0.833461769	0.276160686	0.87806141	0.163420211	0.491022673	0.586473682	0.375380679	919	1	0.070354005	0.956134241	0.313417869	0.837204642	0.134604704	0.847972916	0.235826475	0.553460634	0.843037457	0.307375671	919	1	olt	prx
0.640758917	0.087163308	0.380524949	0.212965716	0.463890838	0.619629314	0.840588817	0.460255955	0.490960372	0.644896182	920	2	0.655421238	0.265188092	0.892251263	0.05713817	0.799376209	0.629418402	0.205504094	0.167874858	0.481297531	0.307446105	920	2	olt	av
0.178002057	0.78358512	0.426263388	0.018515288	0.897257187	0.15365356	0.425769281	0.624345405	0.773236323	0.216707107	921	3	0.564873816	0.520719054	0.754873095	0.018443432	0.766641617	0.618516379	0.637644027	0.207652061	0.585248259	0.307547648	921	3	olt	prx
0.960398966	0.11602066	0.3904414	0.327711611	0.264039402	0.910833597	0.432231809	0.575832961	0.532835077	0.314694444	922	1	0.152749449	0.544107223	0.639793579	0.279169503	0.735825582	0.948109882	0.219199908	0.988204828	0.465991209	0.307771716	922	1	olt	wopt
0.283520072	0.548372509	0.290065389	0.438671042	0.323355801	0.306784138	0.360004671	0.229196396	0.417270063	0.819059348	923	2	0.853229982	0.055705751	0.369678448	0.392416071	0.367914077	0.822325029	0.510913516	0.098221405	0.88396419	0.307982372	923	2	cmts	cache
0.154846524	0.103810418	0.551391514	0.369069628	0.525566718	0.570964605	0.858922758	0.474501399	0.677185143	0.499946418	924	3	0.48054935	0.328034549	0.339880904	0.338252732	0.537788018	0.305745436	0.73030532	0.546293813	0.684014706	0.308299982	924	3	cmts	dpi
0.687134223	0.570612466	0.50527339	0.037917166	0.601121933	0.317481517	0.282432241	0.247919932	0.365759698	0.383162298	925	1	0.576434966	0.438098572	0.637119455	0.195100912	0.592334706	0.741174741	0.611062349	0.27581157	0.896767115	0.308447879	925	1	cmts	vopt
0.277487964	0.290872448	0.582720222	0.198261421	0.6871252	0.754767861	0.276437612	0.373250046	0.757168666	0.718605746	926	2	0.349064098	0.460509869	0.532319991	0.543497008	0.896678948	0.309546413	0.587467806	0.536891067	0.643765762	0.308632198	926	2	cmts	hhe
0.481041408	0.253471329	0.381290059	0.406326405	0.993377189	0.522324099	0.154417118	0.333460332	0.516110478	0.992286017	927	3	0.36987798	0.167568228	0.608868802	0.884036181	0.558387815	0.67611743	0.007785963	0.938968754	0.616881657	0.309336408	927	3	cmts	lb
0.536597016	0.033896639	0.341040555	0.664666452	0.77135386	0.114079242	0.797274	0.391460936	0.606589747	0.30440156	928	1	0.920517102	0.175550295	0.824240256	0.001501633	0.859932146	0.325162181	0.851769654	0.663753498	0.91509234	0.309369533	928	1	cmts	prx
0.049704743	0.612547612	0.001207134	0.583337619	0.346288312	0.660461551	0.686355241	0.109557371	0.465887448	0.831264398	929	2	0.097843293	0.772753707	0.80082473	0.138982345	0.506597778	0.526255907	0.942273524	0.525302446	0.785260876	0.309483667	929	2	cmts	av
0.544959107	0.642038456	0.802946735	0.60231608	0.595428493	0.757286784	0.03990899	0.366059977	0.755713327	0.029429171	930	3	0.07385034	0.5943446	0.233102537	0.37924538	0.731522526	0.479828808	0.845303488	0.618623359	0.550019699	0.309789318	930	3	cmts	prx
0.114118786	0.818083707	0.540186245	0.194966046	0.385718798	0.753399901	0.632278951	0.401012605	0.738825803	0.334469552	931	1	0.467594588	0.010135741	0.818675905	0.316581603	0.251729233	0.607421425	0.197353645	0.505927604	0.98464013	0.309897198	931	1	cmts	wopt
0.348616213	0.58739001	0.189080728	0.899166585	0.338262878	0.823428408	0.139049411	0.633421174	0.598272777	0.262171746	932	2	0.669766916	0.646444947	0.565398205	0.321967902	0.026034163	0.994388998	0.188852834	0.689666009	0.339778461	0.310132873	932	2	bng	wopt
0.663841287	0.921956099	0.21582669	0.444075786	0.740770755	0.571964533	0.209276431	0.020934857	0.937509356	0.00142836	933	3	0.947940872	0.229006537	0.767400113	0.210108259	0.74995327	0.283687135	0.097755331	0.755847874	0.795184728	0.3101388	933	3	olt	cache
0.570134301	0.033068295	0.783508852	0.139577064	0.579446381	0.569360774	0.32114774	0.69952163	0.36833291	0.810165795	934	1	0.019530991	0.762544196	0.515967301	0.259960622	0.785879925	0.822375573	0.050714926	0.610981319	0.750876331	0.31018317	934	1	olt	dpi
0.300490271	0.878984975	0.056848415	0.757120874	0.324206856	0.909350263	0.684819829	0.481415576	0.12114799	0.770072892	935	2	0.974460992	0.115151888	0.79552949	0.39793914	0.430781181	0.996384495	0.089396814	0.590295547	0.579895567	0.31027394	935	2	olt	vopt
0.038883561	0.836720022	0.156280542	0.54746166	0.700315331	0.14799513	0.411635729	0.839309214	0.791820399	0.520168537	936	3	0.891246512	0.14091388	0.719242179	0.556837331	0.666526363	0.888697496	0.312863978	0.090150501	0.980489182	0.310287845	936	3	olt	hhe
0.470867441	0.13023294	0.702803368	0.727883442	0.115064423	0.25971293	0.472044781	0.435273449	0.99678236	0.17513613	937	1	0.681328949	0.234992493	0.562435961	0.637431364	0.337745359	0.88766238	0.067501775	0.691911667	0.431689147	0.310372185	937	1	olt	lb
0.006327334	0.769406652	0.140640021	0.535309248	0.359456843	0.939672007	0.795023277	0.333113901	0.052727786	0.645094785	938	2	0.598100928	0.606663594	0.060749334	0.362066605	0.634831813	0.914269996	0.314499518	0.478046442	0.882706236	0.310602029	938	2	olt	prx
0.474927288	0.689521359	0.386910189	0.420927243	0.374119993	0.073726151	0.464435542	0.119424737	0.786164404	0.640037091	939	3	0.74104088	0.115463664	0.839112576	0.496961097	0.609868153	0.821931705	0.29908789	0.073361734	0.888866737	0.310844766	939	3	olt	av
0.388212661	0.473798815	0.640361299	0.347101155	0.869170895	0.541061646	0.165868415	0.206052158	0.783091867	0.835278546	940	1	0.608648034	0.804486934	0.320689518	0.183787362	0.790072064	0.988830431	0.193562364	0.989065031	0.539258555	0.31096665	940	1	olt	prx
0.743283892	0.18865808	0.099454873	0.997823781	0.709741293	0.422786032	0.504037723	0.323681513	0.512689947	0.489170522	941	2	0.340265918	0.95641708	0.740650212	0.245940966	0.168242685	0.899524055	0.197638876	0.357973762	0.994637971	0.311308041	941	2	olt	wopt
0.827753169	0.366444753	0.540598827	0.460647246	0.866905031	0.666507309	0.659671753	0.162781833	0.230893256	0.21822917	942	3	0.694850689	0.792301483	0.408270145	0.338541668	0.356964911	0.980381807	0.575740924	0.26044694	0.057004196	0.311402365	942	3	cmts	cache
0.776883435	0.019691477	0.885463404	0.198973362	0.285831659	0.246193155	0.976325303	0.573892273	0.438820381	0.249912814	943	1	0.590539739	0.118204081	0.028906793	0.903507508	0.583596768	0.635321902	0.068134579	0.16360043	0.971495217	0.311699342	943	1	cmts	dpi
0.557553981	0.560682939	0.198396401	0.404702925	0.295803493	0.696397833	0.210619807	0.539920695	0.834422892	0.49245996	944	2	0.800190512	0.370519002	0.409222498	0.033445179	0.59182434	0.931748199	0.413212549	0.437865365	0.369378987	0.311950751	944	2	cmts	vopt
0.309040609	0.623697579	0.544449178	0.14437848	0.830869507	0.213548398	0.803899714	0.08072639	0.859809953	0.201893393	945	3	0.933864761	0.181712213	0.759614299	0.174013647	0.541345209	0.958757684	0.458431388	0.474445478	0.810795007	0.312265938	945	3	cmts	hhe
0.687570319	0.133374216	0.107760353	0.822173191	0.77192839	0.625501512	0.115334656	0.543976576	0.204462803	0.724314359	946	1	0.731677506	0.637432504	0.2125246	0.013550368	0.540813714	0.602447402	0.444675334	0.780453181	0.353934493	0.312364958	946	1	cmts	lb
0.604057231	0.398721489	0.068126755	0.403171651	0.492148728	0.429244369	0.697903309	0.149643265	0.386208678	0.659553377	947	2	0.037414099	0.631113035	0.430668388	0.268372967	0.611251707	0.557806679	0.389165951	0.008421719	0.979356912	0.312377415	947	2	cmts	prx
0.736262105	0.007445935	0.398664397	0.829820869	0.830481002	0.251274837	0.688162458	0.577710306	0.498194359	0.26594778	948	3	0.801924584	0.113206365	0.437360623	0.580250919	0.825169354	0.836904852	0.453366145	0.68191144	0.324530169	0.312398774	948	3	cmts	av
0.548353765	0.079582137	0.308021845	0.61106092	0.816231935	0.525631144	0.354771591	0.222622405	0.947653026	0.615763198	949	1	0.333844858	0.061557687	0.811554181	0.343375895	0.369801739	0.59307919	0.01951769	0.860391506	0.329313306	0.312492382	949	1	cmts	prx
0.450337683	0.309893192	0.909367661	0.093631117	0.922377958	0.296579624	0.608553817	0.271499167	0.846651356	0.322478911	950	2	0.037245366	0.521202249	0.685059941	0.541941302	0.705963371	0.464847915	0.275648581	0.468601218	0.475477707	0.312496699	950	2	cmts	wopt
0.560590392	0.132656708	0.152369176	0.944907583	0.221013518	0.730409203	0.26420478	0.298192841	0.816427245	0.855487697	951	3	0.60917827	0.625871792	0.658284822	0.333532239	0.004261312	0.222359335	0.846648354	0.001988612	0.817779655	0.31280738	951	3	bng	wopt
0.117821192	0.656253609	0.669414577	0.214617048	0.936748563	0.624124506	0.044078917	0.901555376	0.074953206	0.979441459	952	1	0.148790802	0.503569686	0.618050774	0.274405602	0.798468816	0.379339389	0.225024997	0.671527201	0.793536525	0.312912091	952	1	olt	cache
0.94293663	0.095707981	0.904497012	0.725582485	0.569172165	0.914788125	0.480736714	0.075758306	0.527764424	0.777135365	953	2	0.687596515	0.283795888	0.175636427	0.362746723	0.412144054	0.443740305	0.728159629	0.328126145	0.61153736	0.312924926	953	2	olt	dpi
0.195475077	0.579168646	0.535711721	0.683764364	0.360975001	0.441730988	0.589519722	0.028772903	0.826392222	0.954329176	954	3	0.202536145	0.671631137	0.101499082	0.481252705	0.314450467	0.900000772	0.261542635	0.756959537	0.321921982	0.313632033	954	3	olt	vopt
0.665921759	0.427730377	0.118307937	0.516554301	0.950215623	0.282001835	0.73500385	0.174381621	0.702454179	0.733084107	955	1	0.348498567	0.922418397	0.499588853	0.091512334	0.562583365	0.96269506	0.603372915	0.087318734	0.665432164	0.313712804	955	1	olt	hhe
0.766943834	0.466147913	0.448788262	0.495927709	0.685513368	0.981969376	0.342117777	0.462664562	0.22959412	0.44250681	956	2	0.251554637	0.949940272	0.123359513	0.750401519	0.387951192	0.367873854	0.147640452	0.89917371	0.62399954	0.314167711	956	2	olt	lb
0.166249007	0.549833547	0.235875964	0.780105466	0.520534475	0.610067833	0.060990501	0.659000616	0.734505566	0.718810717	957	3	0.960398966	0.11602066	0.3904414	0.327711611	0.264039402	0.910833597	0.432231809	0.575832961	0.532835077	0.314694444	957	3	olt	prx
0.124231639	0.155872518	0.853172686	0.238870479	0.346052907	0.800838171	0.333485921	0.347477166	0.561004223	0.814354663	958	1	0.623072917	0.42983597	0.496204469	0.119256341	0.399132388	0.691624404	0.680085754	0.194243389	0.696642441	0.314704626	958	1	olt	av
0.108456022	0.777097015	0.066543027	0.99406691	0.02642341	0.981484334	0.103654395	0.760869831	0.343735735	0.576672485	959	2	0.162898309	0.891843538	0.261777507	0.059762319	0.69396352	0.514752576	0.422045727	0.927387752	0.732244243	0.314835379	959	2	olt	prx
0.652634792	0.279224116	0.159488858	0.697693665	0.248341391	0.53157681	0.294579214	0.317698125	0.745570515	0.784245809	960	3	0.234682842	0.292968498	0.288651042	0.469474832	0.337574125	0.732766884	0.624539419	0.053398199	0.624539419	0.315283439	960	3	olt	wopt
0.563372227	0.239240642	0.157957043	0.40879968	0.656828867	0.235897931	0.595127986	0.204587867	0.82129027	0.680673542	961	1	0.550081482	0.718704082	0.738088086	0.076327932	0.584352886	0.414150399	0.124028379	0.582651469	0.918529459	0.315377052	961	1	cmts	cache
0.598268068	0.110415923	0.357710525	0.68896781	0.917610225	0.571375511	0.428922907	0.324999599	0.771371505	0.669341255	962	2	0.103102101	0.994874819	0.428431683	0.622323112	0.140207183	0.877111346	0.205912363	0.277871209	0.587969642	0.315837908	962	2	cmts	dpi
0.179680368	0.393120726	0.97452261	0.049430301	0.436430835	0.518836312	0.970569473	0.422652988	0.457649882	0.834883841	963	3	0.40371614	0.880514904	0.359535338	0.596992881	0.363074369	0.771261601	0.743377464	0.029777592	0.859908612	0.315896806	963	3	cmts	vopt
0.273404681	0.825610489	0.15812806	0.894331331	0.85521472	0.350875692	0.054741913	0.409626829	0.846068202	0.327064256	964	1	0.964188898	0.507426781	0.159157643	0.620942314	0.934547118	0.755244834	0.459698	0.444833562	0.081554825	0.315931013	964	1	cmts	hhe
0.854682477	0.183634133	0.454064738	0.238004982	0.986626441	0.721072554	0.642318121	0.219103918	0.421563389	0.241518641	965	2	0.738702596	0.602526032	0.361565983	0.205635844	0.081322618	0.914470249	0.065933855	0.482689538	0.814723085	0.316462917	965	2	cmts	lb
0.286820673	0.406730543	0.234185062	0.561807815	0.483561789	0.785660746	0.79518886	0.34176613	0.738915242	0.634943308	966	3	0.294470111	0.64242732	0.616852736	0.264209236	0.936892215	0.412884719	0.233233986	0.645027641	0.955951709	0.316472826	966	3	cmts	prx
0.045968995	0.596119659	0.831276194	0.158801107	0.681469784	0.735895951	0.766739238	0.768083758	0.215539848	0.794517019	967	1	0.708004834	0.346388248	0.512848931	0.653739618	0.937566589	0.324881039	0.888500605	0.040855189	0.615753966	0.316727051	967	1	cmts	av
0.594682652	0.357308636	0.283334041	0.450413289	0.534746847	0.565445674	0.10766013	0.29565894	0.224608042	0.715486821	968	2	0.292266576	0.425020003	0.638897342	0.475876363	0.300714001	0.504282618	0.29679096	0.458924243	0.981662336	0.317036144	968	2	cmts	prx
0.605030331	0.929590278	0.050661378	0.217439392	0.765879109	0.701942669	0.151896509	0.634705718	0.424436904	0.303719998	969	3	0.580504216	0.359332885	0.14422684	0.805371139	0.877957087	0.199293988	0.36268995	0.465630535	0.509695537	0.317186206	969	3	cmts	wopt
0.488820284	0.334417107	0.629214594	0.196289686	0.174665091	0.759624403	0.25647687	0.424990795	0.87273963	0.03574808	970	1	0.710045519	0.504129142	0.075691206	0.507335243	0.095079044	0.745584846	0.314878442	0.732095025	0.953346243	0.317207402	970	1	bng	wopt
0.28854785	0.606136697	0.412582882	0.292668264	0.585085606	0.357802504	0.342588667	0.452598443	0.816674013	0.172674408	971	2	0.327054615	0.054484099	0.894780294	0.077396061	0.933103278	0.657041416	0.318653562	0.226814783	0.66203295	0.317426136	971	2	olt	cache
0.98848335	0.096294986	0.547795485	0.405159052	0.742502584	0.684215318	0.305082419	0.535256018	0.697870584	0.644790384	972	3	0.672630535	0.069340338	0.028735979	0.64724009	0.279765557	0.488638855	0.167187683	0.673444657	0.823675696	0.317520487	972	3	olt	dpi
0.174620262	0.101820179	0.71996745	0.137438664	0.504693429	0.436147064	0.14797046	0.553867437	0.654726686	0.766988975	973	1	0.153934456	0.431882468	0.586715088	0.428691978	0.705594367	0.05642342	0.932414101	0.463599696	0.315737895	0.317561033	973	1	olt	vopt
0.358359293	0.570659734	0.580766431	0.954893632	0.312789452	0.616588393	0.219108144	0.19300416	0.997174311	0.297749012	974	2	0.326420847	0.364297599	0.679722421	0.292998535	0.844928938	0.556482898	0.527515027	0.100561098	0.579343423	0.317624027	974	2	olt	hhe
0.184977821	0.387214796	0.80015887	0.159950134	0.358079609	0.530926273	0.87998724	0.262025337	0.091678891	0.524828804	975	3	0.973682194	0.353763456	0.002720339	0.452916483	0.647586572	0.566002952	0.41281471	0.477863979	0.143089814	0.317722286	975	3	olt	lb
0.257023938	0.31327144	0.33820803	0.527549046	0.385277687	0.715355504	0.342132961	0.564703089	0.693871673	0.697501496	976	1	0.908952146	0.449138732	0.456230631	0.819288398	0.650638298	0.812855598	0.150962612	0.234404471	0.880452731	0.317740873	976	1	olt	prx
0.776953517	0.082220065	0.952111995	0.614356326	0.147368434	0.945755314	0.539201508	0.232955508	0.382504776	0.343573911	977	2	0.317361684	0.441844983	0.894964192	0.146282022	0.134852192	0.801601717	0.490846136	0.426652362	0.662802839	0.317955809	977	2	olt	av
0.158470926	0.137538023	0.297844933	0.585196612	0.981152806	0.261554086	0.584928585	0.264797212	0.669839519	0.449896614	978	3	0.579406824	0.341198391	0.512017509	0.474324277	0.208712278	0.751372199	0.563305895	0.016807343	0.602092071	0.318139943	978	3	olt	prx
0.377831915	0.53876965	0.866348435	0.01073523	0.826859485	0.149207111	0.673622675	0.75245582	0.386401365	0.674607004	979	1	0.439506714	0.274060111	0.244639422	0.500420331	0.35221681	0.604467236	0.459282533	0.633708842	0.364803748	0.31831906	979	1	olt	wopt
0.048634888	0.448224878	0.653891879	0.176321652	0.884485545	0.890386911	0.383456655	0.096961495	0.810527632	0.417308768	980	2	0.584995959	0.014203442	0.730867839	0.418464527	0.237403831	0.441972007	0.061194268	0.481553391	0.664858641	0.318642208	980	2	cmts	cache
0.734760837	0.187185794	0.559900216	0.563036995	0.456800808	0.961851784	0.169844734	0.408683805	0.188931737	0.617250002	981	3	0.110610209	0.06969152	0.772108994	0.190789695	0.354200151	0.338173864	0.742939711	0.207128338	0.832201561	0.31868763	981	3	cmts	dpi
0.398975385	0.890584589	0.075982417	0.401925642	0.253660159	0.970632898	0.571414915	0.646947523	0.266665375	0.591013053	982	1	0.077426751	0.932317461	0.886991529	0.040190407	0.65227228	0.368045963	0.328506965	0.767768573	0.591676114	0.318690386	982	1	cmts	vopt
0.340977997	0.896657966	0.11714547	0.930692855	0.107974392	0.869435878	0.942018408	0.035362748	0.940475338	0.049279495	983	2	0.013340943	0.70935841	0.389955373	0.325400803	0.762797624	0.600895667	0.231875892	0.235069671	0.532141403	0.319264724	983	2	cmts	hhe
0.115791424	0.548718137	0.306777502	0.112569001	0.871737224	0.158172035	0.754205117	0.758693491	0.120078397	0.967057634	984	3	0.687298559	0.244127792	0.328129037	0.806404012	0.279576158	0.249078385	0.966543795	0.014838543	0.442045633	0.319286801	984	3	cmts	lb
0.198469288	0.783833426	0.141122378	0.459168866	0.985961604	0.233979474	0.432026022	0.908235696	0.114241925	0.519489535	985	1	0.045972281	0.999817608	0.092068998	0.449449905	0.452464027	0.787529367	0.726776825	0.300292321	0.356592811	0.319483156	985	1	cmts	prx
0.575866409	0.975812274	0.309742913	0.810207678	0.909556393	0.651834826	0.580710975	0.129019525	0.802601475	0.420302001	986	2	0.828918389	0.234835607	0.194319997	0.433438098	0.315603738	0.803281889	0.802960336	0.398710432	0.456940659	0.3202224	986	2	cmts	av
0.451660671	0.648640913	0.056154105	0.706304862	0.33973898	0.498816108	0.117610781	0.442963971	0.34630982	0.349643554	987	3	0.35922628	0.253956538	0.20848951	0.746148427	0.71801429	0.653489565	0.448944489	0.159318389	0.764640614	0.320290896	987	3	cmts	prx
0.910615863	0.303311909	0.139730615	0.324982561	0.784855989	0.846012788	0.102843777	0.379860128	0.989383717	0.433481849	988	1	0.172262476	0.193403972	0.393279543	0.698469522	0.412427617	0.390078838	0.994534686	0.201209198	0.823718142	0.320505631	988	1	cmts	wopt
0.175009303	0.261580774	0.558815944	0.756511894	0.485848166	0.431295144	0.173903312	0.399000197	0.45352557	0.834511933	989	2	0.080417705	0.713310508	0.017518043	0.624554391	0.276850016	0.966591598	0.329714068	0.695689157	0.810537861	0.320652503	989	2	bng	wopt
0.410884094	0.61936579	0.092209788	0.704617685	0.912929331	0.451044312	0.094023658	0.866533935	0.237234372	0.254522821	990	3	0.649940006	0.060563414	0.986468319	0.249503031	0.946154877	0.259284969	0.730626174	0.11006595	0.830135163	0.320822252	990	3	olt	cache
0.263383112	0.40569367	0.582749431	0.743880307	0.297925634	0.873074551	0.540765644	0.043185391	0.810533187	0.182542607	991	1	0.108799241	0.744680694	0.271088974	0.855467329	0.437325306	0.286452515	0.850280372	0.054110673	0.689428327	0.320872485	991	1	olt	dpi
0.646013798	0.282135379	0.615009232	0.620529776	0.45798707	0.606504611	0.576813039	0.245341702	0.99807527	0.062626633	992	2	0.098583508	0.758077958	0.815823881	0.109966517	0.530113116	0.634305041	0.150402512	0.331284347	0.788017211	0.320981477	992	2	olt	vopt
0.211125226	0.662173983	0.060056403	0.298872306	0.906139632	0.535674341	0.822736753	0.329972172	0.417632943	0.46907287	993	3	0.628430681	0.368508216	0.151139054	0.548886783	0.922661217	0.089808083	0.63320275	0.735731644	0.226757996	0.321098132	993	3	olt	hhe
0.209222717	0.381563714	0.984513664	0.249793765	0.927725658	0.261655639	0.278416983	0.746588537	0.920304824	0.346035396	994	1	0.739586517	0.674092492	0.020049049	0.812146287	0.994333816	0.078966495	0.712247517	0.560959037	0.633844919	0.321403091	994	1	olt	lb
0.032008567	0.951166399	0.317750555	0.650764482	0.371860042	0.850713528	0.611877684	0.128550247	0.764245273	0.711064342	995	2	0.795727258	0.073676137	0.59727769	0.252086462	0.987626602	0.464413622	0.090606799	0.450341744	0.513928871	0.321585443	995	2	olt	prx
0.297985517	0.253686365	0.996058126	0.341822617	0.21233279	0.890941496	0.803238418	0.014315006	0.622894089	0.835466483	996	3	0.25629019	0.832233079	0.797716367	0.509171154	0.071536698	0.858686831	0.517143518	0.091528004	0.796538632	0.321609216	996	3	olt	av
0.499775504	0.98173577	0.151842674	0.867004695	0.592846788	0.27611722	0.042915465	0.449844301	0.852076193	0.384416175	997	1	0.324849461	0.71782365	0.29155468	0.145530868	0.511604451	0.669346223	0.691852594	0.191783009	0.748977649	0.321610121	997	1	olt	prx
0.589215825	0.015020254	0.956610388	0.309111447	0.208344088	0.597143575	0.600796002	0.21261941	0.532051089	0.61781235	998	2	0.209659136	0.530814618	0.812651489	0.327775452	0.654173415	0.569143576	0.355004259	0.147257559	0.45375549	0.321917781	998	2	olt	wopt
0.482059904	0.378857643	0.58734678	0.022694491	0.575339406	0.664032759	0.190464179	0.79792053	0.257227399	0.597825436	999	3	0.146057691	0.985724105	0.0559054	0.53214305	0.200104152	0.718236543	0.337441049	0.375243629	0.415242003	0.321945734	999	3	cmts	cache
0.326301096	0.712128188	0.458723039	0.008839024	0.921323364	0.014602958	0.55290692	0.419861046	0.855394647	0.59762198	1000	1	0.732981695	0.669003362	0.032299205	0.70712236	0.864787325	0.284876767	0.777943295	0.266943447	0.67097061	0.321997886	1000	1	cmts	dpi
0.621622529	0.209401556	0.354468465	0.771510567	0.062140601	0.729130821	0.72615731	0.005326337	0.863227496	0.386772917	1001	2	0.895888149	0.536655548	0.301533961	0.340775602	0.214187739	0.775119389	0.04039054	0.792785588	0.669748869	0.322005265	1001	2	cmts	vopt
0.211614261	0.282833592	0.582463685	0.82118785	0.73407884	0.288057967	0.208582499	0.238575285	0.852046854	0.215458101	1002	3	0.450337683	0.309893192	0.909367661	0.093631117	0.922377958	0.296579624	0.608553817	0.271499167	0.846651356	0.322478911	1002	3	cmts	hhe
0.039652877	0.768866455	0.208680181	0.363810763	0.836137379	0.448486318	0.258816313	0.563356885	0.14796635	0.785137761	1003	1	0.259311099	0.559447569	0.915893901	0.180546561	0.625368494	0.23203646	0.26776768	0.447693707	0.917596762	0.322951922	1003	1	cmts	lb
0.114250448	0.635463019	0.150066378	0.263172085	0.997464438	0.129592614	0.582331231	0.113645183	0.880648191	0.444830692	1004	2	0.012986957	0.603952574	0.058185242	0.963175207	0.56111794	0.504521597	0.34297909	0.411525008	0.521329792	0.322993096	1004	2	cmts	prx
0.239997411	0.313388675	0.552309148	0.071596369	0.813938368	0.660906946	0.202716776	0.613867401	0.346015878	0.541805688	1005	3	0.114249353	0.390095065	0.098157559	0.806815383	0.22589212	0.442893287	0.500999896	0.443345571	0.554417032	0.323133209	1005	3	cmts	av
0.128190288	0.467896464	0.375819889	0.455114429	0.293489297	0.420544255	0.663913178	0.243330654	0.715321961	0.416309089	1006	1	0.003436729	0.533258757	0.524207289	0.673556512	0.143140482	0.202116454	0.691659448	0.672198792	0.867144786	0.323490984	1006	1	cmts	prx
0.345457831	0.580214468	0.013194922	0.317561652	0.578070836	0.578650196	0.509329782	0.728994093	0.607849935	0.486647842	1007	2	0.559550031	0.709376719	0.92126675	0.361049916	0.358890252	0.937194272	0.301335207	0.19880516	0.906122107	0.32355275	1007	2	cmts	wopt
0.817512036	0.135236002	0.298195734	0.771182988	0.736106991	0.55294564	0.184378312	0.567969659	0.244444462	0.788720987	1008	3	0.07909655	0.412659931	0.64282288	0.206618126	0.502228657	0.6411642	0.423399182	0.783810689	0.590082476	0.324047055	1008	3	bng	wopt
0.068780904	0.383801363	0.720481601	0.8187475	0.056866719	0.307508774	0.558856275	0.114216798	0.83593946	0.415415757	1009	1	0.770779231	0.175463606	0.298792658	0.139941558	0.719888906	0.939775582	0.135921742	0.111775499	0.86356315	0.32427884	1009	1	olt	cache
0.174864243	0.172044563	0.561483548	0.437358866	0.799540941	0.001248296	0.758773061	0.903663514	0.70020595	0.302924728	1010	2	0.260496788	0.509481265	0.228667784	0.549853995	0.269648712	0.752441691	0.045832027	0.93562499	0.868230913	0.324676106	1010	2	olt	dpi
0.416882196	0.65940629	0.146862218	0.768090126	0.775368448	0.61383013	0.240267353	0.196308597	0.844339216	0.606725101	1011	3	0.43052635	0.372759752	0.134982316	0.329576768	0.662754268	0.521899789	0.226717119	0.227646341	0.997144919	0.324853225	1011	3	olt	vopt
0.227514859	0.327147273	0.162003966	0.521251374	0.841277246	0.67907859	0.708859028	0.15790574	0.734146597	0.667239272	1012	1	0.821883014	0.323597012	0.106752101	0.563114936	0.80884877	0.206014988	0.134080201	0.553065424	0.644003921	0.32491139	1012	1	olt	hhe
0.561238748	0.10710156	0.621260593	0.038851944	0.497154121	0.727352846	0.331806586	0.373328722	0.277508408	0.650722146	1013	2	0.95305136	0.299003325	0.310465648	0.557344133	0.825393136	0.357252493	0.577335151	0.034704528	0.715306442	0.325103549	1013	2	olt	lb
0.126661021	0.604714433	0.36290902	0.575480118	0.922297506	0.487053551	0.682778737	0.359754029	0.249271474	0.886897935	1014	3	0.215001646	0.951754043	0.01440349	0.845486346	0.254724341	0.789536009	0.008011668	0.90169936	0.47566542	0.325472185	1014	3	olt	prx
0.015080229	0.659923134	0.705520823	0.058191219	0.123460912	0.453970291	0.286598214	0.788394375	0.741664131	0.200942513	1015	1	0.447452872	0.297393408	0.276823786	0.489027915	0.778716765	0.613636829	0.925057427	0.46973663	0.616367824	0.325865485	1015	1	olt	av
0.904458918	0.184132963	0.569676465	0.52673084	0.173207052	0.956108678	0.332077113	0.35079231	0.175611798	0.109611978	1016	2	0.818585032	0.451304966	0.089376995	0.210069765	0.751683833	0.42051538	0.298229009	0.642687497	0.917749147	0.325981731	1016	2	olt	prx
0.508906165	0.295540619	0.504132107	0.399450958	0.927730223	0.700440344	0.27129736	0.895903175	0.776651205	0.646210038	1017	3	0.7667624	0.337597161	0.181657168	0.497012059	0.796973978	0.380932971	0.6865811	0.128528441	0.602810021	0.326196023	1017	3	olt	wopt
0.962129429	0.504069796	0.308165599	0.18469507	0.80805205	0.486565629	0.721116382	0.463260662	0.96286725	0.430771096	1018	1	0.525671235	0.755252253	0.550604731	0.028957426	0.946895786	0.559228139	0.5712954	0.589947308	0.632017417	0.326341023	1018	1	cmts	cache
0.866820025	0.07834212	0.91913226	0.103842591	0.937127669	0.976884967	0.133081643	0.611536319	0.644207053	0.158052016	1019	2	0.91444883	0.094842471	0.590414932	0.694450172	0.226710126	0.981712993	0.089222176	0.365065037	0.614420765	0.326589935	1019	2	cmts	dpi
0.933864761	0.181712213	0.759614299	0.174013647	0.541345209	0.958757684	0.458431388	0.474445478	0.810795007	0.312265938	1020	3	0.904702854	0.046984214	0.158663412	0.44592994	0.484258816	0.729702326	0.218170526	0.656725425	0.397972167	0.326835692	1020	3	cmts	vopt
0.622928051	0.538944347	0.013966159	0.458855693	0.610629294	0.53310177	0.856257618	0.313378203	0.315939332	0.10686046	1021	1	0.273404681	0.825610489	0.15812806	0.894331331	0.85521472	0.350875692	0.054741913	0.409626829	0.846068202	0.327064256	1021	1	cmts	hhe
0.583734526	0.08261293	0.641894755	0.206615498	0.876108385	0.422440455	0.163759001	0.628919852	0.810447513	0.538579445	1022	2	0.432423584	0.09127197	0.33715725	0.860344159	0.787607834	0.28560452	0.484604642	0.486070738	0.8097788	0.327133939	1022	2	cmts	lb
0.025812952	0.878519548	0.202107778	0.526592875	0.558877081	0.324528335	0.357389045	0.795099465	0.406074781	0.647572173	1023	3	0.671089174	0.735775714	0.296474758	0.6659132	0.433913951	0.964595811	0.22658597	0.525794061	0.847807967	0.327451781	1023	3	cmts	prx
0.436754621	0.16461272	0.866934968	0.131061811	0.644679171	0.90753005	0.562942476	0.608759962	0.413405617	0.288826992	1024	1	0.125373367	0.621433092	0.133447089	0.595469027	0.714242447	0.346362669	0.574221042	0.209724537	0.551230158	0.327729031	1024	1	cmts	av
0.012206868	0.672988095	0.077281411	0.731650078	0.954076763	0.19520925	0.31201561	0.553622463	0.638251	0.563917066	1025	2	0.333725805	0.705747089	0.607119636	0.595140822	0.391953013	0.577765891	0.085899963	0.354038936	0.649441012	0.327821154	1025	2	cmts	prx
0.281732831	0.11583823	0.288718768	0.49279365	0.991903156	0.337591808	0.320939617	0.924153831	0.529918911	0.388004605	1026	3	0.782535672	0.022748044	0.618667405	0.4285661	0.506677033	0.410773512	0.443035445	0.632636793	0.644753398	0.327868874	1026	3	cmts	wopt
0.840588077	0.530710076	0.455759169	0.017766703	0.548825741	0.669354082	0.054665611	0.91996928	0.508953072	0.424898816	1027	1	0.464731306	0.552582215	0.130976526	0.458621079	0.187489573	0.86779652	0.093738231	0.308986069	0.903618711	0.327893682	1027	1	bng	wopt
0.277425607	0.211980052	0.932252843	0.086549886	0.941916713	0.378095681	0.507414267	0.840531856	0.204917993	0.934654515	1028	2	0.251315836	0.983624013	0.288286892	0.385866679	0.929695494	0.653399732	0.887234223	0.421864101	0.439524744	0.328205896	1028	2	olt	cache
0.76767035	0.600755721	0.166857931	0.475703494	0.865465204	0.734180428	0.583663021	0.218564018	0.595138401	0.609556188	1029	3	0.250043552	0.341388942	0.358209929	0.452666238	0.941383346	0.755306345	0.216704412	0.501422322	0.365037432	0.32825701	1029	3	olt	dpi
0.206957012	0.180765769	0.785595042	0.48110477	0.914530244	0.538594412	0.440192901	0.668376256	0.683124192	0.626262703	1030	1	0.262135676	0.353070744	0.351564458	0.301689641	0.652152279	0.713937916	0.268523446	0.458566581	0.879713103	0.32869122	1030	1	olt	vopt
0.35861859	0.064402571	0.574042138	0.328718467	0.464814552	0.868822871	0.181803649	0.54803557	0.997429065	0.743842736	1031	2	0.074343186	0.953109884	0.226347376	0.24365889	0.592966178	0.822591236	0.255271251	0.251471815	0.635000781	0.328905387	1031	2	olt	hhe
0.130274478	0.773110723	0.084816029	0.213302102	0.268146503	0.758422977	0.539451252	0.260688476	0.431487436	0.696374224	1032	3	0.673556188	0.403989812	0.298664934	0.715287643	0.433489633	0.912709523	0.21384603	0.265816634	0.287567909	0.32893961	1032	3	olt	lb
0.729459591	0.209096132	0.180847673	0.418452555	0.518349626	0.251427721	0.724007173	0.980133838	0.305102533	0.172052567	1033	1	0.478076108	0.629122759	0.514604279	0.035589036	0.490354956	0.481243938	0.29865915	0.932561689	0.403449867	0.329272168	1033	1	olt	prx
0.619900114	0.473636373	0.664135679	0.493134143	0.391532482	0.77944671	0.655239822	0.03280398	0.511778886	0.387115019	1034	2	0.777993124	0.898294617	0.039895824	0.828406596	0.478132721	0.638365971	0.048918436	0.727549875	0.35434725	0.329482956	1034	2	olt	av
0.904160807	0.272172634	0.408976992	0.605204523	0.375598513	0.759911124	0.029851012	0.596058207	0.266010024	0.350613453	1035	3	0.21792999	0.51866592	0.350430541	0.75259926	0.074686898	0.764833054	0.188767718	0.518058373	0.808907851	0.329553005	1035	3	olt	prx
0.510877958	0.429565702	0.547434423	0.308537108	0.74571647	0.079119413	0.724632488	0.216682861	0.894557397	0.005788561	1036	1	0.712351784	0.299815371	0.009152298	0.589013083	0.598277145	0.030785002	0.62639221	0.572049665	0.301529098	0.329743509	1036	1	olt	wopt
0.850082241	0.629406786	0.462103873	0.328985515	0.119822853	0.30315658	0.759776227	0.023039192	0.969700966	0.013023336	1037	2	0.506626094	0.50210084	0.7139797	0.17558221	0.900888855	0.5412389	0.496713633	0.733804623	0.686047031	0.329952633	1037	2	cmts	cache
0.043178759	0.506806848	0.709873966	0.258240787	0.686497024	0.674385375	0.458418621	0.729310974	0.623808296	0.090954107	1038	3	0.554922411	0.007737934	0.699249834	0.522317638	0.024296826	0.885729757	0.149899305	0.695487745	0.799543713	0.330223082	1038	3	cmts	dpi
0.01129889	0.733480106	0.675134593	0.759839247	0.255461535	0.201143936	0.37514388	0.307291306	0.598456149	0.935053488	1039	1	0.543034423	0.328325209	0.687234334	0.056410334	0.97574984	0.04333806	0.645298941	0.318463161	0.810003813	0.330407518	1039	1	cmts	vopt
0.783094627	0.438557791	0.049641795	0.299912569	0.654340277	0.263319227	0.683753365	0.722624779	0.523913418	0.305247295	1040	2	0.265645825	0.17693416	0.748284877	0.031372993	0.295709957	0.980415937	0.106361452	0.543811761	0.852597103	0.330930207	1040	2	cmts	hhe
0.951955471	0.250086295	0.605401887	0.789814343	0.666091256	0.650735761	0.110069973	0.088384733	0.892965756	0.193411626	1041	3	0.726752421	0.349536021	0.451512184	0.011117204	0.414463671	0.711461297	0.776044434	0.389976672	0.179823092	0.331117769	1041	3	cmts	lb
0.34518751	0.472454221	0.599935276	0.370024613	0.637954531	0.113669268	0.293986102	0.324744457	0.556235906	0.675437927	1042	1	0.469111972	0.24357229	0.529368967	0.473533228	0.83640992	0.473282968	0.007076791	0.564516564	0.627470804	0.331357862	1042	1	cmts	prx
0.812646525	0.022779248	0.295710202	0.760283656	0.614871689	0.361625814	0.44624645	0.355689488	0.218033946	0.699744339	1043	2	0.581782191	0.339411566	0.449533823	0.028420094	0.486729611	0.839820496	0.576400164	0.634406457	0.630788539	0.331398325	1043	2	cmts	av
0.5793986	0.138744706	0.050342829	0.827189063	0.757940925	0.17342771	0.812809024	0.156984961	0.715625893	0.959762412	1044	3	0.158797145	0.913087171	0.339931191	0.750660459	0.309976503	0.199482727	0.122271937	0.6563491	0.917764004	0.332471211	1044	3	cmts	prx
0.398455275	0.725655987	0.802779282	0.11648454	0.691891915	0.096781288	0.537464282	0.068810515	0.546305098	0.95883628	1045	1	0.111059521	0.29754075	0.806540548	0.35427872	0.613674018	0.732075763	0.888424447	0.241167654	0.641070005	0.332568693	1045	1	cmts	wopt
0.074343186	0.953109884	0.226347376	0.24365889	0.592966178	0.822591236	0.255271251	0.251471815	0.635000781	0.328905387	1046	2	0.543850632	0.34399308	0.626442527	0.473893867	0.984888173	0.69035986	0.606549483	0.724212471	0.333371095	0.332655899	1046	2	bng	wopt
0.574995953	0.426688329	0.026921563	0.586961092	0.819434454	0.666100379	0.341703061	0.228935724	0.714862418	0.088987306	1047	3	0.324060934	0.57476043	0.398698589	0.16937222	0.223590404	0.571170193	0.333064574	0.818139209	0.849469634	0.333036526	1047	3	olt	cache
0.611725892	0.013957825	0.907829609	0.01954742	0.501671693	0.756591971	0.887701275	0.68537532	0.624787588	0.245882567	1048	1	0.235012322	0.649082311	0.370612891	0.191541353	0.287138645	0.872290614	0.586330983	0.233264606	0.786708012	0.333050868	1048	1	olt	dpi
0.183227406	0.720327288	0.308320467	0.782523886	0.579958937	0.723126743	0.076939383	0.517579766	0.162505349	0.930803742	1049	2	0.076564588	0.739848706	0.407305887	0.863415239	0.448622708	0.845459108	0.029547877	0.115577826	0.979066898	0.333148248	1049	2	olt	vopt
0.642515525	0.681570762	0.527887384	0.302014527	0.46622736	0.634669477	0.783890233	0.017048384	0.252809012	0.470019131	1050	3	0.314342761	0.849281452	0.461083519	0.578615504	0.615308268	0.642668769	0.204385666	0.433359424	0.531802687	0.333279985	1050	3	olt	hhe
0.284585741	0.519032097	0.363915741	0.506048658	0.967109615	0.094688065	0.442203493	0.615246522	0.544998973	0.783405873	1051	1	0.93703434	0.04757511	0.499045982	0.821904498	0.875086958	0.608452844	0.457489935	0.821260019	0.375228555	0.333388937	1051	1	olt	lb
0.452156751	0.606919134	0.421911691	0.787070581	0.163254979	0.913446372	0.163764558	0.551584763	0.975764984	0.053125791	1052	2	0.028779538	0.534606187	0.885660907	0.46130035	0.485671948	0.457397619	0.779686758	0.667380906	0.894694501	0.333465451	1052	2	olt	prx
0.38792983	0.701504174	0.058644405	0.399816116	0.83363613	0.253679527	0.938082454	0.65237027	0.404170498	0.549895186	1053	3	0.114118786	0.818083707	0.540186245	0.194966046	0.385718798	0.753399901	0.632278951	0.401012605	0.738825803	0.334469552	1053	3	olt	av
0.294470111	0.64242732	0.616852736	0.264209236	0.936892215	0.412884719	0.233233986	0.645027641	0.955951709	0.316472826	1054	1	0.011614317	0.992055123	0.413181056	0.229716077	0.975561418	0.433688229	0.035255294	0.815929843	0.261603906	0.335138341	1054	1	olt	prx
0.550463679	0.685637805	0.426965821	0.187793499	0.948574421	0.797165283	0.605198024	0.335702699	0.467465119	0.176440755	1055	2	0.450640605	0.086733538	0.227971456	0.351350432	0.588638994	0.381004581	0.676881543	0.842955848	0.594868857	0.335263542	1055	2	olt	wopt
0.315153002	0.466641898	0.244137152	0.325429325	0.246817932	0.700316561	0.613662827	0.218148478	0.379764766	0.556646607	1056	3	0.907501414	0.083209488	0.982608467	0.207662657	0.55958373	0.685980574	0.512674459	0.565443763	0.406845749	0.335626045	1056	3	cmts	cache
0.054670068	0.862959795	0.832364908	0.028532714	0.423516478	0.428900252	0.985860357	0.33919963	0.460623996	0.841164194	1057	1	0.648705502	0.057871317	0.842198451	0.081757631	0.506823559	0.560478019	0.988609128	0.497738476	0.955969101	0.335670527	1057	1	cmts	dpi
0.250622081	0.419897118	0.567717666	0.770989364	0.723594714	0.37403704	0.278303389	0.25327807	0.896824224	0.299669346	1058	2	0.066446413	0.360075813	0.76481153	0.381178442	0.211185045	0.371066766	0.274126565	0.618998228	0.617947981	0.335724748	1058	2	cmts	vopt
0.090184304	0.550778244	0.717251731	0.383704065	0.811533009	0.5773725	0.139714057	0.638943389	0.864202741	0.752938273	1059	3	0.102856359	0.94157356	0.150502178	0.209365874	0.516229076	0.725719904	0.823454145	0.823906479	0.430074579	0.335778074	1059	3	cmts	hhe
0.010247906	0.725872846	0.739078762	0.63118695	0.379543781	0.924640153	0.595327407	0.767187007	0.236079511	0.714963611	1060	1	0.150612143	0.460804152	0.496310254	0.872164233	0.673111187	0.323370001	0.689769872	0.255975285	0.722388064	0.335924813	1060	1	cmts	lb
0.5474091	0.176182916	0.832150064	0.077706422	0.695893651	0.701223107	0.451301252	0.419146871	0.520969079	0.428858323	1061	2	0.150685233	0.592356153	0.405514942	0.223336284	0.214491563	0.997461356	0.034488763	0.763768553	0.911472577	0.336057033	1061	2	cmts	prx
0.102651797	0.555473231	0.564406944	0.157113085	0.115684219	0.789271442	0.40838603	0.440316691	0.291732357	0.595994	1062	3	0.644839829	0.348238917	0.107728586	0.469752678	0.190225909	0.981620785	0.191413263	0.486328133	0.134087834	0.336365382	1062	3	cmts	av
0.676105274	0.387173727	0.653607065	0.162600694	0.370320523	0.989825757	0.382592274	0.49069276	0.079889096	0.275064469	1063	1	0.438403012	0.698363305	0.394275057	0.826465921	0.806351227	0.663682799	0.226445324	0.718932433	0.972171883	0.33637057	1063	1	cmts	prx
0.269193353	0.136917882	0.503734896	0.357252848	0.844612935	0.098528199	0.22460492	0.845118412	0.668094884	0.410620626	1064	2	0.78425838	0.506732588	0.239536689	0.152663489	0.658798224	0.742788664	0.47475196	0.729515952	0.454392461	0.33679984	1064	2	cmts	wopt
0.657575052	0.552799102	0.01111703	0.414246694	0.363567022	0.631860588	0.485216216	0.839973917	0.255584257	0.877886267	1065	3	0.325938523	0.759668064	0.210106281	0.052895529	0.908961728	0.53641721	0.386433904	0.432253708	0.569713118	0.337110721	1065	3	bng	wopt
0.4219182	0.352675765	0.214104521	0.292905579	0.457244798	0.591526179	0.364998327	0.945195234	0.101646744	0.974763626	1066	1	0.039195271	0.942127186	0.643031175	0.275822426	0.952553514	0.198679479	0.572363838	0.265366393	0.639585437	0.337934827	1066	1	olt	cache
0.259095178	0.422579462	0.658958797	0.659133247	0.388736222	0.518402187	0.114750517	0.197290143	0.31888158	0.545167754	1067	2	0.968212166	0.202854407	0.350362237	0.027251165	0.689776951	0.375495866	0.389142208	0.841436812	0.35218913	0.338265986	1067	2	olt	dpi
0.902963909	0.375000095	0.233696529	0.403565354	0.722689773	0.77494192	0.038364299	0.336706293	0.420287169	0.411714772	1068	3	0.568272601	0.138792561	0.977264443	0.280141818	0.172764915	0.937142873	0.41807178	0.904466543	0.746682608	0.338655889	1068	3	olt	vopt
0.556817239	0.073555575	0.512449996	0.671430145	0.806371854	0.953421814	0.446448157	0.31301998	0.534885873	0.269454018	1069	1	0.250982748	0.874252573	0.034583737	0.919865259	0.036306569	0.27843509	0.828978804	0.235985636	0.829148263	0.338677728	1069	1	olt	hhe
0.592833637	0.284963268	0.250824038	0.318431523	0.695814947	0.793106385	0.215450213	0.512692331	0.254098398	0.478955686	1070	2	0.214377348	0.36966694	0.60772525	0.709296796	0.025442182	0.97205271	0.249443715	0.648898002	0.911593457	0.338832721	1070	2	olt	lb
0.20508527	0.903823044	0.213314904	0.199533754	0.492257651	0.418720989	0.862451697	0.092074261	0.686951264	0.496302726	1071	3	0.726328478	0.124092291	0.797132285	0.294479096	0.749265681	0.878354751	0.126730608	0.829895872	0.724040142	0.3389805	1071	3	olt	prx
0.964515449	0.133452149	0.479830973	0.064785953	0.901432704	0.261128756	0.515431872	0.479062608	0.318115807	0.078411621	1072	1	0.603604683	0.323757322	0.741582337	0.36920362	0.035921012	0.849067368	0.117712643	0.455706684	0.958834956	0.339003633	1072	1	olt	av
0.579336039	0.592904342	0.424840331	0.179208314	0.381055875	0.742308126	0.670716272	0.099079101	0.420785085	0.90518874	1073	2	0.584872814	0.225557738	0.732297148	0.368321851	0.67783827	0.889967997	0.450951174	0.107080553	0.517747691	0.339643561	1073	2	olt	prx
0.085418689	0.332969758	0.807052864	0.5549111	0.648486212	0.436390323	0.003854452	0.474270776	0.40064642	0.986292079	1074	3	0.819622093	0.25803278	0.541784535	0.191964975	0.050880251	0.554468931	0.776588528	0.039830041	0.676747546	0.339871777	1074	3	olt	wopt
0.330363007	0.655521108	0.368799236	0.306495348	0.478631794	0.7354416	0.536828585	0.053560162	0.292133424	0.474214728	1075	1	0.949670412	0.129837693	0.292582447	0.986895867	0.912535237	0.135013746	0.255778299	0.475549923	0.452558615	0.339919263	1075	1	cmts	cache
0.506076165	0.835361751	0.092245446	0.105544681	0.886543653	0.356992324	0.656109951	0.607720312	0.661867195	0.0077291	1076	2	0.837793487	0.001134443	0.57678321	0.713093161	0.667774375	0.197673001	0.041178806	0.882994409	0.568945241	0.340200289	1076	2	cmts	dpi
0.034591343	0.865474512	0.178634324	0.699141669	0.460652154	0.207953604	0.773311036	0.087942821	0.767272947	0.846669317	1077	3	0.488142538	0.747982029	0.188539073	0.888905551	0.353812606	0.416856578	0.1254951	0.330763961	0.857007615	0.34048083	1077	3	cmts	vopt
0.62389832	0.323490673	0.369439306	0.765673119	0.50873416	0.925532007	0.71766251	0.098763127	0.941136151	0.160483092	1078	1	0.662992632	0.100878773	0.880556069	0.585672734	0.169290987	0.655404605	0.743251766	0.035135865	0.738962881	0.341626182	1078	1	cmts	hhe
0.330302024	0.008099349	0.422494614	0.559997848	0.651647624	0.840746711	0.440807428	0.204197873	0.537171111	0.685159217	1079	2	0.228398249	0.040441695	0.627424786	0.869612141	0.456755661	0.518990406	0.106378945	0.796977714	0.473226361	0.342086918	1079	2	cmts	lb
0.335811031	0.464297718	0.315595586	0.387845174	0.376860761	0.850299264	0.004422129	0.200104542	0.891142714	0.398107607	1080	3	0.274832023	0.446585252	0.155923645	0.821303296	0.294853985	0.782094862	0.467323351	0.447868329	0.85576733	0.342118946	1080	3	cmts	prx
0.352096575	0.271151552	0.378839473	0.434354865	0.975510549	0.501241959	0.396240266	0.513240447	0.429728583	0.857614958	1081	1	0.46835974	0.089199463	0.321858214	0.760019464	0.617100141	0.189711837	0.380569451	0.251452142	0.894905173	0.342192479	1081	1	cmts	av
0.431073738	0.655545225	0.275656448	0.494246021	0.87195823	0.978221368	0.054164785	0.398295666	0.701589994	0.894034844	1082	2	0.762968694	0.635591861	0.864287354	0.153347543	0.54780664	0.836912262	0.352818655	0.025942691	0.887011201	0.34273162	1082	2	cmts	prx
0.420869604	0.864617693	0.224863194	0.075737878	0.45778687	0.7389457	0.291544206	0.643139647	0.292438396	0.175759398	1083	3	0.405087078	0.593048772	0.704821905	0.028322448	0.678154507	0.88829697	0.636456903	0.81780082	0.31109221	0.342750983	1083	3	cmts	wopt
0.141488793	0.439139016	0.38044945	0.961012743	0.682791385	0.415335058	0.318248296	0.833876002	0.376822728	0.735091013	1084	1	0.458546147	0.037440838	0.57676623	0.595332157	0.50822545	0.315311769	0.380923915	0.30813796	0.878200573	0.34306662	1084	1	bng	wopt
0.435430764	0.505239852	0.381061804	0.000479082	0.733365001	0.590023674	0.441371381	0.214368652	0.27396645	0.909858801	1085	2	0.480694716	0.84823781	0.028291735	0.229746239	0.770518237	0.604917874	0.053557462	0.885587146	0.756024009	0.343136869	1085	2	olt	cache
0.290353819	0.195907289	0.241140881	0.520803353	0.429630969	0.730978365	0.357624935	0.518838865	0.186336708	0.654690754	1086	3	0.211566359	0.929212447	0.392559647	0.542365539	0.956200464	0.337491774	0.778510688	0.506250868	0.415740226	0.343398902	1086	3	olt	dpi
0.399254838	0.377941114	0.546185962	0.254530585	0.82660372	0.91299109	0.17641898	0.445105479	0.357091994	0.461279518	1087	1	0.409114755	0.810412792	0.161759727	0.728389566	0.007996069	0.870166593	0.200649019	0.439275628	0.926094238	0.343472261	1087	1	olt	vopt
0.598775098	0.031933724	0.927642666	0.163594546	0.11861707	0.69740692	0.551635517	0.501423471	0.44879328	0.62107892	1088	2	0.333640697	0.894928708	0.003282151	0.315716133	0.561971234	0.814790637	0.1356935	0.67436816	0.311777552	0.343473753	1088	2	olt	hhe
0.113314529	0.433008685	0.419539538	0.888857019	0.434776129	0.201351552	0.892879479	0.250748581	0.651044304	0.707054013	1089	3	0.776953517	0.082220065	0.952111995	0.614356326	0.147368434	0.945755314	0.539201508	0.232955508	0.382504776	0.343573911	1089	3	olt	lb
0.402033271	0.517223149	0.949098449	0.61503624	0.3998937	0.642966315	0.019917453	0.136292769	0.820984406	0.759572936	1090	1	0.533451174	0.371910164	0.487687231	0.032091101	0.625700225	0.520019472	0.698087184	0.69051495	0.773899678	0.343634477	1090	1	olt	prx
0.69361006	0.270649604	0.197882828	0.268052829	0.364875446	0.498480955	0.397920123	0.691926436	0.893961251	0.397834515	1091	2	0.263412122	0.841719771	0.327776185	0.906665187	0.225181252	0.976732045	0.611171848	0.195449207	0.772677201	0.343694179	1091	2	olt	av
0.728680694	0.731047004	0.515842743	0.108863296	0.714742863	0.131460264	0.010596392	0.488357133	0.715080908	0.115598181	1092	3	0.056956836	0.962060103	0.299222869	0.045785849	0.809111304	0.418354734	0.128922311	0.974219001	0.110658633	0.344818735	1092	3	olt	prx
0.148907984	0.404442826	0.135172237	0.96820783	0.038322734	0.551390345	0.185395123	0.821260311	0.129053586	0.709476305	1093	1	0.04755561	0.47698264	0.578658478	0.548385488	0.068713879	0.803370411	0.513694005	0.372882943	0.381442195	0.34490757	1093	1	olt	wopt
0.796133351	0.275745283	0.284854012	0.817700828	0.226851618	0.891567362	0.103399266	0.666451625	0.747295058	0.654048249	1094	2	0.794928847	0.226997814	0.016883804	0.334899893	0.635755216	0.933810625	0.285916444	0.798933026	0.69428246	0.345075926	1094	2	cmts	cache
0.074771004	0.582651507	0.308661958	0.002010185	0.455103289	0.861423457	0.13925459	0.655412326	0.232117261	0.993675246	1095	3	0.764202807	0.382198678	0.473705146	0.953701383	0.912488096	0.343550166	0.37913274	0.110686251	0.505042574	0.345407418	1095	3	cmts	dpi
0.213609522	0.669078641	0.247648329	0.725925583	0.619540972	0.042055	0.443718262	0.432674322	0.908283959	0.067957572	1096	1	0.768952372	0.425835261	0.231216708	0.176402208	0.880266122	0.294635461	0.856438962	0.494157835	0.455438701	0.345599107	1096	1	cmts	vopt
0.294505789	0.534380893	0.857232019	0.490191141	0.230371238	0.98083319	0.027641553	0.921083665	0.208248071	0.820539247	1097	2	0.737489455	0.54925866	0.564610501	0.315952246	0.432798465	0.816000612	0.925690556	0.059187507	0.38825734	0.345824494	1097	2	cmts	hhe
0.418947764	0.63368706	0.139051761	0.496024473	0.612834524	0.341721681	0.758174908	0.196620295	0.347427747	0.950030189	1098	3	0.54877795	0.596138444	0.55107223	0.169948627	0.619600188	0.919905048	0.841653713	0.092407427	0.839741813	0.345952676	1098	3	cmts	lb
0.454912351	0.406537958	0.309369496	0.301787391	0.414539737	0.395430592	0.478162277	0.871760294	0.195414085	0.755902362	1099	1	0.757213305	0.743288058	0.021236111	0.329290442	0.696415674	0.357224489	0.694243335	0.557441701	0.934760214	0.346000739	1099	1	cmts	prx
0.474961776	0.533492574	0.823432093	0.682081629	0.377664928	0.959155682	0.349276077	0.210272501	0.374837353	0.582268239	1100	2	0.209222717	0.381563714	0.984513664	0.249793765	0.927725658	0.261655639	0.278416983	0.746588537	0.920304824	0.346035396	1100	2	cmts	av
0.248784539	0.385265204	0.285048971	0.46944082	0.752453868	0.863504288	0.063459747	0.568663919	0.818512315	0.61425779	1101	3	0.37534825	0.044899779	0.556486645	0.341583417	0.619150201	0.686158498	0.018483763	0.791822561	0.287534858	0.346077119	1101	3	cmts	prx
0.282251741	0.512998896	0.344945308	0.490839963	0.507414125	0.957018276	0.394727843	0.738611664	0.686577205	0.165361868	1102	1	0.171933629	0.125358004	0.917445082	0.382081641	0.302767422	0.99920113	0.461426006	0.493350657	0.86074039	0.346720342	1102	1	cmts	wopt
0.608835461	0.509455228	0.307742584	0.450060924	0.223532451	0.992092408	0.180009755	0.516821057	0.575981525	0.424280522	1103	2	0.08227112	0.199046392	0.437230461	0.367779631	0.408153783	0.606041793	0.463365631	0.433013432	0.921095541	0.346798608	1103	2	bng	wopt
0.326061925	0.438109517	0.643873281	0.204147968	0.34090437	0.741678989	0.629602799	0.244700159	0.599374543	0.516926047	1104	3	0.405009118	0.454946896	0.462280778	0.277767555	0.332033101	0.381841305	0.902909759	0.196006428	0.485889142	0.347063673	1104	3	olt	cache
0.898568869	0.472702522	0.052839681	0.526410357	0.840387833	0.421937582	0.281914634	0.505339228	0.072998512	0.748392933	1105	1	0.371299306	0.996345239	0.062570201	0.312451653	0.843820567	0.505824526	0.214182064	0.421760526	0.59796118	0.34722397	1105	1	olt	dpi
0.590060684	0.459294493	0.593270745	0.624729338	0.793490972	0.545732667	0.238617426	0.353479226	0.913722329	0.106508845	1106	2	0.075893926	0.678069549	0.714832116	0.473983041	0.187319707	0.472050955	0.010732341	0.746036628	0.630058535	0.347232906	1106	2	olt	vopt
0.298241324	0.885297854	0.007712775	0.873029958	0.736737928	0.531681107	0.324875574	0.823474111	0.404159548	0.70709051	1107	3	0.391833157	0.976689502	0.132254749	0.178345943	0.293327372	0.853847335	0.014720756	0.734311899	0.829684991	0.347250297	1107	3	olt	hhe
0.730863109	0.325960127	0.895245102	0.09856362	0.881808808	0.90136797	0.159083633	0.955339916	0.298350529	0.109250292	1108	1	0.650957333	0.423967656	0.248612562	0.180952456	0.589747934	0.628741445	0.545981478	0.574966269	0.547977436	0.347340199	1108	1	olt	lb
0.667842626	0.043991597	0.265389402	0.61084763	0.950390997	0.480478022	0.129438592	0.844924472	0.668358281	0.368793309	1109	2	0.233531529	0.194607187	0.859051519	0.327037095	0.493307942	0.180925571	0.493540326	0.672882781	0.956856191	0.347341659	1109	2	olt	prx
0.31262284	0.809595302	0.327556305	0.320821064	0.327418288	0.802418406	0.148906795	0.263267877	0.436203473	0.773600407	1110	3	0.59119238	0.717683753	0.52450928	0.562443105	0.913412511	0.16525204	0.85026193	0.06683061	0.809121664	0.34736701	1110	3	olt	av
0.099071702	0.165448725	0.956744182	0.234265867	0.431305408	0.607400601	0.83549355	0.129747473	0.327716582	0.972053019	1111	1	0.805658816	0.406236164	0.15392281	0.173552556	0.558693856	0.578238255	0.659886617	0.185358852	0.791889545	0.347489172	1111	1	olt	prx
0.173183018	0.766155367	0.493444882	0.372210012	0.40834181	0.820594748	0.397979597	0.014245402	0.778088527	0.826213907	1112	2	0.51273301	0.318173499	0.218179748	0.749811775	0.539109648	0.971850485	0.454382119	0.042787826	0.476913931	0.347801277	1112	2	olt	wopt
0.308935067	0.349830032	0.178192423	0.662314044	0.060508888	0.350360479	0.918899009	0.086778662	0.953529643	0.269025218	1113	3	0.952981281	0.021922366	0.980075266	0.322513385	0.626392214	0.748710901	0.219769341	0.455273911	0.336851887	0.347933023	1113	3	cmts	cache
0.056473728	0.222938241	0.714960361	0.447996103	0.284312749	0.104239457	0.966020709	0.722007764	0.43849156	0.466357153	1114	1	0.127323886	0.614707263	0.404292725	0.216944893	0.877965963	0.151208389	0.20804533	0.683113635	0.309091451	0.348009001	1114	1	cmts	dpi
0.177867899	0.747698562	0.034510442	0.559877591	0.603427471	0.746729556	0.425185813	0.088553269	0.67355579	0.478508807	1115	2	0.307423748	0.676772477	0.043173345	0.480869421	0.427512238	0.718956693	0.500791293	0.600930048	0.460195254	0.348270552	1115	2	cmts	vopt
0.632293398	0.449183783	0.447006393	0.259601651	0.343953172	0.793301006	0.508719016	0.388604597	0.931192478	0.132895405	1116	3	0.438379857	0.228167015	0.459791764	0.429641485	0.787075654	0.663581034	0.522985824	0.213352291	0.64922927	0.348363044	1116	3	cmts	hhe
0.140129452	0.486795195	0.745588983	0.48583078	0.72583226	0.397848607	0.271152074	0.17584035	0.669345115	0.416062267	1117	1	0.697962431	0.174070847	0.019242147	0.392257472	0.500221515	0.4535946	0.547175325	0.969878478	0.765807714	0.348572598	1117	1	cmts	lb
0.121710699	0.686109039	0.570442219	0.039822953	0.95497835	0.241285592	0.252343316	0.670325275	0.988605949	0.437779829	1118	2	0.411721592	0.147805245	0.258749137	0.876799308	0.468172285	0.498743747	0.228897342	0.602059166	0.874582733	0.34873632	1118	2	cmts	prx
0.038672482	0.900262387	0.033814395	0.849252463	0.961522342	0.45363861	0.093713017	0.894630208	0.498562577	0.902718124	1119	3	0.483541305	0.439302795	0.530821382	0.078822759	0.23782612	0.530848539	0.465156117	0.420428784	0.913216996	0.349277835	1119	3	cmts	av
0.597100218	0.561708867	0.074996065	0.108812486	0.552823884	0.994428314	0.672221408	0.108753055	0.98254205	0.47814843	1120	1	0.5463802	0.306629279	0.35111536	0.602629563	0.608553518	0.882212028	0.712420195	0.237657517	0.781420166	0.349309964	1120	1	cmts	prx
0.230340941	0.149287785	0.782552788	0.033122424	0.710325059	0.413509161	0.599167993	0.190220441	0.662786869	0.664005103	1121	2	0.455486081	0.148463955	0.124302005	0.878974236	0.493493643	0.413505001	0.061737608	0.429571834	0.688640262	0.349311709	1121	2	cmts	wopt
0.423897447	0.313592661	0.514364292	0.238500221	0.783197563	0.776516845	0.270182579	0.815900992	0.195936168	0.888280302	1122	3	0.125866321	0.633418272	0.174339546	0.363757993	0.818063971	0.100869052	0.90486833	0.765862036	0.650719484	0.349380089	1122	3	bng	wopt
0.72439017	0.351129292	0.599541648	0.45405049	0.281522445	0.968831666	0.499919767	0.388414503	0.27912825	0.669498865	1123	1	0.056986865	0.82837827	0.473190287	0.756935965	0.403912048	0.905666366	0.102572789	0.551040478	0.967328214	0.349445019	1123	1	olt	cache
0.331632716	0.678997887	0.573487035	0.203466339	0.981579564	0.095200481	0.895910614	0.454230464	0.979498655	0.00422668	1124	2	0.451660671	0.648640913	0.056154105	0.706304862	0.33973898	0.498816108	0.117610781	0.442963971	0.34630982	0.349643554	1124	2	olt	dpi
0.70007187	0.237007679	0.912734641	0.072649256	0.536977959	0.795753257	0.32451189	0.695435327	0.331649356	0.789402598	1125	3	0.251195077	0.476119748	0.292562238	0.802104839	0.56030711	0.73713319	0.662138531	0.175429416	0.834813068	0.349853532	1125	3	olt	vopt
0.306743088	0.252508617	0.563174656	0.202580146	0.823040458	0.049809593	0.858201724	0.304022118	0.014093566	0.953884751	1126	1	0.856930536	0.179849939	0.245573072	0.475980265	0.808617677	0.021912035	0.401694703	0.741441525	0.168614994	0.350372019	1126	1	olt	hhe
0.855348038	0.555749513	0.012787784	0.713390922	0.646547314	0.730301442	0.619627363	0.225124603	0.764493202	0.20456392	1127	2	0.748658435	0.183722459	0.519541942	0.616520769	0.819209728	0.705965558	0.333030722	0.317145	0.189971622	0.350493335	1127	2	olt	lb
0.088076556	0.612943814	0.318430013	0.692847205	0.984836178	0.092888582	0.83391085	0.63029087	0.697659231	0.181584316	1128	3	0.904160807	0.272172634	0.408976992	0.605204523	0.375598513	0.759911124	0.029851012	0.596058207	0.266010024	0.350613453	1128	3	olt	prx
0.648583871	0.279974149	0.688331798	0.434703414	0.954172209	0.670602131	0.329214508	0.459598169	0.73647386	0.514068518	1129	1	0.049306799	0.676526654	0.279560933	0.615145019	0.703596481	0.608370262	0.542316381	0.36223049	0.596339228	0.35084189	1129	1	olt	av
0.983235222	0.270148337	0.368603569	0.623549284	0.992316744	0.413463405	0.119250918	0.881637495	0.588059272	0.036335179	1130	2	0.484254067	0.330551899	0.445367331	0.103556433	0.665832871	0.775026123	0.556053974	0.709082652	0.376700616	0.351020144	1130	2	olt	prx
0.551288056	0.187243023	0.32263514	0.563932699	0.498453387	0.373476048	0.189656523	0.108830498	0.577679157	0.924803455	1131	3	0.335493518	0.592670908	0.839235051	0.006937373	0.257832363	0.67415497	0.361371659	0.053159796	0.907218638	0.351827758	1131	3	olt	wopt
0.920938635	0.919329266	0.037668344	0.172794609	0.963268076	0.074562369	0.991902698	0.363428922	0.272150371	0.258880668	1132	1	0.324103699	0.211301952	0.42258899	0.588152846	0.558237417	0.425511934	0.889842343	0.124657563	0.989490846	0.352647135	1132	1	cmts	cache
0.655421238	0.265188092	0.892251263	0.05713817	0.799376209	0.629418402	0.205504094	0.167874858	0.481297531	0.307446105	1133	2	0.33758621	0.610052177	0.313270233	0.997474647	0.85823241	0.570584079	0.33831206	0.079909438	0.586885462	0.352708086	1133	2	cmts	dpi
0.743354616	0.608279651	0.765965503	0.286413958	0.620677266	0.499652931	0.675226771	0.108390113	0.83533311	0.020603194	1134	3	0.514990592	0.713757149	0.380660242	0.408438683	0.968324974	0.613939408	0.393042421	0.391250263	0.814009353	0.352827493	1134	3	cmts	vopt
0.324305144	0.327641524	0.863385988	0.02454193	0.614991001	0.530319089	0.119733958	0.99284354	0.597828182	0.528876331	1135	1	0.099718699	0.633180229	0.289325726	0.837115767	0.257868535	0.94048362	0.52698242	0.481017983	0.461595551	0.353193356	1135	1	cmts	hhe
0.532009337	0.703547353	0.007995536	0.60759778	0.450414661	0.519636497	0.744149488	0.113795331	0.808776556	0.591921512	1136	2	0.493214792	0.659528917	0.681296585	0.021896217	0.573972269	0.653044323	0.030923229	0.757654822	0.455078524	0.353581773	1136	2	cmts	lb
0.157937404	0.332245916	0.992374098	0.3468211	0.507415284	0.613923959	0.104415904	0.396246112	0.869449788	0.542561959	1137	3	0.569898518	0.063918269	0.980603503	0.039832682	0.909596754	0.725692629	0.301786304	0.584380358	0.465659757	0.353646535	1137	3	cmts	prx
0.076405612	0.735727993	0.095160304	0.893243664	0.952415904	0.056078137	0.535480111	0.349595	0.639046369	0.805019457	1138	1	0.328169619	0.959684037	0.036011311	0.381051219	0.270495797	0.455052027	0.679589867	0.312455592	0.788501447	0.353718843	1138	1	cmts	av
0.585962005	0.94107105	0.472365608	0.228723939	0.393475171	0.94238346	0.042974144	0.33709986	0.464491147	0.369647634	1139	2	0.184234796	0.262715923	0.364302863	0.461081133	0.803222559	0.29689075	0.931121091	0.647197843	0.740316684	0.354020172	1139	2	cmts	prx
0.066952391	0.666728194	0.594454048	0.452147028	0.945476185	0.486485549	0.579927276	0.624310022	0.121158001	0.929040181	1140	3	0.584428928	0.075361068	0.395395469	0.124519048	0.898256952	0.209958228	0.42955954	0.898285954	0.781466873	0.354270976	1140	3	cmts	wopt
0.241867231	0.663484042	0.122412286	0.406316963	0.345387649	0.757146658	0.765762106	0.06591223	0.324321662	0.732191566	1141	1	0.123426758	0.429508087	0.364545317	0.291844115	0.961857196	0.29044168	0.05343025	0.582849273	0.650341433	0.354753319	1141	1	bng	wopt
0.614682737	0.387267675	0.582549551	0.256566083	0.025869212	0.955876674	0.13499648	0.79795034	0.301341366	0.618335533	1142	2	0.731360382	0.045349145	0.262350316	0.583103064	0.474161313	0.541322164	0.170354483	0.384968175	0.703878411	0.354813264	1142	2	olt	cache
0.736856475	0.149016973	0.74668798	0.19778244	0.978542592	0.541281923	0.192957161	0.970339619	0.361781578	0.183819291	1143	3	0.487250243	0.757652618	0.256979545	0.431643548	0.101165269	0.918483354	0.757743826	0.018925734	0.895863681	0.355332557	1143	3	olt	dpi
0.102266594	0.479840826	0.075234581	0.527305062	0.509585081	0.375690731	0.71547439	0.763420802	0.698326993	0.690190267	1144	1	0.775635144	0.404191593	0.569075021	0.31745197	0.737807754	0.244951885	0.124639368	0.319940995	0.892185181	0.355858203	1144	1	olt	vopt
0.412858636	0.859037101	0.488455391	0.357329076	0.885633874	0.454118816	0.069915055	0.914369647	0.582515091	0.364674852	1145	2	0.323925713	0.981174051	0.535480005	0.20274165	0.306986616	0.862061268	0.176127121	0.63450421	0.972463326	0.355931245	1145	2	olt	hhe
0.790702979	0.127182201	0.704457032	0.470784878	0.23758289	0.762786914	0.938569965	0.138848177	0.926992145	0.087747086	1146	3	0.332689131	0.783079688	0.229025338	0.872659034	0.497394971	0.527462572	0.439923628	0.333539298	0.98522125	0.356097084	1146	3	olt	lb
0.20665124	0.867763406	0.210650081	0.428957204	0.507986159	0.967556716	0.450432463	0.26829264	0.550018426	0.39465603	1147	1	0.481248436	0.466728331	0.34190899	0.407279215	0.965291594	0.473512315	0.742580564	0.432927432	0.457623512	0.356101797	1147	1	olt	prx
0.583448874	0.519741592	0.062634227	0.48770506	0.438019477	0.751617807	0.778441926	0.403483424	0.579882485	0.401014386	1148	2	0.119102393	0.529953899	0.796876366	0.149628031	0.177035599	0.754847934	0.269319975	0.318239602	0.821139663	0.356704526	1148	2	olt	av
0.310761095	0.697552161	0.386074994	0.428646161	0.469476291	0.92155625	0.122083212	0.449342038	0.442377889	0.372820646	1149	3	0.635389402	0.357640557	0.927901017	0.416542518	0.621849406	0.115769717	0.22978602	0.483347781	0.96881924	0.356775667	1149	3	olt	prx
0.171405393	0.942149616	0.10334096	0.696457177	0.297276374	0.947205497	0.395150048	0.508366713	0.677051946	0.473560041	1150	1	0.49488396	0.573134089	0.23381529	0.236444408	0.507704296	0.939665611	0.314640329	0.276016694	0.507324836	0.357004358	1150	1	olt	wopt
0.439506714	0.274060111	0.244639422	0.500420331	0.35221681	0.604467236	0.459282533	0.633708842	0.364803748	0.31831906	1151	2	0.858182851	0.385677612	0.192589865	0.716211004	0.187128249	0.968320416	0.017546574	0.779004503	0.481934826	0.357072019	1151	2	cmts	cache
0.579054236	0.577040207	0.420136426	0.609237462	0.825800061	0.682940053	0.826153877	0.222897623	0.290830292	0.506875776	1152	3	0.41593994	0.212430271	0.81441349	0.138486725	0.996393773	0.1839743	0.617080776	0.403945853	0.772764024	0.357198899	1152	3	cmts	dpi
0.085202065	0.91535842	0.658423042	0.054496466	0.571085324	0.568964607	0.009991268	0.937760365	0.885519029	0.206829694	1153	1	0.228957631	0.868991841	0.083057359	0.629117328	0.91104005	0.428160351	0.105889699	0.473150316	0.335724459	0.35758521	1153	1	cmts	vopt
0.921826366	0.010646683	0.520312855	0.65759152	0.566764034	0.063763385	0.787037546	0.112834089	0.233150682	0.375279359	1154	2	0.2082964	0.679605778	0.116416063	0.927520979	0.506753137	0.490346984	0.696952786	0.043441023	0.789920986	0.357774683	1154	2	cmts	hhe
0.026834821	0.819483007	0.453672118	0.343581288	0.019941472	0.5968684	0.47249849	0.447300116	0.79283645	0.772243295	1155	3	0.6436932	0.974751039	0.436001523	0.319595652	0.977529428	0.543413437	0.154181304	0.429671381	0.470602481	0.35780565	1155	3	cmts	lb
0.162145597	0.695840222	0.126781566	0.84727082	0.370974739	0.568952867	0.118016122	0.796098764	0.532500711	0.733440953	1156	1	0.14923222	0.794960515	0.130054248	0.855730712	0.393481667	0.949163393	0.618912729	0.086514259	0.75471674	0.357822626	1156	1	cmts	prx
0.320673918	0.573581781	0.151068844	0.825182934	0.516324106	0.394592151	0.386751888	0.406085263	0.810927911	0.749245239	1157	2	0.799626823	0.343095371	0.378237411	0.184301822	0.704452485	0.310595043	0.605885122	0.097270743	0.189052057	0.358170094	1157	2	cmts	av
0.365923361	0.661836974	0.049212852	0.386110378	0.858889093	0.050981503	0.450330707	0.908868731	0.818179625	0.453685045	1158	3	0.521078878	0.455436839	0.170372024	0.272115845	0.398338175	0.701828825	0.591863011	0.510151929	0.408167072	0.358433386	1158	3	cmts	prx
0.473888942	0.156666431	0.515912409	0.305057824	0.336607202	0.211452015	0.347945657	0.813178223	0.48525282	0.519141072	1159	1	0.60684194	0.6024661	0.091036483	0.917444994	0.181053749	0.976314981	0.29425481	0.389925334	0.035101841	0.358451906	1159	1	cmts	wopt
0.543034423	0.328325209	0.687234334	0.056410334	0.97574984	0.04333806	0.645298941	0.318463161	0.810003813	0.330407518	1160	2	0.35943538	0.486000636	0.741471699	0.106070813	0.894543687	0.221576969	0.228481592	0.882782421	0.514262781	0.358674701	1160	2	bng	wopt
0.174373146	0.472712874	0.86941694	0.560374072	0.642147167	0.244039861	0.046073031	0.451416651	0.27496616	0.772318269	1161	3	0.725532509	0.162494864	0.403813677	0.517733496	0.757775647	0.680879027	0.572095547	0.064251267	0.892478336	0.358714849	1161	3	olt	cache
0.372372467	0.76148476	0.223791615	0.406103381	0.468855833	0.819380666	0.692492384	0.320569317	0.523778945	0.588915518	1162	1	0.409743881	0.137359064	0.750290527	0.258895367	0.940776151	0.123942529	0.420593774	0.438851928	0.939055334	0.358965214	1162	1	olt	dpi
0.052271875	0.600476683	0.217017055	0.435110827	0.72579415	0.637510359	0.285498322	0.894056495	0.526231994	0.783723923	1163	2	0.691857943	0.733056249	0.391909196	0.508660449	0.905047585	0.716506036	0.173593623	0.341331528	0.711898151	0.359081427	1163	2	olt	vopt
0.267684716	0.29288322	0.470032658	0.003814731	0.780743288	0.597058653	0.832903281	0.621649233	0.11843905	0.994763397	1164	3	0.348276105	0.899450733	0.321219167	0.076765864	0.450488036	0.614369257	0.320135749	0.597975432	0.683137786	0.359281351	1164	3	olt	hhe
0.745692712	0.155496855	0.40036302	0.555900914	0.159108289	0.987905021	0.043268809	0.466818877	0.678826465	0.289037833	1165	1	0.490139517	0.19221346	0.384117225	0.504364103	0.544966113	0.150095015	0.061116597	0.628968061	0.183712881	0.359533893	1165	1	olt	lb
0.203294557	0.228155089	0.519642112	0.718146403	0.469703926	0.147901167	0.835501141	0.261076296	0.890650269	0.172463155	1166	2	0.499281996	0.705001284	0.546238746	0.813027011	0.42071274	0.117411892	0.731545709	0.222805576	0.99687795	0.359643764	1166	2	olt	prx
0.435610373	0.628623408	0.586547902	0.413425634	0.35317258	0.99597829	0.560181746	0.171890742	0.932008422	0.165183053	1167	3	0.332738426	0.895870756	0.296858479	0.217713631	0.462034464	0.232768487	0.170744382	0.32224277	0.599071642	0.360354825	1167	3	olt	av
0.590784349	0.528188173	0.324384627	0.380217605	0.899666322	0.220535873	0.393919668	0.266063026	0.681311653	0.511675431	1168	1	0.562834954	0.245018782	0.852179384	0.491243994	0.834920343	0.395240574	0.167438254	0.159262918	0.581655258	0.360921197	1168	1	olt	prx
0.383711726	0.06796173	0.51227471	0.531325354	0.831719376	0.751418024	0.41578031	0.331322454	0.025617344	0.877902756	1169	2	0.929221291	0.01967922	0.384237883	0.404814959	0.401252976	0.646176108	0.87599761	0.00775688	0.79171697	0.3621006	1169	2	olt	wopt
0.302667286	0.820550667	0.02316065	0.166941326	0.70738326	0.337535371	0.975731038	0.271304741	0.242564662	0.536361058	1170	3	0.842891029	0.007567512	0.809131602	0.358384458	0.660096785	0.690787172	0.678855209	0.270386225	0.620428741	0.36225661	1170	3	cmts	cache
0.694737307	0.013938731	0.391634363	0.640044092	0.683483185	0.285797076	0.954856177	0.521799969	0.074577521	0.708994551	1171	1	0.130067162	0.726762976	0.790935768	0.131829406	0.033197966	0.992590703	0.380278696	0.418560058	0.475006089	0.362574922	1171	1	cmts	dpi
0.246684862	0.86045218	0.610602945	0.399876872	0.83701462	0.407416863	0.14563688	0.313454655	0.602578458	0.537383281	1172	2	0.182875177	0.836550341	0.056126476	0.861442633	0.751179877	0.09815821	0.835896844	0.204767324	0.676918862	0.362705652	1172	2	cmts	vopt
0.107050113	0.999728254	0.5045566	0.182718873	0.488760711	0.487890956	0.002931919	0.724352324	0.912977121	0.185692877	1173	3	0.143409247	0.732677586	0.083900428	0.754860085	0.612105953	0.299478973	0.833412946	0.336074003	0.833138712	0.363070835	1173	3	cmts	hhe
0.865506434	0.415253548	0.375406468	0.20247178	0.544818008	0.524225343	0.609736795	0.102021088	0.23407087	0.601024513	1174	1	0.46470967	0.632643897	0.382720974	0.101271842	0.719308853	0.243101238	0.492767224	0.30928829	0.500115632	0.363604838	1174	1	cmts	lb
0.350144857	0.692051881	0.044679519	0.955573784	0.099549104	0.689448903	0.683651362	0.166753253	0.679539841	0.48473063	1175	2	0.569815491	0.203749264	0.627495193	0.316081911	0.441463877	0.958753719	0.390408775	0.3163389	0.490263189	0.363824714	1175	2	cmts	prx
0.554917288	0.498289591	0.015334576	0.856218285	0.255525091	0.73567475	0.353191962	0.416702903	0.999320352	0.57652142	1176	3	0.631865171	0.04650097	0.871363999	0.813351388	0.645793042	0.299443221	0.577940087	0.041535381	0.747678447	0.36393532	1176	3	cmts	av
0.196703375	0.963510563	0.57162405	0.007099504	0.828848032	0.327230863	0.885765679	0.167241195	0.115218709	0.918116307	1177	1	0.631088636	0.439680141	0.492032377	0.523561112	0.702168046	0.493625584	0.36083035	0.53183461	0.881865069	0.363960863	1177	1	cmts	prx
0.970068273	0.217528536	0.045549681	0.540797061	0.511026968	0.718065764	0.731055281	0.64242093	0.314362153	0.494334557	1178	2	0.204624556	0.433543854	0.533677426	0.330579827	0.605134014	0.914199896	0.270544375	0.06876269	0.342720992	0.363999065	1178	2	cmts	wopt
0.654981233	0.62959202	0.159891588	0.507613412	0.382638562	0.494130321	0.36626436	0.158682578	0.746708305	0.205544862	1179	3	0.319621009	0.911444135	0.244900619	0.529108634	0.556191467	0.999397179	0.168415875	0.730744884	0.358377984	0.364082728	1179	3	bng	wopt
0.467788659	0.936946766	0.731991012	0.000562194	0.751884031	0.378097092	0.370284037	0.639012773	0.021262466	0.425609694	1180	1	0.597348079	0.60223753	0.179011579	0.438061332	0.33896645	0.687696616	0.196595378	0.861682083	0.709835803	0.364112194	1180	1	olt	cache
0.947209804	0.321585701	0.710003672	0.263184593	0.128582243	0.966319646	0.346261806	0.598053332	0.257677862	0.584390687	1181	2	0.94490335	0.659408282	0.115442959	0.19556622	0.694574112	0.476221441	0.555841134	0.512478336	0.064806401	0.364205542	1181	2	olt	dpi
0.07397137	0.631510222	0.058285193	0.411592277	0.401087634	0.866972773	0.407854776	0.594984646	0.583347428	0.609283418	1182	3	0.424372497	0.362221048	0.013148522	0.643762533	0.479770842	0.917520779	0.318125568	0.196426621	0.968254904	0.364510236	1182	3	olt	vopt
0.602546075	0.321238254	0.824927432	0.099976846	0.61670336	0.058251625	0.355640742	0.687920529	0.981748788	0.155830634	1183	1	0.412858636	0.859037101	0.488455391	0.357329076	0.885633874	0.454118816	0.069915055	0.914369647	0.582515091	0.364674852	1183	1	olt	hhe
0.94647173	0.007963055	0.18479363	0.59765963	0.61171316	0.738078785	0.442577183	0.262465516	0.741417951	0.709710399	1184	2	0.126136946	0.472548963	0.565113596	0.048981666	0.432343574	0.417937999	0.577023289	0.740096562	0.699782657	0.364737752	1184	2	olt	lb
0.53477649	0.439006387	0.620454463	0.233720912	0.996964477	0.532016923	0.578535332	0.718064277	0.426023283	0.614593669	1185	3	0.5212694	0.70072437	0.457714201	0.212439259	0.662421393	0.519712369	0.915396564	0.189734907	0.817728218	0.36474526	1185	3	olt	prx
0.148790802	0.503569686	0.618050774	0.274405602	0.798468816	0.379339389	0.225024997	0.671527201	0.793536525	0.312912091	1186	1	0.357238668	0.594488997	0.856080834	0.153563746	0.478443503	0.789644392	0.382373921	0.744850725	0.943577972	0.364964451	1186	1	olt	av
0.213987274	0.515793369	0.649301464	0.099782438	0.111428004	0.817550533	0.166573184	0.274270203	0.220935469	0.938679098	1187	2	0.401098734	0.244539633	0.121514147	0.480515018	0.605917308	0.724731715	0.121798331	0.647614732	0.519938976	0.364981634	1187	2	olt	prx
0.96670829	0.015060413	0.015801764	0.603775671	0.480052386	0.993424393	0.033594194	0.850563263	0.153720553	0.385790949	1188	3	0.680749879	0.363666266	0.539136187	0.110351286	0.973624468	0.043275906	0.661698166	0.883614223	0.349043773	0.365122448	1188	3	olt	wopt
0.893151294	0.031426995	0.379494091	0.442863426	0.905830964	0.842925873	0.509511485	0.314703009	0.408103141	0.518274095	1189	1	0.713291299	0.238065049	0.497017456	0.317603659	0.894766999	0.031535816	0.763228892	0.051138016	0.755630921	0.365281633	1189	1	cmts	cache
0.051304416	0.967218168	0.202694113	0.422233513	0.200686131	0.957878007	0.178811293	0.70414206	0.554577802	0.77594264	1190	2	0.449587611	0.730149523	0.114212241	0.068629575	0.722361983	0.876098245	0.807303297	0.315665978	0.476738764	0.36539799	1190	2	cmts	dpi
0.042732661	0.628298221	0.48539447	0.963499031	0.352178603	0.710838999	0.102082134	0.681387829	0.267282924	0.882567933	1191	3	0.297408391	0.467841149	0.229325092	0.104692805	0.924582981	0.591631516	0.449515348	0.535924448	0.63010728	0.366838762	1191	3	cmts	vopt
0.017388942	0.513531577	0.273587765	0.941385655	0.328685542	0.984897723	0.285261023	0.625799133	0.64535184	0.602890365	1192	1	0.748153219	0.609138915	0.244627715	0.308010627	0.964969154	0.259908586	0.794441771	0.205414741	0.369193568	0.366844952	1192	1	cmts	hhe
0.140645101	0.636889606	0.402270305	0.934983066	0.085399073	0.646028709	0.304061675	0.591840584	0.763779152	0.679617119	1193	2	0.413583835	0.989953168	0.000245186	0.684950661	0.911157929	0.401708977	0.518410167	0.406856699	0.514198394	0.367020353	1193	2	cmts	lb
0.516892637	0.514529026	0.620625625	0.37862138	0.416143709	0.843218713	0.58478737	0.04807035	0.324376503	0.912206615	1194	3	0.323135075	0.487029758	0.177353672	0.293856802	0.70674941	0.468518676	0.485120306	0.833993211	0.201964395	0.367211606	1194	3	cmts	prx
0.015231523	0.764599656	0.38797647	0.453819685	0.819792187	0.226479708	0.546463258	0.959987585	0.824336093	0.259589438	1195	1	0.078693594	0.34597654	0.475168197	0.313638537	0.840213468	0.477172618	0.018400591	0.607593654	0.854297871	0.367437214	1195	1	cmts	av
0.293759441	0.722082716	0.040598731	0.925831764	0.680491604	0.299802594	0.038732463	0.847211529	0.220974996	0.783847293	1196	2	0.112651564	0.579203364	0.482400957	0.163848057	0.995137006	0.215733046	0.605889433	0.205267921	0.784347355	0.367504899	1196	2	cmts	prx
0.881219772	0.489552034	0.469985021	0.40612615	0.90425263	0.462016307	0.764827429	0.107572286	0.84530598	0.198066309	1197	3	0.889381333	0.052928904	0.448834398	0.995239141	0.087592942	0.534494049	0.063825633	0.791824509	0.197776994	0.368041773	1197	3	cmts	wopt
0.295657201	0.294867562	0.082393931	0.891865014	0.507128598	0.787997115	0.724734883	0.117988427	0.699041245	0.622537375	1198	1	0.991684957	0.031330127	0.959904559	0.228955401	0.208301047	0.769716015	0.779273375	0.37124095	0.050648194	0.368306927	1198	1	bng	wopt
0.911190441	0.33451759	0.299850391	0.084913755	0.811699756	0.097973125	0.913111756	0.52319626	0.382689683	0.202865768	1199	2	0.982574318	0.394438094	0.014451425	0.991591136	0.119411539	0.772082025	0.097891038	0.488174859	0.233987777	0.368450046	1199	2	olt	cache
0.397449219	0.466875807	0.92634401	0.636842163	0.031379094	0.891777062	0.049057702	0.750377464	0.67442384	0.38015111	1200	3	0.550273408	0.221461809	0.585729344	0.406218592	0.514757173	0.477582709	0.752185317	0.305639508	0.87805992	0.368531585	1200	3	olt	dpi
0.325882098	0.08850094	0.452070849	0.424779191	0.48020658	0.121588559	0.746286183	0.544243502	0.709653461	0.716406037	1201	1	0.488314353	0.744800239	0.250602938	0.331939269	0.713312346	0.677330407	0.134556009	0.537778432	0.908862508	0.368542096	1201	1	olt	vopt
0.338483038	0.507020418	0.414851958	0.272575615	0.343633313	0.759866725	0.694334842	0.433360758	0.34521595	0.285424477	1202	2	0.701883975	0.650823724	0.316830304	0.5373565	0.76975854	0.778841797	0.026577617	0.276264301	0.756883244	0.368743029	1202	2	olt	hhe
0.438376077	0.47263889	0.314261897	0.098662194	0.622981281	0.646376954	0.132734355	0.676826735	0.09144467	0.967897229	1203	3	0.667842626	0.043991597	0.265389402	0.61084763	0.950390997	0.480478022	0.129438592	0.844924472	0.668358281	0.368793309	1203	3	olt	lb
0.130582293	0.917063182	0.01671298	0.529393731	0.85531925	0.558189644	0.166756412	0.954820478	0.707127838	0.057995087	1204	1	0.837508445	0.039389638	0.823649814	0.310954577	0.206903679	0.286547576	0.032176233	0.552282502	0.589041224	0.368834742	1204	1	olt	prx
0.200870915	0.951921068	0.445086144	0.168005795	0.987935762	0.41465852	0.788773135	0.634580948	0.220589987	0.700530288	1205	2	0.127430329	0.882991224	0.557081989	0.161910231	0.825958621	0.431240944	0.691913842	0.001044387	0.911023172	0.369031816	1205	2	olt	av
0.326176591	0.585793707	0.3091722	0.675729901	0.359989919	0.772953691	0.259499276	0.425745814	0.727357353	0.98300957	1206	3	0.288366596	0.189620013	0.878838934	0.041401194	0.884068856	0.081233411	0.681176149	0.690533469	0.526935852	0.369416253	1206	3	olt	prx
0.111059521	0.29754075	0.806540548	0.35427872	0.613674018	0.732075763	0.888424447	0.241167654	0.641070005	0.332568693	1207	1	0.585962005	0.94107105	0.472365608	0.228723939	0.393475171	0.94238346	0.042974144	0.33709986	0.464491147	0.369647634	1207	1	olt	wopt
0.152566641	0.492687061	0.297351023	0.507141716	0.514144429	0.060474367	0.887904293	0.305780703	0.648834334	0.462509334	1208	2	0.467472975	0.037884909	0.940526355	0.232801512	0.917939705	0.102935638	0.328861032	0.83701648	0.589005053	0.370176638	1208	2	cmts	cache
0.144805048	0.819076488	0.394121103	0.135865642	0.559086515	0.332052266	0.544409877	0.331705364	0.89358044	0.217200902	1209	3	0.131443458	0.41268553	0.914522687	0.315022777	0.001374554	0.911023822	0.090595602	0.481913066	0.920520741	0.370393698	1209	3	cmts	dpi
0.131443458	0.41268553	0.914522687	0.315022777	0.001374554	0.911023822	0.090595602	0.481913066	0.920520741	0.370393698	1210	1	0.16721036	0.039249568	0.627431346	0.359670075	0.944279783	0.24663132	0.802750883	0.737704627	0.424197805	0.370472709	1210	1	cmts	vopt
0.324537498	0.033433729	0.851437037	0.129285668	0.727602055	0.254951851	0.351891066	0.773954336	0.557157278	0.68348155	1211	2	0.669554264	0.715362502	0.082469055	0.177215287	0.637573854	0.768283821	0.453259713	0.382100456	0.405004575	0.370662623	1211	2	cmts	hhe
0.340926346	0.688175278	0.105929458	0.446183189	0.501367549	0.660882038	0.30331967	0.662884937	0.814806345	0.373211887	1212	3	0.905207154	0.28745664	0.149061613	0.20913058	0.797088709	0.420041298	0.316337594	0.221434892	0.989770816	0.370852532	1212	3	cmts	lb
0.903101569	0.218102951	0.392759018	0.360847862	0.288531639	0.950820839	0.702727824	0.536388712	0.515006468	0.299768377	1213	1	0.677327914	0.454694892	0.163900938	0.461574413	0.326374741	0.55854639	0.477529048	0.187076631	0.318641378	0.371164816	1213	1	cmts	prx
0.463097481	0.08509133	0.294198329	0.876622746	0.322959382	0.242203165	0.192696435	0.601297221	0.440832549	0.772501448	1214	2	0.693032912	0.493230963	0.028631583	0.522151477	0.595759824	0.053754732	0.440122884	0.592540319	0.717853371	0.37119245	1214	2	cmts	av
0.441675567	0.11637333	0.382947261	0.498092872	0.493557533	0.639843878	0.122815244	0.949113548	0.683146254	0.405219531	1215	3	0.020949475	0.798125718	0.017544999	0.678969047	0.733112166	0.52761917	0.671383635	0.528395629	0.545418011	0.371222306	1215	3	cmts	prx
0.281557112	0.42848268	0.100333086	0.560157897	0.44515719	0.841963037	0.599292555	0.035563596	0.947884741	0.898632632	1216	1	0.711995094	0.262515558	0.405689541	0.011026042	0.977607518	0.049415221	0.80457196	0.814715321	0.493359295	0.371279911	1216	1	cmts	wopt
0.731677506	0.637432504	0.2125246	0.013550368	0.540813714	0.602447402	0.444675334	0.780453181	0.353934493	0.312364958	1217	2	0.229295765	0.773769772	0.809075077	0.071380011	0.859274809	0.364768261	0.605663096	0.030006606	0.641403911	0.372142889	1217	2	bng	wopt
0.073772705	0.832607053	0.353232298	0.316519483	0.936703823	0.022199941	0.080688494	0.761752348	0.053565231	0.781034289	1218	3	0.21015284	0.129719155	0.458330938	0.620331887	0.413290089	0.586123009	0.247006733	0.095661422	0.99408528	0.372405695	1218	3	olt	cache
0.154843724	0.436487696	0.548944606	0.886829897	0.397895757	0.226496091	0.789578211	0.061734239	0.251760947	0.460569066	1219	1	0.310761095	0.697552161	0.386074994	0.428646161	0.469476291	0.92155625	0.122083212	0.449342038	0.442377889	0.372820646	1219	1	olt	dpi
0.212420241	0.902035488	0.696571442	0.071509689	0.821695092	0.178268983	0.670650462	0.075170844	0.875558012	0.294723016	1220	2	0.963015638	0.403445921	0.55061213	0.015638284	0.457791345	0.694697037	0.175047892	0.813504369	0.020846501	0.372878324	1220	2	olt	vopt
0.980308018	0.00390029	0.951133611	0.234535399	0.60736235	0.749435477	0.000516889	0.618848103	0.740858261	0.250651068	1221	3	0.380975889	0.306241172	0.31366771	0.624671253	0.707992043	0.40747952	0.607305853	0.149952574	0.651920299	0.372941976	1221	3	olt	hhe
0.414549982	0.802524967	0.233363976	0.519674402	0.971255474	0.008998903	0.53666924	0.505917995	0.726131234	0.746143071	1222	1	0.587763619	0.796319727	0.869913901	0.14228023	0.838331453	0.648100235	0.316130999	0.266164738	0.335074575	0.373138496	1222	1	olt	lb
0.233531529	0.194607187	0.859051519	0.327037095	0.493307942	0.180925571	0.493540326	0.672882781	0.956856191	0.347341659	1223	2	0.235983811	0.969435936	0.575448493	0.001208522	0.354424898	0.92667187	0.810280725	0.194216245	0.894527643	0.37318756	1223	2	olt	prx
0.018179397	0.365071663	0.737801753	0.407245466	0.442225443	0.953316779	0.405147267	0.416297697	0.33530721	0.830242413	1224	3	0.340926346	0.688175278	0.105929458	0.446183189	0.501367549	0.660882038	0.30331967	0.662884937	0.814806345	0.373211887	1224	3	olt	av
0.632936429	0.841059962	0.110719553	0.26045695	0.849455354	0.644061791	0.823271124	0.39592805	0.138987954	0.493825368	1225	1	0.075902562	0.585051123	0.748327093	0.008166331	0.018598976	0.564565661	0.418407334	0.817253456	0.538382759	0.373967301	1225	1	olt	prx
0.523134441	0.92486802	0.180691771	0.470442959	0.396056513	0.564134027	0.047274237	0.466961372	0.147772586	0.535423924	1226	2	0.674960715	0.609286077	0.050379172	0.647317273	0.273701556	0.734253896	0.873758845	0.084146524	0.366561774	0.374002038	1226	2	olt	wopt
0.894641564	0.142011936	0.409272473	0.737986478	0.484942788	0.81473587	0.224048808	0.815599132	0.768038788	0.288955324	1227	3	0.095857909	0.435812475	0.639529631	0.175088964	0.795602586	0.42931175	0.422422093	0.903086791	0.280545165	0.374222275	1227	3	cmts	cache
0.172209235	0.03825896	0.704304322	0.706943006	0.186143859	0.420067647	0.646697994	0.523183862	0.858474626	0.886314225	1228	1	0.670395656	0.077801244	0.647019822	0.556920734	0.050595631	0.967387896	0.453743661	0.500523697	0.348977939	0.37442469	1228	1	cmts	dpi
0.98786055	0.347463819	0.094051182	0.064737161	0.68135588	0.368510408	0.112610225	0.606802668	0.327319575	0.404848088	1229	2	0.357222909	0.701522156	0.169763942	0.323589188	0.898845845	0.171051917	0.463978508	0.986896528	0.34832417	0.374610577	1229	2	cmts	vopt
0.765766347	0.098154203	0.405745903	0.35837018	0.874537735	0.688276956	0.235462016	0.188991748	0.634387801	0.53563483	1230	3	0.296118406	0.777859028	0.308764591	0.727641252	0.826637171	0.36663218	0.698284036	0.061006625	0.937601802	0.374705415	1230	3	cmts	hhe
0.299111323	0.275644794	0.954319969	0.190035423	0.679269081	0.485945447	0.159470994	0.804134188	0.492029362	0.406506903	1231	1	0.915683427	0.408764251	0.326668984	0.226717076	0.820938526	0.388389004	0.209086827	0.238942224	0.72636342	0.374805506	1231	1	cmts	lb
0.197635229	0.454050166	0.323220692	0.580497321	0.814459025	0.134707089	0.249755289	0.76297908	0.097334273	0.41894237	1232	2	0.921826366	0.010646683	0.520312855	0.65759152	0.566764034	0.063763385	0.787037546	0.112834089	0.233150682	0.375279359	1232	2	cmts	prx
0.680038745	0.79481346	0.004818454	0.405285554	0.839583124	0.810035725	0.347898196	0.21755394	0.441257559	0.200045442	1233	3	0.727100227	0.04773312	0.486564728	0.507611946	0.478621287	0.672742741	0.089798567	0.877532757	0.4866517	0.375327569	1233	3	cmts	av
0.712270155	0.124818582	0.210087493	0.690395516	0.860812815	0.839721565	0.244586752	0.582348055	0.357937155	0.440614855	1234	1	0.924981241	0.318919469	0.746981619	0.226627064	0.896295764	0.630817909	0.623334741	0.402706006	0.767285949	0.375367499	1234	1	cmts	prx
0.152094586	0.486571586	0.399768674	0.929678091	0.163348461	0.919134988	0.500816622	0.66826243	0.723850648	0.204425103	1235	2	0.556471375	0.052863354	0.885958329	0.833461769	0.276160686	0.87806141	0.163420211	0.491022673	0.586473682	0.375380679	1235	2	cmts	wopt
0.735457055	0.490549122	0.162468864	0.399954437	0.833893104	0.354911489	0.267638908	0.307833379	0.524488459	0.826201385	1236	3	0.527376048	0.187037732	0.542605799	0.23397023	0.876784401	0.305795884	0.125384083	0.735308772	0.719570421	0.375417603	1236	3	bng	wopt
0.114085493	0.686390431	0.054317177	0.292846624	0.700089495	0.022956938	0.561519191	0.455914687	0.904772673	0.449803195	1237	1	0.40537064	0.268922062	0.232447721	0.900314234	0.415683023	0.214286751	0.408418635	0.537729824	0.402754444	0.375474889	1237	1	olt	cache
0.260246455	0.603193481	0.68744052	0.105429396	0.930562324	0.435295288	0.188371159	0.942508435	0.247193697	0.248669226	1238	2	0.863458966	0.000700083	0.493986825	0.498473068	0.41529183	0.831855239	0.143802672	0.144602766	0.913636312	0.375744309	1238	2	olt	dpi
0.236593329	0.666849353	0.359854809	0.635370611	0.881921502	0.428286856	0.482529728	0.094394328	0.642548993	0.147799257	1239	3	0.047587486	0.585994974	0.683463318	0.391797261	0.189802081	0.571037087	0.448902244	0.048453871	0.831920984	0.375871061	1239	3	olt	vopt
0.043428111	0.609192087	0.739254472	0.601941738	0.355607428	0.829070021	0.13886638	0.217880389	0.51058734	0.802584052	1240	1	0.005395938	0.640042223	0.286483587	0.46046647	0.523012082	0.506154701	0.294754732	0.963693448	0.245836816	0.376074531	1240	1	olt	hhe
0.681328949	0.234992493	0.562435961	0.637431364	0.337745359	0.88766238	0.067501775	0.691911667	0.431689147	0.310372185	1241	2	0.33892657	0.024000609	0.705092923	0.272607262	0.278108274	0.836391191	0.934599616	0.3840237	0.424736774	0.376428394	1241	2	olt	lb
0.128793632	0.943714482	0.166813733	0.912089468	0.45158487	0.665221626	0.621857686	0.022676086	0.817710846	0.48534158	1242	3	0.121651568	0.624310922	0.502628327	0.983398528	0.093802235	0.998008878	0.44136507	0.735550017	0.802061397	0.376488784	1242	3	olt	prx
0.805143306	0.551294389	0.261804029	0.371604582	0.323716952	0.748033971	0.115353871	0.504385268	0.685587316	0.775076398	1243	1	0.193172054	0.52531484	0.123901773	0.990314739	0.46759395	0.306032817	0.168352593	0.234364016	0.885666298	0.376606641	1243	1	olt	av
0.095109697	0.130988803	0.666168762	0.260760637	0.993776783	0.275621974	0.708920163	0.161341438	0.582412669	0.8162425	1244	2	0.317167774	0.623900368	0.678363157	0.294288821	0.387866315	0.939280576	0.066959652	0.823740433	0.800460597	0.376641598	1244	2	olt	prx
0.784516265	0.12362766	0.699312017	0.151515381	0.208802272	0.882256652	0.295903241	0.410239933	0.913819269	0.38546402	1245	3	0.273758831	0.332008327	0.926760533	0.194721718	0.896835199	0.093875551	0.89101025	0.057600746	0.479343665	0.376979147	1245	3	olt	wopt
0.131372596	0.431759297	0.491303407	0.154335924	0.460370285	0.499301869	0.984713936	0.453633229	0.469429476	0.620654886	1246	1	0.585493232	0.573871896	0.050425036	0.783846919	0.511962425	0.279687825	0.874779306	0.159641253	0.786828308	0.377708619	1246	1	cmts	cache
0.554338266	0.165366428	0.079982365	0.753965111	0.016726633	0.525007674	0.914203031	0.338493914	0.005227849	0.715594437	1247	2	0.270841828	0.80223872	0.217814614	0.297999822	0.105246015	0.865458969	0.133927107	0.610141016	0.157171913	0.378185031	1247	2	cmts	dpi
0.334982697	0.083734434	0.641804127	0.288491877	0.894611077	0.715841732	0.409919545	0.464773317	0.289630917	0.787121662	1248	3	0.437062955	0.170561709	0.911842818	0.293053494	0.976935208	0.816602971	0.501871471	0.361211727	0.500650811	0.379351299	1248	3	cmts	vopt
0.439571153	0.324254478	0.69593957	0.092417867	0.187647438	0.762290859	0.463218929	0.356546094	0.313891694	0.387413441	1249	1	0.226580768	0.396158822	0.370109893	0.387223708	0.223933327	0.38554542	0.554201596	0.630906473	0.318248414	0.379801418	1249	1	cmts	hhe
0.331143576	0.566273709	0.252687976	0.42042676	0.76140687	0.661414438	0.42832557	0.865600167	0.106988944	0.452554506	1250	2	0.397449219	0.466875807	0.92634401	0.636842163	0.031379094	0.891777062	0.049057702	0.750377464	0.67442384	0.38015111	1250	2	cmts	lb
0.952920561	0.038498142	0.953546102	0.093069185	0.751168556	0.187198276	0.967010137	0.191368552	0.368128688	0.616826087	1251	3	0.316408307	0.470987624	0.799317952	0.107087173	0.790545998	0.514033503	0.27568353	0.322557719	0.961614177	0.38043453	1251	3	cmts	prx
0.521411492	0.692674615	0.034686363	0.393090974	0.510504628	0.062562277	0.389768185	0.550479552	0.701425471	0.299038299	1252	1	0.067765152	0.096028941	0.595075052	0.464300675	0.759575739	0.625920629	0.059204485	0.79593819	0.607929641	0.380759437	1252	1	cmts	av
0.556098823	0.189348145	0.894882295	0.489839168	0.743180659	0.602646652	0.442689636	0.413567158	0.902054608	0.822485259	1253	2	0.777761699	0.653553347	0.037659374	0.305718196	0.730540094	0.644551908	0.61513187	0.212856707	0.353026077	0.380864393	1253	2	cmts	prx
0.882549918	0.526382643	0.571229397	0.148935771	0.339893565	0.967216119	0.695768245	0.22102041	0.985942165	0.303133059	1254	3	0.293100323	0.734902349	0.229633331	0.796603254	0.315162391	0.22711035	0.547528951	0.180042736	0.887823038	0.380900065	1254	3	cmts	wopt
0.255144103	0.288392188	0.464938695	0.527515264	0.508766962	0.50904106	0.22167674	0.611772982	0.361028152	0.742408079	1255	1	0.414767956	0.038755199	0.495714351	0.544677328	0.838941957	0.481426324	0.060631055	0.864568778	0.56996055	0.381696471	1255	1	bng	wopt
0.39732635	0.202648086	0.5187189	0.318151605	0.387092523	0.078376454	0.407141401	0.491053543	0.909986092	0.57763538	1256	2	0.098024096	0.842133984	0.146687101	0.158948046	0.568610836	0.354260074	0.873103659	0.080711541	0.654259755	0.382208936	1256	2	olt	cache
0.462720534	0.119492854	0.403794613	0.291483073	0.513004789	0.782552485	0.341616777	0.917597326	0.360706728	0.740157137	1257	3	0.804184298	0.046121193	0.580802919	0.289046342	0.89179527	0.834787939	0.291426315	0.539643402	0.752608903	0.382257249	1257	3	olt	dpi
0.132376631	0.452977734	0.591098335	0.02203403	0.734710862	0.739698698	0.294773135	0.570961275	0.400207493	0.407874964	1258	1	0.074841726	0.283299117	0.40285065	0.410274456	0.928707858	0.40973501	0.141630292	0.885706297	0.289181648	0.382351698	1258	1	olt	vopt
0.63482535	0.476029462	0.307349279	0.120753814	0.79479794	0.464997884	0.875490256	0.418488751	0.424342841	0.66330153	1259	2	0.655053721	0.498221577	0.344290374	0.317003394	0.638071127	0.661157786	0.442831727	0.046309299	0.96548467	0.38236523	1259	2	olt	hhe
0.674938006	0.5610514	0.079002216	0.827369194	0.95939917	0.507454541	0.18143834	0.302931722	0.837878909	0.664804598	1260	3	0.290333825	0.787119078	0.024637509	0.618529596	0.986163054	0.29858069	0.793068602	0.155762661	0.488877098	0.382374728	1260	3	olt	lb
0.586624337	0.631111991	0.189223434	0.135651125	0.858892397	0.80498809	0.022017465	0.864385445	0.054160851	0.79774451	1261	1	0.504608198	0.339203345	0.3066571	0.123230985	0.406018268	0.322364648	0.919817052	0.274650721	0.632839376	0.3824698	1261	1	olt	prx
0.202333213	0.956757729	0.883705955	0.327607093	0.210469801	0.799647595	0.100906934	0.431844193	0.411872566	0.827371173	1262	2	0.311590697	0.307622449	0.276459217	0.372474162	0.426725381	0.915458102	0.643591507	0.250734982	0.659048249	0.382713906	1262	2	olt	av
0.447194229	0.324664745	0.057425921	0.509070338	0.475544634	0.457175164	0.514160331	0.470653691	0.752025064	0.6508508	1263	3	0.462339072	0.266379564	0.065103837	0.503810864	0.81521959	0.268019392	0.540389619	0.122021756	0.907235129	0.382728042	1263	3	olt	prx
0.218150636	0.132987042	0.539347367	0.518724911	0.165548814	0.736835838	0.482456921	0.352289253	0.774745153	0.41611562	1264	1	0.687134223	0.570612466	0.50527339	0.037917166	0.601121933	0.317481517	0.282432241	0.247919932	0.365759698	0.383162298	1264	1	olt	wopt
0.857004696	0.349056558	0.093847076	0.743763488	0.964381413	0.027492015	0.563393227	0.447175122	0.614000496	0.462684761	1265	2	0.550519569	0.991829791	0.785802565	0.201376918	0.55258888	0.808350916	0.906369641	0.00291338	0.920093689	0.383309757	1265	2	cmts	cache
0.876131913	0.195260028	0.584095438	0.46682994	0.858593327	0.554757104	0.675126258	0.095825913	0.668831107	0.22749706	1266	3	0.382093024	0.856797815	0.3346197	0.421033095	0.548064769	0.917725232	0.216035946	0.576622718	0.703540614	0.383316123	1266	3	cmts	dpi
0.742595631	0.392764394	0.747422037	0.659809688	0.399278854	0.987458476	0.419416618	0.580494953	0.923930607	0.251586068	1267	1	0.451812887	0.101272663	0.104613077	0.878659804	0.333184591	0.434036071	0.969838605	0.537472741	0.564631766	0.383407001	1267	1	cmts	vopt
0.036840521	0.800900383	0.463227618	0.598552827	0.342551541	0.557422569	0.203538438	0.302855463	0.644728329	0.245257735	1268	2	0.718246542	0.106540957	0.406434978	0.430798559	0.814221084	0.731300348	0.857663306	0.265776252	0.956253895	0.383471906	1268	2	cmts	hhe
0.748520054	0.05451532	0.550080242	0.474946485	0.706416252	0.528146965	0.752103356	0.141468195	0.615273225	0.162968009	1269	3	0.623073231	0.416249978	0.868954077	0.468914732	0.767628322	0.326907485	0.607142213	0.08441443	0.865398296	0.384219952	1269	3	cmts	lb
0.600980413	0.611870965	0.284979198	0.393388374	0.466994496	0.920310107	0.536892575	0.284190874	0.671170463	0.012744575	1270	1	0.827035079	0.01263966	0.510193928	0.651682719	0.343834747	0.259410172	0.711090435	0.517517364	0.982936393	0.384318703	1270	1	cmts	prx
0.731360382	0.045349145	0.262350316	0.583103064	0.474161313	0.541322164	0.170354483	0.384968175	0.703878411	0.354813264	1271	2	0.499775504	0.98173577	0.151842674	0.867004695	0.592846788	0.27611722	0.042915465	0.449844301	0.852076193	0.384416175	1271	2	cmts	av
0.491785923	0.375263777	0.830888338	0.625974971	0.246888076	0.606918538	0.125119739	0.329522667	0.849405973	0.872233991	1272	3	0.434471053	0.142963609	0.926866632	0.166917026	0.249195677	0.806743363	0.469139691	0.822178031	0.460027301	0.384456793	1272	3	cmts	prx
0.274624115	0.374090719	0.103422183	0.59771462	0.639156693	0.686032407	0.559679131	0.234617875	0.693436799	0.449767548	1273	1	0.738264658	0.318773041	0.110453675	0.550297827	0.322655317	0.939172408	0.261980059	0.675912963	0.516563207	0.384507022	1273	1	cmts	wopt
0.458546147	0.037440838	0.57676623	0.595332157	0.50822545	0.315311769	0.380923915	0.30813796	0.878200573	0.34306662	1274	2	0.00414714	0.370106919	0.778260591	0.815917197	0.003569141	0.959578735	0.013655216	0.860278585	0.544604679	0.384701382	1274	2	bng	wopt
0.775059307	0.454998592	0.148320534	0.214882868	0.558527003	0.115238235	0.696096959	0.459186521	0.409773639	0.001041133	1275	3	0.254541747	0.16075688	0.796970971	0.154237362	0.331653748	0.662118486	0.620596639	0.414403529	0.597564572	0.384718348	1275	3	olt	cache
0.184630114	0.93352778	0.642193035	0.071416425	0.748412513	0.989127676	0.41369733	0.4336458	0.373637102	0.750970707	1276	1	0.945176071	0.133310079	0.939826726	0.071833759	0.670548923	0.537693137	0.913299461	0.236538723	0.672524066	0.384839029	1276	1	olt	dpi
0.039195271	0.942127186	0.643031175	0.275822426	0.952553514	0.198679479	0.572363838	0.265366393	0.639585437	0.337934827	1277	2	0.205894379	0.672454463	0.029732602	0.755898028	0.643499462	0.3292359	0.484699375	0.412933951	0.713059329	0.385251386	1277	2	olt	vopt
0.117620891	0.211055372	0.904563987	0.305646294	0.521337318	0.884578319	0.189409173	0.531448761	0.585149124	0.891101831	1278	3	0.110641697	0.688813555	0.270388875	0.560915823	0.771128053	0.405432882	0.777303846	0.664816188	0.54709381	0.385317442	1278	3	olt	hhe
0.643032941	0.319194832	0.954931195	0.007134131	0.576998233	0.325097073	0.375807614	0.205888045	0.957936465	0.069730378	1279	1	0.543739612	0.272589981	0.263068511	0.933907617	0.481728764	0.605841428	0.54064665	0.049411577	0.891728111	0.385331462	1279	1	olt	lb
0.005435609	0.552547075	0.305803487	0.670514523	0.942678	0.214064334	0.367691485	0.5171269	0.960912055	0.557846628	1280	2	0.661594419	0.120864196	0.23670417	0.306854703	0.383147449	0.854373687	0.604051585	0.432123512	0.428567494	0.38535649	1280	2	olt	prx
0.963543951	0.511897368	0.088792872	0.150506261	0.572758754	0.946447099	0.336867632	0.153062269	0.73123124	0.197820806	1281	3	0.784516265	0.12362766	0.699312017	0.151515381	0.208802272	0.882256652	0.295903241	0.410239933	0.913819269	0.38546402	1281	3	olt	av
0.281492861	0.173565922	0.831010314	0.402827809	0.350400988	0.555920154	0.822453293	0.21391047	0.843695194	0.46113005	1282	1	0.448524223	0.260908639	0.375076394	0.139142832	0.478494314	0.711867052	0.430345182	0.410111853	0.970510346	0.385488539	1282	1	olt	prx
0.494088536	0.337674688	0.296773365	0.53555169	0.601651148	0.186542054	0.293514744	0.469705055	0.760087589	0.626793101	1283	2	0.399165343	0.502313632	0.767651407	0.010235009	0.632394801	0.725398201	0.165961633	0.235018975	0.394659364	0.385698903	1283	2	olt	wopt
0.568272601	0.138792561	0.977264443	0.280141818	0.172764915	0.937142873	0.41807178	0.904466543	0.746682608	0.338655889	1284	3	0.104670193	0.48143821	0.866276038	0.42101236	0.538708736	0.195867432	0.230548072	0.507853577	0.842652993	0.385773256	1284	3	cmts	cache
0.197931009	0.430332614	0.328699338	0.404808895	0.329568231	0.806807466	0.047042386	0.479234973	0.659367261	0.764801942	1285	1	0.96670829	0.015060413	0.015801764	0.603775671	0.480052386	0.993424393	0.033594194	0.850563263	0.153720553	0.385790949	1285	1	cmts	dpi
0.851495121	0.131657682	0.15450062	0.83297732	0.476632666	0.024021344	0.4916282	0.302487637	0.751291802	0.226474005	1286	2	0.074878644	0.610829346	0.233396027	0.856544257	0.184379836	0.543601377	0.522306277	0.664945988	0.64437129	0.385833213	1286	2	cmts	vopt
0.118644386	0.305577525	0.833682934	0.446784778	0.335956661	0.329212093	0.717967863	0.394142851	0.486166198	0.714052584	1287	3	0.066409337	0.715452611	0.082429149	0.403427632	0.838612442	0.412913047	0.601868533	0.618370143	0.94078391	0.386263548	1287	3	cmts	hhe
0.479154044	0.659794717	0.787988775	0.084961923	0.421204748	0.836749382	0.960520232	0.254333945	0.676223777	0.525518747	1288	1	0.640167216	0.695970235	0.125646806	0.819178881	0.498477273	0.963272221	0.291923227	0.633702906	0.41905466	0.386622608	1288	1	cmts	lb
0.556000454	0.360620772	0.514476236	0.365903607	0.317903656	0.607266674	0.518935403	0.380616018	0.851214353	0.87376581	1289	2	0.972361945	0.176459499	0.63032264	0.896032753	0.562388803	0.043190386	0.000613946	0.953886454	0.056525864	0.386628916	1289	2	cmts	prx
0.290333825	0.787119078	0.024637509	0.618529596	0.986163054	0.29858069	0.793068602	0.155762661	0.488877098	0.382374728	1290	3	0.621622529	0.209401556	0.354468465	0.771510567	0.062140601	0.729130821	0.72615731	0.005326337	0.863227496	0.386772917	1290	3	cmts	av
0.663373367	0.689500164	0.495560089	0.218175137	0.693641127	0.354469429	0.011305723	0.396147181	0.712320148	0.646332857	1291	1	0.002662566	0.288266306	0.668063352	0.594501591	0.832446728	0.0686514	0.750937406	0.039403308	0.752275379	0.386928443	1291	1	cmts	prx
0.149474626	0.777940241	0.266637448	0.988134867	0.170972129	0.912736168	0.572039391	0.045737009	0.519225951	0.907297386	1292	2	0.619900114	0.473636373	0.664135679	0.493134143	0.391532482	0.77944671	0.655239822	0.03280398	0.511778886	0.387115019	1292	2	cmts	wopt
0.650352488	0.629660852	0.705520431	0.009701949	0.783838423	0.96497073	0.097882857	0.330612555	0.453942905	0.168445143	1293	3	0.439571153	0.324254478	0.69593957	0.092417867	0.187647438	0.762290859	0.463218929	0.356546094	0.313891694	0.387413441	1293	3	bng	wopt
0.818213191	0.393914447	0.361622685	0.103588971	0.813857557	0.291632166	0.656484027	0.170064944	0.922027453	0.390009397	1294	1	0.713383271	0.376464857	0.264140133	0.584331112	0.739366553	0.126417588	0.119726614	0.667912528	0.588317817	0.387504964	1294	1	olt	cache
0.224304274	0.484851973	0.095798726	0.5433004	0.221172627	0.657497557	0.42219202	0.341498095	0.947768913	0.484662994	1295	2	0.909668644	0.022318722	0.680875924	0.314571551	0.899903281	0.308995558	0.680344877	0.388741106	0.240579012	0.387561002	1295	2	olt	dpi
0.162495328	0.18510489	0.753453478	0.778039197	0.50916559	0.251567702	0.595680584	0.28585984	0.738283567	0.501580634	1296	3	0.646365246	0.443585689	0.344834842	0.064300529	0.341864241	0.523849593	0.85638384	0.57706084	0.539279412	0.387605726	1296	3	olt	vopt
0.175512545	0.641889287	0.66598842	0.136137623	0.419114863	0.710525298	0.819346538	0.065640907	0.960009845	0.488921317	1297	1	0.427192146	0.425264106	0.579857797	0.939641601	0.300525811	0.779322219	0.183061482	0.305900951	0.457661008	0.387638129	1297	1	olt	hhe
0.558861122	0.029274837	0.266573975	0.830956959	0.066147039	0.417009483	0.991872475	0.277028359	0.187807368	0.572492819	1298	2	0.518459246	0.363748982	0.821869364	0.047855704	0.785286773	0.78378417	0.83787786	0.365829508	0.353404141	0.387675037	1298	2	olt	lb
0.469111972	0.24357229	0.529368967	0.473533228	0.83640992	0.473282968	0.007076791	0.564516564	0.627470804	0.331357862	1299	3	0.546022469	0.343109983	0.723232707	0.015894811	0.205505257	0.766821315	0.66421273	0.192829489	0.258738471	0.387850934	1299	3	olt	prx
0.988428098	0.652040918	0.138370667	0.604505733	0.92686405	0.978167423	0.084546681	0.541083051	0.820641879	0.093992612	1300	1	0.314472164	0.451870362	0.740107091	0.054698751	0.434096007	0.563069647	0.483815504	0.236411093	0.322653237	0.387931381	1300	1	olt	av
0.053055224	0.35054686	0.690045669	0.792277692	0.124669535	0.471215061	0.088152245	0.569677909	0.801181683	0.533980006	1301	2	0.281732831	0.11583823	0.288718768	0.49279365	0.991903156	0.337591808	0.320939617	0.924153831	0.529918911	0.388004605	1301	2	olt	prx
0.15718132	0.562868555	0.55123155	0.272188718	0.064494078	0.851531674	0.658608126	0.148514886	0.307399514	0.890966675	1302	3	0.492201544	0.355433135	0.921188271	0.137060402	0.801340517	0.7191309	0.186914427	0.98053437	0.510470347	0.388091373	1302	3	olt	wopt
0.909668644	0.022318722	0.680875924	0.314571551	0.899903281	0.308995558	0.680344877	0.388741106	0.240579012	0.387561002	1303	1	0.591174088	0.904053879	0.017684253	0.672902816	0.522712243	0.369832836	0.696925035	0.127246843	0.550250629	0.388152363	1303	1	cmts	cache
0.998182214	0.370420785	0.153508038	0.563367844	0.46788319	0.883123642	0.094320932	0.466399877	0.532538197	0.705184223	1304	2	0.200282321	0.425435004	0.540976495	0.088514656	0.537685038	0.943215239	0.171680694	0.775067186	0.577324395	0.388576361	1304	2	cmts	dpi
0.509243744	0.017872711	0.349025236	0.333411982	0.835823236	0.208018878	0.694870997	0.585578217	0.054754628	0.844671649	1305	3	0.732617571	0.339733741	0.154194781	0.500708389	0.710230945	0.186540697	0.352335292	0.683140515	0.708924333	0.388659117	1305	3	cmts	vopt
0.478498046	0.73610254	0.245255888	0.591881976	0.638206693	0.457149607	0.621100036	0.040143437	0.244586133	0.519129846	1306	1	0.377648501	0.534045368	0.305040751	0.400324197	0.311043978	0.996066237	0.262420684	0.103463199	0.982608766	0.388659159	1306	1	cmts	hhe
0.357010774	0.662438062	0.711380615	0.037518942	0.825983466	0.473313735	0.552806744	0.732580468	0.582069239	0.844633154	1307	2	0.754191147	0.220547822	0.562153202	0.960536854	0.389101718	0.388618756	0.119457744	0.180009161	0.981545721	0.389222459	1307	2	cmts	lb
0.142311301	0.370506254	0.671104163	0.22552503	0.816436006	0.370330944	0.460936904	0.523288764	0.943798593	0.688781237	1308	3	0.209282419	0.704680187	0.282797562	0.094881183	0.684573907	0.397498148	0.307618589	0.303003625	0.713261527	0.389390777	1308	3	cmts	prx
0.273082241	0.899816955	0.168782834	0.432134297	0.482286391	0.757351108	0.726418434	0.158431587	0.662101475	0.398356543	1309	1	0.195575183	0.870721466	0.362685838	0.202098481	0.806841247	0.61102207	0.23143829	0.486838923	0.918158166	0.389530561	1309	1	cmts	av
0.972681232	0.651649916	0.325412547	0.061153249	0.819388974	0.555754403	0.679554365	0.711623658	0.78614832	0.171964107	1310	2	0.818213191	0.393914447	0.361622685	0.103588971	0.813857557	0.291632166	0.656484027	0.170064944	0.922027453	0.390009397	1310	2	cmts	prx
0.215449098	0.298534451	0.809331229	0.217073751	0.846242217	0.185378756	0.467270399	0.65370652	0.801635501	0.835639215	1311	3	0.211878383	0.51707906	0.636708606	0.414775565	0.635055792	0.480916627	0.978983614	0.313469458	0.752320104	0.390040347	1311	3	cmts	wopt
0.474747976	0.002040919	0.501990464	0.349692559	0.581661892	0.99598355	0.07007155	0.861101486	0.618791498	0.497606268	1312	1	0.945381895	0.167318576	0.219876998	0.895686577	0.012068182	0.74429261	0.72284854	0.216546448	0.899017127	0.390465453	1312	1	bng	wopt
0.514990592	0.713757149	0.380660242	0.408438683	0.968324974	0.613939408	0.393042421	0.391250263	0.814009353	0.352827493	1313	2	0.957333171	0.388329402	0.264078741	0.112807907	0.785362671	0.445872364	0.645152727	0.214304738	0.110832748	0.390594251	1313	2	olt	cache
0.021711928	0.497093123	0.54038826	0.990675582	0.185284593	0.951498109	0.709600334	0.033617344	0.760892091	0.420707493	1314	3	0.222169103	0.547536839	0.649860055	0.002511439	0.094587983	0.814581776	0.86237088	0.137354208	0.980623797	0.390823021	1314	3	olt	dpi
0.403734202	0.038937948	0.250169794	0.548598782	0.695427037	0.273584762	0.193198343	0.197647684	0.685857225	0.785234127	1315	1	0.67547025	0.319430732	0.963849016	0.18448352	0.956823814	0.479110108	0.251165351	0.008767106	0.486941481	0.391064755	1315	1	olt	vopt
0.292266576	0.425020003	0.638897342	0.475876363	0.300714001	0.504282618	0.29679096	0.458924243	0.981662336	0.317036144	1316	2	0.424796499	0.63311179	0.569757769	0.117036168	0.0752329	0.772932037	0.1884133	0.501963774	0.579598414	0.391094237	1316	2	olt	hhe
0.295245551	0.360241496	0.569141776	0.091098467	0.7736093	0.148590772	0.252733823	0.387612426	0.98769003	0.508979136	1317	3	0.567793226	0.45201652	0.270085651	0.554363018	0.46644361	0.308825573	0.055479223	0.79840514	0.671330444	0.392037485	1317	3	olt	lb
0.189243749	0.694039163	0.671610654	0.078589597	0.680181732	0.110153745	0.804436696	0.430517018	0.441243696	0.10430283	1318	1	0.04942574	0.622123754	0.546740401	0.856222692	0.328277175	0.66786622	0.648066808	0.187002542	0.472405253	0.392217631	1318	1	olt	prx
0.53744151	0.473204143	0.053262978	0.723201648	0.663396537	0.419409901	0.068866951	0.484132995	0.861785572	0.688988267	1319	2	0.030858738	0.559116583	0.910297711	0.436326568	0.042439527	0.471209139	0.748979839	0.063470016	0.93906742	0.392274703	1319	2	olt	av
0.951840241	0.397730603	0.552253552	0.077125663	0.851430504	0.560794567	0.043233227	0.543320194	0.062790038	0.904064884	1320	3	0.252275913	0.519847017	0.741069033	0.240803651	0.936730043	0.323553451	0.560129321	0.907057426	0.415274042	0.392588291	1320	3	olt	prx
0.274088899	0.532778963	0.431568156	0.504153423	0.35238893	0.796537326	0.631119459	0.156794003	0.28973339	0.267391505	1321	1	0.881294466	0.102308657	0.47027445	0.267325451	0.835049958	0.860747855	0.371726818	0.259276566	0.354399762	0.392829534	1321	1	olt	wopt
0.119670521	0.250089738	0.66896859	0.023585636	0.580237402	0.846533457	0.006059753	0.463167579	0.937570683	0.302001198	1322	2	0.193246956	0.577424585	0.851103344	0.098386873	0.699395702	0.743058737	0.70633042	0.462388184	0.600140778	0.393012474	1322	2	cmts	cache
0.441526683	0.205148218	0.844665298	0.274596108	0.362591841	0.487796873	0.277180877	0.139506469	0.892355691	0.728208713	1323	3	0.945364637	0.274579756	0.58809361	0.339446619	0.679326616	0.450223565	0.048859847	0.670071904	0.191678786	0.393157501	1323	3	cmts	dpi
0.454608769	0.338295697	0.49072767	0.94123816	0.134942979	0.950485559	0.264616741	0.28542339	0.532220872	0.526426236	1324	1	0.893461779	0.33700464	0.058833038	0.53439653	0.835412042	0.263659168	0.308691863	0.679834192	0.360902446	0.394427735	1324	1	cmts	vopt
0.555190214	0.876737727	0.565989844	0.112031966	0.979994833	0.638973518	0.059153988	0.462043399	0.992919923	0.051226599	1325	2	0.20665124	0.867763406	0.210650081	0.428957204	0.507986159	0.967556716	0.450432463	0.26829264	0.550018426	0.39465603	1325	2	cmts	hhe
0.272386545	0.035473039	0.856511912	0.330695102	0.459336523	0.066933531	0.343865851	0.604854633	0.499941888	0.898077089	1326	3	0.083571356	0.8918656	0.063117551	0.68909844	0.412012835	0.643675054	0.744291248	0.09747286	0.815776264	0.394687606	1326	3	cmts	lb
0.041290332	0.398111428	0.611930683	0.481083403	0.751247523	0.948989472	0.277100726	0.506997287	0.528096893	0.586343695	1327	1	0.5979631	0.935281292	0.025256111	0.356849582	0.704765848	0.685008221	0.793278847	0.57893941	0.118172741	0.394691458	1327	1	cmts	prx
0.364012907	0.326929826	0.47985138	0.08087857	0.390994409	0.785879113	0.495570809	0.494542188	0.272518448	0.629950823	1328	2	0.844011	0.287645938	0.629753457	0.385108633	0.57221524	0.949292477	0.047325788	0.439696906	0.757431592	0.395247273	1328	2	cmts	av
0.944156018	0.465295674	0.600618252	0.783527109	0.307433744	0.722768856	0.178480982	0.106539522	0.457859417	0.711153308	1329	3	0.843126371	0.671912201	0.333819066	0.487163732	0.845452579	0.876750646	0.639926846	0.04835638	0.527079341	0.395569306	1329	3	cmts	prx
0.284571096	0.631647488	0.081377897	0.302464716	0.748336731	0.27605939	0.776509663	0.550147218	0.044448512	0.75975819	1330	1	0.707153665	0.655483839	0.354831768	0.01535825	0.820108877	0.901758254	0.279786181	0.958567431	0.384452117	0.395587379	1330	1	cmts	wopt
0.144596792	0.38955038	0.793656101	0.165112611	0.80631292	0.13132185	0.077456785	0.509642983	0.867183386	0.937561183	1331	2	0.497316556	0.410201606	0.209383345	0.746450672	0.060394818	0.994208518	0.450816206	0.570961631	0.46214847	0.39558972	1331	2	bng	wopt
0.356821752	0.333112485	0.279005327	0.587769591	0.901292022	0.113067646	0.205593605	0.607264481	0.630810611	0.439858566	1332	3	0.053624824	0.47189017	0.605517657	0.611367136	0.216003052	0.912725677	0.638324405	0.39551584	0.219755548	0.395791758	1332	3	olt	cache
0.044568028	0.54167404	0.684376219	0.446454765	0.252495833	0.877546585	0.453551854	0.012687454	0.397845339	0.902893331	1333	1	0.133739986	0.332362582	0.267523333	0.703302061	0.679453473	0.350978934	0.710499998	0.357078391	0.805258384	0.395843185	1333	1	olt	dpi
0.09151723	0.775935054	0.295914035	0.208966055	0.47171997	0.897967822	0.017057554	0.896733684	0.441983115	0.716373191	1334	2	0.36601311	0.429413952	0.54309126	0.137222666	0.074741652	0.439756411	0.243339434	0.458354889	0.58713084	0.39654692	1334	2	olt	vopt
0.300991218	0.259786916	0.852583059	0.416489974	0.15081847	0.7060166	0.285201515	0.247676603	0.150915937	0.621658649	1335	3	0.788850064	0.012489246	0.248278325	0.396121711	0.928329738	0.544190382	0.40392221	0.436898325	0.458046969	0.396572281	1335	3	olt	hhe
0.070153792	0.25635668	0.598828158	0.809165404	0.751935641	0.75221052	0.219083117	0.25052925	0.843580228	0.944680645	1336	1	0.17162173	0.876685896	0.643950361	0.284068883	0.129520796	0.944699421	0.130054787	0.676242733	0.350845798	0.396853293	1336	1	olt	lb
0.561453701	0.079553071	0.957332648	0.217038419	0.285706421	0.849267911	0.208525857	0.649625925	0.720802892	0.577164605	1337	2	0.940245019	0.069420578	0.219118353	0.814673065	0.784250993	0.218176858	0.658973256	0.263751122	0.454845275	0.39685504	1337	2	olt	prx
0.008105206	0.582569456	0.454102557	0.030993415	0.607319503	0.552233891	0.164872059	0.965438049	0.012101954	0.689389371	1338	3	0.508801452	0.961138304	0.020113968	0.751218717	0.706444729	0.682264119	0.653858544	0.159218909	0.80643554	0.397065773	1338	3	olt	av
0.380201312	0.480479323	0.738284398	0.040841352	0.95653654	0.271470244	0.544259087	0.490696725	0.8865684	0.896311799	1339	1	0.354724061	0.357593528	0.133609557	0.766575347	0.180183213	0.744005885	0.740308687	0.478662962	0.367277979	0.397434973	1339	1	olt	prx
0.719519115	0.374725221	0.181562245	0.641469975	0.456088856	0.588985675	0.480385541	0.041200608	0.504826336	0.73323824	1340	2	0.583937854	0.017159996	0.690558631	0.01357995	0.614381706	0.595727781	0.174251352	0.598634886	0.724232601	0.397587022	1340	2	olt	wopt
0.44225571	0.614495618	0.241107442	0.3001069	0.794492099	0.326952341	0.409551581	0.74357928	0.920082553	0.701000651	1341	3	0.365914574	0.192190275	0.736279631	0.219543093	0.269473287	0.933033419	0.157405856	0.837439844	0.520537111	0.397675489	1341	3	cmts	cache
0.896548866	0.758962291	0.49381932	0.617972621	0.648749743	0.265811887	0.507431704	0.014878333	0.438563787	0.466504996	1342	1	0.877112112	0.351554957	0.477163882	0.116898659	0.570090953	0.899704068	0.244331414	0.428744142	0.81724931	0.397680202	1342	1	cmts	dpi
0.354839176	0.360734249	0.258837914	0.381632282	0.601724829	0.954544942	0.110842108	0.92804659	0.066216406	0.811677851	1343	2	0.69361006	0.270649604	0.197882828	0.268052829	0.364875446	0.498480955	0.397920123	0.691926436	0.893961251	0.397834515	1343	2	cmts	vopt
0.64960545	0.124873314	0.124370047	0.430734299	0.524845371	0.489666954	0.711985489	0.417926134	0.485816956	0.162819704	1344	3	0.686875647	0.99237864	0.53452902	0.040993042	0.573020546	0.624843848	0.065719003	0.705586404	0.116154181	0.397885548	1344	3	cmts	hhe
0.45180223	0.439465782	0.306739437	0.241137205	0.726824314	0.19921634	0.406053608	0.432110031	0.546666056	0.02782042	1345	1	0.654540109	0.336518863	0.72421157	0.195119712	0.791105786	0.119279563	0.859602259	0.62009159	0.926443067	0.397992111	1345	1	cmts	lb
0.227102964	0.262744937	0.704626326	0.791019984	0.685986308	0.323466207	0.387576571	0.404409072	0.906531608	0.67943406	1346	2	0.335811031	0.464297718	0.315595586	0.387845174	0.376860761	0.850299264	0.004422129	0.200104542	0.891142714	0.398107607	1346	2	cmts	prx
0.705629424	0.470804528	0.295284608	0.145197399	0.8974297	0.116314736	0.231617295	0.907465926	0.655790434	0.245730739	1347	3	0.273082241	0.899816955	0.168782834	0.432134297	0.482286391	0.757351108	0.726418434	0.158431587	0.662101475	0.398356543	1347	3	cmts	av
0.360121385	0.265241787	0.283727928	0.835236128	0.656915044	0.572458165	0.063745831	0.972612947	0.000403171	0.882392214	1348	1	0.326829459	0.074201938	0.613662848	0.372164913	0.697205185	0.806810478	0.334380672	0.236778427	0.7554735	0.398735039	1348	1	cmts	prx
0.434471053	0.142963609	0.926866632	0.166917026	0.249195677	0.806743363	0.469139691	0.822178031	0.460027301	0.384456793	1349	2	0.32057473	0.044440699	0.497717876	0.892076155	0.909228629	0.272625091	0.735860811	0.628754458	0.429553883	0.3988459	1349	2	cmts	wopt
0.46814754	0.795287854	0.094699289	0.321037831	0.678262051	0.584907376	0.19384615	0.462118938	0.475151357	0.768188697	1350	3	0.595907535	0.32211651	0.157556514	0.36501102	0.461545507	0.342879433	0.836646783	0.807759238	0.482657876	0.398878172	1350	3	bng	wopt
0.086357288	0.550032701	0.244954566	0.642073035	0.530023933	0.874202536	0.096778521	0.825931383	0.497342945	0.205270509	1351	1	0.000562592	0.641023158	0.503491038	0.923213563	0.021392924	0.519099362	0.547690578	0.802703459	0.368670901	0.398935469	1351	1	olt	cache
0.206555983	0.09036082	0.69874617	0.603078622	0.973520853	0.248969876	0.319029593	0.539073814	0.745029297	0.736581962	1352	2	0.25234897	0.50807917	0.468353502	0.393117331	0.404398208	0.425898589	0.965894756	0.189242774	0.961770564	0.399182319	1352	2	olt	dpi
0.555415743	0.471812833	0.086674213	0.68686178	0.945053173	0.374828844	0.285573581	0.063545709	0.968152839	0.286842477	1353	3	0.508242487	0.154827165	0.171107561	0.592763888	0.953012223	0.489644807	0.097608107	0.568254167	0.932572601	0.39930049	1353	3	olt	vopt
0.94879552	0.540994581	0.104792509	0.894732311	0.606625668	0.619310445	0.026875538	0.596041725	0.669624066	0.63537251	1354	1	0.668235884	0.182876116	0.743201776	0.365136583	0.326823228	0.442565068	0.321840774	0.255694398	0.985652582	0.399355163	1354	1	olt	hhe
0.420051123	0.107828533	0.704400278	0.028820375	0.807984294	0.309470897	0.53883073	0.388100278	0.250782942	0.094125764	1355	2	0.194578097	0.508768096	0.046971393	0.736017103	0.664762107	0.035417197	0.368930166	0.879417783	0.218997778	0.399634142	1355	2	olt	lb
0.538645219	0.804329702	0.299628954	0.399884197	0.994566586	0.37785393	0.418840473	0.644428252	0.904881558	0.199157993	1356	3	0.085318302	0.999652398	0.203025819	0.484508201	0.310516299	0.927619267	0.394821965	0.160132401	0.986956672	0.3998398	1356	3	olt	prx
0.08227112	0.199046392	0.437230461	0.367779631	0.408153783	0.606041793	0.463365631	0.433013432	0.921095541	0.346798608	1357	1	0.280197288	0.414583647	0.591988624	0.385626037	0.980423981	0.185631243	0.628293686	0.155693973	0.698224152	0.400003994	1357	1	olt	av
0.110313179	0.678329549	0.232059646	0.569342662	0.941664346	0.533415125	0.081553946	0.420471335	0.862497602	0.872676593	1358	2	0.240841496	0.619664715	0.686138066	0.785416073	0.441154389	0.951455445	0.141995508	0.112963819	0.901485226	0.400227772	1358	2	olt	prx
0.550295236	0.153044816	0.375628709	0.469946343	0.943681352	0.317292035	0.935151259	0.434423374	0.481109887	0.649736651	1359	3	0.4692084	0.496658025	0.617639708	0.155203888	0.592138667	0.326848768	0.626959025	0.69490532	0.993349396	0.400330173	1359	3	olt	wopt
0.670395656	0.077801244	0.647019822	0.556920734	0.050595631	0.967387896	0.453743661	0.500523697	0.348977939	0.37442469	1360	1	0.460210927	0.242197957	0.330528158	0.928065814	0.3637216	0.612282562	0.216495317	0.441469999	0.5668922	0.400423745	1360	1	cmts	cache
0.95775362	0.356342272	0.787831499	0.289361112	0.277838082	0.3303445	0.607691913	0.725334671	0.990761709	0.026800641	1361	2	0.642139523	0.084300792	0.380389215	0.282355572	0.996535695	0.206830874	0.094381926	0.791416938	0.044311494	0.400479647	1361	2	cmts	dpi
0.062212718	0.89648026	0.220543535	0.397583294	0.231105427	0.812277829	0.092581207	0.168490236	0.827718193	0.28732982	1362	3	0.641709201	0.093529635	0.417194109	0.634481849	0.760094882	0.331949823	0.329943752	0.412082749	0.480783818	0.400486009	1362	3	cmts	vopt
0.543102904	0.010448574	0.946510009	0.270369856	0.462694959	0.479906124	0.725202375	0.652760911	0.0613092	0.717800683	1363	1	0.61971286	0.083402994	0.891094218	0.605082687	0.799947686	0.455026068	0.551902287	0.086017511	0.95031026	0.400594038	1363	1	cmts	hhe
0.750198346	0.307474059	0.599783324	0.564850874	0.495122963	0.457998673	0.026562361	0.510274057	0.728279946	0.048206782	1364	2	0.154034754	0.396695044	0.355333734	0.521406074	0.464367274	0.290851533	0.695467119	0.598784715	0.589432751	0.400621233	1364	2	cmts	lb
0.746966519	0.123421132	0.017944257	0.927054463	0.251963181	0.259791872	0.306735956	0.430732314	0.594966458	0.937604957	1365	3	0.47521901	0.415350525	0.727885313	0.248168372	0.368556087	0.891370054	0.072674439	0.735753404	0.818190888	0.400708776	1365	3	cmts	prx
0.057297269	0.379790251	0.875097536	0.726121709	0.365557452	0.018142427	0.588977263	0.172623945	0.766330832	0.848066931	1366	1	0.583448874	0.519741592	0.062634227	0.48770506	0.438019477	0.751617807	0.778441926	0.403483424	0.579882485	0.401014386	1366	1	cmts	av
0.673061731	0.887146712	0.01414823	0.76462752	0.972775076	0.563768084	0.490746195	0.116716547	0.822848055	0.08393408	1367	2	0.828323904	0.842427782	0.071847684	0.406877092	0.950947907	0.465335924	0.697476792	0.295591013	0.957376883	0.401270427	1367	2	cmts	prx
0.056609718	0.428305789	0.757236516	0.602382482	0.094852082	0.913337269	0.030138695	0.533146116	0.604093096	0.730040657	1368	3	0.083037354	0.604505819	0.685249323	0.609733015	0.231233937	0.76371288	0.03051515	0.649576487	0.496402945	0.401340259	1368	3	cmts	wopt
0.971893641	0.147789461	0.304191851	0.711472292	0.791079553	0.54014167	0.435225224	0.12364701	0.771903208	0.301319887	1369	1	0.170354305	0.37856362	0.274121092	0.78600841	0.545336497	0.567122387	0.13394538	0.199897701	0.971161443	0.401890199	1369	1	bng	wopt
0.332765383	0.406880992	0.114584241	0.615109228	0.995975669	0.191243991	0.126410307	0.244559142	0.672282528	0.880622594	1370	2	0.676335237	0.310573546	0.943014948	0.314675376	0.937940833	0.195509622	0.04602071	0.626110609	0.569869964	0.401998777	1370	2	olt	cache
0.733983708	0.422824507	0.528426214	0.045268162	0.808619284	0.357666008	0.626941717	0.151417176	0.8410257	0.20320983	1371	3	0.350548768	0.772978254	0.367255814	0.317669078	0.402019969	0.876820698	0.273060704	0.747439539	0.881686555	0.402441864	1371	3	olt	dpi
0.604904509	0.094917978	0.308809903	0.376633988	0.573013168	0.207967284	0.864791446	0.408030463	0.24425743	0.820913359	1372	1	0.696549798	0.345295766	0.308261925	0.484023338	0.995389	0.475899786	0.300078641	0.14513383	0.739945097	0.402519023	1372	1	olt	vopt
0.01431154	0.564550765	0.775912676	0.514730535	0.486356834	0.270921746	0.040274585	0.527448825	0.923267505	0.421878705	1373	2	0.860892992	0.721901695	0.205560966	0.472771296	0.753519741	0.183987327	0.055331579	0.424383459	0.689031739	0.402547793	1373	2	olt	hhe
0.701295825	0.14551534	0.520828709	0.218432636	0.546062435	0.649806764	0.709034508	0.245326476	0.018222939	0.429854485	1374	3	0.042869134	0.971602968	0.125963735	0.748783653	0.556603038	0.09540852	0.825589112	0.041366418	0.748449717	0.402574699	1374	3	olt	lb
0.818565873	0.331648066	0.189133479	0.331310554	0.928313637	0.172454744	0.84131983	0.032555878	0.443927172	0.51879866	1375	1	0.726212556	0.264102662	0.546263966	0.51381422	0.055504746	0.922053816	0.277816068	0.278321019	0.367112666	0.40293761	1375	1	olt	prx
0.786670004	0.461084584	0.223538201	0.342745082	0.694004941	0.72763036	0.038410464	0.586594424	0.090279769	0.785947188	1376	2	0.468599806	0.162817028	0.542634386	0.318590508	0.657805536	0.770305481	0.333717968	0.35888354	0.590181851	0.403169321	1376	2	olt	av
0.131694002	0.525343552	0.523345998	0.113111494	0.380389471	0.492278777	0.761238906	0.160684818	0.450382711	0.767704673	1377	3	0.774299116	0.675231482	0.282972401	0.165370843	0.509670222	0.361703495	0.56395177	0.098674105	0.324407147	0.403315964	1377	3	olt	prx
0.357820732	0.220444053	0.829920063	0.028950184	0.917701632	0.02664481	0.833644129	0.411465024	0.669696531	0.546033875	1378	1	0.356774569	0.269568132	0.255563647	0.558589634	0.278621291	0.562303128	0.567351538	0.421360244	0.30279541	0.40354518	1378	1	olt	wopt
0.086624206	0.728683991	0.013605997	0.968721556	0.170525806	0.873001979	0.193317617	0.991875141	0.104441614	0.929921211	1379	2	0.47954178	0.5029521	0.783534603	0.236137028	0.887985023	0.36166527	0.414544718	0.277410873	0.312967253	0.403564908	1379	2	cmts	cache
0.785825838	0.614748446	0.717122031	0.019388206	0.596740299	0.745771355	0.866862498	0.728609045	0.043972054	0.410710688	1380	3	0.196783181	0.440324811	0.83059686	0.373221761	0.739187133	0.230260509	0.470537506	0.222633139	0.955157453	0.403671885	1380	3	cmts	dpi
0.442304452	0.533829428	0.2603904	0.278905536	0.704072129	0.038208766	0.565038223	0.461756704	0.492653128	0.875337138	1381	1	0.530206282	0.385724956	0.50512145	0.509139894	0.791679125	0.901394822	0.15722162	0.254516672	0.548654593	0.403929725	1381	1	cmts	vopt
0.296148099	0.318250933	0.556657416	0.160679996	0.288490852	0.723732028	0.487986574	0.753600722	0.094914563	0.768209228	1382	2	0.539972004	0.541440704	0.429762994	0.028864306	0.960952344	0.858284545	0.397621053	0.659868786	0.551721606	0.404117228	1382	2	cmts	hhe
0.806586857	0.181070998	0.914534215	0.028548362	0.433157022	0.909551571	0.820042981	0.325179827	0.198734027	0.494380897	1383	3	0.98786055	0.347463819	0.094051182	0.064737161	0.68135588	0.368510408	0.112610225	0.606802668	0.327319575	0.404848088	1383	3	cmts	lb
0.217481782	0.322212761	0.576161082	0.173302398	0.58813326	0.037029334	0.482865068	0.988075645	0.12144854	0.6844479	1384	1	0.576042512	0.015692815	0.718971721	0.265685942	0.248775219	0.991139174	0.582901994	0.266329893	0.516295022	0.40519941	1384	1	cmts	prx
0.88714028	0.113020419	0.740525257	0.999213753	0.085035366	0.978531467	0.155664308	0.260008576	0.907396128	0.506863393	1385	2	0.441675567	0.11637333	0.382947261	0.498092872	0.493557533	0.639843878	0.122815244	0.949113548	0.683146254	0.405219531	1385	2	cmts	av
0.61180127	0.005918567	0.894423647	0.527674095	0.668740477	0.411750823	0.324685965	0.463304278	0.011361921	0.798920152	1386	3	0.040224313	0.800144444	0.238652481	0.595240352	0.836115252	0.343091458	0.223345754	0.392308473	0.947942669	0.405584115	1386	3	cmts	prx
0.259561351	0.569900599	0.962952929	0.063882715	0.856422848	0.796779793	0.444408854	0.773077712	0.466559526	0.099507661	1387	1	0.83647057	0.920242256	0.218717761	0.165930895	0.834836825	0.413274263	0.493722123	0.475328408	0.620788054	0.40578157	1387	1	cmts	wopt
0.316387352	0.558949385	0.950786706	0.368967654	0.553287314	0.421355556	0.632446369	0.020255527	0.690633771	0.983797131	1388	2	0.376235294	0.851818497	0.117193135	0.905996688	0.141692095	0.868618602	0.229813939	0.423487378	0.990197554	0.405943146	1388	2	bng	wopt
0.71786858	0.21211774	0.281843463	0.406414252	0.482677617	0.824659174	0.391998616	0.163810315	0.183888259	0.816288804	1389	3	0.367337718	0.455223857	0.797948302	0.291078093	0.608917214	0.303878713	0.646259516	0.034321127	0.780250799	0.406484135	1389	3	olt	cache
0.899949545	0.188693331	0.74014694	0.102889303	0.669550937	0.79503193	0.602091219	0.132358549	0.364236536	0.657567961	1390	1	0.299111323	0.275644794	0.954319969	0.190035423	0.679269081	0.485945447	0.159470994	0.804134188	0.492029362	0.406506903	1390	1	olt	dpi
0.621542832	0.03112116	0.635787926	0.841542069	0.340564595	0.984342892	0.704564241	0.186192757	0.755371744	0.804504824	1391	2	0.325834842	0.131165877	0.698997578	0.438983924	0.219871873	0.632236271	0.573588318	0.103889557	0.688720664	0.406556267	1391	2	olt	vopt
0.311349326	0.45506824	0.329041437	0.333729846	0.694560448	0.723369102	0.256415321	0.702403951	0.789242729	0.573841278	1392	3	0.679359326	0.25561286	0.146152446	0.606551645	0.433636678	0.240050513	0.229911408	0.773859975	0.520434752	0.40678246	1392	3	olt	hhe
0.141623631	0.521239433	0.582962389	0.53416145	0.739848577	0.377331323	0.32270006	0.45632101	0.413546609	0.502627243	1393	1	0.656518928	0.207907064	0.621053119	0.369785934	0.434426129	0.955723415	0.390636712	0.602011821	0.793955898	0.4071169	1393	1	olt	lb
0.772244693	0.491316682	0.27118035	0.589762909	0.941169773	0.366931248	0.562462695	0.446483485	0.347610275	0.838667209	1394	2	0.549695728	0.02497309	0.375807904	0.824657175	0.117050949	0.774498973	0.850856961	0.525797889	0.51150159	0.407520245	1394	2	olt	prx
0.186544218	0.733039535	0.398792725	0.211901077	0.850459928	0.407740456	0.964015852	0.410296951	0.379589289	0.587349067	1395	3	0.132376631	0.452977734	0.591098335	0.02203403	0.734710862	0.739698698	0.294773135	0.570961275	0.400207493	0.407874964	1395	3	olt	av
0.282971774	0.615729294	0.152473441	0.555227927	0.751901468	0.615053137	0.112051002	0.13386442	0.836656298	0.760515122	1396	1	0.978438503	0.285912826	0.167154969	0.157444129	0.8551394	0.852768813	0.080528566	0.42337833	0.470675832	0.407898109	1396	1	olt	prx
0.513857405	0.330346927	0.669879447	0.398534112	0.917458421	0.404117224	0.338858885	0.775531448	0.471023039	0.181982596	1397	2	0.127538233	0.51920436	0.880278645	0.084607777	0.87931646	0.825094473	0.411213179	0.834263535	0.392846755	0.40917561	1397	2	olt	wopt
0.207518215	0.0864602	0.617198095	0.484383141	0.493887582	0.466500507	0.441420869	0.249601464	0.692684236	0.760808556	1398	3	0.627280759	0.891928093	0.153682463	0.833007339	0.729027917	0.54631295	0.202654483	0.199898601	0.89129424	0.409814122	1398	3	cmts	cache
0.609324947	0.778102337	0.433338699	0.085751591	0.500741522	0.695020248	0.079563988	0.979950363	0.311058444	0.606050924	1399	1	0.114698919	0.488537687	0.618256534	0.235056905	0.068660501	0.973713973	0.230688503	0.916924747	0.59099657	0.409849718	1399	1	cmts	dpi
0.160853097	0.372674309	0.13948172	0.573256622	0.570490572	0.903697712	0.578584908	0.307570223	0.620395941	0.543266815	1400	2	0.401860812	0.716961738	0.490973187	0.785992831	0.90650748	0.607579398	0.028025504	0.345687131	0.89030768	0.409974189	1400	2	cmts	vopt
0.225601579	0.727233177	0.427659541	0.920065139	0.670934585	0.514635296	0.032998125	0.338770033	0.771249479	0.691157519	1401	3	0.409451963	0.009011934	0.665955257	0.359295273	0.616256155	0.508367158	0.321976459	0.473565076	0.390665448	0.41039256	1401	3	cmts	hhe
0.190955552	0.210801524	0.477250454	0.462591829	0.653940804	0.72892419	0.058066225	0.813903417	0.550427012	0.627683504	1402	1	0.549098604	0.945903444	0.42003325	0.267686202	0.454288113	0.915915925	0.593049334	0.264928395	0.422529791	0.41051156	1402	1	cmts	lb
0.254541747	0.16075688	0.796970971	0.154237362	0.331653748	0.662118486	0.620596639	0.414403529	0.597564572	0.384718348	1403	2	0.269193353	0.136917882	0.503734896	0.357252848	0.844612935	0.098528199	0.22460492	0.845118412	0.668094884	0.410620626	1403	2	cmts	prx
0.421780839	0.686130237	0.256156191	0.030619569	0.463925067	0.949667085	0.731362152	0.070082384	0.575244332	0.252499719	1404	3	0.785825838	0.614748446	0.717122031	0.019388206	0.596740299	0.745771355	0.866862498	0.728609045	0.043972054	0.410710688	1404	3	cmts	av
0.600760118	0.546598885	0.130944076	0.389415751	0.838230498	0.219445943	0.685468689	0.257404025	0.003001979	0.444456225	1405	1	0.683871085	0.222072748	0.440209566	0.031082077	0.263001188	0.761020541	0.206355181	0.915031777	0.351186939	0.410840468	1405	1	cmts	prx
0.382905927	0.62097893	0.509614977	0.100645768	0.913151797	0.308504614	0.360308313	0.704760914	0.603645692	0.907775413	1406	2	0.942688838	0.272881749	0.966927554	0.148056684	0.388512818	0.650930785	0.684392318	0.027353066	0.785410986	0.410906971	1406	2	cmts	wopt
0.585113735	0.196832891	0.397574356	0.489452283	0.901588114	0.722393955	0.157521804	0.710023709	0.880067641	0.563163926	1407	3	0.895180034	0.244783442	0.278605214	0.422249805	0.467589262	0.402191797	0.167581004	0.253167063	0.736439702	0.411123879	1407	3	bng	wopt
0.511836351	0.833819429	0.105103959	0.678440815	0.453368387	0.926344982	0.677300689	0.057014059	0.551302227	0.415919656	1408	1	0.625044465	0.041247044	0.500690382	0.636825063	0.700512055	0.702335954	0.189162324	0.100060336	0.991618415	0.411169794	1408	1	olt	cache
0.413378023	0.114022292	0.268972952	0.915638137	0.725092337	0.598938085	0.310913575	0.561862333	0.575187848	0.466529	1409	2	0.311598041	0.232043241	0.257014468	0.551548837	0.427272839	0.357504742	0.521078895	0.156221513	0.90694742	0.41125594	1409	2	olt	dpi
0.94657319	0.118294949	0.733959215	0.627365897	0.79872214	0.865020842	0.226085653	0.412565393	0.547739777	0.459029147	1410	3	0.506307272	0.556726955	0.996382612	0.353730549	0.553420338	0.978158929	0.153941313	0.488879166	0.927838694	0.411385009	1410	3	olt	vopt
0.133863272	0.290684478	0.954250914	0.36664475	0.038829398	0.937766866	0.22850732	0.315856064	0.794951531	0.500577634	1411	1	0.062852708	0.785336446	0.478891918	0.072300526	0.75434151	0.884995681	0.260952105	0.912241967	0.383468963	0.411446693	1411	1	olt	hhe
0.432674177	0.540788822	0.442304171	0.045232224	0.836012806	0.505689651	0.384121761	0.349683754	0.614609191	0.558525258	1412	2	0.739501383	0.649861066	0.313289383	0.750186983	0.849276141	0.491011698	0.591337615	0.201238987	0.950344113	0.411463338	1412	2	olt	lb
0.40994046	0.4789447	0.432628034	0.539596754	0.884283865	0.125571316	0.729996216	0.497319508	0.78624439	0.091403283	1413	3	0.586948775	0.344723836	0.034550317	0.218517481	0.745525579	0.150727027	0.371537321	0.214519177	0.622233243	0.411633308	1413	3	olt	prx
0.591174088	0.904053879	0.017684253	0.672902816	0.522712243	0.369832836	0.696925035	0.127246843	0.550250629	0.388152363	1414	1	0.902963909	0.375000095	0.233696529	0.403565354	0.722689773	0.77494192	0.038364299	0.336706293	0.420287169	0.411714772	1414	1	olt	av
0.173007141	0.530898743	0.136901086	0.661474408	0.135503754	0.526357415	0.316832505	0.945082854	0.206268628	0.455742255	1415	2	0.776254848	0.360831308	0.212511893	0.258546106	0.950938244	0.367583776	0.110784504	0.43998197	0.920640216	0.411885834	1415	2	olt	prx
0.64674462	0.187304201	0.325184656	0.8910631	0.03375939	0.858113935	0.376470499	0.011755375	0.56145774	0.765805103	1416	3	0.835496619	0.150994696	0.373753844	0.350152173	0.698724533	0.942679746	0.483502952	0.88016071	0.492724443	0.412671209	1416	3	olt	wopt
0.001201469	0.540142042	0.579657033	0.361553269	0.04804394	0.886550864	0.889013135	0.301123812	0.383239048	0.869789626	1417	1	0.403132416	0.156433906	0.726419074	0.1393349	0.581489885	0.666462594	0.211524591	0.883169119	0.323245423	0.412671571	1417	1	cmts	cache
0.31681437	0.15779164	0.61878492	0.204346613	0.840522433	0.349360399	0.637265405	0.622407435	0.679914854	0.209469075	1418	2	0.590002166	0.011000114	0.663634992	0.271880607	0.651088213	0.615731736	0.325276692	0.286219783	0.908846466	0.41272832	1418	2	cmts	dpi
0.133988886	0.247731828	0.706360155	0.956864374	0.491882028	0.261758626	0.266673999	0.330573855	0.925364023	0.589230401	1419	3	0.332292041	0.903897068	0.475992479	0.06571555	0.558650676	0.796578415	0.413519323	0.089584436	0.938787048	0.412940868	1419	3	cmts	vopt
0.429349815	0.4847794	0.002332938	0.558439046	0.619171922	0.590641238	0.066788316	0.570014498	0.093483245	0.762233284	1420	1	0.865781772	0.462225923	0.185276917	0.48338252	0.827045513	0.797099084	0.093247107	0.683441298	0.646562826	0.413091598	1420	1	cmts	hhe
0.376049313	0.274975665	0.734475027	0.7724615	0.139074096	0.650983051	0.212168009	0.114280865	0.853018538	0.451994307	1421	2	0.882141167	0.125954679	0.470066779	0.288999802	0.729423502	0.991647338	0.257022712	0.359361101	0.689079123	0.413104846	1421	2	cmts	lb
0.799771453	0.472093604	0.701933314	0.106741792	0.946357415	0.448889868	0.196902434	0.708183767	0.443723968	0.499407226	1422	3	0.332656672	0.572699256	0.754310238	0.122330731	0.906566296	0.53761247	0.659901465	0.199710866	0.059725444	0.413125335	1422	3	cmts	prx
0.439602897	0.405112213	0.869728888	0.474677674	0.063593111	0.928751473	0.553325779	0.284584649	0.007023717	0.758342377	1423	1	0.496647686	0.926230202	0.010485618	0.80470972	0.391743107	0.387228496	0.638069851	0.898741836	0.655407023	0.414102448	1423	1	cmts	av
0.829385534	0.297532947	0.091405386	0.85744703	0.322304869	0.331286836	0.577318359	0.384034438	0.861995224	0.760790767	1424	2	0.547845099	0.249873616	0.221139465	0.773095375	0.733509791	0.568911274	0.008290827	0.589146981	0.429337489	0.414167629	1424	2	cmts	prx
0.411068159	0.682333273	0.792263163	0.077123498	0.662597071	0.941310765	0.273218762	0.387202301	0.742935324	0.879137926	1425	3	0.717723408	0.011366821	0.362199365	0.855264412	0.753682027	0.44281304	0.170277028	0.635708005	0.949809548	0.414377982	1425	3	cmts	wopt
0.888749043	0.390724329	0.408975778	0.062081251	0.371361413	0.711002159	0.586547167	0.479758641	0.422693613	0.470135681	1426	1	0.385770934	0.659637176	0.847033075	0.21340428	0.453089427	0.938643629	0.365210092	0.479547161	0.968415102	0.41439434	1426	1	bng	wopt
0.531640857	0.425815615	0.482951988	0.365786262	0.623203702	0.875587356	0.504880783	0.504070749	0.862453223	0.083894202	1427	2	0.437233311	0.536672542	0.320939973	0.174919477	0.502644681	0.655464937	0.086377298	0.803403313	0.82877165	0.414422149	1427	2	olt	cache
0.64410191	0.200194345	0.864003621	0.019009341	0.769780531	0.786053602	0.362322349	0.394093582	0.763954369	0.494372436	1428	3	0.268024781	0.679336794	0.05969966	0.196964616	0.687223426	0.508647539	0.115630368	0.511705621	0.953008296	0.414678585	1428	3	olt	dpi
0.184234796	0.262715923	0.364302863	0.461081133	0.803222559	0.29689075	0.931121091	0.647197843	0.740316684	0.354020172	1429	1	0.650057072	0.767973247	0.414458277	0.027223777	0.832989172	0.187763773	0.434135301	0.579523405	0.473606128	0.415334109	1429	1	olt	vopt
0.19121538	0.304060358	0.645670793	0.505922376	0.369077002	0.860265955	0.139765429	0.824049788	0.85733417	0.593531009	1430	2	0.068780904	0.383801363	0.720481601	0.8187475	0.056866719	0.307508774	0.558856275	0.114216798	0.83593946	0.415415757	1430	2	olt	hhe
0.339466294	0.574431051	0.493537435	0.204448608	0.92193376	0.80343464	0.343059709	0.180130383	0.845887075	0.729894989	1431	3	0.367746086	0.663551434	0.587785298	0.510997906	0.743844217	0.958114714	0.242600854	0.03680402	0.950855517	0.415607098	1431	3	olt	lb
0.534980675	0.751994901	0.788690083	0.001497487	0.383208324	0.413292976	0.480720373	0.249297892	0.5837367	0.233135823	1432	1	0.773385916	0.483648562	0.026496036	0.599265046	0.849819523	0.128757951	0.216329837	0.959440658	0.202350159	0.415710735	1432	1	olt	prx
0.647612894	0.662397171	0.114011561	0.513842241	0.609128194	0.962013807	0.286209941	0.802349304	0.208841736	0.526575521	1433	2	0.511836351	0.833819429	0.105103959	0.678440815	0.453368387	0.926344982	0.677300689	0.057014059	0.551302227	0.415919656	1433	2	olt	av
0.539295382	0.44190049	0.600567422	0.216867642	0.996055885	0.059394131	0.672842233	0.356905545	0.481428961	0.865856438	1434	3	0.029493888	0.49238914	0.210448813	0.979696779	0.930053204	0.144520204	0.702699581	0.341911792	0.784367355	0.415967754	1434	3	olt	prx
0.327891592	0.450840547	0.244314094	0.754811356	0.968025166	0.328325836	0.774670782	0.683653237	0.082514775	0.641994761	1435	1	0.140129452	0.486795195	0.745588983	0.48583078	0.72583226	0.397848607	0.271152074	0.17584035	0.669345115	0.416062267	1435	1	olt	wopt
0.062789839	0.532742096	0.440425678	0.456486615	0.337048682	0.799744983	0.317590762	0.731560734	0.202473792	0.571494881	1436	2	0.218150636	0.132987042	0.539347367	0.518724911	0.165548814	0.736835838	0.482456921	0.352289253	0.774745153	0.41611562	1436	2	cmts	cache
0.563082462	0.098030867	0.943818307	0.067339513	0.994602373	0.372096505	0.29453969	0.520135606	0.155889461	0.299220976	1437	3	0.131710368	0.635309595	0.67549066	0.410357885	0.439280989	0.302888451	0.258193825	0.161800772	0.81865354	0.416194386	1437	3	cmts	dpi
0.775635144	0.404191593	0.569075021	0.31745197	0.737807754	0.244951885	0.124639368	0.319940995	0.892185181	0.355858203	1438	1	0.224034592	0.123605723	0.791773807	0.57010063	0.039969141	0.125304942	0.822834539	0.003910704	0.976164109	0.416296279	1438	1	cmts	vopt
0.463638289	0.309507848	0.590801384	0.276154941	0.595213724	0.420200033	0.080806118	0.143866954	0.892621894	0.717224521	1439	2	0.128190288	0.467896464	0.375819889	0.455114429	0.293489297	0.420544255	0.663913178	0.243330654	0.715321961	0.416309089	1439	2	cmts	hhe
0.376348081	0.751198802	0.982330226	0.196467984	0.710880406	0.966983058	0.104230994	0.52045234	0.540034094	0.646386372	1440	3	0.930480303	0.200642029	0.899482828	0.726001796	0.36651096	0.866363949	0.126692338	0.540516105	0.837962077	0.41640142	1440	3	cmts	lb
0.451729284	0.756962308	0.608612494	0.354878219	0.960898546	0.496276	0.054568309	0.212495816	0.775192745	0.44003316	1441	1	0.475745003	0.343116737	0.628847568	0.335456097	0.083426569	0.753043619	0.423002327	0.244272442	0.811242435	0.416526606	1441	1	cmts	prx
0.409332426	0.562331583	0.567075977	0.086018586	0.912721711	0.39228887	0.694660894	0.595723656	0.4427245	0.288063294	1442	2	0.208812473	0.997868513	0.209653468	0.376866417	0.923541981	0.416741166	0.907476082	0.165515745	0.625597853	0.416741166	1442	2	cmts	av
0.683582942	0.231506773	0.304903807	0.442904733	0.480041396	0.378784311	0.522314945	0.961276946	0.820284539	0.223801445	1443	3	0.122378588	0.481811406	0.876982474	0.182578317	0.393106508	0.978416454	0.377843	0.158629418	0.676962183	0.41677064	1443	3	cmts	prx
0.758027622	0.892941246	0.099373453	0.88341654	0.634857193	0.220769093	0.150901524	0.255347919	0.75140174	0.199175814	1444	1	0.635947153	0.770108663	0.237655171	0.149118439	0.879416315	0.298570415	0.769176986	0.579471076	0.774191601	0.416893413	1444	1	cmts	wopt
0.750211244	0.551947991	0.341596236	0.493574418	0.969961883	0.196179538	0.848131065	0.104023184	0.405408156	0.18131275	1445	2	0.619381608	0.597976595	0.777214456	0.118809732	0.781485106	0.970247809	0.00427868	0.975450237	0.49757751	0.41708224	1445	2	bng	wopt
0.215627418	0.83214471	0.059918871	0.819156699	0.139854179	0.800235528	0.43730916	0.345832234	0.875565994	0.638239602	1446	3	0.048634888	0.448224878	0.653891879	0.176321652	0.884485545	0.890386911	0.383456655	0.096961495	0.810527632	0.417308768	1446	3	olt	cache
0.31226844	0.325649101	0.61143753	0.127140748	0.405933071	0.050085749	0.786071065	0.250624441	0.416647386	0.721858566	1447	1	0.177407213	0.206402608	0.630419378	0.428760119	0.344331475	0.947108576	0.322889752	0.716097055	0.68026172	0.418589426	1447	1	olt	dpi
0.190039401	0.502172365	0.194068834	0.719139588	0.3812301	0.476395841	0.392548068	0.905500893	0.836882009	0.54788866	1448	2	0.197635229	0.454050166	0.323220692	0.580497321	0.814459025	0.134707089	0.249755289	0.76297908	0.097334273	0.41894237	1448	2	olt	vopt
0.587072651	0.147917291	0.525554732	0.756013337	0.197197937	0.659772907	0.423316229	0.211575227	0.950001251	0.479740308	1449	3	0.894710949	0.614074854	0.178615482	0.151843579	0.524260413	0.731780475	0.434869483	0.335344555	0.671551256	0.419078597	1449	3	olt	hhe
0.374040366	0.391671224	0.372695154	0.457071403	0.101477608	0.598089644	0.637301129	0.228213709	0.697864271	0.830782621	1450	1	0.318201339	0.2433334	0.27572915	0.564393928	0.303187446	0.589710981	0.571447435	0.051402433	0.79043364	0.419343593	1450	1	olt	lb
0.875242358	0.455458528	0.63267248	0.668422473	0.626407948	0.188432884	0.351190224	0.00320756	0.697636873	0.43570116	1451	2	0.530157168	0.353704868	0.00725858	0.436595891	0.585249372	0.690351371	0.700291555	0.199968977	0.677406668	0.419439247	1451	2	olt	prx
0.47297176	0.130073684	0.399291855	0.873852364	0.53434905	0.415803976	0.506539163	0.488397557	0.512513943	0.115652737	1452	3	0.575866409	0.975812274	0.309742913	0.810207678	0.909556393	0.651834826	0.580710975	0.129019525	0.802601475	0.420302001	1452	3	olt	av
0.947375727	0.464254901	0.373819921	0.126490152	0.89160969	0.529288874	0.192263447	0.136999093	0.482025045	0.18183372	1453	1	0.142275873	0.292942595	0.289607919	0.902430413	0.912646648	0.257958813	0.254836344	0.797175914	0.762737806	0.420690999	1453	1	olt	prx
0.045309253	0.297490073	0.394197683	0.969388241	0.36306283	0.855533484	0.087473427	0.662577818	0.104362074	0.926304957	1454	2	0.021711928	0.497093123	0.54038826	0.990675582	0.185284593	0.951498109	0.709600334	0.033617344	0.760892091	0.420707493	1454	2	olt	wopt
0.477083314	0.409232454	0.470075766	0.580806146	0.644736116	0.903765118	0.235489759	0.264020489	0.122034222	0.448636007	1455	3	0.674583678	0.835303325	0.489406047	0.048775039	0.949639191	0.412099748	0.633294071	0.546305866	0.109070973	0.420798569	1455	3	cmts	cache
0.044705423	0.424443787	0.823518745	0.533971376	0.300622722	0.356877162	0.273874698	0.324500907	0.591145279	0.89119682	1456	1	0.619445213	0.421416634	0.970515099	0.001464944	0.855112966	0.179960272	0.711190701	0.638079776	0.851306758	0.421020154	1456	1	cmts	dpi
0.561901649	0.900034861	0.695683019	0.123090613	0.268624031	0.871818307	0.30114579	0.472917694	0.908819808	0.130130207	1457	2	0.156543906	0.287622253	0.572176509	0.224698634	0.835986715	0.974851597	0.483277731	0.414762237	0.703405176	0.421165836	1457	2	cmts	vopt
0.527588805	0.474433262	0.39627514	0.00717428	0.356236644	0.445936622	0.720019887	0.484142168	0.292112044	0.988289264	1458	3	0.57817895	0.441430342	0.16261417	0.480950747	0.445262277	0.636573066	0.653530808	0.047198573	0.81818963	0.421183998	1458	3	cmts	hhe
0.903963738	0.007278762	0.421915391	0.146227276	0.611642254	0.520065576	0.58194171	0.396100402	0.254463936	0.516605835	1459	1	0.940587784	0.697761258	0.457087242	0.024316152	0.670854868	0.643686687	0.835202002	0.49847945	0.045055888	0.421338105	1459	1	cmts	lb
0.54639743	0.574242196	0.386703774	0.184647747	0.715556564	0.747669506	0.141878882	0.858409798	0.385164908	0.702345543	1460	2	0.718437474	0.437987402	0.285160591	0.397395147	0.224908356	0.887349723	0.522170892	0.506691308	0.56124851	0.421659622	1460	2	cmts	prx
0.463495008	0.019720397	0.606632099	0.686827406	0.34356697	0.726618525	0.555426213	0.065175108	0.670595666	0.644905141	1461	3	0.431555343	0.858461076	0.294785276	0.468351642	0.744066363	0.356789614	0.149631604	0.338620369	0.623863214	0.421683863	1461	3	cmts	av
0.192363816	0.218865929	0.868210962	0.00171586	0.399161046	0.7947606	0.449541016	0.099015241	0.947948006	0.753089704	1462	1	0.02780582	0.81682008	0.266612236	0.654023166	0.372105111	0.494135991	0.438880646	0.388732189	0.983536233	0.421808199	1462	1	cmts	prx
0.604522529	0.436991817	0.245006162	0.968893345	0.660061609	0.195652591	0.010739817	0.316987733	0.553081022	0.284024454	1463	2	0.01431154	0.564550765	0.775912676	0.514730535	0.486356834	0.270921746	0.040274585	0.527448825	0.923267505	0.421878705	1463	2	cmts	wopt
0.823172611	0.699483904	0.473739558	0.187737284	0.990311008	0.710785543	0.449195859	0.709893999	0.085498092	0.574116995	1464	3	0.694105883	0.898629606	0.065999266	0.799208351	0.561292383	0.435640841	0.075941391	0.257075433	0.839158168	0.42198175	1464	3	bng	wopt
0.372016317	0.155515585	0.361882123	0.428114346	0.776387297	0.261730806	0.961322505	0.064640102	0.419143091	0.735684384	1465	1	0.527133129	0.524351823	0.739200231	0.03343637	0.674931129	0.316322101	0.379036064	0.99669533	0.487148118	0.422011727	1465	1	olt	cache
0.223873037	0.446418495	0.551315486	0.923555545	0.4715608	0.942824442	0.54273722	0.246774173	0.988832798	0.441627031	1466	2	0.544030407	0.114249432	0.562774568	0.606588318	0.505642598	0.481066275	0.342777312	0.222100896	0.952310726	0.422251393	1466	2	olt	dpi
0.503863475	0.459741297	0.620588035	0.103369853	0.363174227	0.877204987	0.29983898	0.076335796	0.896181951	0.634990459	1467	3	0.255834173	0.369301838	0.596062289	0.506553119	0.414828808	0.399905755	0.652606669	0.302293833	0.855525212	0.422319481	1467	3	olt	vopt
0.075902562	0.585051123	0.748327093	0.008166331	0.018598976	0.564565661	0.418407334	0.817253456	0.538382759	0.373967301	1468	1	0.799218628	0.003298014	0.255403313	0.412622905	0.996014383	0.600024318	0.073855517	0.685544238	0.429841105	0.422359897	1468	1	olt	hhe
0.156926843	0.602542875	0.661508683	0.155607832	0.475198314	0.825785565	0.736302629	0.145775201	0.375253218	0.953729677	1469	2	0.547578949	0.586133565	0.266328336	0.636458391	0.920895574	0.76495464	0.487349921	0.456948329	0.207247621	0.422757303	1469	2	olt	lb
0.188452252	0.200122428	0.413025807	0.426355116	0.33988333	0.538866861	0.722440136	0.639567826	0.271296441	0.867178439	1470	3	0.202727112	0.260384861	0.523839008	0.380661672	0.657430078	0.430555105	0.701969778	0.58614974	0.425818032	0.42276276	1470	3	olt	prx
0.776563469	0.702569651	0.324617597	0.109380371	0.596809142	0.499031596	0.343969402	0.239309992	0.791813683	0.125896848	1471	1	0.937453432	0.357176568	0.463445686	0.157597299	0.616160414	0.962254215	0.129836062	0.538713826	0.838613377	0.423032699	1471	1	olt	av
0.066261804	0.343556175	0.54662177	0.946900255	0.606824685	0.894535321	0.059145742	0.543321567	0.834951193	0.93375101	1472	2	0.379241716	0.325702047	0.535899075	0.611916793	0.860093973	0.305750266	0.304889038	0.112318475	0.843902888	0.423594954	1472	2	olt	prx
0.085318302	0.999652398	0.203025819	0.484508201	0.310516299	0.927619267	0.394821965	0.160132401	0.986956672	0.3998398	1473	3	0.557651045	0.425036102	0.524342832	0.269823361	0.746937028	0.643716877	0.383224291	0.346120354	0.85874905	0.423682588	1473	3	olt	wopt
0.731023772	0.026264591	0.904859872	0.102198733	0.368774796	0.724277981	0.466148822	0.409161553	0.215293386	0.857199393	1474	1	0.810706133	0.540161581	0.051143936	0.360720251	0.439656973	0.75843093	0.752638744	0.557887416	0.536232209	0.423764845	1474	1	cmts	cache
0.510594791	0.34950451	0.108238504	0.735632029	0.637800829	0.275774434	0.088723217	0.831348648	0.624017839	0.012369023	1475	2	0.098582602	0.629523256	0.128426167	0.266603322	0.437637326	0.798146633	0.26325255	0.205011796	0.698346665	0.423920857	1475	2	cmts	dpi
0.93703434	0.04757511	0.499045982	0.821904498	0.875086958	0.608452844	0.457489935	0.821260019	0.375228555	0.333388937	1476	3	0.608835461	0.509455228	0.307742584	0.450060924	0.223532451	0.992092408	0.180009755	0.516821057	0.575981525	0.424280522	1476	3	cmts	vopt
0.228172546	0.666960669	0.189220573	0.570002648	0.740291637	0.042068675	0.366287368	0.107614693	0.938454015	0.610533387	1477	1	0.492045808	0.121340285	0.677441511	0.355604189	0.090679569	0.840908074	0.550447172	0.379966719	0.757485734	0.424368933	1477	1	cmts	hhe
0.296806383	0.156182732	0.640543038	0.450512706	0.404994654	0.770073548	0.881849003	0.137463056	0.875639255	0.447226966	1478	2	0.029729091	0.876361496	0.792625579	0.247802333	0.83497796	0.728903238	0.539950719	0.135831495	0.854078054	0.424575082	1478	2	cmts	lb
0.718604371	0.272503844	0.219872637	0.367526487	0.963688429	0.022909411	0.389804085	0.40056194	0.819630689	0.831942796	1479	3	0.16235584	0.275175671	0.733065647	0.483352684	0.535769883	0.194005064	0.928723374	0.212315983	0.842697155	0.424822095	1479	3	cmts	prx
0.238972926	0.415897706	0.475673503	0.362461328	0.646461494	0.482041869	0.196304875	0.487397085	0.536172978	0.901167178	1480	1	0.796164384	0.499641055	0.385875107	0.179555323	0.943161652	0.764033834	0.002539792	0.823921609	0.30605449	0.424878025	1480	1	cmts	av
0.361473349	0.047491307	0.288788408	0.736233327	0.177051469	0.46132814	0.919934324	0.142275055	0.115850947	0.822192467	1481	2	0.840588077	0.530710076	0.455759169	0.017766703	0.548825741	0.669354082	0.054665611	0.91996928	0.508953072	0.424898816	1481	2	cmts	prx
0.332348357	0.401820724	0.784668659	0.435836987	0.029531629	0.801766781	0.479722165	0.378273311	0.931052575	0.510468787	1482	3	0.891983623	0.245024229	0.562091004	0.504144224	0.797565893	0.934501429	0.451810445	0.284911788	0.460487548	0.424938541	1482	3	cmts	wopt
0.664930028	0.471721243	0.506478219	0.45960024	0.189423087	0.96216732	0.582143579	0.362238285	0.674354108	0.162332646	1483	1	0.416568713	0.462618893	0.562246687	0.108386737	0.824378483	0.317328361	0.523557894	0.280825844	0.612641746	0.425479866	1483	1	bng	wopt
0.586552299	0.300554185	0.530196537	0.760547024	0.402879725	0.870603041	0.099060208	0.203362625	0.699706406	0.712482346	1484	2	0.467788659	0.936946766	0.731991012	0.000562194	0.751884031	0.378097092	0.370284037	0.639012773	0.021262466	0.425609694	1484	2	olt	cache
0.529671878	0.549923999	0.092962497	0.678380312	0.236515846	0.74481779	0.050985373	0.192934333	0.476911156	0.755995909	1485	3	0.322224723	0.134631437	0.69691775	0.371484999	0.002549971	0.77870485	0.219614815	0.417031953	0.481333535	0.425962728	1485	3	olt	dpi
0.588569296	0.987150793	0.436126184	0.308899452	0.580404853	0.653824589	0.046944341	0.144947789	0.832689165	0.484570556	1486	1	0.5596068	0.605020921	0.307368342	0.156980113	0.775066009	0.549321577	0.575314605	0.370671089	0.845972158	0.426370433	1486	1	olt	vopt
0.716299253	0.087735399	0.607310478	0.509772317	0.217989599	0.534447975	0.929813004	0.339038948	0.97323107	0.541961574	1487	2	0.7623672	0.251344184	0.844875024	0.173728845	0.677503736	0.21806321	0.955137126	0.05114493	0.691305374	0.426628008	1487	2	olt	hhe
0.522951062	0.151387787	0.611916103	0.394757113	0.902539087	0.166715638	0.833693654	0.042187673	0.512097442	0.591017112	1488	3	0.370360486	0.605007996	0.514567907	0.044982253	0.966081397	0.005588104	0.787816928	0.005825895	0.601784598	0.426717105	1488	3	olt	lb
0.924565049	0.457301727	0.093982994	0.631106483	0.569932254	0.184855677	0.193025618	0.896443251	0.045794672	0.699561993	1489	1	0.552726787	0.256154043	0.158056688	0.989434587	0.670083209	0.352871728	0.454066301	0.123283372	0.629537804	0.426810779	1489	1	olt	prx
0.264070912	0.48784728	0.372544249	0.531111898	0.474989641	0.785265552	0.091814183	0.443365194	0.814247204	0.869775576	1490	2	0.365832815	0.591156988	0.710613812	0.006690888	0.278361698	0.975015143	0.542555329	0.651953568	0.312038671	0.426985451	1490	2	olt	av
0.807559017	0.504904821	0.375363226	0.399020138	0.598275341	0.727759794	0.097365933	0.63898923	0.863129904	0.30667818	1491	3	0.41961224	0.767412414	0.57801628	0.255783822	0.81419006	0.615346974	0.022322231	0.644480153	0.448440678	0.427108853	1491	3	olt	prx
0.737137184	0.35927441	0.490068639	0.058122782	0.56907997	0.332649777	0.326870564	0.504099763	0.73845979	0.594870786	1492	1	0.247468731	0.587199416	0.201120249	0.322897063	0.429830763	0.556748621	0.150474382	0.948047924	0.448443976	0.427167966	1492	1	olt	wopt
0.832265828	0.479365354	0.12897968	0.555637774	0.385992291	0.82282793	0.616555117	0.105932273	0.415578179	0.50406957	1493	2	0.092212286	0.461473152	0.335046663	0.54818207	0.092678905	0.951314036	0.666621127	0.438965614	0.483267036	0.427217777	1493	2	cmts	cache
0.371299306	0.996345239	0.062570201	0.312451653	0.843820567	0.505824526	0.214182064	0.421760526	0.59796118	0.34722397	1494	3	0.724528634	0.500013397	0.634503092	0.066840584	0.665643674	0.979609711	0.737199089	0.531336851	0.452074665	0.428118361	1494	3	cmts	dpi
0.683221987	0.607477054	0.293236815	0.552838637	0.62508893	0.541051161	0.517337533	0.139722277	0.994550026	0.501472977	1495	1	0.51619545	0.893837885	0.31688335	0.103192138	0.517369255	0.828544978	0.306817972	0.803777691	0.092891998	0.428248106	1495	1	cmts	vopt
0.855905946	0.581614543	0.311522212	0.039387866	0.504478175	0.591939657	0.249283919	0.665998624	0.036396746	0.875492026	1496	2	0.650826482	0.418412981	0.642612341	0.112154624	0.498466521	0.790356999	0.254679593	0.266904653	0.43800055	0.42846775	1496	2	cmts	hhe
0.427883394	0.887165726	0.035224797	0.489993812	0.556766995	0.885551692	0.494507129	0.189783494	0.696111927	0.233960201	1497	3	0.5474091	0.176182916	0.832150064	0.077706422	0.695893651	0.701223107	0.451301252	0.419146871	0.520969079	0.428858323	1497	3	cmts	lb
0.856323679	0.022002179	0.363781673	0.598518932	0.48659048	0.821978121	0.073477904	0.776666983	0.015951225	0.638972261	1498	1	0.50091192	0.642654901	0.459286982	0.008350164	0.878669413	0.089362138	0.453048837	0.492547769	0.629283449	0.42896344	1498	1	cmts	prx
0.386196679	0.840084667	0.408762677	0.631007698	0.880107895	0.702202599	0.319646111	0.049537135	0.604152522	0.702393837	1499	2	0.256588899	0.385874164	0.31052036	0.228638829	0.783081188	0.038557627	0.77069923	0.162506734	0.87791456	0.429547768	1499	2	cmts	av
0.645904004	0.382537584	0.654207322	0.748596934	0.332089932	0.741606168	0.143196574	0.108157141	0.848293821	0.070235801	1500	3	0.572493056	0.221347039	0.063404974	0.818633159	0.557071396	0.033370279	0.880984031	0.259208083	0.895163872	0.429799375	1500	3	cmts	prx
0.808388095	0.303462059	0.572482273	0.275711653	0.652969398	0.697687509	0.81194584	0.047906541	0.838409985	0.507320815	1501	1	0.701295825	0.14551534	0.520828709	0.218432636	0.546062435	0.649806764	0.709034508	0.245326476	0.018222939	0.429854485	1501	1	cmts	wopt
0.061822242	0.307570759	0.985191001	0.127496931	0.963179649	0.266123532	0.264416529	0.462698388	0.861987321	0.793078311	1502	2	0.365519621	0.624591958	0.017724658	0.529426583	0.677694976	0.052492801	0.880144908	0.728924771	0.343381538	0.43008903	1502	2	bng	wopt
0.652119373	0.121605626	0.845885256	0.191182516	0.665879481	0.655251538	0.34808523	0.232382529	0.204487524	0.469088516	1503	3	0.378846169	0.518046062	0.012435938	0.536338545	0.668545989	0.91744177	0.298359245	0.415047582	0.658544131	0.430183137	1503	3	olt	cache
0.237537339	0.709189634	0.310893093	0.415793148	0.445480341	0.275767228	0.777451607	0.043575706	0.29325057	0.837621896	1504	1	0.356878083	0.488706182	0.897091172	0.005245186	0.679833644	0.481858681	0.052438166	0.920619187	0.174241523	0.430529809	1504	1	olt	dpi
0.155308684	0.465985724	0.873061257	0.498297568	0.910504807	0.238519888	0.387040997	0.198958018	0.382297152	0.778124703	1505	2	0.299503309	0.42699193	0.393467613	0.224250839	0.304871251	0.075087886	0.38645384	0.782238278	0.824979249	0.430536797	1505	2	olt	vopt
0.37534825	0.044899779	0.556486645	0.341583417	0.619150201	0.686158498	0.018483763	0.791822561	0.287534858	0.346077119	1506	3	0.886283577	0.421318687	0.187946823	0.96076518	0.827668048	0.622384585	0.240709407	0.590021239	0.131569184	0.430757996	1506	3	olt	hhe
0.447787592	0.438519769	0.153310016	0.500703867	0.236858398	0.178606801	0.708137504	0.117227602	0.246540168	0.740034451	1507	1	0.962129429	0.504069796	0.308165599	0.18469507	0.80805205	0.486565629	0.721116382	0.463260662	0.96286725	0.430771096	1507	1	olt	lb
0.409449223	0.557537122	0.003962314	0.676207241	0.973881532	0.259783963	0.31233637	0.745269359	0.927139071	0.827318415	1508	2	0.217741158	0.839309465	0.255809538	0.770569182	0.523726406	0.755042449	0.095170951	0.68216366	0.238198876	0.431006272	1508	2	olt	prx
0.70885563	0.44277273	0.378073981	0.724264344	0.716351761	0.985439063	0.152386898	0.598525672	0.11312145	0.306682259	1509	3	0.471826638	0.522286728	0.220126594	0.28491808	0.057677997	0.813143592	0.111375051	0.718723445	0.645682922	0.43107744	1509	3	olt	av
0.669447849	0.297641801	0.917076131	0.403547436	0.80514039	0.288793605	0.014954057	0.61305575	0.677690004	0.277187923	1510	1	0.9184686	0.637354131	0.262635107	0.733474497	0.393429903	0.858225879	0.312650512	0.062546141	0.909799993	0.431221751	1510	1	olt	prx
0.094632524	0.108759819	0.589494787	0.724169179	0.822740486	0.464703686	0.247009638	0.639812372	0.266252989	0.804863355	1511	2	0.107496855	0.748247794	0.865801806	0.507730054	0.376179472	0.550578448	0.008604937	0.915891779	0.798652619	0.431392934	1511	2	olt	wopt
0.059961019	0.191923195	0.773515472	0.277275654	0.541453781	0.479138309	0.837720146	0.476121225	0.351377492	0.631176782	1512	3	0.70374119	0.82870605	0.384876646	0.79416413	0.160398867	0.937338751	0.0056606	0.619129877	0.2516861	0.431488866	1512	3	cmts	cache
0.036541762	0.855209951	0.650889771	0.108599765	0.361843376	0.451093954	0.533799288	0.425455904	0.71139557	0.806829442	1513	1	0.0036094	0.742279155	0.312368545	0.973551111	0.41375618	0.093749767	0.23615208	0.56094399	0.661466451	0.431681514	1513	1	cmts	dpi
0.088509312	0.576901772	0.878975519	0.708107266	0.930707407	0.237435939	0.227958341	0.889884629	0.966742023	0.451126151	1514	2	0.200371033	0.190826442	0.71912608	0.448791889	0.096008124	0.59086247	0.108769111	0.611128382	0.886483289	0.431846972	1514	2	cmts	vopt
0.247540752	0.619605184	0.657802408	0.898092934	0.495966113	0.867978399	0.180689091	0.343959411	0.552388498	0.864276006	1515	3	0.609064993	0.937791665	0.016849053	0.650546035	0.729857363	0.837237176	0.557504694	0.634514459	0.260444353	0.431976925	1515	3	cmts	hhe
0.664470233	0.010004025	0.885656645	0.266896491	0.882326397	0.743961815	0.181149834	0.905696053	0.031780954	0.683611922	1516	1	0.158748813	0.593351313	0.190769454	0.093281858	0.87965519	0.763320181	0.028328145	0.69870863	0.833320781	0.432022029	1516	1	cmts	lb
0.498131451	0.334937407	0.590272238	0.511896922	0.343020959	0.923865233	0.452471093	0.289774948	0.719286913	0.537904874	1517	2	0.43978785	0.04223594	0.902374481	0.055630625	0.938475508	0.331249775	0.971492232	0.280696587	0.793337043	0.432179903	1517	2	cmts	prx
0.896424639	0.549324929	0.05256074	0.578710397	0.116263684	0.946725951	0.213509445	0.260402249	0.597405546	0.0192245	1518	3	0.216484373	0.985072401	0.061411764	0.244788888	0.621901384	0.441535379	0.744935691	0.595764875	0.58905008	0.432321356	1518	3	cmts	av
0.247500305	0.18118168	0.725892476	0.389233341	0.772868169	0.19122734	0.384743017	0.216125608	0.895430976	0.711644333	1519	1	0.604115194	0.161326953	0.210688938	0.626591754	0.838908802	0.530259522	0.510117066	0.459890598	0.346672129	0.4325153	1519	1	cmts	prx
0.69750999	0.010177069	0.421136801	0.580037538	0.82838571	0.447998724	0.135292707	0.162542328	0.48266999	0.771283354	1520	2	0.157197114	0.109106326	0.285486196	0.87483795	0.407517273	0.564813049	0.473310883	0.430942504	0.882533603	0.432633857	1520	2	cmts	wopt
0.348736532	0.154236451	0.665824617	0.001659932	0.768027015	0.688075931	0.446137476	0.27317535	0.631418763	0.517830057	1521	3	0.910615863	0.303311909	0.139730615	0.324982561	0.784855989	0.846012788	0.102843777	0.379860128	0.989383717	0.433481849	1521	3	bng	wopt
0.206622782	0.096060823	0.465523263	0.771916803	0.56236435	0.601671997	0.527708844	0.001457475	0.849324896	0.741295115	1522	1	0.476289115	0.739728294	0.582195766	0.346278121	0.644178362	0.833858777	0.0377583	0.928620127	0.670595881	0.43391594	1522	1	olt	cache
0.102405034	0.623018188	0.695289855	0.053067736	0.984436325	0.152400163	0.813549864	0.019787486	0.999955148	0.65719548	1523	2	0.198310853	0.014389506	0.475797701	0.700608439	0.34479521	0.927684817	0.102641544	0.512857083	0.707486272	0.434368871	1523	2	olt	dpi
0.067834559	0.640550245	0.768083158	0.276222777	0.531767203	0.688607349	0.123155128	0.534892182	0.481514168	0.499813593	1524	3	0.085633145	0.915190888	0.472513242	0.048862019	0.82376152	0.440982927	0.002036511	0.832676595	0.610426327	0.434374948	1524	3	olt	vopt
0.000635583	0.778795656	0.35260055	0.158407885	0.47664263	0.801174077	0.343495459	0.670125807	0.356532294	0.904877513	1525	1	0.32344469	0.432149264	0.301649657	0.243324574	0.969694488	0.336875941	0.085642673	0.627418987	0.275475938	0.434560001	1525	1	olt	hhe
0.444083128	0.774130715	0.0707118	0.488531391	0.428043874	0.926148509	0.370160517	0.346545528	0.183282501	0.816685044	1526	2	0.706233054	0.801089021	0.800017807	0.018674591	0.858184707	0.387064956	0.424584213	0.67053486	0.511138273	0.434921424	1526	2	olt	lb
0.476425777	0.527860416	0.204789412	0.181286765	0.801786782	0.624432191	0.911827381	0.183938346	0.801877177	0.222386266	1527	3	0.726363704	0.250470644	0.300418604	0.355975377	0.943011503	0.550069842	0.278632791	0.382661521	0.941033659	0.434941566	1527	3	olt	prx
0.115174661	0.799068443	0.22416018	0.071786329	0.818883992	0.239163381	0.361710971	0.642448403	0.340222681	0.60358934	1528	1	0.574461946	0.258823514	0.746294612	0.345918828	0.555807192	0.227602918	0.500618969	0.259450314	0.985791802	0.435312407	1528	1	olt	av
[truncated: 2,589 more rows]
