# Supplementary material for: QoS-aware service composition based on context-free grammar and skyline in service function chaining using genetic algorithm
Source: PeerJ Comput Sci. 2021 Jul 26;7:e603. doi: 10.7717/peerj-cs.603 (PMC8323722; doi:10.7717/peerj-cs.603)
Supplement: Supplemental Information 2 [file peerj-cs-07-603-s002.zip › data/skyAnti-grammar-n4.csv]

0.640167216	0.695970235	0.125646806	0.819178881	0.498477273	0.963272221	0.291923227	0.633702906	0.41905466	0.386622608	1	1	0.085592931	0.727605512	0.539480346	0.294693108	0.51623058	0.530115447	0.065888238	0.791830404	0.60855017	0.999955687	1	1	0.775059307	0.454998592	0.148320534	0.214882868	0.558527003	0.115238235	0.696096959	0.459186521	0.409773639	0.001041133	1	1	0.085592931	0.727605512	0.539480346	0.294693108	0.51623058	0.530115447	0.065888238	0.791830404	0.60855017	0.999955687	1	1	pgw	cache
0.098024096	0.842133984	0.146687101	0.158948046	0.568610836	0.354260074	0.873103659	0.080711541	0.654259755	0.382208936	2	2	0.136505042	0.636654218	0.181077077	0.024412741	0.651936059	0.684995774	0.193608187	0.133448674	0.530470895	0.999725283	2	2	0.663841287	0.921956099	0.21582669	0.444075786	0.740770755	0.571964533	0.209276431	0.020934857	0.937509356	0.00142836	2	2	0.136505042	0.636654218	0.181077077	0.024412741	0.651936059	0.684995774	0.193608187	0.133448674	0.530470895	0.999725283	2	2	pgw	cache
0.147217956	0.595686551	0.054673669	0.397903598	0.678029998	0.712061133	0.287876205	0.265519364	0.787717363	0.715688098	3	3	0.622137374	0.428304772	0.650566156	0.133653112	0.735225971	0.710216997	0.359699779	0.778221566	0.307515082	0.997480829	3	3	0.655064213	0.851818924	0.105539256	0.849300183	0.278424499	0.685494124	0.031324245	0.744450247	0.998198807	0.002036554	3	3	0.622137374	0.428304772	0.650566156	0.133653112	0.735225971	0.710216997	0.359699779	0.778221566	0.307515082	0.997480829	3	3	pgw	cache
0.110421482	0.609459499	0.342102854	0.691509853	0.328797391	0.469170025	0.473327982	0.081121744	0.617359617	0.818188948	4	1	0.209811559	0.575908728	0.809991029	0.308159491	0.955297638	0.56846973	0.126423671	0.660937572	0.306764679	0.997470194	4	1	0.729475879	0.612193631	0.29426558	0.556777171	0.354519037	0.735925209	0.56803364	0.177699924	0.860701817	0.002194563	4	1	0.209811559	0.575908728	0.809991029	0.308159491	0.955297638	0.56846973	0.126423671	0.660937572	0.306764679	0.997470194	4	1	pgw	cache
0.225716641	0.945687862	0.109585443	0.523461115	0.666183102	0.902877296	0.538836741	0.486619909	0.443206377	0.218481052	5	2	0.307925378	0.158516984	0.984177651	0.44269175	0.27876086	0.935649805	0.36117453	0.055335547	0.583105758	0.996996891	5	2	0.875330391	0.118011731	0.147083514	0.881217363	0.631526791	0.118400738	0.154785851	0.878001572	0.442132292	0.002372942	5	2	0.307925378	0.158516984	0.984177651	0.44269175	0.27876086	0.935649805	0.36117453	0.055335547	0.583105758	0.996996891	5	2	pgw	cache
0.066409337	0.715452611	0.082429149	0.403427632	0.838612442	0.412913047	0.601868533	0.618370143	0.94078391	0.386263548	6	3	0.35652817	0.225165538	0.854295137	0.340269572	0.994885621	0.795022053	0.397662909	0.495092432	0.544649418	0.996838606	6	3	0.982827293	0.667301762	0.47313003	0.48486118	0.593522723	0.836682606	0.029664296	0.571954367	0.72609885	0.002696785	6	3	0.35652817	0.225165538	0.854295137	0.340269572	0.994885621	0.795022053	0.397662909	0.495092432	0.544649418	0.996838606	6	3	pgw	cache
0.464731306	0.552582215	0.130976526	0.458621079	0.187489573	0.86779652	0.093738231	0.308986069	0.903618711	0.327893682	7	1	0.407549085	0.249530013	0.624986116	0.551175986	0.73848862	0.568864688	0.787480965	0.098479218	0.585776159	0.99671687	7	1	0.302351624	0.534610414	0.308567	0.185869941	0.709748137	0.463121008	0.096338329	0.859294615	0.659949638	0.002805726	7	1	0.407549085	0.249530013	0.624986116	0.551175986	0.73848862	0.568864688	0.787480965	0.098479218	0.585776159	0.99671687	7	1	pgw	cache
0.027836402	0.361364501	0.717590736	0.862205577	0.577477096	0.410109227	0.303809496	0.875654291	0.419715451	0.94756374	8	2	0.144515058	0.449588207	0.847062523	0.155795631	0.862518014	0.622722887	0.551196312	0.365758065	0.474720661	0.996336579	8	2	0.381732594	0.870727078	0.200919488	0.617193477	0.886880823	0.61272542	0.513998542	0.584112669	0.636010871	0.003236601	8	2	0.144515058	0.449588207	0.847062523	0.155795631	0.862518014	0.622722887	0.551196312	0.365758065	0.474720661	0.996336579	8	2	pgw	cache
0.535844351	0.161828344	0.518237198	0.46301086	0.454307487	0.844069728	0.000157462	0.121317577	0.974019105	0.617724769	9	3	0.347011895	0.134426234	0.435621263	0.786956371	0.379867386	0.948161009	0.24327482	0.29796503	0.589705241	0.996291939	9	3	0.331632716	0.678997887	0.573487035	0.203466339	0.981579564	0.095200481	0.895910614	0.454230464	0.979498655	0.00422668	9	3	0.347011895	0.134426234	0.435621263	0.786956371	0.379867386	0.948161009	0.24327482	0.29796503	0.589705241	0.996291939	9	3	pgw	cache
0.451983304	0.695901388	0.541402745	0.067103257	0.206054056	0.725192185	0.038199222	0.28139535	0.934121174	0.282993967	10	1	0.575578282	0.346614462	0.459665181	0.44382845	0.981876038	0.527479561	0.15962333	0.335566202	0.791166484	0.995813432	10	1	0.748497984	0.270129945	0.139850765	0.272823192	0.750557525	0.704270658	0.205597656	0.831196483	0.397927114	0.005109246	10	1	0.575578282	0.346614462	0.459665181	0.44382845	0.981876038	0.527479561	0.15962333	0.335566202	0.791166484	0.995813432	10	1	pgw	cache
0.784604951	0.333879255	0.200417933	0.324690608	0.913276126	0.800331093	0.33969371	0.527925389	0.499636409	0.211353928	11	2	0.300058182	0.030872389	0.301538627	0.808540088	0.056550457	0.882970751	0.06055787	0.433834281	0.311187046	0.995765366	11	2	0.510877958	0.429565702	0.547434423	0.308537108	0.74571647	0.079119413	0.724632488	0.216682861	0.894557397	0.005788561	11	2	0.300058182	0.030872389	0.301538627	0.808540088	0.056550457	0.882970751	0.06055787	0.433834281	0.311187046	0.995765366	11	2	pgw	cache
0.444890564	0.842938623	0.112772184	0.675332298	0.544802934	0.908271162	0.20288603	0.262220027	0.954549507	0.604408358	12	3	0.242051725	0.222605333	0.464372043	0.736621531	0.8272596	0.782052326	0.546935389	0.520839225	0.084161551	0.995515595	12	3	0.655216212	0.389030683	0.628272427	0.812252777	0.593057657	0.325806714	0.006378471	0.396825035	0.780178178	0.006462583	12	3	0.242051725	0.222605333	0.464372043	0.736621531	0.8272596	0.782052326	0.546935389	0.520839225	0.084161551	0.995515595	12	3	pgw	cache
0.03017433	0.441442336	0.57372506	0.874037388	0.341989504	0.664124217	0.414721611	0.211330388	0.077974433	0.879018285	13	1	0.272501268	0.544576275	0.889735033	0.175435136	0.883767852	0.750955468	0.244881748	0.433984533	0.153328153	0.995439369	13	1	0.506076165	0.835361751	0.092245446	0.105544681	0.886543653	0.356992324	0.656109951	0.607720312	0.661867195	0.0077291	13	1	0.272501268	0.544576275	0.889735033	0.175435136	0.883767852	0.750955468	0.244881748	0.433984533	0.153328153	0.995439369	13	1	pgw	cache
0.509166583	0.403790759	0.608565695	0.150621859	0.306973819	0.981617002	0.200234375	0.00691964	0.825642214	0.75984035	14	2	0.510089337	0.207454724	0.181833102	0.55334662	0.409460694	0.543031422	0.463338195	0.550462802	0.12909249	0.994875935	14	2	0.901400088	0.226245397	0.909776402	0.477089276	0.322127462	0.783181185	0.820339941	0.008520633	0.676338623	0.008550336	14	2	0.510089337	0.207454724	0.181833102	0.55334662	0.409460694	0.543031422	0.463338195	0.550462802	0.12909249	0.994875935	14	2	pgw	cache
0.511087487	0.862383175	0.621487536	0.440488314	0.335690488	0.797302611	0.706301308	0.110653882	0.944939334	0.103295737	15	3	0.267684716	0.29288322	0.470032658	0.003814731	0.780743288	0.597058653	0.832903281	0.621649233	0.11843905	0.994763397	15	3	0.1010737	0.766525559	0.497262341	0.064569309	0.682984099	0.964006584	0.41030776	0.331299351	0.540886289	0.009746059	15	3	0.267684716	0.29288322	0.470032658	0.003814731	0.780743288	0.597058653	0.832903281	0.621649233	0.11843905	0.994763397	15	3	pgw	cache
0.419094077	0.369621997	0.307286074	0.257125352	0.620260336	0.389565085	0.333537128	0.872000503	0.156996726	0.787462744	16	1	0.348738683	0.237112656	0.317147489	0.959739794	0.619491782	0.082355795	0.497240145	0.796670964	0.467048561	0.994758604	16	1	0.484799165	0.383148877	0.947714292	0.713419645	0.156609876	0.921938175	0.445336613	0.039391269	0.568970736	0.010165029	16	1	0.348738683	0.237112656	0.317147489	0.959739794	0.619491782	0.082355795	0.497240145	0.796670964	0.467048561	0.994758604	16	1	pgw	cache
0.69966922	0.596960968	0.787646985	0.185809618	0.296997306	0.914172902	0.072364606	0.311235813	0.433044501	0.443491861	17	2	0.088955298	0.304012062	0.761716739	0.068330776	0.836835158	0.282864354	0.533910772	0.603329223	0.036719359	0.99469949	17	2	0.623418992	0.74824356	0.56296469	0.228444061	0.700740095	0.420659051	0.060006397	0.631609244	0.206995837	0.010199424	17	2	0.088955298	0.304012062	0.761716739	0.068330776	0.836835158	0.282864354	0.533910772	0.603329223	0.036719359	0.99469949	17	2	pgw	cache
0.526717412	0.312829141	0.112653041	0.787005725	0.444660326	0.452758065	0.260004892	0.405467271	0.543749655	0.576464519	18	3	0.074771004	0.582651507	0.308661958	0.002010185	0.455103289	0.861423457	0.13925459	0.655412326	0.232117261	0.993675246	18	3	0.415823194	0.965858065	0.069915557	0.619706766	0.887795084	0.835803859	0.179197639	0.253575243	0.751923465	0.010431748	18	3	0.074771004	0.582651507	0.308661958	0.002010185	0.455103289	0.861423457	0.13925459	0.655412326	0.232117261	0.993675246	18	3	pgw	cache
0.105702418	0.655351392	0.349484283	0.940629896	0.334325959	0.943272439	0.629332506	0.528509321	0.132302083	0.62349568	19	1	0.618681435	0.758164025	0.478487954	0.051568742	0.544215682	0.628811621	0.034329653	0.475674014	0.563883645	0.993320594	19	1	0.755920742	0.241611041	0.86187794	0.45476786	0.186161097	0.38837918	0.881999814	0.001823123	0.641536665	0.010979251	19	1	0.618681435	0.758164025	0.478487954	0.051568742	0.544215682	0.628811621	0.034329653	0.475674014	0.563883645	0.993320594	19	1	pgw	cache
0.664940196	0.013832875	0.771725412	0.188983231	0.822151764	0.577336768	0.493405848	0.945858765	0.195960995	0.697456012	20	2	0.665294977	0.197398865	0.575223507	0.604986253	0.572370311	0.860263345	0.180223747	0.324953494	0.444032453	0.992377492	20	2	0.510594791	0.34950451	0.108238504	0.735632029	0.637800829	0.275774434	0.088723217	0.831348648	0.624017839	0.012369023	20	2	0.665294977	0.197398865	0.575223507	0.604986253	0.572370311	0.860263345	0.180223747	0.324953494	0.444032453	0.992377492	20	2	pgw	cache
0.581782191	0.339411566	0.449533823	0.028420094	0.486729611	0.839820496	0.576400164	0.634406457	0.630788539	0.331398325	21	3	0.481041408	0.253471329	0.381290059	0.406326405	0.993377189	0.522324099	0.154417118	0.333460332	0.516110478	0.992286017	21	3	0.587786611	0.342614059	0.525359233	0.375993114	0.692814266	0.801642361	0.127403112	0.495486009	0.865071405	0.012535559	21	3	0.481041408	0.253471329	0.381290059	0.406326405	0.993377189	0.522324099	0.154417118	0.333460332	0.516110478	0.992286017	21	3	pgw	cache
0.463615845	0.428497239	0.669990546	0.468375897	0.352442186	0.319042487	0.528775669	0.07363536	0.275408677	0.752789006	22	1	0.230600674	0.116680137	0.966262442	0.658281958	0.758695853	0.461084985	0.177242177	0.441333336	0.439183892	0.991794352	22	1	0.600980413	0.611870965	0.284979198	0.393388374	0.466994496	0.920310107	0.536892575	0.284190874	0.671170463	0.012744575	22	1	0.230600674	0.116680137	0.966262442	0.658281958	0.758695853	0.461084985	0.177242177	0.441333336	0.439183892	0.991794352	22	1	pgw	cache
0.323195569	0.77467185	0.042306014	0.79113224	0.488983879	0.77366965	0.084034011	0.790828542	0.387700858	0.567854046	23	2	0.169468949	0.912703747	0.721553317	0.25127949	0.158267153	0.925460547	0.736585032	0.274690954	0.1403558	0.991778631	23	2	0.850082241	0.629406786	0.462103873	0.328985515	0.119822853	0.30315658	0.759776227	0.023039192	0.969700966	0.013023336	23	2	0.169468949	0.912703747	0.721553317	0.25127949	0.158267153	0.925460547	0.736585032	0.274690954	0.1403558	0.991778631	23	2	pgw	cache
0.442075991	0.435454886	0.191411477	0.626295073	0.957555435	0.502808523	0.229468187	0.26424364	0.409732183	0.740816764	24	3	0.794938539	0.464048041	0.455235112	0.309108362	0.185447586	0.898063792	0.852600272	0.02796195	0.437637232	0.991257015	24	3	0.999428262	0.108044608	0.993417682	0.515855122	0.315893392	0.711770706	0.070280575	0.553501876	0.915045585	0.013136086	24	3	0.794938539	0.464048041	0.455235112	0.309108362	0.185447586	0.898063792	0.852600272	0.02796195	0.437637232	0.991257015	24	3	pgw	cache
0.208812473	0.997868513	0.209653468	0.376866417	0.923541981	0.416741166	0.907476082	0.165515745	0.625597853	0.416741166	25	1	0.172477672	0.608762169	0.257980076	0.83044265	0.067851269	0.945391334	0.097443757	0.792487069	0.445301691	0.991066695	25	1	0.957706628	0.20203973	0.94948932	0.182893132	0.604904781	0.877838733	0.616240869	0.203097404	0.948892683	0.013719642	25	1	0.172477672	0.608762169	0.257980076	0.83044265	0.067851269	0.945391334	0.097443757	0.792487069	0.445301691	0.991066695	25	1	pgw	cache
0.680926444	0.134002056	0.240223696	0.83478721	0.668703606	0.190542893	0.060910025	0.781404167	0.003334739	0.865140139	26	2	0.2242575	0.172335474	0.601847232	0.566150839	0.584604059	0.599619645	0.028669869	0.659681989	0.077566776	0.990904912	26	2	0.792876656	0.099526546	0.851829755	0.243958981	0.422413042	0.14290412	0.317610486	0.60275424	0.86612947	0.014631957	26	2	0.2242575	0.172335474	0.601847232	0.566150839	0.584604059	0.599619645	0.028669869	0.659681989	0.077566776	0.990904912	26	2	pgw	cache
0.310180283	0.475705724	0.134071374	0.930032842	0.596470151	0.580213944	0.264092807	0.531699326	0.624071835	0.177308369	27	3	0.395966863	0.502216877	0.30025743	0.930063129	0.372160106	0.955124143	0.88051999	0.084404678	0.637628358	0.989905646	27	3	0.678013149	0.012252581	0.958724338	0.25382461	0.20560398	0.586112624	0.513855713	0.278922041	0.539940261	0.015855555	27	3	0.395966863	0.502216877	0.30025743	0.930063129	0.372160106	0.955124143	0.88051999	0.084404678	0.637628358	0.989905646	27	3	pgw	cache
0.860074287	0.630483884	0.513262382	0.012604034	0.582364512	0.588925012	0.441178207	0.423638357	0.8401488	0.66583468	28	1	0.319387471	0.485350801	0.728609379	0.089073346	0.927005281	0.340304337	0.263952061	0.722465764	0.452689629	0.989584429	28	1	0.88958722	0.158677781	0.319460341	0.489537834	0.736037191	0.693433061	0.012529795	0.635544559	0.676764337	0.017106632	28	1	0.319387471	0.485350801	0.728609379	0.089073346	0.927005281	0.340304337	0.263952061	0.722465764	0.452689629	0.989584429	28	1	pgw	cache
0.220003329	0.488083921	0.133154079	0.77238228	0.957631139	0.326556133	0.201392775	0.780683178	0.497802765	0.462088227	29	2	0.31498473	0.087033253	0.660274376	0.561643065	0.730244966	0.389625362	0.692084042	0.865089125	0.337988028	0.988938669	29	2	0.834042826	0.099477981	0.657236671	0.543168184	0.883351797	0.674256414	0.406527414	0.265752416	0.563084904	0.017125362	29	2	0.31498473	0.087033253	0.660274376	0.561643065	0.730244966	0.389625362	0.692084042	0.865089125	0.337988028	0.988938669	29	2	pgw	cache
0.167055972	0.128466317	0.708101165	0.877409478	0.161829656	0.319773772	0.703816802	0.356023739	0.800564409	0.798741276	30	3	0.714998957	0.277042027	0.924428591	0.105404813	0.246904789	0.967324465	0.454615364	0.280507004	0.639736441	0.988382927	30	3	0.776833125	0.544333048	0.482592804	0.419553677	0.180443728	0.972646971	0.109755623	0.508887971	0.716738133	0.017159689	30	3	0.714998957	0.277042027	0.924428591	0.105404813	0.246904789	0.967324465	0.454615364	0.280507004	0.639736441	0.988382927	30	3	pgw	cache
0.974239514	0.027418637	0.742860611	0.709399907	0.648888699	0.211425908	0.583962167	0.217782909	0.908993802	0.617289879	31	1	0.527588805	0.474433262	0.39627514	0.00717428	0.356236644	0.445936622	0.720019887	0.484142168	0.292112044	0.988289264	31	1	0.272014808	0.782845827	0.902065816	0.464765329	0.129799597	0.883946545	0.153697772	0.339013974	0.985468642	0.01756245	31	1	0.527588805	0.474433262	0.39627514	0.00717428	0.356236644	0.445936622	0.720019887	0.484142168	0.292112044	0.988289264	31	1	pgw	cache
0.655064213	0.851818924	0.105539256	0.849300183	0.278424499	0.685494124	0.031324245	0.744450247	0.998198807	0.002036554	32	2	0.180383635	0.713820719	0.354165608	0.182836088	0.821414974	0.066886383	0.783145297	0.27041148	0.311475813	0.987525901	32	2	0.483765353	0.786823929	0.349368157	0.107194997	0.931497798	0.017880895	0.138205762	0.620357316	0.777605908	0.017648508	32	2	0.180383635	0.713820719	0.354165608	0.182836088	0.821414974	0.066886383	0.783145297	0.27041148	0.311475813	0.987525901	32	2	pgw	cache
0.263483524	0.341380839	0.373644692	0.54899652	0.643964948	0.520157939	0.671670979	0.086667669	0.983260239	0.092413286	33	3	0.677237472	0.46255149	0.49451381	0.180990938	0.214557102	0.94513671	0.052024692	0.596959349	0.080893885	0.987380817	33	3	0.620607765	0.809051367	0.255380848	0.099550011	0.306217635	0.733735703	0.573632001	0.073809866	0.726476982	0.018674475	33	3	0.677237472	0.46255149	0.49451381	0.180990938	0.214557102	0.94513671	0.052024692	0.596959349	0.080893885	0.987380817	33	3	pgw	cache
0.372730553	0.482581967	0.198366251	0.312732479	0.633501872	0.549869018	0.248437173	0.124007804	0.946329543	0.587374613	34	1	0.234793348	0.614056358	0.531132131	0.134063478	0.99627291	0.665869935	0.298083549	0.309925848	0.620104088	0.987187251	34	1	0.896424639	0.549324929	0.05256074	0.578710397	0.116263684	0.946725951	0.213509445	0.260402249	0.597405546	0.0192245	34	1	0.234793348	0.614056358	0.531132131	0.134063478	0.99627291	0.665869935	0.298083549	0.309925848	0.620104088	0.987187251	34	1	pgw	cache
0.834423416	0.263526437	0.756264574	0.018570208	0.791242645	0.450432785	0.775139015	0.575860031	0.107976899	0.931950507	35	2	0.055532463	0.36019558	0.426733933	0.854081777	0.528219025	0.828279979	0.252267461	0.295319943	0.548201315	0.986683422	35	2	0.711904595	0.539764368	0.460376013	0.303128181	0.419039709	0.19823023	0.518190214	0.471587778	0.997096783	0.019266682	35	2	0.055532463	0.36019558	0.426733933	0.854081777	0.528219025	0.828279979	0.252267461	0.295319943	0.548201315	0.986683422	35	2	pgw	cache
0.249480068	0.123798517	0.536168298	0.793311876	0.391335273	0.281681404	0.396093947	0.743156033	0.361119151	0.906906978	36	3	0.092755485	0.55735304	0.381925649	0.210424133	0.500105199	0.210881255	0.504326857	0.494807959	0.466224372	0.986644622	36	3	0.332934809	0.598375089	0.569273363	0.194144278	0.618619768	0.802026921	0.780516949	0.355951081	0.792989118	0.019473668	36	3	0.092755485	0.55735304	0.381925649	0.210424133	0.500105199	0.210881255	0.504326857	0.494807959	0.466224372	0.986644622	36	3	pgw	cache
0.834774097	0.316925548	0.038731259	0.674730005	0.230401711	0.35270011	0.825359738	0.445460959	0.333165316	0.767755633	37	1	0.756576917	0.34451862	0.690628627	0.019461872	0.697711446	0.628918875	0.143243883	0.851218986	0.312534397	0.986629089	37	1	0.724503366	0.206925279	0.368493537	0.358251191	0.3790619	0.556822302	0.45233407	0.482599252	0.902182265	0.01990058	37	1	0.756576917	0.34451862	0.690628627	0.019461872	0.697711446	0.628918875	0.143243883	0.851218986	0.312534397	0.986629089	37	1	pgw	cache
0.376477132	0.62452718	0.283855973	0.916010566	0.435207564	0.68250577	0.05572974	0.630339498	0.967338246	0.290391216	38	2	0.129367542	0.587066914	0.034404447	0.871103236	0.717456361	0.021211969	0.888446796	0.191662195	0.914547431	0.98656585	38	2	0.420509943	0.481674523	0.669314078	0.12657171	0.840011072	0.384468998	0.780974676	0.211339793	0.59314165	0.020190116	38	2	0.129367542	0.587066914	0.034404447	0.871103236	0.717456361	0.021211969	0.888446796	0.191662195	0.914547431	0.98656585	38	2	pgw	cache
0.029218765	0.650803166	0.235994063	0.636294702	0.285550797	0.72187327	0.125269072	0.071390668	0.993782312	0.140157464	39	3	0.085418689	0.332969758	0.807052864	0.5549111	0.648486212	0.436390323	0.003854452	0.474270776	0.40064642	0.986292079	39	3	0.743354616	0.608279651	0.765965503	0.286413958	0.620677266	0.499652931	0.675226771	0.108390113	0.83533311	0.020603194	39	3	0.085418689	0.332969758	0.807052864	0.5549111	0.648486212	0.436390323	0.003854452	0.474270776	0.40064642	0.986292079	39	3	pgw	cache
0.823521416	0.104401302	0.834714303	0.028887438	0.90833727	0.02867395	0.961617852	0.565902026	0.690152221	0.057098393	40	1	0.401671507	0.350987416	0.253182729	0.874173283	0.73711125	0.390362564	0.094945877	0.37584353	0.710547014	0.98617305	40	1	0.137048044	0.324364876	0.646314866	0.438686884	0.212079204	0.875742089	0.638978834	0.378902139	0.603342949	0.021760081	40	1	0.401671507	0.350987416	0.253182729	0.874173283	0.73711125	0.390362564	0.094945877	0.37584353	0.710547014	0.98617305	40	1	pgw	cache
0.613870679	0.049539645	0.56479732	0.086086317	0.393910119	0.766434134	0.375989647	0.386978854	0.771928737	0.119860484	41	2	0.284827904	0.259388753	0.503163929	0.809893135	0.960181576	0.684357075	0.204704592	0.409476885	0.210284609	0.985506265	41	2	0.353746517	0.712958354	0.793997722	0.128509956	0.581545373	0.672534075	0.231028982	0.234627097	0.734192685	0.022747175	41	2	0.284827904	0.259388753	0.503163929	0.809893135	0.960181576	0.684357075	0.204704592	0.409476885	0.210284609	0.985506265	41	2	pgw	cache
0.133739986	0.332362582	0.267523333	0.703302061	0.679453473	0.350978934	0.710499998	0.357078391	0.805258384	0.395843185	42	3	0.618228326	0.260158808	0.339823294	0.84518009	0.99483364	0.22164116	0.695263621	0.344818757	0.38754311	0.984974174	42	3	0.629016538	0.713364755	0.577623603	0.468106095	0.569864648	0.960461774	0.311899686	0.828208096	0.489355357	0.022871872	42	3	0.618228326	0.260158808	0.339823294	0.84518009	0.99483364	0.22164116	0.695263621	0.344818757	0.38754311	0.984974174	42	3	pgw	cache
0.172262476	0.193403972	0.393279543	0.698469522	0.412427617	0.390078838	0.994534686	0.201209198	0.823718142	0.320505631	43	1	0.183251115	0.326401776	0.298919981	0.461122599	0.77263514	0.318259022	0.169157887	0.237301255	0.524046253	0.984764323	43	1	0.575597615	0.670926719	0.055718636	0.341544327	0.696354997	0.217150487	0.47334577	0.644097731	0.714995217	0.023448428	43	1	0.183251115	0.326401776	0.298919981	0.461122599	0.77263514	0.318259022	0.169157887	0.237301255	0.524046253	0.984764323	43	1	pgw	cache
0.499346175	0.436939733	0.00198738	0.725691205	0.666529465	0.490504361	0.080319903	0.375695976	0.25491193	0.898038979	44	2	0.66129538	0.249787515	0.136775954	0.886392422	0.673095424	0.087454757	0.666582994	0.38433789	0.163871245	0.984736081	44	2	0.572144539	0.643542843	0.423494319	0.209168158	0.701842709	0.254395834	0.206726966	0.274529106	0.990480855	0.024241299	44	2	0.66129538	0.249787515	0.136775954	0.886392422	0.673095424	0.087454757	0.666582994	0.38433789	0.163871245	0.984736081	44	2	pgw	cache
0.491733783	0.476962609	0.479875235	0.903922355	0.631721864	0.926963306	0.135639265	0.670106112	0.732415501	0.290034442	45	3	0.00474284	0.354137132	0.590430591	0.715502171	0.330710834	0.988313986	0.096387245	0.757202799	0.143391369	0.984313635	45	3	0.945115711	0.30965815	0.474418585	0.14890314	0.506461978	0.649670839	0.453913204	0.448771913	0.93483313	0.02548227	45	3	0.00474284	0.354137132	0.590430591	0.715502171	0.330710834	0.988313986	0.096387245	0.757202799	0.143391369	0.984313635	45	3	pgw	cache
0.266481299	0.21362224	0.681073277	0.903398935	0.583919234	0.632297751	0.032415486	0.67174354	0.515888717	0.853148799	46	1	0.681563708	0.109088509	0.470604896	0.438338701	0.608012984	0.808225398	0.604637859	0.413092766	0.458805459	0.983920905	46	1	0.993334515	0.134796032	0.671435246	0.259740013	0.945096268	0.278276982	0.862973888	0.030224661	0.867909055	0.026011714	46	1	0.681563708	0.109088509	0.470604896	0.438338701	0.608012984	0.808225398	0.604637859	0.413092766	0.458805459	0.983920905	46	1	pgw	cache
0.242951442	0.352043442	0.342046265	0.357455448	0.619637048	0.577167838	0.03243445	0.644442074	0.317992908	0.618810214	47	2	0.316387352	0.558949385	0.950786706	0.368967654	0.553287314	0.421355556	0.632446369	0.020255527	0.690633771	0.983797131	47	2	0.43531835	0.409662555	0.76881378	0.050900054	0.860074252	0.324502061	0.72007375	0.550918935	0.954623929	0.026141315	47	2	0.316387352	0.558949385	0.950786706	0.368967654	0.553287314	0.421355556	0.632446369	0.020255527	0.690633771	0.983797131	47	2	pgw	cache
0.037845617	0.543156525	0.983403622	0.126039222	0.486984167	0.626033281	0.96664203	0.149499442	0.458597601	0.700409087	48	3	0.410406925	0.375405455	0.589918862	0.600103142	0.164389398	0.769178988	0.397648596	0.093575073	0.199642678	0.983636437	48	3	0.449749103	0.753441453	0.06542048	0.431876114	0.756172873	0.682721424	0.20543545	0.646381661	0.846547251	0.026408676	48	3	0.410406925	0.375405455	0.589918862	0.600103142	0.164389398	0.769178988	0.397648596	0.093575073	0.199642678	0.983636437	48	3	pgw	cache
0.641811094	0.394145923	0.398784051	0.515035603	0.173441565	0.87295802	0.661584164	0.010401883	0.690145267	0.08547988	49	1	0.543572531	0.307192359	0.035936423	0.516356116	0.98393959	0.056765004	0.661611247	0.682621473	0.2688048	0.983243286	49	1	0.95775362	0.356342272	0.787831499	0.289361112	0.277838082	0.3303445	0.607691913	0.725334671	0.990761709	0.026800641	49	1	0.543572531	0.307192359	0.035936423	0.516356116	0.98393959	0.056765004	0.661611247	0.682621473	0.2688048	0.983243286	49	1	pgw	cache
0.289615369	0.663248855	0.044057828	0.883416489	0.541231173	0.669094013	0.060832215	0.348280058	0.756680059	0.75582764	50	2	0.326176591	0.585793707	0.3091722	0.675729901	0.359989919	0.772953691	0.259499276	0.425745814	0.727357353	0.98300957	50	2	0.749755601	0.909809194	0.034699849	0.169934351	0.663184247	0.709306391	0.752769348	0.320828517	0.821494594	0.027460947	50	2	0.326176591	0.585793707	0.3091722	0.675729901	0.359989919	0.772953691	0.259499276	0.425745814	0.727357353	0.98300957	50	2	pgw	cache
0.609544732	0.336913566	0.421874428	0.392914795	0.585204593	0.88336454	0.871910357	0.126145793	0.867182805	0.47901027	51	3	0.646417975	0.325770001	0.912279898	0.004457221	0.693135699	0.200121686	0.652129262	0.213085401	0.320663083	0.982779542	51	3	0.45180223	0.439465782	0.306739437	0.241137205	0.726824314	0.19921634	0.406053608	0.432110031	0.546666056	0.02782042	51	3	0.646417975	0.325770001	0.912279898	0.004457221	0.693135699	0.200121686	0.652129262	0.213085401	0.320663083	0.982779542	51	3	pgw	cache
0.788850064	0.012489246	0.248278325	0.396121711	0.928329738	0.544190382	0.40392221	0.436898325	0.458046969	0.396572281	52	1	0.004915359	0.543915321	0.843092986	0.383002109	0.830452491	0.200394684	0.525576479	0.633179778	0.313667403	0.982774795	52	1	0.544959107	0.642038456	0.802946735	0.60231608	0.595428493	0.757286784	0.03990899	0.366059977	0.755713327	0.029429171	52	1	0.004915359	0.543915321	0.843092986	0.383002109	0.830452491	0.200394684	0.525576479	0.633179778	0.313667403	0.982774795	52	1	pgw	cache
0.104670193	0.48143821	0.866276038	0.42101236	0.538708736	0.195867432	0.230548072	0.507853577	0.842652993	0.385773256	53	2	0.126302503	0.601665974	0.587612422	0.033615324	0.609037876	0.815506369	0.188232007	0.102143646	0.477282374	0.982105845	53	2	0.728685191	0.830819172	0.107882394	0.13967227	0.78791827	0.129924404	0.332520569	0.458008278	0.668371873	0.030028059	53	2	0.126302503	0.601665974	0.587612422	0.033615324	0.609037876	0.815506369	0.188232007	0.102143646	0.477282374	0.982105845	53	2	pgw	cache
0.007671251	0.997754206	0.349745879	0.678256504	0.558322165	0.516440332	0.135785636	0.133257258	0.842422579	0.906970574	54	3	0.109036225	0.656733908	0.487167788	0.537263524	0.446078689	0.634776552	0.046195804	0.781001944	0.141883958	0.982091291	54	3	0.938482851	0.639757706	0.011946131	0.593669505	0.142447905	0.736850566	0.342613878	0.966860302	0.307652398	0.030174402	54	3	0.109036225	0.656733908	0.487167788	0.537263524	0.446078689	0.634776552	0.046195804	0.781001944	0.141883958	0.982091291	54	3	pgw	cache
0.134409445	0.426080226	0.348760181	0.729123182	0.26641272	0.653496866	0.273940402	0.445732852	0.458476141	0.66820273	55	1	0.354513473	0.917069769	0.622964519	0.524859485	0.075622372	0.956075701	0.0739698	0.667452791	0.527823621	0.98204468	55	1	0.718606116	0.044829423	0.44825021	0.901562989	0.21014801	0.611103545	0.545862427	0.320585404	0.976811854	0.030507486	55	1	0.354513473	0.917069769	0.622964519	0.524859485	0.075622372	0.956075701	0.0739698	0.667452791	0.527823621	0.98204468	55	1	pgw	cache
0.690395841	0.424141649	0.080675536	0.523740154	0.702294323	0.607696258	0.640006792	0.603388186	0.934494237	0.591899996	56	2	0.04751983	0.552850463	0.515229973	0.085080414	0.33036241	0.937771568	0.46281289	0.362861001	0.63093694	0.981861823	56	2	0.788234797	0.080198411	0.248512572	0.240265343	0.929875063	0.439070687	0.357800137	0.354006412	0.392014355	0.030550092	56	2	0.04751983	0.552850463	0.515229973	0.085080414	0.33036241	0.937771568	0.46281289	0.362861001	0.63093694	0.981861823	56	2	pgw	cache
0.125208268	0.707237089	0.405516931	0.574793695	0.091145797	0.68316665	0.174356746	0.910296435	0.29479291	0.619044119	57	3	0.437634829	0.445082576	0.163633087	0.232662399	0.93634408	0.338524733	0.049772395	0.740036539	0.42302913	0.98114648	57	3	0.783031207	0.584541194	0.841323242	0.443907818	0.945332009	0.230153282	0.50184129	0.471261022	0.971302186	0.031227871	57	3	0.437634829	0.445082576	0.163633087	0.232662399	0.93634408	0.338524733	0.049772395	0.740036539	0.42302913	0.98114648	57	3	pgw	cache
0.938482851	0.639757706	0.011946131	0.593669505	0.142447905	0.736850566	0.342613878	0.966860302	0.307652398	0.030174402	58	1	0.293165703	0.649794671	0.139144745	0.210367649	0.685949155	0.778293136	0.1675253	0.632331913	0.144803708	0.981129792	58	1	0.988398471	0.184655667	0.195909844	0.654691261	0.939630368	0.253125528	0.920345431	0.294418634	0.98461929	0.031543274	58	1	0.293165703	0.649794671	0.139144745	0.210367649	0.685949155	0.778293136	0.1675253	0.632331913	0.144803708	0.981129792	58	1	pgw	cache
0.348700984	0.67125013	0.623232834	0.042482735	0.814661042	0.796713777	0.356086116	0.394990437	0.55484372	0.831214887	59	2	0.428548973	0.003602248	0.759540757	0.307110211	0.432314286	0.825211377	0.29551779	0.789752207	0.035414698	0.980389718	59	2	0.378627646	0.560645658	0.871384589	0.248218583	0.876087274	0.697626421	0.201915226	0.431562993	0.761956735	0.033100906	59	2	0.428548973	0.003602248	0.759540757	0.307110211	0.432314286	0.825211377	0.29551779	0.789752207	0.035414698	0.980389718	59	2	pgw	cache
0.075352721	0.392680811	0.750492264	0.176821641	0.406956797	0.749710732	0.111615811	0.630136318	0.522467244	0.451842792	60	3	0.25795765	0.440581309	0.242893621	0.054704024	0.561702747	0.973222111	0.457611415	0.26067139	0.307081891	0.980366448	60	3	0.534314857	0.614482682	0.461874052	0.608318111	0.370456597	0.815782896	0.206513111	0.088903333	0.919984023	0.033621056	60	3	0.25795765	0.440581309	0.242893621	0.054704024	0.561702747	0.973222111	0.457611415	0.26067139	0.307081891	0.980366448	60	3	pgw	cache
0.82248805	0.098974515	0.858126508	0.52989455	0.651517392	0.427676172	0.324841314	0.162648168	0.823133887	0.110276661	61	1	0.496744312	0.310097405	0.230462552	0.813570833	0.701565269	0.482663778	0.197162816	0.285042764	0.746303624	0.979924353	61	1	0.067808075	0.534930373	0.543950038	0.850886295	0.485041187	0.508567257	0.133247485	0.475941228	0.750920571	0.03368323	61	1	0.496744312	0.310097405	0.230462552	0.813570833	0.701565269	0.482663778	0.197162816	0.285042764	0.746303624	0.979924353	61	1	pgw	cache
0.668439943	0.714944447	0.429386337	0.145716734	0.880792149	0.179867249	0.316443081	0.744085171	0.099920421	0.11767764	62	2	0.815468489	0.290466973	0.503677321	0.215115295	0.783657151	0.513203558	0.074767788	0.659215314	0.477959341	0.979588678	62	2	0.81038672	0.402515662	0.411023526	0.355570483	0.140012604	0.858192814	0.052731033	0.368256316	0.715230311	0.034550538	62	2	0.815468489	0.290466973	0.503677321	0.215115295	0.783657151	0.513203558	0.074767788	0.659215314	0.477959341	0.979588678	62	2	pgw	cache
0.311329679	0.727600848	0.121548721	0.514027374	0.387516054	0.879833806	0.261731651	0.529040982	0.603270276	0.244649128	63	3	0.117821192	0.656253609	0.669414577	0.214617048	0.936748563	0.624124506	0.044078917	0.901555376	0.074953206	0.979441459	63	3	0.51250703	0.442096153	0.48096441	0.397688261	0.758702929	0.692620838	0.732336689	0.346741784	0.561213436	0.034615149	63	3	0.117821192	0.656253609	0.669414577	0.214617048	0.936748563	0.624124506	0.044078917	0.901555376	0.074953206	0.979441459	63	3	pgw	cache
0.241541959	0.133349064	0.558049552	0.257583574	0.846547177	0.430672092	0.503915388	0.114315361	0.513369381	0.520057577	64	1	0.325679571	0.368935788	0.371165784	0.389520372	0.40018433	0.685023514	0.148023173	0.749836365	0.268442991	0.977181662	64	1	0.915338879	0.149652206	0.229236935	0.622962508	0.8466215	0.688821625	0.074146455	0.90072006	0.659643535	0.034904901	64	1	0.325679571	0.368935788	0.371165784	0.389520372	0.40018433	0.685023514	0.148023173	0.749836365	0.268442991	0.977181662	64	1	pgw	cache
0.851108905	0.493011495	0.311679476	0.388688147	0.333548237	0.858909046	0.186990667	0.043921888	0.641639648	0.537543213	65	2	0.195603741	0.462957484	0.416430675	0.288391217	0.219508311	0.795831041	0.13344702	0.32211892	0.154520786	0.975163706	65	2	0.303514098	0.588620218	0.62726647	0.480032652	0.702638662	0.647999823	0.088139258	0.591950757	0.850712615	0.034970657	65	2	0.195603741	0.462957484	0.416430675	0.288391217	0.219508311	0.795831041	0.13344702	0.32211892	0.154520786	0.975163706	65	2	pgw	cache
0.861282501	0.383153705	0.094475019	0.372151816	0.710550577	0.933943329	0.116992622	0.224412164	0.426979911	0.924150438	66	3	0.4219182	0.352675765	0.214104521	0.292905579	0.457244798	0.591526179	0.364998327	0.945195234	0.101646744	0.974763626	66	3	0.603438589	0.395570799	0.361088594	0.339361652	0.466083039	0.84240629	0.256352121	0.402421379	0.993978942	0.035385106	66	3	0.4219182	0.352675765	0.214104521	0.292905579	0.457244798	0.591526179	0.364998327	0.945195234	0.101646744	0.974763626	66	3	pgw	cache
0.040127209	0.606486482	0.202307505	0.410658922	0.263376442	0.526038272	0.482047321	0.144654166	0.451718758	0.841339056	67	1	0.181546158	0.79375872	0.1231124	0.682624787	0.623001615	0.163125495	0.798455379	0.112346681	0.550691364	0.974732584	67	1	0.488820284	0.334417107	0.629214594	0.196289686	0.174665091	0.759624403	0.25647687	0.424990795	0.87273963	0.03574808	67	1	0.181546158	0.79375872	0.1231124	0.682624787	0.623001615	0.163125495	0.798455379	0.112346681	0.550691364	0.974732584	67	1	pgw	cache
0.993334515	0.134796032	0.671435246	0.259740013	0.945096268	0.278276982	0.862973888	0.030224661	0.867909055	0.026011714	68	2	0.860651666	0.380865594	0.733884993	0.02271581	0.342727013	0.905793632	0.173560008	0.710214642	0.447750623	0.974551658	68	2	0.46434011	0.685973011	0.026601016	0.513813066	0.70454394	0.714824807	0.817217484	0.310156824	0.858192382	0.036228186	68	2	0.860651666	0.380865594	0.733884993	0.02271581	0.342727013	0.905793632	0.173560008	0.710214642	0.447750623	0.974551658	68	2	pgw	cache
0.145195154	0.313191431	0.389954735	0.701793195	0.365515806	0.365971543	0.088370371	0.453758001	0.914935979	0.927924501	69	3	0.151363308	0.318696075	0.170883107	0.891135388	0.544956002	0.254959689	0.180586427	0.414229931	0.733675679	0.974334994	69	3	0.983235222	0.270148337	0.368603569	0.623549284	0.992316744	0.413463405	0.119250918	0.881637495	0.588059272	0.036335179	69	3	0.151363308	0.318696075	0.170883107	0.891135388	0.544956002	0.254959689	0.180586427	0.414229931	0.733675679	0.974334994	69	3	pgw	cache
0.131741855	0.634862446	0.85469523	0.022638989	0.377276032	0.880396623	0.356666709	0.669693408	0.383211758	0.752371747	70	1	0.430798608	0.247033758	0.596728643	0.033793926	0.789771053	0.687977197	0.168664302	0.396540783	0.953943538	0.974285022	70	1	0.283621102	0.723537751	0.11652609	0.341350108	0.602330574	0.79540232	0.631656593	0.215896987	0.573769353	0.036617965	70	1	0.430798608	0.247033758	0.596728643	0.033793926	0.789771053	0.687977197	0.168664302	0.396540783	0.953943538	0.974285022	70	1	pgw	cache
0.02031726	0.666879731	0.090545293	0.784801287	0.65761856	0.595626031	0.669986899	0.165690495	0.416104113	0.874788496	71	2	0.188245127	0.351093995	0.202483121	0.949089711	0.917294438	0.323724437	0.677286711	0.068576104	0.57802839	0.973867896	71	2	0.484210061	0.172770284	0.948365208	0.493652832	0.68991941	0.57371609	0.158205524	0.798196525	0.956234184	0.036679914	71	2	0.188245127	0.351093995	0.202483121	0.949089711	0.917294438	0.323724437	0.677286711	0.068576104	0.57802839	0.973867896	71	2	pgw	cache
0.695242334	0.43119682	0.947303659	0.431878633	0.9823384	0.306215102	0.289799123	0.392962798	0.977460808	0.249257424	72	3	0.569526828	0.008356774	0.27330078	0.436950551	0.664683822	0.710444982	0.470347856	0.128032932	0.64558688	0.973809989	72	3	0.619861746	0.769676391	0.653095482	0.33979889	0.153187665	0.999158552	0.184026703	0.24409858	0.784803874	0.036869589	72	3	0.569526828	0.008356774	0.27330078	0.436950551	0.664683822	0.710444982	0.470347856	0.128032932	0.64558688	0.973809989	72	3	pgw	cache
0.790642297	0.633849307	0.051070541	0.387771419	0.799825287	0.295993996	0.089061882	0.130936315	0.890710648	0.2286958	73	1	0.349283146	0.108344857	0.379556804	0.672285565	0.59714351	0.621301277	0.905467792	0.635923816	0.202779767	0.973381976	73	1	0.812125671	0.002043001	0.696926801	0.163875005	0.815078136	0.087400882	0.854883695	0.33076838	0.517828146	0.037973449	73	1	0.349283146	0.108344857	0.379556804	0.672285565	0.59714351	0.621301277	0.905467792	0.635923816	0.202779767	0.973381976	73	1	pgw	cache
0.907501414	0.083209488	0.982608467	0.207662657	0.55958373	0.685980574	0.512674459	0.565443763	0.406845749	0.335626045	74	2	0.101206098	0.219432515	0.799069116	0.292337305	0.922698112	0.166217121	0.685524933	0.399908638	0.523147447	0.973062145	74	2	0.554939451	0.913427681	0.737003506	0.065173456	0.155794812	0.712226368	0.631680135	0.033661317	0.640879161	0.040697476	74	2	0.101206098	0.219432515	0.799069116	0.292337305	0.922698112	0.166217121	0.685524933	0.399908638	0.523147447	0.973062145	74	2	pgw	cache
0.140025905	0.442075662	0.89446632	0.232242144	0.774354535	0.682084651	0.361580917	0.768185328	0.342831891	0.967665307	75	3	0.38860009	0.305546518	0.70015567	0.317187977	0.602082664	0.46880611	0.657051565	0.357221194	0.656967814	0.972571384	75	3	0.84520182	0.382107061	0.428195674	0.168268672	0.58580702	0.857575494	0.259700816	0.108396052	0.683386085	0.041019397	75	3	0.38860009	0.305546518	0.70015567	0.317187977	0.602082664	0.46880611	0.657051565	0.357221194	0.656967814	0.972571384	75	3	pgw	cache
0.362546703	0.543012714	0.168435914	0.460154871	0.958262009	0.619033621	0.460009404	0.461929565	0.550431517	0.182691652	76	1	0.156654696	0.748682554	0.59540077	0.303220372	0.41763194	0.704076901	0.004204997	0.349044434	0.617361848	0.97245375	76	1	0.72452227	0.91480583	0.392442642	0.393210029	0.486120702	0.69482155	0.012415535	0.80433052	0.879335496	0.041519399	76	1	0.156654696	0.748682554	0.59540077	0.303220372	0.41763194	0.704076901	0.004204997	0.349044434	0.617361848	0.97245375	76	1	pgw	cache
0.562834954	0.245018782	0.852179384	0.491243994	0.834920343	0.395240574	0.167438254	0.159262918	0.581655258	0.360921197	77	2	0.574162127	0.6465599	0.105551616	0.529529809	0.664407061	0.720745271	0.241005513	0.340966913	0.480947473	0.972393123	77	2	0.748055419	0.550235157	0.314760584	0.094269664	0.932543531	0.779403985	0.235968786	0.403041029	0.980527256	0.041661726	77	2	0.574162127	0.6465599	0.105551616	0.529529809	0.664407061	0.720745271	0.241005513	0.340966913	0.480947473	0.972393123	77	2	pgw	cache
0.659486547	0.623645688	0.005177013	0.206003815	0.981995276	0.44128504	0.199927094	0.852407711	0.629781407	0.23320157	78	3	0.602360006	0.399964803	0.055679053	0.320947149	0.245341794	0.555810128	0.150866932	0.791869958	0.076891333	0.972314398	78	3	0.452164844	0.874069146	0.626493459	0.172309308	0.300150292	0.95975166	0.026309093	0.495485505	0.809829052	0.043625736	78	3	0.602360006	0.399964803	0.055679053	0.320947149	0.245341794	0.555810128	0.150866932	0.791869958	0.076891333	0.972314398	78	3	pgw	cache
0.593993247	0.280620251	0.071975011	0.647623176	0.830010514	0.066125855	0.578775311	0.049489942	0.810336078	0.21952062	79	1	0.406276178	0.333010428	0.506754087	0.201412074	0.80760449	0.816383547	0.260211338	0.130362963	0.787450576	0.972073266	79	1	0.909053573	0.06608907	0.751534485	0.246499682	0.972557141	0.466675624	0.042925388	0.885133896	0.56867445	0.045193372	79	1	0.406276178	0.333010428	0.506754087	0.201412074	0.80760449	0.816383547	0.260211338	0.130362963	0.787450576	0.972073266	79	1	pgw	cache
0.66337555	0.767021124	0.068016719	0.621895631	0.766641569	0.717272333	0.066525611	0.683166622	0.710874123	0.49347055	80	2	0.099071702	0.165448725	0.956744182	0.234265867	0.431305408	0.607400601	0.83549355	0.129747473	0.327716582	0.972053019	80	2	0.606447455	0.579473112	0.031585671	0.317976124	0.421429152	0.657904226	0.631058332	0.112328871	0.804439133	0.046254576	80	2	0.099071702	0.165448725	0.956744182	0.234265867	0.431305408	0.607400601	0.83549355	0.129747473	0.327716582	0.972053019	80	2	pgw	cache
0.14638875	0.254167337	0.699226323	0.38149841	0.794619669	0.517286234	0.43820662	0.431939028	0.284785572	0.965044183	81	3	0.341919015	0.192436353	0.953600029	0.032265635	0.794600194	0.225911583	0.783281663	0.376354969	0.409049611	0.971823764	81	3	0.843228724	0.544868606	0.110931064	0.768047601	0.387832239	0.725788148	0.015069146	0.688047942	0.77301578	0.046554235	81	3	0.341919015	0.192436353	0.953600029	0.032265635	0.794600194	0.225911583	0.783281663	0.376354969	0.409049611	0.971823764	81	3	pgw	cache
0.482370015	0.395447367	0.643988139	0.274847745	0.502069346	0.857388857	0.635026772	0.605686786	0.704470835	0.618279727	82	1	0.002177301	0.617674065	0.723072096	0.239461553	0.270193399	0.208313661	0.269194892	0.561951791	0.680496839	0.971645031	82	1	0.751187387	0.21265631	0.839763207	0.10428378	0.86985751	0.51489342	0.189775829	0.149191198	0.832301582	0.047068811	82	1	0.002177301	0.617674065	0.723072096	0.239461553	0.270193399	0.208313661	0.269194892	0.561951791	0.680496839	0.971645031	82	1	pgw	dpi
0.507115053	0.381905774	0.360663131	0.489816403	0.489142429	0.035358641	0.650521614	0.02272788	0.497554616	0.654840036	83	2	0.526536678	0.980011058	0.450825714	0.06812202	0.786572783	0.867343935	0.505696378	0.255804631	0.658557222	0.971449508	83	2	0.591264368	0.391289186	0.457703968	0.25066403	0.405997274	0.808992792	0.573115258	0.593030557	0.891151014	0.047765501	83	2	0.526536678	0.980011058	0.450825714	0.06812202	0.786572783	0.867343935	0.505696378	0.255804631	0.658557222	0.971449508	83	2	pgw	dpi
0.454382935	0.158171212	0.685488564	0.887639484	0.658550043	0.459339399	0.227085662	0.117399396	0.82466159	0.939472335	84	3	0.149368826	0.281053125	0.643803977	0.956047711	0.076942461	0.828752888	0.147202225	0.497572502	0.057752569	0.971439017	84	3	0.475060529	0.66976055	0.041275016	0.547917514	0.995678374	0.254637767	0.117546268	0.737496135	0.853205064	0.047901008	84	3	0.149368826	0.281053125	0.643803977	0.956047711	0.076942461	0.828752888	0.147202225	0.497572502	0.057752569	0.971439017	84	3	pgw	dpi
0.295698564	0.333594076	0.164200032	0.814656539	0.558474018	0.767647268	0.039986967	0.596397231	0.510993823	0.45680989	85	1	0.576456599	0.550762895	0.399849297	0.397835684	0.883170162	0.644033458	0.303679131	0.238518608	0.63576422	0.971259028	85	1	0.465269033	0.914041466	0.957277216	0.196855633	0.65767545	0.506247731	0.353413017	0.098864369	0.99980947	0.048153964	85	1	0.576456599	0.550762895	0.399849297	0.397835684	0.883170162	0.644033458	0.303679131	0.238518608	0.63576422	0.971259028	85	1	pgw	dpi
0.307101182	0.403081493	0.535013098	0.046433644	0.882624914	0.278588088	0.843064717	0.327211867	0.621792082	0.268560294	86	2	0.303283049	0.861624293	0.028785555	0.984988888	0.075486793	0.99069882	0.355814428	0.007388335	0.497661173	0.970653952	86	2	0.750198346	0.307474059	0.599783324	0.564850874	0.495122963	0.457998673	0.026562361	0.510274057	0.728279946	0.048206782	86	2	0.303283049	0.861624293	0.028785555	0.984988888	0.075486793	0.99069882	0.355814428	0.007388335	0.497661173	0.970653952	86	2	pgw	dpi
0.661427225	0.766656789	0.50735348	0.805503913	0.812276113	0.515663688	0.64187963	0.0156124	0.498671172	0.710767537	87	3	0.264504275	0.200125286	0.272457991	0.988033047	0.53835993	0.309575331	0.854635402	0.102519361	0.220787656	0.970367729	87	3	0.778677152	0.028775523	0.851842389	0.214323685	0.472924953	0.483997853	0.510572813	0.339321306	0.864008562	0.048286253	87	3	0.264504275	0.200125286	0.272457991	0.988033047	0.53835993	0.309575331	0.854635402	0.102519361	0.220787656	0.970367729	87	3	pgw	dpi
0.00474284	0.354137132	0.590430591	0.715502171	0.330710834	0.988313986	0.096387245	0.757202799	0.143391369	0.984313635	88	1	0.419234118	0.427136477	0.296445835	0.094375342	0.770817234	0.842743065	0.570557101	0.704782253	0.195611739	0.970358971	88	1	0.530987191	0.892565048	0.379723276	0.471966751	0.681126908	0.460931852	0.121216705	0.568381596	0.997855147	0.048321284	88	1	0.419234118	0.427136477	0.296445835	0.094375342	0.770817234	0.842743065	0.570557101	0.704782253	0.195611739	0.970358971	88	1	pgw	dpi
0.319621009	0.911444135	0.244900619	0.529108634	0.556191467	0.999397179	0.168415875	0.730744884	0.358377984	0.364082728	89	2	0.070463476	0.409721378	0.812328585	0.634690782	0.538930874	0.054272606	0.449462605	0.269977715	0.518410894	0.970139066	89	2	0.982037912	0.601138284	0.186502232	0.044389295	0.810108135	0.693220524	0.504072572	0.284491846	0.43192422	0.049008805	89	2	0.070463476	0.409721378	0.812328585	0.634690782	0.538930874	0.054272606	0.449462605	0.269977715	0.518410894	0.970139066	89	2	pgw	dpi
0.087806095	0.165816377	0.982444569	0.287969465	0.074105659	0.496709309	0.568006378	0.575158006	0.643029966	0.608176057	90	3	0.006273555	0.189771631	0.547813338	0.897254423	0.101914646	0.644025989	0.670208895	0.136807042	0.29529255	0.96976093	90	3	0.789503551	0.095128951	0.613730129	0.348607347	0.523557142	0.480302509	0.512196766	0.392202791	0.848747914	0.049091026	90	3	0.006273555	0.189771631	0.547813338	0.897254423	0.101914646	0.644025989	0.670208895	0.136807042	0.29529255	0.96976093	90	3	pgw	dpi
0.720091059	0.465732703	0.653083483	0.01425789	0.678203812	0.984365334	0.504645175	0.29109233	0.007076361	0.604405333	91	1	0.011945711	0.766118954	0.520336665	0.608933255	0.469606397	0.481521592	0.829824785	0.220475575	0.550780406	0.968733077	91	1	0.340977997	0.896657966	0.11714547	0.930692855	0.107974392	0.869435878	0.942018408	0.035362748	0.940475338	0.049279495	91	1	0.011945711	0.766118954	0.520336665	0.608933255	0.469606397	0.481521592	0.829824785	0.220475575	0.550780406	0.968733077	91	1	pgw	dpi
0.438366852	0.130988142	0.600549036	0.549431058	0.361998471	0.423366878	0.156882551	0.683250143	0.605083912	0.44636326	92	2	0.228250206	0.7655964	0.528803829	0.224988847	0.772358483	0.637954613	0.173644893	0.065571256	0.536373771	0.968518717	92	2	0.771646097	0.583078731	0.824181828	0.188894782	0.078965047	0.834411359	0.31364074	0.426497508	0.985017811	0.049845587	92	2	0.228250206	0.7655964	0.528803829	0.224988847	0.772358483	0.637954613	0.173644893	0.065571256	0.536373771	0.968518717	92	2	pgw	dpi
0.261269162	0.785957652	0.155757853	0.700522724	0.189678112	0.768252932	0.971471132	0.025123491	0.988403684	0.635412374	93	3	0.639822614	0.50964767	0.004257545	0.997810863	0.355978853	0.45335967	0.394839608	0.618532186	0.368999209	0.96842206	93	3	0.465729096	0.644832392	0.769345787	0.059100629	0.479304515	0.234629929	0.822408092	0.237713941	0.959142247	0.04993506	93	3	0.639822614	0.50964767	0.004257545	0.997810863	0.355978853	0.45335967	0.394839608	0.618532186	0.368999209	0.96842206	93	3	pgw	dpi
0.593385543	0.608984953	0.681584488	0.156097899	0.190410669	0.449076172	0.692972651	0.304974397	0.917918516	0.263395742	94	1	0.577236305	0.497671181	0.163873608	0.016462256	0.756573567	0.351346544	0.506981681	0.650486736	0.323033226	0.968277298	94	1	0.550000405	0.75511188	0.13073932	0.814358703	0.049253555	0.664416912	0.131395084	0.568361788	0.957343697	0.050194433	94	1	0.577236305	0.497671181	0.163873608	0.016462256	0.756573567	0.351346544	0.506981681	0.650486736	0.323033226	0.968277298	94	1	pgw	dpi
0.743332975	0.372693903	0.397938092	0.685194036	0.776600924	0.251591105	0.867714586	0.041400578	0.650326666	0.845855837	95	2	0.567451107	0.550503408	0.136101004	0.38473651	0.853870187	0.134260799	0.847251383	0.221136306	0.199202244	0.968230054	95	2	0.631637846	0.52990944	0.008357571	0.756141689	0.36633783	0.537181795	0.417300689	0.943024297	0.377612799	0.050582329	95	2	0.567451107	0.550503408	0.136101004	0.38473651	0.853870187	0.134260799	0.847251383	0.221136306	0.199202244	0.968230054	95	2	pgw	dpi
0.977727653	0.326576203	0.022952987	0.521161855	0.600388085	0.334783019	0.437730719	0.742426911	0.491524517	0.29583689	96	3	0.21814413	0.331185509	0.504373323	0.817093848	0.265922096	0.730456081	0.113523837	0.339811274	0.501829454	0.968176312	96	3	0.555190214	0.876737727	0.565989844	0.112031966	0.979994833	0.638973518	0.059153988	0.462043399	0.992919923	0.051226599	96	3	0.21814413	0.331185509	0.504373323	0.817093848	0.265922096	0.730456081	0.113523837	0.339811274	0.501829454	0.968176312	96	3	pgw	dpi
0.941354578	0.57211074	0.035478202	0.462387047	0.448633612	0.81964496	0.805063004	0.340787898	0.325184101	0.724668927	97	1	0.449706447	0.458658267	0.333278692	0.540982561	0.971995136	0.187831893	0.634503392	0.831822069	0.192186102	0.968154778	97	1	0.452156751	0.606919134	0.421911691	0.787070581	0.163254979	0.913446372	0.163764558	0.551584763	0.975764984	0.053125791	97	1	0.449706447	0.458658267	0.333278692	0.540982561	0.971995136	0.187831893	0.634503392	0.831822069	0.192186102	0.968154778	97	1	pgw	dpi
0.931307128	0.128228778	0.137391196	0.275878877	0.679776248	0.934010792	0.735621931	0.501244297	0.118856076	0.4794047	98	2	0.289999484	0.484155589	0.75405439	0.291831969	0.779243781	0.631539706	0.327289091	0.565163043	0.143138934	0.968106042	98	2	0.464582462	0.798062277	0.270155006	0.635864507	0.454658717	0.570295833	0.442486389	0.416252923	0.981336763	0.054351022	98	2	0.289999484	0.484155589	0.75405439	0.291831969	0.779243781	0.631539706	0.327289091	0.565163043	0.143138934	0.968106042	98	2	pgw	dpi
0.011593345	0.885439488	0.576334795	0.485575699	0.94357223	0.4668892	0.205496457	0.380904027	0.85185835	0.722989709	99	3	0.438376077	0.47263889	0.314261897	0.098662194	0.622981281	0.646376954	0.132734355	0.676826735	0.09144467	0.967897229	99	3	0.457919035	0.298234855	0.38118287	0.781701772	0.171407393	0.406056701	0.493339793	0.322632885	0.96234764	0.055893428	99	3	0.438376077	0.47263889	0.314261897	0.098662194	0.622981281	0.646376954	0.132734355	0.676826735	0.09144467	0.967897229	99	3	pgw	dpi
0.210048388	0.443724071	0.647888941	0.342992279	0.507857807	0.792218894	0.109839425	0.784144085	0.70304744	0.699474772	100	1	0.140025905	0.442075662	0.89446632	0.232242144	0.774354535	0.682084651	0.361580917	0.768185328	0.342831891	0.967665307	100	1	0.744721774	0.185379946	0.379773664	0.806039995	0.811842793	0.663871455	0.130851595	0.926044242	0.394968619	0.055983542	100	1	0.140025905	0.442075662	0.89446632	0.232242144	0.774354535	0.682084651	0.361580917	0.768185328	0.342831891	0.967665307	100	1	pgw	dpi
0.006854761	0.437965215	0.425515029	0.866281969	0.55114044	0.778250046	0.318139769	0.865644277	0.238701511	0.536443147	101	2	0.241064062	0.702426203	0.661482265	0.453841602	0.400055469	0.994498001	0.22766789	0.782576607	0.443265677	0.967630115	101	2	0.959908245	0.063957566	0.473975425	0.846376695	0.577339528	0.329259752	0.742627237	0.299794906	0.793849826	0.056398677	101	2	0.241064062	0.702426203	0.661482265	0.453841602	0.400055469	0.994498001	0.22766789	0.782576607	0.443265677	0.967630115	101	2	pgw	dpi
0.711518222	0.921507366	0.074632206	0.749961231	0.475475834	0.937399845	0.185966401	0.939339364	0.078829673	0.182666323	102	3	0.046004468	0.26437431	0.355940184	0.71490795	0.529265523	0.682800819	0.428602136	0.67952217	0.170740819	0.96709809	102	3	0.953580969	0.064169607	0.553939261	0.574547028	0.512972013	0.304411479	0.033208299	0.818413881	0.195885516	0.056671359	102	3	0.046004468	0.26437431	0.355940184	0.71490795	0.529265523	0.682800819	0.428602136	0.67952217	0.170740819	0.96709809	102	3	pgw	dpi
0.43978785	0.04223594	0.902374481	0.055630625	0.938475508	0.331249775	0.971492232	0.280696587	0.793337043	0.432179903	103	1	0.115791424	0.548718137	0.306777502	0.112569001	0.871737224	0.158172035	0.754205117	0.758693491	0.120078397	0.967057634	103	1	0.671900084	0.091994902	0.380813827	0.485754916	0.748149624	0.595790503	0.303864493	0.877387556	0.373563963	0.056809266	103	1	0.115791424	0.548718137	0.306777502	0.112569001	0.871737224	0.158172035	0.754205117	0.758693491	0.120078397	0.967057634	103	1	pgw	dpi
0.261922525	0.471449477	0.188787325	0.703279483	0.77829633	0.190779658	0.442782028	0.22470465	0.365053396	0.906469711	104	2	0.310292688	0.431839641	0.486038456	0.883917883	0.420291838	0.672994865	0.173685826	0.235161724	0.81581113	0.966719287	104	2	0.823521416	0.104401302	0.834714303	0.028887438	0.90833727	0.02867395	0.961617852	0.565902026	0.690152221	0.057098393	104	2	0.310292688	0.431839641	0.486038456	0.883917883	0.420291838	0.672994865	0.173685826	0.235161724	0.81581113	0.966719287	104	2	pgw	dpi
0.72452227	0.91480583	0.392442642	0.393210029	0.486120702	0.69482155	0.012415535	0.80433052	0.879335496	0.041519399	105	3	0.038576149	0.652381634	0.715069722	0.40708615	0.524896523	0.904372986	0.032170259	0.502225473	0.937535986	0.966718372	105	3	0.306774377	0.221444686	0.62007366	0.205333486	0.509241055	0.759626231	0.648170971	0.287186686	0.63519899	0.057478847	105	3	0.038576149	0.652381634	0.715069722	0.40708615	0.524896523	0.904372986	0.032170259	0.502225473	0.937535986	0.966718372	105	3	pgw	dpi
0.31112577	0.661011613	0.370215377	0.607663149	0.935202698	0.392296694	0.63616277	0.398067279	0.002870571	0.508974378	106	1	0.163777351	0.280429511	0.380898085	0.721676624	0.117045888	0.763004507	0.29381627	0.731153254	0.03075153	0.966168255	106	1	0.431552355	0.608623694	0.515643184	0.326570776	0.841477783	0.180974465	0.059352513	0.533672569	0.995852655	0.057657917	106	1	0.163777351	0.280429511	0.380898085	0.721676624	0.117045888	0.763004507	0.29381627	0.731153254	0.03075153	0.966168255	106	1	pgw	dpi
0.430987046	0.324277352	0.245027246	0.439590864	0.35204422	0.772569805	0.50523688	0.328579261	0.528254887	0.650077132	107	2	0.02743782	0.764257136	0.573186438	0.839312242	0.626176868	0.518083432	0.059859983	0.358818728	0.459782222	0.965949394	107	2	0.130582293	0.917063182	0.01671298	0.529393731	0.85531925	0.558189644	0.166756412	0.954820478	0.707127838	0.057995087	107	2	0.02743782	0.764257136	0.573186438	0.839312242	0.626176868	0.518083432	0.059859983	0.358818728	0.459782222	0.965949394	107	2	pgw	dpi
0.641702157	0.502804281	0.151601491	0.40130102	0.540751774	0.379261317	0.384387998	0.109959772	0.212996011	0.792537158	108	3	0.26617948	0.765915233	0.213772941	0.511845465	0.08989292	0.81553888	0.338562224	0.042941951	0.50366211	0.965897705	108	3	0.139006851	0.38365891	0.506284025	0.505821802	0.374196928	0.93324238	0.359133887	0.221989523	0.97236822	0.058906277	108	3	0.26617948	0.765915233	0.213772941	0.511845465	0.08989292	0.81553888	0.338562224	0.042941951	0.50366211	0.965897705	108	3	pgw	dpi
0.209490309	0.399081182	0.334169471	0.199561334	0.609000179	0.498481561	0.416837176	0.331265453	0.851776063	0.681572966	109	1	0.890224749	0.311075387	0.130356342	0.348868569	0.825495768	0.375507719	0.238247866	0.754329486	0.299862025	0.965870443	109	1	0.642380594	0.014684264	0.816589965	0.255664237	0.71455079	0.435589277	0.523036376	0.056432352	0.796097844	0.060304257	109	1	0.890224749	0.311075387	0.130356342	0.348868569	0.825495768	0.375507719	0.238247866	0.754329486	0.299862025	0.965870443	109	1	pgw	dpi
0.907013015	0.101139333	0.292029974	0.794559993	0.257449628	0.984023414	0.249926991	0.766283202	0.219895909	0.299106605	110	2	0.78384579	0.43042919	0.267841148	0.160005728	0.989849233	0.822984101	0.109530198	0.149459477	0.520628934	0.965856511	110	2	0.475906652	0.471475092	0.972755998	0.116893115	0.70597609	0.294269876	0.897190753	0.049819311	0.639388328	0.060483646	110	2	0.78384579	0.43042919	0.267841148	0.160005728	0.989849233	0.822984101	0.109530198	0.149459477	0.520628934	0.965856511	110	2	pgw	dpi
0.370293413	0.585431803	0.159933517	0.850585089	0.490286691	0.053691682	0.283563759	0.592679184	0.782332275	0.18056068	111	3	0.07127074	0.955524189	0.051955841	0.596787915	0.760259239	0.975001854	0.362784655	0.105153197	0.710995395	0.965805575	111	3	0.538138456	0.767706651	0.054401219	0.848031692	0.502577425	0.466539864	0.401017027	0.556246585	0.925318857	0.060506756	111	3	0.07127074	0.955524189	0.051955841	0.596787915	0.760259239	0.975001854	0.362784655	0.105153197	0.710995395	0.965805575	111	3	pgw	dpi
0.851857499	0.001969206	0.659005756	0.609788656	0.167956289	0.552851227	0.091744118	0.651155016	0.237804404	0.449044094	112	1	0.194790443	0.579835236	0.400383857	0.719429406	0.717577455	0.483506938	0.181773106	0.472851509	0.886829683	0.965712065	112	1	0.93137478	0.069701918	0.705391655	0.083592273	0.980697311	0.246686228	0.383235479	0.5365591	0.823135955	0.061079304	112	1	0.194790443	0.579835236	0.400383857	0.719429406	0.717577455	0.483506938	0.181773106	0.472851509	0.886829683	0.965712065	112	1	pgw	dpi
0.952963026	0.021577894	0.58184653	0.856524536	0.313861599	0.771609776	0.072852674	0.073114577	0.856757339	0.266544464	113	2	0.421450805	0.097449595	0.422828909	0.494079854	0.240332662	0.462764624	0.505485869	0.966447229	0.227372614	0.965655552	113	2	0.856259914	0.361540564	0.656858646	0.665417285	0.502773119	0.649861584	0.533674309	0.032078017	0.76037313	0.061147359	113	2	0.421450805	0.097449595	0.422828909	0.494079854	0.240332662	0.462764624	0.505485869	0.966447229	0.227372614	0.965655552	113	2	pgw	dpi
0.549098604	0.945903444	0.42003325	0.267686202	0.454288113	0.915915925	0.593049334	0.264928395	0.422529791	0.41051156	114	3	0.129518204	0.795497365	0.186645627	0.504144836	0.012298821	0.928020167	0.019349611	0.253387764	0.581676818	0.96509023	114	3	0.658124756	0.267021111	0.754103116	0.271133691	0.523199446	0.821266179	0.802827658	0.394184267	0.984734429	0.061255928	114	3	0.129518204	0.795497365	0.186645627	0.504144836	0.012298821	0.928020167	0.019349611	0.253387764	0.581676818	0.96509023	114	3	pgw	dpi
0.151760163	0.599748083	0.299244417	0.516333269	0.552671574	0.66403893	0.074295643	0.486996938	0.620892382	0.568280716	115	1	0.14638875	0.254167337	0.699226323	0.38149841	0.794619669	0.517286234	0.43820662	0.431939028	0.284785572	0.965044183	115	1	0.356759688	0.502628947	0.507860986	0.389538415	0.498390995	0.858172186	0.447117009	0.065544374	0.598087506	0.061855786	115	1	0.14638875	0.254167337	0.699226323	0.38149841	0.794619669	0.517286234	0.43820662	0.431939028	0.284785572	0.965044183	115	1	pgw	dpi
0.464859107	0.689756782	0.369246983	0.110012616	0.927052401	0.031594348	0.553711036	0.479144803	0.363124542	0.190956392	116	2	0.126421795	0.787965675	0.620878286	0.575221309	0.152679916	0.919470631	0.514184575	0.134593966	0.814089826	0.964698904	116	2	0.646013798	0.282135379	0.615009232	0.620529776	0.45798707	0.606504611	0.576813039	0.245341702	0.99807527	0.062626633	116	2	0.126421795	0.787965675	0.620878286	0.575221309	0.152679916	0.919470631	0.514184575	0.134593966	0.814089826	0.964698904	116	2	pgw	dpi
0.449195575	0.382437439	0.007223261	0.712395988	0.506768764	0.425533693	0.624104932	0.602054978	0.62319252	0.649926188	117	3	0.220170339	0.515370342	0.781515334	0.131365749	0.351710794	0.809360841	0.368966407	0.118948158	0.14147184	0.964661361	117	3	0.35213515	0.950965855	0.218802293	0.851424736	0.623358301	0.810185478	0.043591026	0.772392088	0.760887335	0.063404766	117	3	0.220170339	0.515370342	0.781515334	0.131365749	0.351710794	0.809360841	0.368966407	0.118948158	0.14147184	0.964661361	117	3	pgw	dpi
0.29968308	0.11612106	0.788159506	0.209661018	0.751687642	0.244779845	0.865222481	0.244088293	0.798262183	0.756227833	118	1	0.507833339	0.376048608	0.378208069	0.236921708	0.617332428	0.006492781	0.935061182	0.686147265	0.008594656	0.964631406	118	1	0.384889062	0.779491541	0.66052608	0.588392681	0.142094599	0.365025054	0.716702697	0.001461794	0.77285199	0.065070337	118	1	0.507833339	0.376048608	0.378208069	0.236921708	0.617332428	0.006492781	0.935061182	0.686147265	0.008594656	0.964631406	118	1	pgw	dpi
0.083571356	0.8918656	0.063117551	0.68909844	0.412012835	0.643675054	0.744291248	0.09747286	0.815776264	0.394687606	119	2	0.346253484	0.146256644	0.846749689	0.189211656	0.609740963	0.012138306	0.487296626	0.123041304	0.621600686	0.964550959	119	2	0.498382934	0.878949405	0.089876746	0.683520954	0.526472221	0.355064748	0.891902186	0.027117081	0.884184362	0.0654968	119	2	0.346253484	0.146256644	0.846749689	0.189211656	0.609740963	0.012138306	0.487296626	0.123041304	0.621600686	0.964550959	119	2	pgw	dpi
0.455181092	0.039254149	0.207821913	0.622446519	0.250430997	0.840050119	0.876911931	0.236105285	0.221439833	0.888802838	120	3	0.453618598	0.16696091	0.533979974	0.791257907	0.620721649	0.232556453	0.388387643	0.133236476	0.737936843	0.963647491	120	3	0.807322471	0.046213038	0.746049545	0.792703286	0.853185986	0.07235129	0.223527647	0.385979924	0.985761633	0.0663942	120	3	0.453618598	0.16696091	0.533979974	0.791257907	0.620721649	0.232556453	0.388387643	0.133236476	0.737936843	0.963647491	120	3	pgw	dpi
0.030160863	0.540766707	0.155890659	0.727675478	0.389662353	0.258074692	0.748478044	0.586972407	0.779710468	0.464185832	121	1	0.434574701	0.314869324	0.39132264	0.051197109	0.367164529	0.409718977	0.679075454	0.427856938	0.193820394	0.963495223	121	1	0.626542881	0.352247636	0.630864938	0.562983221	0.323207934	0.494197544	0.782165177	0.048149974	0.741317502	0.066455156	121	1	0.434574701	0.314869324	0.39132264	0.051197109	0.367164529	0.409718977	0.679075454	0.427856938	0.193820394	0.963495223	121	1	pgw	dpi
0.622067946	0.404521899	0.094438257	0.696614538	0.700938182	0.382700553	0.182449083	0.951912674	0.419930322	0.298549088	122	2	0.021221243	0.762599981	0.548274436	0.176398137	0.627261764	0.359354833	0.638254992	0.596203777	0.67699976	0.963417139	122	2	0.926815292	0.497396494	0.191855844	0.20371808	0.742245954	0.939088595	0.663409067	0.607738774	0.350527925	0.06668577	122	2	0.021221243	0.762599981	0.548274436	0.176398137	0.627261764	0.359354833	0.638254992	0.596203777	0.67699976	0.963417139	122	2	pgw	dpi
0.449587611	0.730149523	0.114212241	0.068629575	0.722361983	0.876098245	0.807303297	0.315665978	0.476738764	0.36539799	123	3	0.162935802	0.495494085	0.637246152	0.41922154	0.645098145	0.671428682	0.222477774	0.18069296	0.148119673	0.962979027	123	3	0.705642966	0.782106059	0.39572661	0.541036591	0.320076314	0.925549617	0.477788969	0.044538247	0.672288199	0.067266449	123	3	0.162935802	0.495494085	0.637246152	0.41922154	0.645098145	0.671428682	0.222477774	0.18069296	0.148119673	0.962979027	123	3	pgw	dpi
0.726142616	0.522488109	0.294133952	0.121206988	0.875016824	0.108151458	0.960583473	0.386169557	0.355500824	0.833145034	124	1	0.238624287	0.278224725	0.941278893	0.29080306	0.949913174	0.79105839	0.241262539	0.414401197	0.525554243	0.962837947	124	1	0.741648519	0.011659276	0.886065449	0.17156921	0.549988466	0.597047148	0.613725841	0.199735912	0.477951268	0.06743936	124	1	0.238624287	0.278224725	0.941278893	0.29080306	0.949913174	0.79105839	0.241262539	0.414401197	0.525554243	0.962837947	124	1	pgw	dpi
0.856239619	0.317566925	0.282377989	0.870338692	0.511164816	0.369204778	0.281937393	0.160009788	0.708963056	0.454533541	125	2	0.325669418	0.437330014	0.170703833	0.426124637	0.957214558	0.161099224	0.814268775	0.251584747	0.892594077	0.962325782	125	2	0.993705737	0.6569419	0.322668102	0.092865241	0.905005042	0.666072041	0.692383444	0.391835831	0.677885889	0.067798857	125	2	0.325669418	0.437330014	0.170703833	0.426124637	0.957214558	0.161099224	0.814268775	0.251584747	0.892594077	0.962325782	125	2	pgw	dpi
0.533451174	0.371910164	0.487687231	0.032091101	0.625700225	0.520019472	0.698087184	0.69051495	0.773899678	0.343634477	126	3	0.197689096	0.090094978	0.266320386	0.553106759	0.453914329	0.889541858	0.507790154	0.021831262	0.359369082	0.961875142	126	3	0.213609522	0.669078641	0.247648329	0.725925583	0.619540972	0.042055	0.443718262	0.432674322	0.908283959	0.067957572	126	3	0.197689096	0.090094978	0.266320386	0.553106759	0.453914329	0.889541858	0.507790154	0.021831262	0.359369082	0.961875142	126	3	pgw	dpi
0.391553504	0.56889979	0.471652689	0.177672238	0.489480852	0.816566699	0.178324143	0.746359451	0.319560605	0.483613714	127	1	0.012650098	0.650336223	0.333008142	0.59319111	0.377548606	0.883007122	0.095671098	0.349945638	0.707420735	0.961361979	127	1	0.548198055	0.5365134	0.65219716	0.859713234	0.470375982	0.82437566	0.68878261	0.075253124	0.629508509	0.068588333	127	1	0.012650098	0.650336223	0.333008142	0.59319111	0.377548606	0.883007122	0.095671098	0.349945638	0.707420735	0.961361979	127	1	pgw	dpi
0.5995794	0.201374961	0.44890983	0.453430211	0.522380692	0.791225927	0.23513105	0.928539827	0.519856324	0.490503203	128	2	0.545629289	0.221854615	0.91754028	0.109626384	0.898485198	0.361142679	0.413133135	0.219455885	0.936164129	0.961283416	128	2	0.498778931	0.783158192	0.506987076	0.240312243	0.991716963	0.050895824	0.338420542	0.901607112	0.711262034	0.06889982	128	2	0.545629289	0.221854615	0.91754028	0.109626384	0.898485198	0.361142679	0.413133135	0.219455885	0.936164129	0.961283416	128	2	pgw	dpi
0.502114385	0.374778127	0.627759216	0.057635576	0.849674431	0.43648702	0.934471301	0.079567745	0.866137653	0.652792335	129	3	0.101472452	0.36829885	0.888929708	0.97380534	0.18102965	0.848822133	0.47694295	0.012292726	0.695738952	0.96119462	129	3	0.815629421	0.49987905	0.093982068	0.546316417	0.781201718	0.328422566	0.424410916	0.585221797	0.997612894	0.069043482	129	3	0.101472452	0.36829885	0.888929708	0.97380534	0.18102965	0.848822133	0.47694295	0.012292726	0.695738952	0.96119462	129	3	pgw	dpi
0.719654509	0.563499058	0.227180379	0.562899613	0.756250633	0.996418315	0.26479556	0.055079689	0.480116243	0.46360153	130	1	0.544234724	0.108571434	0.592000391	0.345408331	0.837784331	0.414848932	0.421717953	0.376405507	0.669493331	0.961022638	130	1	0.643032941	0.319194832	0.954931195	0.007134131	0.576998233	0.325097073	0.375807614	0.205888045	0.957936465	0.069730378	130	1	0.544234724	0.108571434	0.592000391	0.345408331	0.837784331	0.414848932	0.421717953	0.376405507	0.669493331	0.961022638	130	1	pgw	dpi
0.61214935	0.703098923	0.556200608	0.047841287	0.510331405	0.637333588	0.733220673	0.228396494	0.668594764	0.089444946	131	2	0.03038816	0.360398118	0.897257414	0.268465078	0.904612057	0.577271124	0.408737103	0.389964969	0.343375677	0.960869146	131	2	0.581259154	0.169205395	0.411453409	0.459668208	0.730973176	0.064290846	0.934478584	0.280843867	0.669230484	0.070080891	131	2	0.03038816	0.360398118	0.897257414	0.268465078	0.904612057	0.577271124	0.408737103	0.389964969	0.343375677	0.960869146	131	2	pgw	dpi
0.888078619	0.61871332	0.083185741	0.551563326	0.610946711	0.960812635	0.281035871	0.92231973	0.342771914	0.096621409	132	3	0.315217981	0.125521723	0.31292731	0.756544538	0.786380538	0.36947827	0.720380556	0.507262179	0.454605361	0.960528862	132	3	0.645904004	0.382537584	0.654207322	0.748596934	0.332089932	0.741606168	0.143196574	0.108157141	0.848293821	0.070235801	132	3	0.315217981	0.125521723	0.31292731	0.756544538	0.786380538	0.36947827	0.720380556	0.507262179	0.454605361	0.960528862	132	3	pgw	dpi
0.586259924	0.23894212	0.888059664	0.108431127	0.840906053	0.498051348	0.314703917	0.528433686	0.096067512	0.441832934	133	1	0.572559781	0.588972676	0.385766662	0.091664595	0.683805696	0.937128235	0.198069106	0.583652451	0.64002024	0.960164811	133	1	0.91647889	0.15296454	0.754890486	0.080709792	0.115008288	0.835642483	0.562661343	0.153752364	0.967321697	0.070327392	133	1	0.572559781	0.588972676	0.385766662	0.091664595	0.683805696	0.937128235	0.198069106	0.583652451	0.64002024	0.960164811	133	1	pgw	dpi
0.260955454	0.499288525	0.299367337	0.606873455	0.204841391	0.918152169	0.508258332	0.115591803	0.644335594	0.264596141	134	2	0.5793986	0.138744706	0.050342829	0.827189063	0.757940925	0.17342771	0.812809024	0.156984961	0.715625893	0.959762412	134	2	0.894396999	0.031261069	0.353958775	0.84628075	0.50309016	0.581757327	0.595989302	0.012159498	0.858657641	0.071319295	134	2	0.5793986	0.138744706	0.050342829	0.827189063	0.757940925	0.17342771	0.812809024	0.156984961	0.715625893	0.959762412	134	2	pgw	dpi
0.567011014	0.374594558	0.185407018	0.456232305	0.611570047	0.536228686	0.287656009	0.365096165	0.479265235	0.545350372	135	3	0.390979937	0.677918029	0.776229754	0.147923278	0.637135181	0.838315375	0.543471334	0.981465449	0.314449442	0.959342463	135	3	0.76391973	0.54252259	0.72417111	0.157582321	0.912062869	0.618571185	0.134898553	0.809287266	0.136028282	0.071722922	135	3	0.390979937	0.677918029	0.776229754	0.147923278	0.637135181	0.838315375	0.543471334	0.981465449	0.314449442	0.959342463	135	3	pgw	dpi
0.646738575	0.049667295	0.752381694	0.689983812	0.414919821	0.975617635	0.519817807	0.527241527	0.340599832	0.561600378	136	1	0.431138863	0.147308013	0.203549041	0.710113559	0.325009333	0.622448704	0.216734061	0.684138788	0.325912803	0.959273735	136	1	0.939620456	0.024631784	0.21201726	0.599031851	0.701710264	0.626593176	0.134850807	0.372866094	0.621049382	0.072213822	136	1	0.431138863	0.147308013	0.203549041	0.710113559	0.325009333	0.622448704	0.216734061	0.684138788	0.325912803	0.959273735	136	1	pgw	dpi
0.77546658	0.143559023	0.381257341	0.391292417	0.631015885	0.698269034	0.282417883	0.688687349	0.502282781	0.457850364	137	2	0.398455275	0.725655987	0.802779282	0.11648454	0.691891915	0.096781288	0.537464282	0.068810515	0.546305098	0.95883628	137	2	0.77488621	0.689769529	0.44446502	0.098022202	0.663503165	0.361425745	0.89628633	0.160202057	0.500469576	0.073321006	137	2	0.398455275	0.725655987	0.802779282	0.11648454	0.691891915	0.096781288	0.537464282	0.068810515	0.546305098	0.95883628	137	2	pgw	dpi
0.065782105	0.738582329	0.219090719	0.339879324	0.663747841	0.756099932	0.523873334	0.103243735	0.878427245	0.863306477	138	3	0.52022821	0.749620634	0.002076672	0.465479575	0.734459473	0.275500359	0.810991385	0.16919797	0.072393089	0.958536778	138	3	0.768460423	0.751804913	0.298579103	0.417379074	0.238451313	0.789090861	0.208219463	0.903607987	0.964855475	0.073407809	138	3	0.52022821	0.749620634	0.002076672	0.465479575	0.734459473	0.275500359	0.810991385	0.16919797	0.072393089	0.958536778	138	3	pgw	dpi
0.180324472	0.385693623	0.691659133	0.384579908	0.750880959	0.220863719	0.654683776	0.257755547	0.953660721	0.081537901	139	1	0.298548381	0.405407268	0.820490928	0.608339735	0.252966904	0.933887277	0.25694361	0.521545133	0.007555996	0.958530798	139	1	0.889235677	0.019292275	0.514988402	0.557754019	0.847680149	0.823093357	0.172258423	0.66754202	0.92878356	0.073581232	139	1	0.298548381	0.405407268	0.820490928	0.608339735	0.252966904	0.933887277	0.25694361	0.521545133	0.007555996	0.958530798	139	1	pgw	dpi
0.145738857	0.648494269	0.417095768	0.381750043	0.938247333	0.448674922	0.62221015	0.830708988	0.332347909	0.763019877	140	2	0.467476592	0.383610036	0.464057642	0.544855909	0.302899434	0.999196401	0.040926029	0.228939067	0.822258423	0.958227442	140	2	0.545287588	0.163533648	0.734351806	0.075094726	0.756900106	0.07404216	0.246054811	0.259317141	0.90257522	0.075001165	140	2	0.467476592	0.383610036	0.464057642	0.544855909	0.302899434	0.999196401	0.040926029	0.228939067	0.822258423	0.958227442	140	2	pgw	dpi
0.493776353	0.463223058	0.48520834	0.350291891	0.971621557	0.378881683	0.378822183	0.582490983	0.13210507	0.637677315	141	3	0.045690592	0.798432011	0.310954841	0.934900541	0.686385109	0.217388363	0.171918757	0.387473949	0.598192583	0.957321863	141	3	0.973228013	0.40623285	0.048443271	0.507098306	0.387787744	0.600972242	0.695840906	0.101220715	0.85980056	0.075698828	141	3	0.045690592	0.798432011	0.310954841	0.934900541	0.686385109	0.217388363	0.171918757	0.387473949	0.598192583	0.957321863	141	3	pgw	dpi
0.056541811	0.648322275	0.588363652	0.096742968	0.872402263	0.352046044	0.176659206	0.483142986	0.583274174	0.826968666	142	1	0.057548538	0.476435842	0.542842611	0.298381755	0.885159761	0.410808565	0.349528459	0.812966759	0.297242497	0.957232842	142	1	0.668099589	0.95245621	0.895947333	0.14537875	0.63910378	0.891032324	0.160288527	0.100237548	0.972692868	0.076156749	142	1	0.057548538	0.476435842	0.542842611	0.298381755	0.885159761	0.410808565	0.349528459	0.812966759	0.297242497	0.957232842	142	1	pgw	dpi
0.773515811	0.212505966	0.29886788	0.560941071	0.689702821	0.899920492	0.130529297	0.597338603	0.71637059	0.629953861	143	2	0.432188718	0.014710467	0.807862729	0.470072049	0.826621042	0.111717744	0.493625721	0.261953499	0.245705697	0.956998372	143	2	0.16570677	0.742605511	0.535837776	0.955963452	0.159741497	0.634435222	0.001832191	0.41400417	0.967553126	0.076227671	143	2	0.432188718	0.014710467	0.807862729	0.470072049	0.826621042	0.111717744	0.493625721	0.261953499	0.245705697	0.956998372	143	2	pgw	dpi
0.057548538	0.476435842	0.542842611	0.298381755	0.885159761	0.410808565	0.349528459	0.812966759	0.297242497	0.957232842	144	3	0.050767077	0.286956194	0.599020466	0.591924014	0.901832401	0.67193128	0.452001125	0.270487633	0.313305893	0.956088826	144	3	0.748894365	0.323789693	0.310607929	0.063644555	0.72835735	0.825129379	0.016109442	0.914546158	0.717540804	0.077057072	144	3	0.050767077	0.286956194	0.599020466	0.591924014	0.901832401	0.67193128	0.452001125	0.270487633	0.313305893	0.956088826	144	3	pgw	dpi
0.053624824	0.47189017	0.605517657	0.611367136	0.216003052	0.912725677	0.638324405	0.39551584	0.219755548	0.395791758	145	1	0.568474309	0.363273455	0.400642301	0.445997471	0.259063843	0.684723007	0.676945281	0.159711585	0.367356016	0.956049434	145	1	0.964515449	0.133452149	0.479830973	0.064785953	0.901432704	0.261128756	0.515431872	0.479062608	0.318115807	0.078411621	145	1	0.568474309	0.363273455	0.400642301	0.445997471	0.259063843	0.684723007	0.676945281	0.159711585	0.367356016	0.956049434	145	1	pgw	dpi
0.586628888	0.83554568	0.293582642	0.261282897	0.888634399	0.29720694	0.004914548	0.714842057	0.134374476	0.733282485	146	2	0.067452169	0.319930712	0.327698378	0.37915916	0.793493486	0.286476791	0.949817749	0.374628022	0.366124782	0.955731767	146	2	0.578190281	0.551393711	0.437439696	0.680529401	0.710069647	0.953372749	0.392778746	0.070000492	0.552857005	0.078810741	146	2	0.067452169	0.319930712	0.327698378	0.37915916	0.793493486	0.286476791	0.949817749	0.374628022	0.366124782	0.955731767	146	2	pgw	dpi
0.062852708	0.785336446	0.478891918	0.072300526	0.75434151	0.884995681	0.260952105	0.912241967	0.383468963	0.411446693	147	3	0.035938434	0.199499573	0.928592106	0.443790888	0.457536026	0.622087535	0.058476859	0.316843436	0.898400821	0.955722248	147	3	0.66030686	0.0769795	0.380313966	0.587155802	0.165099898	0.606973619	0.704605509	0.158926701	0.921488725	0.078860603	147	3	0.035938434	0.199499573	0.928592106	0.443790888	0.457536026	0.622087535	0.058476859	0.316843436	0.898400821	0.955722248	147	3	pgw	dpi
0.235012322	0.649082311	0.370612891	0.191541353	0.287138645	0.872290614	0.586330983	0.233264606	0.786708012	0.333050868	148	1	0.388809737	0.079454363	0.461983615	0.89528718	0.332707801	0.729689336	0.647479102	0.071359907	0.615454492	0.955392191	148	1	0.30993224	0.672440067	0.766869606	0.261253215	0.756350872	0.54809788	0.747953815	0.017379967	0.943895108	0.07998436	148	1	0.388809737	0.079454363	0.461983615	0.89528718	0.332707801	0.729689336	0.647479102	0.071359907	0.615454492	0.955392191	148	1	pgw	dpi
0.309431757	0.929833347	0.338018695	0.624736353	0.519125855	0.44179126	0.880859482	0.015758228	0.814806973	0.493055472	149	2	0.284443297	0.194829483	0.410362644	0.907896913	0.851764543	0.230669186	0.580972441	0.448647948	0.365206365	0.955265878	149	2	0.847593852	0.315000581	0.103572792	0.419299379	0.649824825	0.597380101	0.029840088	0.329889862	0.659004497	0.080635916	149	2	0.284443297	0.194829483	0.410362644	0.907896913	0.851764543	0.230669186	0.580972441	0.448647948	0.365206365	0.955265878	149	2	pgw	dpi
0.232219809	0.379130062	0.710066222	0.020081968	0.468264082	0.580316667	0.550934616	0.486497324	0.684353399	0.512351271	150	3	0.195475077	0.579168646	0.535711721	0.683764364	0.360975001	0.441730988	0.589519722	0.028772903	0.826392222	0.954329176	150	3	0.812050854	0.472128134	0.421409411	0.222915044	0.720238642	0.043283751	0.996777859	0.195559117	0.916408649	0.081427092	150	3	0.195475077	0.579168646	0.535711721	0.683764364	0.360975001	0.441730988	0.589519722	0.028772903	0.826392222	0.954329176	150	3	pgw	dpi
0.221073598	0.528240436	0.329797829	0.356262811	0.511203791	0.827291745	0.906627017	0.184732732	0.893767482	0.129266666	151	1	0.116860849	0.517882748	0.109654856	0.883600866	0.208611576	0.984317189	0.483668246	0.440348496	0.724789715	0.954320148	151	1	0.846335082	0.927738825	0.577417987	0.045976614	0.536381121	0.720600358	0.170259694	0.629872593	0.890275237	0.081486066	151	1	0.116860849	0.517882748	0.109654856	0.883600866	0.208611576	0.984317189	0.483668246	0.440348496	0.724789715	0.954320148	151	1	pgw	dpi
0.328433883	0.375708343	0.369226195	0.613829315	0.541832242	0.688298649	0.636984153	0.076112483	0.578584517	0.730538138	152	2	0.306743088	0.252508617	0.563174656	0.202580146	0.823040458	0.049809593	0.858201724	0.304022118	0.014093566	0.953884751	152	2	0.180324472	0.385693623	0.691659133	0.384579908	0.750880959	0.220863719	0.654683776	0.257755547	0.953660721	0.081537901	152	2	0.306743088	0.252508617	0.563174656	0.202580146	0.823040458	0.049809593	0.858201724	0.304022118	0.014093566	0.953884751	152	2	pgw	dpi
0.414767956	0.038755199	0.495714351	0.544677328	0.838941957	0.481426324	0.060631055	0.864568778	0.56996055	0.381696471	153	3	0.156926843	0.602542875	0.661508683	0.155607832	0.475198314	0.825785565	0.736302629	0.145775201	0.375253218	0.953729677	153	3	0.901396858	0.592106898	0.294303837	0.000959702	0.731396638	0.442393312	0.918523856	0.195882657	0.679277412	0.081692828	153	3	0.156926843	0.602542875	0.661508683	0.155607832	0.475198314	0.825785565	0.736302629	0.145775201	0.375253218	0.953729677	153	3	pgw	dpi
0.94036325	0.414895786	0.213357028	0.701368318	0.17981593	0.968440772	0.521011873	0.208769962	0.508682306	0.130059406	154	1	0.490430905	0.150145121	0.080821392	0.891990646	0.03027108	0.668764298	0.898520531	0.245700972	0.201793129	0.95287056	154	1	0.9545568	0.65379858	0.117014388	0.527730348	0.867473057	0.261950764	0.668515732	0.381168408	0.729590464	0.082413114	154	1	0.490430905	0.150145121	0.080821392	0.891990646	0.03027108	0.668764298	0.898520531	0.245700972	0.201793129	0.95287056	154	1	pgw	dpi
0.384889062	0.779491541	0.66052608	0.588392681	0.142094599	0.365025054	0.716702697	0.001461794	0.77285199	0.065070337	155	2	0.283868299	0.897565536	0.566737909	0.194401793	0.588208768	0.674891505	0.218077618	0.388521511	0.720065751	0.952028203	155	2	0.29033845	0.521080016	0.274824076	0.427938162	0.624036519	0.462664782	0.685593553	0.47467591	0.710894773	0.083146482	155	2	0.283868299	0.897565536	0.566737909	0.194401793	0.588208768	0.674891505	0.218077618	0.388521511	0.720065751	0.952028203	155	2	pgw	dpi
0.276778247	0.411761052	0.449991188	0.310748831	0.377102589	0.773055678	0.043746387	0.194100617	0.906451073	0.590820955	156	3	0.566533317	0.154319882	0.503180843	0.19857611	0.471625277	0.773364064	0.88625214	0.167563566	0.384138526	0.951897371	156	3	0.109160152	0.887199102	0.519100622	0.100958314	0.400539903	0.739868859	0.059999598	0.505523426	0.729017196	0.083242344	156	3	0.566533317	0.154319882	0.503180843	0.19857611	0.471625277	0.773364064	0.88625214	0.167563566	0.384138526	0.951897371	156	3	pgw	dpi
0.789226486	0.486151562	0.729511436	0.032932623	0.916756001	0.443244977	0.600762654	0.470620423	0.660680915	0.113955814	157	1	0.500817151	0.586911969	0.208768462	0.323959404	0.926278328	0.867184288	0.277119154	0.48081854	0.530894638	0.951793798	157	1	0.119304049	0.582826339	0.292054336	0.321653881	0.853104539	0.037799419	0.708259705	0.025211377	0.831387225	0.083281073	157	1	0.500817151	0.586911969	0.208768462	0.323959404	0.926278328	0.867184288	0.277119154	0.48081854	0.530894638	0.951793798	157	1	pgw	dpi
0.640163767	0.360985674	0.311377896	0.021056437	0.654531356	0.424084279	0.647177866	0.732761182	0.160829321	0.680721095	158	2	0.837238298	0.052150775	0.893182131	0.099541337	0.814298606	0.034197972	0.272420172	0.883027011	0.114169546	0.951453179	158	2	0.531640857	0.425815615	0.482951988	0.365786262	0.623203702	0.875587356	0.504880783	0.504070749	0.862453223	0.083894202	158	2	0.837238298	0.052150775	0.893182131	0.099541337	0.814298606	0.034197972	0.272420172	0.883027011	0.114169546	0.951453179	158	2	pgw	dpi
0.726752421	0.349536021	0.451512184	0.011117204	0.414463671	0.711461297	0.776044434	0.389976672	0.179823092	0.331117769	159	3	0.418947764	0.63368706	0.139051761	0.496024473	0.612834524	0.341721681	0.758174908	0.196620295	0.347427747	0.950030189	159	3	0.673061731	0.887146712	0.01414823	0.76462752	0.972775076	0.563768084	0.490746195	0.116716547	0.822848055	0.08393408	159	3	0.418947764	0.63368706	0.139051761	0.496024473	0.612834524	0.341721681	0.758174908	0.196620295	0.347427747	0.950030189	159	3	pgw	dpi
0.570134835	0.887880204	0.181749337	0.028270061	0.898727114	0.520827965	0.317260601	0.664782391	0.436877084	0.570765818	160	1	0.497240423	0.842894929	0.299156497	0.7558781	0.433469593	0.583634592	0.706506298	0.000720426	0.680613991	0.949318016	160	1	0.36704412	0.871876966	0.307036001	0.329864575	0.150588241	0.965823195	0.576296808	0.528617227	0.357541449	0.084291183	160	1	0.497240423	0.842894929	0.299156497	0.7558781	0.433469593	0.583634592	0.706506298	0.000720426	0.680613991	0.949318016	160	1	pgw	dpi
0.2082964	0.679605778	0.116416063	0.927520979	0.506753137	0.490346984	0.696952786	0.043441023	0.789920986	0.357774683	161	2	0.15176415	0.390286115	0.614610344	0.382914765	0.996887971	0.369405404	0.394789235	0.531546418	0.519471172	0.949160632	161	2	0.235406072	0.533983749	0.184096925	0.677025934	0.053176959	0.995568164	0.102185359	0.351853593	0.835233262	0.084620511	161	2	0.15176415	0.390286115	0.614610344	0.382914765	0.996887971	0.369405404	0.394789235	0.531546418	0.519471172	0.949160632	161	2	pgw	dpi
0.129140738	0.078996174	0.763821385	0.568227461	0.396760987	0.397390875	0.431076191	0.253064359	0.928742501	0.539636023	162	3	0.557544023	0.06736363	0.385342181	0.757194096	0.597503269	0.650324306	0.193526107	0.485342605	0.146083637	0.948893245	162	3	0.489942516	0.720961919	0.240273257	0.407922952	0.651366116	0.390950446	0.950701988	0.097840669	0.622879598	0.084933604	162	3	0.557544023	0.06736363	0.385342181	0.757194096	0.597503269	0.650324306	0.193526107	0.485342605	0.146083637	0.948893245	162	3	pgw	dpi
0.468742105	0.15122565	0.706074708	0.28537773	0.750357074	0.545736003	0.240718369	0.707408688	0.765668854	0.627543832	163	1	0.263243022	0.248290685	0.114720518	0.642025453	0.817662338	0.532627725	0.019425907	0.634898071	0.747328728	0.948775834	163	1	0.324982697	0.390901368	0.593465851	0.545685467	0.920107167	0.35194666	0.634703062	0.329547702	0.809694916	0.085015608	163	1	0.263243022	0.248290685	0.114720518	0.642025453	0.817662338	0.532627725	0.019425907	0.634898071	0.747328728	0.948775834	163	1	pgw	vopt
0.124997718	0.425716052	0.95320053	0.40105597	0.067205035	0.97988055	0.140652241	0.339307575	0.245408492	0.918917686	164	2	0.470505391	0.037610956	0.622980876	0.29683927	0.913423969	0.531278538	0.807727815	0.411502891	0.280760661	0.948437069	164	2	0.699145229	0.023451649	0.797544282	0.253375682	0.632742807	0.056401906	0.647599282	0.644512548	0.271394177	0.085336899	164	2	0.470505391	0.037610956	0.622980876	0.29683927	0.913423969	0.531278538	0.807727815	0.411502891	0.280760661	0.948437069	164	2	pgw	vopt
0.307575179	0.546366306	0.814362304	0.068308039	0.722211554	0.404038058	0.25062148	0.824890618	0.131057911	0.518085462	165	3	0.027836402	0.361364501	0.717590736	0.862205577	0.577477096	0.410109227	0.303809496	0.875654291	0.419715451	0.94756374	165	3	0.641811094	0.394145923	0.398784051	0.515035603	0.173441565	0.87295802	0.661584164	0.010401883	0.690145267	0.08547988	165	3	0.027836402	0.361364501	0.717590736	0.862205577	0.577477096	0.410109227	0.303809496	0.875654291	0.419715451	0.94756374	165	3	pgw	vopt
0.794928847	0.226997814	0.016883804	0.334899893	0.635755216	0.933810625	0.285916444	0.798933026	0.69428246	0.345075926	166	1	0.341327365	0.430849084	0.683968209	0.501471169	0.426960382	0.973010235	0.325147102	0.552676939	0.362647239	0.946659523	166	1	0.788930704	0.219228272	0.596483097	0.670039471	0.378858854	0.989385215	0.44657921	0.404683936	0.801251185	0.085507351	166	1	0.341327365	0.430849084	0.683968209	0.501471169	0.426960382	0.973010235	0.325147102	0.552676939	0.362647239	0.946659523	166	1	pgw	vopt
0.88901646	0.410359546	0.138152369	0.914163138	0.412492524	0.521302424	0.412071541	0.046995661	0.585544328	0.268011387	167	2	0.491180981	0.172491438	0.62452181	0.11679036	0.45824541	0.694912979	0.345327391	0.526404127	0.139445623	0.946160395	167	2	0.258041962	0.627932426	0.840330566	0.129936932	0.744354277	0.265267086	0.451736768	0.15689023	0.636387358	0.086739916	167	2	0.491180981	0.172491438	0.62452181	0.11679036	0.45824541	0.694912979	0.345327391	0.526404127	0.139445623	0.946160395	167	2	pgw	vopt
0.707847936	0.315177751	0.337179838	0.459775122	0.222175416	0.326992101	0.618412735	0.645922478	0.920905755	0.12098294	168	3	0.165594152	0.419082384	0.268249595	0.501212241	0.822082724	0.22527243	0.560587863	0.484511127	0.115380755	0.945814036	168	3	0.936524539	0.066527087	0.218472599	0.552149169	0.684358362	0.227375067	0.660940345	0.583021117	0.927984206	0.086836785	168	3	0.165594152	0.419082384	0.268249595	0.501212241	0.822082724	0.22527243	0.560587863	0.484511127	0.115380755	0.945814036	168	3	pgw	vopt
0.67547025	0.319430732	0.963849016	0.18448352	0.956823814	0.479110108	0.251165351	0.008767106	0.486941481	0.391064755	169	1	0.067648933	0.658034443	0.469466782	0.090649856	0.961549713	0.037608076	0.670831735	0.139615884	0.628506617	0.945674231	169	1	0.751494738	0.720195136	0.426558505	0.004129809	0.813398394	0.518167801	0.327356156	0.510516787	0.589403376	0.086899866	169	1	0.067648933	0.658034443	0.469466782	0.090649856	0.961549713	0.037608076	0.670831735	0.139615884	0.628506617	0.945674231	169	1	pgw	vopt
0.690775815	0.580271715	0.335491446	0.124712439	0.857324367	0.898068252	0.605196368	0.300683375	0.406029657	0.480601915	170	2	0.278419004	0.090535816	0.340801271	0.810798534	0.446077923	0.654974362	0.241678688	0.412151648	0.087826974	0.945504257	170	2	0.162745017	0.590219576	0.772312928	0.549538548	0.587854728	0.418683585	0.46370017	0.824283294	0.931320852	0.08690094	170	2	0.278419004	0.090535816	0.340801271	0.810798534	0.446077923	0.654974362	0.241678688	0.412151648	0.087826974	0.945504257	170	2	pgw	vopt
0.290928124	0.246777313	0.647584702	0.408620385	0.899804638	0.60955586	0.661618538	0.718583978	0.686625225	0.579931756	171	3	0.110479867	0.954255967	0.055509772	0.508017651	0.520972765	0.769229599	0.572317805	0.160190661	0.535413557	0.945490465	171	3	0.973870389	0.019319134	0.245648246	0.983253583	0.341259758	0.414114328	0.710871323	0.153946398	0.488101353	0.087131585	171	3	0.110479867	0.954255967	0.055509772	0.508017651	0.520972765	0.769229599	0.572317805	0.160190661	0.535413557	0.945490465	171	3	pgw	vopt
0.296181668	0.492585308	0.971911913	0.02419945	0.604800821	0.213159143	0.628377735	0.470173994	0.389959505	0.248789423	172	1	0.56185223	0.017092181	0.509907255	0.59431416	0.543987867	0.841707622	0.135403116	0.776548316	0.252065937	0.945362127	172	1	0.986473946	0.013011173	0.55377403	0.098816196	0.938880839	0.85179113	0.048713472	0.650932086	0.665123377	0.087283905	172	1	0.56185223	0.017092181	0.509907255	0.59431416	0.543987867	0.841707622	0.135403116	0.776548316	0.252065937	0.945362127	172	1	pgw	vopt
0.799218628	0.003298014	0.255403313	0.412622905	0.996014383	0.600024318	0.073855517	0.685544238	0.429841105	0.422359897	173	2	0.655703861	0.125843753	0.180908263	0.766490453	0.572735424	0.946121978	0.12186973	0.815922716	0.185196776	0.945149915	173	2	0.790702979	0.127182201	0.704457032	0.470784878	0.23758289	0.762786914	0.938569965	0.138848177	0.926992145	0.087747086	173	2	0.655703861	0.125843753	0.180908263	0.766490453	0.572735424	0.946121978	0.12186973	0.815922716	0.185196776	0.945149915	173	2	pgw	vopt
0.401098734	0.244539633	0.121514147	0.480515018	0.605917308	0.724731715	0.121798331	0.647614732	0.519938976	0.364981634	174	3	0.070153792	0.25635668	0.598828158	0.809165404	0.751935641	0.75221052	0.219083117	0.25052925	0.843580228	0.944680645	174	3	0.517830316	0.601427558	0.22466592	0.198446664	0.843435033	0.669832583	0.398775667	0.609143816	0.222983829	0.087829169	174	3	0.070153792	0.25635668	0.598828158	0.809165404	0.751935641	0.75221052	0.219083117	0.25052925	0.843580228	0.944680645	174	3	pgw	vopt
0.473334892	0.442355408	0.356168541	0.334552363	0.736563255	0.93905516	0.681328086	0.336136068	0.382535832	0.765931249	175	1	0.11055824	0.173447727	0.790831339	0.315279097	0.107944445	0.74027157	0.51054805	0.619799392	0.012554136	0.944332379	175	1	0.507614345	0.328780446	0.752981421	0.022260025	0.823516983	0.185708128	0.615132997	0.00133846	0.932075216	0.088585285	175	1	0.11055824	0.173447727	0.790831339	0.315279097	0.107944445	0.74027157	0.51054805	0.619799392	0.012554136	0.944332379	175	1	pgw	vopt
0.199850843	0.252126281	0.914423503	0.293209959	0.679991536	0.731530302	0.098246657	0.461879707	0.826476098	0.184295712	176	2	0.525225167	0.99471334	0.475500511	0.062621945	0.912613017	0.523503929	0.280754719	0.764859755	0.039726747	0.944305654	176	2	0.574995953	0.426688329	0.026921563	0.586961092	0.819434454	0.666100379	0.341703061	0.228935724	0.714862418	0.088987306	176	2	0.525225167	0.99471334	0.475500511	0.062621945	0.912613017	0.523503929	0.280754719	0.764859755	0.039726747	0.944305654	176	2	pgw	vopt
0.649940006	0.060563414	0.986468319	0.249503031	0.946154877	0.259284969	0.730626174	0.11006595	0.830135163	0.320822252	177	3	0.56700952	0.804923689	0.485537451	0.172985916	0.349448249	0.959732717	0.132401092	0.209730001	0.419519067	0.944006854	177	3	0.61214935	0.703098923	0.556200608	0.047841287	0.510331405	0.637333588	0.733220673	0.228396494	0.668594764	0.089444946	177	3	0.56700952	0.804923689	0.485537451	0.172985916	0.349448249	0.959732717	0.132401092	0.209730001	0.419519067	0.944006854	177	3	pgw	vopt
0.67493068	0.464914398	0.360604265	0.032513156	0.747216262	0.50009394	0.519973174	0.525026743	0.210532806	0.538512234	178	1	0.094771711	0.417201709	0.938947447	0.069917262	0.235877201	0.71503145	0.57804954	0.126178698	0.507355577	0.943974824	178	1	0.262983551	0.805858127	0.257954983	0.521849419	0.48737211	0.571984544	0.523264644	0.595561602	0.949066929	0.090837899	178	1	0.094771711	0.417201709	0.938947447	0.069917262	0.235877201	0.71503145	0.57804954	0.126178698	0.507355577	0.943974824	178	1	pgw	vopt
0.807973018	0.170556626	0.134416826	0.359736862	0.475665129	0.51971895	0.645154847	0.507456268	0.711222074	0.093334139	179	2	0.3116742	0.157207806	0.621468163	0.019993652	0.899886589	0.447854941	0.761610318	0.494903895	0.044881659	0.943548248	179	2	0.79281057	0.075316506	0.150761222	0.822099531	0.9670343	0.03813548	0.363134678	0.86694469	0.500775699	0.090844213	179	2	0.3116742	0.157207806	0.621468163	0.019993652	0.899886589	0.447854941	0.761610318	0.494903895	0.044881659	0.943548248	179	2	pgw	vopt
0.349064098	0.460509869	0.532319991	0.543497008	0.896678948	0.309546413	0.587467806	0.536891067	0.643765762	0.308632198	180	3	0.214201407	0.508346611	0.567443386	0.053365587	0.173260366	0.412464255	0.677381795	0.477947609	0.541478734	0.943303339	180	3	0.043178759	0.506806848	0.709873966	0.258240787	0.686497024	0.674385375	0.458418621	0.729310974	0.623808296	0.090954107	180	3	0.214201407	0.508346611	0.567443386	0.053365587	0.173260366	0.412464255	0.677381795	0.477947609	0.541478734	0.943303339	180	3	pgw	vopt
0.348498567	0.922418397	0.499588853	0.091512334	0.562583365	0.96269506	0.603372915	0.087318734	0.665432164	0.313712804	181	1	0.508987668	0.341553082	0.979195844	0.137806746	0.764461119	0.625564723	0.765594215	0.151799154	0.464559794	0.943253009	181	1	0.743760214	0.162668462	0.560985333	0.337406684	0.176023497	0.783352574	0.87033758	0.632931152	0.482214264	0.091077202	181	1	0.508987668	0.341553082	0.979195844	0.137806746	0.764461119	0.625564723	0.765594215	0.151799154	0.464559794	0.943253009	181	1	pgw	vopt
0.408946143	0.67634495	0.246745567	0.071005811	0.446598243	0.650973964	0.286704121	0.665501625	0.591784982	0.862898078	182	2	0.307788554	0.24583377	0.543442026	0.713479749	0.412295012	0.647666871	0.224656498	0.271235231	0.304268396	0.943134872	182	2	0.40994046	0.4789447	0.432628034	0.539596754	0.884283865	0.125571316	0.729996216	0.497319508	0.78624439	0.091403283	182	2	0.307788554	0.24583377	0.543442026	0.713479749	0.412295012	0.647666871	0.224656498	0.271235231	0.304268396	0.943134872	182	2	pgw	vopt
0.502141253	0.175460761	0.847124257	0.485497579	0.766615321	0.736645648	0.462190905	0.681627522	0.584198438	0.228902991	183	3	0.61189566	0.395956911	0.85742268	0.010276319	0.989179222	0.856522052	0.228863973	0.389308159	0.377997334	0.942743915	183	3	0.121611404	0.374128845	0.559306537	0.761987797	0.477455508	0.37563823	0.03094239	0.549535256	0.995995413	0.091820913	183	3	0.61189566	0.395956911	0.85742268	0.010276319	0.989179222	0.856522052	0.228863973	0.389308159	0.377997334	0.942743915	183	3	pgw	vopt
0.200991116	0.589642775	0.402893559	0.530596402	0.344178569	0.654804664	0.43196486	0.07057696	0.953380479	0.885326522	184	1	0.032681737	0.840092509	0.563416978	0.635539204	0.394996995	0.510675615	0.231053962	0.440690772	0.140937285	0.942051442	184	1	0.800003652	0.179302282	0.765755371	0.0513585	0.936105765	0.077281386	0.469911478	0.798555757	0.391418873	0.092150152	184	1	0.032681737	0.840092509	0.563416978	0.635539204	0.394996995	0.510675615	0.231053962	0.440690772	0.140937285	0.942051442	184	1	pgw	vopt
0.117600964	0.946637069	0.267101754	0.144939459	0.724153068	0.329904773	0.446267077	0.344102666	0.847584111	0.882535093	185	2	0.272921184	0.500708079	0.048286165	0.849686007	0.325764791	0.270876724	0.716001053	0.241970335	0.484721539	0.941203978	185	2	0.645428959	0.504623226	0.469699188	0.481044646	0.722073214	0.098766512	0.712419866	0.057184992	0.761241397	0.092219988	185	2	0.272921184	0.500708079	0.048286165	0.849686007	0.325764791	0.270876724	0.716001053	0.241970335	0.484721539	0.941203978	185	2	pgw	vopt
0.829264236	0.170161712	0.350548551	0.909778566	0.902999002	0.272835693	0.207785493	0.54836055	0.648513206	0.569959906	186	3	0.287441079	0.766438614	0.025728315	0.132893667	0.68477768	0.364042077	0.790012652	0.299228098	0.917008273	0.940553063	186	3	0.263483524	0.341380839	0.373644692	0.54899652	0.643964948	0.520157939	0.671670979	0.086667669	0.983260239	0.092413286	186	3	0.287441079	0.766438614	0.025728315	0.132893667	0.68477768	0.364042077	0.790012652	0.299228098	0.917008273	0.940553063	186	3	pgw	vopt
0.972361945	0.176459499	0.63032264	0.896032753	0.562388803	0.043190386	0.000613946	0.953886454	0.056525864	0.386628916	187	1	0.766619747	0.298306975	0.834947121	0.309754928	0.186959689	0.983243855	0.413451767	0.073367162	0.651530393	0.940473414	187	1	0.323096173	0.500085824	0.250890916	0.679310525	0.750411404	0.441264572	0.075925957	0.312972712	0.881174967	0.092859746	187	1	0.766619747	0.298306975	0.834947121	0.309754928	0.186959689	0.983243855	0.413451767	0.073367162	0.651530393	0.940473414	187	1	pgw	vopt
0.116731126	0.621447988	0.356276276	0.478490844	0.81723837	0.687410529	0.706831556	0.53954067	0.318698313	0.650464611	188	2	0.49451899	0.182807751	0.623529249	0.112796272	0.70421786	0.270207702	0.997594938	0.197908266	0.47398839	0.940396017	188	2	0.539023036	0.147507232	0.328310168	0.584669266	0.305692666	0.895200707	0.691999591	0.425167904	0.480957741	0.093033323	188	2	0.49451899	0.182807751	0.623529249	0.112796272	0.70421786	0.270207702	0.997594938	0.197908266	0.47398839	0.940396017	188	2	pgw	vopt
0.509035344	0.553248884	0.213829083	0.602665603	0.808528161	0.271522361	0.531303871	0.066980818	0.24739363	0.612397974	189	3	0.451326972	0.235892048	0.338939818	0.192558271	0.584643058	0.604144468	0.137320408	0.361223686	0.117649632	0.940338119	189	3	0.807973018	0.170556626	0.134416826	0.359736862	0.475665129	0.51971895	0.645154847	0.507456268	0.711222074	0.093334139	189	3	0.451326972	0.235892048	0.338939818	0.192558271	0.584643058	0.604144468	0.137320408	0.361223686	0.117649632	0.940338119	189	3	pgw	vopt
0.379241716	0.325702047	0.535899075	0.611916793	0.860093973	0.305750266	0.304889038	0.112318475	0.843902888	0.423594954	190	1	0.072578693	0.49902695	0.442980487	0.609479345	0.338463827	0.773263872	0.658904033	0.198183617	0.580188432	0.940090836	190	1	0.82366309	0.728442483	0.303432787	0.71533144	0.626600137	0.91154681	0.036285348	0.880504098	0.541179704	0.09352366	190	1	0.072578693	0.49902695	0.442980487	0.609479345	0.338463827	0.773263872	0.658904033	0.198183617	0.580188432	0.940090836	190	1	pgw	vopt
0.486359266	0.301341284	0.615530115	0.256975338	0.096838258	0.77174021	0.843834871	0.048395442	0.789786358	0.877918708	191	2	0.506974578	0.85677252	0.012611131	0.310240805	0.635895484	0.898501253	0.015022516	0.756141283	0.249956166	0.939965322	191	2	0.920576342	0.57816279	0.136794741	0.851594525	0.449498303	0.990004729	0.593950327	0.42091787	0.660909448	0.093845285	191	2	0.506974578	0.85677252	0.012611131	0.310240805	0.635895484	0.898501253	0.015022516	0.756141283	0.249956166	0.939965322	191	2	pgw	vopt
0.98846727	0.201473775	0.867485975	0.271403518	0.52609351	0.996912777	0.550578383	0.48247022	0.434281151	0.80500815	192	3	0.454382935	0.158171212	0.685488564	0.887639484	0.658550043	0.459339399	0.227085662	0.117399396	0.82466159	0.939472335	192	3	0.988428098	0.652040918	0.138370667	0.604505733	0.92686405	0.978167423	0.084546681	0.541083051	0.820641879	0.093992612	192	3	0.454382935	0.158171212	0.685488564	0.887639484	0.658550043	0.459339399	0.227085662	0.117399396	0.82466159	0.939472335	192	3	pgw	vopt
0.005094815	0.681785555	0.557174256	0.100392678	0.563772698	0.610779304	0.966131721	0.251543731	0.602750225	0.444008043	193	1	0.20441177	0.470593154	0.215700713	0.840246608	0.4308739	0.948739288	0.212135783	0.018619541	0.852426783	0.939084272	193	1	0.420051123	0.107828533	0.704400278	0.028820375	0.807984294	0.309470897	0.53883073	0.388100278	0.250782942	0.094125764	193	1	0.20441177	0.470593154	0.215700713	0.840246608	0.4308739	0.948739288	0.212135783	0.018619541	0.852426783	0.939084272	193	1	pgw	vopt
0.765296359	0.802862418	0.254055424	0.010100649	0.873277722	0.709115728	0.187570799	0.727842605	0.579403326	0.490598061	194	2	0.347932511	0.669318055	0.158213129	0.173105569	0.841961176	0.268374727	0.88342343	0.726916313	0.022421973	0.939080515	194	2	0.857755916	0.160472724	0.17482249	0.375664241	0.626647704	0.664666338	0.734243462	0.412528296	0.402466965	0.094551766	194	2	0.347932511	0.669318055	0.158213129	0.173105569	0.841961176	0.268374727	0.88342343	0.726916313	0.022421973	0.939080515	194	2	pgw	vopt
0.470580156	0.464648849	0.660433101	0.047642198	0.609224449	0.11206846	0.941709981	0.112886572	0.271421195	0.497986883	195	3	0.341326973	0.220361043	0.726537208	0.741013225	0.484690836	0.872950153	0.173627444	0.103612535	0.728218478	0.939004105	195	3	0.888078619	0.61871332	0.083185741	0.551563326	0.610946711	0.960812635	0.281035871	0.92231973	0.342771914	0.096621409	195	3	0.341326973	0.220361043	0.726537208	0.741013225	0.484690836	0.872950153	0.173627444	0.103612535	0.728218478	0.939004105	195	3	pgw	vopt
0.782535672	0.022748044	0.618667405	0.4285661	0.506677033	0.410773512	0.443035445	0.632636793	0.644753398	0.327868874	196	1	0.213987274	0.515793369	0.649301464	0.099782438	0.111428004	0.817550533	0.166573184	0.274270203	0.220935469	0.938679098	196	1	0.901993405	0.354846233	0.087483704	0.832266369	0.868414412	0.527365487	0.339069245	0.362190694	0.581406207	0.096732283	196	1	0.213987274	0.515793369	0.649301464	0.099782438	0.111428004	0.817550533	0.166573184	0.274270203	0.220935469	0.938679098	196	1	pgw	vopt
0.455343781	0.658377657	0.215658091	0.220595085	0.351237604	0.445120984	0.335702172	0.533799054	0.929268368	0.250834173	197	2	0.497733667	0.879845431	0.102235822	0.157679722	0.754384313	0.294033726	0.445851473	0.260672407	0.531718285	0.938613591	197	2	0.147134708	0.96662887	0.119217332	0.32800862	0.496827925	0.958875566	0.070478361	0.907616085	0.396391123	0.097382054	197	2	0.497733667	0.879845431	0.102235822	0.157679722	0.754384313	0.294033726	0.445851473	0.260672407	0.531718285	0.938613591	197	2	pgw	vopt
0.410406925	0.375405455	0.589918862	0.600103142	0.164389398	0.769178988	0.397648596	0.093575073	0.199642678	0.983636437	198	3	0.304257859	0.095365295	0.875822325	0.391722098	0.105551533	0.553029097	0.682731873	0.054381369	0.892729688	0.938433338	198	3	0.692983861	0.374071761	0.668834357	0.10886053	0.677298238	0.829388112	0.178853647	0.777709331	0.327188216	0.097507952	198	3	0.304257859	0.095365295	0.875822325	0.391722098	0.105551533	0.553029097	0.682731873	0.054381369	0.892729688	0.938433338	198	3	pgw	vopt
0.631742495	0.589453924	0.586037196	0.364475567	0.992864296	0.550319254	0.438145466	0.73595268	0.115264729	0.689748013	199	1	0.100592615	0.19428621	0.951529479	0.718727362	0.034176901	0.566341483	0.640422773	0.295761089	0.299348001	0.938020708	199	1	0.472593245	0.248691342	0.977274343	0.33196596	0.10398142	0.824259329	0.510511439	0.121570316	0.892601561	0.09791339	199	1	0.100592615	0.19428621	0.951529479	0.718727362	0.034176901	0.566341483	0.640422773	0.295761089	0.299348001	0.938020708	199	1	pgw	vopt
0.076315383	0.243506857	0.782066414	0.258487586	0.185124014	0.440613121	0.495355787	0.437836319	0.226052674	0.677644663	200	2	0.746966519	0.123421132	0.017944257	0.927054463	0.251963181	0.259791872	0.306735956	0.430732314	0.594966458	0.937604957	200	2	0.965337552	0.546260133	0.291551963	0.37325535	0.787654074	0.852968659	0.01163231	0.764019979	0.928335756	0.098789719	200	2	0.746966519	0.123421132	0.017944257	0.927054463	0.251963181	0.259791872	0.306735956	0.430732314	0.594966458	0.937604957	200	2	pgw	vopt
0.87371348	0.022821418	0.996456804	0.23550069	0.437681603	0.52082278	0.525722015	0.421875739	0.89097745	0.296653636	201	3	0.144596792	0.38955038	0.793656101	0.165112611	0.80631292	0.13132185	0.077456785	0.509642983	0.867183386	0.937561183	201	3	0.259561351	0.569900599	0.962952929	0.063882715	0.856422848	0.796779793	0.444408854	0.773077712	0.466559526	0.099507661	201	3	0.144596792	0.38955038	0.793656101	0.165112611	0.80631292	0.13132185	0.077456785	0.509642983	0.867183386	0.937561183	201	3	pgw	vopt
0.291709697	0.655412692	0.13580128	0.277663443	0.297558137	0.489731881	0.944385618	0.135526353	0.597653097	0.269340663	202	1	0.00049402	0.782002512	0.579826712	0.665281426	0.242908936	0.606870616	0.662566982	0.914985127	0.48994846	0.937329021	202	1	0.733163455	0.043762669	0.535398965	0.352145326	0.265432162	0.703816883	0.498093083	0.83842127	0.36560035	0.09958613	202	1	0.00049402	0.782002512	0.579826712	0.665281426	0.242908936	0.606870616	0.662566982	0.914985127	0.48994846	0.937329021	202	1	pgw	vopt
0.174144068	0.745551204	0.821363051	0.600888673	0.124880459	0.926823249	0.509181702	0.085114468	0.913971873	0.480745214	203	2	0.079631798	0.806738935	0.034923043	0.832360258	0.014837378	0.734079645	0.750263126	0.28420914	0.481859347	0.937023514	203	2	0.66159614	0.71348014	0.548477296	0.038577765	0.284836228	0.921895527	0.385819492	0.572191508	0.970936166	0.099695357	203	2	0.079631798	0.806738935	0.034923043	0.832360258	0.014837378	0.734079645	0.750263126	0.28420914	0.481859347	0.937023514	203	2	pgw	vopt
0.501126075	0.04171497	0.720597146	0.277609874	0.557027936	0.642614354	0.302580183	0.48415478	0.736108544	0.753505641	204	3	0.254863526	0.365881159	0.255529632	0.645673348	0.941008005	0.732433628	0.471653208	0.47651023	0.373347094	0.935956703	204	3	0.513876577	0.999140725	0.633089652	0.385980304	0.155754952	0.999713575	0.364151708	0.381367355	0.527534524	0.099766414	204	3	0.254863526	0.365881159	0.255529632	0.645673348	0.941008005	0.732433628	0.471653208	0.47651023	0.373347094	0.935956703	204	3	pgw	vopt
0.740300513	0.784843296	0.179158867	0.130638083	0.727365245	0.605914449	0.198724136	0.785519827	0.023665045	0.257447003	205	1	0.329694768	0.281960667	0.842457044	0.487894213	0.090032235	0.979152803	0.862851993	0.118742721	0.291239056	0.935707769	205	1	0.483435631	0.689670689	0.113131155	0.407805649	0.361218037	0.912053076	0.474620216	0.144655535	0.987397769	0.100036413	205	1	0.329694768	0.281960667	0.842457044	0.487894213	0.090032235	0.979152803	0.862851993	0.118742721	0.291239056	0.935707769	205	1	pgw	vopt
0.570883785	0.672258248	0.553955179	0.036970768	0.563672931	0.976494307	0.690820563	0.046885692	0.563137751	0.71011523	206	2	0.184399344	0.560568028	0.811597679	0.018616865	0.73574533	0.389524449	0.817176759	0.214867476	0.595805839	0.935696055	206	2	0.741088036	0.013764567	0.582756981	0.488158102	0.929314964	0.992019201	0.426567464	0.332939415	0.715075486	0.100197048	206	2	0.184399344	0.560568028	0.811597679	0.018616865	0.73574533	0.389524449	0.817176759	0.214867476	0.595805839	0.935696055	206	2	pgw	vopt
0.521078878	0.455436839	0.170372024	0.272115845	0.398338175	0.701828825	0.591863011	0.510151929	0.408167072	0.358433386	207	3	0.01129889	0.733480106	0.675134593	0.759839247	0.255461535	0.201143936	0.37514388	0.307291306	0.598456149	0.935053488	207	3	0.256321527	0.469742475	0.560904923	0.327259394	0.887504567	0.688265119	0.629413412	0.36743525	0.737247474	0.100689432	207	3	0.01129889	0.733480106	0.675134593	0.759839247	0.255461535	0.201143936	0.37514388	0.307291306	0.598456149	0.935053488	207	3	pgw	vopt
0.691001538	0.21164277	0.794380285	0.379031528	0.877759485	0.319720551	0.274306107	0.407025163	0.48332716	0.256111677	208	1	0.432408938	0.863130691	0.01777247	0.471539208	0.486815896	0.512546576	0.865758628	0.364862295	0.318887838	0.93498022	208	1	0.817818362	0.033528756	0.57972492	0.026577817	0.752950872	0.643187939	0.073972743	0.249460131	0.621740009	0.101062358	208	1	0.432408938	0.863130691	0.01777247	0.471539208	0.486815896	0.512546576	0.865758628	0.364862295	0.318887838	0.93498022	208	1	pgw	vopt
0.343510896	0.775625391	0.126888926	0.54408894	0.626828107	0.440093018	0.958537739	0.049391547	0.224716334	0.655006339	209	2	0.659272418	0.007477223	0.433839275	0.751786032	0.236357178	0.913988987	0.146797975	0.77379929	0.396358807	0.934872617	209	2	0.607954857	0.898860521	0.241802661	0.077345439	0.787689838	0.668551875	0.102075419	0.466599891	0.725922001	0.101761297	209	2	0.659272418	0.007477223	0.433839275	0.751786032	0.236357178	0.913988987	0.146797975	0.77379929	0.396358807	0.934872617	209	2	pgw	vopt
0.119102393	0.529953899	0.796876366	0.149628031	0.177035599	0.754847934	0.269319975	0.318239602	0.821139663	0.356704526	210	3	0.277425607	0.211980052	0.932252843	0.086549886	0.941916713	0.378095681	0.507414267	0.840531856	0.204917993	0.934654515	210	3	0.927221938	0.555014816	0.226692377	0.630985282	0.337487656	0.927402533	0.516999484	0.153099751	0.553449656	0.102954428	210	3	0.277425607	0.211980052	0.932252843	0.086549886	0.941916713	0.378095681	0.507414267	0.840531856	0.204917993	0.934654515	210	3	pgw	vopt
0.322169677	0.920670635	0.683819428	0.17369186	0.616026544	0.519233858	0.346375158	0.236076515	0.846329409	0.125105497	211	1	0.530123494	0.049322516	0.521321783	0.085187994	0.992752231	0.685380896	0.532787958	0.41522224	0.158625404	0.93413403	211	1	0.511087487	0.862383175	0.621487536	0.440488314	0.335690488	0.797302611	0.706301308	0.110653882	0.944939334	0.103295737	211	1	0.530123494	0.049322516	0.521321783	0.085187994	0.992752231	0.685380896	0.532787958	0.41522224	0.158625404	0.93413403	211	1	pgw	vopt
0.150891854	0.343938095	0.450644351	0.531865686	0.825957877	0.204217899	0.103984434	0.978136164	0.179843373	0.667631793	212	2	0.066261804	0.343556175	0.54662177	0.946900255	0.606824685	0.894535321	0.059145742	0.543321567	0.834951193	0.93375101	212	2	0.315862909	0.355621877	0.885206822	0.050381056	0.618993381	0.976852228	0.333899355	0.468370768	0.501348482	0.103449288	212	2	0.066261804	0.343556175	0.54662177	0.946900255	0.606824685	0.894535321	0.059145742	0.543321567	0.834951193	0.93375101	212	2	pgw	vopt
0.689623229	0.777298392	0.136646757	0.278250126	0.971903276	0.611266447	0.705376957	0.14599088	0.567789245	0.898514582	213	3	0.335843279	0.441679708	0.611841871	0.394724515	0.381732618	0.822420069	0.236632429	0.568804412	0.55319109	0.933556961	213	3	0.189243749	0.694039163	0.671610654	0.078589597	0.680181732	0.110153745	0.804436696	0.430517018	0.441243696	0.10430283	213	3	0.335843279	0.441679708	0.611841871	0.394724515	0.381732618	0.822420069	0.236632429	0.568804412	0.55319109	0.933556961	213	3	pgw	vopt
0.121985249	0.517824669	0.403166684	0.8418012	0.140186861	0.700236483	0.76537269	0.011497198	0.888096607	0.623107911	214	1	0.034730143	0.878032245	0.735702662	0.532436617	0.100543689	0.888599261	0.291860876	0.485426942	0.680347753	0.933224585	214	1	0.063396576	0.839948541	0.224934217	0.538062383	0.994217135	0.217753458	0.901073277	0.506190409	0.788447198	0.104421075	214	1	0.034730143	0.878032245	0.735702662	0.532436617	0.100543689	0.888599261	0.291860876	0.485426942	0.680347753	0.933224585	214	1	pgw	vopt
0.787559167	0.768628381	0.491116461	0.133023055	0.885312385	0.296671043	0.440522679	0.21670383	0.516943861	0.888998024	215	2	0.286171971	0.573878943	0.17058221	0.092987231	0.750671568	0.431982935	0.558472608	0.419674766	0.397058153	0.932956396	215	2	0.105499167	0.619598493	0.253242788	0.327299015	0.679876204	0.219573682	0.612485302	0.848221735	0.545990134	0.104471706	215	2	0.286171971	0.573878943	0.17058221	0.092987231	0.750671568	0.431982935	0.558472608	0.419674766	0.397058153	0.932956396	215	2	pgw	vopt
0.982595189	0.733412161	0.539025861	0.285049195	0.231257121	0.593076275	0.003200542	0.758040549	0.121548846	0.455582126	216	3	0.48751898	0.010977403	0.87210276	0.304812958	0.256581229	0.683772222	0.576966914	0.223952993	0.696351783	0.932702374	216	3	0.634898001	0.509125877	0.007221177	0.847219026	0.41389578	0.358230895	0.223014681	0.849981225	0.360940481	0.105423926	216	3	0.48751898	0.010977403	0.87210276	0.304812958	0.256581229	0.683772222	0.576966914	0.223952993	0.696351783	0.932702374	216	3	pgw	vopt
0.712660745	0.492611815	0.554258793	0.291392528	0.854035596	0.314270961	0.712799402	0.143001624	0.90669759	0.474891428	217	1	0.116773474	0.081314092	0.698640715	0.425239789	0.87993817	0.412541087	0.717128085	0.304950655	0.465548317	0.932551407	217	1	0.590060684	0.459294493	0.593270745	0.624729338	0.793490972	0.545732667	0.238617426	0.353479226	0.913722329	0.106508845	217	1	0.116773474	0.081314092	0.698640715	0.425239789	0.87993817	0.412541087	0.717128085	0.304950655	0.465548317	0.932551407	217	1	pgw	vopt
0.209356751	0.640159095	0.718835191	0.101740703	0.710296918	0.537023526	0.480270784	0.31888898	0.595213403	0.304940317	218	2	0.311699381	0.328327251	0.584156402	0.158711265	0.313397297	0.623179203	0.34931701	0.824967776	0.37045314	0.931965779	218	2	0.622928051	0.538944347	0.013966159	0.458855693	0.610629294	0.53310177	0.856257618	0.313378203	0.315939332	0.10686046	218	2	0.311699381	0.328327251	0.584156402	0.158711265	0.313397297	0.623179203	0.34931701	0.824967776	0.37045314	0.931965779	218	2	pgw	vopt
0.738371401	0.212611471	0.294669106	0.756556139	0.309019873	0.992797992	0.558201378	0.70780613	0.485808546	0.582083824	219	3	0.834423416	0.263526437	0.756264574	0.018570208	0.791242645	0.450432785	0.775139015	0.575860031	0.107976899	0.931950507	219	3	0.536891793	0.704657459	0.653580926	0.321139939	0.528479187	0.578697291	0.691380422	0.224566662	0.965619913	0.106961871	219	3	0.834423416	0.263526437	0.756264574	0.018570208	0.791242645	0.450432785	0.775139015	0.575860031	0.107976899	0.931950507	219	3	pgw	vopt
0.781031334	0.402953995	0.1630546	0.641961571	0.877158646	0.277018298	0.566156929	0.733710861	0.538510531	0.590830597	220	1	0.413155798	0.300633207	0.084601388	0.615089794	0.628118725	0.54015177	0.856428362	0.033410109	0.329724414	0.931713053	220	1	0.743336409	0.01818415	0.377366716	0.303803012	0.534468037	0.312511943	0.460344821	0.488977255	0.63848867	0.108071016	220	1	0.413155798	0.300633207	0.084601388	0.615089794	0.628118725	0.54015177	0.856428362	0.033410109	0.329724414	0.931713053	220	1	pgw	vopt
0.130782257	0.387114879	0.384589138	0.698562773	0.956398812	0.080177236	0.409215111	0.349649724	0.88077693	0.648980076	221	2	0.405432871	0.89903015	0.408438812	0.020970229	0.558167202	0.796178201	0.823069193	0.060182872	0.660585862	0.93120185	221	2	0.758124642	0.178851266	0.393922687	0.516263828	0.521848587	0.893060579	0.769585034	0.286067016	0.808038431	0.108721811	221	2	0.405432871	0.89903015	0.408438812	0.020970229	0.558167202	0.796178201	0.823069193	0.060182872	0.660585862	0.93120185	221	2	pgw	vopt
0.002177301	0.617674065	0.723072096	0.239461553	0.270193399	0.208313661	0.269194892	0.561951791	0.680496839	0.971645031	222	3	0.183227406	0.720327288	0.308320467	0.782523886	0.579958937	0.723126743	0.076939383	0.517579766	0.162505349	0.930803742	222	3	0.730863109	0.325960127	0.895245102	0.09856362	0.881808808	0.90136797	0.159083633	0.955339916	0.298350529	0.109250292	222	3	0.183227406	0.720327288	0.308320467	0.782523886	0.579958937	0.723126743	0.076939383	0.517579766	0.162505349	0.930803742	222	3	pgw	vopt
0.988398471	0.184655667	0.195909844	0.654691261	0.939630368	0.253125528	0.920345431	0.294418634	0.98461929	0.031543274	223	1	0.086624206	0.728683991	0.013605997	0.968721556	0.170525806	0.873001979	0.193317617	0.991875141	0.104441614	0.929921211	223	1	0.126488429	0.640108108	0.227331437	0.463000599	0.466056448	0.904518055	0.00807429	0.471193435	0.899881595	0.109338795	223	1	0.086624206	0.728683991	0.013605997	0.968721556	0.170525806	0.873001979	0.193317617	0.991875141	0.104441614	0.929921211	223	1	pgw	vopt
0.506307272	0.556726955	0.996382612	0.353730549	0.553420338	0.978158929	0.153941313	0.488879166	0.927838694	0.411385009	224	2	0.033899317	0.135227158	0.436496541	0.913006065	0.151923222	0.375250222	0.65828827	0.054022324	0.804166366	0.929345727	224	2	0.904458918	0.184132963	0.569676465	0.52673084	0.173207052	0.956108678	0.332077113	0.35079231	0.175611798	0.109611978	224	2	0.033899317	0.135227158	0.436496541	0.913006065	0.151923222	0.375250222	0.65828827	0.054022324	0.804166366	0.929345727	224	2	pgw	vopt
0.701883975	0.650823724	0.316830304	0.5373565	0.76975854	0.778841797	0.026577617	0.276264301	0.756883244	0.368743029	225	3	0.066952391	0.666728194	0.594454048	0.452147028	0.945476185	0.486485549	0.579927276	0.624310022	0.121158001	0.929040181	225	3	0.627898639	0.483061859	0.133661484	0.518124767	0.951376438	0.033567372	0.944993191	0.915414481	0.372149192	0.109896624	225	3	0.066952391	0.666728194	0.594454048	0.452147028	0.945476185	0.486485549	0.579927276	0.624310022	0.121158001	0.929040181	225	3	pgw	vopt
0.482647772	0.860939661	0.03319953	0.340915223	0.829669156	0.966499372	0.092694711	0.571121836	0.004539735	0.570280607	226	1	0.534915241	0.211142479	0.848118152	0.144848861	0.020975013	0.963248668	0.098317568	0.503834493	0.652231589	0.928065741	226	1	0.82248805	0.098974515	0.858126508	0.52989455	0.651517392	0.427676172	0.324841314	0.162648168	0.823133887	0.110276661	226	1	0.534915241	0.211142479	0.848118152	0.144848861	0.020975013	0.963248668	0.098317568	0.503834493	0.652231589	0.928065741	226	1	pgw	vopt
0.196499078	0.560916066	0.562537087	0.19755132	0.96969785	0.103901784	0.630193402	0.286451546	0.431518743	0.720032114	227	2	0.145195154	0.313191431	0.389954735	0.701793195	0.365515806	0.365971543	0.088370371	0.453758001	0.914935979	0.927924501	227	2	0.30039807	0.29272809	0.365721214	0.497194376	0.637050342	0.39759868	0.832734644	0.539564604	0.698011006	0.110416357	227	2	0.145195154	0.313191431	0.389954735	0.701793195	0.365515806	0.365971543	0.088370371	0.453758001	0.914935979	0.927924501	227	2	pgw	vopt
0.754616979	0.161339476	0.753461563	0.069859372	0.700283517	0.335749601	0.319284916	0.861117498	0.592396498	0.184332265	228	3	0.023194369	0.785512964	0.227891028	0.070779463	0.911549159	0.881520602	0.334336881	0.030581872	0.707779676	0.926982163	228	3	0.876328791	0.354515171	0.450814377	0.278449922	0.871157557	0.546151494	0.003833328	0.612084731	0.821700113	0.110715525	228	3	0.023194369	0.785512964	0.227891028	0.070779463	0.911549159	0.881520602	0.334336881	0.030581872	0.707779676	0.926982163	228	3	pgw	vopt
0.228398249	0.040441695	0.627424786	0.869612141	0.456755661	0.518990406	0.106378945	0.796977714	0.473226361	0.342086918	229	1	0.045309253	0.297490073	0.394197683	0.969388241	0.36306283	0.855533484	0.087473427	0.662577818	0.104362074	0.926304957	229	1	0.548335717	0.906621472	0.196541375	0.172513081	0.403209857	0.834159184	0.444171178	0.105409984	0.399989311	0.111222063	229	1	0.045309253	0.297490073	0.394197683	0.969388241	0.36306283	0.855533484	0.087473427	0.662577818	0.104362074	0.926304957	229	1	pgw	vopt
0.332345025	0.077927931	0.347705217	0.75027025	0.44657254	0.528131821	0.771863564	0.016375857	0.768913962	0.518837791	230	2	0.297908858	0.1415019	0.512113214	0.468891588	0.707190588	0.44500517	0.461811927	0.955930599	0.209918789	0.926213872	230	2	0.927024534	0.211126319	0.462220423	0.249665136	0.855691638	0.035955128	0.573824217	0.55783133	0.74414558	0.112108985	230	2	0.297908858	0.1415019	0.512113214	0.468891588	0.707190588	0.44500517	0.461811927	0.955930599	0.209918789	0.926213872	230	2	pgw	vopt
0.362716803	0.973900262	0.402559622	0.2207633	0.59044005	0.837304002	0.600104626	0.202995556	0.869474387	0.529168255	231	3	0.146578752	0.382954119	0.141097102	0.559335878	0.320524223	0.428856011	0.958914899	0.618665044	0.053030805	0.925831206	231	3	0.520163648	0.320370144	0.607455556	0.35574744	0.960750041	0.44001897	0.48717873	0.72791181	0.568041121	0.112921029	231	3	0.146578752	0.382954119	0.141097102	0.559335878	0.320524223	0.428856011	0.958914899	0.618665044	0.053030805	0.925831206	231	3	pgw	vopt
0.550081482	0.718704082	0.738088086	0.076327932	0.584352886	0.414150399	0.124028379	0.582651469	0.918529459	0.315377052	232	1	0.551288056	0.187243023	0.32263514	0.563932699	0.498453387	0.373476048	0.189656523	0.108830498	0.577679157	0.924803455	232	1	0.315800191	0.590540516	0.83344045	0.118917134	0.79178993	0.966217431	0.521501022	0.228132793	0.8753745	0.113076422	232	1	0.551288056	0.187243023	0.32263514	0.563932699	0.498453387	0.373476048	0.189656523	0.108830498	0.577679157	0.924803455	232	1	pgw	vopt
0.623073231	0.416249978	0.868954077	0.468914732	0.767628322	0.326907485	0.607142213	0.08441443	0.865398296	0.384219952	233	2	0.051486075	0.984399994	0.372761579	0.235405528	0.95064452	0.027216847	0.580351759	0.242527694	0.533818282	0.924160837	233	2	0.995738849	0.558149579	0.018768751	0.156903776	0.535164389	0.628448441	0.518821023	0.18566014	0.364541638	0.113321467	233	2	0.051486075	0.984399994	0.372761579	0.235405528	0.95064452	0.027216847	0.580351759	0.242527694	0.533818282	0.924160837	233	2	pgw	vopt
0.820113261	0.409947188	0.245193048	0.255034426	0.792812332	0.135396479	0.979502071	0.497837801	0.763347486	0.244303767	234	3	0.861282501	0.383153705	0.094475019	0.372151816	0.710550577	0.933943329	0.116992622	0.224412164	0.426979911	0.924150438	234	3	0.789226486	0.486151562	0.729511436	0.032932623	0.916756001	0.443244977	0.600762654	0.470620423	0.660680915	0.113955814	234	3	0.861282501	0.383153705	0.094475019	0.372151816	0.710550577	0.933943329	0.116992622	0.224412164	0.426979911	0.924150438	234	3	pgw	vopt
0.913424826	0.441286704	0.025982314	0.866576885	0.766746479	0.097973543	0.539108947	0.194612897	0.426844443	0.234391008	235	1	0.234398313	0.765161695	0.914173906	0.029760365	0.856462547	0.682230774	0.211319257	0.321171169	0.565216397	0.924080611	235	1	0.712670791	0.969542811	0.511687911	0.090764513	0.973557683	0.20187808	0.775180482	0.456755959	0.837317932	0.114508092	235	1	0.234398313	0.765161695	0.914173906	0.029760365	0.856462547	0.682230774	0.211319257	0.321171169	0.565216397	0.924080611	235	1	pgw	vopt
0.582448956	0.495440666	0.229376916	0.322636653	0.924365395	0.173868376	0.525350608	0.495575396	0.058081873	0.607535582	236	2	0.49233482	0.09422622	0.175306636	0.783146585	0.04600405	0.398647465	0.716076665	0.027858078	0.448674206	0.924003443	236	2	0.455930682	0.298521124	0.447103095	0.30845806	0.680774503	0.155462296	0.120930854	0.695007216	0.590114717	0.11472322	236	2	0.49233482	0.09422622	0.175306636	0.783146585	0.04600405	0.398647465	0.716076665	0.027858078	0.448674206	0.924003443	236	2	pgw	vopt
0.711875248	0.373282468	0.204968283	0.406498848	0.721518714	0.890249592	0.054482602	0.36724042	0.932543926	0.213689071	237	3	0.133689717	0.363191459	0.59028613	0.482687303	0.821669261	0.891003965	0.365321855	0.418305078	0.477209142	0.923734593	237	3	0.591000752	0.226048003	0.745135547	0.036776882	0.95949297	0.305518104	0.404080666	0.726327278	0.123377591	0.115006878	237	3	0.133689717	0.363191459	0.59028613	0.482687303	0.821669261	0.891003965	0.365321855	0.418305078	0.477209142	0.923734593	237	3	pgw	vopt
0.01271511	0.439201664	0.67825111	0.699089391	0.05353236	0.606230147	0.180226955	0.362266519	0.582787082	0.78523527	238	1	0.567558684	0.315368344	0.843281516	0.57501676	0.233838007	0.922156326	0.074365119	0.183043985	0.733585639	0.923399338	238	1	0.463108955	0.396313714	0.699213151	0.259836318	0.077790983	0.764338511	0.234222042	0.657777459	0.969365938	0.115066124	238	1	0.567558684	0.315368344	0.843281516	0.57501676	0.233838007	0.922156326	0.074365119	0.183043985	0.733585639	0.923399338	238	1	pgw	vopt
0.680498455	0.23183026	0.229143464	0.931525879	0.739473645	0.304131962	0.127233262	0.169872727	0.469396832	0.518807025	239	2	0.114239602	0.260629557	0.53485943	0.84052385	0.400348809	0.682132721	0.779512805	0.187708718	0.267178421	0.923252755	239	2	0.597898072	0.211346607	0.749314942	0.143114396	0.284456355	0.854595111	0.414337434	0.014139526	0.982104055	0.115421714	239	2	0.114239602	0.260629557	0.53485943	0.84052385	0.400348809	0.682132721	0.779512805	0.187708718	0.267178421	0.923252755	239	2	pgw	vopt
0.155043368	0.333213303	0.635091536	0.986752925	0.601721829	0.820317961	0.60045528	0.298008392	0.513063354	0.821532814	240	3	0.223675264	0.306140407	0.484374894	0.809948846	0.057830152	0.932744801	0.292574825	0.168942456	0.083053246	0.923021494	240	3	0.864809017	0.586164306	0.144969418	0.505141855	0.269891414	0.678926988	0.442636274	0.798350396	0.724134306	0.11545537	240	3	0.223675264	0.306140407	0.484374894	0.809948846	0.057830152	0.932744801	0.292574825	0.168942456	0.083053246	0.923021494	240	3	pgw	vopt
0.642380594	0.014684264	0.816589965	0.255664237	0.71455079	0.435589277	0.523036376	0.056432352	0.796097844	0.060304257	241	1	0.008316316	0.08202057	0.686638435	0.822881385	0.749003573	0.367783649	0.21913131	0.57469359	0.306980532	0.921693681	241	1	0.728680694	0.731047004	0.515842743	0.108863296	0.714742863	0.131460264	0.010596392	0.488357133	0.715080908	0.115598181	241	1	0.008316316	0.08202057	0.686638435	0.822881385	0.749003573	0.367783649	0.21913131	0.57469359	0.306980532	0.921693681	241	1	pgw	vopt
0.901400088	0.226245397	0.909776402	0.477089276	0.322127462	0.783181185	0.820339941	0.008520633	0.676338623	0.008550336	242	2	0.015899369	0.194421517	0.846909153	0.053604478	0.363876137	0.010533722	0.558620009	0.195981298	0.24606067	0.921383502	242	2	0.47297176	0.130073684	0.399291855	0.873852364	0.53434905	0.415803976	0.506539163	0.488397557	0.512513943	0.115652737	242	2	0.015899369	0.194421517	0.846909153	0.053604478	0.363876137	0.010533722	0.558620009	0.195981298	0.24606067	0.921383502	242	2	pgw	vopt
0.024195477	0.508133032	0.766703801	0.274808498	0.291116277	0.935245541	0.633803805	0.204954041	0.321097934	0.630637518	243	3	0.339824354	0.382116381	0.873862581	0.055859463	0.636332018	0.424002868	0.205532685	0.774592186	0.640879859	0.921165924	243	3	0.778909264	0.411098351	0.406777723	0.973114541	0.734141979	0.498012669	0.178397669	0.355097432	0.981504923	0.116041245	243	3	0.339824354	0.382116381	0.873862581	0.055859463	0.636332018	0.424002868	0.205532685	0.774592186	0.640879859	0.921165924	243	3	pgw	vopt
0.333844858	0.061557687	0.811554181	0.343375895	0.369801739	0.59307919	0.01951769	0.860391506	0.329313306	0.312492382	244	1	0.147331265	0.689828551	0.434265856	0.954452339	0.317525933	0.772176214	0.765907534	0.141888911	0.187707264	0.920601466	244	1	0.267487534	0.794888372	0.401389097	0.360963148	0.399615766	0.933749253	0.114289718	0.887522406	0.647401285	0.1169948	244	1	0.147331265	0.689828551	0.434265856	0.954452339	0.317525933	0.772176214	0.765907534	0.141888911	0.187707264	0.920601466	244	1	pgw	hhe
0.450850831	0.113586561	0.535906386	0.906520088	0.770889393	0.537472359	0.094533885	0.742092882	0.822595514	0.274417829	245	2	0.301657137	0.250429328	0.419215871	0.232845862	0.343012664	0.631666386	0.091195814	0.624569149	0.20931938	0.919534254	245	2	0.817996497	0.520516414	0.178340584	0.214590523	0.724073763	0.005697568	0.521749769	0.638999017	0.653450731	0.11734309	245	2	0.301657137	0.250429328	0.419215871	0.232845862	0.343012664	0.631666386	0.091195814	0.624569149	0.20931938	0.919534254	245	2	pgw	hhe
0.406197195	0.362072605	0.546460605	0.702101634	0.718024357	0.795084598	0.169335934	0.470691395	0.351945179	0.777727396	246	3	0.211002735	0.883855808	0.345941933	0.569801698	0.357920869	0.975974373	0.418411789	0.686636982	0.190974604	0.919277686	246	3	0.668439943	0.714944447	0.429386337	0.145716734	0.880792149	0.179867249	0.316443081	0.744085171	0.099920421	0.11767764	246	3	0.211002735	0.883855808	0.345941933	0.569801698	0.357920869	0.975974373	0.418411789	0.686636982	0.190974604	0.919277686	246	3	pgw	hhe
0.484799165	0.383148877	0.947714292	0.713419645	0.156609876	0.921938175	0.445336613	0.039391269	0.568970736	0.010165029	247	1	0.227331806	0.85728914	0.166685164	0.679846861	0.496159438	0.369910144	0.120247654	0.40921444	0.447516075	0.919253566	247	1	0.69330392	0.005660447	0.299360294	0.850400584	0.356513671	0.70123688	0.979761935	0.531038811	0.541706239	0.117923863	247	1	0.227331806	0.85728914	0.166685164	0.679846861	0.496159438	0.369910144	0.120247654	0.40921444	0.447516075	0.919253566	247	1	pgw	hhe
0.535569292	0.09766302	0.98384458	0.608371278	0.189014328	0.931397602	0.470208922	0.381812373	0.757230957	0.56254515	248	2	0.18585683	0.581225491	0.463702074	0.386401376	0.414823833	0.512550364	0.95257433	0.455915099	0.221047965	0.919060389	248	2	0.162107837	0.437044906	0.917069138	0.136366501	0.996687691	0.480718105	0.300610379	0.648717062	0.259358934	0.119387014	248	2	0.18585683	0.581225491	0.463702074	0.386401376	0.414823833	0.512550364	0.95257433	0.455915099	0.221047965	0.919060389	248	2	pgw	hhe
0.457919035	0.298234855	0.38118287	0.781701772	0.171407393	0.406056701	0.493339793	0.322632885	0.96234764	0.055893428	249	3	0.124997718	0.425716052	0.95320053	0.40105597	0.067205035	0.97988055	0.140652241	0.339307575	0.245408492	0.918917686	249	3	0.735823526	0.395758115	0.536890281	0.014414413	0.537091078	0.489530686	0.91200925	0.260879366	0.697815372	0.119460346	249	3	0.124997718	0.425716052	0.95320053	0.40105597	0.067205035	0.97988055	0.140652241	0.339307575	0.245408492	0.918917686	249	3	pgw	hhe
0.551884166	0.409095789	0.235497857	0.544235266	0.04371373	0.899989339	0.124802765	0.124749276	0.565122646	0.882578732	250	1	0.145433307	0.396097192	0.127173192	0.406078034	0.940116552	0.025637811	0.454153691	0.211667492	0.535625802	0.918859645	250	1	0.613870679	0.049539645	0.56479732	0.086086317	0.393910119	0.766434134	0.375989647	0.386978854	0.771928737	0.119860484	250	1	0.145433307	0.396097192	0.127173192	0.406078034	0.940116552	0.025637811	0.454153691	0.211667492	0.535625802	0.918859645	250	1	pgw	hhe
0.441317269	0.009495107	0.340705932	0.570399776	0.712246196	0.056135749	0.566211174	0.586984373	0.633540111	0.719717755	251	2	0.145196383	0.366681067	0.535840386	0.42692032	0.366030254	0.140302269	0.784841444	0.163809635	0.416611442	0.918804795	251	2	0.93068054	0.255696594	0.168633611	0.366836047	0.43038444	0.539782071	0.773186159	0.447156496	0.570460605	0.119946889	251	2	0.145196383	0.366681067	0.535840386	0.42692032	0.366030254	0.140302269	0.784841444	0.163809635	0.416611442	0.918804795	251	2	pgw	hhe
0.83701412	0.607763653	0.285357348	0.234701852	0.112374528	0.75034733	0.63684745	0.187261649	0.608260562	0.528959719	252	3	0.106874583	0.811090914	0.199135369	0.606586339	0.361295661	0.925002232	0.430867128	0.759479547	0.402464474	0.918523474	252	3	0.333621649	0.344311551	0.685656589	0.108297333	0.763047297	0.386391605	0.829983334	0.462736847	0.247841066	0.120215659	252	3	0.106874583	0.811090914	0.199135369	0.606586339	0.361295661	0.925002232	0.430867128	0.759479547	0.402464474	0.918523474	252	3	pgw	hhe
0.391825377	0.27535276	0.068822437	0.910495256	0.26963121	0.451460566	0.000113423	0.763625327	0.343053571	0.655092307	253	1	0.073313655	0.492742491	0.746579958	0.699492897	0.288717291	0.24460829	0.115540297	0.670358481	0.353138908	0.918436492	253	1	0.338776194	0.809289811	0.374299261	0.335232601	0.71643025	0.567425073	0.285535163	0.360444393	0.850999642	0.12029336	253	1	0.073313655	0.492742491	0.746579958	0.699492897	0.288717291	0.24460829	0.115540297	0.670358481	0.353138908	0.918436492	253	1	pgw	hhe
0.05613817	0.839448439	0.28107739	0.817468876	0.759669783	0.135943339	0.646882013	0.549259876	0.997574029	0.572724187	254	2	0.603467614	0.309552955	0.456523616	0.564591848	0.008252435	0.750731576	0.055527286	0.412875037	0.288701893	0.918233335	254	2	0.208853713	0.571306539	0.269518058	0.488829645	0.861610162	0.681873599	0.532425814	0.456515828	0.54816325	0.12050421	254	2	0.603467614	0.309552955	0.456523616	0.564591848	0.008252435	0.750731576	0.055527286	0.412875037	0.288701893	0.918233335	254	2	pgw	hhe
0.48745032	0.812707368	0.063817911	0.810205823	0.346548697	0.902875412	0.235693719	0.975054819	0.077056424	0.683638895	255	3	0.068570487	0.557147145	0.652663579	0.529704206	0.564909659	0.989452793	0.483561977	0.187547604	0.320491474	0.918176179	255	3	0.630969844	0.14290741	0.967845807	0.07581512	0.681920045	0.67304467	0.293067665	0.311733689	0.646168924	0.120580294	255	3	0.068570487	0.557147145	0.652663579	0.529704206	0.564909659	0.989452793	0.483561977	0.187547604	0.320491474	0.918176179	255	3	pgw	hhe
0.579232339	0.300444099	0.994922204	0.17335336	0.965277421	0.744956754	0.052520374	0.40841687	0.997361667	0.439281385	256	1	0.196703375	0.963510563	0.57162405	0.007099504	0.828848032	0.327230863	0.885765679	0.167241195	0.115218709	0.918116307	256	1	0.707847936	0.315177751	0.337179838	0.459775122	0.222175416	0.326992101	0.618412735	0.645922478	0.920905755	0.12098294	256	1	0.196703375	0.963510563	0.57162405	0.007099504	0.828848032	0.327230863	0.885765679	0.167241195	0.115218709	0.918116307	256	1	pgw	hhe
0.732981695	0.669003362	0.032299205	0.70712236	0.864787325	0.284876767	0.777943295	0.266943447	0.67097061	0.321997886	257	2	0.157116042	0.501297674	0.285934823	0.556969299	0.55827922	0.994095751	0.449853521	0.373997211	0.081974234	0.918001273	257	2	0.46363158	0.84840479	0.144272834	0.487019378	0.883404137	0.776951222	0.66778071	0.118167439	0.992025639	0.120994837	257	2	0.157116042	0.501297674	0.285934823	0.556969299	0.55827922	0.994095751	0.449853521	0.373997211	0.081974234	0.918001273	257	2	pgw	hhe
0.713474718	0.573143134	0.172082137	0.658624823	0.542819197	0.958503412	0.65775256	0.312003245	0.320341045	0.888106727	258	3	0.70725677	0.108011038	0.746088496	0.723226935	0.90548438	0.38044464	0.802136953	0.096486177	0.759518487	0.917926526	258	3	0.540059056	0.432727889	0.252263256	0.590338314	0.466089459	0.981730569	0.613276136	0.668042623	0.767569913	0.121659816	258	3	0.70725677	0.108011038	0.746088496	0.723226935	0.90548438	0.38044464	0.802136953	0.096486177	0.759518487	0.917926526	258	3	pgw	hhe
0.726090132	0.082909962	0.395135094	0.855398522	0.610709109	0.643126254	0.432084636	0.194238842	0.272370165	0.870286396	259	1	0.166274554	0.932096501	0.158285907	0.609233081	0.813354953	0.736042898	0.268216058	0.185436691	0.865055564	0.91776471	259	1	0.970639397	0.092769524	0.828447525	0.714586554	0.487640803	0.415126829	0.487043734	0.098889477	0.674135161	0.121757202	259	1	0.166274554	0.932096501	0.158285907	0.609233081	0.813354953	0.736042898	0.268216058	0.185436691	0.865055564	0.91776471	259	1	pgw	hhe
0.856976075	0.061395382	0.1714613	0.591753097	0.823562157	0.802266666	0.73576238	0.470009956	0.413535727	0.254290169	260	2	0.484118855	0.914031787	0.156516865	0.312067441	0.730424038	0.972963349	0.250836111	0.209411535	0.343028072	0.916820256	260	2	0.278605814	0.563138066	0.35579921	0.584863508	0.464752005	0.959375792	0.355059242	0.531467463	0.935696836	0.121939923	260	2	0.484118855	0.914031787	0.156516865	0.312067441	0.730424038	0.972963349	0.250836111	0.209411535	0.343028072	0.916820256	260	2	pgw	hhe
0.432408938	0.863130691	0.01777247	0.471539208	0.486815896	0.512546576	0.865758628	0.364862295	0.318887838	0.93498022	261	3	0.301957812	0.500602925	0.393939619	0.300345071	0.022508849	0.640049348	0.554907783	0.350117573	0.574455307	0.916689917	261	3	0.879823082	0.635632039	0.448961174	0.075704618	0.268706677	0.62578036	0.418327278	0.457251348	0.719129987	0.122123912	261	3	0.301957812	0.500602925	0.393939619	0.300345071	0.022508849	0.640049348	0.554907783	0.350117573	0.574455307	0.916689917	261	3	pgw	hhe
0.961999183	0.538694543	0.097657735	0.055100532	0.895634364	0.672761361	0.184516289	0.284746642	0.484916657	0.586513258	262	1	0.573623728	0.307303024	0.063411735	0.992916482	0.271427402	0.440563507	0.801494006	0.279495125	0.040324313	0.916587807	262	1	0.729853025	0.943418853	0.036952528	0.363014666	0.739006268	0.448553198	0.555026083	0.189073522	0.710335948	0.122254848	262	1	0.573623728	0.307303024	0.063411735	0.992916482	0.271427402	0.440563507	0.801494006	0.279495125	0.040324313	0.916587807	262	1	pgw	hhe
0.478092282	0.581294585	0.131631357	0.701512819	0.275561219	0.863233319	0.75449738	0.086089536	0.423475298	0.237628147	263	2	0.586744029	0.156590078	0.298614685	0.659526389	0.942645571	0.544322653	0.503251321	0.050986654	0.256133307	0.91639472	263	2	0.495438397	0.34380026	0.014355044	0.733231235	0.143293886	0.542303036	0.675859926	0.626038759	0.306318323	0.122524886	263	2	0.586744029	0.156590078	0.298614685	0.659526389	0.942645571	0.544322653	0.503251321	0.050986654	0.256133307	0.91639472	263	2	pgw	hhe
0.817411893	0.235273522	0.882041558	0.090408795	0.907322797	0.718569442	0.108743276	0.831528699	0.441368964	0.902608925	264	3	0.104819371	0.600528505	0.702771461	0.905343438	0.21297056	0.941070222	0.341398365	0.228836803	0.501641869	0.916133593	264	3	0.287835967	0.920760126	0.428227861	0.48402889	0.995462963	0.281987561	0.278430283	0.826612846	0.434769635	0.122844592	264	3	0.104819371	0.600528505	0.702771461	0.905343438	0.21297056	0.941070222	0.341398365	0.228836803	0.501641869	0.916133593	264	3	pgw	hhe
0.242259165	0.403195984	0.807230656	0.105659581	0.844590444	0.228535162	0.766485614	0.602682004	0.188705053	0.807261154	265	1	0.535627439	0.531962073	0.146600143	0.82349063	0.314855108	0.864660022	0.020980716	0.737134605	0.304474791	0.916092439	265	1	0.627599242	0.042359376	0.987293456	0.337268663	0.248375951	0.545991988	0.410275028	0.140839548	0.681506575	0.122980057	265	1	0.535627439	0.531962073	0.146600143	0.82349063	0.314855108	0.864660022	0.020980716	0.737134605	0.304474791	0.916092439	265	1	pgw	hhe
0.662992632	0.100878773	0.880556069	0.585672734	0.169290987	0.655404605	0.743251766	0.035135865	0.738962881	0.341626182	266	2	0.692642179	0.326183962	0.033776602	0.662906304	0.993439402	0.645301345	0.40205033	0.362796774	0.458413706	0.915757522	266	2	0.850311879	0.118778197	0.625445541	0.972883514	0.205346192	0.82636633	0.056582335	0.689717442	0.872295144	0.122987153	266	2	0.692642179	0.326183962	0.033776602	0.662906304	0.993439402	0.645301345	0.40205033	0.362796774	0.458413706	0.915757522	266	2	pgw	hhe
0.580283995	0.250025027	0.175585227	0.922358326	0.36932112	0.98576444	0.057491715	0.789292674	0.652559148	0.291694479	267	3	0.405710178	0.176210305	0.411502811	0.452742108	0.517630227	0.303249658	0.238547541	0.503680079	0.428747852	0.915355606	267	3	0.509805201	0.163273318	0.696594678	0.236543249	0.721101726	0.78409991	0.469862622	0.403794078	0.464894222	0.123051615	267	3	0.405710178	0.176210305	0.411502811	0.452742108	0.517630227	0.303249658	0.238547541	0.503680079	0.428747852	0.915355606	267	3	pgw	hhe
0.151766843	0.928249684	0.280802025	0.150517382	0.89437227	0.309823583	0.170281574	0.847347124	0.346995029	0.572238662	268	1	0.248982675	0.584447476	0.147450262	0.924230537	0.546436129	0.886992211	0.150515693	0.796522006	0.431895624	0.915354114	268	1	0.125373924	0.986608441	0.022592608	0.897674379	0.25373297	0.744207998	0.685967212	0.536646187	0.807152734	0.123345345	268	1	0.248982675	0.584447476	0.147450262	0.924230537	0.546436129	0.886992211	0.150515693	0.796522006	0.431895624	0.915354114	268	1	pgw	hhe
0.11570229	0.572318413	0.051198581	0.87736072	0.749823796	0.148194513	0.60017293	0.466754037	0.147911726	0.903603351	269	2	0.292911352	0.03122598	0.846626752	0.4542614	0.199274089	0.847141988	0.054709869	0.132537539	0.669412876	0.914719184	269	2	0.939545395	0.336114687	0.44978924	0.052907999	0.324900969	0.584595021	0.631951882	0.667009826	0.950608392	0.123867929	269	2	0.292911352	0.03122598	0.846626752	0.4542614	0.199274089	0.847141988	0.054709869	0.132537539	0.669412876	0.914719184	269	2	pgw	hhe
0.092212286	0.461473152	0.335046663	0.54818207	0.092678905	0.951314036	0.666621127	0.438965614	0.483267036	0.427217777	270	3	0.904000807	0.598805242	0.15183115	0.096057022	0.685822139	0.420952888	0.710527069	0.707171364	0.070715665	0.914617563	270	3	0.380824458	0.947773751	0.390028086	0.448954461	0.604750471	0.341752451	0.704687983	0.332664591	0.98207029	0.124743629	270	3	0.904000807	0.598805242	0.15183115	0.096057022	0.685822139	0.420952888	0.710527069	0.707171364	0.070715665	0.914617563	270	3	pgw	hhe
0.254221692	0.146064601	0.704809537	0.412655322	0.769293575	0.19751676	0.32393349	0.07695312	0.390743756	0.821846315	271	1	0.542392635	0.544836037	0.257452181	0.619104094	0.229864467	0.796165507	0.16883624	0.103347383	0.478239126	0.914585271	271	1	0.52665208	0.910634533	0.195591343	0.950475825	0.408268241	0.27965407	0.610444798	0.015825513	0.892603949	0.125059056	271	1	0.542392635	0.544836037	0.257452181	0.619104094	0.229864467	0.796165507	0.16883624	0.103347383	0.478239126	0.914585271	271	1	pgw	hhe
0.151176354	0.821894526	0.331474782	0.34723899	0.580870064	0.617160323	0.948158563	0.536384422	0.895678036	0.663876513	272	2	0.230113961	0.393590898	0.416443404	0.581357258	0.512882638	0.587160192	0.030962797	0.352832196	0.507577099	0.91433513	272	2	0.322169677	0.920670635	0.683819428	0.17369186	0.616026544	0.519233858	0.346375158	0.236076515	0.846329409	0.125105497	272	2	0.230113961	0.393590898	0.416443404	0.581357258	0.512882638	0.587160192	0.030962797	0.352832196	0.507577099	0.91433513	272	2	pgw	hhe
0.353510381	0.765146156	0.395094574	0.190812974	0.678487563	0.066478029	0.855772251	0.041628939	0.627566318	0.91283865	273	3	0.302851533	0.505500733	0.582222927	0.084869555	0.910012089	0.064348117	0.736250311	0.019195123	0.656729739	0.913772409	273	3	0.322407298	0.305463088	0.908701056	0.220651593	0.303232	0.861667308	0.327924718	0.667472199	0.89673157	0.125347953	273	3	0.302851533	0.505500733	0.582222927	0.084869555	0.910012089	0.064348117	0.736250311	0.019195123	0.656729739	0.913772409	273	3	pgw	hhe
0.073313655	0.492742491	0.746579958	0.699492897	0.288717291	0.24460829	0.115540297	0.670358481	0.353138908	0.918436492	274	1	0.353510381	0.765146156	0.395094574	0.190812974	0.678487563	0.066478029	0.855772251	0.041628939	0.627566318	0.91283865	274	1	0.888337966	0.377775181	0.275202799	0.711775521	0.361681297	0.487662965	0.44314352	0.046152347	0.563272867	0.125419949	274	1	0.353510381	0.765146156	0.395094574	0.190812974	0.678487563	0.066478029	0.855772251	0.041628939	0.627566318	0.91283865	274	1	pgw	hhe
0.055951847	0.5109642	0.871668268	0.258955324	0.507605493	0.740705108	0.673927648	0.399968162	0.974174975	0.673213592	275	2	0.097104773	0.721282847	0.179919833	0.83256381	0.257853403	0.565983323	0.338426383	0.283793418	0.460151466	0.912682698	275	2	0.191080221	0.775909268	0.745501279	0.274123632	0.615527309	0.510337195	0.557294664	0.810542083	0.985266926	0.125662681	275	2	0.097104773	0.721282847	0.179919833	0.83256381	0.257853403	0.565983323	0.338426383	0.283793418	0.460151466	0.912682698	275	2	pgw	hhe
0.963015638	0.403445921	0.55061213	0.015638284	0.457791345	0.694697037	0.175047892	0.813504369	0.020846501	0.372878324	276	3	0.645306056	0.362114349	0.582416954	0.071380645	0.833591858	0.861617565	0.559526847	0.213387347	0.150058051	0.912650765	276	3	0.466098762	0.314648712	0.557841017	0.514018297	0.82955245	0.401659805	0.38133431	0.13383374	0.605654829	0.125692969	276	3	0.645306056	0.362114349	0.582416954	0.071380645	0.833591858	0.861617565	0.559526847	0.213387347	0.150058051	0.912650765	276	3	pgw	hhe
0.939545395	0.336114687	0.44978924	0.052907999	0.324900969	0.584595021	0.631951882	0.667009826	0.950608392	0.123867929	277	1	0.461968943	0.583222092	0.177349899	0.129509117	0.801997958	0.296937242	0.426373297	0.486400766	0.511943126	0.91232108	277	1	0.660234881	0.132957544	0.642845979	0.590855511	0.203482466	0.952086456	0.30202937	0.248981469	0.952997024	0.125878616	277	1	0.461968943	0.583222092	0.177349899	0.129509117	0.801997958	0.296937242	0.426373297	0.486400766	0.511943126	0.91232108	277	1	pgw	hhe
0.301957812	0.500602925	0.393939619	0.300345071	0.022508849	0.640049348	0.554907783	0.350117573	0.574455307	0.916689917	278	2	0.516892637	0.514529026	0.620625625	0.37862138	0.416143709	0.843218713	0.58478737	0.04807035	0.324376503	0.912206615	278	2	0.776563469	0.702569651	0.324617597	0.109380371	0.596809142	0.499031596	0.343969402	0.239309992	0.791813683	0.125896848	278	2	0.516892637	0.514529026	0.620625625	0.37862138	0.416143709	0.843218713	0.58478737	0.04807035	0.324376503	0.912206615	278	2	pgw	hhe
0.836974703	0.53538622	0.39662649	0.083517532	0.929440874	0.562509227	0.377788549	0.006442232	0.407935302	0.909423671	279	3	0.554827271	0.329158596	0.997026477	0.33971823	0.896216778	0.355673722	0.337658521	0.069142098	0.455526091	0.91220128	279	3	0.435136607	0.278422314	0.521134418	0.431880891	0.95473116	0.755223276	0.454876214	0.194858956	0.65300555	0.126136967	279	3	0.554827271	0.329158596	0.997026477	0.33971823	0.896216778	0.355673722	0.337658521	0.069142098	0.455526091	0.91220128	279	3	pgw	hhe
0.552774858	0.019875411	0.90216386	0.244702778	0.963611675	0.251755532	0.450037886	0.29490506	0.999541849	0.771465773	280	1	0.471590535	0.099239684	0.670675097	0.464155954	0.500031187	0.954892369	0.582838902	0.425766481	0.489812017	0.911744765	280	1	0.864708628	0.378530829	0.730436944	0.351893019	0.778777772	0.955674986	0.533473251	0.406452692	0.748036027	0.127057817	280	1	0.471590535	0.099239684	0.670675097	0.464155954	0.500031187	0.954892369	0.582838902	0.425766481	0.489812017	0.911744765	280	1	pgw	hhe
0.032923444	0.44898248	0.84578501	0.416957429	0.535340504	0.334124827	0.819299908	0.631178655	0.481985169	0.599746111	281	2	0.335046258	0.701916269	0.236822344	0.156293505	0.94793394	0.811808889	0.260543788	0.106605498	0.692079107	0.91109628	281	2	0.765678197	0.594026463	0.270532461	0.378787851	0.541413253	0.919368137	0.12898869	0.587453598	0.648547924	0.127716523	281	2	0.335046258	0.701916269	0.236822344	0.156293505	0.94793394	0.811808889	0.260543788	0.106605498	0.692079107	0.91109628	281	2	pgw	hhe
0.808568359	0.043051553	0.59953226	0.6600916	0.943800573	0.386091299	0.037747741	0.751574859	0.135104147	0.725115731	282	3	0.489499279	0.454679425	0.001726239	0.759854789	0.65964443	0.090221783	0.988308442	0.348891987	0.130825274	0.910849021	282	3	0.412297909	0.219683751	0.97954765	0.598029783	0.255770853	0.964975164	0.397186809	0.502425894	0.639473097	0.128179309	282	3	0.489499279	0.454679425	0.001726239	0.759854789	0.65964443	0.090221783	0.988308442	0.348891987	0.130825274	0.910849021	282	3	pgw	hhe
0.809637418	0.362750275	0.248665524	0.217278205	0.318777457	0.828566621	0.19098623	0.277810891	0.441957397	0.477548375	283	1	0.132782552	0.162174562	0.446405963	0.558285226	0.387592315	0.937803627	0.486701461	0.124664195	0.707556341	0.910307876	283	1	0.221073598	0.528240436	0.329797829	0.356262811	0.511203791	0.827291745	0.906627017	0.184732732	0.893767482	0.129266666	283	1	0.132782552	0.162174562	0.446405963	0.558285226	0.387592315	0.937803627	0.486701461	0.124664195	0.707556341	0.910307876	283	1	pgw	hhe
0.158748813	0.593351313	0.190769454	0.093281858	0.87965519	0.763320181	0.028328145	0.69870863	0.833320781	0.432022029	284	2	0.693419689	0.100895062	0.330851539	0.219364632	0.366560347	0.669937906	0.837904835	0.676567017	0.021640363	0.909882243	284	2	0.694287222	0.213802264	0.760838781	0.523096716	0.647252408	0.922460135	0.62605971	0.483144156	0.570564035	0.129788354	284	2	0.693419689	0.100895062	0.330851539	0.219364632	0.366560347	0.669937906	0.837904835	0.676567017	0.021640363	0.909882243	284	2	pgw	hhe
0.330875363	0.193577604	0.223269118	0.783153765	0.313800557	0.077259128	0.717185572	0.649294277	0.871412448	0.613979148	285	3	0.435430764	0.505239852	0.381061804	0.000479082	0.733365001	0.590023674	0.441371381	0.214368652	0.27396645	0.909858801	285	3	0.94036325	0.414895786	0.213357028	0.701368318	0.17981593	0.968440772	0.521011873	0.208769962	0.508682306	0.130059406	285	3	0.435430764	0.505239852	0.381061804	0.000479082	0.733365001	0.590023674	0.441371381	0.214368652	0.27396645	0.909858801	285	3	pgw	hhe
0.665314742	0.940470402	0.008805654	0.278319273	0.579592122	0.836608317	0.009533659	0.331281656	0.899884108	0.480492404	286	1	0.836974703	0.53538622	0.39662649	0.083517532	0.929440874	0.562509227	0.377788549	0.006442232	0.407935302	0.909423671	286	1	0.561901649	0.900034861	0.695683019	0.123090613	0.268624031	0.871818307	0.30114579	0.472917694	0.908819808	0.130130207	286	1	0.836974703	0.53538622	0.39662649	0.083517532	0.929440874	0.562509227	0.377788549	0.006442232	0.407935302	0.909423671	286	1	pgw	hhe
0.846163605	0.229219162	0.647765873	0.30232513	0.363136915	0.658684483	0.04919106	0.608103521	0.298771567	0.691784206	287	2	0.446262642	0.106644211	0.130311877	0.605705029	0.510950536	0.7082556	0.558006439	0.057380817	0.545292403	0.909221188	287	2	0.775944414	0.342799069	0.338015053	0.585632665	0.238215869	0.161518111	0.19367591	0.456720056	0.968328384	0.130537128	287	2	0.446262642	0.106644211	0.130311877	0.605705029	0.510950536	0.7082556	0.558006439	0.057380817	0.545292403	0.909221188	287	2	pgw	hhe
0.548333076	0.521442322	0.252976094	0.425853634	0.804854395	0.938543221	0.259831177	0.238530404	0.684552104	0.145265972	288	3	0.106065637	0.448966743	0.284448153	0.408774561	0.313839676	0.523462239	0.439433643	0.694688329	0.198227736	0.908562496	288	3	0.830797279	0.201541157	0.27282931	0.47684071	0.735281202	0.12263293	0.466792263	0.530348694	0.804866702	0.131090374	288	3	0.106065637	0.448966743	0.284448153	0.408774561	0.313839676	0.523462239	0.439433643	0.694688329	0.198227736	0.908562496	288	3	pgw	hhe
0.624027461	0.343046159	0.422744166	0.165921237	0.690428788	0.752945075	0.134539976	0.608542026	0.593220748	0.147015874	289	1	0.852011315	0.342333166	0.667632487	0.324615536	0.180777561	0.958742558	0.131423479	0.413993834	0.199011828	0.908476762	289	1	0.61664448	0.623392404	0.342210088	0.338483201	0.94921266	0.370246441	0.293647623	0.125570675	0.835006166	0.131302175	289	1	0.852011315	0.342333166	0.667632487	0.324615536	0.180777561	0.958742558	0.131423479	0.413993834	0.199011828	0.908476762	289	1	pgw	hhe
0.876329869	0.244262001	0.096272645	0.800832312	0.564589874	0.078541202	0.085285212	0.489445936	0.689038339	0.213623481	290	2	0.105382035	0.718918228	0.613546361	0.263002073	0.765166486	0.961464077	0.163681621	0.29815178	0.983970189	0.907851118	290	2	0.983419204	0.421673306	0.603377058	0.007678669	0.967645999	0.586148322	0.024224196	0.169866422	0.97124027	0.131398814	290	2	0.105382035	0.718918228	0.613546361	0.263002073	0.765166486	0.961464077	0.163681621	0.29815178	0.983970189	0.907851118	290	2	pgw	hhe
0.175666555	0.238734889	0.547550333	0.343654381	0.70184697	0.105127776	0.399641065	0.549466544	0.989972891	0.49822873	291	3	0.382905927	0.62097893	0.509614977	0.100645768	0.913151797	0.308504614	0.360308313	0.704760914	0.603645692	0.907775413	291	3	0.860807193	0.024782668	0.679067626	0.343875354	0.49623036	0.655115269	0.47258761	0.168215351	0.778423468	0.13221645	291	3	0.382905927	0.62097893	0.509614977	0.100645768	0.913151797	0.308504614	0.360308313	0.704760914	0.603645692	0.907775413	291	3	pgw	hhe
0.502572945	0.168937042	0.472222397	0.736269417	0.841051728	0.810288434	0.145107872	0.526319567	0.557413057	0.731674185	292	1	0.329124343	0.354520353	0.351423941	0.925835504	0.561572525	0.875070646	0.389857474	0.787094523	0.067749156	0.907745939	292	1	0.398775794	0.654459597	0.882664049	0.129601064	0.715329725	0.983860637	0.208849288	0.420987538	0.678661326	0.132264132	292	1	0.329124343	0.354520353	0.351423941	0.925835504	0.561572525	0.875070646	0.389857474	0.787094523	0.067749156	0.907745939	292	1	pgw	hhe
0.067648933	0.658034443	0.469466782	0.090649856	0.961549713	0.037608076	0.670831735	0.139615884	0.628506617	0.945674231	293	2	0.149474626	0.777940241	0.266637448	0.988134867	0.170972129	0.912736168	0.572039391	0.045737009	0.519225951	0.907297386	293	2	0.400451259	0.652991198	0.764858707	0.170160229	0.37170567	0.90179332	0.91380773	0.492621069	0.338984943	0.132426081	293	2	0.149474626	0.777940241	0.266637448	0.988134867	0.170972129	0.912736168	0.572039391	0.045737009	0.519225951	0.907297386	293	2	pgw	hhe
0.186527108	0.263739136	0.741522283	0.255503944	0.799708177	0.776337269	0.346091061	0.391753783	0.131663688	0.759611309	294	3	0.007671251	0.997754206	0.349745879	0.678256504	0.558322165	0.516440332	0.135785636	0.133257258	0.842422579	0.906970574	294	3	0.875721126	0.296025228	0.193432495	0.135298569	0.470544389	0.832201382	0.672589861	0.600986237	0.598521194	0.132540069	294	3	0.007671251	0.997754206	0.349745879	0.678256504	0.558322165	0.516440332	0.135785636	0.133257258	0.842422579	0.906970574	294	3	pgw	hhe
0.160475805	0.910966955	0.025678851	0.505097708	0.860226699	0.837047748	0.140227222	0.908775778	0.455149444	0.871156182	295	1	0.249480068	0.123798517	0.536168298	0.793311876	0.391335273	0.281681404	0.396093947	0.743156033	0.361119151	0.906906978	295	1	0.731827678	0.658478762	0.83520514	0.298105724	0.441358656	0.890354013	0.491172508	0.080284443	0.435200517	0.132659105	295	1	0.249480068	0.123798517	0.536168298	0.793311876	0.391335273	0.281681404	0.396093947	0.743156033	0.361119151	0.906906978	295	1	pgw	hhe
0.693419689	0.100895062	0.330851539	0.219364632	0.366560347	0.669937906	0.837904835	0.676567017	0.021640363	0.909882243	296	2	0.261922525	0.471449477	0.188787325	0.703279483	0.77829633	0.190779658	0.442782028	0.22470465	0.365053396	0.906469711	296	2	0.50658187	0.621924114	0.547564815	0.058914507	0.247689607	0.968048368	0.184862094	0.262122626	0.463843558	0.132761825	296	2	0.261922525	0.471449477	0.188787325	0.703279483	0.77829633	0.190779658	0.442782028	0.22470465	0.365053396	0.906469711	296	2	pgw	hhe
0.567793226	0.45201652	0.270085651	0.554363018	0.46644361	0.308825573	0.055479223	0.79840514	0.671330444	0.392037485	297	3	0.081940265	0.946612381	0.399982996	0.144446683	0.976422327	0.529614275	0.164993503	0.78633144	0.764918662	0.905518741	297	3	0.632293398	0.449183783	0.447006393	0.259601651	0.343953172	0.793301006	0.508719016	0.388604597	0.931192478	0.132895405	297	3	0.081940265	0.946612381	0.399982996	0.144446683	0.976422327	0.529614275	0.164993503	0.78633144	0.764918662	0.905518741	297	3	pgw	hhe
0.434574701	0.314869324	0.39132264	0.051197109	0.367164529	0.409718977	0.679075454	0.427856938	0.193820394	0.963495223	298	1	0.287173584	0.32544992	0.197407364	0.276082289	0.369234007	0.863036646	0.058349306	0.560287246	0.297052163	0.905203779	298	1	0.093115244	0.514564398	0.556308036	0.312363602	0.485182263	0.859286052	0.294696617	0.317130456	0.846035814	0.133620038	298	1	0.287173584	0.32544992	0.197407364	0.276082289	0.369234007	0.863036646	0.058349306	0.560287246	0.297052163	0.905203779	298	1	pgw	hhe
0.511309075	0.960457026	0.221607199	0.330810095	0.166354182	0.616921105	0.900454798	0.113070351	0.663776126	0.770807127	299	2	0.579336039	0.592904342	0.424840331	0.179208314	0.381055875	0.742308126	0.670716272	0.099079101	0.420785085	0.90518874	299	2	0.620801099	0.167461017	0.953348527	0.415678667	0.004713548	0.934982041	0.47512966	0.42591228	0.951337817	0.133849148	299	2	0.579336039	0.592904342	0.424840331	0.179208314	0.381055875	0.742308126	0.670716272	0.099079101	0.420785085	0.90518874	299	2	pgw	hhe
0.454523264	0.446671875	0.680505413	0.296146967	0.952367242	0.092430398	0.4911431	0.439269994	0.593390958	0.643885577	300	3	0.082290681	0.148584445	0.730702544	0.359552887	0.382507865	0.560369185	0.543537301	0.48397629	0.146357865	0.904879404	300	3	0.256924667	0.444495688	0.713643132	0.485721894	0.687007609	0.453255573	0.585392951	0.272281839	0.451749968	0.134450536	300	3	0.082290681	0.148584445	0.730702544	0.359552887	0.382507865	0.560369185	0.543537301	0.48397629	0.146357865	0.904879404	300	3	pgw	hhe
0.028383926	0.740612511	0.257163051	0.515000927	0.464953771	0.688719918	0.284899697	0.13159069	0.957520241	0.443800103	301	1	0.000635583	0.778795656	0.35260055	0.158407885	0.47664263	0.801174077	0.343495459	0.670125807	0.356532294	0.904877513	301	1	0.770542797	0.185832879	0.954874026	0.253571088	0.949498871	0.234518837	0.359160519	0.673621154	0.872755167	0.134951831	301	1	0.000635583	0.778795656	0.35260055	0.158407885	0.47664263	0.801174077	0.343495459	0.670125807	0.356532294	0.904877513	301	1	pgw	hhe
0.733594762	0.33963917	0.168376603	0.429376849	0.76696282	0.952152675	0.061093412	0.551965698	0.136702792	0.564830492	302	2	0.951840241	0.397730603	0.552253552	0.077125663	0.851430504	0.560794567	0.043233227	0.543320194	0.062790038	0.904064884	302	2	0.70902252	0.121073787	0.315041287	0.679089598	0.325479851	0.879835387	0.050823606	0.314905721	0.911367984	0.135443758	302	2	0.951840241	0.397730603	0.552253552	0.077125663	0.851430504	0.560794567	0.043233227	0.543320194	0.062790038	0.904064884	302	2	pgw	hhe
0.046710544	0.575380148	0.945362287	0.195157218	0.718751212	0.402391404	0.563228539	0.368384815	0.45105755	0.625121129	303	3	0.235077952	0.117275057	0.835298865	0.586212871	0.491797314	0.211095102	0.480888636	0.198345753	0.374887685	0.903917969	303	3	0.271766829	0.584783138	0.526837119	0.173905436	0.655046056	0.353106869	0.492662444	0.580443925	0.641516334	0.135553257	303	3	0.235077952	0.117275057	0.835298865	0.586212871	0.491797314	0.211095102	0.480888636	0.198345753	0.374887685	0.903917969	303	3	pgw	hhe
0.381732594	0.870727078	0.200919488	0.617193477	0.886880823	0.61272542	0.513998542	0.584112669	0.636010871	0.003236601	304	1	0.11570229	0.572318413	0.051198581	0.87736072	0.749823796	0.148194513	0.60017293	0.466754037	0.147911726	0.903603351	304	1	0.850680795	0.280607518	0.09679214	0.73099797	0.863650804	0.168651507	0.186367987	0.741925893	0.465278366	0.136198889	304	1	0.11570229	0.572318413	0.051198581	0.87736072	0.749823796	0.148194513	0.60017293	0.466754037	0.147911726	0.903603351	304	1	pgw	hhe
0.638195704	0.028383226	0.774610727	0.702825162	0.590600583	0.862953556	0.621413934	0.311035379	0.433615264	0.438638569	305	2	0.044568028	0.54167404	0.684376219	0.446454765	0.252495833	0.877546585	0.453551854	0.012687454	0.397845339	0.902893331	305	2	0.596830199	0.24414537	0.766422291	0.684714713	0.28587227	0.520126722	0.284047858	0.020837387	0.730768075	0.136270517	305	2	0.044568028	0.54167404	0.684376219	0.446454765	0.252495833	0.877546585	0.453551854	0.012687454	0.397845339	0.902893331	305	2	pgw	hhe
0.070463476	0.409721378	0.812328585	0.634690782	0.538930874	0.054272606	0.449462605	0.269977715	0.518410894	0.970139066	306	3	0.038672482	0.900262387	0.033814395	0.849252463	0.961522342	0.45363861	0.093713017	0.894630208	0.498562577	0.902718124	306	3	0.664629654	0.105573258	0.858641059	0.201505654	0.983235262	0.27391602	0.321383358	0.91176215	0.589649401	0.136321208	306	3	0.038672482	0.900262387	0.033814395	0.849252463	0.961522342	0.45363861	0.093713017	0.894630208	0.498562577	0.902718124	306	3	pgw	hhe
0.966381673	0.083145259	0.598354723	0.109404632	0.528169553	0.681344518	0.27159654	0.557453417	0.281348406	0.553807068	307	1	0.817411893	0.235273522	0.882041558	0.090408795	0.907322797	0.718569442	0.108743276	0.831528699	0.441368964	0.902608925	307	1	0.350249205	0.261482226	0.53490039	0.397036217	0.539240732	0.187439738	0.177732308	0.572049978	0.666534073	0.136452395	307	1	0.817411893	0.235273522	0.882041558	0.090408795	0.907322797	0.718569442	0.108743276	0.831528699	0.441368964	0.902608925	307	1	pgw	hhe
0.416784672	0.198238649	0.318393671	0.621449705	0.111158084	0.497083872	0.21231549	0.51730556	0.656654049	0.461536787	308	2	0.538165419	0.007948281	0.711890091	0.459535739	0.190033576	0.672873845	0.166686391	0.825810705	0.183521389	0.902591948	308	2	0.77471361	0.771494397	0.027276299	0.404127161	0.930047857	0.41320476	0.646351141	0.203665936	0.444062796	0.136584511	308	2	0.538165419	0.007948281	0.711890091	0.459535739	0.190033576	0.672873845	0.166686391	0.825810705	0.183521389	0.902591948	308	2	pgw	hhe
0.569526828	0.008356774	0.27330078	0.436950551	0.664683822	0.710444982	0.470347856	0.128032932	0.64558688	0.973809989	309	3	0.341776617	0.033858597	0.874251849	0.402843254	0.528988403	0.018538086	0.699991144	0.53160016	0.07715452	0.902308038	309	3	0.730984566	0.63392258	0.178876696	0.495594177	0.555157682	0.790728932	0.363264326	0.192591976	0.983647165	0.136675832	309	3	0.341776617	0.033858597	0.874251849	0.402843254	0.528988403	0.018538086	0.699991144	0.53160016	0.07715452	0.902308038	309	3	pgw	hhe
0.6436932	0.974751039	0.436001523	0.319595652	0.977529428	0.543413437	0.154181304	0.429671381	0.470602481	0.35780565	310	1	0.084216352	0.708948561	0.028422107	0.516920696	0.763488674	0.862740015	0.19265493	0.708423576	0.010485118	0.902084728	310	1	0.702222216	0.765678946	0.06046176	0.575047187	0.37424038	0.471622657	0.551165904	0.05619818	0.591002919	0.137781667	310	1	0.084216352	0.708948561	0.028422107	0.516920696	0.763488674	0.862740015	0.19265493	0.708423576	0.010485118	0.902084728	310	1	pgw	hhe
0.165698975	0.377203693	0.434657479	0.831996707	0.250069385	0.987976614	0.303101367	0.310431473	0.757182143	0.443738501	311	2	0.432229859	0.075633453	0.48854506	0.776223066	0.671633619	0.44930976	0.310417941	0.109736228	0.456010557	0.901855863	311	2	0.147480651	0.543072266	0.524967575	0.293632895	0.38086957	0.945511344	0.651837364	0.054437328	0.807658225	0.137948983	311	2	0.432229859	0.075633453	0.48854506	0.776223066	0.671633619	0.44930976	0.310417941	0.109736228	0.456010557	0.901855863	311	2	pgw	hhe
0.234682842	0.292968498	0.288651042	0.469474832	0.337574125	0.732766884	0.624539419	0.053398199	0.624539419	0.315283439	312	3	0.238972926	0.415897706	0.475673503	0.362461328	0.646461494	0.482041869	0.196304875	0.487397085	0.536172978	0.901167178	312	3	0.966280902	0.943571816	0.107799564	0.305140921	0.961996734	0.507964814	0.183117033	0.575732561	0.401669515	0.138357964	312	3	0.238972926	0.415897706	0.475673503	0.362461328	0.646461494	0.482041869	0.196304875	0.487397085	0.536172978	0.901167178	312	3	pgw	hhe
0.508170957	0.655131536	0.063086178	0.338443894	0.915545097	0.446088504	0.78303248	0.582483099	0.22712162	0.698913237	313	1	0.098760827	0.842901892	0.139896198	0.460851609	0.568223773	0.858742327	0.267034349	0.284395245	0.107579499	0.900789974	313	1	0.351368173	0.572870969	0.434217709	0.519688897	0.126441179	0.718426128	0.193855074	0.425764221	0.901567208	0.138639884	313	1	0.098760827	0.842901892	0.139896198	0.460851609	0.568223773	0.858742327	0.267034349	0.284395245	0.107579499	0.900789974	313	1	pgw	hhe
0.576456599	0.550762895	0.399849297	0.397835684	0.883170162	0.644033458	0.303679131	0.238518608	0.63576422	0.971259028	314	2	0.030936866	0.459434072	0.86558394	0.401515779	0.486025672	0.343568612	0.520672707	0.490818511	0.770448957	0.900664063	314	2	0.5735222	0.099282286	0.545934837	0.486174609	0.53849889	0.180309322	0.356119896	0.534086895	0.607752343	0.139213321	314	2	0.030936866	0.459434072	0.86558394	0.401515779	0.486025672	0.343568612	0.520672707	0.490818511	0.770448957	0.900664063	314	2	pgw	hhe
0.92393005	0.454902337	0.461216513	0.292393809	0.316909415	0.598231182	0.019579876	0.855155919	0.391375198	0.543034014	315	3	0.472201441	0.80450471	0.094835725	0.514825753	0.778258919	0.589289222	0.756373084	0.061332901	0.328408925	0.900538491	315	3	0.945418481	0.198188949	0.652950136	0.756426041	0.374041116	0.512956845	0.908152787	0.00147398	0.607063945	0.139372012	315	3	0.472201441	0.80450471	0.094835725	0.514825753	0.778258919	0.589289222	0.756373084	0.061332901	0.328408925	0.900538491	315	3	pgw	hhe
0.568474309	0.363273455	0.400642301	0.445997471	0.259063843	0.684723007	0.676945281	0.159711585	0.367356016	0.956049434	316	1	0.011426624	0.844445566	0.117112483	0.793851862	0.103700431	0.402125531	0.80826357	0.450247863	0.117834457	0.900398536	316	1	0.873208314	0.191867129	0.268697735	0.435592126	0.567281795	0.120787652	0.651510697	0.715415224	0.610191912	0.139409023	316	1	0.011426624	0.844445566	0.117112483	0.793851862	0.103700431	0.402125531	0.80826357	0.450247863	0.117834457	0.900398536	316	1	pgw	hhe
0.712670791	0.969542811	0.511687911	0.090764513	0.973557683	0.20187808	0.775180482	0.456755959	0.837317932	0.114508092	317	2	0.607058768	0.405221081	0.308524248	0.992080532	0.166562345	0.973733977	0.895844282	0.41517479	0.143482022	0.900117468	317	2	0.561493015	0.131197547	0.497581647	0.355391456	0.47251562	0.70707202	0.19034777	0.851894844	0.681501872	0.139487541	317	2	0.607058768	0.405221081	0.308524248	0.992080532	0.166562345	0.973733977	0.895844282	0.41517479	0.143482022	0.900117468	317	2	pgw	hhe
0.650957333	0.423967656	0.248612562	0.180952456	0.589747934	0.628741445	0.545981478	0.574966269	0.547977436	0.347340199	318	3	0.114653453	0.150918756	0.51790062	0.29361879	0.624547251	0.737217918	0.812139976	0.063343195	0.745209604	0.899987981	318	3	0.780354467	0.372788832	0.513666254	0.55600614	0.764580206	0.703812444	0.272393766	0.164126312	0.901654114	0.140007909	318	3	0.114653453	0.150918756	0.51790062	0.29361879	0.624547251	0.737217918	0.812139976	0.063343195	0.745209604	0.899987981	318	3	pgw	hhe
0.498877939	0.524362358	0.621266073	0.020136975	0.552649776	0.939234964	0.25044061	0.378577754	0.824197554	0.704240594	319	1	0.039249473	0.599225585	0.143066556	0.853144866	0.211209239	0.800371183	0.328054347	0.167163315	0.128308245	0.899048302	319	1	0.626461039	0.011561878	0.468620548	0.968339615	0.862239367	0.371778767	0.010996248	0.830355707	0.832201446	0.140078928	319	1	0.039249473	0.599225585	0.143066556	0.853144866	0.211209239	0.800371183	0.328054347	0.167163315	0.128308245	0.899048302	319	1	pgw	hhe
0.227893239	0.362110226	0.721068346	0.327996515	0.442482131	0.332717853	0.793962525	0.092175249	0.495808685	0.67500119	320	2	0.079098409	0.449771424	0.48201826	0.324547716	0.896560219	0.116975645	0.873737529	0.653399203	0.292240662	0.898728074	320	2	0.029218765	0.650803166	0.235994063	0.636294702	0.285550797	0.72187327	0.125269072	0.071390668	0.993782312	0.140157464	320	2	0.079098409	0.449771424	0.48201826	0.324547716	0.896560219	0.116975645	0.873737529	0.653399203	0.292240662	0.898728074	320	2	pgw	hhe
0.93137478	0.069701918	0.705391655	0.083592273	0.980697311	0.246686228	0.383235479	0.5365591	0.823135955	0.061079304	321	3	0.608121769	0.080903179	0.183171265	0.869402845	0.23904851	0.734250479	0.454170123	0.937571928	0.256257083	0.898671878	321	3	0.427924955	0.641739206	0.551137076	0.072885447	0.904426091	0.452544792	0.531684016	0.670707042	0.231926206	0.140702934	321	3	0.608121769	0.080903179	0.183171265	0.869402845	0.23904851	0.734250479	0.454170123	0.937571928	0.256257083	0.898671878	321	3	pgw	hhe
0.012986957	0.603952574	0.058185242	0.963175207	0.56111794	0.504521597	0.34297909	0.411525008	0.521329792	0.322993096	322	1	0.281557112	0.42848268	0.100333086	0.560157897	0.44515719	0.841963037	0.599292555	0.035563596	0.947884741	0.898632632	322	1	0.947630402	0.17555343	0.55707065	0.143979179	0.924949466	0.616130614	0.30880393	0.105421588	0.969057918	0.140785942	322	1	0.281557112	0.42848268	0.100333086	0.560157897	0.44515719	0.841963037	0.599292555	0.035563596	0.947884741	0.898632632	322	1	pgw	hhe
0.415823194	0.965858065	0.069915557	0.619706766	0.887795084	0.835803859	0.179197639	0.253575243	0.751923465	0.010431748	323	2	0.437183951	0.339055661	0.417263397	0.435559012	0.802434238	0.811100582	0.193864308	0.539525047	0.055443537	0.898606583	323	2	0.708544341	0.851336188	0.207561829	0.697352622	0.25461159	0.186598237	0.440444225	0.087153418	0.986221449	0.141358083	323	2	0.437183951	0.339055661	0.417263397	0.435559012	0.802434238	0.811100582	0.193864308	0.539525047	0.055443537	0.898606583	323	2	pgw	hhe
0.840058367	0.025413644	0.51245659	0.000771752	0.997874796	0.675580504	0.229670563	0.220301228	0.638265638	0.296095357	324	3	0.689623229	0.777298392	0.136646757	0.278250126	0.971903276	0.611266447	0.705376957	0.14599088	0.567789245	0.898514582	324	3	0.908640251	0.176037728	0.702180982	0.03867145	0.633140876	0.724418718	0.033938329	0.730579708	0.241666814	0.142852997	324	3	0.689623229	0.777298392	0.136646757	0.278250126	0.971903276	0.611266447	0.705376957	0.14599088	0.567789245	0.898514582	324	3	pgw	hhe
0.219276722	0.520604452	0.356701613	0.642026824	0.873499071	0.252265641	0.424357834	0.865743781	0.48544521	0.619079269	325	1	0.549085931	0.427495569	0.592767739	0.506965239	0.22251802	0.637068104	0.146347314	0.085434313	0.759748301	0.898334214	325	1	0.732789818	0.450861353	0.14100575	0.581695424	0.097357488	0.923519158	0.107819786	0.941150066	0.414381702	0.144050334	325	1	0.549085931	0.427495569	0.592767739	0.506965239	0.22251802	0.637068104	0.146347314	0.085434313	0.759748301	0.898334214	325	1	pgw	lb
0.707891685	0.031717709	0.509561259	0.853476882	0.399392209	0.284649118	0.009762311	0.71283165	0.622736107	0.150198444	326	2	0.272386545	0.035473039	0.856511912	0.330695102	0.459336523	0.066933531	0.343865851	0.604854633	0.499941888	0.898077089	326	2	0.548333076	0.521442322	0.252976094	0.425853634	0.804854395	0.938543221	0.259831177	0.238530404	0.684552104	0.145265972	326	2	0.272386545	0.035473039	0.856511912	0.330695102	0.459336523	0.066933531	0.343865851	0.604854633	0.499941888	0.898077089	326	2	pgw	lb
0.810706133	0.540161581	0.051143936	0.360720251	0.439656973	0.75843093	0.752638744	0.557887416	0.536232209	0.423764845	327	3	0.499346175	0.436939733	0.00198738	0.725691205	0.666529465	0.490504361	0.080319903	0.375695976	0.25491193	0.898038979	327	3	0.81443707	0.202286554	0.073320188	0.514915096	0.473042163	0.775287579	0.277464924	0.516617248	0.855090128	0.145406315	327	3	0.499346175	0.436939733	0.00198738	0.725691205	0.666529465	0.490504361	0.080319903	0.375695976	0.25491193	0.898038979	327	3	pgw	lb
0.088990615	0.199376105	0.917190734	0.702168717	0.684921824	0.469631164	0.75597795	0.055598265	0.919017508	0.805811263	328	1	0.272125272	0.146506634	0.42509252	0.806176239	0.255399021	0.389129759	0.304071619	0.207968341	0.624829854	0.897840323	328	1	0.83188878	0.239142602	0.732894806	0.163284356	0.724086129	0.272252861	0.332022319	0.247718107	0.555503614	0.145822451	328	1	0.272125272	0.146506634	0.42509252	0.806176239	0.255399021	0.389129759	0.304071619	0.207968341	0.624829854	0.897840323	328	1	pgw	lb
0.493761327	0.224164407	0.373027637	0.620769659	0.906903983	0.691997484	0.408362382	0.166283491	0.994642625	0.764129283	329	2	0.115500158	0.42991807	0.855441873	0.329893376	0.37013252	0.782017927	0.546608648	0.089839988	0.398702606	0.897562175	329	2	0.212248511	0.796464958	0.678854206	0.567113969	0.765566005	0.479743527	0.710984536	0.05033685	0.90113194	0.145868739	329	2	0.115500158	0.42991807	0.855441873	0.329893376	0.37013252	0.782017927	0.546608648	0.089839988	0.398702606	0.897562175	329	2	pgw	lb
0.982827293	0.667301762	0.47313003	0.48486118	0.593522723	0.836682606	0.029664296	0.571954367	0.72609885	0.002696785	330	3	0.441022567	0.140582845	0.541006612	0.783652918	0.388420519	0.680714668	0.290358141	0.003685585	0.532230044	0.897375448	330	3	0.624027461	0.343046159	0.422744166	0.165921237	0.690428788	0.752945075	0.134539976	0.608542026	0.593220748	0.147015874	330	3	0.441022567	0.140582845	0.541006612	0.783652918	0.388420519	0.680714668	0.290358141	0.003685585	0.532230044	0.897375448	330	3	pgw	lb
0.967562887	0.150164258	0.78629748	0.312391393	0.944201514	0.866856804	0.023408721	0.816198929	0.381727282	0.210964794	331	1	0.691449532	0.837740166	0.346387183	0.269169796	0.232095726	0.980232227	0.319949117	0.008678871	0.438251867	0.897332176	331	1	0.588834281	0.135691004	0.582646783	0.25826507	0.756848665	0.299309744	0.630690889	0.210416948	0.97705082	0.147254067	331	1	0.691449532	0.837740166	0.346387183	0.269169796	0.232095726	0.980232227	0.319949117	0.008678871	0.438251867	0.897332176	331	1	pgw	lb
0.554922411	0.007737934	0.699249834	0.522317638	0.024296826	0.885729757	0.149899305	0.695487745	0.799543713	0.330223082	332	2	0.380201312	0.480479323	0.738284398	0.040841352	0.95653654	0.271470244	0.544259087	0.490696725	0.8865684	0.896311799	332	2	0.236593329	0.666849353	0.359854809	0.635370611	0.881921502	0.428286856	0.482529728	0.094394328	0.642548993	0.147799257	332	2	0.380201312	0.480479323	0.738284398	0.040841352	0.95653654	0.271470244	0.544259087	0.490696725	0.8865684	0.896311799	332	2	pgw	lb
0.119751381	0.617659797	0.329780368	0.857559321	0.595781187	0.189496535	0.378100355	0.002791507	0.900012893	0.652178122	333	3	0.292484958	0.429336692	0.206960204	0.855869045	0.448193976	0.548665098	0.085479279	0.627368488	0.576526583	0.896130255	333	3	0.789661944	0.557979646	0.040309336	0.999986203	0.418490125	0.951751251	0.408832096	0.26741097	0.896590113	0.148065336	333	3	0.292484958	0.429336692	0.206960204	0.855869045	0.448193976	0.548665098	0.085479279	0.627368488	0.576526583	0.896130255	333	3	pgw	lb
0.129339798	0.581739756	0.192132734	0.818459629	0.424282611	0.497135474	0.380897321	0.37882005	0.596072926	0.86297258	334	1	0.375081631	0.022531952	0.641394098	0.583447432	0.039588729	0.765532398	0.349831417	0.019053606	0.529185236	0.895648299	334	1	0.790446469	0.195577281	0.839179849	0.233568828	0.87158096	0.817549838	0.429029192	0.625865213	0.253530488	0.148336636	334	1	0.375081631	0.022531952	0.641394098	0.583447432	0.039588729	0.765532398	0.349831417	0.019053606	0.529185236	0.895648299	334	1	pgw	lb
0.298548381	0.405407268	0.820490928	0.608339735	0.252966904	0.933887277	0.25694361	0.521545133	0.007555996	0.958530798	335	2	0.490564916	0.508113261	0.389164872	0.19345328	0.736357006	0.570094361	0.246328836	0.544420181	0.705265604	0.895329453	335	2	0.211495345	0.658527288	0.511647513	0.249124043	0.253435926	0.589461956	0.429220358	0.075094447	0.98051463	0.148672215	335	2	0.490564916	0.508113261	0.389164872	0.19345328	0.736357006	0.570094361	0.246328836	0.544420181	0.705265604	0.895329453	335	2	pgw	lb
0.326013011	0.465912704	0.500368979	0.004631577	0.923676044	0.180941871	0.362423613	0.86483579	0.660292999	0.784948947	336	3	0.400676976	0.396159789	0.357962257	0.098348098	0.304848079	0.794094188	0.265186184	0.066206574	0.487645238	0.895209683	336	3	0.707891685	0.031717709	0.509561259	0.853476882	0.399392209	0.284649118	0.009762311	0.71283165	0.622736107	0.150198444	336	3	0.400676976	0.396159789	0.357962257	0.098348098	0.304848079	0.794094188	0.265186184	0.066206574	0.487645238	0.895209683	336	3	pgw	lb
0.123313677	0.704759078	0.598856396	0.818293146	0.223954286	0.702334667	0.199462224	0.633900155	0.996349608	0.485101927	337	1	0.529368038	0.013385974	0.669853306	0.113488473	0.669103811	0.825028668	0.424168975	0.537762377	0.23466676	0.894911545	337	1	0.947013993	0.648833994	0.598755663	0.063261025	0.620179065	0.557174378	0.545543671	0.150883038	0.781562661	0.150220148	337	1	0.529368038	0.013385974	0.669853306	0.113488473	0.669103811	0.825028668	0.424168975	0.537762377	0.23466676	0.894911545	337	1	pgw	lb
0.837793487	0.001134443	0.57678321	0.713093161	0.667774375	0.197673001	0.041178806	0.882994409	0.568945241	0.340200289	338	2	0.622426014	0.404209788	0.429553456	0.192394648	0.907028169	0.194103536	0.362588243	0.698022556	0.040506423	0.894515638	338	2	0.415995923	0.165617277	0.786771477	0.543230963	0.803137216	0.45608054	0.325526573	0.103244354	0.936466491	0.151483229	338	2	0.622426014	0.404209788	0.429553456	0.192394648	0.907028169	0.194103536	0.362588243	0.698022556	0.040506423	0.894515638	338	2	pgw	lb
0.680133253	0.094593649	0.019929976	0.756004803	0.68791423	0.010800671	0.956034907	0.603699899	0.216898251	0.576143442	339	3	0.431073738	0.655545225	0.275656448	0.494246021	0.87195823	0.978221368	0.054164785	0.398295666	0.701589994	0.894034844	339	3	0.377477032	0.842055484	0.071344603	0.79771005	0.78673767	0.090736232	0.982751176	0.091587275	0.828104453	0.151828982	339	3	0.431073738	0.655545225	0.275656448	0.494246021	0.87195823	0.978221368	0.054164785	0.398295666	0.701589994	0.894034844	339	3	pgw	lb
0.810703829	0.382269266	0.41654632	0.155548584	0.938827909	0.010886827	0.823607795	0.227822239	0.262127905	0.659289664	340	1	0.277399132	0.159079767	0.893359147	0.204112185	0.699750766	0.567134948	0.520467038	0.378940609	0.025702598	0.893894911	340	1	0.226971298	0.986596696	0.146374068	0.678008481	0.381796201	0.39431182	0.33338199	0.302176754	0.975170607	0.152212827	340	1	0.277399132	0.159079767	0.893359147	0.204112185	0.699750766	0.567134948	0.520467038	0.378940609	0.025702598	0.893894911	340	1	pgw	lb
0.573623728	0.307303024	0.063411735	0.992916482	0.271427402	0.440563507	0.801494006	0.279495125	0.040324313	0.916587807	341	2	0.115553576	0.560500687	0.376234357	0.614513791	0.332012762	0.464590382	0.465316755	0.69769804	0.719547343	0.893818779	341	2	0.423232858	0.678889164	0.073824228	0.681503127	0.475242626	0.494914715	0.075575852	0.93998898	0.419379284	0.152485634	341	2	0.115553576	0.560500687	0.376234357	0.614513791	0.332012762	0.464590382	0.465316755	0.69769804	0.719547343	0.893818779	341	2	pgw	lb
0.480440385	0.147541239	0.421198958	0.040051929	0.405706776	0.93842976	0.24735475	0.637470937	0.48024357	0.808025517	342	3	0.106675627	0.86883796	0.477499783	0.069495655	0.761715197	0.129764065	0.808190163	0.17927413	0.144858267	0.893471047	342	3	0.883778903	0.199691354	0.622004357	0.013342858	0.402679737	0.93479169	0.078110878	0.819678907	0.918333993	0.152777809	342	3	0.106675627	0.86883796	0.477499783	0.069495655	0.761715197	0.129764065	0.808190163	0.17927413	0.144858267	0.893471047	342	3	pgw	lb
0.443695408	0.143174196	0.780337097	0.74711321	0.545539512	0.291016149	0.37875386	0.513503227	0.956362872	0.454876245	343	1	0.209746873	0.292822433	0.228268637	0.768668344	0.332922658	0.332468693	0.485818005	0.9661733	0.448078397	0.893387609	343	1	0.562509937	0.890693941	0.039543831	0.497894721	0.622528024	0.807463186	0.139914503	0.579337703	0.356433652	0.152882951	343	1	0.209746873	0.292822433	0.228268637	0.768668344	0.332922658	0.332468693	0.485818005	0.9661733	0.448078397	0.893387609	343	1	pgw	lb
0.262106711	0.863809429	0.149852248	0.528206719	0.928862852	0.045612012	0.545340586	0.022122033	0.597046175	0.584665574	344	2	0.495368434	0.366384053	0.797139213	0.476206943	0.503057247	0.271847977	0.373406906	0.018056602	0.765263937	0.892704501	344	2	0.738158518	0.14578271	0.665303504	0.204683053	0.549886741	0.616433081	0.275125072	0.803309391	0.61108379	0.153283346	344	2	0.495368434	0.366384053	0.797139213	0.476206943	0.503057247	0.271847977	0.373406906	0.018056602	0.765263937	0.892704501	344	2	pgw	lb
0.317361684	0.441844983	0.894964192	0.146282022	0.134852192	0.801601717	0.490846136	0.426652362	0.662802839	0.317955809	345	3	0.2418999	0.454262919	0.632996841	0.478167939	0.415825807	0.331874616	0.75530411	0.009251378	0.213267898	0.89254864	345	3	0.727963487	0.420940052	0.997675145	0.012621418	0.814453783	0.883372172	0.535870594	0.717437458	0.062684238	0.153453408	345	3	0.2418999	0.454262919	0.632996841	0.478167939	0.415825807	0.331874616	0.75530411	0.009251378	0.213267898	0.89254864	345	3	pgw	lb
0.538165419	0.007948281	0.711890091	0.459535739	0.190033576	0.672873845	0.166686391	0.825810705	0.183521389	0.902591948	346	1	0.139124951	0.368002927	0.661378746	0.329952532	0.975233919	0.166026823	0.960419712	0.221557376	0.32265146	0.89228648	346	1	0.204897699	0.996528848	0.025798191	0.783820249	0.542448578	0.646910876	0.401844588	0.445941622	0.916647667	0.153649795	346	1	0.139124951	0.368002927	0.661378746	0.329952532	0.975233919	0.166026823	0.960419712	0.221557376	0.32265146	0.89228648	346	1	pgw	lb
0.570414895	0.639821546	0.526843889	0.06077908	0.754447682	0.832437792	0.504305202	0.317686008	0.368930968	0.767806046	347	2	0.418254119	0.084300854	0.547232634	0.198558086	0.346607354	0.62781732	0.381092438	0.408981622	0.010383762	0.892131268	347	2	0.519146846	0.706170774	0.207125342	0.931385866	0.416033752	0.971192458	0.321942672	0.096727581	0.668680645	0.155248757	347	2	0.418254119	0.084300854	0.547232634	0.198558086	0.346607354	0.62781732	0.381092438	0.408981622	0.010383762	0.892131268	347	2	pgw	lb
0.447135171	0.097101123	0.839864221	0.285094947	0.82335903	0.577818486	0.330270155	0.459536209	0.999306132	0.303076452	348	3	0.24846537	0.724386958	0.431173526	0.01599268	0.969322219	0.275791558	0.417510431	0.556971178	0.151508852	0.891917074	348	3	0.611165817	0.501077335	0.155084964	0.318794775	0.272887129	0.699760833	0.22111309	0.786458633	0.368272183	0.155259708	348	3	0.24846537	0.724386958	0.431173526	0.01599268	0.969322219	0.275791558	0.417510431	0.556971178	0.151508852	0.891917074	348	3	pgw	lb
0.340522778	0.204860767	0.361428267	0.743631902	0.486294577	0.959307361	0.171936859	0.457694913	0.510063014	0.878309774	349	1	0.301443453	0.179000446	0.480712645	0.77681843	0.404019069	0.994760996	0.424240264	0.566768389	0.521454406	0.891913224	349	1	0.901811109	0.367413844	0.785382558	0.004290944	0.436879618	0.851409986	0.119014299	0.32615369	0.63183105	0.155662038	349	1	0.301443453	0.179000446	0.480712645	0.77681843	0.404019069	0.994760996	0.424240264	0.566768389	0.521454406	0.891913224	349	1	pgw	lb
0.676335237	0.310573546	0.943014948	0.314675376	0.937940833	0.195509622	0.04602071	0.626110609	0.569869964	0.401998777	350	2	0.012239971	0.87530933	0.261488449	0.752146569	0.851420803	0.671286961	0.295846475	0.633899689	0.401444925	0.891438736	350	2	0.602546075	0.321238254	0.824927432	0.099976846	0.61670336	0.058251625	0.355640742	0.687920529	0.981748788	0.155830634	350	2	0.012239971	0.87530933	0.261488449	0.752146569	0.851420803	0.671286961	0.295846475	0.633899689	0.401444925	0.891438736	350	2	pgw	lb
0.054198357	0.745318705	0.737257258	0.078301544	0.484322575	0.656453419	0.617958654	0.423320682	0.339811659	0.295094971	351	3	0.044705423	0.424443787	0.823518745	0.533971376	0.300622722	0.356877162	0.273874698	0.324500907	0.591145279	0.89119682	351	3	0.766603635	0.789084469	0.713182979	0.014269901	0.290376983	0.873817716	0.461391901	0.69655175	0.54013217	0.156696308	351	3	0.044705423	0.424443787	0.823518745	0.533971376	0.300622722	0.356877162	0.273874698	0.324500907	0.591145279	0.89119682	351	3	pgw	lb
0.427894829	0.615509005	0.355677146	0.419152245	0.385053354	0.466238512	0.784457342	0.33405963	0.972999188	0.63335962	352	1	0.117620891	0.211055372	0.904563987	0.305646294	0.521337318	0.884578319	0.189409173	0.531448761	0.585149124	0.891101831	352	1	0.405035846	0.649076955	0.047733358	0.953796763	0.216810299	0.432915995	0.260689067	0.482818423	0.920887687	0.157236858	352	1	0.117620891	0.211055372	0.904563987	0.305646294	0.521337318	0.884578319	0.189409173	0.531448761	0.585149124	0.891101831	352	1	pgw	lb
0.837508445	0.039389638	0.823649814	0.310954577	0.206903679	0.286547576	0.032176233	0.552282502	0.589041224	0.368834742	353	2	0.15718132	0.562868555	0.55123155	0.272188718	0.064494078	0.851531674	0.658608126	0.148514886	0.307399514	0.890966675	353	2	0.604902181	0.464647853	0.030701406	0.736542943	0.415929969	0.497994261	0.248367039	0.768338355	0.612934123	0.157273736	353	2	0.15718132	0.562868555	0.55123155	0.272188718	0.064494078	0.851531674	0.658608126	0.148514886	0.307399514	0.890966675	353	2	pgw	lb
0.627869063	0.224996626	0.114310145	0.6197257	0.372947556	0.571735204	0.434536676	0.374528791	0.115680549	0.861364829	354	3	0.389188966	0.299312963	0.677878941	0.589223368	0.416125615	0.811341755	0.513207971	0.056127618	0.59631349	0.890582577	354	3	0.80080202	0.470853707	0.049931039	0.822634708	0.369006384	0.63929796	0.96253742	0.160453603	0.829401396	0.157388351	354	3	0.389188966	0.299312963	0.677878941	0.589223368	0.416125615	0.811341755	0.513207971	0.056127618	0.59631349	0.890582577	354	3	pgw	lb
0.111942001	0.365293456	0.291941674	0.744515301	0.211724715	0.824177765	0.074104311	0.348368153	0.730072023	0.623846603	355	1	0.619874148	0.539814429	0.068472884	0.355717277	0.604568613	0.512534396	0.980832063	0.05962841	0.072981268	0.890233637	355	1	0.327302053	0.886465883	0.099858309	0.791086248	0.434640249	0.539523184	0.968009405	0.117247328	0.945825407	0.15760025	355	1	0.619874148	0.539814429	0.068472884	0.355717277	0.604568613	0.512534396	0.980832063	0.05962841	0.072981268	0.890233637	355	1	pgw	lb
0.804184298	0.046121193	0.580802919	0.289046342	0.89179527	0.834787939	0.291426315	0.539643402	0.752608903	0.382257249	356	2	0.445745852	0.183063143	0.465873292	0.950440661	0.127116705	0.661595297	0.053849201	0.467623505	0.698711866	0.889877284	356	2	0.977515261	0.568945199	0.631543623	0.705021301	0.512071198	0.441384534	0.569799591	3.43E-05	0.769869623	0.157840442	356	2	0.445745852	0.183063143	0.465873292	0.950440661	0.127116705	0.661595297	0.053849201	0.467623505	0.698711866	0.889877284	356	2	pgw	lb
0.468171336	0.093139598	0.056400661	0.862572999	0.491626452	0.358204638	0.735542982	0.029721856	0.706696525	0.750966666	357	3	0.860118856	0.059772142	0.838936974	0.12273327	0.77984481	0.462979435	0.34969394	0.391501019	0.68437325	0.889818026	357	3	0.866820025	0.07834212	0.91913226	0.103842591	0.937127669	0.976884967	0.133081643	0.611536319	0.644207053	0.158052016	357	3	0.860118856	0.059772142	0.838936974	0.12273327	0.77984481	0.462979435	0.34969394	0.391501019	0.68437325	0.889818026	357	3	pgw	lb
0.296897421	0.522513712	0.465380091	0.225973913	0.823459409	0.639985243	0.122521147	0.163719151	0.906198734	0.52062547	358	1	0.307931146	0.57540015	0.608655488	0.61761366	0.644287994	0.904700561	0.058303418	0.74477967	0.548925998	0.889786956	358	1	0.997187959	0.168774444	0.137370144	0.310134368	0.908195585	0.572215559	0.510272538	0.196067242	0.473133775	0.158279295	358	1	0.307931146	0.57540015	0.608655488	0.61761366	0.644287994	0.904700561	0.058303418	0.74477967	0.548925998	0.889786956	358	1	pgw	lb
0.338746579	0.266693455	0.324050648	0.627820374	0.888578934	0.257595974	0.395888447	0.326984451	0.138279015	0.845083286	359	2	0.433125724	0.743663107	0.080635015	0.365798654	0.736834699	0.819241171	0.158722001	0.64066795	0.894431257	0.88925822	359	2	0.336254923	0.605458104	0.291086035	0.555367871	0.967968838	0.460165318	0.656821098	0.530138912	0.803782616	0.159114818	359	2	0.433125724	0.743663107	0.080635015	0.365798654	0.736834699	0.819241171	0.158722001	0.64066795	0.894431257	0.88925822	359	2	pgw	lb
0.829152645	0.07582327	0.139299071	0.384822041	0.951824979	0.165182695	0.886922756	0.321494826	0.34666524	0.767519307	360	3	0.787559167	0.768628381	0.491116461	0.133023055	0.885312385	0.296671043	0.440522679	0.21670383	0.516943861	0.888998024	360	3	0.33296498	0.814740026	0.049000514	0.39589637	0.168939723	0.63795026	0.908128007	0.529491246	0.297685658	0.159399105	360	3	0.787559167	0.768628381	0.491116461	0.133023055	0.885312385	0.296671043	0.440522679	0.21670383	0.516943861	0.888998024	360	3	pgw	lb
0.728028752	0.43801507	0.706609634	0.013999135	0.38735856	0.742190152	0.368004646	0.508969587	0.729061354	0.211373655	361	1	0.455181092	0.039254149	0.207821913	0.622446519	0.250430997	0.840050119	0.876911931	0.236105285	0.221439833	0.888802838	361	1	0.645269682	0.005883481	0.645586153	0.353800028	0.436772931	0.66664585	0.464881297	0.433205441	0.901726153	0.159774625	361	1	0.455181092	0.039254149	0.207821913	0.622446519	0.250430997	0.840050119	0.876911931	0.236105285	0.221439833	0.888802838	361	1	pgw	lb
0.497240423	0.842894929	0.299156497	0.7558781	0.433469593	0.583634592	0.706506298	0.000720426	0.680613991	0.949318016	362	2	0.158017375	0.497019421	0.611334982	0.525525993	0.477901084	0.999040138	0.773065072	0.362244346	0.399034655	0.888353643	362	2	0.129817271	0.495837181	0.938406334	0.678771791	0.099077024	0.37649269	0.79127507	0.282373284	0.985692068	0.159834219	362	2	0.158017375	0.497019421	0.611334982	0.525525993	0.477901084	0.999040138	0.773065072	0.362244346	0.399034655	0.888353643	362	2	pgw	lb
0.254480135	0.867325588	0.111840876	0.19393015	0.816111246	0.931094761	0.060216819	0.46156167	0.955999564	0.552752465	363	3	0.423897447	0.313592661	0.514364292	0.238500221	0.783197563	0.776516845	0.270182579	0.815900992	0.195936168	0.888280302	363	3	0.047577529	0.602483898	0.137509581	0.70843993	0.64480039	0.018191781	0.269631353	0.85790411	0.707425754	0.159973578	363	3	0.423897447	0.313592661	0.514364292	0.238500221	0.783197563	0.776516845	0.270182579	0.815900992	0.195936168	0.888280302	363	3	pgw	lb
0.635947153	0.770108663	0.237655171	0.149118439	0.879416315	0.298570415	0.769176986	0.579471076	0.774191601	0.416893413	364	1	0.713474718	0.573143134	0.172082137	0.658624823	0.542819197	0.958503412	0.65775256	0.312003245	0.320341045	0.888106727	364	1	0.570875945	0.70940485	0.025508605	0.917631292	0.753521601	0.392647739	0.0676043	0.138023642	0.994604627	0.160457356	364	1	0.713474718	0.573143134	0.172082137	0.658624823	0.542819197	0.958503412	0.65775256	0.312003245	0.320341045	0.888106727	364	1	pgw	lb
0.397870814	0.227198458	0.023908717	0.811539762	0.733001303	0.003019588	0.811919034	0.065366054	0.82898627	0.877037102	365	2	0.391851405	0.880274559	0.345299044	0.472994129	0.489415512	0.47766443	0.641275641	0.029677049	0.447051357	0.887988089	365	2	0.62389832	0.323490673	0.369439306	0.765673119	0.50873416	0.925532007	0.71766251	0.098763127	0.941136151	0.160483092	365	2	0.391851405	0.880274559	0.345299044	0.472994129	0.489415512	0.47766443	0.641275641	0.029677049	0.447051357	0.887988089	365	2	pgw	lb
0.372491904	0.546729869	0.33611155	0.580717177	0.692917703	0.751350428	0.517165152	0.00263002	0.445767571	0.791274913	366	3	0.254661555	0.408941316	0.717799194	0.270414739	0.871959612	0.176164156	0.321344066	0.581361107	0.397663468	0.887802303	366	3	0.541464818	0.067561017	0.375485249	0.854428171	0.2915754	0.809613971	0.268304855	0.783597388	0.485411681	0.160671507	366	3	0.254661555	0.408941316	0.717799194	0.270414739	0.871959612	0.176164156	0.321344066	0.581361107	0.397663468	0.887802303	366	3	pgw	lb
0.605698509	0.180702075	0.75091809	0.406922577	0.870923483	0.390765912	0.58056592	0.199796315	0.770964322	0.786468192	367	1	0.047365993	0.675815673	0.259916013	0.710886426	0.996280375	0.466241353	0.279166972	0.608224767	0.094187726	0.887181486	367	1	0.063900301	0.284422588	0.787911306	0.394277057	0.597273004	0.102599929	0.244857137	0.822570431	0.839519556	0.161213467	367	1	0.047365993	0.675815673	0.259916013	0.710886426	0.996280375	0.466241353	0.279166972	0.608224767	0.094187726	0.887181486	367	1	pgw	lb
0.041318289	0.715320324	0.482771978	0.934106325	0.563880238	0.656905005	0.298459702	0.334969276	0.946321425	0.578701225	368	2	0.176042666	0.322196421	0.912671799	0.238227567	0.874401891	0.32565936	0.478324623	0.623442456	0.312873126	0.887010539	368	2	0.326357716	0.929861049	0.007818072	0.689646105	0.084962143	0.689271759	0.716368649	0.483554238	0.628282158	0.161645479	368	2	0.176042666	0.322196421	0.912671799	0.238227567	0.874401891	0.32565936	0.478324623	0.623442456	0.312873126	0.887010539	368	2	pgw	lb
0.921260606	0.517716293	0.109444114	0.273423266	0.705993085	0.466816925	0.239819509	0.983411098	0.014408022	0.670175011	369	3	0.126661021	0.604714433	0.36290902	0.575480118	0.922297506	0.487053551	0.682778737	0.359754029	0.249271474	0.886897935	369	3	0.845755621	0.014660344	0.711481099	0.007363102	0.612770752	0.540667678	0.402309862	0.196827956	0.822177889	0.162027751	369	3	0.126661021	0.604714433	0.36290902	0.575480118	0.922297506	0.487053551	0.682778737	0.359754029	0.249271474	0.886897935	369	3	pgw	lb
0.243846274	0.104200298	0.570294083	0.980623496	0.861573319	0.411932667	0.445103361	0.097854089	0.989525817	0.48147654	370	1	0.935707201	0.011859893	0.879042362	0.38511635	0.772426289	0.343056109	0.518962609	0.892419473	0.270358778	0.886858202	370	1	0.664930028	0.471721243	0.506478219	0.45960024	0.189423087	0.96216732	0.582143579	0.362238285	0.674354108	0.162332646	370	1	0.935707201	0.011859893	0.879042362	0.38511635	0.772426289	0.343056109	0.518962609	0.892419473	0.270358778	0.886858202	370	1	pgw	lb
0.880630987	0.105453386	0.398729102	0.949959528	0.201993664	0.973402168	0.278803291	0.283172017	0.976514529	0.273235307	371	2	0.228216066	0.578837274	0.607637523	0.499418407	0.214115945	0.457936231	0.845294119	0.266234576	0.947431364	0.886612658	371	2	0.83885154	0.301393428	0.242779789	0.084787574	0.494508893	0.201116176	0.953133158	0.0418758	0.768704894	0.162697782	371	2	0.228216066	0.578837274	0.607637523	0.499418407	0.214115945	0.457936231	0.845294119	0.266234576	0.947431364	0.886612658	371	2	pgw	lb
0.59406008	0.301403405	0.004936021	0.886716756	0.690408425	0.631626834	0.357966822	0.390244086	0.688389319	0.795089139	372	3	0.172209235	0.03825896	0.704304322	0.706943006	0.186143859	0.420067647	0.646697994	0.523183862	0.858474626	0.886314225	372	3	0.670168614	0.113175709	0.59387695	0.074100139	0.697343535	0.495138747	0.392017493	0.39778187	0.755704534	0.162797168	372	3	0.172209235	0.03825896	0.704304322	0.706943006	0.186143859	0.420067647	0.646697994	0.523183862	0.858474626	0.886314225	372	3	pgw	lb
0.495368434	0.366384053	0.797139213	0.476206943	0.503057247	0.271847977	0.373406906	0.018056602	0.765263937	0.892704501	373	1	0.540357763	0.570046878	0.6760044	0.095601549	0.963386189	0.529162147	0.300909797	0.612341428	0.297509647	0.885707964	373	1	0.64960545	0.124873314	0.124370047	0.430734299	0.524845371	0.489666954	0.711985489	0.417926134	0.485816956	0.162819704	373	1	0.540357763	0.570046878	0.6760044	0.095601549	0.963386189	0.529162147	0.300909797	0.612341428	0.297509647	0.885707964	373	1	pgw	lb
0.092755485	0.55735304	0.381925649	0.210424133	0.500105199	0.210881255	0.504326857	0.494807959	0.466224372	0.986644622	374	2	0.200991116	0.589642775	0.402893559	0.530596402	0.344178569	0.654804664	0.43196486	0.07057696	0.953380479	0.885326522	374	2	0.273399013	0.447545199	0.362617059	0.886105596	0.13195211	0.97634362	0.587282139	0.669180346	0.417605855	0.162911433	374	2	0.200991116	0.589642775	0.402893559	0.530596402	0.344178569	0.654804664	0.43196486	0.07057696	0.953380479	0.885326522	374	2	pgw	lb
0.190159672	0.37992792	0.588803467	0.55331434	0.691820515	0.463866663	0.683644099	0.171458294	0.251424807	0.775875237	375	3	0.200026726	0.942043344	0.077961687	0.244265872	0.419985208	0.868291316	0.453903899	0.189676093	0.662546092	0.885311015	375	3	0.748520054	0.05451532	0.550080242	0.474946485	0.706416252	0.528146965	0.752103356	0.141468195	0.615273225	0.162968009	375	3	0.200026726	0.942043344	0.077961687	0.244265872	0.419985208	0.868291316	0.453903899	0.189676093	0.662546092	0.885311015	375	3	pgw	lb
0.621216981	0.571951479	0.349795334	0.280382753	0.893484498	0.728539904	0.132278657	0.957001623	0.648361709	0.617500281	376	1	0.581076638	0.016548254	0.474114327	0.581472457	0.973241332	0.15277068	0.047239404	0.599436523	0.677443196	0.885034724	376	1	0.305399036	0.497104994	0.350778984	0.538593597	0.855137331	0.636621151	0.236213214	0.256099131	0.84875667	0.163078822	376	1	0.581076638	0.016548254	0.474114327	0.581472457	0.973241332	0.15277068	0.047239404	0.599436523	0.677443196	0.885034724	376	1	pgw	lb
0.837075821	0.529874604	0.142425148	0.270423173	0.955333247	0.820275522	0.585041544	0.545006788	0.166553237	0.267712486	377	2	0.637773424	0.487438308	0.21709731	0.319389286	0.537054723	0.251476271	0.865519472	0.036899113	0.535743661	0.884894055	377	2	0.672927519	0.715749828	0.658092272	0.062551796	0.917472362	0.516526138	0.569527951	0.764043291	0.650227486	0.163426215	377	2	0.637773424	0.487438308	0.21709731	0.319389286	0.537054723	0.251476271	0.865519472	0.036899113	0.535743661	0.884894055	377	2	pgw	lb
0.536891793	0.704657459	0.653580926	0.321139939	0.528479187	0.578697291	0.691380422	0.224566662	0.965619913	0.106961871	378	3	0.230626877	0.471738751	0.267374564	0.250305967	0.820569254	0.726849743	0.733791929	0.024799669	0.289205158	0.884626697	378	3	0.256520799	0.899924678	0.042083191	0.33634683	0.877585531	0.28295748	0.978536625	0.138238653	0.996414014	0.164128997	378	3	0.230626877	0.471738751	0.267374564	0.250305967	0.820569254	0.726849743	0.733791929	0.024799669	0.289205158	0.884626697	378	3	pgw	lb
0.619357148	0.404316831	0.513787698	0.259791012	0.807781131	0.725157792	0.160117037	0.25614969	0.779719829	0.208552404	379	1	0.446614482	0.32202962	0.502015677	0.695702813	0.381229134	0.235020985	0.367311008	0.057720883	0.552750366	0.884587788	379	1	0.632691546	0.418395621	0.714315261	0.338980864	0.350079534	0.628839338	0.009711336	0.403579435	0.752406328	0.164473133	379	1	0.446614482	0.32202962	0.502015677	0.695702813	0.381229134	0.235020985	0.367311008	0.057720883	0.552750366	0.884587788	379	1	pgw	lb
0.094441408	0.504403366	0.694452832	0.472953288	0.939572999	0.189347112	0.323426547	0.706435074	0.893839453	0.847550439	380	2	0.595191826	0.778226633	0.063434823	0.431608977	0.447723736	0.795093014	0.099512643	0.486747912	0.492610558	0.884175165	380	2	0.484885019	0.345505917	0.660846562	0.161282839	0.845161097	0.662401316	0.327702462	0.798487999	0.543294984	0.165002054	380	2	0.595191826	0.778226633	0.063434823	0.431608977	0.447723736	0.795093014	0.099512643	0.486747912	0.492610558	0.884175165	380	2	pgw	lb
0.744488966	0.911419281	0.46285203	0.081967587	0.829570303	0.838733341	0.065384175	0.408267306	0.456078128	0.596250123	381	3	0.039754086	0.461150187	0.487290623	0.264623151	0.774919031	0.575298618	0.085541653	0.67027368	0.323090781	0.883856096	381	3	0.435610373	0.628623408	0.586547902	0.413425634	0.35317258	0.99597829	0.560181746	0.171890742	0.932008422	0.165183053	381	3	0.039754086	0.461150187	0.487290623	0.264623151	0.774919031	0.575298618	0.085541653	0.67027368	0.323090781	0.883856096	381	3	pgw	lb
0.480563906	0.134227487	0.796051181	0.353514885	0.700581793	0.862132405	0.144622918	0.235316027	0.619441241	0.276616793	382	1	0.235469093	0.331696295	0.702558002	0.438953974	0.673823914	0.656120302	0.592954061	0.290712892	0.201707301	0.883799103	382	1	0.212352311	0.263400351	0.598125917	0.664972471	0.674335626	0.196466833	0.539743888	0.601111691	0.833451296	0.165304628	382	1	0.235469093	0.331696295	0.702558002	0.438953974	0.673823914	0.656120302	0.592954061	0.290712892	0.201707301	0.883799103	382	1	pgw	lb
0.6959231	0.327640333	0.330993439	0.717466804	0.938212924	0.329344828	0.402302818	0.152636162	0.387828579	0.295618174	383	2	0.398681675	0.321047974	0.304725266	0.923132686	0.466069986	0.659791213	0.728282046	0.172799067	0.736187938	0.883630121	383	2	0.282251741	0.512998896	0.344945308	0.490839963	0.507414125	0.957018276	0.394727843	0.738611664	0.686577205	0.165361868	383	2	0.398681675	0.321047974	0.304725266	0.923132686	0.466069986	0.659791213	0.728282046	0.172799067	0.736187938	0.883630121	383	2	pgw	lb
0.116715974	0.518432763	0.471740686	0.465115075	0.293560082	0.481693321	0.804101827	0.250081284	0.769125423	0.488262061	384	3	0.541496546	0.174059266	0.131610792	0.800613995	0.390200567	0.615722746	0.249076978	0.856576798	0.160369047	0.88313641	384	3	0.424173971	0.68399703	0.804879903	0.11639069	0.505735241	0.965777781	0.169089151	0.500188034	0.929865398	0.166431115	384	3	0.541496546	0.174059266	0.131610792	0.800613995	0.390200567	0.615722746	0.249076978	0.856576798	0.160369047	0.88313641	384	3	pgw	lb
0.736682312	0.996336011	0.368176988	0.139348265	0.142374394	0.894575021	0.221706431	0.46833591	0.967765797	0.204054015	385	1	0.551884166	0.409095789	0.235497857	0.544235266	0.04371373	0.899989339	0.124802765	0.124749276	0.565122646	0.882578732	385	1	0.416394277	0.542339956	0.773630237	0.151584051	0.993942138	0.478489909	0.040710386	0.380774351	0.410652558	0.166549736	385	1	0.551884166	0.409095789	0.235497857	0.544235266	0.04371373	0.899989339	0.124802765	0.124749276	0.565122646	0.882578732	385	1	pgw	lb
0.199602171	0.386775221	0.838421567	0.5885662	0.892338422	0.520163825	0.678524725	0.232280657	0.475965775	0.84872297	386	2	0.042732661	0.628298221	0.48539447	0.963499031	0.352178603	0.710838999	0.102082134	0.681387829	0.267282924	0.882567933	386	2	0.43344297	0.046956902	0.559765806	0.938372359	0.261680665	0.531059868	0.68052008	0.297653578	0.645605195	0.166569621	386	2	0.042732661	0.628298221	0.48539447	0.963499031	0.352178603	0.710838999	0.102082134	0.681387829	0.267282924	0.882567933	386	2	pgw	lb
0.290773878	0.808200836	0.011048732	0.740734605	0.541446579	0.310347595	0.570176218	0.236454612	0.540947699	0.757755229	387	3	0.117600964	0.946637069	0.267101754	0.144939459	0.724153068	0.329904773	0.446267077	0.344102666	0.847584111	0.882535093	387	3	0.429914623	0.33237943	0.727137891	0.385670748	0.91087884	0.023531406	0.409242424	0.557196306	0.454184322	0.168344187	387	3	0.117600964	0.946637069	0.267101754	0.144939459	0.724153068	0.329904773	0.446267077	0.344102666	0.847584111	0.882535093	387	3	pgw	lb
0.205894379	0.672454463	0.029732602	0.755898028	0.643499462	0.3292359	0.484699375	0.412933951	0.713059329	0.385251386	388	1	0.494407273	0.106166425	0.944769944	0.450782242	0.590097352	0.806633149	0.352845145	0.216516926	0.665756088	0.882511107	388	1	0.650352488	0.629660852	0.705520431	0.009701949	0.783838423	0.96497073	0.097882857	0.330612555	0.453942905	0.168445143	388	1	0.494407273	0.106166425	0.944769944	0.450782242	0.590097352	0.806633149	0.352845145	0.216516926	0.665756088	0.882511107	388	1	pgw	lb
0.512662963	0.621968578	0.355138674	0.782747254	0.734857004	0.737693396	0.244101367	0.032715475	0.509617573	0.57691472	389	2	0.216942599	0.430640014	0.152685254	0.400692752	0.499017801	0.422614579	0.583850423	0.30581487	0.517573254	0.882407391	389	2	0.198551355	0.677720297	0.301275717	0.328027089	0.675047425	0.313530155	0.155264419	0.486474037	0.406401133	0.168809991	389	2	0.216942599	0.430640014	0.152685254	0.400692752	0.499017801	0.422614579	0.583850423	0.30581487	0.517573254	0.882407391	389	2	pgw	lb
0.732617571	0.339733741	0.154194781	0.500708389	0.710230945	0.186540697	0.352335292	0.683140515	0.708924333	0.388659117	390	3	0.360121385	0.265241787	0.283727928	0.835236128	0.656915044	0.572458165	0.063745831	0.972612947	0.000403171	0.882392214	390	3	0.472180185	0.027887653	0.714076169	0.900722767	0.430853866	0.140490109	0.423324892	0.264192267	0.992343743	0.168889844	390	3	0.360121385	0.265241787	0.283727928	0.835236128	0.656915044	0.572458165	0.063745831	0.972612947	0.000403171	0.882392214	390	3	pgw	lb
0.215001646	0.951754043	0.01440349	0.845486346	0.254724341	0.789536009	0.008011668	0.90169936	0.47566542	0.325472185	391	1	0.33966431	0.032287669	0.673759142	0.491517589	0.586763537	0.800450345	0.263825752	0.600357518	0.518822994	0.882249115	391	1	0.903373462	0.56145009	0.028440224	0.892113335	0.547992865	0.716284466	0.173113023	0.810210405	0.198227073	0.169329132	391	1	0.33966431	0.032287669	0.673759142	0.491517589	0.586763537	0.800450345	0.263825752	0.600357518	0.518822994	0.882249115	391	1	pgw	lb
0.161151235	0.081578464	0.775875455	0.319068803	0.354734651	0.774838498	0.317131332	0.178452037	0.653732888	0.854220251	392	2	0.431877	0.485449724	0.599068421	0.732194737	0.119842975	0.88802136	0.19506154	0.30551684	0.159736934	0.882075344	392	2	0.762172247	0.558135836	0.732035915	0.23352609	0.908400675	0.845691338	0.3192858	0.459072448	0.42341859	0.16961242	392	2	0.431877	0.485449724	0.599068421	0.732194737	0.119842975	0.88802136	0.19506154	0.30551684	0.159736934	0.882075344	392	2	pgw	lb
0.365517384	0.476185149	0.687074851	0.306411395	0.835434653	0.658174721	0.149143621	0.938006901	0.008066884	0.82211622	393	3	0.547751048	0.807429381	0.191251691	0.691473529	0.649551957	0.202267799	0.754069166	0.095456825	0.233957972	0.882067284	393	3	0.21306331	0.634220277	0.840867963	0.730328297	0.060127176	0.736814115	0.086744297	0.242038909	0.88581945	0.169992991	393	3	0.547751048	0.807429381	0.191251691	0.691473529	0.649551957	0.202267799	0.754069166	0.095456825	0.233957972	0.882067284	393	3	pgw	lb
0.655929481	0.170312592	0.489317746	0.804870717	0.349153248	0.739718068	0.050363846	0.343653159	0.977860214	0.211943584	394	1	0.746044968	0.368861577	0.412388365	0.640654057	0.784914268	0.937831067	0.689813723	0.491321817	0.051762222	0.881331589	394	1	0.945005375	0.34479267	0.736352169	0.467976167	0.891196279	0.154884778	0.772727006	0.009329641	0.937529565	0.170059557	394	1	0.746044968	0.368861577	0.412388365	0.640654057	0.784914268	0.937831067	0.689813723	0.491321817	0.051762222	0.881331589	394	1	pgw	lb
0.225762007	0.304205829	0.318738821	0.612946066	0.630168233	0.575869774	0.155357103	0.254141391	0.936019037	0.673824423	395	2	0.332765383	0.406880992	0.114584241	0.615109228	0.995975669	0.191243991	0.126410307	0.244559142	0.672282528	0.880622594	395	2	0.12426512	0.554499187	0.361314456	0.847929241	0.644818943	0.272653813	0.736535846	0.648690205	0.870079849	0.170429197	395	2	0.332765383	0.406880992	0.114584241	0.615109228	0.995975669	0.191243991	0.126410307	0.244559142	0.672282528	0.880622594	395	2	pgw	lb
0.327302053	0.886465883	0.099858309	0.791086248	0.434640249	0.539523184	0.968009405	0.117247328	0.945825407	0.15760025	396	3	0.503421394	0.038028084	0.29417609	0.723931174	0.543056693	0.137926924	0.727844391	0.249537464	0.480920397	0.880599613	396	3	0.261382098	0.471631332	0.119689305	0.969760725	0.007154334	0.814072177	0.319242596	0.586470482	0.940546009	0.170608819	396	3	0.503421394	0.038028084	0.29417609	0.723931174	0.543056693	0.137926924	0.727844391	0.249537464	0.480920397	0.880599613	396	3	pgw	lb
0.479791079	0.09978082	0.689221003	0.325585589	0.195589927	0.599294911	0.521785506	0.048189216	0.83361243	0.648826105	397	1	0.628059751	0.085364125	0.618322801	0.134632557	0.218338482	0.742807176	0.736280501	0.023281125	0.279890858	0.879761212	397	1	0.562472768	0.9510122	0.066981162	0.13598164	0.853769931	0.444836834	0.714823762	0.269227895	0.522258292	0.171326842	397	1	0.628059751	0.085364125	0.618322801	0.134632557	0.218338482	0.742807176	0.736280501	0.023281125	0.279890858	0.879761212	397	1	pgw	lb
0.425041812	0.162866005	0.466428451	0.696023288	0.082242347	0.546611825	0.799697076	0.009725083	0.477875819	0.576654692	398	2	0.66326744	0.002118734	0.894881175	0.775388265	0.303574832	0.164274995	0.890144092	0.185621473	0.390707546	0.879396836	398	2	0.972681232	0.651649916	0.325412547	0.061153249	0.819388974	0.555754403	0.679554365	0.711623658	0.78614832	0.171964107	398	2	0.66326744	0.002118734	0.894881175	0.775388265	0.303574832	0.164274995	0.890144092	0.185621473	0.390707546	0.879396836	398	2	pgw	lb
0.002662566	0.288266306	0.668063352	0.594501591	0.832446728	0.0686514	0.750937406	0.039403308	0.752275379	0.386928443	399	3	0.411068159	0.682333273	0.792263163	0.077123498	0.662597071	0.941310765	0.273218762	0.387202301	0.742935324	0.879137926	399	3	0.729459591	0.209096132	0.180847673	0.418452555	0.518349626	0.251427721	0.724007173	0.980133838	0.305102533	0.172052567	399	3	0.411068159	0.682333273	0.792263163	0.077123498	0.662597071	0.941310765	0.273218762	0.387202301	0.742935324	0.879137926	399	3	pgw	lb
0.31471863	0.096426923	0.98321145	0.174810396	0.064997275	0.721942286	0.859344864	0.02278241	0.383760362	0.840116674	400	1	0.03017433	0.441442336	0.57372506	0.874037388	0.341989504	0.664124217	0.414721611	0.211330388	0.077974433	0.879018285	400	1	0.98965526	0.403472497	0.460044846	0.641531012	0.496215468	0.090195205	0.882150532	0.154795877	0.995381555	0.172147416	400	1	0.03017433	0.441442336	0.57372506	0.874037388	0.341989504	0.664124217	0.414721611	0.211330388	0.077974433	0.879018285	400	1	pgw	lb
0.297408391	0.467841149	0.229325092	0.104692805	0.924582981	0.591631516	0.449515348	0.535924448	0.63010728	0.366838762	401	2	0.253829574	0.19911128	0.914880834	0.0480707	0.60716203	0.64104818	0.741108797	0.624798505	0.03049452	0.878763745	401	2	0.203294557	0.228155089	0.519642112	0.718146403	0.469703926	0.147901167	0.835501141	0.261076296	0.890650269	0.172463155	401	2	0.253829574	0.19911128	0.914880834	0.0480707	0.60716203	0.64104818	0.741108797	0.624798505	0.03049452	0.878763745	401	2	pgw	lb
0.466098762	0.314648712	0.557841017	0.514018297	0.82955245	0.401659805	0.38133431	0.13383374	0.605654829	0.125692969	402	3	0.841931242	0.505225793	0.001630498	0.433819126	0.884903244	0.750501449	0.081570613	0.547649217	0.067398995	0.878503158	402	3	0.28854785	0.606136697	0.412582882	0.292668264	0.585085606	0.357802504	0.342588667	0.452598443	0.816674013	0.172674408	402	3	0.841931242	0.505225793	0.001630498	0.433819126	0.884903244	0.750501449	0.081570613	0.547649217	0.067398995	0.878503158	402	3	pgw	lb
0.541464818	0.067561017	0.375485249	0.854428171	0.2915754	0.809613971	0.268304855	0.783597388	0.485411681	0.160671507	403	1	0.03813717	0.603567766	0.738028884	0.63491453	0.995450837	0.084599285	0.536167371	0.995086904	0.5206153	0.878434242	403	1	0.693709808	0.779350932	0.864936696	0.003293988	0.981883608	0.429478985	0.430087939	0.708989026	0.399308066	0.17405032	403	1	0.03813717	0.603567766	0.738028884	0.63491453	0.995450837	0.084599285	0.536167371	0.995086904	0.5206153	0.878434242	403	1	pgw	lb
0.646484543	0.05314264	0.563796488	0.865497676	0.198228243	0.938520894	0.442166484	0.159681932	0.745874116	0.756669344	404	2	0.340522778	0.204860767	0.361428267	0.743631902	0.486294577	0.959307361	0.171936859	0.457694913	0.510063014	0.878309774	404	2	0.593088524	0.138943999	0.57824669	0.328170885	0.252246196	0.937283911	0.166808178	0.87508337	0.21450479	0.174138121	404	2	0.340522778	0.204860767	0.361428267	0.743631902	0.486294577	0.959307361	0.171936859	0.457694913	0.510063014	0.878309774	404	2	pgw	lb
0.359421311	0.400311471	0.866505656	0.222261053	0.732417231	0.949155362	0.719492347	0.252718571	0.055280827	0.694569925	405	3	0.579981649	0.181634194	0.716774478	0.849627144	0.065835515	0.910895172	0.039758254	0.312020498	0.53760234	0.878110611	405	3	0.470867441	0.13023294	0.702803368	0.727883442	0.115064423	0.25971293	0.472044781	0.435273449	0.99678236	0.17513613	405	3	0.579981649	0.181634194	0.716774478	0.849627144	0.065835515	0.910895172	0.039758254	0.312020498	0.53760234	0.878110611	405	3	pgw	lb
0.530157168	0.353704868	0.00725858	0.436595891	0.585249372	0.690351371	0.700291555	0.199968977	0.677406668	0.419439247	406	1	0.112022084	0.113980059	0.816029272	0.871687591	0.538399935	0.063533409	0.510959491	0.377068553	0.435721422	0.878022216	406	1	0.502861846	0.872722996	0.201983704	0.08057727	0.781569056	0.871289662	0.404358258	0.245441169	0.867569093	0.175238303	406	1	0.112022084	0.113980059	0.816029272	0.871687591	0.538399935	0.063533409	0.510959491	0.377068553	0.435721422	0.878022216	406	1	pgw	prx
0.317950785	0.479735895	0.788355581	0.020217411	0.567406994	0.438948513	0.901921587	0.649562361	0.548072904	0.531670861	407	2	0.486359266	0.301341284	0.615530115	0.256975338	0.096838258	0.77174021	0.843834871	0.048395442	0.789786358	0.877918708	407	2	0.643657131	0.083641073	0.101762621	0.754138352	0.315580464	0.510920898	0.155306047	0.953037398	0.79150378	0.175261649	407	2	0.486359266	0.301341284	0.615530115	0.256975338	0.096838258	0.77174021	0.843834871	0.048395442	0.789786358	0.877918708	407	2	pgw	prx
0.49521268	0.193057091	0.374013937	0.843553908	0.527433262	0.511869796	0.185513717	0.131952958	0.657184901	0.674515031	408	3	0.383711726	0.06796173	0.51227471	0.531325354	0.831719376	0.751418024	0.41578031	0.331322454	0.025617344	0.877902756	408	3	0.32890472	0.129621203	0.783811452	0.26706499	0.480141331	0.454522014	0.479742365	0.794327055	0.775347673	0.175416801	408	3	0.383711726	0.06796173	0.51227471	0.531325354	0.831719376	0.751418024	0.41578031	0.331322454	0.025617344	0.877902756	408	3	pgw	prx
0.1010737	0.766525559	0.497262341	0.064569309	0.682984099	0.964006584	0.41030776	0.331299351	0.540886289	0.009746059	409	1	0.657575052	0.552799102	0.01111703	0.414246694	0.363567022	0.631860588	0.485216216	0.839973917	0.255584257	0.877886267	409	1	0.859708257	0.674650502	0.361741405	0.001469392	0.51838141	0.953321346	0.289099245	0.201021341	0.639613356	0.175513842	409	1	0.657575052	0.552799102	0.01111703	0.414246694	0.363567022	0.631860588	0.485216216	0.839973917	0.255584257	0.877886267	409	1	pgw	prx
0.198919488	0.710256951	0.818730572	0.573039157	0.533100197	0.705327682	0.055970676	0.382104204	0.599526556	0.558043488	410	2	0.478527112	0.163061243	0.50385691	0.529678269	0.958781247	0.462999598	0.221730377	0.403838905	0.662688626	0.877500353	410	2	0.420869604	0.864617693	0.224863194	0.075737878	0.45778687	0.7389457	0.291544206	0.643139647	0.292438396	0.175759398	410	2	0.478527112	0.163061243	0.50385691	0.529678269	0.958781247	0.462999598	0.221730377	0.403838905	0.662688626	0.877500353	410	2	pgw	prx
0.869359142	0.159097414	0.315560944	0.793405461	0.463833906	0.974124656	0.145191886	0.999828815	0.185565323	0.77923657	411	3	0.128851625	0.665857173	0.224942449	0.827173753	0.68662377	0.990199306	0.216682418	0.23136404	0.908660636	0.877381273	411	3	0.655808077	0.608599454	0.22350407	0.512230958	0.182673416	0.97983222	0.633499746	0.668389277	0.588155004	0.175916846	411	3	0.128851625	0.665857173	0.224942449	0.827173753	0.68662377	0.990199306	0.216682418	0.23136404	0.908660636	0.877381273	411	3	pgw	prx
0.769544053	0.873122708	0.281989155	0.070972646	0.940616441	0.003507083	0.808136046	0.002831018	0.673880982	0.190523316	412	1	0.176287345	0.16470896	0.971876777	0.525594357	0.412846616	0.114844715	0.185730161	0.520705706	0.265698207	0.877139857	412	1	0.957654434	0.617328032	0.09477432	0.515160097	0.870647423	0.429688029	0.215550068	0.920681167	0.790695762	0.175937777	412	1	0.176287345	0.16470896	0.971876777	0.525594357	0.412846616	0.114844715	0.185730161	0.520705706	0.265698207	0.877139857	412	1	pgw	prx
0.013844942	0.481039833	0.937471001	0.069745093	0.111238835	0.970665995	0.287347591	0.06172023	0.927337216	0.62680201	413	2	0.082157729	0.891560287	0.527346676	0.450551655	0.082479292	0.933597302	0.496096627	0.012904816	0.856860748	0.877060732	413	2	0.471223164	0.252156142	0.266514782	0.548547509	0.73850616	0.180251206	0.699173545	0.480609356	0.763591876	0.176172682	413	2	0.082157729	0.891560287	0.527346676	0.450551655	0.082479292	0.933597302	0.496096627	0.012904816	0.856860748	0.877060732	413	2	pgw	prx
0.136632916	0.472903673	0.774187993	0.172034985	0.43019137	0.621968876	0.172646208	0.080131409	0.655952906	0.488942179	414	3	0.397870814	0.227198458	0.023908717	0.811539762	0.733001303	0.003019588	0.811919034	0.065366054	0.82898627	0.877037102	414	3	0.417986479	0.354648302	0.350607717	0.377607388	0.794911517	0.803501105	0.128589611	0.841766248	0.138142518	0.176273867	414	3	0.397870814	0.227198458	0.023908717	0.811539762	0.733001303	0.003019588	0.811919034	0.065366054	0.82898627	0.877037102	414	3	pgw	prx
0.748055419	0.550235157	0.314760584	0.094269664	0.932543531	0.779403985	0.235968786	0.403041029	0.980527256	0.041661726	415	1	0.782462972	0.235214826	0.318086074	0.883397986	0.733796424	0.552508797	0.721311573	0.149310381	0.309880196	0.877033691	415	1	0.550463679	0.685637805	0.426965821	0.187793499	0.948574421	0.797165283	0.605198024	0.335702699	0.467465119	0.176440755	415	1	0.782462972	0.235214826	0.318086074	0.883397986	0.733796424	0.552508797	0.721311573	0.149310381	0.309880196	0.877033691	415	1	pgw	prx
0.022047199	0.652658835	0.025678502	0.834545136	0.481048876	0.370232369	0.40481621	0.487916239	0.179354269	0.588876352	416	2	0.299331519	0.237496427	0.617475024	0.3935614	0.360408378	0.728961209	0.069195167	0.377821558	0.322522946	0.87684251	416	2	0.588076723	0.542156195	0.293745829	0.584994425	0.687994542	0.475173298	0.162148839	0.333558841	0.831150148	0.176818293	416	2	0.299331519	0.237496427	0.617475024	0.3935614	0.360408378	0.728961209	0.069195167	0.377821558	0.322522946	0.87684251	416	2	pgw	prx
0.496271914	0.879249238	0.266599278	0.133142472	0.724806963	0.83048272	0.260851475	0.292284773	0.764353047	0.256600495	417	3	0.4281333	0.240166622	0.651788741	0.406098858	0.585363104	0.252678199	0.239639201	0.658703805	0.461243564	0.876733431	417	3	0.875368052	0.091667241	0.7467912	0.654603457	0.574175427	0.844078818	0.126766382	0.482767665	0.511716956	0.177135148	417	3	0.4281333	0.240166622	0.651788741	0.406098858	0.585363104	0.252678199	0.239639201	0.658703805	0.461243564	0.876733431	417	3	pgw	prx
0.347932511	0.669318055	0.158213129	0.173105569	0.841961176	0.268374727	0.88342343	0.726916313	0.022421973	0.939080515	418	1	0.019718846	0.929015221	0.33003834	0.118508906	0.97245995	0.361522211	0.36185362	0.707844793	0.258423832	0.876652572	418	1	0.573610723	0.437702453	0.563440521	0.243895656	0.510641419	0.526512663	0.870551957	0.469387644	0.933463964	0.177173405	418	1	0.019718846	0.929015221	0.33003834	0.118508906	0.97245995	0.361522211	0.36185362	0.707844793	0.258423832	0.876652572	418	1	pgw	prx
0.733163455	0.043762669	0.535398965	0.352145326	0.265432162	0.703816883	0.498093083	0.83842127	0.36560035	0.09958613	419	2	0.490906369	0.570289741	0.272495969	0.342297543	0.905440395	0.005266917	0.953410026	0.527020042	0.088561845	0.876482748	419	2	0.310180283	0.475705724	0.134071374	0.930032842	0.596470151	0.580213944	0.264092807	0.531699326	0.624071835	0.177308369	419	2	0.490906369	0.570289741	0.272495969	0.342297543	0.905440395	0.005266917	0.953410026	0.527020042	0.088561845	0.876482748	419	2	pgw	prx
0.181546158	0.79375872	0.1231124	0.682624787	0.623001615	0.163125495	0.798455379	0.112346681	0.550691364	0.974732584	420	3	0.310684473	0.52098214	0.952087967	0.016654197	0.574442191	0.536791794	0.518786355	0.068269787	0.829006888	0.875674642	420	3	0.704596774	0.268471117	0.282731356	0.313683814	0.857396898	0.176746825	0.748676391	0.204355312	0.793695635	0.177410092	420	3	0.310684473	0.52098214	0.952087967	0.016654197	0.574442191	0.536791794	0.518786355	0.068269787	0.829006888	0.875674642	420	3	pgw	prx
0.645269682	0.005883481	0.645586153	0.353800028	0.436772931	0.66664585	0.464881297	0.433205441	0.901726153	0.159774625	421	1	0.855905946	0.581614543	0.311522212	0.039387866	0.504478175	0.591939657	0.249283919	0.665998624	0.036396746	0.875492026	421	1	0.851612181	0.368943777	0.481016311	0.631066611	0.88724112	0.500661034	0.009054891	0.957675383	0.137477692	0.177590752	421	1	0.855905946	0.581614543	0.311522212	0.039387866	0.504478175	0.591939657	0.249283919	0.665998624	0.036396746	0.875492026	421	1	pgw	prx
0.074546738	0.221145579	0.618116432	0.440659177	0.494910721	0.615779969	0.986764789	0.38851615	0.896326554	0.595008238	422	2	0.442304452	0.533829428	0.2603904	0.278905536	0.704072129	0.038208766	0.565038223	0.461756704	0.492653128	0.875337138	422	2	0.890941747	0.593226274	0.002095754	0.962624642	0.219801392	0.521515987	0.903788242	0.398036242	0.842294891	0.178029739	422	2	0.442304452	0.533829428	0.2603904	0.278905536	0.704072129	0.038208766	0.565038223	0.461756704	0.492653128	0.875337138	422	2	pgw	prx
0.849125705	0.653695006	0.690679805	0.021783292	0.604603346	0.548235493	0.412101239	0.284903721	0.69077038	0.190554744	423	3	0.823365556	0.271632695	0.843146603	0.062184837	0.809214693	0.564628456	0.38752902	0.770155294	0.475199022	0.874992329	423	3	0.48349107	0.686873705	0.626815975	0.0087072	0.415940757	0.675312885	0.198538798	0.876558964	0.644230376	0.178636626	423	3	0.823365556	0.271632695	0.843146603	0.062184837	0.809214693	0.564628456	0.38752902	0.770155294	0.475199022	0.874992329	423	3	pgw	prx
0.052209917	0.90483966	0.414058083	0.363635909	0.126749546	0.839480781	0.295917089	0.828314226	0.899486621	0.560173022	424	1	0.02031726	0.666879731	0.090545293	0.784801287	0.65761856	0.595626031	0.669986899	0.165690495	0.416104113	0.874788496	424	1	0.966046916	0.055656234	0.672832287	0.606606272	0.791983108	0.765072664	0.543040499	0.097604044	0.734409879	0.178951432	424	1	0.02031726	0.666879731	0.090545293	0.784801287	0.65761856	0.595626031	0.669986899	0.165690495	0.416104113	0.874788496	424	1	pgw	prx
0.149227702	0.534707624	0.316642695	0.436627274	0.820037505	0.959281707	0.244146024	0.104441891	0.897420947	0.827913829	425	2	0.294642026	0.282389294	0.553424031	0.601282079	0.573881001	0.117151675	0.161229339	0.535943108	0.398079757	0.874595771	425	2	0.526140288	0.514987138	0.375262962	0.142595874	0.058494455	0.718651272	0.206392842	0.195311187	0.9874946	0.179105756	425	2	0.294642026	0.282389294	0.553424031	0.601282079	0.573881001	0.117151675	0.161229339	0.535943108	0.398079757	0.874595771	425	2	pgw	prx
0.015933785	0.456229685	0.483115658	0.896708484	0.10274926	0.350148978	0.402366292	0.704879205	0.880064787	0.713627815	426	3	0.563496625	0.684988266	0.132065261	0.663103209	0.600316755	0.787522715	0.026957839	0.605935891	0.216086135	0.874205284	426	3	0.218388036	0.807886649	0.068920731	0.978991699	0.23135427	0.548014871	0.483429895	0.151642021	0.813658538	0.179407269	426	3	0.563496625	0.684988266	0.132065261	0.663103209	0.600316755	0.787522715	0.026957839	0.605935891	0.216086135	0.874205284	426	3	pgw	prx
0.638122224	0.525876165	0.072632395	0.814848811	0.08914176	0.743406148	0.185172215	0.400322735	0.68350829	0.659801782	427	1	0.878585389	0.017668498	0.939962597	0.382405944	0.043054292	0.643597557	0.970058866	0.222475442	0.407001957	0.87398774	427	1	0.615697566	0.367628114	0.648360188	0.404452493	0.48197599	0.670833678	0.641902288	0.293319215	0.993843469	0.179631479	427	1	0.878585389	0.017668498	0.939962597	0.382405944	0.043054292	0.643597557	0.970058866	0.222475442	0.407001957	0.87398774	427	1	pgw	prx
0.042773318	0.356366907	0.690193277	0.124894605	0.581046569	0.823143258	0.639741953	0.558985	0.652253185	0.286466568	428	2	0.433524539	0.496280708	0.197795978	0.871330208	0.17208728	0.937285931	0.26271325	0.874052635	0.282752563	0.87394037	428	2	0.834447226	0.175299551	0.538997281	0.262548778	0.916412028	0.044257058	0.4665332	0.718189879	0.468107284	0.180387215	428	2	0.433524539	0.496280708	0.197795978	0.871330208	0.17208728	0.937285931	0.26271325	0.874052635	0.282752563	0.87394037	428	2	pgw	prx
0.333196723	0.454585037	0.30571449	0.260637543	0.801662316	0.338267246	0.256682536	0.556933537	0.107761284	0.738204724	429	3	0.121333939	0.767423159	0.372336229	0.474749589	0.902604579	0.638721596	0.780224829	0.257806062	0.495400842	0.873840333	429	3	0.370293413	0.585431803	0.159933517	0.850585089	0.490286691	0.053691682	0.283563759	0.592679184	0.782332275	0.18056068	429	3	0.121333939	0.767423159	0.372336229	0.474749589	0.902604579	0.638721596	0.780224829	0.257806062	0.495400842	0.873840333	429	3	pgw	prx
0.642139523	0.084300792	0.380389215	0.282355572	0.996535695	0.206830874	0.094381926	0.791416938	0.044311494	0.400479647	430	1	0.556000454	0.360620772	0.514476236	0.365903607	0.317903656	0.607266674	0.518935403	0.380616018	0.851214353	0.87376581	430	1	0.915695739	0.130982418	0.553358584	0.539414783	0.739756087	0.181427863	0.173908582	0.466555543	0.83808293	0.180822863	430	1	0.556000454	0.360620772	0.514476236	0.365903607	0.317903656	0.607266674	0.518935403	0.380616018	0.851214353	0.87376581	430	1	pgw	prx
0.399715909	0.434233	0.040184289	0.774550391	0.333108486	0.73035481	0.472575806	0.243832272	0.407852692	0.841100713	431	2	0.550076677	0.786371404	0.039434065	0.858441777	0.522017278	0.816737055	0.09144485	0.660608605	0.865720884	0.87326425	431	2	0.836886626	0.543486427	0.092187872	0.939443735	0.138753704	0.526762911	0.618919529	0.281937729	0.999867039	0.180946603	431	2	0.550076677	0.786371404	0.039434065	0.858441777	0.522017278	0.816737055	0.09144485	0.660608605	0.865720884	0.87326425	431	2	pgw	prx
0.175953873	0.643959486	0.197612555	0.743243721	0.19444363	0.737089199	0.229773209	0.67082987	0.037621156	0.66022314	432	3	0.373909069	0.240346665	0.715914688	0.494841577	0.603418751	0.933568242	0.181590189	0.829284234	0.664546452	0.873214309	432	3	0.750211244	0.551947991	0.341596236	0.493574418	0.969961883	0.196179538	0.848131065	0.104023184	0.405408156	0.18131275	432	3	0.373909069	0.240346665	0.715914688	0.494841577	0.603418751	0.933568242	0.181590189	0.829284234	0.664546452	0.873214309	432	3	pgw	prx
0.000562592	0.641023158	0.503491038	0.923213563	0.021392924	0.519099362	0.547690578	0.802703459	0.368670901	0.398935469	433	1	0.57460542	0.214468219	0.12733634	0.480039788	0.522095283	0.736607927	0.7637663	0.385740705	0.174515498	0.873051355	433	1	0.088076556	0.612943814	0.318430013	0.692847205	0.984836178	0.092888582	0.83391085	0.63029087	0.697659231	0.181584316	433	1	0.57460542	0.214468219	0.12733634	0.480039788	0.522095283	0.736607927	0.7637663	0.385740705	0.174515498	0.873051355	433	1	pgw	prx
0.294642026	0.282389294	0.553424031	0.601282079	0.573881001	0.117151675	0.161229339	0.535943108	0.398079757	0.874595771	434	2	0.432336937	0.295553704	0.399173959	0.514176422	0.555377207	0.728330569	0.480001692	0.616644404	0.50110796	0.872842462	434	2	0.363134526	0.1064775	0.272315856	0.641196625	0.283579002	0.754872855	0.384004472	0.652459771	0.535063135	0.181777491	434	2	0.432336937	0.295553704	0.399173959	0.514176422	0.555377207	0.728330569	0.480001692	0.616644404	0.50110796	0.872842462	434	2	pgw	prx
0.5212694	0.70072437	0.457714201	0.212439259	0.662421393	0.519712369	0.915396564	0.189734907	0.817728218	0.36474526	435	3	0.110313179	0.678329549	0.232059646	0.569342662	0.941664346	0.533415125	0.081553946	0.420471335	0.862497602	0.872676593	435	3	0.947375727	0.464254901	0.373819921	0.126490152	0.89160969	0.529288874	0.192263447	0.136999093	0.482025045	0.18183372	435	3	0.110313179	0.678329549	0.232059646	0.569342662	0.941664346	0.533415125	0.081553946	0.420471335	0.862497602	0.872676593	435	3	pgw	prx
0.906328185	0.169461647	0.98267382	0.387812926	0.902103634	0.330574408	0.412193828	0.318011202	0.821920008	0.245199831	436	1	0.133344445	0.260511441	0.624029489	0.344422899	0.679854327	0.664069003	0.177189588	0.319632704	0.31526427	0.872494236	436	1	0.969306697	0.845899741	0.038137267	0.239638587	0.690287142	0.732085343	0.682336554	0.105025911	0.795862887	0.181910403	436	1	0.133344445	0.260511441	0.624029489	0.344422899	0.679854327	0.664069003	0.177189588	0.319632704	0.31526427	0.872494236	436	1	pgw	prx
0.154034754	0.396695044	0.355333734	0.521406074	0.464367274	0.290851533	0.695467119	0.598784715	0.589432751	0.400621233	437	2	0.341924771	0.155814072	0.256018915	0.913744365	0.18645476	0.939152351	0.627960489	0.908931399	0.213177917	0.872330467	437	2	0.513857405	0.330346927	0.669879447	0.398534112	0.917458421	0.404117224	0.338858885	0.775531448	0.471023039	0.181982596	437	2	0.341924771	0.155814072	0.256018915	0.913744365	0.18645476	0.939152351	0.627960489	0.908931399	0.213177917	0.872330467	437	2	pgw	prx
0.842891029	0.007567512	0.809131602	0.358384458	0.660096785	0.690787172	0.678855209	0.270386225	0.620428741	0.36225661	438	3	0.491785923	0.375263777	0.830888338	0.625974971	0.246888076	0.606918538	0.125119739	0.329522667	0.849405973	0.872233991	438	3	0.950932582	0.51501392	0.09678969	0.528213165	0.774589525	0.076976507	0.251401236	0.545134539	0.769521702	0.18231278	438	3	0.491785923	0.375263777	0.830888338	0.625974971	0.246888076	0.606918538	0.125119739	0.329522667	0.849405973	0.872233991	438	3	pgw	prx
0.15985902	0.479534311	0.869285315	0.093365356	0.603581568	0.520502114	0.551446201	0.576219531	0.775098499	0.439469545	439	1	0.681959493	0.666176602	0.174615911	0.806949808	0.15716422	0.350688487	0.007113615	0.589242079	0.328060686	0.872061306	439	1	0.263383112	0.40569367	0.582749431	0.743880307	0.297925634	0.873074551	0.540765644	0.043185391	0.810533187	0.182542607	439	1	0.681959493	0.666176602	0.174615911	0.806949808	0.15716422	0.350688487	0.007113615	0.589242079	0.328060686	0.872061306	439	1	pgw	prx
0.788930704	0.219228272	0.596483097	0.670039471	0.378858854	0.989385215	0.44657921	0.404683936	0.801251185	0.085507351	440	2	0.622322336	0.370649428	0.040350041	0.444475375	0.259839494	0.859139156	0.7085899	0.175815966	0.300743443	0.871893235	440	2	0.711518222	0.921507366	0.074632206	0.749961231	0.475475834	0.937399845	0.185966401	0.939339364	0.078829673	0.182666323	440	2	0.622322336	0.370649428	0.040350041	0.444475375	0.259839494	0.859139156	0.7085899	0.175815966	0.300743443	0.871893235	440	2	pgw	prx
0.047752802	0.573329526	0.674274074	0.387052735	0.229548805	0.21210473	0.37251131	0.88199665	0.747685729	0.490787208	441	3	0.534785382	0.539744545	0.274835048	0.273602771	0.64340609	0.561023865	0.214513587	0.497787016	0.66441491	0.871737999	441	3	0.362546703	0.543012714	0.168435914	0.460154871	0.958262009	0.619033621	0.460009404	0.461929565	0.550431517	0.182691652	441	3	0.534785382	0.539744545	0.274835048	0.273602771	0.64340609	0.561023865	0.214513587	0.497787016	0.66441491	0.871737999	441	3	pgw	prx
0.320485231	0.652382648	0.337318721	0.642664345	0.692788809	0.503889285	0.188275811	0.140928005	0.920445852	0.862136031	442	1	0.181114541	0.296870792	0.968136678	0.005631618	0.071233514	0.770299242	0.851549297	0.134685938	0.544346709	0.87158238	442	1	0.549480315	0.66479414	0.387122894	0.228069343	0.682015195	0.723825228	0.049280287	0.398847246	0.923957868	0.182780014	442	1	0.181114541	0.296870792	0.968136678	0.005631618	0.071233514	0.770299242	0.851549297	0.134685938	0.544346709	0.87158238	442	1	pgw	prx
0.675208267	0.109744843	0.914520306	0.067663704	0.810926708	0.186447419	0.718823458	0.605604439	0.168429834	0.670696351	443	2	0.177334618	0.913192058	0.261311348	0.371485071	0.911260212	0.129682434	0.165333761	0.618351485	0.376109792	0.871452491	443	2	0.008582773	0.966233602	0.468404486	0.367362482	0.120342638	0.906366285	0.449627018	0.200938695	0.962359335	0.182924769	443	2	0.177334618	0.913192058	0.261311348	0.371485071	0.911260212	0.129682434	0.165333761	0.618351485	0.376109792	0.871452491	443	2	pgw	prx
0.284467594	0.791588421	0.879824624	0.407531736	0.539357111	0.834309608	0.261791459	0.113637097	0.941885624	0.501653969	444	3	0.510274693	0.349903814	0.026846526	0.352110378	0.493957017	0.943360515	0.354207976	0.404223422	0.156979309	0.871252188	444	3	0.439444036	0.987896882	0.308749507	0.605851099	0.889549612	0.0952576	0.118669472	0.384990399	0.739562771	0.183044868	444	3	0.510274693	0.349903814	0.026846526	0.352110378	0.493957017	0.943360515	0.354207976	0.404223422	0.156979309	0.871252188	444	3	pgw	prx
0.095654621	0.456016384	0.791994325	0.133190143	0.37975209	0.926676032	0.335134883	0.384758555	0.292541015	0.454200568	445	1	0.065899018	0.167162873	0.455811921	0.93873919	0.583153018	0.186180989	0.320193652	0.38355969	0.563525879	0.871193043	445	1	0.575360686	0.377552572	0.63297858	0.487734661	0.984424895	0.088206812	0.536644202	0.738934976	0.717292576	0.183056488	445	1	0.065899018	0.167162873	0.455811921	0.93873919	0.583153018	0.186180989	0.320193652	0.38355969	0.563525879	0.871193043	445	1	pgw	prx
0.60684194	0.6024661	0.091036483	0.917444994	0.181053749	0.976314981	0.29425481	0.389925334	0.035101841	0.358451906	446	2	0.160475805	0.910966955	0.025678851	0.505097708	0.860226699	0.837047748	0.140227222	0.908775778	0.455149444	0.871156182	446	2	0.518913042	0.585304005	0.998171086	0.333848921	0.669076529	0.836429059	0.105000868	0.327770875	0.936015503	0.183602927	446	2	0.160475805	0.910966955	0.025678851	0.505097708	0.860226699	0.837047748	0.140227222	0.908775778	0.455149444	0.871156182	446	2	pgw	prx
0.495438397	0.34380026	0.014355044	0.733231235	0.143293886	0.542303036	0.675859926	0.626038759	0.306318323	0.122524886	447	3	0.291760455	0.317494664	0.224166479	0.64476469	0.926325426	0.481720745	0.423068573	0.38636171	0.399365215	0.871007486	447	3	0.736856475	0.149016973	0.74668798	0.19778244	0.978542592	0.541281923	0.192957161	0.970339619	0.361781578	0.183819291	447	3	0.291760455	0.317494664	0.224166479	0.64476469	0.926325426	0.481720745	0.423068573	0.38636171	0.399365215	0.871007486	447	3	pgw	prx
0.586834848	0.130229596	0.749925277	0.168080241	0.745849515	0.415862614	0.550212925	0.506278605	0.291581833	0.765089511	448	1	0.300588406	0.181868031	0.844451934	0.016973978	0.881073396	0.294016037	0.02658189	0.428554657	0.717683191	0.870852806	448	1	0.199850843	0.252126281	0.914423503	0.293209959	0.679991536	0.731530302	0.098246657	0.461879707	0.826476098	0.184295712	448	1	0.300588406	0.181868031	0.844451934	0.016973978	0.881073396	0.294016037	0.02658189	0.428554657	0.717683191	0.870852806	448	1	pgw	prx
0.580846334	0.072197248	0.502490862	0.533099408	0.827879548	0.509797224	0.498552041	0.24382159	0.589956736	0.715277383	449	2	0.235302149	0.197936893	0.920621718	0.319269015	0.825949076	0.850989195	0.234252563	0.271947688	0.186031591	0.870811373	449	2	0.754616979	0.161339476	0.753461563	0.069859372	0.700283517	0.335749601	0.319284916	0.861117498	0.592396498	0.184332265	449	2	0.235302149	0.197936893	0.920621718	0.319269015	0.825949076	0.850989195	0.234252563	0.271947688	0.186031591	0.870811373	449	2	pgw	prx
0.093115244	0.514564398	0.556308036	0.312363602	0.485182263	0.859286052	0.294696617	0.317130456	0.846035814	0.133620038	450	3	0.442975251	0.594361959	0.030585478	0.82383868	0.670123789	0.345054592	0.363981354	0.555467599	0.815648953	0.870457131	450	3	0.72900307	0.299598885	0.857940244	0.232930816	0.945652	0.226659322	0.433529477	0.688788225	0.531317236	0.184958341	450	3	0.442975251	0.594361959	0.030585478	0.82383868	0.670123789	0.345054592	0.363981354	0.555467599	0.815648953	0.870457131	450	3	pgw	prx
0.003860967	0.586935736	0.287044372	0.270391375	0.531645584	0.424225504	0.189544642	0.849618916	0.543846791	0.815103791	451	1	0.726090132	0.082909962	0.395135094	0.855398522	0.610709109	0.643126254	0.432084636	0.194238842	0.272370165	0.870286396	451	1	0.461561661	0.714937521	0.333205244	0.775178686	0.429128614	0.957365765	0.327350903	0.119668171	0.900344488	0.185529503	451	1	0.726090132	0.082909962	0.395135094	0.855398522	0.610709109	0.643126254	0.432084636	0.194238842	0.272370165	0.870286396	451	1	pgw	prx
0.377320947	0.214821481	0.79443741	0.03377112	0.707972726	0.39887077	0.297650296	0.916597306	0.33719369	0.269412596	452	2	0.765773642	0.130741156	0.30637409	0.403407773	0.680992112	0.028789751	0.387923974	0.824336688	0.205546735	0.870085554	452	2	0.107050113	0.999728254	0.5045566	0.182718873	0.488760711	0.487890956	0.002931919	0.724352324	0.912977121	0.185692877	452	2	0.765773642	0.130741156	0.30637409	0.403407773	0.680992112	0.028789751	0.387923974	0.824336688	0.205546735	0.870085554	452	2	pgw	prx
0.126238845	0.73281306	0.115253024	0.416017878	0.447910386	0.449732015	0.634220929	0.818569718	0.557740563	0.292987901	453	3	0.001201469	0.540142042	0.579657033	0.361553269	0.04804394	0.886550864	0.889013135	0.301123812	0.383239048	0.869789626	453	3	0.645439014	0.453020178	0.173782725	0.23779889	0.438603315	0.975439699	0.262320785	0.632186081	0.329617117	0.185713011	453	3	0.001201469	0.540142042	0.579657033	0.361553269	0.04804394	0.886550864	0.889013135	0.301123812	0.383239048	0.869789626	453	3	pgw	prx
0.506239004	0.723857657	0.778100182	0.032235979	0.210175046	0.861173789	0.676100651	0.246346556	0.228570337	0.566996528	454	1	0.264070912	0.48784728	0.372544249	0.531111898	0.474989641	0.785265552	0.091814183	0.443365194	0.814247204	0.869775576	454	1	0.36723919	0.843842219	0.128978826	0.228864374	0.888888105	0.765217671	0.23904222	0.381422334	0.465122089	0.185958305	454	1	0.264070912	0.48784728	0.372544249	0.531111898	0.474989641	0.785265552	0.091814183	0.443365194	0.814247204	0.869775576	454	1	pgw	prx
0.741648519	0.011659276	0.886065449	0.17156921	0.549988466	0.597047148	0.613725841	0.199735912	0.477951268	0.06743936	455	2	0.715761109	0.190633628	0.409361426	0.842508746	0.403335866	0.576570692	0.167495481	0.170176855	0.590429478	0.869714146	455	2	0.043466689	0.749067378	0.390011181	0.438382566	0.275379106	0.390794852	0.675969838	0.27983792	0.998112453	0.186310902	455	2	0.715761109	0.190633628	0.409361426	0.842508746	0.403335866	0.576570692	0.167495481	0.170176855	0.590429478	0.869714146	455	2	pgw	prx
0.348738683	0.237112656	0.317147489	0.959739794	0.619491782	0.082355795	0.497240145	0.796670964	0.467048561	0.994758604	456	3	0.50969705	0.075855298	0.877954431	0.614279072	0.539471899	0.666997065	0.263527935	0.605597113	0.31348478	0.869500196	456	3	0.745093339	0.837429623	0.858411547	0.085190721	0.603307192	0.703340363	0.644717498	0.030363581	0.986385472	0.187200832	456	3	0.50969705	0.075855298	0.877954431	0.614279072	0.539471899	0.666997065	0.263527935	0.605597113	0.31348478	0.869500196	456	3	pgw	prx
0.523180176	0.494577173	0.305154313	0.373492135	0.389082744	0.53679921	0.917495177	0.038991687	0.635741943	0.754916069	457	1	0.936098447	0.648215351	0.414116947	0.037654437	0.68540657	0.406472422	0.562093105	0.137063594	0.333576418	0.869299861	457	1	0.297854113	0.725252874	0.773326844	0.204339656	0.973058439	0.504892331	0.171085482	0.98258545	0.950286558	0.187351111	457	1	0.936098447	0.648215351	0.414116947	0.037654437	0.68540657	0.406472422	0.562093105	0.137063594	0.333576418	0.869299861	457	1	pgw	prx
0.377714909	0.535067763	0.693128432	0.114734187	0.149961626	0.476591304	0.606012665	0.375890922	0.837631711	0.293457628	458	2	0.097554684	0.223912471	0.433600387	0.602228836	0.643288304	0.974156154	0.272329941	0.515174286	0.407650562	0.869206216	458	2	0.834084325	0.411330587	0.716608899	0.300439009	0.977840729	0.549373735	0.027182136	0.680316121	0.857046173	0.188486397	458	2	0.097554684	0.223912471	0.433600387	0.602228836	0.643288304	0.974156154	0.272329941	0.515174286	0.407650562	0.869206216	458	2	pgw	prx
0.092252165	0.927943334	0.023592858	0.619302839	0.165035777	0.918863927	0.038309805	0.848008947	0.870737135	0.634761568	459	3	0.066372987	0.685612793	0.658897901	0.02907408	0.419753142	0.875165597	0.285459089	0.43312558	0.765187792	0.869079039	459	3	0.340017908	0.614613369	0.144774212	0.324676221	0.775260525	0.302259736	0.274245609	0.282486582	0.997740899	0.189710841	459	3	0.066372987	0.685612793	0.658897901	0.02907408	0.419753142	0.875165597	0.285459089	0.43312558	0.765187792	0.869079039	459	3	pgw	prx
0.322678607	0.283539854	0.175223956	0.365563154	0.451956549	0.607070869	0.394256903	0.510208459	0.237485788	0.585940745	460	1	0.281750061	0.285253955	0.631854531	0.384787317	0.244717042	0.685068131	0.63985936	0.406608311	0.238506889	0.868751908	460	1	0.17910421	0.672369364	0.651102843	0.960272956	0.707518199	0.48805951	0.059990208	0.824591474	0.867956919	0.189791175	460	1	0.281750061	0.285253955	0.631854531	0.384787317	0.244717042	0.685068131	0.63985936	0.406608311	0.238506889	0.868751908	460	1	pgw	prx
0.270784791	0.288562048	0.744089134	0.170893539	0.40220951	0.506545076	0.873427746	0.397462862	0.874334749	0.518396581	461	2	0.284845612	0.113701579	0.732986523	0.82957561	0.660472744	0.860978184	0.156775444	0.502256105	0.702447519	0.868593309	461	2	0.769544053	0.873122708	0.281989155	0.070972646	0.940616441	0.003507083	0.808136046	0.002831018	0.673880982	0.190523316	461	2	0.284845612	0.113701579	0.732986523	0.82957561	0.660472744	0.860978184	0.156775444	0.502256105	0.702447519	0.868593309	461	2	pgw	prx
0.418254119	0.084300854	0.547232634	0.198558086	0.346607354	0.62781732	0.381092438	0.408981622	0.010383762	0.892131268	462	3	0.252773733	0.85447025	0.214362486	0.541017471	0.243051384	0.94252923	0.836592816	0.523671313	0.370929492	0.868522497	462	3	0.849125705	0.653695006	0.690679805	0.021783292	0.604603346	0.548235493	0.412101239	0.284903721	0.69077038	0.190554744	462	3	0.252773733	0.85447025	0.214362486	0.541017471	0.243051384	0.94252923	0.836592816	0.523671313	0.370929492	0.868522497	462	3	pgw	prx
0.530778789	0.521286967	0.354736024	0.18307837	0.617703894	0.380935673	0.868765356	0.230676248	0.103813332	0.755279802	463	1	0.478689283	0.715877844	0.53208628	0.299178491	0.389356331	0.677379059	0.093194504	0.676365192	0.655749896	0.868042389	463	1	0.538170325	0.694497917	0.152056756	0.47271414	0.877559446	0.275386519	0.837308688	0.125202937	0.746736988	0.190629151	463	1	0.478689283	0.715877844	0.53208628	0.299178491	0.389356331	0.677379059	0.093194504	0.676365192	0.655749896	0.868042389	463	1	pgw	prx
0.202019429	0.093624814	0.743689107	0.281508813	0.616015145	0.666323485	0.0459367	0.66226903	0.565568898	0.641831267	464	2	0.653837758	0.094784942	0.856535608	0.108548733	0.859253668	0.364566817	0.952911063	0.115054727	0.389318509	0.867812664	464	2	0.464859107	0.689756782	0.369246983	0.110012616	0.927052401	0.031594348	0.553711036	0.479144803	0.363124542	0.190956392	464	2	0.653837758	0.094784942	0.856535608	0.108548733	0.859253668	0.364566817	0.952911063	0.115054727	0.389318509	0.867812664	464	2	pgw	prx
0.164192493	0.404098142	0.481303826	0.572913123	0.851102822	0.436730875	0.829048195	0.02525704	0.25814926	0.725324793	465	3	0.352538045	0.143247332	0.014920764	0.906006376	0.245732578	0.449102988	0.250986181	0.389446601	0.749411693	0.867764418	465	3	0.46581115	0.432433895	0.297418596	0.325894463	0.471955816	0.467126156	0.499092768	0.315613504	0.450748349	0.191070438	465	3	0.352538045	0.143247332	0.014920764	0.906006376	0.245732578	0.449102988	0.250986181	0.389446601	0.749411693	0.867764418	465	3	pgw	prx
0.416460777	0.648247209	0.785421913	0.122073693	0.455223976	0.915051735	0.317010484	0.412414971	0.598358043	0.85105692	466	1	0.125598316	0.503505484	0.337496558	0.03552234	0.819265721	0.101733675	0.7507201	0.321431178	0.636559785	0.867434398	466	1	0.759647686	0.850073961	0.105609786	0.705620284	0.363910894	0.951277866	0.554120767	0.233298259	0.722580433	0.191190304	466	1	0.125598316	0.503505484	0.337496558	0.03552234	0.819265721	0.101733675	0.7507201	0.321431178	0.636559785	0.867434398	466	1	pgw	prx
0.454607825	0.326573125	0.89028224	0.113219678	0.927736492	0.283970329	0.431609104	0.981824504	0.155652742	0.799843236	467	2	0.188452252	0.200122428	0.413025807	0.426355116	0.33988333	0.538866861	0.722440136	0.639567826	0.271296441	0.867178439	467	2	0.627704544	0.414273119	0.295329866	0.330998355	0.173083439	0.994327924	0.701649289	0.61701269	0.400683744	0.19209118	467	2	0.188452252	0.200122428	0.413025807	0.426355116	0.33988333	0.538866861	0.722440136	0.639567826	0.271296441	0.867178439	467	2	pgw	prx
0.082608241	0.601288519	0.744861944	0.420396273	0.405560622	0.995446617	0.420828641	0.691950827	0.495979723	0.713758422	468	3	0.619855386	0.313680549	0.436272293	0.474497019	0.992560969	0.541520799	0.034651647	0.885862359	0.082389052	0.867156025	468	3	0.88003432	0.713266095	0.74135925	0.460148626	0.39007853	0.997058126	0.446009025	0.815313086	0.554009533	0.19258923	468	3	0.619855386	0.313680549	0.436272293	0.474497019	0.992560969	0.541520799	0.034651647	0.885862359	0.082389052	0.867156025	468	3	pgw	prx
0.748497984	0.270129945	0.139850765	0.272823192	0.750557525	0.704270658	0.205597656	0.831196483	0.397927114	0.005109246	469	1	0.232139032	0.690236923	0.152302228	0.664156369	0.864080699	0.640309012	0.859109177	0.40505231	0.270103386	0.86684561	469	1	0.680077849	0.193532108	0.040104246	0.853595653	0.383993238	0.668731872	0.717958283	0.309593887	0.916588517	0.192805966	469	1	0.232139032	0.690236923	0.152302228	0.664156369	0.864080699	0.640309012	0.859109177	0.40505231	0.270103386	0.86684561	469	1	pgw	prx
0.277471296	0.662933595	0.248383465	0.800220398	0.448060755	0.818937544	0.26712834	0.185105645	0.356887455	0.477869544	470	2	0.081777465	0.517282489	0.812773959	0.664715361	0.138778088	0.891257828	0.600563588	0.029127124	0.51525633	0.86676514	470	2	0.142843176	0.46934587	0.252649225	0.619659894	0.189995021	0.916335261	0.664008418	0.436490958	0.708525141	0.19296654	470	2	0.081777465	0.517282489	0.812773959	0.664715361	0.138778088	0.891257828	0.600563588	0.029127124	0.51525633	0.86676514	470	2	pgw	prx
0.402802422	0.530197015	0.761243263	0.301686132	0.515730525	0.849682731	0.563633995	0.070460918	0.283520993	0.834202096	471	3	0.172018754	0.544275265	0.399316341	0.233666806	0.600314416	0.78623078	0.220704013	0.193706504	0.067169703	0.866749666	471	3	0.811769215	0.081750727	0.242707824	0.367063282	0.528391431	0.925973748	0.055406028	0.61678134	0.519062121	0.193331392	471	3	0.172018754	0.544275265	0.399316341	0.233666806	0.600314416	0.78623078	0.220704013	0.193706504	0.067169703	0.866749666	471	3	pgw	prx
0.788142964	0.147541963	0.522318837	0.169658256	0.516489736	0.543377891	0.458913082	0.491458893	0.816831282	0.226692004	472	1	0.308865585	0.120890343	0.854025305	0.265460237	0.86012784	0.053533263	0.577061935	0.648258167	0.139455799	0.866259024	472	1	0.951955471	0.250086295	0.605401887	0.789814343	0.666091256	0.650735761	0.110069973	0.088384733	0.892965756	0.193411626	472	1	0.308865585	0.120890343	0.854025305	0.265460237	0.86012784	0.053533263	0.577061935	0.648258167	0.139455799	0.866259024	472	1	pgw	prx
0.049306799	0.676526654	0.279560933	0.615145019	0.703596481	0.608370262	0.542316381	0.36223049	0.596339228	0.35084189	473	2	0.229178084	0.739179681	0.040322497	0.885740082	0.779673247	0.588415499	0.15202297	0.862147432	0.172126767	0.86597945	473	2	0.645311843	0.060881054	0.909061416	0.418377884	0.047734573	0.896106256	0.395911341	0.059459813	0.851255163	0.193767108	473	2	0.229178084	0.739179681	0.040322497	0.885740082	0.779673247	0.588415499	0.15202297	0.862147432	0.172126767	0.86597945	473	2	pgw	prx
0.32057473	0.044440699	0.497717876	0.892076155	0.909228629	0.272625091	0.735860811	0.628754458	0.429553883	0.3988459	474	3	0.539295382	0.44190049	0.600567422	0.216867642	0.996055885	0.059394131	0.672842233	0.356905545	0.481428961	0.865856438	474	3	0.606659203	0.846916723	0.166750656	0.132761301	0.572203441	0.616249681	0.734600268	0.943521118	0.41021472	0.194268625	474	3	0.539295382	0.44190049	0.600567422	0.216867642	0.996055885	0.059394131	0.672842233	0.356905545	0.481428961	0.865856438	474	3	pgw	prx
0.452506479	0.502401518	0.185581959	0.472659615	0.525815949	0.850356695	0.617160107	0.738385539	0.834384708	0.253957674	475	1	0.248458246	0.23650044	0.866229845	0.29483828	0.383012586	0.867274702	0.045407736	0.54592318	0.40167489	0.865794488	475	1	0.903650589	0.074235856	0.538729014	0.943810257	0.170177679	0.781632569	0.47188335	0.025800336	0.652529257	0.195005239	475	1	0.248458246	0.23650044	0.866229845	0.29483828	0.383012586	0.867274702	0.045407736	0.54592318	0.40167489	0.865794488	475	1	pgw	prx
0.804419955	0.807242025	0.103201337	0.21748201	0.731784604	0.791549203	0.565941798	0.924397519	0.447915947	0.28500071	476	2	0.680926444	0.134002056	0.240223696	0.83478721	0.668703606	0.190542893	0.060910025	0.781404167	0.003334739	0.865140139	476	2	0.735475652	0.709366665	0.097575085	0.840433778	0.591673155	0.242479962	0.501162001	0.058730715	0.780615189	0.195338736	476	2	0.680926444	0.134002056	0.240223696	0.83478721	0.668703606	0.190542893	0.060910025	0.781404167	0.003334739	0.865140139	476	2	pgw	prx
0.33329719	0.389108914	0.649601424	0.260733444	0.722732074	0.959244533	0.572190647	0.056506183	0.402742962	0.297780637	477	3	0.533553107	0.725816604	0.260614445	0.324465185	0.831140233	0.831906223	0.660324457	0.15788971	0.327310291	0.864980579	477	3	0.932188401	0.267282192	0.114040244	0.105305146	0.746602983	0.121807399	0.270186021	0.809967855	0.304819504	0.195677997	477	3	0.533553107	0.725816604	0.260614445	0.324465185	0.831140233	0.831906223	0.660324457	0.15788971	0.327310291	0.864980579	477	3	pgw	prx
0.686361504	0.001942252	0.532852923	0.606149561	0.52890532	0.506451575	0.815204562	0.728721249	0.197950563	0.808541231	478	1	0.354402115	0.104776449	0.65703216	0.397395907	0.281437421	0.402720687	0.479275804	0.64400927	0.799097279	0.864911555	478	1	0.291793985	0.989381461	0.374800652	0.003107571	0.701855206	0.224090378	0.219201133	0.632577096	0.892535745	0.196246544	478	1	0.354402115	0.104776449	0.65703216	0.397395907	0.281437421	0.402720687	0.479275804	0.64400927	0.799097279	0.864911555	478	1	pgw	prx
0.600598922	0.981971925	0.128003662	0.888918115	0.099136205	0.762568318	0.049684283	0.023632497	0.698190609	0.245988457	479	2	0.219978456	0.479938059	0.506104279	0.29181608	0.602196437	0.930558602	0.275178427	0.672779516	0.050674649	0.864545649	479	2	0.926628161	0.243265487	0.413808926	0.093726236	0.893840491	0.328101271	0.249844157	0.686044341	0.29668746	0.196633547	479	2	0.219978456	0.479938059	0.506104279	0.29181608	0.602196437	0.930558602	0.275178427	0.672779516	0.050674649	0.864545649	479	2	pgw	prx
0.079373858	0.756744447	0.305953106	0.409652716	0.296150655	0.744847974	0.948605417	0.009239295	0.79137168	0.685972573	480	3	0.262395854	0.053029983	0.559461296	0.632214358	0.802679144	0.551830257	0.00296922	0.532494466	0.438713015	0.864329905	480	3	0.945707882	0.209514459	0.499704128	0.982751481	0.591498819	0.700675279	0.150144022	0.107533518	0.764043227	0.197077759	480	3	0.262395854	0.053029983	0.559461296	0.632214358	0.802679144	0.551830257	0.00296922	0.532494466	0.438713015	0.864329905	480	3	pgw	prx
0.507775257	0.150423855	0.66215437	0.266325332	0.500195494	0.685251978	0.682413011	0.235289645	0.242731595	0.583187015	481	1	0.247540752	0.619605184	0.657802408	0.898092934	0.495966113	0.867978399	0.180689091	0.343959411	0.552388498	0.864276006	481	1	0.514730031	0.449465775	0.104020044	0.711481759	0.647642249	0.432999017	0.256166312	0.388804541	0.78636304	0.19723121	481	1	0.247540752	0.619605184	0.657802408	0.898092934	0.495966113	0.867978399	0.180689091	0.343959411	0.552388498	0.864276006	481	1	pgw	prx
0.945418481	0.198188949	0.652950136	0.756426041	0.374041116	0.512956845	0.908152787	0.00147398	0.607063945	0.139372012	482	2	0.437669507	0.745920894	0.445649326	0.131365085	0.544259058	0.841102868	0.898579507	0.088285028	0.51022828	0.864247087	482	2	0.204099606	0.668075618	0.925851935	0.60309762	0.228125982	0.983435149	0.778009636	0.230582011	0.807375206	0.197612484	482	2	0.437669507	0.745920894	0.445649326	0.131365085	0.544259058	0.841102868	0.898579507	0.088285028	0.51022828	0.864247087	482	2	pgw	prx
0.090243079	0.885464547	0.578724427	0.013728246	0.581625182	0.578754026	0.525889233	0.295131153	0.967514496	0.633483591	483	3	0.708509856	0.04803431	0.579632154	0.275218303	0.88788633	0.139476397	0.53418326	0.646157481	0.271377978	0.863695302	483	3	0.963543951	0.511897368	0.088792872	0.150506261	0.572758754	0.946447099	0.336867632	0.153062269	0.73123124	0.197820806	483	3	0.708509856	0.04803431	0.579632154	0.275218303	0.88788633	0.139476397	0.53418326	0.646157481	0.271377978	0.863695302	483	3	pgw	prx
0.421786227	0.700729739	0.241437314	0.691862277	0.864922505	0.408629755	0.614054904	0.377712047	0.655760919	0.712123244	484	1	0.065782105	0.738582329	0.219090719	0.339879324	0.663747841	0.756099932	0.523873334	0.103243735	0.878427245	0.863306477	484	1	0.881219772	0.489552034	0.469985021	0.40612615	0.90425263	0.462016307	0.764827429	0.107572286	0.84530598	0.198066309	484	1	0.065782105	0.738582329	0.219090719	0.339879324	0.663747841	0.756099932	0.523873334	0.103243735	0.878427245	0.863306477	484	1	pgw	prx
0.560002147	0.541065888	0.391810185	0.13091993	0.631781181	0.79139876	0.19688961	0.527296603	0.143572032	0.661107245	485	2	0.63877575	0.176448764	0.767113231	0.605847207	0.640708613	0.9424682	0.876611115	0.011852626	0.6616208	0.863244083	485	2	0.658093796	0.583774891	0.948486917	0.068432754	0.746871984	0.642276125	0.103871582	0.336186079	0.768304324	0.198113507	485	2	0.63877575	0.176448764	0.767113231	0.605847207	0.640708613	0.9424682	0.876611115	0.011852626	0.6616208	0.863244083	485	2	pgw	prx
0.584872814	0.225557738	0.732297148	0.368321851	0.67783827	0.889967997	0.450951174	0.107080553	0.517747691	0.339643561	486	3	0.628725888	0.202870903	0.461892358	0.522050424	0.642457292	0.851755338	0.039485347	0.429832253	0.31299434	0.863188093	486	3	0.59455458	0.487423863	0.384596078	0.085726703	0.256786698	0.700750946	0.156073497	0.537903404	0.626396278	0.198193056	486	3	0.628725888	0.202870903	0.461892358	0.522050424	0.642457292	0.851755338	0.039485347	0.429832253	0.31299434	0.863188093	486	3	pgw	prx
0.332295472	0.77217475	0.099579999	0.935166346	0.040417845	0.988470044	0.362110337	0.053675008	0.452847644	0.469460354	487	1	0.466622797	0.649546436	0.178959008	0.651490303	0.641113482	0.682191974	0.011300445	0.536802127	0.635367638	0.863171746	487	1	0.382213985	0.892566044	0.484236958	0.334538036	0.98530881	0.479463434	0.247487921	0.364454101	0.77343547	0.19871495	487	1	0.466622797	0.649546436	0.178959008	0.651490303	0.641113482	0.682191974	0.011300445	0.536802127	0.635367638	0.863171746	487	1	pgw	av
0.098582602	0.629523256	0.128426167	0.266603322	0.437637326	0.798146633	0.26325255	0.205011796	0.698346665	0.423920857	488	2	0.129339798	0.581739756	0.192132734	0.818459629	0.424282611	0.497135474	0.380897321	0.37882005	0.596072926	0.86297258	488	2	0.538645219	0.804329702	0.299628954	0.399884197	0.994566586	0.37785393	0.418840473	0.644428252	0.904881558	0.199157993	488	2	0.129339798	0.581739756	0.192132734	0.818459629	0.424282611	0.497135474	0.380897321	0.37882005	0.596072926	0.86297258	488	2	pgw	av
0.608006971	0.105005416	0.589461924	0.263295007	0.82760554	0.082993024	0.354312835	0.197888256	0.612892777	0.66211858	489	3	0.408946143	0.67634495	0.246745567	0.071005811	0.446598243	0.650973964	0.286704121	0.665501625	0.591784982	0.862898078	489	3	0.758027622	0.892941246	0.099373453	0.88341654	0.634857193	0.220769093	0.150901524	0.255347919	0.75140174	0.199175814	489	3	0.408946143	0.67634495	0.246745567	0.071005811	0.446598243	0.650973964	0.286704121	0.665501625	0.591784982	0.862898078	489	3	pgw	av
0.795727258	0.073676137	0.59727769	0.252086462	0.987626602	0.464413622	0.090606799	0.450341744	0.513928871	0.321585443	490	1	0.103832176	0.35842723	0.281917906	0.684272594	0.607389532	0.374284362	0.68275095	0.152551477	0.265393387	0.862838843	490	1	0.76674484	0.269948583	0.530885429	0.178605742	0.764652563	0.895120986	0.265016787	0.30225932	0.724510732	0.199229616	490	1	0.103832176	0.35842723	0.281917906	0.684272594	0.607389532	0.374284362	0.68275095	0.152551477	0.265393387	0.862838843	490	1	pgw	av
0.323096173	0.500085824	0.250890916	0.679310525	0.750411404	0.441264572	0.075925957	0.312972712	0.881174967	0.092859746	491	2	0.192594553	0.345921872	0.336113054	0.706965346	0.912160968	0.2634124	0.499704709	0.398215325	0.507114467	0.862479151	491	2	0.920635461	0.030761698	0.860535347	0.573005445	0.256177408	0.786658933	0.01013753	0.350275174	0.412013405	0.199487801	491	2	0.192594553	0.345921872	0.336113054	0.706965346	0.912160968	0.2634124	0.499704709	0.398215325	0.507114467	0.862479151	491	2	pgw	av
0.221764946	0.672386831	0.505490861	0.554838104	0.481549845	0.691047554	0.357366194	0.589035605	0.951164199	0.446053005	492	3	0.197066369	0.845224406	0.189086904	0.502656736	0.761237649	0.104955592	0.984344637	0.017759703	0.798590795	0.862426512	492	3	0.680038745	0.79481346	0.004818454	0.405285554	0.839583124	0.810035725	0.347898196	0.21755394	0.441257559	0.200045442	492	3	0.197066369	0.845224406	0.189086904	0.502656736	0.761237649	0.104955592	0.984344637	0.017759703	0.798590795	0.862426512	492	3	pgw	av
0.859003833	0.201755288	0.49086565	0.72231901	0.393591568	0.888215535	0.02834213	0.390791254	0.229139416	0.625339699	493	1	0.702015437	0.577491999	0.525373822	0.143112781	0.769682683	0.85423402	0.358915015	0.199052782	0.719030412	0.862401208	493	1	0.669245635	0.743224808	0.28383518	0.446490021	0.323103746	0.828248266	0.009276614	0.902315092	0.381071629	0.200068084	493	1	0.702015437	0.577491999	0.525373822	0.143112781	0.769682683	0.85423402	0.358915015	0.199052782	0.719030412	0.862401208	493	1	pgw	av
0.113786097	0.219684524	0.407590402	0.753128094	0.686531236	0.826411994	0.004878501	0.440052951	0.984043809	0.543762891	494	2	0.320485231	0.652382648	0.337318721	0.642664345	0.692788809	0.503889285	0.188275811	0.140928005	0.920445852	0.862136031	494	2	0.015080229	0.659923134	0.705520823	0.058191219	0.123460912	0.453970291	0.286598214	0.788394375	0.741664131	0.200942513	494	2	0.320485231	0.652382648	0.337318721	0.642664345	0.692788809	0.503889285	0.188275811	0.140928005	0.920445852	0.862136031	494	2	pgw	av
0.317167774	0.623900368	0.678363157	0.294288821	0.387866315	0.939280576	0.066959652	0.823740433	0.800460597	0.376641598	495	3	0.895129076	0.149988449	0.142292265	0.959421385	0.587337292	0.289964528	0.964950412	0.219142967	0.377817717	0.861954912	495	3	0.724713611	0.310803021	0.829246023	0.022608664	0.62906188	0.052348622	0.979273491	0.534560802	0.882382596	0.201225437	495	3	0.895129076	0.149988449	0.142292265	0.959421385	0.587337292	0.289964528	0.964950412	0.219142967	0.377817717	0.861954912	495	3	pgw	av
0.151363308	0.318696075	0.170883107	0.891135388	0.544956002	0.254959689	0.180586427	0.414229931	0.733675679	0.974334994	496	1	0.524650478	0.227078461	0.111140942	0.545913755	0.986721126	0.537203497	0.529517975	0.833864638	0.178887393	0.861475586	496	1	0.83431702	0.574737126	0.007567816	0.371884269	0.387777947	0.754040049	0.43975457	0.40195339	0.166327719	0.201450473	496	1	0.524650478	0.227078461	0.111140942	0.545913755	0.986721126	0.537203497	0.529517975	0.833864638	0.178887393	0.861475586	496	1	pgw	av
0.017400432	0.564659594	0.979939781	0.672408283	0.422730984	0.719844629	0.624357401	0.20331228	0.466889803	0.534049836	497	2	0.627869063	0.224996626	0.114310145	0.6197257	0.372947556	0.571735204	0.434536676	0.374528791	0.115680549	0.861364829	497	2	0.743068076	0.247045831	0.13700253	0.662397235	0.387206245	0.686584698	0.274487706	0.619179729	0.559910793	0.201649522	497	2	0.627869063	0.224996626	0.114310145	0.6197257	0.372947556	0.571735204	0.434536676	0.374528791	0.115680549	0.861364829	497	2	pgw	av
0.004001193	0.750602981	0.893753469	0.403257781	0.224527911	0.488963633	0.581273684	0.360479227	0.513952496	0.653057168	498	3	0.149867483	0.553481614	0.03329605	0.564058505	0.799203928	0.245313341	0.262659441	0.39426416	0.757488673	0.861339633	498	3	0.862310485	0.170391432	0.475305392	0.340910158	0.352819313	0.276102859	0.566080872	0.633773526	0.755099806	0.20173429	498	3	0.149867483	0.553481614	0.03329605	0.564058505	0.799203928	0.245313341	0.262659441	0.39426416	0.757488673	0.861339633	498	3	pgw	av
0.076602781	0.817382221	0.113075997	0.594871529	0.585632852	0.759602869	0.239889637	0.469382	0.836551724	0.437362609	499	1	0.312454041	0.030257672	0.921957676	0.436643088	0.138207988	0.638718453	0.697386455	0.571648024	0.273779045	0.860548457	499	1	0.375495924	0.57721635	0.385703273	0.158846922	0.65929715	0.537310099	0.298189104	0.874363618	0.253034113	0.201786364	499	1	0.312454041	0.030257672	0.921957676	0.436643088	0.138207988	0.638718453	0.697386455	0.571648024	0.273779045	0.860548457	499	1	pgw	av
0.115316644	0.604991132	0.650617598	0.798996563	0.716906106	0.56929732	0.108092896	0.887620263	0.736983876	0.460064693	500	2	0.95831998	0.115718613	0.067477753	0.479110447	0.48165838	0.850967079	0.259422021	0.182276279	0.383025071	0.860252879	500	2	0.309040609	0.623697579	0.544449178	0.14437848	0.830869507	0.213548398	0.803899714	0.08072639	0.859809953	0.201893393	500	2	0.95831998	0.115718613	0.067477753	0.479110447	0.48165838	0.850967079	0.259422021	0.182276279	0.383025071	0.860252879	500	2	pgw	av
0.957333171	0.388329402	0.264078741	0.112807907	0.785362671	0.445872364	0.645152727	0.214304738	0.110832748	0.390594251	501	3	0.239319679	0.859358891	0.16704218	0.509027751	0.268559628	0.912295382	0.362157924	0.413419209	0.419571782	0.859115225	501	3	0.911190441	0.33451759	0.299850391	0.084913755	0.811699756	0.097973125	0.913111756	0.52319626	0.382689683	0.202865768	501	3	0.239319679	0.859358891	0.16704218	0.509027751	0.268559628	0.912295382	0.362157924	0.413419209	0.419571782	0.859115225	501	3	pgw	av
0.055595703	0.707886959	0.696485758	0.311096635	0.40022553	0.971710768	0.091509489	0.450219799	0.887512893	0.757966738	502	1	0.136378995	0.473955843	0.714017863	0.041789914	0.657855596	0.851316809	0.626305794	0.561547262	0.019861897	0.858616094	502	1	0.733983708	0.422824507	0.528426214	0.045268162	0.808619284	0.357666008	0.626941717	0.151417176	0.8410257	0.20320983	502	1	0.136378995	0.473955843	0.714017863	0.041789914	0.657855596	0.851316809	0.626305794	0.561547262	0.019861897	0.858616094	502	1	pgw	av
0.180383635	0.713820719	0.354165608	0.182836088	0.821414974	0.066886383	0.783145297	0.27041148	0.311475813	0.987525901	503	2	0.555662721	0.003110889	0.978455667	0.357107241	0.707860918	0.743789758	0.075902459	0.746487663	0.723477641	0.858035686	503	2	0.451195815	0.310192958	0.255524364	0.517459161	0.592785073	0.432590901	0.628848753	0.280686311	0.693806024	0.203867741	503	2	0.555662721	0.003110889	0.978455667	0.357107241	0.707860918	0.743789758	0.075902459	0.746487663	0.723477641	0.858035686	503	2	pgw	av
0.654527702	0.08700066	0.280236668	0.245442331	0.98551846	0.729480749	0.500739106	0.173275203	0.670739374	0.528687198	504	3	0.204431456	0.217887402	0.666551969	0.8968425	0.755469543	0.510782291	0.312022006	0.380470578	0.527089073	0.857786047	504	3	0.736682312	0.996336011	0.368176988	0.139348265	0.142374394	0.894575021	0.221706431	0.46833591	0.967765797	0.204054015	504	3	0.204431456	0.217887402	0.666551969	0.8968425	0.755469543	0.510782291	0.312022006	0.380470578	0.527089073	0.857786047	504	3	pgw	av
0.136505042	0.636654218	0.181077077	0.024412741	0.651936059	0.684995774	0.193608187	0.133448674	0.530470895	0.999725283	505	1	0.033486447	0.579456701	0.213856298	0.939061269	0.170721213	0.237839638	0.798624843	0.378392488	0.559489988	0.857651801	505	1	0.152094586	0.486571586	0.399768674	0.929678091	0.163348461	0.919134988	0.500816622	0.66826243	0.723850648	0.204425103	505	1	0.033486447	0.579456701	0.213856298	0.939061269	0.170721213	0.237839638	0.798624843	0.378392488	0.559489988	0.857651801	505	1	pgw	av
0.461561661	0.714937521	0.333205244	0.775178686	0.429128614	0.957365765	0.327350903	0.119668171	0.900344488	0.185529503	506	2	0.352096575	0.271151552	0.378839473	0.434354865	0.975510549	0.501241959	0.396240266	0.513240447	0.429728583	0.857614958	506	2	0.909400811	0.27819386	0.456846941	0.358652048	0.98091027	0.231547936	0.72726469	0.575618553	0.887457668	0.204540992	506	2	0.352096575	0.271151552	0.378839473	0.434354865	0.975510549	0.501241959	0.396240266	0.513240447	0.429728583	0.857614958	506	2	pgw	av
0.0758525	0.645485605	0.91644987	0.073515631	0.409180215	0.83716523	0.533344015	0.178308751	0.943619499	0.774294989	507	3	0.161198647	0.816529605	0.171890725	0.413786015	0.62674522	0.229866702	0.025056314	0.881045396	0.068161997	0.857507254	507	3	0.855348038	0.555749513	0.012787784	0.713390922	0.646547314	0.730301442	0.619627363	0.225124603	0.764493202	0.20456392	507	3	0.161198647	0.816529605	0.171890725	0.413786015	0.62674522	0.229866702	0.025056314	0.881045396	0.068161997	0.857507254	507	3	pgw	av
0.65850806	0.137883784	0.620425166	0.098259793	0.491032237	0.939017468	0.400729842	0.996512264	0.01504052	0.498085722	508	1	0.668906232	0.01524484	0.946351547	0.257404595	0.326650706	0.715684803	0.731959367	0.482454455	0.278892781	0.857259109	508	1	0.815881006	0.275804238	0.311002838	0.860314327	0.403939493	0.68656685	0.232914715	0.729091475	0.881085431	0.204705311	508	1	0.668906232	0.01524484	0.946351547	0.257404595	0.326650706	0.715684803	0.731959367	0.482454455	0.278892781	0.857259109	508	1	pgw	av
0.611847884	0.152951115	0.643112615	0.0424824	0.415111672	0.993046008	0.050298583	0.89250674	0.316801463	0.624672214	509	2	0.731023772	0.026264591	0.904859872	0.102198733	0.368774796	0.724277981	0.466148822	0.409161553	0.215293386	0.857199393	509	2	0.719521423	0.721141126	0.400752499	0.072492682	0.933748462	0.453520719	0.626487954	0.8864645	0.325194773	0.205166253	509	2	0.731023772	0.026264591	0.904859872	0.102198733	0.368774796	0.724277981	0.466148822	0.409161553	0.215293386	0.857199393	509	2	pgw	av
0.382790303	0.394324474	0.317822319	0.092994254	0.66361206	0.771774337	0.10358686	0.324060187	0.926514658	0.843186157	510	3	0.685050199	0.195292608	0.397323512	0.373938531	0.441734334	0.806192069	0.192874489	0.80574973	0.076156008	0.857061038	510	3	0.086357288	0.550032701	0.244954566	0.642073035	0.530023933	0.874202536	0.096778521	0.825931383	0.497342945	0.205270509	510	3	0.685050199	0.195292608	0.397323512	0.373938531	0.441734334	0.806192069	0.192874489	0.80574973	0.076156008	0.857061038	510	3	pgw	av
0.326357716	0.929861049	0.007818072	0.689646105	0.084962143	0.689271759	0.716368649	0.483554238	0.628282158	0.161645479	511	1	0.597686142	0.181731764	0.558537173	0.088530368	0.311479504	0.821046219	0.212415351	0.27583723	0.584481241	0.856688493	511	1	0.654981233	0.62959202	0.159891588	0.507613412	0.382638562	0.494130321	0.36626436	0.158682578	0.746708305	0.205544862	511	1	0.597686142	0.181731764	0.558537173	0.088530368	0.311479504	0.821046219	0.212415351	0.27583723	0.584481241	0.856688493	511	1	pgw	av
0.650740674	0.037584783	0.926088468	0.113781657	0.366968958	0.840440364	0.13344726	0.341462377	0.927321237	0.470991192	512	2	0.059280031	0.956304292	0.000249713	0.66097959	0.553997956	0.982501521	0.136861912	0.957198691	0.109827988	0.855900818	512	2	0.909367273	0.116811585	0.723492107	0.240088756	0.209554505	0.801134756	0.240394654	0.161973355	0.946686913	0.206578945	512	2	0.059280031	0.956304292	0.000249713	0.66097959	0.553997956	0.982501521	0.136861912	0.957198691	0.109827988	0.855900818	512	2	pgw	av
0.569815491	0.203749264	0.627495193	0.316081911	0.441463877	0.958753719	0.390408775	0.3163389	0.490263189	0.363824714	513	3	0.460984728	0.033454376	0.498443513	0.504091837	0.898519076	0.295525367	0.444629879	0.130234614	0.482313473	0.85574918	513	3	0.648256954	0.49417779	0.329818643	0.261807962	0.5844065	0.99174707	0.330723041	0.401024862	0.690341577	0.20676031	513	3	0.460984728	0.033454376	0.498443513	0.504091837	0.898519076	0.295525367	0.444629879	0.130234614	0.482313473	0.85574918	513	3	pgw	av
0.554687568	0.652700881	0.515833263	0.378209136	0.245577969	0.918356601	0.176705385	0.200157165	0.85647416	0.459004303	514	1	0.560590392	0.132656708	0.152369176	0.944907583	0.221013518	0.730409203	0.26420478	0.298192841	0.816427245	0.855487697	514	1	0.085202065	0.91535842	0.658423042	0.054496466	0.571085324	0.568964607	0.009991268	0.937760365	0.885519029	0.206829694	514	1	0.560590392	0.132656708	0.152369176	0.944907583	0.221013518	0.730409203	0.26420478	0.298192841	0.816427245	0.855487697	514	1	pgw	av
0.445904796	0.486087438	0.848975173	0.134424227	0.675949699	0.556587869	0.6149959	0.066903502	0.957864638	0.472693224	515	2	0.006768871	0.11404743	0.675966034	0.25957084	0.764034451	0.917978746	0.029429237	0.788215255	0.379509966	0.85488059	515	2	0.782338288	0.751028367	0.291382899	0.051443783	0.558619293	0.993595482	0.049324429	0.702339744	0.24263776	0.206947841	515	2	0.006768871	0.11404743	0.675966034	0.25957084	0.764034451	0.917978746	0.029429237	0.788215255	0.379509966	0.85488059	515	2	pgw	av
0.211495345	0.658527288	0.511647513	0.249124043	0.253435926	0.589461956	0.429220358	0.075094447	0.98051463	0.148672215	516	3	0.651029231	0.171251886	0.43283538	0.64927941	0.544112168	0.246375581	0.893246056	0.118490318	0.579612785	0.854749982	516	3	0.179250365	0.98357263	0.606058965	0.047055569	0.68323761	0.36019109	0.236549225	0.469963338	0.96080334	0.207336342	516	3	0.651029231	0.171251886	0.43283538	0.64927941	0.544112168	0.246375581	0.893246056	0.118490318	0.579612785	0.854749982	516	3	pgw	av
0.241414041	0.48666145	0.901869514	0.418189572	0.615556603	0.68796466	0.065989736	0.305597248	0.474559171	0.614763493	517	1	0.095866112	0.665568563	0.380811601	0.68913447	0.403946589	0.569419659	0.221290606	0.408740568	0.1231487	0.854553676	517	1	0.619357148	0.404316831	0.513787698	0.259791012	0.807781131	0.725157792	0.160117037	0.25614969	0.779719829	0.208552404	517	1	0.095866112	0.665568563	0.380811601	0.68913447	0.403946589	0.569419659	0.221290606	0.408740568	0.1231487	0.854553676	517	1	pgw	av
0.631088636	0.439680141	0.492032377	0.523561112	0.702168046	0.493625584	0.36083035	0.53183461	0.881865069	0.363960863	518	2	0.161151235	0.081578464	0.775875455	0.319068803	0.354734651	0.774838498	0.317131332	0.178452037	0.653732888	0.854220251	518	2	0.484832912	0.690502682	0.069333633	0.51021011	0.048367433	0.840197443	0.683551172	0.502197727	0.536089827	0.208615088	518	2	0.161151235	0.081578464	0.775875455	0.319068803	0.354734651	0.774838498	0.317131332	0.178452037	0.653732888	0.854220251	518	2	pgw	av
0.387582269	0.558498598	0.194097462	0.200224006	0.753180219	0.781647277	0.370228477	0.512820226	0.232253008	0.678037445	519	3	0.230573542	0.469023593	0.063987543	0.97926419	0.170793598	0.349434588	0.629407386	0.802282946	0.221692449	0.854142702	519	3	0.428094581	0.423473412	0.131841675	0.849893857	0.478512365	0.468273847	0.268152325	0.585241999	0.690754079	0.209350024	519	3	0.230573542	0.469023593	0.063987543	0.97926419	0.170793598	0.349434588	0.629407386	0.802282946	0.221692449	0.854142702	519	3	pgw	av
0.43467434	0.716872207	0.1259944	0.695997449	0.868991459	0.785770014	0.575412407	0.044466253	0.925231167	0.27869659	520	1	0.402765499	0.005010823	0.667157483	0.406534835	0.247893661	0.63685322	0.613638898	0.486169533	0.581120897	0.85403876	520	1	0.31681437	0.15779164	0.61878492	0.204346613	0.840522433	0.349360399	0.637265405	0.622407435	0.679914854	0.209469075	520	1	0.402765499	0.005010823	0.667157483	0.406534835	0.247893661	0.63685322	0.613638898	0.486169533	0.581120897	0.85403876	520	1	pgw	av
0.287835967	0.920760126	0.428227861	0.48402889	0.995462963	0.281987561	0.278430283	0.826612846	0.434769635	0.122844592	521	2	0.05697965	0.200575974	0.649390543	0.185972958	0.713785787	0.512183039	0.588012241	0.235587719	0.157299327	0.853832767	521	2	0.079250989	0.687098137	0.196999636	0.406638602	0.961231707	0.238937511	0.144274857	0.569047053	0.635255464	0.210407659	521	2	0.05697965	0.200575974	0.649390543	0.185972958	0.713785787	0.512183039	0.588012241	0.235587719	0.157299327	0.853832767	521	2	pgw	av
0.490139517	0.19221346	0.384117225	0.504364103	0.544966113	0.150095015	0.061116597	0.628968061	0.183712881	0.359533893	522	3	0.021105851	0.505737075	0.015847646	0.862389434	0.65004559	0.588875138	0.288982182	0.80092686	0.198248934	0.853830244	522	3	0.967562887	0.150164258	0.78629748	0.312391393	0.944201514	0.866856804	0.023408721	0.816198929	0.381727282	0.210964794	522	3	0.021105851	0.505737075	0.015847646	0.862389434	0.65004559	0.588875138	0.288982182	0.80092686	0.198248934	0.853830244	522	3	pgw	av
0.79281057	0.075316506	0.150761222	0.822099531	0.9670343	0.03813548	0.363134678	0.86694469	0.500775699	0.090844213	523	1	0.439222849	0.361762283	0.862170533	0.422225911	0.991785716	0.441171543	0.123967546	0.693202568	0.376864657	0.853401412	523	1	0.784604951	0.333879255	0.200417933	0.324690608	0.913276126	0.800331093	0.33969371	0.527925389	0.499636409	0.211353928	523	1	0.439222849	0.361762283	0.862170533	0.422225911	0.991785716	0.441171543	0.123967546	0.693202568	0.376864657	0.853401412	523	1	pgw	av
0.217788405	0.777894432	0.697755025	0.025384244	0.306741987	0.990246463	0.645913759	0.495956809	0.287924883	0.304625425	524	2	0.652513998	0.245314559	0.057955774	0.84034881	0.995169722	0.051543405	0.67303918	0.779165288	0.263935631	0.85336956	524	2	0.728028752	0.43801507	0.706609634	0.013999135	0.38735856	0.742190152	0.368004646	0.508969587	0.729061354	0.211373655	524	2	0.652513998	0.245314559	0.057955774	0.84034881	0.995169722	0.051543405	0.67303918	0.779165288	0.263935631	0.85336956	524	2	pgw	av
0.408619945	0.277612421	0.327561584	0.295085906	0.704651592	0.357507822	0.922154318	0.824174879	0.596845135	0.522444724	525	3	0.266481299	0.21362224	0.681073277	0.903398935	0.583919234	0.632297751	0.032415486	0.67174354	0.515888717	0.853148799	525	3	0.192555445	0.730157566	0.208988316	0.600439677	0.21183862	0.541252255	0.358716499	0.739610103	0.970135661	0.211402349	525	3	0.266481299	0.21362224	0.681073277	0.903398935	0.583919234	0.632297751	0.032415486	0.67174354	0.515888717	0.853148799	525	3	pgw	av
0.608933991	0.689437676	0.181441792	0.05245961	0.563687394	0.644808078	0.184644311	0.848476527	0.294323237	0.745408304	526	1	0.287645328	0.212644276	0.596312675	0.141829083	0.753653278	0.632077924	0.082273319	0.475479118	0.305713402	0.852815743	526	1	0.655929481	0.170312592	0.489317746	0.804870717	0.349153248	0.739718068	0.050363846	0.343653159	0.977860214	0.211943584	526	1	0.287645328	0.212644276	0.596312675	0.141829083	0.753653278	0.632077924	0.082273319	0.475479118	0.305713402	0.852815743	526	1	pgw	av
0.316808227	0.586421303	0.022440015	0.918436688	0.581337119	0.600523861	0.212885081	0.38480919	0.852765975	0.481711319	527	2	0.33349282	0.074201463	0.693597122	0.085206102	0.861163799	0.240577664	0.349491649	0.882766573	0.384247724	0.852365895	527	2	0.713363574	0.3025879	0.56211931	0.224907347	0.2122729	0.56282911	0.341229433	0.654535318	0.865516382	0.212244508	527	2	0.33349282	0.074201463	0.693597122	0.085206102	0.861163799	0.240577664	0.349491649	0.882766573	0.384247724	0.852365895	527	2	pgw	av
0.23993004	0.704564424	0.08297608	0.721426155	0.345190521	0.681580749	0.085245421	0.475308203	0.524600402	0.462404625	528	3	0.93214963	0.696913357	0.398496249	0.221216347	0.944195676	0.185673743	0.262010485	0.534007501	0.538311594	0.85205019	528	3	0.947226305	0.672879727	0.221982223	0.128931928	0.529487364	0.987694489	0.150890265	0.913890897	0.405548026	0.212550454	528	3	0.93214963	0.696913357	0.398496249	0.221216347	0.944195676	0.185673743	0.262010485	0.534007501	0.538311594	0.85205019	528	3	pgw	av
0.324982697	0.390901368	0.593465851	0.545685467	0.920107167	0.35194666	0.634703062	0.329547702	0.809694916	0.085015608	529	1	0.276066377	0.834802657	0.11552517	0.462987458	0.965468218	0.706134681	0.306294539	0.228094961	0.44001523	0.851752753	529	1	0.574870921	0.492315294	0.979924856	0.203539081	0.760355401	0.997706068	0.542704035	0.182595613	0.806467319	0.212896249	529	1	0.276066377	0.834802657	0.11552517	0.462987458	0.965468218	0.706134681	0.306294539	0.228094961	0.44001523	0.851752753	529	1	pgw	av
0.587786611	0.342614059	0.525359233	0.375993114	0.692814266	0.801642361	0.127403112	0.495486009	0.865071405	0.012535559	530	2	0.416460777	0.648247209	0.785421913	0.122073693	0.455223976	0.915051735	0.317010484	0.412414971	0.598358043	0.85105692	530	2	0.658391977	0.129303191	0.362137804	0.759540115	0.631596876	0.650770858	0.261824488	0.521885077	0.223422665	0.213162431	530	2	0.416460777	0.648247209	0.785421913	0.122073693	0.455223976	0.915051735	0.317010484	0.412414971	0.598358043	0.85105692	530	2	pgw	av
0.8413795	0.0032036	0.671990771	0.296508097	0.775439814	0.446234245	0.616038016	0.144602982	0.191554529	0.262941632	531	3	0.378298487	0.872772918	0.019175878	0.560189791	0.668186808	0.20366952	0.742444213	0.561551479	0.185150558	0.850955645	531	3	0.451585042	0.30477105	0.563164869	0.493561731	0.962555016	0.441978437	0.209689523	0.760667131	0.486729704	0.213180122	531	3	0.378298487	0.872772918	0.019175878	0.560189791	0.668186808	0.20366952	0.742444213	0.561551479	0.185150558	0.850955645	531	3	pgw	av
0.530987191	0.892565048	0.379723276	0.471966751	0.681126908	0.460931852	0.121216705	0.568381596	0.997855147	0.048321284	532	1	0.0921615	0.705773223	0.506362718	0.082848226	0.966784384	0.239470889	0.457614379	0.369218103	0.089207862	0.850102363	532	1	0.969326046	0.515318476	0.735586939	0.123733158	0.67889453	0.83922	0.023708798	0.682999083	0.704789022	0.213206891	532	1	0.0921615	0.705773223	0.506362718	0.082848226	0.966784384	0.239470889	0.457614379	0.369218103	0.089207862	0.850102363	532	1	pgw	av
0.521972813	0.95345834	0.077914094	0.31399896	0.985248666	0.066002648	0.321251708	0.383111819	0.406564133	0.307169731	533	2	0.011646903	0.528084961	0.712895305	0.062352468	0.991964138	0.455776683	0.593674969	0.116330293	0.933005526	0.84992485	533	2	0.876329869	0.244262001	0.096272645	0.800832312	0.564589874	0.078541202	0.085285212	0.489445936	0.689038339	0.213623481	533	2	0.011646903	0.528084961	0.712895305	0.062352468	0.991964138	0.455776683	0.593674969	0.116330293	0.933005526	0.84992485	533	2	pgw	av
0.770971711	0.572650892	0.390612433	0.22100219	0.769686997	0.750527994	0.75491278	0.145176105	0.541426744	0.507353881	534	3	0.8205143	0.262995511	0.259159848	0.737451465	0.378583731	0.989050219	0.763342189	0.247626943	0.445396833	0.849826022	534	3	0.711875248	0.373282468	0.204968283	0.406498848	0.721518714	0.890249592	0.054482602	0.36724042	0.932543926	0.213689071	534	3	0.8205143	0.262995511	0.259159848	0.737451465	0.378583731	0.989050219	0.763342189	0.247626943	0.445396833	0.849826022	534	3	pgw	av
0.447452872	0.297393408	0.276823786	0.489027915	0.778716765	0.613636829	0.925057427	0.46973663	0.616367824	0.325865485	535	1	0.3384167	0.820683883	0.108792774	0.176901795	0.409047274	0.598245025	0.5613436	0.178528603	0.400587873	0.849586835	535	1	0.622162435	0.480119923	0.114620925	0.353470148	0.918079973	0.11386176	0.24140159	0.41616676	0.815199937	0.213809845	535	1	0.3384167	0.820683883	0.108792774	0.176901795	0.409047274	0.598245025	0.5613436	0.178528603	0.400587873	0.849586835	535	1	pgw	av
0.416657824	0.521826056	0.091396797	0.206071197	0.851164728	0.292026965	0.385062325	0.50594075	0.52677927	0.301608181	536	2	0.178217857	0.186957838	0.742214707	0.460846311	0.193874755	0.472428126	0.471248497	0.169477876	0.667629964	0.849480543	536	2	0.287904271	0.513578895	0.135026048	0.878283658	0.634250926	0.561917092	0.048815219	0.893895276	0.568913411	0.213951454	536	2	0.178217857	0.186957838	0.742214707	0.460846311	0.193874755	0.472428126	0.471248497	0.169477876	0.667629964	0.849480543	536	2	pgw	av
0.131202676	0.96707414	0.217293742	0.025572823	0.520692234	0.860486504	0.371360082	0.165682887	0.668409837	0.555610289	537	3	0.499966254	0.245624025	0.372265872	0.585413481	0.690178957	0.207516796	0.785035377	0.009717931	0.572358227	0.849282518	537	3	0.432675152	0.047501718	0.799338821	0.054590031	0.855018399	0.025410226	0.243720256	0.708092442	0.722770009	0.21446531	537	3	0.499966254	0.245624025	0.372265872	0.585413481	0.690178957	0.207516796	0.785035377	0.009717931	0.572358227	0.849282518	537	3	pgw	av
0.210398337	0.487748047	0.549114766	0.35325201	0.5222104	0.097131728	0.422021944	0.187156885	0.780523272	0.616594941	538	1	0.426239654	0.48709922	0.161266062	0.35047303	0.372191748	0.431819976	0.20884289	0.877590756	0.127915124	0.84882459	538	1	0.209916708	0.476901571	0.856444954	0.17424735	0.744900729	0.087074369	0.710414715	0.223975957	0.917077228	0.215072705	538	1	0.426239654	0.48709922	0.161266062	0.35047303	0.372191748	0.431819976	0.20884289	0.877590756	0.127915124	0.84882459	538	1	pgw	av
0.828323904	0.842427782	0.071847684	0.406877092	0.950947907	0.465335924	0.697476792	0.295591013	0.957376883	0.401270427	539	2	0.588843459	0.129328404	0.767275456	0.188591666	0.636880867	0.894767251	0.411027984	0.849401442	0.476456475	0.848759231	539	2	0.784792235	0.404843264	0.407016689	0.072423662	0.385825797	0.918000297	0.448340358	0.58712497	0.46183847	0.21509756	539	2	0.588843459	0.129328404	0.767275456	0.188591666	0.636880867	0.894767251	0.411027984	0.849401442	0.476456475	0.848759231	539	2	pgw	av
0.510169289	0.427069849	0.723827357	0.576103755	0.691986985	0.777759444	0.006672113	0.642745784	0.540909006	0.809285344	540	3	0.199602171	0.386775221	0.838421567	0.5885662	0.892338422	0.520163825	0.678524725	0.232280657	0.475965775	0.84872297	540	3	0.211614261	0.282833592	0.582463685	0.82118785	0.73407884	0.288057967	0.208582499	0.238575285	0.852046854	0.215458101	540	3	0.199602171	0.386775221	0.838421567	0.5885662	0.892338422	0.520163825	0.678524725	0.232280657	0.475965775	0.84872297	540	3	pgw	av
0.33094466	0.720691075	0.284993249	0.571320972	0.947506117	0.677289408	0.829853695	0.267957604	0.238201264	0.540724057	541	1	0.506681553	0.029647533	0.699003568	0.565216787	0.597748869	0.599606237	0.549569869	0.071438314	0.143003266	0.848718687	541	1	0.258976593	0.209000396	0.692075248	0.353792306	0.849354112	0.84946763	0.320928913	0.063811174	0.836611743	0.215527668	541	1	0.506681553	0.029647533	0.699003568	0.565216787	0.597748869	0.599606237	0.549569869	0.071438314	0.143003266	0.848718687	541	1	pgw	av
0.072217754	0.72920514	0.497750393	0.002949181	0.89013243	0.728216017	0.431089508	0.21995674	0.763644599	0.754143025	542	2	0.367158833	0.156573126	0.680537708	0.384682135	0.743157368	0.551497847	0.585932283	0.786850841	0.716170973	0.848501235	542	2	0.488536195	0.472982302	0.179603706	0.852457763	0.144261649	0.897708017	0.620589026	0.042385063	0.710637878	0.215651475	542	2	0.367158833	0.156573126	0.680537708	0.384682135	0.743157368	0.551497847	0.585932283	0.786850841	0.716170973	0.848501235	542	2	pgw	av
0.015071642	0.962214359	0.868567282	0.164623537	0.294682494	0.757625285	0.713086527	0.265992593	0.574785007	0.645034776	543	3	0.400092491	0.339074668	0.931374726	0.020537374	0.568142009	0.78347111	0.876500876	0.17748555	0.734820339	0.848338804	543	3	0.784309694	0.611366684	0.646434801	0.211434168	0.577685116	0.507433337	0.156232215	0.057845061	0.963838809	0.216027109	543	3	0.400092491	0.339074668	0.931374726	0.020537374	0.568142009	0.78347111	0.876500876	0.17748555	0.734820339	0.848338804	543	3	pgw	av
0.166274554	0.932096501	0.158285907	0.609233081	0.813354953	0.736042898	0.268216058	0.185436691	0.865055564	0.91776471	544	1	0.057297269	0.379790251	0.875097536	0.726121709	0.365557452	0.018142427	0.588977263	0.172623945	0.766330832	0.848066931	544	1	0.725112182	0.301811285	0.244338218	0.670131786	0.991233162	0.223320467	0.891129751	0.447094362	0.648972406	0.216097386	544	1	0.057297269	0.379790251	0.875097536	0.726121709	0.365557452	0.018142427	0.588977263	0.172623945	0.766330832	0.848066931	544	1	pgw	av
0.031244035	0.669661705	0.401710833	0.493503653	0.272729372	0.370403422	0.481614442	0.312833277	0.345636345	0.773901439	545	2	0.714570912	0.08068491	0.994144147	0.433059188	0.646077623	0.683555083	0.039142008	0.840734257	0.309345878	0.847680511	545	2	0.614453638	0.158860059	0.465703223	0.453453189	0.668757636	0.48148019	0.213648673	0.985293135	0.152990812	0.216314065	545	2	0.714570912	0.08068491	0.994144147	0.433059188	0.646077623	0.683555083	0.039142008	0.840734257	0.309345878	0.847680511	545	2	pgw	av
0.43515078	0.048613859	0.856018712	0.220921098	0.512969477	0.07063162	0.49191695	0.758295333	0.639180291	0.24033012	546	3	0.094441408	0.504403366	0.694452832	0.472953288	0.939572999	0.189347112	0.323426547	0.706435074	0.893839453	0.847550439	546	3	0.541328146	0.334044747	0.733401886	0.807408422	0.278502856	0.984716363	0.123417589	0.179492113	0.953261366	0.216421404	546	3	0.094441408	0.504403366	0.694452832	0.472953288	0.939572999	0.189347112	0.323426547	0.706435074	0.893839453	0.847550439	546	3	pgw	av
0.145582395	0.617534074	0.78670361	0.482981637	0.082770373	0.474027138	0.560595994	0.023508822	0.51044558	0.592994048	547	1	0.235911678	0.301313501	0.626724663	0.194678854	0.773193927	0.315666519	0.478743052	0.420218123	0.481453861	0.847099128	547	1	0.458011181	0.838911684	0.009212983	0.255139973	0.431817146	0.70295722	0.752588023	0.378023931	0.300290217	0.216670798	547	1	0.235911678	0.301313501	0.626724663	0.194678854	0.773193927	0.315666519	0.478743052	0.420218123	0.481453861	0.847099128	547	1	pgw	av
0.756785308	0.001587019	0.610156416	0.648785201	0.389009386	0.666550015	0.512311584	0.514359241	0.79400287	0.572966525	548	2	0.034591343	0.865474512	0.178634324	0.699141669	0.460652154	0.207953604	0.773311036	0.087942821	0.767272947	0.846669317	548	2	0.178002057	0.78358512	0.426263388	0.018515288	0.897257187	0.15365356	0.425769281	0.624345405	0.773236323	0.216707107	548	2	0.034591343	0.865474512	0.178634324	0.699141669	0.460652154	0.207953604	0.773311036	0.087942821	0.767272947	0.846669317	548	2	pgw	av
0.694850689	0.792301483	0.408270145	0.338541668	0.356964911	0.980381807	0.575740924	0.26044694	0.057004196	0.311402365	549	3	0.212707561	0.29403655	0.23630941	0.700023782	0.517482573	0.316221783	0.338432312	0.554542283	0.128165886	0.846567743	549	3	0.144805048	0.819076488	0.394121103	0.135865642	0.559086515	0.332052266	0.544409877	0.331705364	0.89358044	0.217200902	549	3	0.212707561	0.29403655	0.23630941	0.700023782	0.517482573	0.316221783	0.338432312	0.554542283	0.128165886	0.846567743	549	3	pgw	av
0.015326009	0.849345306	0.104468005	0.824321398	0.043012678	0.810281383	0.521371748	0.525880288	0.459432282	0.803987583	550	1	0.116744005	0.400691063	0.429532309	0.336888343	0.803128887	0.051549131	0.171326983	0.77187107	0.375711077	0.846023017	550	1	0.419384357	0.685954141	0.190510712	0.8858148	0.894023786	0.278912898	0.415235411	0.037088614	0.830693088	0.217686309	550	1	0.116744005	0.400691063	0.429532309	0.336888343	0.803128887	0.051549131	0.171326983	0.77187107	0.375711077	0.846023017	550	1	pgw	av
0.005711495	0.612653042	0.416604069	0.195302671	0.895455819	0.87148277	0.135781277	0.478531906	0.935817051	0.443288174	551	2	0.743332975	0.372693903	0.397938092	0.685194036	0.776600924	0.251591105	0.867714586	0.041400578	0.650326666	0.845855837	551	2	0.859153855	0.010816712	0.053451709	0.55360806	0.675675937	0.696948303	0.466111539	0.644865608	0.750806203	0.218064318	551	2	0.743332975	0.372693903	0.397938092	0.685194036	0.776600924	0.251591105	0.867714586	0.041400578	0.650326666	0.845855837	551	2	pgw	av
0.771490093	0.210441904	0.745678416	0.576549147	0.540608131	0.122961248	0.27518038	0.179216751	0.894297866	0.255312365	552	3	0.166316622	0.270132264	0.562937371	0.233196823	0.421382762	0.602176255	0.163664984	0.291827483	0.831181348	0.845376985	552	3	0.806110997	0.021039795	0.676594031	0.816454268	0.206936065	0.885155063	0.05322828	0.129305014	0.817104255	0.218098884	552	3	0.166316622	0.270132264	0.562937371	0.233196823	0.421382762	0.602176255	0.163664984	0.291827483	0.831181348	0.845376985	552	3	pgw	av
0.774299116	0.675231482	0.282972401	0.165370843	0.509670222	0.361703495	0.56395177	0.098674105	0.324407147	0.403315964	553	1	0.636454323	0.304707299	0.65558612	0.398372812	0.465292572	0.963051544	0.714448929	0.407315751	0.073381444	0.845270552	553	1	0.827753169	0.366444753	0.540598827	0.460647246	0.866905031	0.666507309	0.659671753	0.162781833	0.230893256	0.21822917	553	1	0.636454323	0.304707299	0.65558612	0.398372812	0.465292572	0.963051544	0.714448929	0.407315751	0.073381444	0.845270552	553	1	pgw	av
0.584995959	0.014203442	0.730867839	0.418464527	0.237403831	0.441972007	0.061194268	0.481553391	0.664858641	0.318642208	554	2	0.43609244	0.589898916	0.046666928	0.888317533	0.388077577	0.553008064	0.079272766	0.378372445	0.444435448	0.845098481	554	2	0.225716641	0.945687862	0.109585443	0.523461115	0.666183102	0.902877296	0.538836741	0.486619909	0.443206377	0.218481052	554	2	0.43609244	0.589898916	0.046666928	0.888317533	0.388077577	0.553008064	0.079272766	0.378372445	0.444435448	0.845098481	554	2	pgw	av
0.589878057	0.067204498	0.391083186	0.816781056	0.478398361	0.630558088	0.373111982	0.780176968	0.826018096	0.710541858	555	3	0.338746579	0.266693455	0.324050648	0.627820374	0.888578934	0.257595974	0.395888447	0.326984451	0.138279015	0.845083286	555	3	0.98094307	0.333003052	0.598237012	0.090543137	0.526624977	0.361052281	0.996428287	0.055488692	0.485557957	0.218679047	555	3	0.338746579	0.266693455	0.324050648	0.627820374	0.888578934	0.257595974	0.395888447	0.326984451	0.138279015	0.845083286	555	3	pgw	av
0.834042826	0.099477981	0.657236671	0.543168184	0.883351797	0.674256414	0.406527414	0.265752416	0.563084904	0.017125362	556	1	0.509243744	0.017872711	0.349025236	0.333411982	0.835823236	0.208018878	0.694870997	0.585578217	0.054754628	0.844671649	556	1	0.807820833	0.258604978	0.435724627	0.395633551	0.372384785	0.68189485	0.556925487	0.60090102	0.922064456	0.218716821	556	1	0.509243744	0.017872711	0.349025236	0.333411982	0.835823236	0.208018878	0.694870997	0.585578217	0.054754628	0.844671649	556	1	pgw	av
0.735957516	0.637404739	0.039982797	0.144396642	0.415932336	0.613417774	0.244279013	0.683696324	0.474950037	0.45557595	557	2	0.239445562	0.733678548	0.533712892	0.397474968	0.423740015	0.271611325	0.113499584	0.437627281	0.50102567	0.844666897	557	2	0.517392647	0.591429366	0.125035617	0.412338175	0.341458351	0.068311714	0.788209195	0.314273972	0.72750159	0.218890625	557	2	0.239445562	0.733678548	0.533712892	0.397474968	0.423740015	0.271611325	0.113499584	0.437627281	0.50102567	0.844666897	557	2	pgw	av
0.530206282	0.385724956	0.50512145	0.509139894	0.791679125	0.901394822	0.15722162	0.254516672	0.548654593	0.403929725	558	3	0.357010774	0.662438062	0.711380615	0.037518942	0.825983466	0.473313735	0.552806744	0.732580468	0.582069239	0.844633154	558	3	0.445751983	0.464030821	0.238909711	0.379497818	0.607665401	0.836998591	0.101341587	0.445646019	0.601228071	0.219094391	558	3	0.357010774	0.662438062	0.711380615	0.037518942	0.825983466	0.473313735	0.552806744	0.732580468	0.582069239	0.844633154	558	3	pgw	av
0.470995491	0.200879782	0.925042367	0.520551603	0.215537223	0.296137979	0.827174357	0.118367186	0.922432554	0.474728132	559	1	0.066464584	0.932759327	0.427038763	0.312659217	0.421826075	0.475810345	0.12997549	0.80079445	0.680183645	0.844323387	559	1	0.593993247	0.280620251	0.071975011	0.647623176	0.830010514	0.066125855	0.578775311	0.049489942	0.810336078	0.21952062	559	1	0.066464584	0.932759327	0.427038763	0.312659217	0.421826075	0.475810345	0.12997549	0.80079445	0.680183645	0.844323387	559	1	pgw	av
0.243747702	0.247054045	0.261596103	0.590123706	0.609815466	0.757547553	0.572158267	0.596473055	0.435632635	0.479609923	560	2	0.50682643	0.568774597	0.551601848	0.212389549	0.806894964	0.940943422	0.289439632	0.550010843	0.591326457	0.844296201	560	2	0.695462691	0.14729373	0.574510263	0.427863706	0.573711625	0.71000342	0.407154183	0.026589155	0.729749069	0.219556747	560	2	0.50682643	0.568774597	0.551601848	0.212389549	0.806894964	0.940943422	0.289439632	0.550010843	0.591326457	0.844296201	560	2	pgw	av
0.56700952	0.804923689	0.485537451	0.172985916	0.349448249	0.959732717	0.132401092	0.209730001	0.419519067	0.944006854	561	3	0.744132053	0.530777933	0.118416831	0.507430745	0.022672184	0.678564044	0.830108999	0.05065175	0.010628	0.843450249	561	3	0.471265024	0.729062961	0.763096983	0.063052357	0.804200469	0.213020006	0.76119689	0.019182558	0.533828386	0.220061528	561	3	0.744132053	0.530777933	0.118416831	0.507430745	0.022672184	0.678564044	0.830108999	0.05065175	0.010628	0.843450249	561	3	pgw	av
0.708942238	0.093714009	0.828554619	0.226716703	0.415865762	0.832679184	0.609546034	0.533677277	0.746092368	0.245422476	562	1	0.323266216	0.874578852	0.327649577	0.550090099	0.519466623	0.701736351	0.769408228	0.000668913	0.170929435	0.843384939	562	1	0.235277555	0.063407634	0.622770223	0.60941231	0.561923799	0.157733741	0.802422827	0.704021424	0.659532783	0.220136701	562	1	0.323266216	0.874578852	0.327649577	0.550090099	0.519466623	0.701736351	0.769408228	0.000668913	0.170929435	0.843384939	562	1	pgw	av
0.034022044	0.540951094	0.398129494	0.756778062	0.296393167	0.494694249	0.515639119	0.813435514	0.686329749	0.756490753	563	2	0.710929133	0.565021599	0.303287777	0.155970653	0.333938856	0.931754863	0.620535442	0.165147982	0.456483189	0.843310604	563	2	0.952541879	0.26875254	0.00970692	0.720047949	0.106415063	0.724630615	0.740989345	0.469945472	0.336909284	0.220370695	563	2	0.710929133	0.565021599	0.303287777	0.155970653	0.333938856	0.931754863	0.620535442	0.165147982	0.456483189	0.843310604	563	2	pgw	av
0.83647057	0.920242256	0.218717761	0.165930895	0.834836825	0.413274263	0.493722123	0.475328408	0.620788054	0.40578157	564	3	0.382790303	0.394324474	0.317822319	0.092994254	0.66361206	0.771774337	0.10358686	0.324060187	0.926514658	0.843186157	564	3	0.770754277	0.256086739	0.269981282	0.695103046	0.157059648	0.610682309	0.509861455	0.897086423	0.948052062	0.220553154	564	3	0.382790303	0.394324474	0.317822319	0.092994254	0.66361206	0.771774337	0.10358686	0.324060187	0.926514658	0.843186157	564	3	pgw	av
0.23020824	0.311793604	0.057842039	0.726065021	0.428008727	0.167908213	0.756502315	0.455092049	0.710021856	0.73570769	565	1	0.536861657	0.258981551	0.030191742	0.643070815	0.270806751	0.382602046	0.804028955	0.081651917	0.110670813	0.843059369	565	1	0.19051361	0.213447586	0.533189273	0.466234378	0.441581638	0.563152229	0.260931689	0.364493723	0.9477709	0.221579655	565	1	0.536861657	0.258981551	0.030191742	0.643070815	0.270806751	0.382602046	0.804028955	0.081651917	0.110670813	0.843059369	565	1	pgw	av
0.33043017	0.889914445	0.153394741	0.102126691	0.903648482	0.983635739	0.505759507	0.572894208	0.461969825	0.437601152	566	2	0.70858101	0.094572601	0.295205197	0.926427987	0.258758	0.814808444	0.573547602	0.089440005	0.671758959	0.842749373	566	2	0.717050759	0.088692895	0.778306284	0.361410309	0.474065083	0.104196842	0.970544365	0.117990195	0.614578087	0.221657568	566	2	0.70858101	0.094572601	0.295205197	0.926427987	0.258758	0.814808444	0.573547602	0.089440005	0.671758959	0.842749373	566	2	pgw	av
0.967772602	0.395324577	0.239188652	0.139681085	0.558289748	0.723460826	0.523085886	0.426267713	0.267653921	0.808524234	567	3	0.288556615	0.673638346	0.057034164	0.633907691	0.584139503	0.141499259	0.692844492	0.189080164	0.806043899	0.842208982	567	3	0.862085362	0.39894256	0.379720031	0.725845689	0.492412106	0.65586367	0.078587104	0.274056193	0.830998928	0.222305541	567	3	0.288556615	0.673638346	0.057034164	0.633907691	0.584139503	0.141499259	0.692844492	0.189080164	0.806043899	0.842208982	567	3	pgw	av
0.375231961	0.251027804	0.351884911	0.809476344	0.644999198	0.252639798	0.271688197	0.168789231	0.609750257	0.666196922	568	1	0.297768002	0.526247655	0.09317286	0.535630856	0.053184397	0.754055234	0.607827222	0.261217461	0.263750667	0.842122909	568	1	0.476425777	0.527860416	0.204789412	0.181286765	0.801786782	0.624432191	0.911827381	0.183938346	0.801877177	0.222386266	568	1	0.297768002	0.526247655	0.09317286	0.535630856	0.053184397	0.754055234	0.607827222	0.261217461	0.263750667	0.842122909	568	1	pgw	prx
0.578650809	0.202748435	0.109223015	0.812796794	0.604802467	0.529228609	0.537262487	0.859143959	0.694200135	0.533217845	569	2	0.269131881	0.410228761	0.093576404	0.362315357	0.692946426	0.571686458	0.306424322	0.162279273	0.190974925	0.841973309	569	2	0.98504605	0.182165598	0.456791942	0.947215709	0.047264796	0.964732802	0.171584068	0.548982838	0.982332134	0.222627615	569	2	0.269131881	0.410228761	0.093576404	0.362315357	0.692946426	0.571686458	0.306424322	0.162279273	0.190974925	0.841973309	569	2	pgw	prx
0.195603741	0.462957484	0.416430675	0.288391217	0.219508311	0.795831041	0.13344702	0.32211892	0.154520786	0.975163706	570	3	0.225401762	0.500452105	0.801370848	0.32401942	0.888777867	0.570353739	0.093272085	0.682460134	0.161405197	0.841537311	570	3	0.103775567	0.638457219	0.438170253	0.258363869	0.846421366	0.244127071	0.214997514	0.065171007	0.947949657	0.222917644	570	3	0.225401762	0.500452105	0.801370848	0.32401942	0.888777867	0.570353739	0.093272085	0.682460134	0.161405197	0.841537311	570	3	pgw	prx
0.784792235	0.404843264	0.407016689	0.072423662	0.385825797	0.918000297	0.448340358	0.58712497	0.46183847	0.21509756	571	1	0.040127209	0.606486482	0.202307505	0.410658922	0.263376442	0.526038272	0.482047321	0.144654166	0.451718758	0.841339056	571	1	0.451123425	0.236427206	0.569707519	0.642269883	0.265015646	0.649302478	0.11951369	0.282960887	0.975038245	0.223143416	571	1	0.040127209	0.606486482	0.202307505	0.410658922	0.263376442	0.526038272	0.482047321	0.144654166	0.451718758	0.841339056	571	1	pgw	prx
0.316408307	0.470987624	0.799317952	0.107087173	0.790545998	0.514033503	0.27568353	0.322557719	0.961614177	0.38043453	572	2	0.054670068	0.862959795	0.832364908	0.028532714	0.423516478	0.428900252	0.985860357	0.33919963	0.460623996	0.841164194	572	2	0.219645036	0.498442459	0.585282332	0.408461511	0.336081411	0.755252361	0.161941335	0.574830136	0.673124099	0.223300597	572	2	0.054670068	0.862959795	0.832364908	0.028532714	0.423516478	0.428900252	0.985860357	0.33919963	0.460623996	0.841164194	572	2	pgw	prx
0.444010921	0.519336722	0.061682745	0.238867741	0.22013038	0.914434261	0.077678053	0.819430199	0.63237919	0.476404779	573	3	0.399715909	0.434233	0.040184289	0.774550391	0.333108486	0.73035481	0.472575806	0.243832272	0.407852692	0.841100713	573	3	0.263971003	0.566238808	0.21169283	0.658313234	0.956987758	0.209720579	0.091223386	0.875882293	0.369013658	0.223310202	573	3	0.399715909	0.434233	0.040184289	0.774550391	0.333108486	0.73035481	0.472575806	0.243832272	0.407852692	0.841100713	573	3	pgw	prx
0.50682643	0.568774597	0.551601848	0.212389549	0.806894964	0.940943422	0.289439632	0.550010843	0.591326457	0.844296201	574	1	0.000951084	0.965433469	0.115549875	0.55900336	0.559554713	0.688461122	0.187060402	0.301135406	0.298737019	0.84066221	574	1	0.635877093	0.148971916	0.616942652	0.009043111	0.307971971	0.499149632	0.845031529	0.637190465	0.559291109	0.223368947	574	1	0.000951084	0.965433469	0.115549875	0.55900336	0.559554713	0.688461122	0.187060402	0.301135406	0.298737019	0.84066221	574	1	pgw	prx
0.878585389	0.017668498	0.939962597	0.382405944	0.043054292	0.643597557	0.970058866	0.222475442	0.407001957	0.87398774	575	2	0.029480709	0.775694088	0.657004719	0.288529464	0.908206945	0.131004026	0.342973609	0.831894496	0.553866773	0.840420868	575	2	0.804708836	0.370276551	0.166362964	0.392167578	0.80659447	0.34756056	0.708747768	0.5931054	0.413970215	0.223580156	575	2	0.029480709	0.775694088	0.657004719	0.288529464	0.908206945	0.131004026	0.342973609	0.831894496	0.553866773	0.840420868	575	2	pgw	prx
0.725223754	0.127910711	0.497442665	0.643674562	0.738666846	0.550213064	0.293347025	0.568359847	0.99692451	0.298301208	576	3	0.309140183	0.352983146	0.250191427	0.19063065	0.684587284	0.623051348	0.387145049	0.862462859	0.057237879	0.840318824	576	3	0.107573462	0.792540773	0.433315971	0.412428193	0.49786286	0.779693243	0.185502023	0.222948215	0.950281449	0.223707259	576	3	0.309140183	0.352983146	0.250191427	0.19063065	0.684587284	0.623051348	0.387145049	0.862462859	0.057237879	0.840318824	576	3	pgw	prx
0.526140288	0.514987138	0.375262962	0.142595874	0.058494455	0.718651272	0.206392842	0.195311187	0.9874946	0.179105756	577	1	0.037858502	0.41036173	0.815053316	0.504111651	0.231785393	0.151580078	0.087176804	0.612256036	0.660751038	0.840203791	577	1	0.683582942	0.231506773	0.304903807	0.442904733	0.480041396	0.378784311	0.522314945	0.961276946	0.820284539	0.223801445	577	1	0.037858502	0.41036173	0.815053316	0.504111651	0.231785393	0.151580078	0.087176804	0.612256036	0.660751038	0.840203791	577	1	pgw	prx
0.300588406	0.181868031	0.844451934	0.016973978	0.881073396	0.294016037	0.02658189	0.428554657	0.717683191	0.870852806	578	2	0.31471863	0.096426923	0.98321145	0.174810396	0.064997275	0.721942286	0.859344864	0.02278241	0.383760362	0.840116674	578	2	0.678226147	0.38630709	0.066685777	0.473043609	0.162511191	0.615445982	0.612687371	0.598603939	0.940119907	0.223810418	578	2	0.31471863	0.096426923	0.98321145	0.174810396	0.064997275	0.721942286	0.859344864	0.02278241	0.383760362	0.840116674	578	2	pgw	prx
0.628430681	0.368508216	0.151139054	0.548886783	0.922661217	0.089808083	0.63320275	0.735731644	0.226757996	0.321098132	579	3	0.480605604	0.217197199	0.846339902	0.384982677	0.963279465	0.132564718	0.493830373	0.100197248	0.488093601	0.83966713	579	3	0.391052218	0.217221053	0.37095299	0.843963886	0.107598775	0.493150866	0.57428113	0.415795998	0.812103893	0.223821205	579	3	0.480605604	0.217197199	0.846339902	0.384982677	0.963279465	0.132564718	0.493830373	0.100197248	0.488093601	0.83966713	579	3	pgw	prx
0.683871085	0.222072748	0.440209566	0.031082077	0.263001188	0.761020541	0.206355181	0.915031777	0.351186939	0.410840468	580	1	0.197112499	0.830944743	0.255038298	0.73414107	0.220377779	0.136756834	0.909733884	0.015067969	0.437082828	0.839574961	580	1	0.723204173	0.658189374	0.563030539	0.033399235	0.332907283	0.869108441	0.308233171	0.326010423	0.832245912	0.224133095	580	1	0.197112499	0.830944743	0.255038298	0.73414107	0.220377779	0.136756834	0.909733884	0.015067969	0.437082828	0.839574961	580	1	pgw	prx
0.876328791	0.354515171	0.450814377	0.278449922	0.871157557	0.546151494	0.003833328	0.612084731	0.821700113	0.110715525	581	2	0.184957402	0.659144058	0.337017022	0.378960647	0.386929935	0.550454146	0.479877007	0.149277359	0.615326951	0.839277943	581	2	0.938600072	0.055297628	0.246079765	0.292300494	0.689889982	0.676996831	0.766610309	0.533925432	0.557187838	0.225067579	581	2	0.184957402	0.659144058	0.337017022	0.378960647	0.386929935	0.550454146	0.479877007	0.149277359	0.615326951	0.839277943	581	2	pgw	prx
0.843126371	0.671912201	0.333819066	0.487163732	0.845452579	0.876750646	0.639926846	0.04835638	0.527079341	0.395569306	582	3	0.236834035	0.71617169	0.107274519	0.234772368	0.986412875	0.108793643	0.271258454	0.432556796	0.511307063	0.83900366	582	3	0.577882997	0.309711282	0.927290945	0.351295435	0.937159379	0.385775505	0.211651152	0.848551544	0.094983675	0.225562077	582	3	0.236834035	0.71617169	0.107274519	0.234772368	0.986412875	0.108793643	0.271258454	0.432556796	0.511307063	0.83900366	582	3	pgw	prx
0.197852587	0.171405425	0.890498182	0.534650297	0.219838074	0.939870132	0.063503352	0.85718239	0.820843226	0.495287761	583	1	0.112371963	0.695970769	0.679120784	0.133942233	0.826622521	0.392556606	0.316774584	0.578678852	0.738138644	0.838866653	583	1	0.83113971	0.137761783	0.323803235	0.344790858	0.871759167	0.313119612	0.319410476	0.229765667	0.844751838	0.226213498	583	1	0.112371963	0.695970769	0.679120784	0.133942233	0.826622521	0.392556606	0.316774584	0.578678852	0.738138644	0.838866653	583	1	pgw	prx
0.107042489	0.020450131	0.95644949	0.259042896	0.487133271	0.816417618	0.719472476	0.269575208	0.986430672	0.475823005	584	2	0.772244693	0.491316682	0.27118035	0.589762909	0.941169773	0.366931248	0.562462695	0.446483485	0.347610275	0.838667209	584	2	0.851495121	0.131657682	0.15450062	0.83297732	0.476632666	0.024021344	0.4916282	0.302487637	0.751291802	0.226474005	584	2	0.772244693	0.491316682	0.27118035	0.589762909	0.941169773	0.366931248	0.562462695	0.446483485	0.347610275	0.838667209	584	2	pgw	prx
0.194704368	0.316279738	0.221281309	0.7487205	0.518236218	0.181528991	0.752876681	0.733424622	0.132220283	0.832890238	585	3	0.237537339	0.709189634	0.310893093	0.415793148	0.445480341	0.275767228	0.777451607	0.043575706	0.29325057	0.837621896	585	3	0.185560429	0.291005252	0.996490007	0.533218751	0.71861224	0.467384029	0.284874034	0.721252914	0.547939747	0.226475691	585	3	0.237537339	0.709189634	0.310893093	0.415793148	0.445480341	0.275767228	0.777451607	0.043575706	0.29325057	0.837621896	585	3	pgw	prx
0.450450383	0.313574404	0.548672631	0.12388215	0.697765592	0.654619903	0.767605531	0.421209737	0.715447314	0.619256461	586	1	0.474273281	0.681275717	0.52246016	0.261528065	0.967190362	0.217888768	0.685502636	0.520856846	0.055837432	0.837205309	586	1	0.788142964	0.147541963	0.522318837	0.169658256	0.516489736	0.543377891	0.458913082	0.491458893	0.816831282	0.226692004	586	1	0.474273281	0.681275717	0.52246016	0.261528065	0.967190362	0.217888768	0.685502636	0.520856846	0.055837432	0.837205309	586	1	pgw	prx
0.288556615	0.673638346	0.057034164	0.633907691	0.584139503	0.141499259	0.692844492	0.189080164	0.806043899	0.842208982	587	2	0.831893242	0.02704917	0.643326368	0.365945002	0.125102753	0.95563746	0.63673979	0.280557916	0.414137295	0.836751216	587	2	0.646667645	0.287040411	0.395583972	0.69428077	0.325226676	0.496945164	0.851514813	0.045682864	0.933244194	0.226828212	587	2	0.831893242	0.02704917	0.643326368	0.365945002	0.125102753	0.95563746	0.63673979	0.280557916	0.414137295	0.836751216	587	2	pgw	prx
0.286171971	0.573878943	0.17058221	0.092987231	0.750671568	0.431982935	0.558472608	0.419674766	0.397058153	0.932956396	588	3	0.276645341	0.457920949	0.15356003	0.785817346	0.376057215	0.63536135	0.431184866	0.002276292	0.565499883	0.836116499	588	3	0.271399752	0.938627584	0.804176778	0.338445648	0.385237162	0.483786551	0.124174025	0.416680819	0.911851111	0.227211092	588	3	0.276645341	0.457920949	0.15356003	0.785817346	0.376057215	0.63536135	0.431184866	0.002276292	0.565499883	0.836116499	588	3	pgw	prx
0.697293431	0.018374797	0.625202016	0.500576183	0.590463666	0.751055163	0.243827224	0.668638294	0.958578119	0.574748698	589	1	0.994303588	0.25648981	0.719727467	0.087682611	0.710721999	0.651219426	0.439198067	0.00539439	0.348206575	0.836012842	589	1	0.068793972	0.496133155	0.54604606	0.856587374	0.22262939	0.762279575	0.071190684	0.618281821	0.696592966	0.227339206	589	1	0.994303588	0.25648981	0.719727467	0.087682611	0.710721999	0.651219426	0.439198067	0.00539439	0.348206575	0.836012842	589	1	pgw	prx
0.082932427	0.387298282	0.667663758	0.722106424	0.041345071	0.865054051	0.088405198	0.416229856	0.865538619	0.533381351	590	2	0.215449098	0.298534451	0.809331229	0.217073751	0.846242217	0.185378756	0.467270399	0.65370652	0.801635501	0.835639215	590	2	0.876131913	0.195260028	0.584095438	0.46682994	0.858593327	0.554757104	0.675126258	0.095825913	0.668831107	0.22749706	590	2	0.215449098	0.298534451	0.809331229	0.217073751	0.846242217	0.185378756	0.467270399	0.65370652	0.801635501	0.835639215	590	2	pgw	prx
0.806110997	0.021039795	0.676594031	0.816454268	0.206936065	0.885155063	0.05322828	0.129305014	0.817104255	0.218098884	591	3	0.297985517	0.253686365	0.996058126	0.341822617	0.21233279	0.890941496	0.803238418	0.014315006	0.622894089	0.835466483	591	3	0.917659132	0.548333479	0.005184776	0.600060612	0.669600879	0.457417451	0.717378743	0.418559962	0.912853728	0.228277023	591	3	0.297985517	0.253686365	0.996058126	0.341822617	0.21233279	0.890941496	0.803238418	0.014315006	0.622894089	0.835466483	591	3	pgw	prx
0.257514826	0.507069094	0.403681512	0.576535295	0.551927342	0.764142458	0.450818274	0.072698844	0.60595661	0.475910412	592	1	0.213909933	0.399701699	0.304419057	0.388626064	0.777077814	0.21675259	0.406861976	0.699682456	0.151317846	0.835298646	592	1	0.227785804	0.454140849	0.304958331	0.756547413	0.24468942	0.552347019	0.377410825	0.69896302	0.987976492	0.228346308	592	1	0.213909933	0.399701699	0.304419057	0.388626064	0.777077814	0.21675259	0.406861976	0.699682456	0.151317846	0.835298646	592	1	pgw	prx
0.465729096	0.644832392	0.769345787	0.059100629	0.479304515	0.234629929	0.822408092	0.237713941	0.959142247	0.04993506	593	2	0.388212661	0.473798815	0.640361299	0.347101155	0.869170895	0.541061646	0.165868415	0.206052158	0.783091867	0.835278546	593	2	0.790642297	0.633849307	0.051070541	0.387771419	0.799825287	0.295993996	0.089061882	0.130936315	0.890710648	0.2286958	593	2	0.388212661	0.473798815	0.640361299	0.347101155	0.869170895	0.541061646	0.165868415	0.206052158	0.783091867	0.835278546	593	2	pgw	prx
0.028779538	0.534606187	0.885660907	0.46130035	0.485671948	0.457397619	0.779686758	0.667380906	0.894694501	0.333465451	594	3	0.351317268	0.210142443	0.785481867	0.248631158	0.583735612	0.423866268	0.492016557	0.017461097	0.921574399	0.835115964	594	3	0.559424726	0.358184073	0.647752608	0.280430657	0.888625288	0.426103534	0.026821226	0.657556943	0.779148477	0.228802388	594	3	0.351317268	0.210142443	0.785481867	0.248631158	0.583735612	0.423866268	0.492016557	0.017461097	0.921574399	0.835115964	594	3	pgw	prx
0.504622988	0.054333697	0.259853076	0.866444599	0.474835136	0.420102759	0.612519962	0.840940151	0.571449681	0.808156717	595	1	0.179680368	0.393120726	0.97452261	0.049430301	0.436430835	0.518836312	0.970569473	0.422652988	0.457649882	0.834883841	595	1	0.502141253	0.175460761	0.847124257	0.485497579	0.766615321	0.736645648	0.462190905	0.681627522	0.584198438	0.228902991	595	1	0.179680368	0.393120726	0.97452261	0.049430301	0.436430835	0.518836312	0.970569473	0.422652988	0.457649882	0.834883841	595	1	pgw	prx
0.505739382	0.090590834	0.110476272	0.904205124	0.265396352	0.266095108	0.847751443	0.438979046	0.79633463	0.544462123	596	2	0.465008318	0.372088562	0.656156664	0.136012317	0.337141269	0.924753307	0.27364762	0.742099096	0.228689383	0.834533473	596	2	0.39146398	0.481991922	0.621281243	0.711346718	0.273303626	0.864510053	0.203442184	0.123348657	0.835721474	0.22910911	596	2	0.465008318	0.372088562	0.656156664	0.136012317	0.337141269	0.924753307	0.27364762	0.742099096	0.228689383	0.834533473	596	2	pgw	prx
0.606592699	0.451945304	0.681867789	0.631026449	0.75965504	0.646368571	0.545463464	0.05933053	0.418061046	0.299929696	597	3	0.175009303	0.261580774	0.558815944	0.756511894	0.485848166	0.431295144	0.173903312	0.399000197	0.45352557	0.834511933	597	3	0.666253831	0.321452751	0.222158071	0.232050809	0.484829841	0.623254705	0.308841959	0.600163488	0.3232403	0.229577624	597	3	0.175009303	0.261580774	0.558815944	0.756511894	0.485848166	0.431295144	0.173903312	0.399000197	0.45352557	0.834511933	597	3	pgw	prx
0.550000405	0.75511188	0.13073932	0.814358703	0.049253555	0.664416912	0.131395084	0.568361788	0.957343697	0.050194433	598	1	0.628829971	0.413336795	0.012491811	0.070485013	0.645863115	0.602487723	0.381132327	0.37499335	0.15791511	0.834510848	598	1	0.648460216	0.169025862	0.696516691	0.16183768	0.709414841	0.724110036	0.243197466	0.787180536	0.881380503	0.230183379	598	1	0.628829971	0.413336795	0.012491811	0.070485013	0.645863115	0.602487723	0.381132327	0.37499335	0.15791511	0.834510848	598	1	pgw	prx
0.035805018	0.420977008	0.953839034	0.459636159	0.803702599	0.622034794	0.372562463	0.212459215	0.428044384	0.639159589	599	2	0.457303393	0.462542191	0.053505075	0.303067022	0.588709905	0.640815399	0.027157003	0.638324402	0.201475433	0.834445475	599	2	0.305282838	0.639486605	0.513048952	0.307548335	0.411646471	0.919031681	0.03032611	0.915533066	0.425612254	0.230808222	599	2	0.457303393	0.462542191	0.053505075	0.303067022	0.588709905	0.640815399	0.027157003	0.638324402	0.201475433	0.834445475	599	2	pgw	prx
0.127430329	0.882991224	0.557081989	0.161910231	0.825958621	0.431240944	0.691913842	0.001044387	0.911023172	0.369031816	600	3	0.402802422	0.530197015	0.761243263	0.301686132	0.515730525	0.849682731	0.563633995	0.070460918	0.283520993	0.834202096	600	3	0.275467808	0.334412316	0.446983926	0.538595899	0.228898786	0.629277922	0.570118811	0.216737905	0.435204562	0.2309256	600	3	0.402802422	0.530197015	0.761243263	0.301686132	0.515730525	0.849682731	0.563633995	0.070460918	0.283520993	0.834202096	600	3	pgw	prx
0.860118856	0.059772142	0.838936974	0.12273327	0.77984481	0.462979435	0.34969394	0.391501019	0.68437325	0.889818026	601	1	0.726142616	0.522488109	0.294133952	0.121206988	0.875016824	0.108151458	0.960583473	0.386169557	0.355500824	0.833145034	601	1	0.728101119	0.753751943	0.069905061	0.746719123	0.20501691	0.488780974	0.024965051	0.644203373	0.888571974	0.230988734	601	1	0.726142616	0.522488109	0.294133952	0.121206988	0.875016824	0.108151458	0.960583473	0.386169557	0.355500824	0.833145034	601	1	pgw	prx
0.354925353	0.7068242	0.845333836	0.252068472	0.144494999	0.911629798	0.4513372	0.225555947	0.692234987	0.615949223	602	2	0.618794864	0.357631285	0.720969438	0.135400873	0.432012775	0.955282557	0.303273383	0.882557797	0.081157229	0.833084395	602	2	0.59431446	0.66219472	0.525802021	0.128082174	0.001277529	0.890543176	0.143623251	0.952654799	0.185900246	0.231153753	602	2	0.618794864	0.357631285	0.720969438	0.135400873	0.432012775	0.955282557	0.303273383	0.882557797	0.081157229	0.833084395	602	2	pgw	prx
0.797841005	0.626346369	0.021746793	0.662348463	0.735015265	0.717075572	0.920105783	0.028176615	0.645243174	0.825376348	603	3	0.194704368	0.316279738	0.221281309	0.7487205	0.518236218	0.181528991	0.752876681	0.733424622	0.132220283	0.832890238	603	3	0.583177643	0.140868613	0.290335239	0.617569698	0.900695071	0.334359337	0.090838654	0.64609754	0.806187742	0.231239829	603	3	0.194704368	0.316279738	0.221281309	0.7487205	0.518236218	0.181528991	0.752876681	0.733424622	0.132220283	0.832890238	603	3	pgw	prx
0.425649144	0.14813138	0.118641661	0.959549886	0.943480464	0.165831034	0.156573649	0.684361025	0.963858355	0.664478026	604	1	0.017710528	0.917859438	0.806186617	0.225860096	0.17522531	0.839313495	0.812586448	0.194340223	0.559215167	0.83268812	604	1	0.332390221	0.491567732	0.795513108	0.168125435	0.544196506	0.815603975	0.081254386	0.208513759	0.562221474	0.231445236	604	1	0.017710528	0.917859438	0.806186617	0.225860096	0.17522531	0.839313495	0.812586448	0.194340223	0.559215167	0.83268812	604	1	pgw	prx
0.272921184	0.500708079	0.048286165	0.849686007	0.325764791	0.270876724	0.716001053	0.241970335	0.484721539	0.941203978	605	2	0.424884288	0.551842996	0.074075176	0.45563402	0.922806017	0.210346192	0.708868715	0.160671447	0.132488744	0.832523055	605	2	0.881369748	0.373407192	0.672171063	0.002293262	0.96974267	0.377013063	0.535933109	0.422406328	0.769471424	0.23193491	605	2	0.424884288	0.551842996	0.074075176	0.45563402	0.922806017	0.210346192	0.708868715	0.160671447	0.132488744	0.832523055	605	2	pgw	prx
0.661594419	0.120864196	0.23670417	0.306854703	0.383147449	0.854373687	0.604051585	0.432123512	0.428567494	0.38535649	606	3	0.464528025	0.518251946	0.310934163	0.868701565	0.902491084	0.401162075	0.059562765	0.933537855	0.075877872	0.832395505	606	3	0.344310965	0.564072201	0.277300074	0.384929432	0.892995569	0.372116413	0.207846326	0.463028974	0.185070287	0.232107239	606	3	0.464528025	0.518251946	0.310934163	0.868701565	0.902491084	0.401162075	0.059562765	0.933537855	0.075877872	0.832395505	606	3	pgw	prx
0.112371963	0.695970769	0.679120784	0.133942233	0.826622521	0.392556606	0.316774584	0.578678852	0.738138644	0.838866653	607	1	0.715159645	0.596757401	0.224037128	0.178870626	0.769097784	0.893952385	0.642607792	0.161267882	0.114376787	0.832342779	607	1	0.33332696	0.765774436	0.984514123	0.068170006	0.69914884	0.62942876	0.144428866	0.817977043	0.916139471	0.232527493	607	1	0.715159645	0.596757401	0.224037128	0.178870626	0.769097784	0.893952385	0.642607792	0.161267882	0.114376787	0.832342779	607	1	pgw	prx
0.04942574	0.622123754	0.546740401	0.856222692	0.328277175	0.66786622	0.648066808	0.187002542	0.472405253	0.392217631	608	2	0.718604371	0.272503844	0.219872637	0.367526487	0.963688429	0.022909411	0.389804085	0.40056194	0.819630689	0.831942796	608	2	0.534980675	0.751994901	0.788690083	0.001497487	0.383208324	0.413292976	0.480720373	0.249297892	0.5837367	0.233135823	608	2	0.718604371	0.272503844	0.219872637	0.367526487	0.963688429	0.022909411	0.389804085	0.40056194	0.819630689	0.831942796	608	2	pgw	prx
0.183267663	0.990448472	0.144866337	0.614048549	0.863141244	0.559528148	0.348055923	0.067617482	0.963899407	0.696149858	609	3	0.883311858	0.103523974	0.322121886	0.541579328	0.843856654	0.832932304	0.472456472	0.393046982	0.232841663	0.831712325	609	3	0.659486547	0.623645688	0.005177013	0.206003815	0.981995276	0.44128504	0.199927094	0.852407711	0.629781407	0.23320157	609	3	0.883311858	0.103523974	0.322121886	0.541579328	0.843856654	0.832932304	0.472456472	0.393046982	0.232841663	0.831712325	609	3	pgw	prx
0.043434399	0.598058259	0.213386361	0.98115281	0.741338718	0.073834176	0.284940553	0.32873344	0.979948291	0.453802712	610	1	0.232416668	0.352257529	0.555452041	0.425726199	0.888081661	0.459422356	0.099899772	0.520069623	0.871858662	0.831562827	610	1	0.994459331	0.061303744	0.73642488	0.076931023	0.53709908	0.620454021	0.605535784	0.004665494	0.776556639	0.233203812	610	1	0.232416668	0.352257529	0.555452041	0.425726199	0.888081661	0.459422356	0.099899772	0.520069623	0.871858662	0.831562827	610	1	pgw	prx
0.627816739	0.274244855	0.475914842	0.748606199	0.737359673	0.604408615	0.545666918	0.131729822	0.327112382	0.690986202	611	2	0.837724389	0.100417079	0.099240139	0.595516282	0.620262188	0.874541469	0.340905043	0.576142047	0.068036155	0.8314172	611	2	0.4466434	0.49056987	0.217970488	0.533725235	0.025566163	0.819938633	0.6083896	0.012324406	0.967804919	0.233419204	611	2	0.837724389	0.100417079	0.099240139	0.595516282	0.620262188	0.874541469	0.340905043	0.576142047	0.068036155	0.8314172	611	2	pgw	prx
0.035053788	0.525885391	0.321296167	0.727462817	0.188168667	0.59591727	0.520500663	0.763087201	0.572370496	0.766038153	612	3	0.64840678	0.064072898	0.339486472	0.949592706	0.272339192	0.874577231	0.775234583	0.186859554	0.673429779	0.831355686	612	3	0.427883394	0.887165726	0.035224797	0.489993812	0.556766995	0.885551692	0.494507129	0.189783494	0.696111927	0.233960201	612	3	0.64840678	0.064072898	0.339486472	0.949592706	0.272339192	0.874577231	0.775234583	0.186859554	0.673429779	0.831355686	612	3	pgw	prx
0.109160152	0.887199102	0.519100622	0.100958314	0.400539903	0.739868859	0.059999598	0.505523426	0.729017196	0.083242344	613	1	0.049704743	0.612547612	0.001207134	0.583337619	0.346288312	0.660461551	0.686355241	0.109557371	0.465887448	0.831264398	613	1	0.913424826	0.441286704	0.025982314	0.866576885	0.766746479	0.097973543	0.539108947	0.194612897	0.426844443	0.234391008	613	1	0.049704743	0.612547612	0.001207134	0.583337619	0.346288312	0.660461551	0.686355241	0.109557371	0.465887448	0.831264398	613	1	pgw	prx
0.96697869	0.13876414	0.600558117	0.613490608	0.331740687	0.76597508	0.218767204	0.052636724	0.701936953	0.479944059	614	2	0.348700984	0.67125013	0.623232834	0.042482735	0.814661042	0.796713777	0.356086116	0.394990437	0.55484372	0.831214887	614	2	0.045597469	0.718254884	0.534479703	0.751502221	0.09468434	0.82607349	0.122547282	0.158434541	0.796302486	0.234417254	614	2	0.348700984	0.67125013	0.623232834	0.042482735	0.814661042	0.796713777	0.356086116	0.394990437	0.55484372	0.831214887	614	2	pgw	prx
0.668235884	0.182876116	0.743201776	0.365136583	0.326823228	0.442565068	0.321840774	0.255694398	0.985652582	0.399355163	615	3	0.496243024	0.042526739	0.866192605	0.337993658	0.488100708	0.020623608	0.653440799	0.573309594	0.767883904	0.83118966	615	3	0.944511681	0.156179572	0.200604117	0.445316109	0.687102654	0.587547037	0.207450263	0.776343816	0.700945741	0.235136436	615	3	0.496243024	0.042526739	0.866192605	0.337993658	0.488100708	0.020623608	0.653440799	0.573309594	0.767883904	0.83118966	615	3	pgw	prx
0.3319082	0.261009616	0.799313678	0.188257475	0.406558032	0.406160841	0.168243465	0.041517487	0.385595176	0.626645948	616	1	0.326623983	0.305464436	0.805654303	0.551072818	0.302736128	0.873195092	0.377885866	0.111330139	0.481773785	0.830845683	616	1	0.372999608	0.259780453	0.733041814	0.516722338	0.832582895	0.69041917	0.246455362	0.516722338	0.415210438	0.235306996	616	1	0.326623983	0.305464436	0.805654303	0.551072818	0.302736128	0.873195092	0.377885866	0.111330139	0.481773785	0.830845683	616	1	pgw	prx
0.406276178	0.333010428	0.506754087	0.201412074	0.80760449	0.816383547	0.260211338	0.130362963	0.787450576	0.972073266	617	2	0.374040366	0.391671224	0.372695154	0.457071403	0.101477608	0.598089644	0.637301129	0.228213709	0.697864271	0.830782621	617	2	0.729705998	0.613876403	0.081126731	0.134427262	0.547103747	0.56412924	0.394513402	0.370739065	0.516733948	0.23589	617	2	0.374040366	0.391671224	0.372695154	0.457071403	0.101477608	0.598089644	0.637301129	0.228213709	0.697864271	0.830782621	617	2	pgw	prx
0.660234881	0.132957544	0.642845979	0.590855511	0.203482466	0.952086456	0.30202937	0.248981469	0.952997024	0.125878616	618	3	0.233030269	0.941610617	0.476943551	0.094519184	0.572591447	0.876842053	0.122723051	0.398323879	0.018770064	0.830634533	618	3	0.472739868	0.004509507	0.849967568	0.608539673	0.294959669	0.121350424	0.693502575	0.710728079	0.444951555	0.23607878	618	3	0.233030269	0.941610617	0.476943551	0.094519184	0.572591447	0.876842053	0.122723051	0.398323879	0.018770064	0.830634533	618	3	pgw	prx
0.450640605	0.086733538	0.227971456	0.351350432	0.588638994	0.381004581	0.676881543	0.842955848	0.594868857	0.335263542	619	1	0.018179397	0.365071663	0.737801753	0.407245466	0.442225443	0.953316779	0.405147267	0.416297697	0.33530721	0.830242413	619	1	0.597553237	0.239707418	0.511525476	0.925585987	0.879724291	0.270410429	0.672931354	0.159078641	0.64664839	0.236711279	619	1	0.018179397	0.365071663	0.737801753	0.407245466	0.442225443	0.953316779	0.405147267	0.416297697	0.33530721	0.830242413	619	1	pgw	prx
0.507833339	0.376048608	0.378208069	0.236921708	0.617332428	0.006492781	0.935061182	0.686147265	0.008594656	0.964631406	620	2	0.918227319	0.230071442	0.739070693	0.025221811	0.947238039	0.708774037	0.604716083	0.782946835	4.32E-05	0.830063536	620	2	0.87456621	0.110731684	0.592701439	0.001482165	0.503264797	0.597109931	0.507369255	0.176808387	0.550010011	0.236905756	620	2	0.918227319	0.230071442	0.739070693	0.025221811	0.947238039	0.708774037	0.604716083	0.782946835	4.32E-05	0.830063536	620	2	pgw	prx
0.937513678	0.005852444	0.456894788	0.215133457	0.773166265	0.890215151	0.125894908	0.5489473	0.48494461	0.465965328	621	3	0.005016525	0.825402172	0.759672461	0.269435913	0.572987135	0.318365416	0.901106087	0.120117075	0.218358573	0.829962648	621	3	0.233944283	0.880614509	0.035553171	0.97147752	0.76975928	0.131480485	0.524876692	0.368383852	0.670622611	0.237183081	621	3	0.005016525	0.825402172	0.759672461	0.269435913	0.572987135	0.318365416	0.901106087	0.120117075	0.218358573	0.829962648	621	3	pgw	prx
0.063396576	0.839948541	0.224934217	0.538062383	0.994217135	0.217753458	0.901073277	0.506190409	0.788447198	0.104421075	622	1	0.555041463	0.316749803	0.176359836	0.537454333	0.600851751	0.474140663	0.215526097	0.593788983	0.275015264	0.828702797	622	1	0.478092282	0.581294585	0.131631357	0.701512819	0.275561219	0.863233319	0.75449738	0.086089536	0.423475298	0.237628147	622	1	0.555041463	0.316749803	0.176359836	0.537454333	0.600851751	0.474140663	0.215526097	0.593788983	0.275015264	0.828702797	622	1	pgw	prx
0.329124343	0.354520353	0.351423941	0.925835504	0.561572525	0.875070646	0.389857474	0.787094523	0.067749156	0.907745939	623	2	0.167920346	0.236743874	0.488119563	0.880683629	0.834762574	0.031347295	0.756360064	0.042116392	0.977605503	0.828666859	623	2	0.638171705	0.371596336	0.426022266	0.290847937	0.776183549	0.566509388	0.912837008	0.244693057	0.589783039	0.23778039	623	2	0.167920346	0.236743874	0.488119563	0.880683629	0.834762574	0.031347295	0.756360064	0.042116392	0.977605503	0.828666859	623	2	pgw	prx
0.832887081	0.395396524	0.039194535	0.743079635	0.495621633	0.061364145	0.895367404	0.02459441	0.431422139	0.284959025	624	3	0.013682852	0.872545776	0.402820291	0.671176965	0.703290618	0.872064577	0.369389675	0.299134728	0.817993088	0.82857945	624	3	0.206586377	0.953771081	0.079385012	0.357942549	0.718889501	0.823311209	0.248707816	0.69228334	0.579012841	0.237885984	624	3	0.013682852	0.872545776	0.402820291	0.671176965	0.703290618	0.872064577	0.369389675	0.299134728	0.817993088	0.82857945	624	3	pgw	prx
0.982037912	0.601138284	0.186502232	0.044389295	0.810108135	0.693220524	0.504072572	0.284491846	0.43192422	0.049008805	625	1	0.541159485	0.457616004	0.496822054	0.238004466	0.665090963	0.861813086	0.215922235	0.521671772	0.450610805	0.82825732	625	1	0.092761597	0.783950129	0.05204369	0.456312378	0.760969085	0.567840455	0.25876326	0.929029981	0.358732174	0.237923819	625	1	0.541159485	0.457616004	0.496822054	0.238004466	0.665090963	0.861813086	0.215922235	0.521671772	0.450610805	0.82825732	625	1	pgw	prx
0.736981788	0.174978078	0.463316133	0.791159101	0.61437312	0.256438285	0.378658478	0.007455731	0.899483844	0.572985597	626	2	0.553084367	0.312754021	0.337067367	0.406230575	0.552287691	0.581233556	0.311101657	0.917991105	0.034330799	0.828114342	626	2	0.360729424	0.647406588	0.750868823	0.007462631	0.237001942	0.576117771	0.89982774	0.131190113	0.5258418	0.237936439	626	2	0.553084367	0.312754021	0.337067367	0.406230575	0.552287691	0.581233556	0.311101657	0.917991105	0.034330799	0.828114342	626	2	pgw	prx
0.202727112	0.260384861	0.523839008	0.380661672	0.657430078	0.430555105	0.701969778	0.58614974	0.425818032	0.42276276	627	3	0.664854687	0.205868835	0.248717689	0.392103072	0.500949338	0.975848056	0.0790464	0.724605662	0.749195704	0.828109954	627	3	0.435053508	0.472233328	0.360752235	0.755021756	0.836648096	0.11715729	0.436512684	0.440481645	0.689417175	0.238006298	627	3	0.664854687	0.205868835	0.248717689	0.392103072	0.500949338	0.975848056	0.0790464	0.724605662	0.749195704	0.828109954	627	3	pgw	prx
0.611165817	0.501077335	0.155084964	0.318794775	0.272887129	0.699760833	0.22111309	0.786458633	0.368272183	0.155259708	628	1	0.149227702	0.534707624	0.316642695	0.436627274	0.820037505	0.959281707	0.244146024	0.104441891	0.897420947	0.827913829	628	1	0.523625777	0.22177209	0.3441039	0.11933055	0.702881859	0.394006773	0.019015365	0.332630448	0.733005209	0.238494979	628	1	0.149227702	0.534707624	0.316642695	0.436627274	0.820037505	0.959281707	0.244146024	0.104441891	0.897420947	0.827913829	628	1	pgw	prx
0.496647686	0.926230202	0.010485618	0.80470972	0.391743107	0.387228496	0.638069851	0.898741836	0.655407023	0.414102448	629	2	0.444222046	0.406846797	0.605513699	0.476073999	0.968133737	0.29612334	0.304422591	0.399806743	0.582447504	0.827761921	629	2	0.534479301	0.666109886	0.843636358	0.368500668	0.961256879	0.434340583	0.386942738	0.649686841	0.881923967	0.239135331	629	2	0.444222046	0.406846797	0.605513699	0.476073999	0.968133737	0.29612334	0.304422591	0.399806743	0.582447504	0.827761921	629	2	pgw	prx
0.304423503	0.111162821	0.681842106	0.41155396	0.612453509	0.287894804	0.721846348	0.155026421	0.558316031	0.516155871	630	3	0.198767716	0.829099638	0.672451846	0.128940267	0.919109772	0.358953277	0.641104889	0.442931804	0.230230666	0.827504742	630	3	0.671200601	0.249739186	0.293831734	0.520514717	0.569197849	0.341986949	0.21661813	0.147736434	0.509795706	0.239869432	630	3	0.198767716	0.829099638	0.672451846	0.128940267	0.919109772	0.358953277	0.641104889	0.442931804	0.230230666	0.827504742	630	3	pgw	prx
0.230801418	0.53125751	0.237339402	0.588934704	0.401159573	0.533480954	0.123334963	0.107770855	0.811067338	0.77149533	631	1	0.202333213	0.956757729	0.883705955	0.327607093	0.210469801	0.799647595	0.100906934	0.431844193	0.411872566	0.827371173	631	1	0.457008572	0.850196333	0.164317828	0.75255012	0.357651877	0.049120582	0.042898394	0.408991127	0.738593578	0.240074829	631	1	0.202333213	0.956757729	0.883705955	0.327607093	0.210469801	0.799647595	0.100906934	0.431844193	0.411872566	0.827371173	631	1	pgw	prx
0.063900301	0.284422588	0.787911306	0.394277057	0.597273004	0.102599929	0.244857137	0.822570431	0.839519556	0.161213467	632	2	0.409449223	0.557537122	0.003962314	0.676207241	0.973881532	0.259783963	0.31233637	0.745269359	0.927139071	0.827318415	632	2	0.43515078	0.048613859	0.856018712	0.220921098	0.512969477	0.07063162	0.49191695	0.758295333	0.639180291	0.24033012	632	2	0.409449223	0.557537122	0.003962314	0.676207241	0.973881532	0.259783963	0.31233637	0.745269359	0.927139071	0.827318415	632	2	pgw	prx
0.731216466	0.461956869	0.418502951	0.022610955	0.91677271	0.205515212	0.394856063	0.089104014	0.638617906	0.646767242	633	3	0.679855658	0.378871174	0.307371838	0.449937356	0.261804006	0.981677573	0.464491341	0.225014767	0.692734779	0.827185873	633	3	0.892272638	0.594974911	0.125656565	0.681434948	0.658779945	0.370814055	0.54126063	0.025283096	0.473801563	0.240786705	633	3	0.679855658	0.378871174	0.307371838	0.449937356	0.261804006	0.981677573	0.464491341	0.225014767	0.692734779	0.827185873	633	3	pgw	prx
0.184957402	0.659144058	0.337017022	0.378960647	0.386929935	0.550454146	0.479877007	0.149277359	0.615326951	0.839277943	634	1	0.633112072	0.056378904	0.50161576	0.787855874	0.883949332	0.043045362	0.113046458	0.760068082	0.685814046	0.827138098	634	1	0.402741176	0.871690179	0.076635659	0.81109169	0.82091768	0.446268842	0.061940672	0.876001882	0.586296522	0.240920332	634	1	0.633112072	0.056378904	0.50161576	0.787855874	0.883949332	0.043045362	0.113046458	0.760068082	0.685814046	0.827138098	634	1	pgw	prx
0.908640251	0.176037728	0.702180982	0.03867145	0.633140876	0.724418718	0.033938329	0.730579708	0.241666814	0.142852997	635	2	0.554792278	0.266244582	0.371423632	0.589349419	0.31200545	0.864210241	0.404857444	0.024137664	0.942813696	0.826992584	635	2	0.517261743	0.762252168	0.03058934	0.52710437	0.499616698	0.771405535	0.116994921	0.314536716	0.736280867	0.240951364	635	2	0.554792278	0.266244582	0.371423632	0.589349419	0.31200545	0.864210241	0.404857444	0.024137664	0.942813696	0.826992584	635	2	pgw	prx
0.789503551	0.095128951	0.613730129	0.348607347	0.523557142	0.480302509	0.512196766	0.392202791	0.848747914	0.049091026	636	3	0.056541811	0.648322275	0.588363652	0.096742968	0.872402263	0.352046044	0.176659206	0.483142986	0.583274174	0.826968666	636	3	0.854682477	0.183634133	0.454064738	0.238004982	0.986626441	0.721072554	0.642318121	0.219103918	0.421563389	0.241518641	636	3	0.056541811	0.648322275	0.588363652	0.096742968	0.872402263	0.352046044	0.176659206	0.483142986	0.583274174	0.826968666	636	3	pgw	prx
0.144519392	0.351942503	0.523002762	0.262641305	0.793573348	0.305341846	0.212886141	0.831972289	0.601836735	0.670633644	637	1	0.418568078	0.100979165	0.885188715	0.11005397	0.679776105	0.10291122	0.289705842	0.72029072	0.661685041	0.826875772	637	1	0.651004306	0.349212065	0.058154332	0.212960102	0.921791801	0.00627996	0.997641724	0.333600713	0.691054373	0.241975967	637	1	0.418568078	0.100979165	0.885188715	0.11005397	0.679776105	0.10291122	0.289705842	0.72029072	0.661685041	0.826875772	637	1	pgw	prx
0.475013897	0.58537269	0.251439611	0.764532825	0.531787031	0.745528259	0.120121667	0.349589775	0.531275832	0.718735429	638	2	0.729067028	0.15300703	0.402313614	0.178143996	0.74758043	0.281352144	0.492111761	0.256269469	0.380841324	0.826737442	638	2	0.840576524	0.404586952	0.738629285	0.253877343	0.253302992	0.563481057	0.525258022	0.037835349	0.845343635	0.24204572	638	2	0.729067028	0.15300703	0.402313614	0.178143996	0.74758043	0.281352144	0.492111761	0.256269469	0.380841324	0.826737442	638	2	pgw	prx
0.029759797	0.489327589	0.652166367	0.960057197	0.466514178	0.645412566	0.669592205	0.499844958	0.767986319	0.596022175	639	3	0.325737185	0.524262422	0.368010069	0.103056014	0.339921184	0.434464261	0.341824225	0.542125633	0.351060317	0.826668324	639	3	0.332428021	0.45031326	0.826617325	0.094380724	0.696509169	0.961069411	0.13015073	0.895790646	0.461487643	0.24306292	639	3	0.325737185	0.524262422	0.368010069	0.103056014	0.339921184	0.434464261	0.341824225	0.542125633	0.351060317	0.826668324	639	3	pgw	prx
0.93578033	0.234204508	0.141713804	0.465897479	0.93349438	0.324950671	0.193328128	0.255560085	0.953376122	0.489569083	640	1	0.026913241	0.49493182	0.357622438	0.858906384	0.413802616	0.473871731	0.376379079	0.867043236	0.402793934	0.826628209	640	1	0.642041867	0.112838473	0.681654425	0.115971813	0.459594832	0.621280301	0.153317157	0.738130978	0.40566571	0.243088639	640	1	0.026913241	0.49493182	0.357622438	0.858906384	0.413802616	0.473871731	0.376379079	0.867043236	0.402793934	0.826628209	640	1	pgw	prx
0.023505988	0.887881964	0.04942848	0.813014293	0.487738277	0.638088731	0.887999128	0.481645759	0.050160754	0.479419647	641	2	0.173183018	0.766155367	0.493444882	0.372210012	0.40834181	0.820594748	0.397979597	0.014245402	0.778088527	0.826213907	641	2	0.393732428	0.276775329	0.424486725	0.922722362	0.316553023	0.578258212	0.262199074	0.160378856	0.794793028	0.243912013	641	2	0.173183018	0.766155367	0.493444882	0.372210012	0.40834181	0.820594748	0.397979597	0.014245402	0.778088527	0.826213907	641	2	pgw	prx
0.672927519	0.715749828	0.658092272	0.062551796	0.917472362	0.516526138	0.569527951	0.764043291	0.650227486	0.163426215	642	3	0.735457055	0.490549122	0.162468864	0.399954437	0.833893104	0.354911489	0.267638908	0.307833379	0.524488459	0.826201385	642	3	0.847502738	0.137754056	0.459752616	0.226750842	0.282968015	0.975378947	0.417603474	0.53069726	0.379163677	0.244061115	642	3	0.735457055	0.490549122	0.162468864	0.399954437	0.833893104	0.354911489	0.267638908	0.307833379	0.524488459	0.826201385	642	3	pgw	prx
0.509223265	0.566770882	0.457477882	0.590428175	0.352747548	0.988830698	0.683817777	0.450409705	0.526260735	0.553082883	643	1	0.45152812	0.37894492	0.640551438	0.204421796	0.952675644	0.726730283	0.619801634	0.054924526	0.654064851	0.825545402	643	1	0.820113261	0.409947188	0.245193048	0.255034426	0.792812332	0.135396479	0.979502071	0.497837801	0.763347486	0.244303767	643	1	0.45152812	0.37894492	0.640551438	0.204421796	0.952675644	0.726730283	0.619801634	0.054924526	0.654064851	0.825545402	643	1	pgw	prx
0.324037583	0.362538885	0.696956089	0.412515793	0.213613889	0.654483454	0.441243489	0.052001256	0.789637723	0.277928857	644	2	0.797841005	0.626346369	0.021746793	0.662348463	0.735015265	0.717075572	0.920105783	0.028176615	0.645243174	0.825376348	644	2	0.311329679	0.727600848	0.121548721	0.514027374	0.387516054	0.879833806	0.261731651	0.529040982	0.603270276	0.244649128	644	2	0.797841005	0.626346369	0.021746793	0.662348463	0.735015265	0.717075572	0.920105783	0.028176615	0.645243174	0.825376348	644	2	pgw	prx
0.634898001	0.509125877	0.007221177	0.847219026	0.41389578	0.358230895	0.223014681	0.849981225	0.360940481	0.105423926	645	3	0.339024389	0.425385419	0.776817316	0.068621122	0.599865085	0.569866618	0.736988169	0.341616113	0.197432814	0.825017436	645	3	0.167568551	0.496413354	0.451645664	0.899668927	0.82589316	0.060801508	0.62508799	0.225440387	0.731450941	0.244923424	645	3	0.339024389	0.425385419	0.776817316	0.068621122	0.599865085	0.569866618	0.736988169	0.341616113	0.197432814	0.825017436	645	3	pgw	prx
0.741169329	0.001718645	0.261248504	0.87666789	0.62557239	0.085426773	0.789002546	0.67643851	0.116189077	0.55890629	646	1	0.14283941	0.314805253	0.817190374	0.233984692	0.145209018	0.353142127	0.910141071	0.074882436	0.804778141	0.824750552	646	1	0.674486894	0.788258199	0.140658008	0.966137209	0.13838313	0.989105253	0.578832388	0.058817218	0.929931019	0.244973495	646	1	0.14283941	0.314805253	0.817190374	0.233984692	0.145209018	0.353142127	0.910141071	0.074882436	0.804778141	0.824750552	646	1	pgw	prx
0.731339591	0.368267358	0.386386942	0.565399361	0.90533297	0.885909003	0.057200317	0.719940416	0.00079992	0.733693152	647	2	0.247553221	0.558410863	0.377294352	0.46453004	0.771025897	0.546789195	0.566958789	0.082976362	0.356656378	0.823864964	647	2	0.324078139	0.61440334	0.488501241	0.407105934	0.996548862	0.350026115	0.898141306	0.321214124	0.662576072	0.245145886	647	2	0.247553221	0.558410863	0.377294352	0.46453004	0.771025897	0.546789195	0.566958789	0.082976362	0.356656378	0.823864964	647	2	pgw	prx
0.57516068	0.757456198	0.147035089	0.46112284	0.466813351	0.958245876	0.021701586	0.622420373	0.707123628	0.621396081	648	3	0.68129551	0.452682392	0.107115074	0.516798254	0.621244136	0.764474391	0.600978945	0.074828158	0.667356035	0.823752939	648	3	0.906328185	0.169461647	0.98267382	0.387812926	0.902103634	0.330574408	0.412193828	0.318011202	0.821920008	0.245199831	648	3	0.68129551	0.452682392	0.107115074	0.516798254	0.621244136	0.764474391	0.600978945	0.074828158	0.667356035	0.823752939	648	3	pgw	prx
0.95831998	0.115718613	0.067477753	0.479110447	0.48165838	0.850967079	0.259422021	0.182276279	0.383025071	0.860252879	649	1	0.108833599	0.758061222	0.120226713	0.544560256	0.509481457	0.694679528	0.307823334	0.718545104	0.502015969	0.823691556	649	1	0.036840521	0.800900383	0.463227618	0.598552827	0.342551541	0.557422569	0.203538438	0.302855463	0.644728329	0.245257735	649	1	0.108833599	0.758061222	0.120226713	0.544560256	0.509481457	0.694679528	0.307823334	0.718545104	0.502015969	0.823691556	649	1	pgw	wopt
0.223675264	0.306140407	0.484374894	0.809948846	0.057830152	0.932744801	0.292574825	0.168942456	0.083053246	0.923021494	650	2	0.028438674	0.683676472	0.118362748	0.517458609	0.563032069	0.731158769	0.894781808	0.493747286	0.032196695	0.823618015	650	2	0.708942238	0.093714009	0.828554619	0.226716703	0.415865762	0.832679184	0.609546034	0.533677277	0.746092368	0.245422476	650	2	0.028438674	0.683676472	0.118362748	0.517458609	0.563032069	0.731158769	0.894781808	0.493747286	0.032196695	0.823618015	650	2	pgw	wopt
0.658093796	0.583774891	0.948486917	0.068432754	0.746871984	0.642276125	0.103871582	0.336186079	0.768304324	0.198113507	651	3	0.242427321	0.002285535	0.665288368	0.732668412	0.074804944	0.039348266	0.918204441	0.393346759	0.157010081	0.822730847	651	3	0.705629424	0.470804528	0.295284608	0.145197399	0.8974297	0.116314736	0.231617295	0.907465926	0.655790434	0.245730739	651	3	0.242427321	0.002285535	0.665288368	0.732668412	0.074804944	0.039348266	0.918204441	0.393346759	0.157010081	0.822730847	651	3	pgw	wopt
0.010186153	0.506778207	0.517634322	0.745339279	0.130177669	0.121290421	0.805745218	0.742878195	0.093124683	0.80697576	652	1	0.220320535	0.810850998	0.162614525	0.827471004	0.824208871	0.405165372	0.135786292	0.140145177	0.25820065	0.822577804	652	1	0.611725892	0.013957825	0.907829609	0.01954742	0.501671693	0.756591971	0.887701275	0.68537532	0.624787588	0.245882567	652	1	0.220320535	0.810850998	0.162614525	0.827471004	0.824208871	0.405165372	0.135786292	0.140145177	0.25820065	0.822577804	652	1	pgw	wopt
0.957035883	0.255339513	0.04295584	0.599343331	0.690165101	0.33529957	0.681535247	0.794348264	0.012245465	0.507152688	653	2	0.556098823	0.189348145	0.894882295	0.489839168	0.743180659	0.602646652	0.442689636	0.413567158	0.902054608	0.822485259	653	2	0.603644188	0.330551858	0.216998411	0.39443866	0.634696973	0.638140686	0.030295763	0.866761626	0.902326863	0.245943407	653	2	0.556098823	0.189348145	0.894882295	0.489839168	0.743180659	0.602646652	0.442689636	0.413567158	0.902054608	0.822485259	653	2	pgw	wopt
0.083597999	0.562170053	0.452969668	0.253665293	0.549477104	0.243182785	0.394222049	0.064478817	0.504037711	0.625680377	654	3	0.303290252	0.059805855	0.616210822	0.772567735	0.567271757	0.590486063	0.735796984	0.473380819	0.220061354	0.822304237	654	3	0.600598922	0.981971925	0.128003662	0.888918115	0.099136205	0.762568318	0.049684283	0.023632497	0.698190609	0.245988457	654	3	0.303290252	0.059805855	0.616210822	0.772567735	0.567271757	0.590486063	0.735796984	0.473380819	0.220061354	0.822304237	654	3	pgw	wopt
0.16570677	0.742605511	0.535837776	0.955963452	0.159741497	0.634435222	0.001832191	0.41400417	0.967553126	0.076227671	655	1	0.469275956	0.888501208	0.156769694	0.356414062	0.134822774	0.941832781	0.676040508	0.07037813	0.058371546	0.822241615	655	1	0.470104654	0.568205811	0.925526495	0.146711635	0.912533568	0.415607392	0.253302315	0.43559885	0.641142682	0.246029927	655	1	0.469275956	0.888501208	0.156769694	0.356414062	0.134822774	0.941832781	0.676040508	0.07037813	0.058371546	0.822241615	655	1	pgw	wopt
0.133689717	0.363191459	0.59028613	0.482687303	0.821669261	0.891003965	0.365321855	0.418305078	0.477209142	0.923734593	656	2	0.361473349	0.047491307	0.288788408	0.736233327	0.177051469	0.46132814	0.919934324	0.142275055	0.115850947	0.822192467	656	2	0.414683433	0.454740238	0.35403642	0.425217305	0.568309425	0.998203769	0.548365293	0.171449303	0.421116118	0.246057208	656	2	0.361473349	0.047491307	0.288788408	0.736233327	0.177051469	0.46132814	0.919934324	0.142275055	0.115850947	0.822192467	656	2	pgw	wopt
0.158797145	0.913087171	0.339931191	0.750660459	0.309976503	0.199482727	0.122271937	0.6563491	0.917764004	0.332471211	657	3	0.130060147	0.73147011	0.337026974	0.044861088	0.837365853	0.56639008	0.275293293	0.490511381	0.256076903	0.822124322	657	3	0.551273914	0.053990098	0.981495684	0.152651161	0.436126407	0.84782955	0.612783234	0.840416374	0.587967701	0.246131589	657	3	0.130060147	0.73147011	0.337026974	0.044861088	0.837365853	0.56639008	0.275293293	0.490511381	0.256076903	0.822124322	657	3	pgw	wopt
0.828213566	0.14294151	0.625349293	0.863945342	0.278578176	0.243797327	0.477523481	0.00981183	0.73637714	0.514523158	658	1	0.365517384	0.476185149	0.687074851	0.306411395	0.835434653	0.658174721	0.149143621	0.938006901	0.008066884	0.82211622	658	1	0.529618623	0.45470719	0.426674856	0.114484429	0.697069459	0.743770198	0.815411688	0.712913822	0.388297609	0.246768508	658	1	0.365517384	0.476185149	0.687074851	0.306411395	0.835434653	0.658174721	0.149143621	0.938006901	0.008066884	0.82211622	658	1	pgw	wopt
0.185346746	0.935962389	0.319108006	0.047541162	0.816804123	0.092300155	0.290254877	0.858143084	0.180569558	0.720961792	659	2	0.254221692	0.146064601	0.704809537	0.412655322	0.769293575	0.19751676	0.32393349	0.07695312	0.390743756	0.821846315	659	2	0.972681467	0.005093619	0.572953657	0.96651776	0.472479527	0.466287284	0.429704542	0.23920034	0.303377085	0.246847902	659	2	0.254221692	0.146064601	0.704809537	0.412655322	0.769293575	0.19751676	0.32393349	0.07695312	0.390743756	0.821846315	659	2	pgw	wopt
0.102850802	0.687540363	0.060555086	0.459785382	0.076097902	0.664615855	0.206607123	0.30048298	0.439359646	0.757941525	660	3	0.155043368	0.333213303	0.635091536	0.986752925	0.601721829	0.820317961	0.60045528	0.298008392	0.513063354	0.821532814	660	3	0.849887908	0.731167454	0.299125363	0.266823891	0.503419627	0.525843135	0.001043261	0.326567088	0.576315835	0.246962316	660	3	0.155043368	0.333213303	0.635091536	0.986752925	0.601721829	0.820317961	0.60045528	0.298008392	0.513063354	0.821532814	660	3	pgw	wopt
0.492045808	0.121340285	0.677441511	0.355604189	0.090679569	0.840908074	0.550447172	0.379966719	0.757485734	0.424368933	661	1	0.604904509	0.094917978	0.308809903	0.376633988	0.573013168	0.207967284	0.864791446	0.408030463	0.24425743	0.820913359	661	1	0.417992667	0.128051244	0.476773111	0.947590683	0.063300912	0.942309628	0.432659077	0.460126305	0.585752282	0.247736032	661	1	0.604904509	0.094917978	0.308809903	0.376633988	0.573013168	0.207967284	0.864791446	0.408030463	0.24425743	0.820913359	661	1	pgw	wopt
0.16721036	0.039249568	0.627431346	0.359670075	0.944279783	0.24663132	0.802750883	0.737704627	0.424197805	0.370472709	662	2	0.032639599	0.367076599	0.84195754	0.606548938	0.144695015	0.668484919	0.614474669	0.372783124	0.252312023	0.820889508	662	2	0.800160573	0.172484254	0.132881634	0.641301973	0.207605672	0.630519081	0.313165979	0.707119623	0.735491231	0.247880472	662	2	0.032639599	0.367076599	0.84195754	0.606548938	0.144695015	0.668484919	0.614474669	0.372783124	0.252312023	0.820889508	662	2	pgw	wopt
0.229721405	0.516915827	0.541848057	0.491509825	0.427047277	0.723065694	0.188236779	0.689427911	0.686022677	0.654931416	663	3	0.362149501	0.100557746	0.733880584	0.280188713	0.555725085	0.809823778	0.488200737	0.458922828	0.650010368	0.820672806	663	3	0.281225849	0.703936317	0.061018536	0.333176071	0.703368703	0.297010932	0.781861649	0.050855537	0.967768843	0.248115016	663	3	0.362149501	0.100557746	0.733880584	0.280188713	0.555725085	0.809823778	0.488200737	0.458922828	0.650010368	0.820672806	663	3	pgw	wopt
0.19088622	0.790031631	0.829298156	0.3117466	0.75716246	0.626540599	0.135295408	0.575086008	0.757052161	0.509182219	664	1	0.294505789	0.534380893	0.857232019	0.490191141	0.230371238	0.98083319	0.027641553	0.921083665	0.208248071	0.820539247	664	1	0.548917828	0.799001307	0.999604258	0.325744811	0.375480658	0.993119194	0.573275116	0.555070979	0.398535827	0.248255953	664	1	0.294505789	0.534380893	0.857232019	0.490191141	0.230371238	0.98083319	0.027641553	0.921083665	0.208248071	0.820539247	664	1	pgw	wopt
0.439444036	0.987896882	0.308749507	0.605851099	0.889549612	0.0952576	0.118669472	0.384990399	0.739562771	0.183044868	665	2	0.149565558	0.129352017	0.336174628	0.592242112	0.81866307	0.682089839	0.402937904	0.489094462	0.379150374	0.820274294	665	2	0.517662482	0.255403968	0.187270602	0.759920557	0.562361268	0.421808726	0.562196429	0.325378034	0.660467821	0.248590631	665	2	0.149565558	0.129352017	0.336174628	0.592242112	0.81866307	0.682089839	0.402937904	0.489094462	0.379150374	0.820274294	665	2	pgw	wopt
0.735851918	0.192353424	0.055994948	0.494101536	0.858427924	0.001451558	0.462401856	0.967250785	0.390322472	0.646207216	666	3	0.355435765	0.1115053	0.538728149	0.775138773	0.690592989	0.222685103	0.333715108	0.505982386	0.737809203	0.819988184	666	3	0.260246455	0.603193481	0.68744052	0.105429396	0.930562324	0.435295288	0.188371159	0.942508435	0.247193697	0.248669226	666	3	0.355435765	0.1115053	0.538728149	0.775138773	0.690592989	0.222685103	0.333715108	0.505982386	0.737809203	0.819988184	666	3	pgw	wopt
0.796943032	0.014008355	0.387978506	0.975036983	0.336586455	0.595392803	0.54386501	0.582714468	0.863755412	0.455849676	667	1	0.050576245	0.518585235	0.37459885	0.488923979	0.890370068	0.071384757	0.494247794	0.984373434	0.291121427	0.81997402	667	1	0.296181668	0.492585308	0.971911913	0.02419945	0.604800821	0.213159143	0.628377735	0.470173994	0.389959505	0.248789423	667	1	0.050576245	0.518585235	0.37459885	0.488923979	0.890370068	0.071384757	0.494247794	0.984373434	0.291121427	0.81997402	667	1	pgw	wopt
0.749755601	0.909809194	0.034699849	0.169934351	0.663184247	0.709306391	0.752769348	0.320828517	0.821494594	0.027460947	668	2	0.41581543	0.459328068	0.998997422	0.261149933	0.523826366	0.597394737	0.138407538	0.046610098	0.594815991	0.819848656	668	2	0.89373464	0.423477169	0.743802159	0.424247839	0.561203242	0.937066146	0.041125726	0.775275301	0.878047789	0.249032431	668	2	0.41581543	0.459328068	0.998997422	0.261149933	0.523826366	0.597394737	0.138407538	0.046610098	0.594815991	0.819848656	668	2	pgw	wopt
0.320704201	0.474389554	0.63771457	0.317436053	0.862337962	0.195827986	0.129311559	0.412212349	0.559608576	0.589928203	669	3	0.747614503	0.363841055	0.818622205	0.175839211	0.716588141	0.925897564	0.071039639	0.459132547	0.587004354	0.819306997	669	3	0.984534578	0.244381925	0.574098624	0.709618362	0.581547502	0.968556873	0.00643319	0.766744889	0.378295586	0.249034013	669	3	0.747614503	0.363841055	0.818622205	0.175839211	0.716588141	0.925897564	0.071039639	0.459132547	0.587004354	0.819306997	669	3	pgw	wopt
0.439718439	0.11455431	0.741499845	0.818680867	0.539440649	0.783696946	0.1019613	0.287820897	0.578542093	0.518131714	670	1	0.485800792	0.60017127	0.445337591	0.370329275	0.418857591	0.776502745	0.07703988	0.816965947	0.680161789	0.819112974	670	1	0.355206199	0.848302	0.482271495	0.08705867	0.756455729	0.811522265	0.632364615	0.052811407	0.900276564	0.249225202	670	1	0.485800792	0.60017127	0.445337591	0.370329275	0.418857591	0.776502745	0.07703988	0.816965947	0.680161789	0.819112974	670	1	pgw	wopt
0.178681744	0.34394334	0.519108574	0.842254271	0.628048604	0.3886676	0.543307901	0.110820286	0.646937284	0.50131073	671	2	0.283520072	0.548372509	0.290065389	0.438671042	0.323355801	0.306784138	0.360004671	0.229196396	0.417270063	0.819059348	671	2	0.695242334	0.43119682	0.947303659	0.431878633	0.9823384	0.306215102	0.289799123	0.392962798	0.977460808	0.249257424	671	2	0.283520072	0.548372509	0.290065389	0.438671042	0.323355801	0.306784138	0.360004671	0.229196396	0.417270063	0.819059348	671	2	pgw	wopt
0.110440112	0.939433578	0.129407497	0.555153746	0.561851699	0.900798567	0.141494257	0.635620518	0.555092856	0.458703223	672	3	0.110421482	0.609459499	0.342102854	0.691509853	0.328797391	0.469170025	0.473327982	0.081121744	0.617359617	0.818188948	672	3	0.776883435	0.019691477	0.885463404	0.198973362	0.285831659	0.246193155	0.976325303	0.573892273	0.438820381	0.249912814	672	3	0.110421482	0.609459499	0.342102854	0.691509853	0.328797391	0.469170025	0.473327982	0.081121744	0.617359617	0.818188948	672	3	pgw	wopt
0.545573761	0.295734231	0.635222222	0.569855811	0.371398833	0.972758977	0.019580113	0.383729561	0.389501968	0.256655306	673	1	0.230632704	0.724409237	0.571225442	0.079024703	0.994257103	0.217584021	0.315310915	0.223887199	0.354871646	0.818099886	673	1	0.353429386	0.974574792	0.362000722	0.181449665	0.784429368	0.463501937	0.099966669	0.287319496	0.77328663	0.249992708	673	1	0.230632704	0.724409237	0.571225442	0.079024703	0.994257103	0.217584021	0.315310915	0.223887199	0.354871646	0.818099886	673	1	pgw	wopt
0.984534578	0.244381925	0.574098624	0.709618362	0.581547502	0.968556873	0.00643319	0.766744889	0.378295586	0.249034013	674	2	0.064939601	0.395822996	0.583423185	0.551784153	0.162956372	0.366054939	0.740054543	0.55890503	0.333131357	0.818021159	674	2	0.28299924	0.496918124	0.331845958	0.719988618	0.661904493	0.784478869	0.141635464	0.43717527	0.578481848	0.250053444	674	2	0.064939601	0.395822996	0.583423185	0.551784153	0.162956372	0.366054939	0.740054543	0.55890503	0.333131357	0.818021159	674	2	pgw	wopt
0.098583508	0.758077958	0.815823881	0.109966517	0.530113116	0.634305041	0.150402512	0.331284347	0.788017211	0.320981477	675	3	0.52772021	0.488822976	0.449724053	0.017791883	0.462516921	0.680024489	0.26477491	0.284309965	0.72701811	0.817835948	675	3	0.425812974	0.499815044	0.367368297	0.294791707	0.105645267	0.901210531	0.002175086	0.578609676	0.601097851	0.250085707	675	3	0.52772021	0.488822976	0.449724053	0.017791883	0.462516921	0.680024489	0.26477491	0.284309965	0.72701811	0.817835948	675	3	pgw	wopt
0.490398327	0.03563003	0.408279827	0.833713021	0.36801208	0.031227291	0.906976575	0.103674607	0.076219325	0.798243765	676	1	0.020663927	0.156122404	0.813946797	0.362852508	0.801351641	0.201416522	0.980317904	0.313289359	0.49264922	0.817791953	676	1	0.876976963	0.6628842	0.538394774	0.023119719	0.6976027	0.917979987	0.126995908	0.474488154	0.855218547	0.250228429	676	1	0.020663927	0.156122404	0.813946797	0.362852508	0.801351641	0.201416522	0.980317904	0.313289359	0.49264922	0.817791953	676	1	pgw	wopt
0.327725136	0.158556754	0.51952507	0.112008889	0.518166189	0.548728667	0.310183212	0.380079131	0.50904933	0.663838276	677	2	0.894925187	0.145390641	0.848363193	0.238752326	0.837006608	0.720667649	0.342995203	0.25010891	0.577363405	0.817436309	677	2	0.128249165	0.863448052	0.336738023	0.238412396	0.749153066	0.569865322	0.184724931	0.515924374	0.315800418	0.250604875	677	2	0.894925187	0.145390641	0.848363193	0.238752326	0.837006608	0.720667649	0.342995203	0.25010891	0.577363405	0.817436309	677	2	pgw	wopt
0.557546579	0.053006813	0.232550857	0.767855576	0.124409868	0.914534578	0.29770819	0.101063414	0.766710072	0.653032482	678	3	0.725867605	0.039313009	0.735656458	0.644293825	0.827671682	0.339029908	0.30847682	0.07722257	0.625279718	0.817319228	678	3	0.980308018	0.00390029	0.951133611	0.234535399	0.60736235	0.749435477	0.000516889	0.618848103	0.740858261	0.250651068	678	3	0.725867605	0.039313009	0.735656458	0.644293825	0.827671682	0.339029908	0.30847682	0.07722257	0.625279718	0.817319228	678	3	pgw	wopt
0.726328478	0.124092291	0.797132285	0.294479096	0.749265681	0.878354751	0.126730608	0.829895872	0.724040142	0.3389805	679	1	0.319354878	0.109660466	0.835008907	0.186757321	0.101106696	0.64075645	0.798591865	0.069940483	0.746761097	0.817167379	679	1	0.799748038	0.112462436	0.857758763	0.229250288	0.486554972	0.812894778	0.170826885	0.816225678	0.634234715	0.250680063	679	1	0.319354878	0.109660466	0.835008907	0.186757321	0.101106696	0.64075645	0.798591865	0.069940483	0.746761097	0.817167379	679	1	pgw	wopt
0.557651045	0.425036102	0.524342832	0.269823361	0.746937028	0.643716877	0.383224291	0.346120354	0.85874905	0.423682588	680	2	0.161157659	0.463533463	0.782716289	0.293595791	0.719795375	0.484798262	0.350974604	0.340914487	0.520189393	0.817053216	680	2	0.455343781	0.658377657	0.215658091	0.220595085	0.351237604	0.445120984	0.335702172	0.533799054	0.929268368	0.250834173	680	2	0.161157659	0.463533463	0.782716289	0.293595791	0.719795375	0.484798262	0.350974604	0.340914487	0.520189393	0.817053216	680	2	pgw	wopt
0.583937854	0.017159996	0.690558631	0.01357995	0.614381706	0.595727781	0.174251352	0.598634886	0.724232601	0.397587022	681	3	0.17936381	0.15970379	0.728730396	0.16470159	0.672309451	0.90148567	0.362927578	0.115325736	0.831125078	0.816944574	681	3	0.742595631	0.392764394	0.747422037	0.659809688	0.399278854	0.987458476	0.419416618	0.580494953	0.923930607	0.251586068	681	3	0.17936381	0.15970379	0.728730396	0.16470159	0.672309451	0.90148567	0.362927578	0.115325736	0.831125078	0.816944574	681	3	pgw	wopt
0.46363158	0.84840479	0.144272834	0.487019378	0.883404137	0.776951222	0.66778071	0.118167439	0.992025639	0.120994837	682	1	0.444083128	0.774130715	0.0707118	0.488531391	0.428043874	0.926148509	0.370160517	0.346545528	0.183282501	0.816685044	682	1	0.541016874	0.21388548	0.614542895	0.319488384	0.276560803	0.406874786	0.573885778	0.171538716	0.955719475	0.251849724	682	1	0.444083128	0.774130715	0.0707118	0.488531391	0.428043874	0.926148509	0.370160517	0.346545528	0.183282501	0.816685044	682	1	pgw	wopt
0.129817271	0.495837181	0.938406334	0.678771791	0.099077024	0.37649269	0.79127507	0.282373284	0.985692068	0.159834219	683	2	0.218624277	0.401082538	0.631591217	0.288110209	0.190881186	0.755794114	0.00860241	0.827177447	0.062473237	0.816485331	683	2	0.482949141	0.73460202	0.192333564	0.308850332	0.438310461	0.339325581	0.672696685	0.325453905	0.598802827	0.252117036	683	2	0.218624277	0.401082538	0.631591217	0.288110209	0.190881186	0.755794114	0.00860241	0.827177447	0.062473237	0.816485331	683	2	pgw	wopt
0.247553221	0.558410863	0.377294352	0.46453004	0.771025897	0.546789195	0.566958789	0.082976362	0.356656378	0.823864964	684	3	0.71786858	0.21211774	0.281843463	0.406414252	0.482677617	0.824659174	0.391998616	0.163810315	0.183888259	0.816288804	684	3	0.494707941	0.198667047	0.789528802	0.116802864	0.750396258	0.256954101	0.757533449	0.463780116	0.916534188	0.252195974	684	3	0.71786858	0.21211774	0.281843463	0.406414252	0.482677617	0.824659174	0.391998616	0.163810315	0.183888259	0.816288804	684	3	pgw	wopt
0.485590502	0.269986163	0.007997756	0.861120817	0.496458126	0.22907961	0.903163663	0.445558021	0.266198519	0.808297754	685	1	0.095109697	0.130988803	0.666168762	0.260760637	0.993776783	0.275621974	0.708920163	0.161341438	0.582412669	0.8162425	685	1	0.421780839	0.686130237	0.256156191	0.030619569	0.463925067	0.949667085	0.731362152	0.070082384	0.575244332	0.252499719	685	1	0.095109697	0.130988803	0.666168762	0.260760637	0.993776783	0.275621974	0.708920163	0.161341438	0.582412669	0.8162425	685	1	pgw	wopt
0.658124756	0.267021111	0.754103116	0.271133691	0.523199446	0.821266179	0.802827658	0.394184267	0.984734429	0.061255928	686	2	0.418166632	0.081696613	0.546883741	0.754141585	0.641033609	0.678775096	0.659642259	0.004378983	0.628307506	0.815850081	686	2	0.699717048	0.147919257	0.782296172	0.133155838	0.724922885	0.713790307	0.396046721	0.361358687	0.703978035	0.253003593	686	2	0.418166632	0.081696613	0.546883741	0.754141585	0.641033609	0.678775096	0.659642259	0.004378983	0.628307506	0.815850081	686	2	pgw	wopt
0.192333113	0.868326828	0.245319419	0.097897132	0.827258771	0.635598056	0.115363532	0.860488964	0.870822028	0.477167533	687	3	0.707910721	0.508481918	0.244784014	0.660938603	0.961176382	0.342403859	0.738747998	0.458023377	0.133840087	0.815800649	687	3	0.776110045	0.48885829	0.786779064	0.060415977	0.989606403	0.39506949	0.269737502	0.911937101	0.318588855	0.253009175	687	3	0.707910721	0.508481918	0.244784014	0.660938603	0.961176382	0.342403859	0.738747998	0.458023377	0.133840087	0.815800649	687	3	pgw	wopt
0.815881006	0.275804238	0.311002838	0.860314327	0.403939493	0.68656685	0.232914715	0.729091475	0.881085431	0.204705311	688	1	0.194922842	0.182608248	0.551463808	0.537984714	0.617345429	0.801190959	0.230090759	0.170730342	0.667680967	0.815630766	688	1	0.237689274	0.547197231	0.696000727	0.613025313	0.939929114	0.744985214	0.437382516	0.547280069	0.459555313	0.253069409	688	1	0.194922842	0.182608248	0.551463808	0.537984714	0.617345429	0.801190959	0.230090759	0.170730342	0.667680967	0.815630766	688	1	pgw	wopt
0.662350824	0.533761676	0.665283971	0.617004377	0.603570566	0.399687543	0.056040082	0.365780368	0.828513582	0.462486212	689	2	0.642243256	0.342410455	0.298305417	0.864601309	0.181846004	0.806997103	0.231187789	0.295977974	0.287366436	0.815521362	689	2	0.208186816	0.867918605	0.004760762	0.91377124	0.25716031	0.995543772	0.318137113	0.273994949	0.991012523	0.253109194	689	2	0.642243256	0.342410455	0.298305417	0.864601309	0.181846004	0.806997103	0.231187789	0.295977974	0.287366436	0.815521362	689	2	pgw	wopt
0.518965637	0.129121489	0.79315529	0.115887393	0.540830666	0.66541749	0.072075136	0.450411374	0.723477636	0.479701744	690	3	0.33787831	0.143740385	0.488208805	0.510331703	0.847873932	0.361024063	0.777209247	0.105164131	0.401061539	0.815493257	690	3	0.500758703	0.645902894	0.346133275	0.885507293	0.397494489	0.983353657	0.537410455	0.133482678	0.878626624	0.253162975	690	3	0.33787831	0.143740385	0.488208805	0.510331703	0.847873932	0.361024063	0.777209247	0.105164131	0.401061539	0.815493257	690	3	pgw	wopt
0.041253277	0.783270659	0.761725789	0.038842663	0.707215761	0.967863491	0.094075875	0.647914636	0.369669417	0.651379895	691	1	0.003860967	0.586935736	0.287044372	0.270391375	0.531645584	0.424225504	0.189544642	0.849618916	0.543846791	0.815103791	691	1	0.253728614	0.203945237	0.593782398	0.125167146	0.556631367	0.430108979	0.94253957	0.319675424	0.395096494	0.253380478	691	1	0.003860967	0.586935736	0.287044372	0.270391375	0.531645584	0.424225504	0.189544642	0.849618916	0.543846791	0.815103791	691	1	pgw	wopt
0.320451761	0.594192325	0.396633519	0.820837738	0.48699734	0.879653159	0.166910866	0.609872869	0.88155302	0.458900801	692	2	0.197538635	0.034900028	0.483742563	0.542247174	0.527950143	0.762837469	0.043325535	0.562994984	0.343220911	0.814970291	692	2	0.404485028	0.529915088	0.254937943	0.985662252	0.366210018	0.691574518	0.051046805	0.526631297	0.345645948	0.253726709	692	2	0.197538635	0.034900028	0.483742563	0.542247174	0.527950143	0.762837469	0.043325535	0.562994984	0.343220911	0.814970291	692	2	pgw	wopt
0.22865772	0.312531238	0.721873365	0.362605377	0.612444219	0.497005112	0.134253474	0.641882388	0.270089217	0.575480303	693	3	0.124231639	0.155872518	0.853172686	0.238870479	0.346052907	0.800838171	0.333485921	0.347477166	0.561004223	0.814354663	693	3	0.452506479	0.502401518	0.185581959	0.472659615	0.525815949	0.850356695	0.617160107	0.738385539	0.834384708	0.253957674	693	3	0.124231639	0.155872518	0.853172686	0.238870479	0.346052907	0.800838171	0.333485921	0.347477166	0.561004223	0.814354663	693	3	pgw	wopt
0.22144857	0.407122595	0.824696661	0.145479348	0.471770578	0.862025382	0.3382541	0.656475025	0.462559595	0.282246761	694	1	0.447493338	0.605980873	0.445609785	0.189625956	0.759894065	0.990883444	0.222573186	0.199103517	0.222782469	0.814337718	694	1	0.389658989	0.508917904	0.425495919	0.155701286	0.805532267	0.272950653	0.714870759	0.325456523	0.368275342	0.254091823	694	1	0.447493338	0.605980873	0.445609785	0.189625956	0.759894065	0.990883444	0.222573186	0.199103517	0.222782469	0.814337718	694	1	pgw	wopt
0.450777132	0.659471505	0.186283543	0.474653183	0.67314865	0.978732629	0.537556261	0.556892915	0.180005026	0.473179353	695	2	0.79341039	0.026069654	0.980497897	0.192618446	0.216778387	0.937153746	0.581444225	0.890492441	0.038453697	0.814197891	695	2	0.856976075	0.061395382	0.1714613	0.591753097	0.823562157	0.802266666	0.73576238	0.470009956	0.413535727	0.254290169	695	2	0.79341039	0.026069654	0.980497897	0.192618446	0.216778387	0.937153746	0.581444225	0.890492441	0.038453697	0.814197891	695	2	pgw	wopt
0.067808075	0.534930373	0.543950038	0.850886295	0.485041187	0.508567257	0.133247485	0.475941228	0.750920571	0.03368323	696	3	0.710619778	0.19054189	0.20900228	0.195773336	0.749675228	0.549136466	0.563507909	0.744864703	0.198749848	0.813955869	696	3	0.579391153	0.371576206	0.772575833	0.46741334	0.321347596	0.989423637	0.367133817	0.607230122	0.121647413	0.25438599	696	3	0.710619778	0.19054189	0.20900228	0.195773336	0.749675228	0.549136466	0.563507909	0.744864703	0.198749848	0.813955869	696	3	pgw	wopt
0.608648034	0.804486934	0.320689518	0.183787362	0.790072064	0.988830431	0.193562364	0.989065031	0.539258555	0.31096665	697	1	0.474843198	0.353527531	0.795473318	0.338984421	0.607747905	0.443995899	0.470724544	0.186423793	0.860974121	0.813652205	697	1	0.282138248	0.928830601	0.029364814	0.376300031	0.313460717	0.328011225	0.715876689	0.349364929	0.971565778	0.254481174	697	1	0.474843198	0.353527531	0.795473318	0.338984421	0.607747905	0.443995899	0.470724544	0.186423793	0.860974121	0.813652205	697	1	pgw	wopt
0.233944283	0.880614509	0.035553171	0.97147752	0.76975928	0.131480485	0.524876692	0.368383852	0.670622611	0.237183081	698	2	0.538364132	0.182109381	0.261030931	0.973360794	0.36737742	0.154265283	0.181989621	0.464083265	0.96901951	0.813601541	698	2	0.410884094	0.61936579	0.092209788	0.704617685	0.912929331	0.451044312	0.094023658	0.866533935	0.237234372	0.254522821	698	2	0.538364132	0.182109381	0.261030931	0.973360794	0.36737742	0.154265283	0.181989621	0.464083265	0.96901951	0.813601541	698	2	pgw	wopt
0.472593245	0.248691342	0.977274343	0.33196596	0.10398142	0.824259329	0.510511439	0.121570316	0.892601561	0.09791339	699	3	0.359998212	0.172298499	0.272179696	0.73885982	0.706491168	0.10703912	0.979041813	0.28583608	0.066592044	0.813461595	699	3	0.332957586	0.773157437	0.691820208	0.537816755	0.867634166	0.766773874	0.413949039	0.02221107	0.980703022	0.255264308	699	3	0.359998212	0.172298499	0.272179696	0.73885982	0.706491168	0.10703912	0.979041813	0.28583608	0.066592044	0.813461595	699	3	pgw	wopt
0.195531311	0.006157971	0.377172557	0.729146547	0.831250486	0.19872993	0.233058412	0.215125999	0.847218394	0.49295248	700	1	0.186334744	0.490146978	0.385531105	0.670451423	0.531165106	0.878353178	0.75493607	0.214385461	0.02806583	0.812881354	700	1	0.771490093	0.210441904	0.745678416	0.576549147	0.540608131	0.122961248	0.27518038	0.179216751	0.894297866	0.255312365	700	1	0.186334744	0.490146978	0.385531105	0.670451423	0.531165106	0.878353178	0.75493607	0.214385461	0.02806583	0.812881354	700	1	pgw	wopt
0.489499279	0.454679425	0.001726239	0.759854789	0.65964443	0.090221783	0.988308442	0.348891987	0.130825274	0.910849021	701	2	0.169469458	0.17274853	0.659667274	0.151481407	0.336772387	0.778135455	0.151457985	0.384599992	0.22015454	0.812846772	701	2	0.854833841	0.04315993	0.647677312	0.18395511	0.213823284	0.703906308	0.710280783	0.29635743	0.650822795	0.25571667	701	2	0.169469458	0.17274853	0.659667274	0.151481407	0.336772387	0.778135455	0.151457985	0.384599992	0.22015454	0.812846772	701	2	pgw	wopt
0.304288794	0.056552554	0.462609237	0.767392115	0.516370886	0.210947035	0.632734275	0.483334046	0.436516276	0.504833364	702	3	0.314402028	0.129887544	0.395705245	0.38387776	0.652416069	0.762299986	0.349111256	0.418873368	0.47305642	0.812273255	702	3	0.257506512	0.719278813	0.110723422	0.543186189	0.5420091	0.485685356	0.919266358	0.498721625	0.846639922	0.255770304	702	3	0.314402028	0.129887544	0.395705245	0.38387776	0.652416069	0.762299986	0.349111256	0.418873368	0.47305642	0.812273255	702	3	pgw	wopt
0.91444883	0.094842471	0.590414932	0.694450172	0.226710126	0.981712993	0.089222176	0.365065037	0.614420765	0.326589935	703	1	0.180205443	0.750288396	0.057681357	0.170001833	0.913788457	0.183759207	0.401131096	0.720135248	0.221639099	0.812210039	703	1	0.990713919	0.286169892	0.132619894	0.395338953	0.511641143	0.910935497	0.264207362	0.07201511	0.573747639	0.256055214	703	1	0.180205443	0.750288396	0.057681357	0.170001833	0.913788457	0.183759207	0.401131096	0.720135248	0.221639099	0.812210039	703	1	pgw	wopt
0.078541886	0.226203605	0.524439854	0.202128325	0.800443621	0.934997687	0.063383377	0.781896739	0.581388294	0.676173564	704	2	0.354839176	0.360734249	0.258837914	0.381632282	0.601724829	0.954544942	0.110842108	0.92804659	0.066216406	0.811677851	704	2	0.691001538	0.21164277	0.794380285	0.379031528	0.877759485	0.319720551	0.274306107	0.407025163	0.48332716	0.256111677	704	2	0.354839176	0.360734249	0.258837914	0.381632282	0.601724829	0.954544942	0.110842108	0.92804659	0.066216406	0.811677851	704	2	pgw	wopt
0.495959878	0.038306345	0.825744825	0.300991936	0.819031946	0.641493937	0.490866333	0.371271078	0.660160454	0.532468523	705	3	0.935361834	0.294747246	0.574712598	0.325321029	0.977773301	0.609259869	0.277114892	0.120934733	0.552472101	0.81149386	705	3	0.515231872	0.884488268	0.022827382	0.809386182	0.995047772	0.472446767	0.03536229	0.752670418	0.85839848	0.256588663	705	3	0.935361834	0.294747246	0.574712598	0.325321029	0.977773301	0.609259869	0.277114892	0.120934733	0.552472101	0.81149386	705	3	pgw	wopt
0.723204173	0.658189374	0.563030539	0.033399235	0.332907283	0.869108441	0.308233171	0.326010423	0.832245912	0.224133095	706	1	0.520921646	0.308791698	0.033747395	0.682836439	0.090433326	0.882024836	0.168955093	0.414165971	0.057497807	0.8111856	706	1	0.496271914	0.879249238	0.266599278	0.133142472	0.724806963	0.83048272	0.260851475	0.292284773	0.764353047	0.256600495	706	1	0.520921646	0.308791698	0.033747395	0.682836439	0.090433326	0.882024836	0.168955093	0.414165971	0.057497807	0.8111856	706	1	pgw	wopt
0.561176946	0.499458051	0.46566766	0.096227931	0.317232306	0.903984548	0.554695053	0.358265508	0.331802475	0.528711116	707	2	0.595060271	0.499350396	0.455370295	0.219774605	0.204610982	0.555640448	0.499993871	0.18323643	0.559417365	0.811183856	707	2	0.545573761	0.295734231	0.635222222	0.569855811	0.371398833	0.972758977	0.019580113	0.383729561	0.389501968	0.256655306	707	2	0.595060271	0.499350396	0.455370295	0.219774605	0.204610982	0.555640448	0.499993871	0.18323643	0.559417365	0.811183856	707	2	pgw	wopt
0.359093955	0.569236188	0.109905525	0.650271267	0.524428266	0.27927057	0.206494789	0.344528908	0.394480345	0.613673184	708	3	0.082770667	0.686239749	0.567056704	0.224167641	0.354849333	0.65328256	0.030229409	0.468352998	0.705991681	0.810710493	708	3	0.262685997	0.473955334	0.878002601	0.054054701	0.46877975	0.663718361	0.079003024	0.406597373	0.572768783	0.256656191	708	3	0.082770667	0.686239749	0.567056704	0.224167641	0.354849333	0.65328256	0.030229409	0.468352998	0.705991681	0.810710493	708	3	pgw	wopt
0.066372987	0.685612793	0.658897901	0.02907408	0.419753142	0.875165597	0.285459089	0.43312558	0.765187792	0.869079039	709	1	0.167341367	0.541205346	0.621959044	0.25633465	0.744227575	0.26846355	0.304763821	0.594733841	0.410581991	0.810432354	709	1	0.987652386	0.264255643	0.289836713	0.548805215	0.509665887	0.773993956	0.053783983	0.455345948	0.606225012	0.25683916	709	1	0.167341367	0.541205346	0.621959044	0.25633465	0.744227575	0.26846355	0.304763821	0.594733841	0.410581991	0.810432354	709	1	pgw	wopt
0.466729213	0.582824855	0.348019943	0.131960079	0.845227423	0.152363235	0.33107352	0.935018171	0.172316734	0.638807067	710	2	0.314483557	0.141446856	0.847882635	0.271980857	0.677507607	0.847182195	0.248053826	0.208717115	0.222697898	0.810311033	710	2	0.609716638	0.129343715	0.821914453	0.175240351	0.427167811	0.805844701	0.283814949	0.586560777	0.760570695	0.257368051	710	2	0.314483557	0.141446856	0.847882635	0.271980857	0.677507607	0.847182195	0.248053826	0.208717115	0.222697898	0.810311033	710	2	pgw	wopt
0.222284059	0.457004743	0.386495526	0.86232773	0.433541676	0.231255231	0.781617179	0.085526181	0.885490758	0.570149534	711	3	0.570134301	0.033068295	0.783508852	0.139577064	0.579446381	0.569360774	0.32114774	0.69952163	0.36833291	0.810165795	711	3	0.740300513	0.784843296	0.179158867	0.130638083	0.727365245	0.605914449	0.198724136	0.785519827	0.023665045	0.257447003	711	3	0.570134301	0.033068295	0.783508852	0.139577064	0.579446381	0.569360774	0.32114774	0.69952163	0.36833291	0.810165795	711	3	pgw	wopt
0.150520542	0.246111075	0.647459133	0.522848972	0.206036351	0.507858502	0.850356198	0.14135803	0.937895736	0.711326346	712	1	0.122875475	0.664697766	0.231040411	0.549791415	0.69257034	0.528781177	0.437515122	0.836044569	0.173753504	0.81010675	712	1	0.287476029	0.611859164	0.528352424	0.547981013	0.591037273	0.33211524	0.171701448	0.261686109	0.400133415	0.257546084	712	1	0.122875475	0.664697766	0.231040411	0.549791415	0.69257034	0.528781177	0.437515122	0.836044569	0.173753504	0.81010675	712	1	pgw	wopt
0.687596515	0.283795888	0.175636427	0.362746723	0.412144054	0.443740305	0.728159629	0.328126145	0.61153736	0.312924926	713	2	0.401582076	0.060810576	0.525958137	0.31871872	0.316098855	0.45632915	0.435424249	0.448091431	0.651981742	0.810010913	713	2	0.980302161	0.035423059	0.594291806	0.514855181	0.564455134	0.577596565	0.427134852	0.087554144	0.149323982	0.25783027	713	2	0.401582076	0.060810576	0.525958137	0.31871872	0.316098855	0.45632915	0.435424249	0.448091431	0.651981742	0.810010913	713	2	pgw	wopt
0.145433307	0.396097192	0.127173192	0.406078034	0.940116552	0.025637811	0.454153691	0.211667492	0.535625802	0.918859645	714	3	0.109390307	0.359695422	0.259478832	0.637506917	0.294430549	0.722389659	0.767770756	0.003766986	0.876230397	0.809842815	714	3	0.687392387	0.757593645	0.231680079	0.889820332	0.675502794	0.850271499	0.0082167	0.481028959	0.620018026	0.257842727	714	3	0.109390307	0.359695422	0.259478832	0.637506917	0.294430549	0.722389659	0.767770756	0.003766986	0.876230397	0.809842815	714	3	pgw	wopt
0.424884288	0.551842996	0.074075176	0.45563402	0.922806017	0.210346192	0.708868715	0.160671447	0.132488744	0.832523055	715	1	0.053879445	0.123124791	0.958081402	0.070294057	0.553582799	0.618876479	0.992126524	0.75028457	0.050444535	0.809468366	715	1	0.668592367	0.22987135	0.376922788	0.175761839	0.529493045	0.45032308	0.331317276	0.565014171	0.524626451	0.257967155	715	1	0.053879445	0.123124791	0.958081402	0.070294057	0.553582799	0.618876479	0.992126524	0.75028457	0.050444535	0.809468366	715	1	pgw	wopt
0.778909264	0.411098351	0.406777723	0.973114541	0.734141979	0.498012669	0.178397669	0.355097432	0.981504923	0.116041245	716	2	0.243806676	0.013655474	0.814168175	0.479236955	0.65629335	0.982905186	0.495184745	0.34217441	0.634873009	0.80944188	716	2	0.306934414	0.072468407	0.807664826	0.271912615	0.908229079	0.263665359	0.494937005	0.538961091	0.83432321	0.258612462	716	2	0.243806676	0.013655474	0.814168175	0.479236955	0.65629335	0.982905186	0.495184745	0.34217441	0.634873009	0.80944188	716	2	pgw	wopt
0.242655987	0.872584043	0.446249298	0.113619743	0.010441005	0.845696257	0.154504255	0.607349855	0.053210175	0.770661744	717	3	0.043086318	0.492681443	0.461366643	0.108334974	0.78296964	0.424585987	0.564221527	0.096976242	0.880415604	0.809416412	717	3	0.920938635	0.919329266	0.037668344	0.172794609	0.963268076	0.074562369	0.991902698	0.363428922	0.272150371	0.258880668	717	3	0.043086318	0.492681443	0.461366643	0.108334974	0.78296964	0.424585987	0.564221527	0.096976242	0.880415604	0.809416412	717	3	pgw	wopt
0.144515058	0.449588207	0.847062523	0.155795631	0.862518014	0.622722887	0.551196312	0.365758065	0.474720661	0.996336579	718	1	0.688465832	0.010297715	0.59468257	0.668317521	0.084044446	0.396413129	0.384089405	0.509981418	0.432769513	0.809299809	718	1	0.738126083	0.083522817	0.101284855	0.892682324	0.005523022	0.620831829	0.564276086	0.691467595	0.869087975	0.259140181	718	1	0.688465832	0.010297715	0.59468257	0.668317521	0.084044446	0.396413129	0.384089405	0.509981418	0.432769513	0.809299809	718	1	pgw	wopt
0.433683955	0.305688475	0.319056076	0.888464979	0.601923542	0.410566202	0.051845376	0.440890589	0.678426912	0.499645856	719	2	0.510169289	0.427069849	0.723827357	0.576103755	0.691986985	0.777759444	0.006672113	0.642745784	0.540909006	0.809285344	719	2	0.015231523	0.764599656	0.38797647	0.453819685	0.819792187	0.226479708	0.546463258	0.959987585	0.824336093	0.259589438	719	2	0.510169289	0.427069849	0.723827357	0.576103755	0.691986985	0.777759444	0.006672113	0.642745784	0.540909006	0.809285344	719	2	pgw	wopt
0.069407241	0.974705806	0.01979455	0.756415878	0.792516651	0.548208148	0.290801658	0.478667594	0.708518048	0.516926725	720	3	0.193560143	0.307048253	0.282645802	0.419509645	0.253515675	0.275864691	0.860974332	0.255807882	0.25439913	0.808587857	720	3	0.508108961	0.73539644	0.333503008	0.146604699	0.585344922	0.62909481	0.380492507	0.503718834	0.95729466	0.26005164	720	3	0.193560143	0.307048253	0.282645802	0.419509645	0.253515675	0.275864691	0.860974332	0.255807882	0.25439913	0.808587857	720	3	pgw	wopt
0.782044317	0.476702622	0.02484652	0.511042859	0.868795492	0.592154322	0.613886406	0.163181868	0.459045303	0.67069691	721	1	0.686361504	0.001942252	0.532852923	0.606149561	0.52890532	0.506451575	0.815204562	0.728721249	0.197950563	0.808541231	721	1	0.86269235	0.211843299	0.740672983	0.453687227	0.812004188	0.776205117	0.144516132	0.037237559	0.559512483	0.260900186	721	1	0.686361504	0.001942252	0.532852923	0.606149561	0.52890532	0.506451575	0.815204562	0.728721249	0.197950563	0.808541231	721	1	pgw	wopt
0.794938539	0.464048041	0.455235112	0.309108362	0.185447586	0.898063792	0.852600272	0.02796195	0.437637232	0.991257015	722	2	0.967772602	0.395324577	0.239188652	0.139681085	0.558289748	0.723460826	0.523085886	0.426267713	0.267653921	0.808524234	722	2	0.706380505	0.817001592	0.075323832	0.152164051	0.610562945	0.660648714	0.518138485	0.862913548	0.255458443	0.260953465	722	2	0.967772602	0.395324577	0.239188652	0.139681085	0.558289748	0.723460826	0.523085886	0.426267713	0.267653921	0.808524234	722	2	pgw	wopt
0.670789718	0.421407701	0.501651755	0.413902288	0.567390664	0.260706675	0.373660494	0.005070147	0.704191472	0.441688288	723	3	0.485590502	0.269986163	0.007997756	0.861120817	0.496458126	0.22907961	0.903163663	0.445558021	0.266198519	0.808297754	723	3	0.433908196	0.617360219	0.103109705	0.304017719	0.787802306	0.982981174	0.295036089	0.865265132	0.238132542	0.261108804	723	3	0.485590502	0.269986163	0.007997756	0.861120817	0.496458126	0.22907961	0.903163663	0.445558021	0.266198519	0.808297754	723	3	pgw	wopt
0.525671235	0.755252253	0.550604731	0.028957426	0.946895786	0.559228139	0.5712954	0.589947308	0.632017417	0.326341023	724	1	0.553384002	0.785236471	0.050226797	0.630687919	0.41845784	0.673341422	0.092346761	0.28468768	0.559608627	0.808267584	724	1	0.8898377	0.038831516	0.653933023	0.989481914	0.020537684	0.869485812	0.027054862	0.545570654	0.386442903	0.261901927	724	1	0.553384002	0.785236471	0.050226797	0.630687919	0.41845784	0.673341422	0.092346761	0.28468768	0.559608627	0.808267584	724	1	pgw	wopt
0.573617101	0.332198623	0.738717801	0.53419504	0.712704793	0.929887032	0.587636918	0.26187744	0.202577777	0.578197833	725	2	0.504622988	0.054333697	0.259853076	0.866444599	0.474835136	0.420102759	0.612519962	0.840940151	0.571449681	0.808156717	725	2	0.348616213	0.58739001	0.189080728	0.899166585	0.338262878	0.823428408	0.139049411	0.633421174	0.598272777	0.262171746	725	2	0.504622988	0.054333697	0.259853076	0.866444599	0.474835136	0.420102759	0.612519962	0.840940151	0.571449681	0.808156717	725	2	pgw	wopt
0.123753837	0.861949368	0.0560719	0.500616355	0.283030181	0.653191272	0.107235191	0.901391344	0.120959515	0.443196751	726	3	0.480440385	0.147541239	0.421198958	0.040051929	0.405706776	0.93842976	0.24735475	0.637470937	0.48024357	0.808025517	726	3	0.559372988	0.74322932	0.575840845	0.079512131	0.810064848	0.201874565	0.205861246	0.280930703	0.55009679	0.262221966	726	3	0.480440385	0.147541239	0.421198958	0.040051929	0.405706776	0.93842976	0.24735475	0.637470937	0.48024357	0.808025517	726	3	pgw	wopt
0.651004306	0.349212065	0.058154332	0.212960102	0.921791801	0.00627996	0.997641724	0.333600713	0.691054373	0.241975967	727	1	0.242259165	0.403195984	0.807230656	0.105659581	0.844590444	0.228535162	0.766485614	0.602682004	0.188705053	0.807261154	727	1	0.55651153	0.902317539	0.254871114	0.028668649	0.891150829	0.29165721	0.369768488	0.778704005	0.225993611	0.262696166	727	1	0.242259165	0.403195984	0.807230656	0.105659581	0.844590444	0.228535162	0.766485614	0.602682004	0.188705053	0.807261154	727	1	pgw	wopt
0.476289115	0.739728294	0.582195766	0.346278121	0.644178362	0.833858777	0.0377583	0.928620127	0.670595881	0.43391594	728	2	0.010186153	0.506778207	0.517634322	0.745339279	0.130177669	0.121290421	0.805745218	0.742878195	0.093124683	0.80697576	728	2	0.8413795	0.0032036	0.671990771	0.296508097	0.775439814	0.446234245	0.616038016	0.144602982	0.191554529	0.262941632	728	2	0.010186153	0.506778207	0.517634322	0.745339279	0.130177669	0.121290421	0.805745218	0.742878195	0.093124683	0.80697576	728	2	pgw	wopt
0.346132005	0.801278823	0.167252569	0.545251351	0.407797248	0.812743181	0.355587145	0.151828871	0.49070701	0.762305917	729	3	0.036541762	0.855209951	0.650889771	0.108599765	0.361843376	0.451093954	0.533799288	0.425455904	0.71139557	0.806829442	729	3	0.322630774	0.513889282	0.460840961	0.401114416	0.993385715	0.610462198	0.143944748	0.593360139	0.454482131	0.262962301	729	3	0.036541762	0.855209951	0.650889771	0.108599765	0.361843376	0.451093954	0.533799288	0.425455904	0.71139557	0.806829442	729	3	pgw	wopt
0.435136607	0.278422314	0.521134418	0.431880891	0.95473116	0.755223276	0.454876214	0.194858956	0.65300555	0.126136967	730	1	0.246003429	0.011134597	0.473264819	0.772432564	0.51331319	0.4369473	0.998149147	0.230263894	0.736406518	0.806738919	730	1	0.499325881	0.537300784	0.245580839	0.430564849	0.819052651	0.20461284	0.759110562	0.117946682	0.501704323	0.263138552	730	1	0.246003429	0.011134597	0.473264819	0.772432564	0.51331319	0.4369473	0.998149147	0.230263894	0.736406518	0.806738919	730	1	bng	cache
0.66914212	0.468165541	0.143887519	0.676841	0.804349972	0.86728384	0.069733577	0.149825802	0.684450359	0.577382212	731	2	0.112548571	0.164970962	0.996640159	0.441731887	0.232434707	0.644489348	0.425853449	0.347899993	0.112940954	0.806229688	731	2	0.593385543	0.608984953	0.681584488	0.156097899	0.190410669	0.449076172	0.692972651	0.304974397	0.917918516	0.263395742	731	2	0.112548571	0.164970962	0.996640159	0.441731887	0.232434707	0.644489348	0.425853449	0.347899993	0.112940954	0.806229688	731	2	bng	cache
0.577882997	0.309711282	0.927290945	0.351295435	0.937159379	0.385775505	0.211651152	0.848551544	0.094983675	0.225562077	732	3	0.177972796	0.854339272	0.592072974	0.829361529	0.198416907	0.945297033	0.180681569	0.194396517	0.549958675	0.80600905	732	3	0.510401855	0.572023595	0.289475869	0.284025156	0.034009578	0.659550564	0.986822821	0.122339809	0.977814801	0.263628016	732	3	0.177972796	0.854339272	0.592072974	0.829361529	0.198416907	0.945297033	0.180681569	0.194396517	0.549958675	0.80600905	732	3	bng	cache
0.88003432	0.713266095	0.74135925	0.460148626	0.39007853	0.997058126	0.446009025	0.815313086	0.554009533	0.19258923	733	1	0.088990615	0.199376105	0.917190734	0.702168717	0.684921824	0.469631164	0.75597795	0.055598265	0.919017508	0.805811263	733	1	0.033464269	0.720080608	0.663268848	0.585688106	0.316395853	0.828321665	0.04515915	0.5427693	0.617982886	0.263811158	733	1	0.088990615	0.199376105	0.917190734	0.702168717	0.684921824	0.469631164	0.75597795	0.055598265	0.919017508	0.805811263	733	1	bng	cache
0.508108961	0.73539644	0.333503008	0.146604699	0.585344922	0.62909481	0.380492507	0.503718834	0.95729466	0.26005164	734	2	0.28461428	0.199067281	0.742418465	0.868366557	0.866232795	0.293486236	0.264989287	0.403403039	0.67220086	0.805420587	734	2	0.401374518	0.069059243	0.740689238	0.756387585	0.8795836	0.089596713	0.618155722	0.650416544	0.811605439	0.26397798	734	2	0.28461428	0.199067281	0.742418465	0.868366557	0.866232795	0.293486236	0.264989287	0.403403039	0.67220086	0.805420587	734	2	bng	cache
0.378982955	0.445978661	0.653984948	0.253026247	0.215182484	0.872086887	0.935826895	0.285971528	0.378923217	0.686482196	735	3	0.111268668	0.524686743	0.491518612	0.269722781	0.506291692	0.588456253	0.384570642	0.154988999	0.83571996	0.805261178	735	3	0.260955454	0.499288525	0.299367337	0.606873455	0.204841391	0.918152169	0.508258332	0.115591803	0.644335594	0.264596141	735	3	0.111268668	0.524686743	0.491518612	0.269722781	0.506291692	0.588456253	0.384570642	0.154988999	0.83571996	0.805261178	735	3	bng	cache
0.894987235	0.347000228	0.218456852	0.445924248	0.647040831	0.904821787	0.282352513	0.129222758	0.927875133	0.463366115	736	1	0.076405612	0.735727993	0.095160304	0.893243664	0.952415904	0.056078137	0.535480111	0.349595	0.639046369	0.805019457	736	1	0.675492178	0.782873568	0.036246292	0.369535436	0.536652739	0.804848362	0.840002301	0.035873838	0.959703328	0.264847176	736	1	0.076405612	0.735727993	0.095160304	0.893243664	0.952415904	0.056078137	0.535480111	0.349595	0.639046369	0.805019457	736	1	bng	cache
0.685880007	0.236952005	0.651488517	0.411230352	0.261547496	0.854491746	0.119671297	0.691124634	0.366801732	0.782574047	737	2	0.98846727	0.201473775	0.867485975	0.271403518	0.52609351	0.996912777	0.550578383	0.48247022	0.434281151	0.80500815	737	2	0.890478315	0.545095101	0.644541647	0.005046763	0.517345347	0.731482939	0.287814382	0.277512434	0.713528967	0.265245375	737	2	0.98846727	0.201473775	0.867485975	0.271403518	0.52609351	0.996912777	0.550578383	0.48247022	0.434281151	0.80500815	737	2	bng	cache
0.4045993	0.289683752	0.368077729	0.397889523	0.45026542	0.768088023	0.326601681	0.798352798	0.819671203	0.738389474	738	3	0.380819166	0.497269574	0.120034623	0.254830358	0.69330418	0.416280949	0.853087014	0.233208034	0.539870527	0.80492687	738	3	0.720519014	0.314428047	0.125587392	0.442199879	0.176342794	0.683586461	0.223851379	0.191025095	0.768481198	0.265319927	738	3	0.380819166	0.497269574	0.120034623	0.254830358	0.69330418	0.416280949	0.853087014	0.233208034	0.539870527	0.80492687	738	3	bng	cache
0.632691546	0.418395621	0.714315261	0.338980864	0.350079534	0.628839338	0.009711336	0.403579435	0.752406328	0.164473133	739	1	0.765944851	0.037332411	0.554894062	0.330335323	0.583893853	0.906450877	0.0891761	0.493189277	0.654000992	0.804922436	739	1	0.714989388	0.035351175	0.498539775	0.686871294	0.302337362	0.402107741	0.354610961	0.466024836	0.720010476	0.265805552	739	1	0.765944851	0.037332411	0.554894062	0.330335323	0.583893853	0.906450877	0.0891761	0.493189277	0.654000992	0.804922436	739	1	bng	cache
0.204431456	0.217887402	0.666551969	0.8968425	0.755469543	0.510782291	0.312022006	0.380470578	0.527089073	0.857786047	740	2	0.094632524	0.108759819	0.589494787	0.724169179	0.822740486	0.464703686	0.247009638	0.639812372	0.266252989	0.804863355	740	2	0.736262105	0.007445935	0.398664397	0.829820869	0.830481002	0.251274837	0.688162458	0.577710306	0.498194359	0.26594778	740	2	0.094632524	0.108759819	0.589494787	0.724169179	0.822740486	0.464703686	0.247009638	0.639812372	0.266252989	0.804863355	740	2	bng	cache
0.00414714	0.370106919	0.778260591	0.815917197	0.003569141	0.959578735	0.013655216	0.860278585	0.544604679	0.384701382	741	3	0.621542832	0.03112116	0.635787926	0.841542069	0.340564595	0.984342892	0.704564241	0.186192757	0.755371744	0.804504824	741	3	0.104421042	0.290102846	0.774276908	0.381746743	0.735359637	0.818069786	0.167920716	0.934909185	0.743709479	0.26627952	741	3	0.621542832	0.03112116	0.635787926	0.841542069	0.340564595	0.984342892	0.704564241	0.186192757	0.755371744	0.804504824	741	3	bng	cache
0.138752567	0.308232573	0.060732961	0.971950509	0.643806135	0.300672127	0.549589323	0.089452156	0.752933828	0.484800498	742	1	0.133882284	0.691608823	0.403730071	0.359563015	0.879142609	0.356391445	0.886043711	0.053888229	0.620248487	0.804258307	742	1	0.952963026	0.021577894	0.58184653	0.856524536	0.313861599	0.771609776	0.072852674	0.073114577	0.856757339	0.266544464	742	1	0.133882284	0.691608823	0.403730071	0.359563015	0.879142609	0.356391445	0.886043711	0.053888229	0.620248487	0.804258307	742	1	bng	cache
0.216482381	0.167891696	0.951695712	0.050345752	0.210593481	0.99146755	0.665808426	0.04953349	0.90977718	0.539153541	743	2	0.554362639	0.635786484	0.237382713	0.320418321	0.865223837	0.564660009	0.010989801	0.355011516	0.761951658	0.804155953	743	2	0.815826769	0.545567879	0.928420249	0.228485494	0.724794792	0.776576938	0.150059843	0.691095692	0.830554707	0.266822538	743	2	0.554362639	0.635786484	0.237382713	0.320418321	0.865223837	0.564660009	0.010989801	0.355011516	0.761951658	0.804155953	743	2	bng	cache
0.097843293	0.772753707	0.80082473	0.138982345	0.506597778	0.526255907	0.942273524	0.525302446	0.785260876	0.309483667	744	3	0.015326009	0.849345306	0.104468005	0.824321398	0.043012678	0.810281383	0.521371748	0.525880288	0.459432282	0.803987583	744	3	0.870299292	0.191880242	0.506049472	0.602425783	0.720909743	0.889549489	0.141398606	0.765676477	0.938076027	0.26715152	744	3	0.015326009	0.849345306	0.104468005	0.824321398	0.043012678	0.810281383	0.521371748	0.525880288	0.459432282	0.803987583	744	3	bng	cache
0.569898518	0.063918269	0.980603503	0.039832682	0.909596754	0.725692629	0.301786304	0.584380358	0.465659757	0.353646535	745	1	0.243443353	0.963731888	0.14748551	0.454798392	0.423559734	0.913201367	0.652200754	0.290198096	0.274593516	0.803939809	745	1	0.274088899	0.532778963	0.431568156	0.504153423	0.35238893	0.796537326	0.631119459	0.156794003	0.28973339	0.267391505	745	1	0.243443353	0.963731888	0.14748551	0.454798392	0.423559734	0.913201367	0.652200754	0.290198096	0.274593516	0.803939809	745	1	bng	cache
0.544326354	0.095041369	0.428027785	0.437728571	0.981942679	0.454940538	0.232071903	0.864868048	0.884851667	0.535263048	746	2	0.383276562	0.334481113	0.428461917	0.400616849	0.519365264	0.574611536	0.532059774	0.095001691	0.776776792	0.803379041	746	2	0.802124493	0.269617374	0.049322108	0.82607264	0.736813882	0.123492149	0.689222131	0.052201423	0.719510307	0.26751326	746	2	0.383276562	0.334481113	0.428461917	0.400616849	0.519365264	0.574611536	0.532059774	0.095001691	0.776776792	0.803379041	746	2	bng	cache
0.304845697	0.919180056	0.010496044	0.577308819	0.519811331	0.362010655	0.90742058	0.821718488	0.04317469	0.581299181	747	3	0.190450849	0.304844819	0.579700095	0.606453768	0.329685347	0.647692688	0.556165365	0.26627823	0.740191768	0.803295211	747	3	0.837075821	0.529874604	0.142425148	0.270423173	0.955333247	0.820275522	0.585041544	0.545006788	0.166553237	0.267712486	747	3	0.190450849	0.304844819	0.579700095	0.606453768	0.329685347	0.647692688	0.556165365	0.26627823	0.740191768	0.803295211	747	3	bng	cache
0.502759155	0.34713716	0.956886436	0.182493166	0.961832051	0.356818574	0.757713063	0.300558466	0.104592248	0.439904894	748	1	0.056940115	0.417430149	0.488529054	0.480687263	0.239102015	0.705223877	0.389315877	0.976607931	0.201345243	0.803188177	748	1	0.880770831	0.766247327	0.006765396	0.088368623	0.729477053	0.46407825	0.709250612	0.242870733	0.414921024	0.268007316	748	1	0.056940115	0.417430149	0.488529054	0.480687263	0.239102015	0.705223877	0.389315877	0.976607931	0.201345243	0.803188177	748	1	bng	cache
0.26617948	0.765915233	0.213772941	0.511845465	0.08989292	0.81553888	0.338562224	0.042941951	0.50366211	0.965897705	749	2	0.006559662	0.637930888	0.412619451	0.05587127	0.555866631	0.799624262	0.722491165	0.286753092	0.706449673	0.802850824	749	2	0.88901646	0.410359546	0.138152369	0.914163138	0.412492524	0.521302424	0.412071541	0.046995661	0.585544328	0.268011387	749	2	0.006559662	0.637930888	0.412619451	0.05587127	0.555866631	0.799624262	0.722491165	0.286753092	0.706449673	0.802850824	749	2	bng	cache
0.850742096	0.286844467	0.087646094	0.740577225	0.601082013	0.684424133	0.842937577	0.009375502	0.982066511	0.298227231	750	3	0.043428111	0.609192087	0.739254472	0.601941738	0.355607428	0.829070021	0.13886638	0.217880389	0.51058734	0.802584052	750	3	0.922504247	0.022623265	0.985671163	0.181485808	0.236130441	0.372336916	0.701254998	0.453658694	0.939908908	0.268058991	750	3	0.043428111	0.609192087	0.739254472	0.601941738	0.355607428	0.829070021	0.13886638	0.217880389	0.51058734	0.802584052	750	3	bng	cache
0.269131881	0.410228761	0.093576404	0.362315357	0.692946426	0.571686458	0.306424322	0.162279273	0.190974925	0.841973309	751	1	0.508438605	0.526979387	0.267985138	0.290937646	0.706995095	0.50097039	0.895257559	0.179145094	0.596874962	0.802265302	751	1	0.307101182	0.403081493	0.535013098	0.046433644	0.882624914	0.278588088	0.843064717	0.327211867	0.621792082	0.268560294	751	1	0.508438605	0.526979387	0.267985138	0.290937646	0.706995095	0.50097039	0.895257559	0.179145094	0.596874962	0.802265302	751	1	bng	cache
0.500649145	0.11060128	0.938795105	0.394139701	0.516894801	0.727997066	0.251123165	0.513548318	0.343273152	0.687261235	752	2	0.494567862	0.183952826	0.361782417	0.900717408	0.328292682	0.917116245	0.465681838	0.141707015	0.334521231	0.801391608	752	2	0.37722111	0.330698823	0.645011849	0.280698734	0.495519876	0.788805577	0.43241115	0.439848295	0.324064247	0.268686942	752	2	0.494567862	0.183952826	0.361782417	0.900717408	0.328292682	0.917116245	0.465681838	0.141707015	0.334521231	0.801391608	752	2	bng	cache
0.891764666	0.134539409	0.734848007	0.343964919	0.552402984	0.635638806	0.054033582	0.268338234	0.37492423	0.767724123	753	3	0.666830583	0.412960173	0.575107828	0.085172013	0.731434071	0.974172803	0.151536124	0.302040953	0.646980984	0.801319427	753	3	0.308935067	0.349830032	0.178192423	0.662314044	0.060508888	0.350360479	0.918899009	0.086778662	0.953529643	0.269025218	753	3	0.666830583	0.412960173	0.575107828	0.085172013	0.731434071	0.974172803	0.151536124	0.302040953	0.646980984	0.801319427	753	3	bng	cache
0.188722664	0.836987265	0.15463505	0.396002625	0.490029898	0.827006412	0.355233839	0.113020892	0.571049339	0.535107359	754	1	0.477281306	0.671042208	0.082890227	0.320294707	0.530370135	0.34898577	0.571585779	0.703523215	0.343804205	0.801203108	754	1	0.429105112	0.465827768	0.805294098	0.05757193	0.917091598	0.390491035	0.20411337	0.521231839	0.707405813	0.269265531	754	1	0.477281306	0.671042208	0.082890227	0.320294707	0.530370135	0.34898577	0.571585779	0.703523215	0.343804205	0.801203108	754	1	bng	cache
0.562951404	0.364019697	0.317497778	0.6666986	0.7905862	0.395285562	0.071471296	0.43369705	0.782897873	0.554569619	755	2	0.159978408	0.607647372	0.040248267	0.694448341	0.637816662	0.577532198	0.058376899	0.794507564	0.061407357	0.801028459	755	2	0.291709697	0.655412692	0.13580128	0.277663443	0.297558137	0.489731881	0.944385618	0.135526353	0.597653097	0.269340663	755	2	0.159978408	0.607647372	0.040248267	0.694448341	0.637816662	0.577532198	0.058376899	0.794507564	0.061407357	0.801028459	755	2	bng	cache
0.227331806	0.85728914	0.166685164	0.679846861	0.496159438	0.369910144	0.120247654	0.40921444	0.447516075	0.919253566	756	3	0.306192346	0.846811194	0.308080921	0.343820768	0.88463992	0.220891717	0.004564056	0.582496564	0.389690244	0.800913103	756	3	0.377320947	0.214821481	0.79443741	0.03377112	0.707972726	0.39887077	0.297650296	0.916597306	0.33719369	0.269412596	756	3	0.306192346	0.846811194	0.308080921	0.343820768	0.88463992	0.220891717	0.004564056	0.582496564	0.389690244	0.800913103	756	3	bng	cache
0.546506457	0.224444003	0.23869526	0.867771266	0.158983938	0.494101182	0.501093869	0.0721204	0.794760162	0.45759563	757	1	0.688283207	0.256771627	0.260030962	0.917990169	0.241419245	0.455438754	0.030080311	0.377245176	0.96252426	0.800806416	757	1	0.556817239	0.073555575	0.512449996	0.671430145	0.806371854	0.953421814	0.446448157	0.31301998	0.534885873	0.269454018	757	1	0.688283207	0.256771627	0.260030962	0.917990169	0.241419245	0.455438754	0.030080311	0.377245176	0.96252426	0.800806416	757	1	bng	cache
0.351118497	0.063198388	0.746381539	0.440650103	0.72604694	0.611995073	0.241875688	0.892018827	0.331793206	0.731390339	758	2	0.235655363	0.52528917	0.704142054	0.813669403	0.078667134	0.818188099	0.542401907	0.036103937	0.669683357	0.799938399	758	2	0.801481049	0.816514895	0.509191731	0.092191145	0.941052027	0.494244954	0.463219506	0.348405035	0.018211851	0.270449608	758	2	0.235655363	0.52528917	0.704142054	0.813669403	0.078667134	0.818188099	0.542401907	0.036103937	0.669683357	0.799938399	758	2	bng	cache
0.251554637	0.949940272	0.123359513	0.750401519	0.387951192	0.367873854	0.147640452	0.89917371	0.62399954	0.314167711	759	3	0.002179809	0.447658662	0.758131835	0.118464778	0.45646338	0.700516494	0.113335815	0.887324691	0.384429957	0.799847393	759	3	0.758607663	0.530436994	0.224206475	0.084889392	0.281652516	0.513439643	0.522814614	0.718075517	0.653062733	0.270524954	759	3	0.002179809	0.447658662	0.758131835	0.118464778	0.45646338	0.700516494	0.113335815	0.887324691	0.384429957	0.799847393	759	3	bng	cache
0.045146465	0.71333432	0.228898838	0.724656637	0.731986198	0.360260537	0.402070405	0.519657094	0.892523542	0.708942287	760	1	0.454607825	0.326573125	0.89028224	0.113219678	0.927736492	0.283970329	0.431609104	0.981824504	0.155652742	0.799843236	760	1	0.244740215	0.646548181	0.406658949	0.545879605	0.843784663	0.880604065	0.102111959	0.909799685	0.418036866	0.270614869	760	1	0.454607825	0.326573125	0.89028224	0.113219678	0.927736492	0.283970329	0.431609104	0.981824504	0.155652742	0.799843236	760	1	bng	cache
0.611264476	0.281151706	0.387749379	0.390493359	0.890046917	0.282613174	0.983163294	0.523278149	0.193761897	0.569955641	761	2	0.61180127	0.005918567	0.894423647	0.527674095	0.668740477	0.411750823	0.324685965	0.463304278	0.011361921	0.798920152	761	2	0.737402307	0.858712905	0.567500532	0.419201596	0.091872925	0.946554314	0.113719177	0.34943355	0.629814077	0.270720102	761	2	0.61180127	0.005918567	0.894423647	0.527674095	0.668740477	0.411750823	0.324685965	0.463304278	0.011361921	0.798920152	761	2	bng	cache
0.336254923	0.605458104	0.291086035	0.555367871	0.967968838	0.460165318	0.656821098	0.530138912	0.803782616	0.159114818	762	3	0.167055972	0.128466317	0.708101165	0.877409478	0.161829656	0.319773772	0.703816802	0.356023739	0.800564409	0.798741276	762	3	0.552837328	0.353432717	0.218978509	0.216716127	0.892337783	0.379808079	0.887956208	0.356983797	0.562058682	0.27075555	762	3	0.167055972	0.128466317	0.708101165	0.877409478	0.161829656	0.319773772	0.703816802	0.356023739	0.800564409	0.798741276	762	3	bng	cache
0.801481049	0.816514895	0.509191731	0.092191145	0.941052027	0.494244954	0.463219506	0.348405035	0.018211851	0.270449608	763	1	0.490398327	0.03563003	0.408279827	0.833713021	0.36801208	0.031227291	0.906976575	0.103674607	0.076219325	0.798243765	763	1	0.331458165	0.455714484	0.826849599	0.053846283	0.423009522	0.566167674	0.951415783	0.266836992	0.4687852	0.271090609	763	1	0.490398327	0.03563003	0.408279827	0.833713021	0.36801208	0.031227291	0.906976575	0.103674607	0.076219325	0.798243765	763	1	bng	cache
0.587441753	0.396311028	0.017946746	0.830647694	0.308568243	0.683120077	0.570073935	0.018878678	0.694416219	0.519354256	764	2	0.586624337	0.631111991	0.189223434	0.135651125	0.858892397	0.80498809	0.022017465	0.864385445	0.054160851	0.79774451	764	2	0.624056776	0.43317819	0.212187267	0.190038037	0.675374567	0.939218794	0.554748266	0.217024116	0.714806685	0.271350191	764	2	0.586624337	0.631111991	0.189223434	0.135651125	0.858892397	0.80498809	0.022017465	0.864385445	0.054160851	0.79774451	764	2	bng	cache
0.482348795	0.30186772	0.133661537	0.34434229	0.647170778	0.533455942	0.848989518	0.421633963	0.698392644	0.28686826	765	3	0.266991974	0.595837114	0.24806773	0.838271241	0.674678427	0.371162661	0.170653013	0.276570553	0.530708599	0.796987274	765	3	0.676893206	0.278789768	0.724247482	0.133670066	0.780581329	0.66502052	0.184517914	0.000695985	0.755635042	0.271584276	765	3	0.266991974	0.595837114	0.24806773	0.838271241	0.674678427	0.371162661	0.170653013	0.276570553	0.530708599	0.796987274	765	3	bng	cache
0.727315853	0.351284046	0.246891281	0.562689699	0.822758984	0.491534224	0.464332049	0.701409019	0.528039309	0.280511286	766	1	0.095110321	0.615165644	0.761474223	0.338110046	0.743967469	0.649879891	0.007456848	0.313391109	0.775689108	0.796816917	766	1	0.803957441	0.360134347	0.696662798	0.229220373	0.660387374	0.314669149	0.003022952	0.500775509	0.561718221	0.271810408	766	1	0.095110321	0.615165644	0.761474223	0.338110046	0.743967469	0.649879891	0.007456848	0.313391109	0.775689108	0.796816917	766	1	bng	cache
0.862708607	0.471370709	0.034304043	0.733497208	0.787141145	0.077643327	0.818084975	0.117398382	0.694787552	0.296579885	767	2	0.107209207	0.578636505	0.339717389	0.022649483	0.648361626	0.2580401	0.322547019	0.714657643	0.282938379	0.796310084	767	2	0.595584149	0.823862712	0.11205216	0.450549401	0.749177962	0.902854605	0.412033605	0.759973429	0.39842193	0.272023857	767	2	0.107209207	0.578636505	0.339717389	0.022649483	0.648361626	0.2580401	0.322547019	0.714657643	0.282938379	0.796310084	767	2	bng	cache
0.848248915	0.605169098	0.383580172	0.349424465	0.979793726	0.230574696	0.780239764	0.032955217	0.260528948	0.577360912	768	3	0.271148881	0.950606461	0.536292172	0.057561231	0.939865703	0.656170193	0.540030514	0.049693974	0.631982564	0.79596744	768	3	0.148495741	0.628866598	0.742281788	0.645577532	0.97127637	0.282101026	0.302510281	0.956209135	0.561831099	0.27259497	768	3	0.271148881	0.950606461	0.536292172	0.057561231	0.939865703	0.656170193	0.540030514	0.049693974	0.631982564	0.79596744	768	3	bng	cache
0.881369748	0.373407192	0.672171063	0.002293262	0.96974267	0.377013063	0.535933109	0.422406328	0.769471424	0.23193491	769	1	0.176473596	0.506986832	0.772904568	0.317221001	0.94909162	0.385427877	0.701640059	0.747769383	0.702266031	0.795752547	769	1	0.110014201	0.287680896	0.986810498	0.152522689	0.28862031	0.789680317	0.701169892	0.647564574	0.572910508	0.272679627	769	1	0.176473596	0.506986832	0.772904568	0.317221001	0.94909162	0.385427877	0.701640059	0.747769383	0.702266031	0.795752547	769	1	bng	cache
0.766619747	0.298306975	0.834947121	0.309754928	0.186959689	0.983243855	0.413451767	0.073367162	0.651530393	0.940473414	770	2	0.612204494	0.360233999	0.260662396	0.500061403	0.438961261	0.75684421	0.169336609	0.295321857	0.240115446	0.795613061	770	2	0.167323848	0.426082593	0.770323899	0.24681376	0.257025446	0.60266414	0.784405276	0.10734363	0.767663486	0.273068542	770	2	0.612204494	0.360233999	0.260662396	0.500061403	0.438961261	0.75684421	0.169336609	0.295321857	0.240115446	0.795613061	770	2	bng	cache
0.466138484	0.174321543	0.56649104	0.357955781	0.830038845	0.112054596	0.40159734	0.66209369	0.452694812	0.692982471	771	3	0.59406008	0.301403405	0.004936021	0.886716756	0.690408425	0.631626834	0.357966822	0.390244086	0.688389319	0.795089139	771	3	0.091600854	0.230275489	0.817170884	0.249957746	0.05433363	0.528874222	0.240024429	0.594765992	0.69580465	0.273120121	771	3	0.59406008	0.301403405	0.004936021	0.886716756	0.690408425	0.631626834	0.357966822	0.390244086	0.688389319	0.795089139	771	3	bng	cache
0.190540826	0.717266854	0.279596509	0.636438501	0.692555377	0.437390204	0.280068327	0.306637589	0.576134239	0.714642366	772	1	0.120247279	0.146183231	0.493795161	0.71442618	0.609818739	0.358771676	0.369324181	0.149124978	0.665442045	0.794528059	772	1	0.880630987	0.105453386	0.398729102	0.949959528	0.201993664	0.973402168	0.278803291	0.283172017	0.976514529	0.273235307	772	1	0.120247279	0.146183231	0.493795161	0.71442618	0.609818739	0.358771676	0.369324181	0.149124978	0.665442045	0.794528059	772	1	bng	cache
0.066464584	0.932759327	0.427038763	0.312659217	0.421826075	0.475810345	0.12997549	0.80079445	0.680183645	0.844323387	773	2	0.045968995	0.596119659	0.831276194	0.158801107	0.681469784	0.735895951	0.766739238	0.768083758	0.215539848	0.794517019	773	2	0.907848015	0.242857095	0.245654689	0.730878579	0.550159791	0.340917083	0.618080753	0.146268008	0.669244993	0.273284532	773	2	0.045968995	0.596119659	0.831276194	0.158801107	0.681469784	0.735895951	0.766739238	0.768083758	0.215539848	0.794517019	773	2	bng	cache
0.245739706	0.011771663	0.673804206	0.512918863	0.512493079	0.937394616	0.472530255	0.171531721	0.970088708	0.508995572	774	3	0.747987111	0.671566245	0.25594399	0.409651602	0.948759474	0.422611866	0.180947635	0.175892015	0.816866444	0.793599419	774	3	0.407882127	0.048342144	0.331150481	0.484764701	0.721087304	0.65842212	0.586067378	0.504234375	0.929820322	0.27367721	774	3	0.747987111	0.671566245	0.25594399	0.409651602	0.948759474	0.422611866	0.180947635	0.175892015	0.816866444	0.793599419	774	3	bng	cache
0.633112072	0.056378904	0.50161576	0.787855874	0.883949332	0.043045362	0.113046458	0.760068082	0.685814046	0.827138098	775	1	0.061822242	0.307570759	0.985191001	0.127496931	0.963179649	0.266123532	0.264416529	0.462698388	0.861987321	0.793078311	775	1	0.914188307	0.263027833	0.036692612	0.796628007	0.594713165	0.203366663	0.04384004	0.420420154	0.519367361	0.273724158	775	1	0.061822242	0.307570759	0.985191001	0.127496931	0.963179649	0.266123532	0.264416529	0.462698388	0.861987321	0.793078311	775	1	bng	cache
0.704572203	0.60595183	0.03139091	0.374302642	0.50984845	0.858823848	0.731973107	0.038455653	0.283290453	0.547431736	776	2	0.804132682	0.547162134	0.05721302	0.794656857	0.420116955	0.883827538	0.124897484	0.7725658	0.083739569	0.792928743	776	2	0.124870748	0.270311474	0.666659825	0.236547964	0.564121808	0.305186874	0.96044304	0.319180425	0.721983166	0.273782742	776	2	0.804132682	0.547162134	0.05721302	0.794656857	0.420116955	0.883827538	0.124897484	0.7725658	0.083739569	0.792928743	776	2	bng	cache
0.06463795	0.52594606	0.561950596	0.806423699	0.708853716	0.63217098	0.192327112	0.347337023	0.608254506	0.278703377	777	3	0.500954473	0.514232399	0.247060939	0.276266616	0.848571156	0.235482357	0.837021377	0.299683002	0.729213833	0.792665615	777	3	0.371435635	0.436847934	0.841017237	0.414117366	0.093632876	0.886505891	0.403412535	0.11311622	0.674197988	0.274266587	777	3	0.500954473	0.514232399	0.247060939	0.276266616	0.848571156	0.235482357	0.837021377	0.299683002	0.729213833	0.792665615	777	3	bng	cache
0.125373924	0.986608441	0.022592608	0.897674379	0.25373297	0.744207998	0.685967212	0.536646187	0.807152734	0.123345345	778	1	0.55892976	0.207313672	0.803967158	0.150982564	0.355921337	0.991679024	0.657904045	0.130392169	0.558491045	0.792619042	778	1	0.707390839	0.020395419	0.459771024	0.307666519	0.814716068	0.376091532	0.680559532	0.336466146	0.265813824	0.274282779	778	1	0.55892976	0.207313672	0.803967158	0.150982564	0.355921337	0.991679024	0.657904045	0.130392169	0.558491045	0.792619042	778	1	bng	cache
0.241716044	0.923181195	0.075328813	0.700087404	0.372724993	0.605896395	0.087006045	0.311859419	0.76108628	0.289011501	779	2	0.641702157	0.502804281	0.151601491	0.40130102	0.540751774	0.379261317	0.384387998	0.109959772	0.212996011	0.792537158	779	2	0.450850831	0.113586561	0.535906386	0.906520088	0.770889393	0.537472359	0.094533885	0.742092882	0.822595514	0.274417829	779	2	0.641702157	0.502804281	0.151601491	0.40130102	0.540751774	0.379261317	0.384387998	0.109959772	0.212996011	0.792537158	779	2	bng	cache
0.053668976	0.571410543	0.157686382	0.797128578	0.341423235	0.938699773	0.1019223	0.355864973	0.218905646	0.780921154	780	3	0.041890854	0.805765464	0.103889911	0.517256469	0.402890141	0.481218777	0.442988001	0.788843159	0.478551514	0.79216242	780	3	0.185041276	0.946640174	0.146197877	0.635778822	0.775911877	0.426121505	0.600702747	0.014255898	0.670284089	0.274971879	780	3	0.041890854	0.805765464	0.103889911	0.517256469	0.402890141	0.481218777	0.442988001	0.788843159	0.478551514	0.79216242	780	3	bng	cache
[truncated: 3,337 more rows]
[truncated: 2 more columns]
