# Supplementary material for: QoS-aware service composition based on context-free grammar and skyline in service function chaining using genetic algorithm
Source: PeerJ Comput Sci. 2021 Jul 26;7:e603. doi: 10.7717/peerj-cs.603 (PMC8323722; doi:10.7717/peerj-cs.603)
Supplement: Supplemental Information 2 [file peerj-cs-07-603-s002.zip › data/skyCorrelated-grammar-n2.csv]

0.729509688	0.768326314	0.619632913	0.58121243	0.631440123	0.579382286	0.687617129	0.672269728	0.83964279	0.366872236	1	1	0.455315506	0.51606071	0.322735242	0.354557799	0.342154257	0.53349155	0.387329347	0.246196403	0.656240743	0.040741893	1	1	pgw	cache
0.49837842	0.788655095	0.441908944	0.616016438	0.66108226	0.637782649	0.559621614	0.585576428	0.642602771	0.601671076	2	2	0.542070694	0.384591278	0.469122322	0.242319386	0.556881029	0.320585676	0.368892283	0.328701973	0.634066083	0.096615219	2	2	pgw	dpi
0.367628155	0.455840625	0.211108166	0.458215781	0.356345634	0.601167401	0.335724095	0.427936268	0.363953787	0.602566552	3	3	0.335017177	0.402785234	0.269496609	0.215368079	0.394811997	0.25569506	0.322055463	0.244710305	0.377003019	0.105417969	3	3	pgw	vopt
0.538819667	0.487303156	0.419066004	0.588498691	0.360313458	0.619235745	0.507064813	0.357242724	0.521393253	0.469710823	4	1	0.454957317	0.214391855	0.385673608	0.254744426	0.387738698	0.192576184	0.397133255	0.337094303	0.271286549	0.109591952	4	1	pgw	hhe
0.238529217	0.320983039	0.274747139	0.315412666	0.197006248	0.328712008	0.306213154	0.310483874	0.265480172	0.389543906	5	2	0.355183815	0.310446633	0.245088095	0.230473569	0.294598765	0.238226205	0.347127125	0.250806575	0.418252678	0.116248153	5	2	pgw	lb
0.389122156	0.631741151	0.540139811	0.53470307	0.538305357	0.535247934	0.5643684	0.507842956	0.688606836	0.392136752	6	3	0.215787236	0.256401126	0.205949621	0.22133147	0.306573648	0.156523724	0.226078771	0.303277293	0.231963732	0.124015232	6	3	pgw	prx
0.462163573	0.628262805	0.329766097	0.336901195	0.709881751	0.374655376	0.429698536	0.452486582	0.51651992	0.24567143	7	1	0.242503302	0.404418091	0.20388256	0.337017623	0.243484208	0.257189104	0.205273334	0.346026397	0.366219722	0.125544851	7	1	pgw	av
0.562604365	0.687924257	0.247649631	0.567991002	0.503819018	0.515241694	0.368028743	0.516298183	0.418374298	0.376008139	8	2	0.50218671	0.654459091	0.44116935	0.371301073	0.415546148	0.67984218	0.449226228	0.45489148	0.574254046	0.131063939	8	2	pgw	prx
0.544239461	0.807279026	0.561080353	0.649550139	0.823487568	0.635477301	0.792969056	0.64479231	0.667379079	0.885251186	9	3	0.584749237	0.708912385	0.532549923	0.596073898	0.590089738	0.586827135	0.474751244	0.491712581	0.716799535	0.132586052	9	3	pgw	wopt
0.200288309	0.487884493	0.338082402	0.206375053	0.373345139	0.248599979	0.294589817	0.391774172	0.33890489	0.373734042	10	1	0.429278834	0.247237126	0.465747254	0.225112068	0.381955978	0.306946592	0.351193353	0.374008141	0.38082321	0.137022986	10	1	bng	cache
0.432621382	0.56106571	0.546459758	0.626036781	0.531492968	0.678682662	0.478833472	0.470009987	0.609776426	0.603306325	11	2	0.492610491	0.32872232	0.338849555	0.193404654	0.313499329	0.415724255	0.388495258	0.270496895	0.357411484	0.140874873	11	2	bng	dpi
0.281455709	0.324271625	0.361265432	0.412431224	0.304116148	0.29699595	0.373411344	0.408466787	0.362658248	0.323671697	12	3	0.260990689	0.235508868	0.20864733	0.208092989	0.296779676	0.159931165	0.269208761	0.173163955	0.237054776	0.143468253	12	3	bng	vopt
0.431333458	0.408289531	0.821839162	0.300063363	0.598640592	0.485824732	0.588330307	0.566985178	0.493501145	0.492698255	13	1	0.322371434	0.343754002	0.358392155	0.320512851	0.361672482	0.236388202	0.416828708	0.249509506	0.410222921	0.14948132	13	1	bng	hhe
0.597860103	0.390559376	0.23221527	0.658935103	0.458753504	0.678881639	0.257728281	0.507277497	0.489239329	0.453852795	14	2	0.374591679	0.422705339	0.379269708	0.31827547	0.340091862	0.354143243	0.272352961	0.223905526	0.564497184	0.15020365	14	2	bng	lb
0.608588917	0.656652919	0.515423067	0.368261812	0.560685799	0.578856192	0.511055548	0.522646271	0.437472554	0.588878299	15	3	0.519690762	0.590542757	0.489721043	0.461118869	0.366528207	0.744392876	0.555931978	0.42915218	0.715548033	0.157647657	15	3	bng	prx
0.506019873	0.655194234	0.633757536	0.261519037	0.735371116	0.504550553	0.433538873	0.600366026	0.633401267	0.458291436	16	1	0.508850936	0.415807439	0.395221497	0.425712571	0.468057431	0.437341432	0.416665099	0.276673126	0.629663277	0.158793225	16	1	bng	av
0.438761379	0.647462592	0.610329973	0.568295172	0.672777902	0.607784647	0.734367027	0.457643426	0.628802047	0.813804523	17	2	0.493634137	0.500725848	0.302910638	0.463534573	0.495900825	0.319950474	0.466993578	0.413592371	0.595755207	0.163042879	17	2	bng	prx
0.421516763	0.448158133	0.28293272	0.342293175	0.449130646	0.46922859	0.29777479	0.382829541	0.34927296	0.403903912	18	3	0.344414833	0.260299044	0.221717302	0.30282103	0.31380012	0.333423182	0.230605535	0.392260269	0.181491349	0.163269634	18	3	bng	wopt
0.455110892	0.321035499	0.337795929	0.539656875	0.438501241	0.387755558	0.271594545	0.392684978	0.474297835	0.333988294	19	1	0.720437236	0.340624822	0.535803608	0.68682391	0.322299454	0.476034252	0.724672959	0.306875267	0.761543174	0.165078195	19	1	olt	cache
0.710136201	0.629691783	0.578578476	0.641898731	0.77626215	0.59109898	0.598129529	0.57305046	0.671436462	0.666376062	20	2	0.535587545	0.544543665	0.307880565	0.519888575	0.323993852	0.467607334	0.253731677	0.568464576	0.533661936	0.165136506	20	2	olt	dpi
0.5932867	0.536435858	0.520703796	0.73617128	0.606397403	0.641182698	0.589572619	0.627249032	0.582519776	0.723345974	21	3	0.671859159	0.404745173	0.372773768	0.507549537	0.511391585	0.320642642	0.660038189	0.278716736	0.669477322	0.166879498	21	3	olt	vopt
0.541245552	0.487870152	0.582859986	0.459475409	0.605858888	0.5963148	0.46530071	0.53855123	0.50741658	0.498196386	22	1	0.226611304	0.210273489	0.267092488	0.163012622	0.18378682	0.257353767	0.206980469	0.231686274	0.223642473	0.168358475	22	1	olt	hhe
0.397378162	0.409565118	0.333245879	0.329210707	0.569513833	0.281942379	0.373419206	0.231730567	0.523757967	0.362455793	23	2	0.435076974	0.646795833	0.454286475	0.542812381	0.43647922	0.48252593	0.561023886	0.481368762	0.823678366	0.168668014	23	2	olt	lb
0.592370818	0.300191644	0.337104623	0.416401306	0.370511889	0.483588654	0.304576876	0.590290459	0.279245933	0.375249339	24	3	0.429988145	0.334259767	0.249695008	0.389736294	0.344908459	0.419904156	0.247163284	0.346401748	0.442950576	0.169515712	24	3	olt	prx
0.302252575	0.528213554	0.226615477	0.415584349	0.363816107	0.391329079	0.406441708	0.343596911	0.442122968	0.214934343	25	1	0.375353886	0.556622724	0.433692828	0.240384078	0.391294022	0.529951769	0.511713956	0.321308521	0.561286759	0.170130098	25	1	olt	av
0.418270587	0.605723566	0.480449333	0.503358068	0.427993466	0.404765223	0.470588819	0.39105095	0.660089108	0.469706485	26	2	0.505699635	0.265515268	0.378232169	0.216584823	0.415728503	0.419033051	0.242691265	0.310726183	0.419204826	0.170283731	26	2	olt	prx
0.392757592	0.3064822	0.376942507	0.307605666	0.509415487	0.289201152	0.499842505	0.293725124	0.312423207	0.411363464	27	3	0.47562913	0.254255773	0.350858045	0.353807068	0.267284655	0.38350035	0.185732072	0.439530183	0.287152693	0.170468056	27	3	olt	wopt
0.536989871	0.64123788	0.489092411	0.780580926	0.505075144	0.687477194	0.516870908	0.549692845	0.683929535	0.618910763	28	1	0.37924526	0.206198107	0.295121565	0.178571267	0.28250934	0.170731235	0.327711085	0.219858009	0.232282254	0.171592185	28	1	cmts	cache
0.383580853	0.2791176	0.341148565	0.343474088	0.417790622	0.305800614	0.364422703	0.488011966	0.354630927	0.439115479	29	2	0.608690601	0.491633667	0.465807544	0.483671336	0.525925502	0.492861121	0.476532266	0.413617202	0.743675799	0.172733741	29	2	cmts	dpi
0.737623345	0.568190387	0.317023244	0.614435157	0.476150344	0.716834625	0.466303301	0.735636701	0.380013578	0.40891423	30	3	0.371512264	0.240166952	0.36144382	0.336275116	0.273427945	0.444791992	0.121215915	0.422683762	0.407896287	0.174124569	30	3	cmts	vopt
0.353227549	0.28717015	0.537154902	0.209493485	0.501959771	0.333769027	0.224495456	0.54624604	0.351666445	0.339286304	31	1	0.333772311	0.327281098	0.356886186	0.200649628	0.293883514	0.303548864	0.348911223	0.357617962	0.357193811	0.17479198	31	1	cmts	hhe
0.367211206	0.53151892	0.592165881	0.649149734	0.439635782	0.412289346	0.554882005	0.382316903	0.730809675	0.496885685	32	2	0.375226802	0.50184085	0.171673633	0.386948396	0.346269759	0.532269371	0.302328199	0.317822431	0.546381418	0.176577318	32	2	cmts	lb
0.704482371	0.631240053	0.566585113	0.60008019	0.702605226	0.665864408	0.487726317	0.841712158	0.445043698	0.678858591	33	3	0.578939943	0.390188873	0.325233631	0.336277818	0.288591049	0.327261769	0.519539872	0.210805421	0.562574964	0.176672967	33	3	cmts	prx
0.590749186	0.511432518	0.618809894	0.79634642	0.296220312	0.818108173	0.402849318	0.683926506	0.556684653	0.580337358	34	1	0.527126311	0.372594146	0.51670991	0.393844847	0.325375799	0.569040874	0.261070199	0.537482693	0.690063172	0.176912087	34	1	cmts	av
0.710089339	0.765828955	0.468311752	0.52481337	0.739984415	0.526945434	0.85257009	0.468611934	0.678568275	0.481171484	35	2	0.297195001	0.32173694	0.254478502	0.326318507	0.312989919	0.250734939	0.269405075	0.254094176	0.376587149	0.177031099	35	2	cmts	prx
0.609044989	0.45952493	0.551080996	0.673623248	0.531045654	0.583274948	0.740557964	0.375250466	0.583029895	0.591952481	36	3	0.440412691	0.584133318	0.566983126	0.360990855	0.442721186	0.654754017	0.459977183	0.328501197	0.711487679	0.177691569	36	3	cmts	wopt
0.478916683	0.138550922	0.499794625	0.46769553	0.190176917	0.375014849	0.548910132	0.317990612	0.393864253	0.472382697	37	1	0.33896423	0.274261709	0.231723949	0.256873653	0.316587112	0.199754931	0.212124726	0.365268625	0.234212508	0.179591635	37	1	pgw	cache
0.322228127	0.288446976	0.185398963	0.309148102	0.15606131	0.446938536	0.195145686	0.312913297	0.136077751	0.309435129	38	2	0.431658573	0.42944409	0.295474704	0.503657501	0.317290378	0.462119882	0.436480964	0.312641328	0.456173695	0.184185751	38	2	pgw	dpi
0.649034642	0.578404475	0.513060259	0.631459915	0.638147643	0.51182815	0.718915445	0.466248181	0.810471274	0.511361564	39	3	0.432884859	0.238378672	0.29506531	0.331382979	0.319730123	0.371841759	0.208326905	0.268154471	0.485661689	0.184746821	39	3	pgw	vopt
0.6948828	0.722486575	0.745613257	0.742266935	0.719209235	0.773111529	0.73774115	0.689815977	0.718070349	0.797571871	40	1	0.627745007	0.213135838	0.37762919	0.44652072	0.393215887	0.459128221	0.254485937	0.369684036	0.403462802	0.185666515	40	1	pgw	hhe
0.798665558	0.667531698	0.713159957	0.780463883	0.778706936	0.668273631	0.807050025	0.800262896	0.735521445	0.798842624	41	2	0.398651282	0.211002664	0.266382144	0.286251701	0.316865778	0.501959971	0.242314289	0.305813947	0.48174733	0.185733205	41	2	pgw	lb
0.52655752	0.235653434	0.484091333	0.432051299	0.343138157	0.341291801	0.450136786	0.329347498	0.477446051	0.313084363	42	3	0.235850341	0.210476892	0.321809164	0.1963625	0.290636179	0.30781455	0.08827194	0.305005581	0.389350631	0.186512434	42	3	pgw	prx
0.370971142	0.816550843	0.499231897	0.303642741	0.579777132	0.577943266	0.365679412	0.564863847	0.563989387	0.445335197	43	1	0.610678393	0.387247398	0.446767507	0.463956757	0.459837726	0.595774745	0.29180106	0.468505462	0.509284094	0.18891977	43	1	pgw	av
0.56371341	0.318479355	0.671146897	0.364347857	0.734479482	0.395345881	0.567686899	0.495566885	0.467853611	0.686860237	44	2	0.441781685	0.303554847	0.320553005	0.520697556	0.424555063	0.348852681	0.23524761	0.404480121	0.492528967	0.189440412	44	2	pgw	prx
0.621125216	0.416530975	0.230591619	0.475776796	0.378120032	0.443733139	0.385171994	0.467930448	0.352222207	0.223121132	45	3	0.323531623	0.38108199	0.350432459	0.32255133	0.419989206	0.345446521	0.303197159	0.3849486	0.438746754	0.190171405	45	3	pgw	wopt
0.492455913	0.527741105	0.62555507	0.65207744	0.461686412	0.746332998	0.598792296	0.354137182	0.838585192	0.444632913	46	1	0.518852524	0.213225774	0.350452247	0.508842753	0.389853947	0.479603155	0.364282328	0.354192382	0.570897725	0.190408145	46	1	bng	cache
0.46152791	0.261798922	0.664564972	0.224179461	0.45661526	0.355075954	0.28646901	0.401557178	0.365932059	0.412076936	47	2	0.676444587	0.374065831	0.51540031	0.493417772	0.558991682	0.507560117	0.34358975	0.643067838	0.698091554	0.191323743	47	2	bng	dpi
0.495516367	0.279374024	0.621113416	0.36481846	0.54900656	0.544934447	0.152522628	0.541135312	0.486941241	0.400014601	48	3	0.281740714	0.49261284	0.244379945	0.431472079	0.541514931	0.183681357	0.431514932	0.338861005	0.692231935	0.191605424	48	3	bng	vopt
0.573807939	0.41905578	0.387262781	0.561392667	0.362907451	0.500414826	0.301644481	0.432412642	0.572623217	0.233978263	49	1	0.626435514	0.210047381	0.383051664	0.436850881	0.254387841	0.497955187	0.297592554	0.406293899	0.492736163	0.192097568	49	1	bng	hhe
0.636215101	0.752131082	0.544501842	0.48181731	0.793321424	0.702304425	0.51261347	0.584764473	0.648881696	0.582836366	50	2	0.430692663	0.310934684	0.324418228	0.289569	0.457327685	0.273197282	0.303433207	0.200202451	0.402193205	0.192668577	50	2	bng	lb
0.546641749	0.411784516	0.40290893	0.405796304	0.668522649	0.357313133	0.398646401	0.458831865	0.368777244	0.398392492	51	3	0.461863879	0.352655935	0.214086892	0.360324301	0.368214963	0.337809899	0.317837896	0.290882526	0.340810063	0.192825576	51	3	bng	prx
0.555462783	0.36660981	0.426449615	0.416633714	0.514707073	0.344703784	0.632529438	0.310013422	0.441440558	0.422737379	52	1	0.486216743	0.433714156	0.464397693	0.451868279	0.603123838	0.19541657	0.643056087	0.322568183	0.675231058	0.194209327	52	1	bng	av
0.511358218	0.454253152	0.706226921	0.461651762	0.599327883	0.54860199	0.360777104	0.5619895	0.562557169	0.583059456	53	2	0.359033158	0.431825935	0.248406086	0.37884154	0.42762351	0.344652316	0.354556507	0.20772447	0.553840512	0.194365743	53	2	bng	prx
0.427405245	0.446015235	0.373847343	0.497799758	0.464872239	0.642503733	0.403528716	0.410284333	0.269691055	0.645521506	54	3	0.660002827	0.320246197	0.429352385	0.385917869	0.474410211	0.594460581	0.272650303	0.42639094	0.554362625	0.194990266	54	3	bng	wopt
0.55158187	0.406481797	0.524915674	0.661203953	0.383535068	0.552827302	0.563319709	0.497532995	0.631962742	0.499718512	55	1	0.294885133	0.446975315	0.2672221	0.411951204	0.285461955	0.354554732	0.258501798	0.424270625	0.326256952	0.196743514	55	1	olt	cache
0.469943069	0.76715114	0.647629763	0.550636204	0.804433421	0.613504726	0.698611302	0.688476297	0.758161787	0.708505118	56	2	0.727729093	0.31023702	0.611238064	0.324074773	0.682738938	0.480969145	0.422373197	0.472616111	0.674687701	0.196958506	56	2	olt	dpi
0.467506312	0.470192079	0.494067618	0.274219093	0.634283161	0.50250463	0.342990927	0.456346488	0.522715024	0.387132429	57	3	0.606172767	0.314282246	0.419379927	0.315187671	0.487138554	0.333512786	0.309973668	0.453391932	0.400377695	0.196973025	57	3	olt	vopt
0.686500539	0.261233662	0.581496315	0.243566073	0.679934617	0.380938293	0.39124764	0.503081893	0.444390498	0.342732391	58	1	0.346716455	0.279735726	0.257070484	0.271215209	0.452760172	0.158504976	0.334847508	0.331726657	0.353067395	0.197173496	58	1	olt	hhe
0.639600487	0.519721669	0.600981592	0.557774293	0.654381772	0.543677754	0.72558536	0.542673727	0.674974367	0.592754594	59	2	0.322942112	0.256401558	0.163777138	0.235395417	0.279916767	0.308209258	0.166246477	0.240980915	0.269503084	0.197436624	59	2	olt	lb
0.452169832	0.314010339	0.396483156	0.304097207	0.498081271	0.443482435	0.396310787	0.32727509	0.375385191	0.258047873	60	3	0.429897235	0.388528018	0.357138714	0.365357247	0.406056435	0.355817215	0.285170864	0.365921483	0.497265825	0.197853585	60	3	olt	prx
0.434187507	0.475160538	0.640062902	0.506339577	0.40957989	0.58539091	0.580672406	0.365806841	0.601394482	0.62699777	61	1	0.50687019	0.364157965	0.427068572	0.416462541	0.301918216	0.52109804	0.301320322	0.521981707	0.425625519	0.198146117	61	1	olt	av
0.277537161	0.460208429	0.519327754	0.534826049	0.506650802	0.492269587	0.272445853	0.454224411	0.552804358	0.622445243	62	2	0.368936274	0.358817409	0.317121791	0.270565409	0.394620841	0.347370774	0.197220192	0.50304766	0.298850882	0.19833936	62	2	olt	prx
0.241093682	0.425238318	0.570148494	0.169972549	0.555585365	0.465641698	0.217254889	0.459940066	0.542201667	0.486228122	63	3	0.601737755	0.08901461	0.448202103	0.350276333	0.436937864	0.248188668	0.398785666	0.303363859	0.455902596	0.199039871	63	3	olt	wopt
0.598496895	0.27459674	0.689489117	0.466774895	0.494231063	0.601406523	0.3680028	0.455188968	0.357676376	0.61701635	64	1	0.640265943	0.480390759	0.389915275	0.477424073	0.541252486	0.499675427	0.488045244	0.431673377	0.59776436	0.199373872	64	1	cmts	cache
0.666877874	0.697937885	0.478538907	0.88136476	0.485128651	0.745911511	0.598196973	0.594949905	0.74496445	0.559573098	65	2	0.591829148	0.311737108	0.426990781	0.395819076	0.349160805	0.325386387	0.53572369	0.208465917	0.598436162	0.199839091	65	2	cmts	dpi
0.501761638	0.437997564	0.276646957	0.337097633	0.476635363	0.282398779	0.500204143	0.26178825	0.317717227	0.508475735	66	3	0.362211663	0.310184045	0.182612267	0.316491667	0.340450152	0.346780439	0.086792493	0.411521041	0.227516366	0.200284376	66	3	cmts	vopt
0.666894155	0.615031108	0.556568252	0.697998421	0.566584643	0.764963841	0.502501279	0.444826251	0.751692422	0.511707902	67	1	0.283219411	0.333826983	0.253837056	0.252638266	0.362986242	0.265635747	0.225167762	0.238763932	0.358954975	0.200994284	67	1	cmts	hhe
0.825564915	0.437168993	0.568982209	0.546365654	0.523815327	0.603283116	0.241347285	0.785724584	0.52277698	0.294835129	68	2	0.488805816	0.257637171	0.283838813	0.404784318	0.374908403	0.273363192	0.286158523	0.343941453	0.385378989	0.20118027	68	2	cmts	lb
0.300583792	0.29227047	0.321193208	0.430520421	0.265238795	0.38234261	0.287406541	0.38181425	0.314250948	0.311619176	69	3	0.121298259	0.218376614	0.209333172	0.219727252	0.156582357	0.211474629	0.211887728	0.178745087	0.317095922	0.201226226	69	3	cmts	prx
0.438481393	0.345624996	0.280837665	0.376489329	0.417822136	0.512963342	0.376240226	0.510100694	0.20046503	0.555257852	70	1	0.330273683	0.484720047	0.463920483	0.201820252	0.4473099	0.253731583	0.507573108	0.274762212	0.497286994	0.202135171	70	1	cmts	av
0.293192724	0.364806243	0.309896023	0.261718388	0.277890846	0.325244919	0.31591273	0.261512118	0.346536203	0.225131292	71	2	0.699538779	0.196230094	0.442746681	0.39782389	0.483728626	0.317696076	0.352921455	0.47624794	0.431850324	0.20316932	71	2	cmts	prx
0.391871803	0.70655938	0.416826552	0.384049265	0.59112294	0.489254107	0.549686602	0.636101276	0.465620698	0.430158025	72	3	0.266651622	0.205996765	0.221110372	0.235915888	0.205505424	0.211377465	0.258863465	0.2387013	0.20296511	0.204629256	72	3	cmts	wopt
0.420625279	0.435822527	0.520837188	0.291357274	0.484763422	0.434860224	0.458604742	0.344000306	0.480239756	0.259691614	73	1	0.409846915	0.275021016	0.42387051	0.17051861	0.404392633	0.255522724	0.521615459	0.203472271	0.475721913	0.204755031	73	1	pgw	cache
0.226382947	0.759443453	0.362012769	0.460968979	0.476807671	0.415532047	0.639377035	0.400985274	0.284770467	0.721270248	74	2	0.596726858	0.450804125	0.503294446	0.441709134	0.407690131	0.505513615	0.330221781	0.367164416	0.616667868	0.205086314	74	2	pgw	dpi
0.305541385	0.64310794	0.280423521	0.456693244	0.281232409	0.48349876	0.423475917	0.401481376	0.455306277	0.432299567	75	3	0.519567002	0.682353293	0.342484676	0.492832998	0.489798566	0.509804156	0.484049635	0.514878769	0.596719819	0.205915577	75	3	pgw	vopt
0.603166735	0.494204886	0.46776075	0.608366899	0.391606612	0.74507703	0.530282343	0.431856866	0.496257274	0.619951748	76	1	0.415942121	0.36972705	0.360092295	0.199005408	0.32917586	0.425497491	0.186806029	0.306764969	0.385649427	0.206495146	76	1	pgw	hhe
0.708361662	0.362808535	0.62368063	0.453556082	0.392578782	0.729406229	0.489199841	0.511085524	0.464552536	0.580209493	77	2	0.325612168	0.315023912	0.22727505	0.356115358	0.320454711	0.237166434	0.357001468	0.276012569	0.330831202	0.207233958	77	2	pgw	lb
0.727885444	0.864343578	0.570663813	0.659736548	0.828701994	0.585757941	0.752476905	0.562418838	0.58758078	0.542156622	78	3	0.355568266	0.280024289	0.290958133	0.332101597	0.317191055	0.35514652	0.429138007	0.259308931	0.437282351	0.207693218	78	3	pgw	prx
0.318051097	0.527991241	0.31093908	0.451547918	0.198097132	0.630733501	0.555370957	0.157137292	0.608743183	0.311947392	79	1	0.601150384	0.212937099	0.561984173	0.309190662	0.62641615	0.285929768	0.41549926	0.448946656	0.637496627	0.208228389	79	1	pgw	av
0.407758678	0.685652272	0.467435461	0.650994473	0.586073518	0.586456131	0.493989219	0.535819386	0.720571631	0.615394193	80	2	0.556421183	0.598854478	0.412564229	0.563736922	0.645804251	0.255283371	0.629867287	0.312280359	0.881105432	0.20829343	80	2	pgw	prx
0.576915422	0.628757496	0.784261561	0.598358719	0.389624019	0.838332349	0.617745025	0.643241369	0.720395139	0.572131164	81	3	0.605207894	0.426525901	0.708223081	0.337358284	0.634396374	0.243551187	0.589201308	0.498520102	0.724842189	0.208338723	81	3	pgw	wopt
0.540975919	0.627942651	0.641054362	0.312261089	0.836416564	0.380903406	0.64719448	0.361916553	0.622136037	0.538278196	82	1	0.342238266	0.413343068	0.374177679	0.379881212	0.458530728	0.294615072	0.272069053	0.512817419	0.429966187	0.208508964	82	1	bng	cache
0.424294365	0.385780174	0.323177195	0.278258021	0.413082636	0.310210676	0.267977019	0.474674031	0.260321319	0.244529933	83	2	0.396089599	0.202373039	0.207068263	0.357108176	0.447800955	0.254380476	0.236118501	0.421335973	0.332746929	0.208670218	83	2	bng	dpi
0.599433838	0.43517739	0.35712997	0.443500359	0.594859596	0.34637255	0.460918025	0.489476636	0.34499981	0.525806314	84	3	0.444045534	0.227413198	0.433936911	0.504808991	0.296195366	0.369527185	0.33316465	0.363579123	0.604338862	0.209909948	84	3	bng	vopt
0.412613324	0.507423021	0.509141066	0.186146258	0.659377402	0.457743268	0.457597396	0.428724049	0.464645549	0.468760059	85	1	0.428820679	0.276566832	0.36981468	0.385874164	0.353493008	0.296779047	0.337738002	0.265495701	0.400991459	0.210028405	85	1	bng	hhe
0.328516442	0.249454231	0.336845513	0.461438729	0.234348301	0.400600519	0.263192166	0.438068546	0.264178077	0.37685337	86	2	0.337525816	0.428486742	0.199794609	0.314355645	0.453784881	0.127963664	0.431611176	0.123765157	0.423287112	0.210940442	86	2	bng	lb
0.54068682	0.178641296	0.460414177	0.420254354	0.193560711	0.667558646	0.339394178	0.284009422	0.418579885	0.34723774	87	3	0.362994966	0.358766303	0.328155583	0.380541334	0.267860883	0.308865746	0.377274413	0.221482267	0.459967526	0.211046453	87	3	bng	prx
0.182542523	0.386226241	0.288034388	0.212732993	0.348310459	0.319426476	0.158715531	0.389220819	0.263320383	0.314991413	88	1	0.412935172	0.418166991	0.259938979	0.488453535	0.335950166	0.49699713	0.304971256	0.423327843	0.522736337	0.212129147	88	1	bng	av
0.473534637	0.791852066	0.340242978	0.498579033	0.620715748	0.623039502	0.566745572	0.495429157	0.527830185	0.525241057	89	2	0.367854698	0.258978015	0.466452911	0.260717342	0.278962104	0.347432749	0.348505766	0.428471545	0.432673621	0.212490388	89	2	bng	prx
0.292754629	0.505132264	0.456220031	0.584123897	0.416203518	0.510170801	0.309824925	0.538283652	0.490156614	0.560907251	90	3	0.50096652	0.482843354	0.174288265	0.487017334	0.297832798	0.440419226	0.362780919	0.444857862	0.312938902	0.212598904	90	3	bng	wopt
0.627640025	0.57404975	0.366008901	0.440874046	0.290566473	0.806941138	0.513920251	0.391491466	0.739797154	0.356685283	91	1	0.297373833	0.370351099	0.307556549	0.312284725	0.366731222	0.275117472	0.472440838	0.22836428	0.509292652	0.212701449	91	1	olt	cache
0.407433273	0.304498663	0.380070532	0.433335795	0.426630701	0.467099666	0.345378874	0.335574537	0.392316516	0.413542359	92	2	0.544294016	0.402713671	0.602529751	0.477639022	0.337711738	0.765847232	0.352707913	0.573864898	0.691550296	0.21290177	92	2	olt	dpi
0.773361294	0.627752271	0.751989589	0.786551938	0.590764673	0.756542176	0.720587153	0.685444884	0.809881776	0.653897829	93	3	0.44086638	0.374420358	0.353929531	0.400475678	0.342434537	0.456745866	0.257163794	0.491779863	0.416391384	0.213618165	93	3	olt	vopt
0.38752259	0.565562651	0.607831251	0.628449808	0.590063269	0.519517152	0.616230824	0.361426635	0.734270102	0.590157244	94	1	0.654148202	0.404308188	0.569483337	0.421325329	0.623823192	0.354443438	0.443996908	0.373342129	0.751832219	0.213655039	94	1	olt	hhe
0.228103637	0.324749789	0.287141963	0.180142657	0.242840936	0.332756284	0.304071334	0.174868592	0.357065446	0.306288475	95	2	0.478646811	0.456894863	0.310446832	0.383954188	0.443869379	0.451117989	0.288203626	0.446464283	0.534071369	0.213899249	95	2	olt	lb
0.491353131	0.193260661	0.823082859	0.484188381	0.386358387	0.539945324	0.64232989	0.416807947	0.643671547	0.420873269	96	3	0.607663254	0.420149521	0.42519425	0.323909129	0.504216106	0.323982492	0.55745763	0.353353256	0.512096068	0.21408163	96	3	olt	prx
0.586549855	0.263457814	0.665828707	0.423196888	0.44080278	0.653848027	0.316559616	0.445236653	0.575060166	0.529450339	97	1	0.454993367	0.579512525	0.407536808	0.248786556	0.437520485	0.332001006	0.325424819	0.488808247	0.502969687	0.214084429	97	1	olt	av
0.480973761	0.344216839	0.347070141	0.625427803	0.360935827	0.621999313	0.406144801	0.427202618	0.400608038	0.437522058	98	2	0.302252575	0.528213554	0.226615477	0.415584349	0.363816107	0.391329079	0.406441708	0.343596911	0.442122968	0.214934343	98	2	olt	prx
0.369705707	0.392169038	0.329359281	0.570053679	0.251109894	0.46613076	0.363035109	0.40695089	0.444888153	0.373484906	99	3	0.305185892	0.456259613	0.261100751	0.234806025	0.480165431	0.331400262	0.255743705	0.319581279	0.430582622	0.216443076	99	3	olt	wopt
0.527001076	0.477971693	0.349463933	0.423912671	0.576073652	0.539515183	0.474878561	0.388095689	0.443109767	0.517712081	100	1	0.234869225	0.424744552	0.381615163	0.287125957	0.342908092	0.389909535	0.24825061	0.408672418	0.373536185	0.216727284	100	1	cmts	cache
0.591829148	0.311737108	0.426990781	0.395819076	0.349160805	0.325386387	0.53572369	0.208465917	0.598436162	0.199839091	101	2	0.431087025	0.426840361	0.459547737	0.288080166	0.555878531	0.302460489	0.359454313	0.468218957	0.55769262	0.21748378	101	2	cmts	dpi
0.438976099	0.435895558	0.428308101	0.339915507	0.417365473	0.307117427	0.531790452	0.295480772	0.617002445	0.373639666	102	3	0.585219319	0.260407443	0.577423125	0.420985402	0.510074373	0.450615033	0.26568903	0.538110206	0.643944284	0.217486313	102	3	cmts	vopt
0.595196205	0.208389904	0.379461799	0.394281068	0.527656562	0.348082249	0.363480477	0.372257901	0.482369602	0.393981251	103	1	0.278964236	0.255324185	0.356041923	0.213073941	0.27575568	0.240175034	0.340834616	0.289204097	0.321383276	0.217963372	103	1	cmts	hhe
0.549473988	0.432683217	0.602769608	0.427200071	0.564628504	0.62092167	0.546925843	0.394674153	0.785341912	0.521103864	104	2	0.269670669	0.423396456	0.337048018	0.302969607	0.420023221	0.317991255	0.305353382	0.280826871	0.427033435	0.218400181	104	2	cmts	lb
0.569578214	0.655325466	0.237706177	0.490318313	0.513679642	0.446161676	0.719262766	0.218653411	0.739438014	0.228260671	105	3	0.372392536	0.629233672	0.479946538	0.447672694	0.613504025	0.286941256	0.606583935	0.360539763	0.680934885	0.218499971	105	3	cmts	prx
0.520962029	0.579929875	0.720936017	0.628175122	0.765536428	0.588008218	0.585616409	0.606455363	0.617596253	0.764023581	106	1	0.462750785	0.244730328	0.397444048	0.26310564	0.356988985	0.433673762	0.269233591	0.40847026	0.30277336	0.218597727	106	1	cmts	av
0.556890657	0.650509781	0.516157786	0.726108155	0.503472154	0.728094098	0.488125274	0.551006459	0.656244613	0.487370027	107	2	0.097504789	0.245806506	0.210512026	0.276699283	0.143254258	0.263246221	0.215899072	0.235789208	0.211902718	0.218865883	107	2	cmts	prx
0.632222214	0.402601591	0.531778042	0.577717392	0.721948589	0.393454784	0.596059452	0.51916629	0.526682129	0.562983304	108	3	0.597076935	0.423468428	0.464116315	0.28130982	0.508802973	0.682331783	0.33229724	0.489457663	0.61067233	0.218883517	108	3	cmts	wopt
0.714249101	0.292362416	0.598639661	0.492976104	0.436140717	0.572424323	0.317003051	0.569945899	0.443682455	0.430339571	109	1	0.360064627	0.273517853	0.391773971	0.26075865	0.389571459	0.357450637	0.235690989	0.407953044	0.460499178	0.21945045	109	1	pgw	cache
0.713291527	0.620051934	0.529653651	0.568994999	0.781236539	0.485898264	0.615310644	0.649858728	0.686262517	0.564840836	110	2	0.527810642	0.408954486	0.498649078	0.529419085	0.374587127	0.457563168	0.37836446	0.404912875	0.67805421	0.220764432	110	2	pgw	dpi
0.374082942	0.713742069	0.400747451	0.613570318	0.606367075	0.369150862	0.561850842	0.428205905	0.627149177	0.575100093	111	3	0.580834692	0.495976942	0.38274556	0.505325987	0.716292289	0.310350767	0.602427404	0.42964185	0.545738616	0.220973216	111	3	pgw	vopt
0.714895624	0.605991117	0.353702285	0.590618359	0.57015879	0.653755327	0.468828335	0.399939764	0.629307002	0.505921475	112	1	0.456316351	0.274585082	0.293407304	0.367650135	0.36416216	0.299098922	0.302049505	0.379389942	0.3645407	0.221197435	112	1	pgw	hhe
0.56432972	0.288450923	0.46548697	0.448070823	0.49874656	0.530720904	0.441839401	0.477633847	0.533728522	0.421636576	113	2	0.363131078	0.410037039	0.260515423	0.223052405	0.405337264	0.283899141	0.408366416	0.243463716	0.46118715	0.222207914	113	2	pgw	lb
0.266651622	0.205996765	0.221110372	0.235915888	0.205505424	0.211377465	0.258863465	0.2387013	0.20296511	0.204629256	114	3	0.298734809	0.313302778	0.306622919	0.344216614	0.25951912	0.216587234	0.356006805	0.213394213	0.416076067	0.222742418	114	3	pgw	prx
0.480194096	0.288935479	0.660127118	0.516665684	0.427957055	0.456657728	0.366754111	0.547311415	0.522221329	0.312844553	115	1	0.621125216	0.416530975	0.230591619	0.475776796	0.378120032	0.443733139	0.385171994	0.467930448	0.352222207	0.223121132	115	1	pgw	av
0.341736584	0.519247788	0.362532907	0.594412041	0.505170354	0.632471369	0.477373389	0.576506846	0.529895972	0.470296598	116	2	0.542506534	0.305992651	0.429666118	0.481778348	0.636053604	0.179731873	0.497279076	0.429144448	0.410128764	0.223251285	116	2	pgw	prx
0.5093613	0.449879241	0.440096056	0.459949589	0.588210923	0.445368079	0.53388553	0.552448056	0.233417072	0.612757243	117	3	0.171440042	0.169072001	0.139194221	0.187286591	0.15812681	0.203925197	0.141798886	0.213294403	0.168106541	0.223352708	117	3	pgw	wopt
0.556960966	0.544977253	0.544929627	0.562893856	0.525708968	0.692417287	0.463470318	0.413403619	0.635537743	0.600915609	118	1	0.295965826	0.289809171	0.206457318	0.312231557	0.387525171	0.124868853	0.240217348	0.295330122	0.34117682	0.223389157	118	1	bng	cache
0.438792119	0.338403668	0.45077959	0.55906296	0.373822557	0.480040075	0.458197774	0.5049777	0.51651377	0.407288445	119	2	0.456162438	0.308285014	0.258756491	0.392905619	0.5114271	0.226081448	0.309349827	0.377575774	0.339959306	0.223470492	119	2	bng	dpi
0.549585806	0.519136607	0.557996868	0.625216931	0.701720598	0.563728281	0.499508657	0.650655421	0.519992041	0.607954257	120	3	0.517527727	0.364168872	0.461004983	0.325146679	0.450109921	0.516017257	0.214915134	0.504150739	0.452647184	0.223639791	120	3	bng	vopt
0.486306012	0.598710458	0.690399386	0.53936929	0.575945771	0.53770692	0.62045382	0.448475692	0.777422813	0.452984734	121	1	0.567507898	0.337025573	0.482242295	0.39709451	0.324890247	0.288364381	0.672323139	0.190041571	0.580616779	0.223646773	121	1	bng	hhe
0.332171853	0.343864727	0.729494562	0.426379474	0.643168954	0.451091949	0.467131429	0.522919606	0.594512243	0.520943416	122	2	0.369000639	0.434626814	0.341300024	0.304575411	0.428012218	0.293384077	0.392584254	0.44687273	0.454504379	0.224338953	122	2	bng	lb
0.423611803	0.407150463	0.370370718	0.293302918	0.479132063	0.300466579	0.456425142	0.372866688	0.258768415	0.344195076	123	3	0.179002019	0.15553978	0.166213457	0.238150273	0.225714703	0.225341247	0.239483459	0.154866536	0.202716981	0.224538061	123	3	bng	prx
0.45204827	0.42068277	0.277430276	0.434240219	0.324019133	0.540850537	0.337555124	0.260942857	0.528344521	0.259025307	124	1	0.293192724	0.364806243	0.309896023	0.261718388	0.277890846	0.325244919	0.31591273	0.261512118	0.346536203	0.225131292	124	1	bng	av
0.560989438	0.436463139	0.626626778	0.430176379	0.650841431	0.537755163	0.605844591	0.392314132	0.659191785	0.606923236	125	2	0.373166619	0.156032902	0.432454216	0.311672995	0.265830395	0.501996274	0.125811492	0.507498911	0.358702308	0.225356181	125	2	bng	prx
0.55754264	0.28057289	0.480111836	0.270461494	0.433639869	0.381797896	0.417908607	0.316790684	0.399879031	0.359943083	126	3	0.30426601	0.260493227	0.33459586	0.15089936	0.313693369	0.230864759	0.309156018	0.256282313	0.191492982	0.22569682	126	3	bng	wopt
0.474761853	0.404881104	0.552160901	0.631561406	0.701285864	0.439349106	0.527063361	0.698146048	0.415343272	0.569308592	127	1	0.277881555	0.313833272	0.310063858	0.201302471	0.37407239	0.325084601	0.106623488	0.403171158	0.330587682	0.226424602	127	1	olt	cache
0.427411539	0.572947899	0.458379034	0.473159261	0.61209744	0.453948249	0.561562754	0.519129279	0.394354958	0.493378188	128	2	0.31930167	0.387071306	0.378164105	0.289565324	0.438654503	0.313398252	0.43810454	0.310257436	0.490844303	0.226789202	128	2	olt	dpi
0.393257094	0.495049649	0.488714727	0.451771825	0.247757381	0.437574713	0.464195695	0.455394335	0.635788667	0.326748242	129	3	0.277975079	0.184638806	0.407016061	0.184338788	0.238214381	0.180886665	0.347114572	0.295013555	0.167292653	0.227473733	129	3	olt	vopt
0.423376759	0.657787026	0.651838791	0.339401054	0.700429525	0.497101659	0.680151452	0.589656958	0.599948213	0.674786544	130	1	0.406002788	0.435736437	0.520508691	0.287688732	0.514723519	0.471427267	0.38865816	0.386456877	0.641818757	0.227657504	130	1	olt	hhe
0.657092548	0.376680939	0.665160958	0.583420116	0.5311128	0.645645684	0.532882888	0.549389678	0.571177931	0.53195686	131	2	0.450818679	0.273171096	0.400811284	0.231794159	0.396058829	0.380399698	0.270704778	0.29364715	0.32453232	0.227947563	131	2	olt	lb
0.566310792	0.505353365	0.752744476	0.357647702	0.652824012	0.545477927	0.486357698	0.69087636	0.572762449	0.426882684	132	3	0.485503349	0.330242759	0.392525981	0.384284154	0.384954894	0.330114124	0.416521919	0.204979849	0.455542423	0.228172736	132	3	olt	prx
0.487572202	0.548010599	0.305200007	0.565540994	0.470116108	0.490728823	0.341806751	0.534621922	0.348177518	0.620435531	133	1	0.569578214	0.655325466	0.237706177	0.490318313	0.513679642	0.446161676	0.719262766	0.218653411	0.739438014	0.228260671	133	1	olt	av
0.445090235	0.370525375	0.563301298	0.436119307	0.37404164	0.48762147	0.520031202	0.292070368	0.46610326	0.420442993	134	2	0.340467129	0.323453457	0.393166455	0.341736472	0.288973118	0.153942601	0.479939545	0.184273966	0.412323443	0.228700956	134	2	olt	prx
0.344414833	0.260299044	0.221717302	0.30282103	0.31380012	0.333423182	0.230605535	0.392260269	0.181491349	0.163269634	135	3	0.590665621	0.347535679	0.455218756	0.368205705	0.674746434	0.309718824	0.428582753	0.400665586	0.629853862	0.229298799	135	3	olt	wopt
0.248840501	0.628490924	0.357090422	0.440878548	0.720622569	0.566556928	0.540520883	0.428396278	0.548491152	0.512054909	136	1	0.414607958	0.334523578	0.439072181	0.308469133	0.573641385	0.176341653	0.452152975	0.367068607	0.40032792	0.229311442	136	1	cmts	cache
0.309772797	0.471841094	0.348822195	0.560662621	0.276256591	0.598744478	0.395585332	0.197220937	0.423445615	0.439224926	137	2	0.254142191	0.392261996	0.238178009	0.153447594	0.333770856	0.242783903	0.223945346	0.261338734	0.277350646	0.229366619	137	2	cmts	dpi
0.440412691	0.584133318	0.566983126	0.360990855	0.442721186	0.654754017	0.459977183	0.328501197	0.711487679	0.177691569	138	3	0.564632772	0.499623976	0.422937247	0.285658178	0.436153272	0.635438303	0.387696737	0.390701793	0.517605416	0.229375604	138	3	cmts	vopt
0.456133323	0.772482337	0.410722915	0.477218177	0.453913597	0.55688195	0.434108767	0.3077698	0.733063157	0.39086983	139	1	0.293254293	0.360910205	0.250849107	0.342526608	0.303143789	0.246864807	0.174304228	0.403079361	0.314133273	0.229419391	139	1	cmts	hhe
0.521864816	0.587454765	0.542557889	0.379874252	0.43644103	0.684762667	0.365288658	0.690129918	0.556317569	0.55587486	140	2	0.402714078	0.283834864	0.337694397	0.41707066	0.241938238	0.528159481	0.295772228	0.417267701	0.432713478	0.229736329	140	2	cmts	lb
0.693414882	0.599791328	0.450319219	0.645147787	0.762771628	0.495397653	0.625281447	0.631781485	0.657256265	0.669161496	141	3	0.274105456	0.230090129	0.344277437	0.30077874	0.391506503	0.318936753	0.187647485	0.369337014	0.34087224	0.229813581	141	3	cmts	prx
0.65363513	0.486803419	0.52660429	0.570117074	0.733923657	0.539538755	0.632234395	0.573473331	0.676979714	0.588134981	142	1	0.439322548	0.428785172	0.445601418	0.494616281	0.371035522	0.512687439	0.231975363	0.355004134	0.729252402	0.230862761	142	1	cmts	av
0.562123381	0.351659217	0.639743594	0.429130169	0.589370807	0.424438428	0.508628571	0.25441628	0.646457809	0.484836516	143	2	0.341353344	0.191388502	0.314575326	0.223714588	0.246344902	0.301438191	0.268446829	0.283390885	0.289288017	0.231303656	143	2	cmts	prx
0.266407082	0.627258029	0.603500696	0.495527425	0.303140486	0.614071869	0.526684826	0.543536417	0.554807062	0.605786956	144	3	0.253970832	0.353182607	0.157099157	0.30999184	0.166207811	0.337324001	0.232730122	0.207285419	0.188932939	0.231368475	144	3	cmts	wopt
0.333305097	0.39692577	0.723575302	0.432886801	0.331169721	0.543625611	0.450447702	0.255839449	0.599439108	0.515963637	145	1	0.620840638	0.456260957	0.281494547	0.624159857	0.43946786	0.459861932	0.31747681	0.49869153	0.573707264	0.231594012	145	1	pgw	cache
0.808467534	0.528405704	0.615745646	0.475216178	0.698474226	0.525263875	0.671619211	0.498427673	0.685520188	0.383145723	146	2	0.273271736	0.228168184	0.165355756	0.262090033	0.147981635	0.219006059	0.254221631	0.218106749	0.171516133	0.232345441	146	2	pgw	dpi
0.612140462	0.347215066	0.325213978	0.52044957	0.373265878	0.479602283	0.339940443	0.43673998	0.538976342	0.327826279	147	3	0.453844673	0.339432554	0.306019519	0.555896463	0.487880185	0.297661699	0.419786857	0.396627462	0.496317082	0.232861215	147	3	pgw	vopt
0.574958258	0.619988898	0.237218025	0.716397649	0.545312759	0.575934614	0.583977373	0.492531571	0.560220157	0.533995381	148	1	0.195727802	0.355007511	0.240487102	0.375375652	0.33017238	0.215224667	0.310261849	0.315371309	0.40802953	0.233375981	148	1	pgw	hhe
0.32563898	0.457114011	0.460515851	0.459483953	0.470329594	0.281198827	0.542187853	0.303947698	0.475450552	0.433123436	149	2	0.416458922	0.377298094	0.19460476	0.366869162	0.412203615	0.247869868	0.410359077	0.272396218	0.441814026	0.233520221	149	2	pgw	lb
0.442364337	0.587462576	0.530132944	0.521238361	0.56433666	0.700340543	0.450255307	0.469483303	0.490559184	0.568177502	150	3	0.448288264	0.21963531	0.681102181	0.369972349	0.529538192	0.388616667	0.514761436	0.368000781	0.616233825	0.233796367	150	3	pgw	prx
0.352840529	0.473365407	0.438917414	0.324124292	0.46485294	0.460806029	0.363300521	0.408965761	0.375075963	0.372389652	151	1	0.489750742	0.513008297	0.362106481	0.452060606	0.466862319	0.514475708	0.280289197	0.5981227	0.569118544	0.233956374	151	1	pgw	av
0.460905693	0.2690303	0.427849695	0.563614179	0.406848483	0.474669755	0.316530648	0.43164476	0.357125433	0.4976284	152	2	0.573807939	0.41905578	0.387262781	0.561392667	0.362907451	0.500414826	0.301644481	0.432412642	0.572623217	0.233978263	152	2	pgw	prx
0.532784138	0.251935833	0.443937798	0.464748854	0.575734425	0.401411539	0.333726247	0.390824284	0.573755625	0.441981433	153	3	0.312402934	0.280808046	0.452144104	0.245976123	0.335766868	0.305230614	0.347326562	0.294287116	0.354474748	0.23464328	153	3	pgw	wopt
0.293477656	0.750806149	0.299028174	0.399053752	0.501226593	0.594855968	0.314879633	0.391941794	0.545215873	0.391004931	154	1	0.49923053	0.121768145	0.542337019	0.307666884	0.410438821	0.40726587	0.225185236	0.508038206	0.451458934	0.235341699	154	1	bng	cache
0.402010527	0.487299224	0.450667226	0.586918932	0.383527657	0.609018179	0.485251936	0.358272798	0.645652667	0.487984144	155	2	0.542330263	0.382631548	0.462839049	0.689473876	0.369632019	0.463274021	0.337633176	0.515357243	0.648957611	0.235504483	155	2	bng	dpi
0.575206106	0.679640694	0.645905632	0.660522927	0.586462827	0.646203077	0.663624853	0.539326115	0.8091401	0.561776743	156	3	0.340824875	0.23921617	0.346928163	0.242259079	0.413054262	0.292563956	0.222816859	0.314974442	0.474152256	0.235558644	156	3	bng	vopt
0.622603572	0.649513133	0.575094714	0.710516675	0.657671932	0.517231456	0.602048818	0.626213414	0.802054467	0.58819779	157	1	0.44441797	0.278858794	0.277350517	0.311161182	0.421331002	0.353237004	0.173722578	0.316931693	0.413325157	0.236325073	157	1	bng	hhe
0.289674796	0.567215243	0.768654201	0.323713855	0.632018267	0.504489285	0.520049024	0.390593946	0.664737549	0.551567844	158	2	0.588962022	0.410718768	0.212775937	0.511537147	0.325729748	0.383908073	0.587133507	0.2509431	0.521880963	0.236563023	158	2	bng	lb
0.298515422	0.413370454	0.252063334	0.449903444	0.310067111	0.393885251	0.347163124	0.333819996	0.293506454	0.377659937	159	3	0.253317026	0.355725691	0.308388058	0.252470924	0.366612603	0.197190265	0.386935749	0.240888295	0.388295283	0.236625888	159	3	bng	prx
0.250976002	0.333236311	0.375291356	0.355523101	0.49820587	0.275880055	0.395592379	0.352020997	0.459420075	0.366197065	160	1	0.272684106	0.288405599	0.236207129	0.365160151	0.252210096	0.332346572	0.197144558	0.24769662	0.352334015	0.236627218	160	1	bng	av
0.441858267	0.417456864	0.535804337	0.337342404	0.386222979	0.517811024	0.396590575	0.392833266	0.447693096	0.494776117	161	2	0.715944904	0.300134639	0.390267644	0.508146972	0.348985233	0.372500978	0.398001603	0.54425278	0.53062386	0.23670247	161	2	bng	prx
0.621695945	0.264442096	0.465976449	0.45387136	0.522293011	0.492042815	0.380553013	0.577290881	0.330882293	0.368627849	162	3	0.316786457	0.416010613	0.24888002	0.389228552	0.251110119	0.362663239	0.349337233	0.303783165	0.281509468	0.237220568	162	3	bng	wopt
0.40561548	0.324172059	0.526712529	0.365644717	0.187340012	0.578036265	0.323876866	0.343198062	0.453769877	0.412957415	163	1	0.399908962	0.482146477	0.318079909	0.439478889	0.323587295	0.477129635	0.213449337	0.448715195	0.502450323	0.23736484	163	1	olt	cache
0.294650114	0.539626874	0.648081528	0.549950612	0.552976496	0.577694668	0.387260715	0.808480528	0.534273908	0.660854468	164	2	0.477189069	0.303712193	0.308510112	0.29099753	0.412223894	0.404174169	0.247427954	0.5801227	0.223738006	0.237789562	164	2	olt	dpi
0.511002674	0.701646415	0.462142357	0.299331055	0.803748664	0.325446636	0.592966908	0.55583684	0.636657308	0.357169812	165	3	0.364702069	0.399418204	0.498174254	0.493197016	0.295402636	0.456380395	0.385688248	0.334367481	0.615434092	0.237865509	165	3	olt	vopt
0.423146103	0.514192355	0.214716621	0.634214019	0.426210745	0.406880273	0.54215975	0.287769658	0.50868096	0.475544942	166	1	0.245413872	0.221936609	0.309825709	0.329747711	0.220420715	0.251979108	0.346527506	0.219451471	0.296910624	0.23789166	166	1	olt	hhe
0.354041544	0.362995741	0.398207158	0.321393049	0.489214459	0.29283316	0.226689407	0.581551312	0.346230196	0.33453769	167	2	0.84571826	0.40907262	0.620522261	0.415872719	0.429349054	0.500644812	0.657304729	0.341631491	0.671571312	0.23795537	167	2	olt	lb
0.586740849	0.625029516	0.585028387	0.331190882	0.484569209	0.851393072	0.689746128	0.262403218	0.640791849	0.501504059	168	3	0.457800912	0.373228958	0.335237211	0.331787098	0.394682622	0.467425881	0.339733036	0.268256415	0.41331581	0.2380578	168	3	olt	prx
0.429611546	0.655555564	0.482470592	0.587158468	0.523670802	0.658232857	0.739386841	0.508416804	0.474856312	0.773093598	169	1	0.4140275	0.110374413	0.419500674	0.333452675	0.276270343	0.380415551	0.303366316	0.218942326	0.319867117	0.238737154	169	1	olt	av
0.310562575	0.329156548	0.335055995	0.438452918	0.308765817	0.296774609	0.405411618	0.36344697	0.501742392	0.31150949	170	2	0.402517454	0.358237415	0.348153985	0.323313565	0.284909481	0.465894349	0.32672307	0.247711419	0.569298469	0.238748773	170	2	olt	prx
0.23470284	0.480076003	0.299215832	0.420765346	0.515180199	0.379991911	0.379299608	0.325261725	0.428628219	0.493511514	171	3	0.304568793	0.53581599	0.200632308	0.408276533	0.326811612	0.310883917	0.300340528	0.431541667	0.401704511	0.238788747	171	3	olt	wopt
0.535943554	0.646539612	0.488167129	0.621151077	0.732814653	0.451171835	0.653588429	0.541986826	0.703757774	0.694613904	172	1	0.629342499	0.593766591	0.563687909	0.579217575	0.441537668	0.74506611	0.452219991	0.526723718	0.649789388	0.239132575	172	1	cmts	cache
0.390932172	0.160390409	0.394365788	0.445233649	0.217412205	0.397967238	0.274778411	0.388245071	0.392531846	0.37529034	173	2	0.393117778	0.400344155	0.280396268	0.210183176	0.501365561	0.418210553	0.252476012	0.384236246	0.423083369	0.239348806	173	2	cmts	dpi
0.592684905	0.690711409	0.523301456	0.553756311	0.699051871	0.667590675	0.479895513	0.823121555	0.517881508	0.654525626	174	3	0.393080858	0.276364275	0.370255921	0.26206389	0.432792794	0.406359283	0.234974915	0.44726233	0.401386921	0.239584305	174	3	cmts	vopt
0.754122355	0.536192992	0.76777642	0.481259505	0.64290669	0.668529907	0.6045374	0.593443947	0.674038642	0.542611618	175	1	0.371549063	0.636085122	0.328881679	0.319010512	0.48670621	0.473889198	0.498422836	0.430621016	0.448866739	0.239586816	175	1	cmts	hhe
0.573227354	0.361485687	0.493132641	0.581170343	0.435094041	0.563820265	0.246133067	0.690422549	0.555491331	0.395344235	176	2	0.761849965	0.413545905	0.37982711	0.521250271	0.378382089	0.710332141	0.277242878	0.370438153	0.77084884	0.239610996	176	2	cmts	lb
0.376925583	0.681251124	0.634538633	0.614630725	0.577217823	0.657812961	0.62704708	0.584178862	0.715949045	0.695889005	177	3	0.230844649	0.449479778	0.350896447	0.541422047	0.304738062	0.256801697	0.240868964	0.521242524	0.437788381	0.240092688	177	3	cmts	prx
0.447590377	0.313618563	0.5240328	0.486717137	0.478120305	0.472263639	0.47126636	0.402392913	0.429352391	0.598871108	178	1	0.2911385	0.281862396	0.209471671	0.245152221	0.352997251	0.304358335	0.165074536	0.311107794	0.262210117	0.240130093	178	1	cmts	av
0.388417366	0.637921445	0.404383919	0.467208128	0.498214728	0.542240134	0.521372383	0.3463203	0.634318363	0.496002661	179	2	0.77222472	0.258938139	0.353141531	0.637399413	0.386420409	0.500790286	0.458386939	0.537710833	0.549411931	0.240390704	179	2	cmts	prx
0.229288408	0.241095369	0.290826053	0.310129148	0.292145582	0.124072849	0.403280445	0.204477415	0.274163391	0.335651503	180	3	0.699660699	0.500840077	0.63185121	0.397673812	0.749380464	0.436631451	0.701301541	0.42388458	0.79871362	0.240982375	180	3	cmts	wopt
0.311402082	0.353737189	0.602259983	0.263418681	0.382394966	0.483858285	0.484150999	0.356673001	0.463144981	0.561785237	181	1	0.318891823	0.121161914	0.295336085	0.37212015	0.246194953	0.205550224	0.325223351	0.243517088	0.37137018	0.241257421	181	1	pgw	cache
0.208809099	0.335736445	0.295463853	0.292735964	0.391645283	0.288460554	0.369005738	0.253009272	0.260486006	0.470576923	182	2	0.41393789	0.623201203	0.200104962	0.593297947	0.362272133	0.385086219	0.558752845	0.215360382	0.582958422	0.24166913	182	2	pgw	dpi
0.458826175	0.447521379	0.639348862	0.473611303	0.434812899	0.679063803	0.404803209	0.545553201	0.404768054	0.574894948	183	3	0.448679338	0.319927404	0.579970576	0.278725201	0.378385623	0.380216091	0.419358496	0.584329925	0.467173733	0.242022029	183	3	pgw	vopt
0.578342457	0.41623736	0.534446517	0.376889869	0.652845088	0.568222727	0.404579592	0.570596709	0.353693033	0.509355547	184	1	0.617087942	0.279308272	0.371377348	0.223333324	0.466313256	0.287667295	0.393082846	0.339114136	0.350093069	0.242128416	184	1	pgw	hhe
0.53316219	0.267765661	0.730037899	0.569500568	0.510431153	0.627435418	0.368848766	0.481885776	0.493963812	0.536051981	185	2	0.275523674	0.245327752	0.381397138	0.220370099	0.22804612	0.319240853	0.371242432	0.245874022	0.245152719	0.242964813	185	2	pgw	lb
0.455217557	0.629380243	0.377088572	0.438546367	0.434585191	0.520145105	0.604759399	0.335317524	0.817359887	0.267143599	186	3	0.57320543	0.525707082	0.311535872	0.498510223	0.455365504	0.575640589	0.344562284	0.458384545	0.568661807	0.243680427	186	3	pgw	prx
0.509434369	0.504238376	0.553002305	0.356578301	0.646140662	0.535197104	0.534677755	0.444173599	0.464820242	0.542835039	187	1	0.391455431	0.457472491	0.282388455	0.517333573	0.265780892	0.578961206	0.272314132	0.531154579	0.383692593	0.243821781	187	1	pgw	av
0.698161881	0.360906463	0.392110332	0.495008719	0.505422202	0.665755706	0.434334935	0.361606386	0.559794243	0.321540081	188	2	0.249960106	0.309054062	0.273825899	0.175235198	0.259463082	0.306030875	0.147226568	0.335592568	0.329261263	0.244282934	188	2	pgw	prx
0.148889214	0.667081108	0.420130451	0.578571337	0.643098185	0.227463339	0.492637297	0.374296738	0.49818466	0.638480947	189	3	0.424294365	0.385780174	0.323177195	0.278258021	0.413082636	0.310210676	0.267977019	0.474674031	0.260321319	0.244529933	189	3	pgw	wopt
0.530560314	0.532734434	0.427388887	0.73548054	0.37869806	0.50666863	0.715232869	0.249794036	0.708861753	0.568534149	190	1	0.649735196	0.471331798	0.447670623	0.606532415	0.313849885	0.693188863	0.467114383	0.461464403	0.576957829	0.244647662	190	1	bng	cache
0.569909693	0.56704259	0.669392087	0.358912547	0.735270045	0.435864156	0.697402175	0.39256661	0.629512056	0.509208763	191	2	0.603036339	0.261736712	0.446546182	0.415295187	0.47154049	0.278231982	0.570976395	0.245774659	0.447407845	0.245446213	191	2	bng	dpi
0.481137796	0.471117614	0.429409333	0.67155658	0.279878746	0.42845551	0.722429631	0.363963994	0.672245452	0.440741651	192	3	0.462163573	0.628262805	0.329766097	0.336901195	0.709881751	0.374655376	0.429698536	0.452486582	0.51651992	0.24567143	192	3	bng	vopt
0.353906739	0.305413314	0.328636359	0.5432646	0.302884034	0.395559528	0.444781476	0.189595098	0.481713815	0.32678143	193	1	0.481201208	0.386603473	0.327445543	0.657521866	0.28223767	0.482825974	0.399718429	0.411598044	0.578488136	0.24578536	193	1	bng	hhe
0.56278324	0.47424467	0.360253336	0.655303052	0.51531034	0.55908889	0.366723482	0.379462446	0.61441606	0.564753728	194	2	0.353170083	0.518608485	0.227975871	0.525860044	0.349017815	0.285727423	0.425594345	0.125214712	0.606042784	0.246810168	194	2	bng	lb
0.444731657	0.477210171	0.521501126	0.621409099	0.574848372	0.463561139	0.552659829	0.308071614	0.599519478	0.456110916	195	3	0.620581604	0.331980251	0.295288094	0.504061622	0.34269707	0.437766639	0.5437019	0.202436955	0.596971472	0.246893616	195	3	bng	prx
0.560135326	0.779361361	0.469354693	0.672650148	0.604823319	0.685922648	0.44853571	0.577729196	0.67249695	0.617433288	196	1	0.445024793	0.612973455	0.338772029	0.313596843	0.467581457	0.453522914	0.264661776	0.465162422	0.520050584	0.247014578	196	1	bng	av
0.411001828	0.315490396	0.743092029	0.452968433	0.312348171	0.773709031	0.478586327	0.469492419	0.359103049	0.690128908	197	2	0.380412269	0.238456187	0.30105805	0.293223736	0.361601438	0.152648044	0.392425591	0.318754883	0.290137537	0.24702005	197	2	bng	prx
0.627110593	0.323518825	0.508882943	0.547486535	0.673963026	0.32743057	0.606927363	0.633980119	0.229501708	0.687402121	198	3	0.529108953	0.288811277	0.397037263	0.32904096	0.466597388	0.445406257	0.498830301	0.322531576	0.536663638	0.247406145	198	3	bng	wopt
0.603752972	0.329386964	0.609543827	0.537855481	0.48672625	0.672451106	0.510941321	0.589580498	0.525565148	0.69735449	199	1	0.472746269	0.325256129	0.347408214	0.431640069	0.358793866	0.518272899	0.450236635	0.161308727	0.613902392	0.24752608	199	1	olt	cache
0.463980822	0.346583701	0.296728986	0.533449432	0.325894392	0.424659605	0.365217597	0.42051896	0.321143484	0.40993179	200	2	0.444578036	0.329356515	0.248264956	0.285244233	0.441295936	0.381688181	0.263112134	0.424844803	0.406925734	0.247604296	200	2	olt	dpi
0.284526841	0.259825048	0.383346343	0.516711364	0.281536732	0.604001993	0.518780807	0.193625476	0.410049762	0.587880065	201	3	0.542609632	0.554795397	0.47143435	0.440940738	0.624513156	0.355353259	0.583520028	0.2911152	0.671375306	0.248180332	201	3	olt	vopt
0.395260794	0.609731798	0.425919596	0.58747777	0.610861644	0.47143662	0.576376658	0.312705529	0.586722894	0.573505171	202	1	0.325485025	0.700405975	0.211403841	0.323022987	0.383770867	0.470655786	0.225944297	0.516887606	0.590401079	0.24906224	202	1	olt	hhe
0.591945442	0.611551311	0.598635243	0.334802729	0.669728353	0.495814495	0.472136979	0.594505363	0.618224806	0.433169821	203	2	0.617233003	0.551713711	0.524699188	0.521468769	0.533411046	0.724718065	0.575043501	0.593610991	0.620331009	0.249383009	203	2	olt	lb
0.745995043	0.792665488	0.673244207	0.892191324	0.679960023	0.774422773	0.658639545	0.802414295	0.727884086	0.737644406	204	3	0.276246972	0.380570976	0.17821927	0.199519521	0.333071998	0.208635828	0.390430173	0.217351596	0.226758835	0.249554339	204	3	olt	prx
0.414586803	0.617134113	0.544409102	0.483483034	0.460464312	0.696401976	0.434140238	0.527082661	0.499333699	0.558750065	205	1	0.531699026	0.453371914	0.469406638	0.431533551	0.512126515	0.514475773	0.502057608	0.317513482	0.572593248	0.250140303	205	1	olt	av
0.536285048	0.682339398	0.635110785	0.545120733	0.638652197	0.580723777	0.440887364	0.721645495	0.624308116	0.467786975	206	2	0.508997187	0.348923958	0.52689392	0.295773283	0.544489723	0.474132305	0.338836357	0.339178127	0.598545337	0.250188847	206	2	olt	prx
0.443315645	0.474679705	0.423671648	0.391524904	0.348835159	0.552578174	0.244028074	0.480289964	0.363546415	0.253695356	207	3	0.531349917	0.2879527	0.58431548	0.439995051	0.351122555	0.706362711	0.268854573	0.416474988	0.628307718	0.250396911	207	3	olt	wopt
0.282566598	0.444815656	0.541521494	0.158615049	0.562745191	0.406224847	0.373362751	0.422381316	0.461369432	0.436000011	208	1	0.313485274	0.340335082	0.236078035	0.453602899	0.20610826	0.321583541	0.313191686	0.305413986	0.379529866	0.250670149	208	1	cmts	cache
0.607751378	0.743111815	0.66053784	0.66178977	0.739061645	0.663298879	0.688547742	0.633113465	0.78266082	0.640128477	209	2	0.625532864	0.549916887	0.40846454	0.547445395	0.459038945	0.684390309	0.509127155	0.25359372	0.690100568	0.250874067	209	2	cmts	dpi
0.431280953	0.528265203	0.642740648	0.385326461	0.562671521	0.562136771	0.629967409	0.435631876	0.692897791	0.350310042	210	3	0.439873041	0.504062257	0.335140595	0.351186168	0.638289291	0.488572924	0.32692624	0.716617629	0.485667088	0.251339867	210	3	cmts	vopt
0.616256337	0.633928994	0.549405662	0.553952765	0.728418883	0.650574171	0.5448505	0.608100965	0.558489795	0.595146658	211	1	0.225639057	0.4128774	0.066559801	0.278898308	0.243367632	0.290630732	0.246787846	0.216424255	0.259744855	0.251364189	211	1	cmts	hhe
0.418706386	0.396400016	0.628540031	0.382061633	0.667576178	0.494948939	0.542092863	0.392328654	0.546785787	0.622908521	212	2	0.302698056	0.320097127	0.318188356	0.277781209	0.192919106	0.376607175	0.273203345	0.231056871	0.303090528	0.251613089	212	2	cmts	lb
0.569105551	0.60960479	0.501469058	0.444947044	0.650946845	0.540254805	0.5439279	0.508534309	0.640684468	0.425810729	213	3	0.571262223	0.293063044	0.435204378	0.310855701	0.464432315	0.359301705	0.37835784	0.442701284	0.423615161	0.251624147	213	3	cmts	prx
0.364126093	0.63031311	0.351509119	0.554031145	0.396728315	0.664530124	0.505594922	0.453703095	0.543827569	0.598291008	214	1	0.375233591	0.319409088	0.505427269	0.2423021	0.342777615	0.393641932	0.471589314	0.372975736	0.396521679	0.251742514	214	1	cmts	av
0.629585018	0.544940506	0.34559181	0.536275593	0.370228346	0.495587541	0.509152646	0.347794959	0.678318197	0.302344716	215	2	0.31965759	0.340112801	0.242205618	0.348819923	0.25416804	0.419508284	0.366608044	0.270568629	0.354648844	0.252011807	215	2	cmts	prx
0.48896432	0.409167205	0.415986937	0.370643022	0.374428285	0.460402784	0.489285494	0.275969715	0.425084083	0.390290939	216	3	0.428695729	0.318165403	0.370835833	0.370668249	0.348537705	0.410123998	0.371976913	0.407934104	0.422922543	0.252095759	216	3	cmts	wopt
0.739804819	0.690118341	0.619953045	0.667115263	0.979454266	0.574104922	0.709965028	0.766593574	0.718626953	0.735197654	217	1	0.325035606	0.173332587	0.428269715	0.3202348	0.286838223	0.325485777	0.160979592	0.231928053	0.495717525	0.252330715	217	1	pgw	cache
0.369464844	0.54452783	0.564186796	0.632850074	0.344276795	0.797454432	0.360392804	0.570068695	0.420655131	0.545480185	218	2	0.567732572	0.235950808	0.44261988	0.332029232	0.311275318	0.498893291	0.353388067	0.320832292	0.546177334	0.252425098	218	2	pgw	dpi
0.362198897	0.594912345	0.740761543	0.23473935	0.714756679	0.544813013	0.65982503	0.307643574	0.675007517	0.452826411	219	3	0.385783715	0.509065997	0.243356146	0.320677555	0.537987914	0.309758225	0.220424629	0.454026297	0.39576341	0.252508815	219	3	pgw	vopt
0.572825772	0.615081733	0.707226681	0.676328818	0.570514025	0.785744397	0.544442067	0.643177801	0.694993244	0.69892783	220	1	0.619553145	0.284686621	0.448392988	0.43776846	0.344272193	0.556771265	0.319784212	0.507317989	0.418111167	0.252678794	220	1	pgw	hhe
0.470815549	0.58657044	0.572834976	0.450593425	0.640242858	0.525223666	0.50831219	0.473580434	0.641245429	0.40378273	221	2	0.295446969	0.318793503	0.366533168	0.230574425	0.514329173	0.212216946	0.445093885	0.2227439	0.381792061	0.25283975	221	2	pgw	lb
0.662615607	0.789872001	0.786541341	0.735495235	0.758837457	0.793329885	0.744284576	0.77224171	0.729172384	0.867918652	222	3	0.702914229	0.410166839	0.349677112	0.512729573	0.553158062	0.360501958	0.460107364	0.45171659	0.538551293	0.253024361	222	3	pgw	prx
0.337681637	0.548603763	0.411763298	0.406567023	0.472192969	0.453517316	0.397842303	0.438336482	0.558240857	0.382493342	223	1	0.443315645	0.474679705	0.423671648	0.391524904	0.348835159	0.552578174	0.244028074	0.480289964	0.363546415	0.253695356	223	1	pgw	av
0.713593395	0.365760887	0.767099066	0.367831726	0.821721081	0.590695937	0.493127872	0.574660421	0.607945322	0.618094094	224	2	0.3581044	0.519771406	0.272976402	0.286884194	0.403425526	0.456718523	0.308801862	0.263290714	0.43395209	0.254044792	224	2	pgw	prx
0.50687019	0.364157965	0.427068572	0.416462541	0.301918216	0.52109804	0.301320322	0.521981707	0.425625519	0.198146117	225	3	0.399538095	0.203286282	0.31954864	0.298697639	0.330163837	0.306807581	0.279742042	0.367143792	0.322875393	0.254413563	225	3	pgw	wopt
0.295301461	0.548331124	0.431984077	0.297815448	0.543240242	0.434570292	0.591327527	0.383843203	0.474780107	0.579482198	226	1	0.366208284	0.438058169	0.340487862	0.21106286	0.342789915	0.475538781	0.094215838	0.419155494	0.400489146	0.254594437	226	1	bng	cache
0.41725749	0.526439942	0.546602398	0.481897424	0.315957409	0.640260258	0.428762098	0.663181919	0.529691951	0.531860791	227	2	0.617502261	0.326017805	0.480872059	0.662678437	0.382567074	0.577375217	0.493151085	0.520238722	0.618699297	0.254642358	227	2	bng	dpi
0.277586507	0.575598419	0.258890145	0.539954	0.581496001	0.231112021	0.457899292	0.379413949	0.55570585	0.349442421	228	3	0.256959301	0.370097653	0.318710261	0.259683498	0.300617955	0.327217979	0.209652992	0.417557375	0.213069783	0.254714705	228	3	bng	vopt
0.46089827	0.558330618	0.371602985	0.599880171	0.536805122	0.555491313	0.476674356	0.366835004	0.566294343	0.70741976	229	1	0.258420879	0.32724847	0.456643703	0.22960744	0.248231752	0.327409368	0.319001266	0.277021295	0.433587536	0.254790326	229	1	bng	hhe
0.438430183	0.265466858	0.625798169	0.234726244	0.460922772	0.295295528	0.495580692	0.318479168	0.386021783	0.463500533	230	2	0.393153809	0.271196815	0.423162806	0.282392649	0.247884498	0.422639043	0.259312934	0.304532193	0.33882726	0.254810527	230	2	bng	lb
0.502858083	0.554113183	0.295548168	0.378418405	0.76367873	0.349223473	0.298842067	0.580624108	0.579837542	0.455027573	231	3	0.450479272	0.278628721	0.410556793	0.353637231	0.237434567	0.470622179	0.342479476	0.352512001	0.493000716	0.255169446	231	3	bng	prx
0.637993259	0.542040948	0.293469089	0.510037652	0.533097047	0.705008685	0.255190295	0.712420633	0.325272129	0.406793546	232	1	0.200226519	0.266562026	0.346365604	0.044928587	0.364609894	0.275165291	0.227327185	0.2494251	0.257409508	0.256093327	232	1	bng	av
0.685307576	0.54672038	0.442683463	0.589179017	0.669671172	0.581204896	0.597768325	0.656223993	0.502380114	0.558262596	233	2	0.811408259	0.501647563	0.594475908	0.441463218	0.662683179	0.430958347	0.794237528	0.417130691	0.657692238	0.256374603	233	2	bng	prx
0.199530556	0.513915281	0.355785159	0.425503086	0.385384099	0.416494879	0.187641474	0.406035762	0.398013868	0.455157244	234	3	0.383307338	0.238580827	0.300868013	0.422962648	0.29686491	0.427623257	0.288824548	0.36030999	0.381642225	0.25660162	234	3	bng	wopt
0.415286674	0.392890282	0.516448665	0.630315721	0.506252229	0.436834773	0.466295441	0.363973391	0.419378299	0.603781785	235	1	0.467152542	0.35848474	0.300826279	0.348814947	0.352172261	0.282716798	0.397021977	0.347999729	0.465507549	0.256835453	235	1	olt	cache
0.317571922	0.256508608	0.255546485	0.423361854	0.302286285	0.384320659	0.295140699	0.177111585	0.343660832	0.423573683	236	2	0.553036609	0.333876095	0.392018688	0.490399525	0.532997592	0.432518893	0.361382114	0.391003315	0.512248462	0.256904705	236	2	olt	dpi
0.226540415	0.485613269	0.335805002	0.199989277	0.473865938	0.408468372	0.305843349	0.35541591	0.308319842	0.397864996	237	3	0.381697215	0.365180884	0.409199268	0.245770442	0.422858344	0.394535507	0.386832919	0.49625071	0.446517814	0.25699814	237	3	olt	vopt
0.466632352	0.569501992	0.405178133	0.413484111	0.695472409	0.260718986	0.541963253	0.499574865	0.507310895	0.328569022	238	1	0.477158949	0.293119703	0.415053627	0.35906104	0.510232663	0.266743946	0.419505969	0.331549838	0.492847139	0.257170437	238	1	olt	hhe
0.50097983	0.387510442	0.488172037	0.152893408	0.613478657	0.245255103	0.483527783	0.396841061	0.287187742	0.386596029	239	2	0.391272818	0.376976578	0.274010047	0.304258977	0.51961207	0.215055407	0.43334701	0.387848514	0.430925343	0.257226393	239	2	olt	lb
0.390851579	0.665056025	0.544073093	0.475111724	0.661554528	0.551266905	0.334443603	0.594890123	0.583927669	0.50944214	240	3	0.346159816	0.2946799	0.294509926	0.311879532	0.366373081	0.427181151	0.188980092	0.428309776	0.426190204	0.257452273	240	3	olt	prx
0.388999489	0.513767653	0.656163734	0.316025993	0.525360035	0.532879759	0.400862874	0.396238079	0.744931438	0.504201469	241	1	0.680529049	0.607246675	0.353211605	0.496114657	0.567178701	0.612581806	0.452678019	0.55795665	0.653499817	0.257779839	241	1	olt	av
0.548311076	0.475795981	0.43545318	0.487895852	0.662760019	0.452024312	0.561435354	0.557345152	0.43564371	0.518593398	242	2	0.487131111	0.560358708	0.26552336	0.610931371	0.343632021	0.56006077	0.409115555	0.298627075	0.782809064	0.258000423	242	2	olt	prx
0.644877913	0.885037491	0.609345682	0.599764022	0.857360364	0.782295806	0.539575412	0.731069326	0.706634933	0.791565525	243	3	0.452169832	0.314010339	0.396483156	0.304097207	0.498081271	0.443482435	0.396310787	0.32727509	0.375385191	0.258047873	243	3	olt	wopt
0.662533332	0.439686139	0.377570919	0.497847948	0.77782808	0.368343017	0.478397653	0.692144632	0.465663247	0.412353576	244	1	0.545757088	0.239670224	0.472543406	0.329903508	0.416259338	0.343901535	0.422658436	0.360215236	0.542355567	0.25822161	244	1	cmts	cache
0.287003596	0.254226824	0.438863334	0.246030907	0.44502363	0.225790181	0.469854413	0.264947876	0.331283954	0.425689539	245	2	0.278039242	0.358573511	0.279606056	0.432165833	0.348598658	0.257723412	0.392746057	0.213998094	0.323203471	0.258599549	245	2	cmts	dpi
0.577564758	0.339838266	0.511274582	0.231340139	0.630307227	0.276732796	0.466440942	0.337894409	0.409247507	0.38238925	246	3	0.45204827	0.42068277	0.277430276	0.434240219	0.324019133	0.540850537	0.337555124	0.260942857	0.528344521	0.259025307	246	3	cmts	vopt
0.445879444	0.546371007	0.514553738	0.407056608	0.730099538	0.437216727	0.507677201	0.260511473	0.663590923	0.461072088	247	1	0.355923444	0.39020701	0.455778187	0.296334991	0.41608133	0.352725432	0.447907148	0.149263196	0.487980566	0.259145478	247	1	cmts	hhe
0.293254293	0.360910205	0.250849107	0.342526608	0.303143789	0.246864807	0.174304228	0.403079361	0.314133273	0.229419391	248	2	0.343417502	0.395935638	0.316308109	0.449598962	0.160492222	0.392779608	0.476710158	0.336357012	0.414374065	0.259636638	248	2	cmts	lb
0.190280173	0.290127912	0.264661905	0.350361502	0.400867837	0.240598039	0.372209237	0.255079252	0.277216189	0.552848266	249	3	0.643262583	0.458761199	0.333240241	0.702227903	0.518924858	0.427458373	0.49753602	0.464805761	0.744653126	0.259638068	249	3	cmts	prx
0.316361928	0.55672151	0.490371509	0.218486196	0.65412383	0.326384673	0.450966538	0.475680396	0.475750531	0.344122279	250	1	0.420625279	0.435822527	0.520837188	0.291357274	0.484763422	0.434860224	0.458604742	0.344000306	0.480239756	0.259691614	250	1	cmts	av
0.497207817	0.404425489	0.529998873	0.482221703	0.598791591	0.312971263	0.715243207	0.201457525	0.647645534	0.454331564	251	2	0.62745001	0.453580973	0.464799693	0.249222367	0.522988048	0.270227725	0.589820043	0.480943976	0.452907183	0.259958538	251	2	cmts	prx
0.70187528	0.637796016	0.597621933	0.58909493	0.690860942	0.68779446	0.588866088	0.762722592	0.479866911	0.802671354	252	3	0.543587882	0.583000705	0.41901049	0.587208232	0.521507378	0.52230515	0.686884082	0.262748092	0.888943883	0.260599874	252	3	cmts	wopt
0.471389478	0.485366422	0.589370893	0.567358424	0.696833075	0.559693443	0.632019523	0.569636744	0.572393596	0.693091633	253	1	0.352925165	0.334246497	0.492805321	0.206399084	0.352925165	0.442421819	0.346537222	0.285226065	0.710915633	0.260656166	253	1	pgw	cache
0.27109219	0.257132973	0.372874642	0.256126523	0.347359202	0.390856536	0.321931143	0.15066468	0.376157695	0.323555506	254	2	0.595946504	0.478067004	0.591180385	0.280030956	0.657368924	0.564021069	0.404141716	0.557852853	0.56837362	0.26084039	254	2	pgw	dpi
0.28041828	0.415831262	0.723504325	0.061308285	0.697263581	0.364292806	0.438251056	0.473966516	0.475690603	0.431880586	255	3	0.356946436	0.245298345	0.28126457	0.174195769	0.47789841	0.173003386	0.313526319	0.328925436	0.333046348	0.260931145	255	3	pgw	vopt
0.324293763	0.363099844	0.346543894	0.563340778	0.178347329	0.454104293	0.561420861	0.330530931	0.476135181	0.430565339	256	1	0.681700615	0.503010993	0.292015133	0.323933809	0.551418675	0.527133798	0.455336155	0.502231171	0.519936887	0.261191026	256	1	pgw	hhe
0.609663114	0.584061791	0.713479224	0.50314821	0.786380178	0.68005512	0.499265668	0.54749964	0.722621623	0.694595108	257	2	0.255370063	0.291626048	0.231039996	0.342952328	0.313866839	0.277993439	0.289660813	0.303789588	0.370634505	0.261235881	257	2	pgw	lb
0.536614952	0.489138584	0.489984772	0.622009069	0.622633074	0.535636399	0.573679421	0.313015582	0.627904024	0.542391724	258	3	0.603870962	0.317438145	0.404612141	0.363328768	0.542082859	0.514578444	0.151795355	0.580190587	0.467940987	0.261290876	258	3	pgw	prx
0.563379944	0.343620265	0.393861667	0.463892484	0.4011751	0.427002795	0.299348793	0.46173092	0.418597901	0.426675997	259	1	0.247505663	0.337618148	0.241281404	0.280519643	0.193756382	0.319003796	0.259853636	0.23965095	0.290667861	0.261397133	259	1	pgw	av
0.453272254	0.453647496	0.571866388	0.477456482	0.363284664	0.655139914	0.472641294	0.495181005	0.577006449	0.529272631	260	2	0.466528596	0.368080452	0.317017717	0.405104433	0.375275726	0.467582037	0.311173257	0.451325615	0.397460183	0.261644037	260	2	pgw	prx
0.546927114	0.485977767	0.59146255	0.389957506	0.498481719	0.65446209	0.539399022	0.551964802	0.504300904	0.374918634	261	3	0.288047421	0.221433542	0.302435497	0.189259136	0.230237932	0.364679819	0.186061931	0.261800052	0.260698197	0.262014156	261	3	pgw	wopt
0.438463598	0.413799863	0.467978248	0.256575403	0.602616429	0.371947018	0.45422907	0.305658219	0.461340932	0.373910584	262	1	0.451620936	0.544483431	0.32669877	0.398683175	0.251095027	0.555339375	0.345647929	0.479457699	0.462696736	0.262038083	262	1	bng	cache
0.643205541	0.538830745	0.589008334	0.330787396	0.741150782	0.443316079	0.645175223	0.33821899	0.691246059	0.530988706	263	2	0.66857024	0.612432292	0.464275918	0.409569774	0.508025222	0.481025832	0.528987617	0.580237429	0.688666722	0.262713488	263	2	bng	dpi
0.574960458	0.83891037	0.491173295	0.762997251	0.705379087	0.593329987	0.749231858	0.651820343	0.668046679	0.776889096	264	3	0.532893195	0.3262913	0.339632702	0.264748762	0.417051862	0.408981379	0.253206321	0.441146221	0.241255831	0.262752874	264	3	bng	vopt
0.351330755	0.503535114	0.466555656	0.375196099	0.482872839	0.584102895	0.381852267	0.399149292	0.335150975	0.548733981	265	1	0.633639126	0.47039574	0.428953095	0.475318595	0.529967926	0.436278661	0.38670485	0.454525638	0.539031523	0.262757404	265	1	bng	hhe
0.512492743	0.318355079	0.615284224	0.364908131	0.460820343	0.485842841	0.524368141	0.48916507	0.467223015	0.332267058	266	2	0.447221131	0.639918691	0.349658044	0.198613677	0.61814821	0.262352324	0.373339089	0.480695369	0.441122661	0.262907672	266	2	bng	lb
0.57444026	0.20919636	0.46125827	0.429766467	0.357708451	0.700655617	0.180682312	0.656963671	0.386741557	0.518370599	267	3	0.555967045	0.452023756	0.464056779	0.228527117	0.644650293	0.425949362	0.334162883	0.375755566	0.451554217	0.263373367	267	3	bng	prx
0.49569056	0.479825511	0.544246701	0.451497184	0.527027861	0.642344681	0.39519133	0.453537752	0.448918063	0.704821649	268	1	0.465844175	0.290609986	0.469860834	0.280419609	0.383576549	0.400247699	0.497188701	0.293018446	0.428794189	0.263412618	268	1	bng	av
0.505460324	0.322263779	0.561680156	0.253524901	0.522577267	0.291635187	0.457316873	0.427307018	0.558918795	0.397725687	269	2	0.568096562	0.299509462	0.487921436	0.460648855	0.459441554	0.422013057	0.314211523	0.418120956	0.522487148	0.263498419	269	2	bng	prx
0.461479744	0.658461225	0.527839915	0.329706864	0.539355616	0.485907141	0.466179259	0.421741756	0.710942079	0.352456043	270	3	0.67437211	0.51488212	0.538417103	0.629123277	0.654858703	0.451488504	0.516250743	0.693173477	0.702880271	0.263550244	270	3	bng	wopt
0.301417594	0.733519592	0.480972619	0.366654257	0.773675067	0.204550503	0.681366368	0.44178248	0.551093632	0.535435128	271	1	0.591476201	0.365238961	0.591893513	0.235605016	0.495614069	0.473892129	0.35611679	0.417372486	0.481873214	0.26405828	271	1	olt	cache
0.243454681	0.676646235	0.527636923	0.444477272	0.617105116	0.30334417	0.458530753	0.440256431	0.700040093	0.625435723	272	2	0.515792915	0.3644569	0.287498342	0.574689897	0.201998831	0.554703742	0.219436608	0.457071825	0.581148787	0.264198887	272	2	olt	dpi
0.557728307	0.497319212	0.611366967	0.490680505	0.759931816	0.559616418	0.49908814	0.702335024	0.59222031	0.618900593	273	3	0.443195963	0.326082966	0.327378742	0.393401424	0.317169188	0.524460451	0.472292901	0.429702488	0.303921331	0.264665124	273	3	olt	vopt
0.534528662	0.799604771	0.53099578	0.7037678	0.485055488	0.651212751	0.75910222	0.545209807	0.806555033	0.579548608	274	1	0.531791577	0.422677329	0.246073793	0.265752803	0.540984331	0.42931149	0.287855942	0.343150721	0.391074631	0.264677095	274	1	olt	hhe
0.416767116	0.617413804	0.536357188	0.547465826	0.396769216	0.771418319	0.298195042	0.659974582	0.724482267	0.408975787	275	2	0.649818626	0.370276656	0.293518563	0.487337697	0.39432545	0.343942216	0.507932761	0.277993955	0.3832529	0.264744888	275	2	olt	lb
0.254611176	0.553606061	0.384942728	0.530857281	0.295908861	0.537409349	0.327000607	0.50934029	0.345800674	0.554355181	276	3	0.454390247	0.267539413	0.30246636	0.282475015	0.321006303	0.311892969	0.358074525	0.347126527	0.366383006	0.26474659	276	3	olt	prx
0.420622213	0.73400195	0.615997826	0.322180734	0.553263742	0.628825483	0.497269335	0.546643621	0.369065443	0.703315908	277	1	0.386254498	0.207915344	0.42773949	0.401454651	0.308435231	0.343827903	0.270881812	0.221686918	0.514564426	0.264815032	277	1	olt	av
0.513527013	0.657355165	0.511065407	0.697468161	0.562695205	0.68088029	0.655109348	0.609595603	0.545547878	0.638535464	278	2	0.400452416	0.349007568	0.488187951	0.477242795	0.230931031	0.704496393	0.416414828	0.350029319	0.601225446	0.265132466	278	2	olt	prx
0.494036671	0.639051132	0.123133846	0.558108882	0.385781361	0.716012732	0.285852657	0.409948081	0.538116071	0.483492307	279	3	0.505327605	0.438120892	0.359374549	0.477303719	0.6675789	0.294339492	0.334863382	0.285808602	0.624632445	0.265160561	279	3	olt	wopt
0.363212337	0.436282085	0.37206997	0.281632208	0.265258366	0.462837359	0.334032383	0.270706912	0.400544839	0.278952884	280	1	0.2701383	0.278153427	0.280928276	0.367328986	0.295425621	0.204341022	0.307955732	0.233916229	0.287059912	0.265242927	280	1	cmts	cache
0.391835022	0.496162842	0.619125484	0.416418654	0.663982517	0.268252043	0.708379858	0.466490471	0.664491638	0.445918022	281	2	0.217939882	0.269083464	0.251663933	0.292121685	0.251350461	0.286058578	0.254547348	0.265583686	0.246665573	0.265376027	281	2	cmts	dpi
0.379575489	0.704605212	0.480894119	0.626108518	0.598417197	0.608938013	0.390434425	0.557035475	0.524923296	0.606957597	282	3	0.61694256	0.708645847	0.410147353	0.3868771	0.6211236	0.530382455	0.451199617	0.347472064	0.613310597	0.265710079	282	3	cmts	vopt
0.465024245	0.432278675	0.391463118	0.615680887	0.591364774	0.331294069	0.609859399	0.382100004	0.319506339	0.604554196	283	1	0.511774337	0.54837722	0.200759749	0.421793973	0.584851686	0.423078132	0.370967398	0.36356716	0.588181793	0.265770839	283	1	cmts	hhe
0.778342115	0.464009144	0.734366802	0.648683841	0.672568616	0.681544705	0.390444193	0.818231772	0.591000259	0.426533825	284	2	0.275856716	0.275217029	0.291581004	0.143360361	0.322942957	0.233610767	0.265536444	0.307286635	0.238754911	0.265928251	284	2	cmts	lb
0.243988588	0.253292209	0.562622871	0.221086701	0.330559424	0.29726855	0.447383498	0.289379718	0.320056007	0.443066313	285	3	0.700434524	0.54225478	0.289256054	0.391123651	0.643031354	0.398977156	0.485181941	0.492323606	0.364887917	0.266032847	285	3	cmts	prx
0.488226672	0.40111869	0.477985721	0.446126958	0.293442282	0.744818393	0.084485624	0.60168691	0.305977242	0.517897919	286	1	0.210151106	0.262297595	0.181337472	0.413223273	0.119133031	0.331341664	0.312903689	0.288876282	0.318537133	0.266169212	286	1	cmts	av
0.453844673	0.339432554	0.306019519	0.555896463	0.487880185	0.297661699	0.419786857	0.396627462	0.496317082	0.232861215	287	2	0.304632224	0.348410069	0.349497685	0.327729895	0.322324459	0.34880869	0.355471843	0.257306309	0.497614533	0.26620655	287	2	cmts	prx
0.585005194	0.508145229	0.681595597	0.398630044	0.720959343	0.657637839	0.386771473	0.598236817	0.633995751	0.489077035	288	3	0.462909998	0.30322155	0.356016513	0.233914837	0.371372799	0.342608243	0.226842092	0.393766026	0.242440863	0.266437094	288	3	cmts	wopt
0.386203864	0.412196738	0.624492467	0.610726974	0.454585639	0.585240344	0.575001608	0.427272653	0.465563154	0.696577822	289	1	0.236590907	0.453079493	0.241824522	0.441323335	0.309549907	0.372330269	0.384148394	0.269525855	0.506035319	0.266441634	289	1	pgw	cache
0.388003075	0.484728972	0.44662144	0.580905123	0.472221061	0.430153421	0.530922131	0.406195737	0.576431757	0.466159273	290	2	0.36132773	0.418165154	0.525598051	0.349412539	0.332943695	0.51201834	0.314618119	0.267793577	0.547436954	0.266495648	290	2	pgw	dpi
0.334550065	0.856068174	0.281860346	0.652053839	0.530137171	0.483704658	0.507659963	0.639031403	0.545713522	0.649826347	291	3	0.507099618	0.586375709	0.545796049	0.337499664	0.444803092	0.506642154	0.627265429	0.551931159	0.622589123	0.266579929	291	3	pgw	vopt
0.556157294	0.453295974	0.572960925	0.287367429	0.666014442	0.515666295	0.365800618	0.415741223	0.427976001	0.529662823	292	1	0.656440892	0.490717761	0.34104082	0.403441133	0.493418605	0.472150323	0.381677812	0.457151775	0.563983617	0.266757254	292	1	pgw	hhe
0.509079568	0.430222241	0.317322258	0.702265962	0.324980743	0.465766607	0.649251629	0.288332936	0.510393857	0.408298686	293	2	0.455217557	0.629380243	0.377088572	0.438546367	0.434585191	0.520145105	0.604759399	0.335317524	0.817359887	0.267143599	293	2	pgw	lb
0.446245284	0.208456309	0.618036271	0.328650397	0.389300462	0.365444756	0.564835609	0.127393608	0.643594054	0.334899539	294	3	0.219829374	0.450902534	0.283444897	0.273456291	0.302384663	0.297668133	0.362617284	0.296534629	0.393489264	0.267260442	294	3	pgw	prx
0.447222818	0.659913244	0.340927688	0.579874292	0.468082149	0.624009198	0.334350818	0.569293153	0.70333476	0.469775229	295	1	0.42392986	0.503227965	0.392613134	0.521389044	0.108899872	0.667495609	0.310565685	0.430265217	0.465808983	0.267604307	295	1	pgw	av
0.630494814	0.569886749	0.593808005	0.466123666	0.77852869	0.681157647	0.473913514	0.580400161	0.682020212	0.496362852	296	2	0.590473445	0.279045239	0.58904698	0.370986445	0.415637019	0.508541639	0.232812385	0.51805068	0.541958246	0.268002199	296	2	pgw	prx
0.584218519	0.393211791	0.411429072	0.4052388	0.59798619	0.385897857	0.466950121	0.348835035	0.459395241	0.373974433	297	3	0.381333791	0.32847312	0.31361702	0.256060648	0.318178145	0.412201091	0.238429744	0.287964495	0.345335025	0.268130729	297	3	pgw	wopt
0.63241369	0.305609986	0.625833477	0.269659803	0.718309058	0.532368582	0.477613805	0.452688141	0.520940726	0.477349987	298	1	0.655852603	0.358779982	0.392889247	0.602830733	0.371561513	0.42380667	0.503536604	0.484175442	0.579501016	0.268504223	298	1	bng	cache
0.43581205	0.427377085	0.336390385	0.580710615	0.372776604	0.588346503	0.448510329	0.46827809	0.428481691	0.533910538	299	2	0.656683447	0.320016109	0.398111653	0.429769971	0.311923771	0.503845831	0.273112332	0.439585904	0.403001283	0.269412512	299	2	bng	dpi
0.719371195	0.665352364	0.446254219	0.5371481	0.708159988	0.731187343	0.505843788	0.702511983	0.711520147	0.567581748	300	3	0.484525727	0.38323562	0.430938462	0.320143987	0.464805066	0.337332696	0.320477826	0.420730215	0.522142997	0.2694929	300	3	bng	vopt
0.317130126	0.622832594	0.383922938	0.694096365	0.451952934	0.519967841	0.442020263	0.547799437	0.544922734	0.531600382	301	1	0.391284179	0.633003605	0.203101718	0.421470995	0.37668536	0.23784233	0.564201072	0.334803567	0.481036565	0.269531819	301	1	bng	hhe
0.502918326	0.257731831	0.534310407	0.424444512	0.409757549	0.361587971	0.481108218	0.451840734	0.432087098	0.329582781	302	2	0.451974833	0.322409739	0.551807168	0.462435424	0.428497788	0.51879175	0.310655846	0.457692587	0.543092204	0.269546864	302	2	bng	lb
0.462909998	0.30322155	0.356016513	0.233914837	0.371372799	0.342608243	0.226842092	0.393766026	0.242440863	0.266437094	303	3	0.402586035	0.336955522	0.567618293	0.364751896	0.570514994	0.27898832	0.550623137	0.395296706	0.613660118	0.269632133	303	3	bng	prx
0.482502646	0.330094499	0.410456833	0.369334746	0.577141012	0.414335643	0.35765017	0.387904053	0.412928973	0.373041909	304	1	0.420351263	0.319691126	0.475862647	0.307609806	0.588947001	0.546816999	0.246210278	0.450681835	0.509710538	0.269956393	304	1	bng	av
0.368994062	0.518342869	0.503937092	0.359760468	0.557926189	0.511579948	0.426832013	0.411594298	0.28659338	0.547862943	305	2	0.446214083	0.224967981	0.519426773	0.365467042	0.306847441	0.379844971	0.471289585	0.20500912	0.521319798	0.27020618	305	2	bng	prx
0.198476753	0.458409168	0.495663264	0.420036886	0.500314165	0.408343995	0.43652602	0.593561928	0.420175194	0.677245336	306	3	0.479751433	0.429097958	0.37889033	0.577606311	0.214915829	0.540003616	0.524968165	0.28506323	0.553959077	0.270817752	306	3	bng	wopt
0.339878895	0.637076614	0.421368851	0.392547135	0.405854051	0.602153984	0.481215581	0.407160898	0.362434621	0.457832184	307	1	0.664845835	0.237319733	0.506629126	0.427801195	0.381570688	0.472016488	0.376378046	0.269345645	0.585561549	0.271072972	307	1	olt	cache
0.206144432	0.371439115	0.36805729	0.325857922	0.406759053	0.261345768	0.386585612	0.277065983	0.448056371	0.346100485	308	2	0.256768269	0.337784636	0.312836569	0.377713217	0.305557077	0.336706493	0.317504199	0.346495707	0.324968515	0.271110003	308	2	olt	dpi
0.438779968	0.469075824	0.675074865	0.311512765	0.429934705	0.646044985	0.363919413	0.417066716	0.47393149	0.426870335	309	3	0.585205167	0.502013567	0.484987797	0.33904989	0.670460932	0.386571184	0.455569853	0.476541962	0.536357251	0.271119223	309	3	olt	vopt
0.529276738	0.610098336	0.589776583	0.428096804	0.834444475	0.489450248	0.567820797	0.695242803	0.590837484	0.669258843	310	1	0.5392659	0.543860015	0.233358799	0.343959387	0.60121129	0.295077675	0.357453441	0.404288291	0.458834912	0.271153682	310	1	olt	hhe
0.345364959	0.680212563	0.642051761	0.401377336	0.559640205	0.721639399	0.563584586	0.572654495	0.54065733	0.711975666	311	2	0.393290316	0.547518155	0.288095779	0.357327311	0.456962931	0.474284286	0.399881427	0.406731622	0.479225546	0.271605567	311	2	olt	lb
0.531952544	0.351676137	0.469769509	0.623112665	0.293937227	0.591114963	0.256969974	0.576629892	0.37972042	0.475762135	312	3	0.334056728	0.365842151	0.35581625	0.304881476	0.372582778	0.339525244	0.466262569	0.155513415	0.445907055	0.271612212	312	3	olt	prx
0.441646814	0.451088294	0.46683145	0.326065354	0.472539585	0.46578779	0.366825454	0.560090064	0.373605932	0.413481238	313	1	0.473012051	0.512383577	0.604787134	0.271541561	0.639192091	0.533842766	0.316028458	0.470075043	0.702932982	0.272066027	313	1	olt	av
0.517214694	0.381894288	0.634296125	0.564379671	0.528946743	0.508073577	0.723542113	0.420111671	0.777983555	0.467438296	314	2	0.431866628	0.308336473	0.252620854	0.415283123	0.266420644	0.321087851	0.509177128	0.145885952	0.461805768	0.272079316	314	2	olt	prx
0.446158169	0.591776002	0.461061979	0.530627971	0.678135753	0.480998211	0.484450716	0.574094315	0.329648526	0.546831431	315	3	0.433301589	0.203495848	0.409123717	0.490058248	0.308963588	0.254249182	0.457346678	0.339256996	0.508919158	0.2721245	315	3	olt	wopt
0.396382241	0.317254148	0.557349982	0.447144171	0.465636567	0.521088876	0.449509714	0.244489954	0.537145621	0.510179335	316	1	0.682615105	0.496913903	0.356895326	0.578145427	0.548567787	0.458702816	0.484620572	0.408780597	0.820852256	0.272399512	316	1	cmts	cache
0.382396547	0.633585483	0.604237374	0.309356391	0.682020784	0.350710319	0.426061291	0.615101436	0.571665044	0.545047222	317	2	0.286691998	0.471286928	0.440298569	0.321191285	0.294979536	0.574528474	0.471237255	0.220546673	0.553182748	0.272425748	317	2	cmts	dpi
0.696417298	0.430918991	0.57668962	0.45467683	0.596981909	0.527287198	0.680946964	0.351025591	0.469262447	0.410897984	318	3	0.612603036	0.448590469	0.662810233	0.432860553	0.672476581	0.492480853	0.408687514	0.568839275	0.731181851	0.272426878	318	3	cmts	vopt
0.393328654	0.495042615	0.575442957	0.348692893	0.553772707	0.511474856	0.404990964	0.588165251	0.518481157	0.479653023	319	1	0.683976664	0.341463797	0.50848464	0.526861797	0.362555761	0.644252031	0.392212267	0.493237496	0.604321023	0.272829537	319	1	cmts	hhe
0.541627094	0.647050682	0.264746611	0.502332733	0.617921311	0.487874064	0.434216953	0.5041123	0.524866346	0.43789725	320	2	0.457760441	0.311940414	0.497947641	0.43564646	0.320550907	0.570761096	0.36370623	0.394418109	0.500951448	0.273182699	320	2	cmts	lb
0.558965854	0.566936735	0.451963784	0.558476074	0.511849041	0.759837063	0.350112374	0.558202709	0.630824518	0.574149027	321	3	0.431273829	0.33352477	0.351425718	0.335647859	0.337972705	0.459310811	0.336528931	0.410935124	0.368845407	0.273622954	321	3	cmts	prx
0.34665752	0.285762541	0.275873095	0.311541522	0.401172417	0.286519338	0.281862006	0.353909356	0.320085021	0.275598476	322	1	0.589674022	0.354699037	0.601592158	0.440435376	0.503730943	0.270226636	0.473676003	0.459547151	0.651515356	0.273727134	322	1	cmts	av
0.610938359	0.566103267	0.4921451	0.651557556	0.471896225	0.738252325	0.384841457	0.632783376	0.626910617	0.560922314	323	2	0.614283009	0.281347268	0.356566092	0.553824589	0.425775101	0.343081033	0.465167123	0.462426347	0.569186196	0.273843289	323	2	cmts	prx
0.442159303	0.359188365	0.402177475	0.252117682	0.496958217	0.344082802	0.447375613	0.319909949	0.432681031	0.387959079	324	3	0.558178231	0.391559609	0.662981608	0.334817832	0.605099836	0.447665052	0.600355589	0.498900948	0.79584999	0.274304735	324	3	cmts	wopt
0.509722673	0.498585639	0.658594663	0.583268479	0.490870663	0.588170774	0.6960804	0.275904084	0.644178821	0.584303054	325	1	0.462104164	0.493857087	0.396912634	0.474185635	0.472418527	0.420175518	0.265554695	0.478424053	0.588499678	0.274355023	325	1	pgw	cache
0.721004235	0.370788396	0.302596201	0.470689041	0.494083143	0.703665306	0.32340631	0.447086474	0.452184163	0.480145097	326	2	0.457317982	0.335405205	0.404745012	0.214216877	0.40459003	0.338148018	0.45561679	0.226451406	0.432045184	0.274448817	326	2	pgw	dpi
0.361273051	0.342116641	0.233758094	0.309914617	0.450252051	0.327837623	0.382945463	0.400358943	0.238482627	0.407328903	327	3	0.575326465	0.393766672	0.326115724	0.667221069	0.556889599	0.303897692	0.504044125	0.544853707	0.680430596	0.274628032	327	3	pgw	vopt
0.490845813	0.533173892	0.441993933	0.655560147	0.617228091	0.704929578	0.414541544	0.573453981	0.486678754	0.714578674	328	1	0.423186693	0.38465354	0.312810048	0.352496313	0.319200209	0.354891511	0.339906396	0.376297038	0.360069837	0.275008267	328	1	pgw	hhe
0.457757116	0.655808915	0.263863832	0.579875643	0.538747223	0.34223468	0.661244256	0.380630289	0.576559934	0.504275456	329	2	0.388611962	0.298366738	0.445970588	0.173594031	0.400908501	0.360273099	0.325910378	0.507370899	0.128856421	0.275475069	329	2	pgw	lb
0.359410753	0.22977559	0.519753194	0.294827768	0.377698226	0.424153816	0.259430404	0.393015985	0.325301369	0.43405286	330	3	0.473518542	0.714774827	0.504497232	0.379491002	0.604590119	0.505232203	0.575899364	0.377930713	0.787961891	0.275542565	330	3	pgw	prx
0.409464948	0.59609113	0.546420898	0.478745792	0.539953469	0.633467863	0.441425237	0.549374896	0.608511029	0.594628176	331	1	0.782096425	0.283560571	0.530121342	0.275921625	0.656108884	0.511359227	0.338884265	0.466155341	0.588170152	0.275560032	331	1	pgw	av
0.649735196	0.471331798	0.447670623	0.606532415	0.313849885	0.693188863	0.467114383	0.461464403	0.576957829	0.244647662	332	2	0.34665752	0.285762541	0.275873095	0.311541522	0.401172417	0.286519338	0.281862006	0.353909356	0.320085021	0.275598476	332	2	pgw	prx
0.617233003	0.551713711	0.524699188	0.521468769	0.533411046	0.724718065	0.575043501	0.593610991	0.620331009	0.249383009	333	3	0.323661094	0.297796127	0.361583042	0.214469833	0.412037329	0.16075121	0.295927784	0.363054249	0.25255575	0.275651298	333	3	pgw	wopt
0.249559112	0.43727297	0.418655563	0.166179257	0.531011383	0.440300282	0.251826796	0.483528129	0.260147238	0.430912256	334	1	0.389534406	0.432676313	0.394893946	0.295447256	0.426218115	0.383309315	0.212233953	0.386819288	0.559492004	0.275868217	334	1	bng	cache
0.534270786	0.380686259	0.409945282	0.226328645	0.441333464	0.532342292	0.411322476	0.21990315	0.634843927	0.361768859	335	2	0.433905099	0.454930211	0.412376463	0.220061911	0.53456634	0.437057082	0.326489893	0.355032185	0.446824263	0.276153325	335	2	bng	dpi
0.362227945	0.617390876	0.538879205	0.482927574	0.47039476	0.625495039	0.360302444	0.624154501	0.512409667	0.613954223	336	3	0.510518621	0.401878729	0.450008946	0.548394888	0.501359911	0.504490162	0.320740492	0.385937422	0.6616385	0.277030681	336	3	bng	vopt
0.266047348	0.378096129	0.364818866	0.240192928	0.340297477	0.387119717	0.36342219	0.366570899	0.426113499	0.343135028	337	1	0.687098235	0.44921595	0.48855681	0.465358622	0.621663015	0.334601053	0.740927155	0.387459781	0.826160082	0.277623807	337	1	bng	hhe
0.528079397	0.526985545	0.462561202	0.630101661	0.666473998	0.543734416	0.331360147	0.758018809	0.333672526	0.594206855	338	2	0.246625748	0.377050983	0.171799242	0.294018242	0.28295457	0.324959043	0.252849063	0.276540952	0.35134131	0.27787452	338	2	bng	lb
0.470590289	0.388821491	0.416969619	0.336260159	0.36496116	0.449792959	0.413036952	0.256858225	0.426194941	0.443523695	339	3	0.399674123	0.311648243	0.253726321	0.435869375	0.301887369	0.453713198	0.20626676	0.535238879	0.28919365	0.277945203	339	3	bng	prx
0.499163676	0.371434177	0.473234743	0.38883584	0.615667918	0.377150942	0.395888433	0.518808475	0.588039277	0.478341051	340	1	0.276244565	0.433953261	0.332381347	0.348232427	0.232366762	0.349100504	0.423260293	0.356638881	0.383125637	0.278008497	340	1	bng	av
0.489655597	0.352712693	0.417251718	0.639241046	0.331303511	0.66489539	0.403777724	0.475272284	0.670966726	0.493428516	341	2	0.316893198	0.443533349	0.29178909	0.462765733	0.477033564	0.312102805	0.271683985	0.376586508	0.531879065	0.278420774	341	2	bng	prx
0.304501161	0.456254624	0.448612164	0.456199261	0.406819697	0.530725356	0.565191396	0.272422668	0.514886802	0.57962049	342	3	0.363212337	0.436282085	0.37206997	0.281632208	0.265258366	0.462837359	0.334032383	0.270706912	0.400544839	0.278952884	342	3	bng	wopt
0.334459889	0.297433037	0.547349282	0.285892902	0.380366383	0.437148891	0.459314992	0.30025956	0.387275662	0.503267125	343	1	0.436450408	0.474880339	0.415441956	0.477716135	0.376872013	0.57804688	0.310179681	0.340722276	0.679984428	0.279010367	343	1	olt	cache
0.577481494	0.3995601	0.708030543	0.44743126	0.678628056	0.270891005	0.535563524	0.526955839	0.587738526	0.339682298	344	2	0.300699223	0.451065515	0.485230858	0.492834971	0.408055463	0.259394728	0.539564721	0.346373946	0.536772862	0.279223388	344	2	olt	dpi
0.669621525	0.611531641	0.55355747	0.597041144	0.602199501	0.684507883	0.556318339	0.556237136	0.641554052	0.536312195	345	3	0.258116458	0.279299047	0.214450007	0.164553117	0.201587163	0.221173251	0.290457519	0.191511949	0.132004261	0.279245678	345	3	olt	vopt
0.493431731	0.591619979	0.599733451	0.610053114	0.562607284	0.730234888	0.588446502	0.526792325	0.702832381	0.75242578	346	1	0.340401449	0.310886611	0.465012744	0.290983928	0.385430279	0.317811659	0.523850214	0.270252124	0.520620409	0.279453487	346	1	olt	hhe
0.51333767	0.809342917	0.517436766	0.641000987	0.722795143	0.690872734	0.760197637	0.493324747	0.815131836	0.586686215	347	2	0.235203186	0.335304478	0.318218067	0.365418413	0.204569197	0.289159627	0.395016909	0.202192024	0.399714326	0.280167913	347	2	olt	lb
0.501228068	0.562323056	0.288628211	0.479034054	0.413789437	0.562074849	0.418401743	0.632941468	0.354369242	0.524872766	348	3	0.336928023	0.518574506	0.157469213	0.385628678	0.367856419	0.456339621	0.297615741	0.352883178	0.544309294	0.280597787	348	3	olt	prx
0.29272821	0.366676476	0.681504143	0.247518808	0.45805903	0.449069233	0.361149943	0.544658451	0.427599663	0.546902006	349	1	0.423988782	0.649631622	0.247196093	0.519191847	0.438484424	0.439992102	0.478440212	0.561789571	0.548787603	0.280925126	349	1	olt	av
0.537356145	0.636039249	0.465487847	0.486100145	0.391035171	0.710815599	0.391153099	0.485678616	0.479900147	0.483483149	350	2	0.621640735	0.481631316	0.471160373	0.392657883	0.631727151	0.349240938	0.478126212	0.450228348	0.688198266	0.281453416	350	2	olt	prx
0.381998493	0.314424021	0.345788185	0.527375881	0.735714011	0.275452379	0.356463046	0.491563666	0.502353583	0.592900061	351	3	0.496852665	0.465616978	0.395864935	0.732356063	0.427264715	0.346796152	0.730745429	0.42013804	0.665777321	0.281812897	351	3	olt	wopt
0.700242997	0.660133162	0.721820595	0.784443951	0.629303893	0.694694884	0.690562696	0.600020583	0.806328173	0.556285853	352	1	0.560247896	0.441661456	0.492930147	0.455471895	0.445103813	0.618854815	0.397427042	0.404963079	0.644126109	0.281851157	352	1	cmts	cache
0.557576617	0.341362167	0.327485898	0.545879934	0.362667296	0.408725378	0.476734391	0.298290925	0.486374702	0.371421752	353	2	0.358044211	0.354223028	0.387162775	0.351166456	0.473848969	0.226244196	0.437222313	0.297742636	0.49887967	0.281898437	353	2	cmts	dpi
0.383677235	0.320937183	0.414003305	0.40006258	0.501259338	0.258381302	0.443123545	0.356755407	0.361743516	0.371452201	354	3	0.565777674	0.514776686	0.282119146	0.515750188	0.488969275	0.473258956	0.499004025	0.402737562	0.689539592	0.2821695	354	3	cmts	vopt
0.311630276	0.354343385	0.523526546	0.422310153	0.511529412	0.261543463	0.394881762	0.631657908	0.244619201	0.519317249	355	1	0.616305338	0.357237394	0.401057682	0.630555935	0.458739588	0.367677428	0.500228396	0.38284525	0.72352938	0.282457172	355	1	cmts	hhe
0.471539379	0.593820243	0.559958079	0.25768431	0.656454083	0.502769473	0.550389847	0.505002144	0.63289197	0.392296954	356	2	0.314486773	0.48290115	0.257060999	0.373251848	0.347056147	0.355298569	0.418561187	0.331809142	0.463861303	0.282563068	356	2	cmts	lb
0.450829843	0.583646592	0.50637135	0.335569344	0.555509104	0.543844118	0.447430494	0.313950801	0.407879562	0.47681394	357	3	0.552471007	0.348449939	0.532164663	0.372164518	0.478262858	0.528264922	0.305811232	0.539802618	0.596471163	0.282805067	357	3	cmts	prx
0.399518649	0.451465248	0.524417822	0.42921059	0.662818965	0.366490535	0.471792074	0.472804841	0.381362718	0.525106504	358	1	0.152375341	0.515310938	0.294404111	0.198402733	0.474554932	0.285427476	0.356707515	0.298303826	0.555122402	0.282977567	358	1	cmts	av
0.31335929	0.417104908	0.414240182	0.309929451	0.332313856	0.434088111	0.390486826	0.28665355	0.478081057	0.290480645	359	2	0.275907857	0.182346344	0.386295421	0.167246883	0.287403142	0.175804995	0.35009873	0.250869011	0.222426879	0.282978344	359	2	cmts	prx
0.4061626	0.250980872	0.437063915	0.211271814	0.443904125	0.296681224	0.509408324	0.362592687	0.237588251	0.402956986	360	3	0.409721908	0.45370636	0.507338438	0.432566739	0.179354458	0.547416068	0.377208681	0.436230552	0.456805231	0.28305865	360	3	cmts	wopt
0.504623124	0.410389439	0.505284881	0.758537756	0.341976618	0.651389935	0.429597673	0.548595387	0.649703442	0.345322441	361	1	0.638300296	0.599739706	0.315046503	0.525314627	0.590327398	0.654423747	0.415933888	0.499011809	0.455747596	0.283235029	361	1	pgw	cache
0.470999322	0.748370354	0.471644442	0.568932929	0.625281437	0.521137182	0.614312208	0.44397207	0.757782547	0.47818093	362	2	0.33904844	0.417903516	0.230462916	0.355063993	0.466239612	0.443752529	0.401689438	0.253718123	0.456534172	0.283281587	362	2	pgw	dpi
0.286051784	0.375180998	0.477496525	0.267579546	0.394542458	0.521364765	0.191228135	0.526527188	0.34782795	0.347727247	363	3	0.514257124	0.287992801	0.550608736	0.222461862	0.442161183	0.288532608	0.506134225	0.426977137	0.379222109	0.283382614	363	3	pgw	vopt
0.77182718	0.611112974	0.575078766	0.653557837	0.575589484	0.719389013	0.561479945	0.583663784	0.706596288	0.495130428	364	1	0.568355614	0.354908423	0.366562043	0.686891617	0.266585765	0.42119184	0.663059687	0.292557874	0.620840628	0.28338502	364	1	pgw	hhe
0.626435514	0.210047381	0.383051664	0.436850881	0.254387841	0.497955187	0.297592554	0.406293899	0.492736163	0.192097568	365	2	0.323542278	0.326386286	0.354878528	0.515830283	0.218853661	0.419335502	0.253521411	0.297510885	0.543345741	0.283402378	365	2	pgw	lb
0.420770386	0.505608709	0.277598678	0.44691116	0.635232064	0.430873552	0.510697427	0.49393149	0.59394253	0.394660758	366	3	0.276434142	0.379120147	0.349605796	0.351284255	0.248051922	0.359794974	0.193622797	0.402275934	0.260566942	0.283555356	366	3	pgw	prx
0.485288729	0.454791044	0.434903851	0.498236674	0.432858855	0.23959238	0.466174779	0.317873833	0.659702694	0.366484018	367	1	0.535150034	0.213722081	0.337818469	0.311003955	0.361069255	0.55284449	0.343593063	0.257849088	0.502574097	0.283615557	367	1	pgw	av
0.37134908	0.73738522	0.640818478	0.473789003	0.592242882	0.623840728	0.31547336	0.769225668	0.646484345	0.493382446	368	2	0.60528729	0.368572923	0.496974743	0.535944687	0.31984507	0.477982121	0.383505651	0.397455964	0.622545833	0.283630461	368	2	pgw	prx
0.634026087	0.304858736	0.613138753	0.449587315	0.528638868	0.614973016	0.565853869	0.349601395	0.581013152	0.491644177	369	3	0.53813984	0.284482477	0.452201475	0.342321947	0.440660149	0.360648089	0.49033484	0.285487708	0.420107429	0.283653706	369	3	pgw	wopt
0.671919198	0.653870257	0.480658717	0.773870593	0.456399822	0.777705082	0.537685238	0.694912711	0.580041005	0.603596271	370	1	0.348083621	0.275522374	0.266453364	0.413523587	0.2780587	0.289161051	0.408683316	0.167660481	0.274450665	0.284109802	370	1	bng	cache
0.415290416	0.562809747	0.391972277	0.499159114	0.480292825	0.303705801	0.368377024	0.482500726	0.567741477	0.357515503	371	2	0.456405434	0.451137791	0.493520945	0.475614577	0.342068852	0.568609175	0.446419756	0.396423512	0.531633893	0.28483497	371	2	bng	dpi
0.465105868	0.564164949	0.570002581	0.490143476	0.419903891	0.786644422	0.277779148	0.59905402	0.542491731	0.484667186	372	3	0.374960209	0.418030604	0.165726648	0.440725973	0.397086674	0.367340819	0.3296786	0.331469398	0.407371687	0.284837086	372	3	bng	vopt
0.46271795	0.419297993	0.601152835	0.287141231	0.575080682	0.332368391	0.400490526	0.553371824	0.450850052	0.325713579	373	1	0.396432979	0.382332542	0.276375771	0.348720197	0.398365261	0.370252627	0.468329001	0.169340307	0.44543515	0.284868448	373	1	bng	hhe
0.45178672	0.614403226	0.365489982	0.586915967	0.599688208	0.431804955	0.489873244	0.350104605	0.64731913	0.435971301	374	2	0.261254778	0.669657438	0.332044355	0.318672469	0.496582014	0.417177131	0.321719047	0.433585392	0.476051792	0.285066244	374	2	bng	lb
0.532367592	0.449518082	0.468871985	0.599641212	0.560750753	0.470287538	0.563019484	0.54378094	0.545456051	0.541339171	375	3	0.484619276	0.378086997	0.481765615	0.453885853	0.323204003	0.627847128	0.348471753	0.483461555	0.452350281	0.285287001	375	3	bng	prx
0.609019583	0.30732325	0.378181992	0.433349853	0.516895272	0.375048357	0.538031409	0.453509568	0.44267128	0.410308557	376	1	0.197423614	0.279130585	0.31467006	0.367815929	0.238679339	0.248010699	0.287051592	0.205482778	0.405685365	0.285421051	376	1	bng	av
0.411625146	0.533875271	0.411787013	0.507734847	0.588382426	0.377169691	0.450000295	0.71350135	0.464336812	0.437519033	377	2	0.298466194	0.472176401	0.294498975	0.318696311	0.401822589	0.342544604	0.314541976	0.437660698	0.371257912	0.285582179	377	2	bng	prx
0.577221202	0.664407715	0.447062649	0.625869313	0.66965072	0.638831771	0.572371317	0.589548782	0.535251933	0.546723897	378	3	0.377613294	0.247246264	0.275837632	0.357052737	0.227208279	0.297159525	0.282619073	0.411592574	0.190037998	0.285901674	378	3	bng	wopt
0.133582041	0.738368233	0.499577262	0.439671255	0.315286402	0.399366657	0.447616622	0.306678175	0.54995465	0.572590436	379	1	0.333700425	0.265174368	0.367284184	0.157839397	0.328606268	0.256036971	0.309120122	0.316982875	0.273084221	0.285905719	379	1	olt	cache
0.315020819	0.456991792	0.378757286	0.411903937	0.475754089	0.424979844	0.487159042	0.321129773	0.421033048	0.524379045	380	2	0.336935649	0.291674277	0.437571527	0.464816147	0.104552166	0.522642432	0.494457902	0.122834861	0.519562225	0.28611679	380	2	olt	dpi
0.444602334	0.313719956	0.47153691	0.330573548	0.348476593	0.519074015	0.268686991	0.488818596	0.419259602	0.480886393	381	3	0.296819874	0.363624294	0.249622148	0.433308452	0.336048772	0.362102565	0.319478643	0.346981783	0.393983046	0.286195345	381	3	olt	vopt
0.376161292	0.528355432	0.364695333	0.452360339	0.661790503	0.283519343	0.585366403	0.40797341	0.392824559	0.555889206	382	1	0.386271621	0.270059997	0.344813182	0.335072225	0.477386639	0.280513441	0.398896974	0.370199859	0.414671413	0.286401889	382	1	olt	hhe
0.565827767	0.664636889	0.543487047	0.538916748	0.621389308	0.560053354	0.68997456	0.553638936	0.726856953	0.502319485	383	2	0.579207835	0.430222886	0.379949455	0.435174325	0.664890983	0.33960005	0.427330043	0.497193028	0.580136083	0.286431425	383	2	olt	lb
0.255289655	0.490370153	0.531741839	0.474718795	0.300109557	0.72627767	0.177591106	0.588238806	0.437466129	0.534691545	384	3	0.449456933	0.321775386	0.382657177	0.37110847	0.450204871	0.272320859	0.485822541	0.28580688	0.484155101	0.286541325	384	3	olt	prx
0.311741474	0.485990138	0.420979895	0.319232659	0.526411938	0.490919984	0.311827411	0.526944328	0.415685341	0.311089611	385	1	0.357643336	0.382983507	0.484844587	0.38224024	0.48026355	0.36053475	0.396201098	0.579643583	0.405191488	0.286729382	385	1	olt	av
0.243027084	0.406946574	0.610067361	0.448639186	0.301863565	0.489500567	0.621478347	0.303244983	0.494847606	0.76296171	386	2	0.474761812	0.280383984	0.420869615	0.452016071	0.390523138	0.323281653	0.301872347	0.321800281	0.448317347	0.286817693	386	2	olt	prx
0.576645675	0.344694926	0.580768498	0.558901726	0.591959712	0.507265497	0.44172599	0.55105012	0.58942521	0.475525841	387	3	0.464475404	0.135304306	0.325786902	0.273600368	0.402654237	0.444039941	0.238566785	0.246353614	0.305921827	0.286957617	387	3	olt	wopt
0.422177181	0.46859918	0.538953833	0.593733885	0.478398109	0.435108555	0.617330659	0.31541851	0.721122392	0.62403852	388	1	0.626401964	0.424999198	0.4127458	0.394458549	0.592438616	0.467930795	0.418953883	0.426338016	0.455775974	0.287052758	388	1	cmts	cache
0.307798129	0.36658405	0.4685955	0.35867202	0.44670908	0.456498744	0.356830341	0.400900805	0.404827857	0.359674756	389	2	0.524787665	0.587754025	0.465476339	0.697959658	0.522483254	0.446008356	0.598997603	0.486399374	0.820476372	0.287201224	389	2	cmts	dpi
0.263944699	0.649099432	0.556974423	0.483903925	0.527335477	0.485414543	0.71384637	0.282213587	0.541704038	0.529164386	390	3	0.528933447	0.216151716	0.421904465	0.601699197	0.451842862	0.320301227	0.628665818	0.436427897	0.533060164	0.287204191	390	3	cmts	vopt
0.295446969	0.318793503	0.366533168	0.230574425	0.514329173	0.212216946	0.445093885	0.2227439	0.381792061	0.25283975	391	1	0.537996967	0.528982603	0.318046475	0.276443364	0.544553258	0.364525052	0.490334318	0.50252191	0.358831657	0.287365519	391	1	cmts	hhe
0.747242841	0.443362473	0.741236431	0.11023579	0.783966243	0.46412376	0.688431794	0.363918422	0.588134825	0.565639421	392	2	0.160790927	0.373098375	0.267851894	0.194887632	0.196221322	0.258293564	0.300481922	0.263196124	0.211596487	0.287543971	392	2	cmts	lb
0.340754062	0.25289558	0.447498962	0.398530489	0.408123052	0.477459543	0.195156991	0.477160833	0.371881602	0.545666911	393	3	0.556883204	0.489169174	0.254899415	0.537712117	0.489941087	0.478931537	0.353296401	0.380324868	0.701426747	0.287552477	393	3	cmts	prx
0.58888329	0.472189222	0.594982691	0.542913922	0.693707038	0.484633259	0.594852198	0.51082401	0.468996655	0.624725988	394	1	0.582364034	0.286509183	0.629702375	0.421043069	0.335836356	0.406025547	0.697219073	0.279255931	0.599867595	0.287736089	394	1	cmts	av
0.46018794	0.352915294	0.466775384	0.682475103	0.480279765	0.462364514	0.282254792	0.465385263	0.476484589	0.599262622	395	2	0.49040549	0.365868072	0.579823526	0.425200444	0.650154131	0.358843698	0.501768593	0.564538689	0.655319403	0.287957101	395	2	cmts	prx
0.425739774	0.450087561	0.282374509	0.590335364	0.346373023	0.536740322	0.20414521	0.522715963	0.202112542	0.580584875	396	3	0.392868764	0.641051841	0.409327597	0.385072113	0.326332765	0.614971415	0.266553864	0.445709677	0.731547944	0.288288315	396	3	cmts	wopt
0.325564994	0.491865902	0.498087373	0.44335514	0.405780697	0.705003826	0.401658371	0.557222999	0.389405339	0.760295662	397	1	0.399127783	0.32070409	0.388029256	0.297185825	0.430010871	0.229796986	0.380565387	0.313547972	0.429934817	0.288375983	397	1	pgw	cache
0.577648263	0.311838356	0.587023264	0.257604817	0.366435667	0.62856743	0.257306164	0.583814432	0.419809175	0.424668457	398	2	0.249106139	0.444393674	0.313020957	0.325538451	0.377402612	0.379552151	0.267763929	0.375866231	0.403458369	0.288562548	398	2	pgw	dpi
0.548306148	0.322906884	0.339157817	0.412204081	0.50536679	0.338407369	0.334663222	0.339416731	0.484121639	0.352255251	399	3	0.707182635	0.286883068	0.219206761	0.776646475	0.35929611	0.371196478	0.49730751	0.499928023	0.419815538	0.288636831	399	3	pgw	vopt
0.38534744	0.514083705	0.542945021	0.474328167	0.592485115	0.500397823	0.397493785	0.586321969	0.600465214	0.492560181	400	1	0.565487714	0.383879828	0.484839925	0.319190934	0.476343713	0.490800084	0.459127648	0.335718704	0.46468612	0.288701844	400	1	pgw	hhe
0.352517152	0.590887102	0.705122835	0.390258982	0.578451152	0.553159501	0.433886782	0.659595493	0.568699697	0.505078094	401	2	0.277117214	0.448197535	0.209234139	0.350965994	0.254692936	0.400950329	0.325329413	0.326903018	0.317173355	0.288752453	401	2	pgw	lb
0.446214083	0.224967981	0.519426773	0.365467042	0.306847441	0.379844971	0.471289585	0.20500912	0.521319798	0.27020618	402	3	0.496875755	0.398110713	0.533058414	0.224446123	0.664675994	0.496230924	0.22427026	0.598833384	0.507427527	0.288762333	402	3	pgw	prx
0.320614345	0.375986686	0.421303517	0.509781847	0.214241271	0.598095632	0.169832483	0.448081645	0.568191155	0.367676163	403	1	0.500391701	0.198325288	0.39900654	0.286696006	0.507634321	0.189861484	0.504299106	0.322054662	0.577819764	0.28886764	403	1	pgw	av
0.872920267	0.417959275	0.729473069	0.578167538	0.639206494	0.583968246	0.551071588	0.662023521	0.752344654	0.382059966	404	2	0.302047336	0.268755356	0.426678213	0.411275104	0.322365662	0.356906318	0.204080846	0.414153354	0.260549528	0.289055465	404	2	pgw	prx
0.669107651	0.514996754	0.656033821	0.628417868	0.508349044	0.661006143	0.475166409	0.719677878	0.700250411	0.395489154	405	3	0.560045788	0.263088499	0.404605248	0.462226626	0.464340367	0.300597735	0.505194493	0.259898522	0.49829069	0.289097512	405	3	pgw	wopt
0.556951815	0.670133985	0.648911988	0.647589694	0.685092772	0.787440841	0.488500898	0.5522993	0.616424194	0.7805972	406	1	0.303532332	0.407467679	0.258223752	0.50575665	0.275577519	0.489029621	0.394598529	0.321419209	0.511645696	0.289394419	406	1	bng	cache
0.518871134	0.255837095	0.435009557	0.428205775	0.435255801	0.37240359	0.4428397	0.240948649	0.458518609	0.480349479	407	2	0.355320839	0.449801212	0.417315667	0.476437773	0.497203319	0.477521652	0.338392931	0.468224961	0.561491477	0.289446516	407	2	bng	dpi
0.497859492	0.523895824	0.623476098	0.581310059	0.485207711	0.717662305	0.57438264	0.49348474	0.512840827	0.689456097	408	3	0.549310473	0.46216603	0.753330074	0.351063728	0.440036746	0.682688143	0.259292436	0.589589497	0.574867705	0.289466442	408	3	bng	vopt
0.608031312	0.651273653	0.52799526	0.540485072	0.712359158	0.587900769	0.523487068	0.690469715	0.565501002	0.626860832	409	1	0.389548907	0.465684386	0.473560982	0.313833457	0.526539735	0.377007448	0.491301885	0.304355236	0.53910665	0.2896903	409	1	bng	hhe
0.645907448	0.373314541	0.535460236	0.314092975	0.697581045	0.395194442	0.784115158	0.367438922	0.434706179	0.559522652	410	2	0.322014976	0.431155984	0.417939653	0.274538891	0.43902446	0.194072768	0.466245286	0.422802195	0.440548119	0.289860129	410	2	bng	lb
0.279831057	0.651769926	0.527364762	0.340380225	0.688554054	0.360793817	0.625213665	0.449914577	0.527020197	0.422689018	411	3	0.384966115	0.328574779	0.408151922	0.188318512	0.404436503	0.377730476	0.124627021	0.480903678	0.264686433	0.28987056	411	3	bng	prx
0.785020463	0.163795199	0.544873245	0.522505925	0.365479989	0.513293755	0.341942482	0.535944148	0.302026791	0.30724026	412	1	0.561140342	0.427771673	0.44097825	0.52148462	0.53004586	0.449733845	0.5119612	0.408266538	0.576021735	0.28996402	412	1	bng	av
0.49040549	0.365868072	0.579823526	0.425200444	0.650154131	0.358843698	0.501768593	0.564538689	0.655319403	0.287957101	413	2	0.447446684	0.590975163	0.37924306	0.426350746	0.52336106	0.5309121	0.382190667	0.345722549	0.701253229	0.2901173	413	2	bng	prx
0.386026904	0.306755627	0.448307199	0.379176013	0.406164077	0.373623796	0.445582303	0.328531602	0.291071049	0.434193785	414	3	0.352204941	0.406820046	0.29334665	0.422874178	0.34352961	0.470920578	0.132577083	0.47848834	0.487221668	0.290229743	414	3	bng	wopt
0.500740318	0.325415678	0.569476859	0.420996869	0.454049951	0.576205357	0.277747587	0.575331646	0.37955339	0.464749441	415	1	0.37388583	0.546810992	0.403755095	0.467870466	0.436158321	0.385825781	0.408211764	0.494920671	0.676184411	0.290461266	415	1	olt	cache
0.587067099	0.663651146	0.711565877	0.467449351	0.641601971	0.760508096	0.542909293	0.628952541	0.653372555	0.690009079	416	2	0.31335929	0.417104908	0.414240182	0.309929451	0.332313856	0.434088111	0.390486826	0.28665355	0.478081057	0.290480645	416	2	olt	dpi
0.341636329	0.364602316	0.419210512	0.404104302	0.457424875	0.368300677	0.536057183	0.292489359	0.375073897	0.433989738	417	3	0.455552294	0.284626039	0.430049435	0.597769781	0.456221025	0.353860781	0.37568451	0.518872879	0.604730357	0.290533531	417	3	olt	vopt
0.453337749	0.309382546	0.469724515	0.560004415	0.529403839	0.537886193	0.60270389	0.441478606	0.421265822	0.636572734	418	1	0.140892851	0.386191423	0.207446304	0.319550069	0.193192936	0.303763751	0.218244875	0.277106943	0.281359513	0.290678408	418	1	olt	hhe
0.523332202	0.614140798	0.418542394	0.474682531	0.441904629	0.683804356	0.365861679	0.529733865	0.548906686	0.534074228	419	2	0.407421638	0.157936506	0.50493501	0.329283817	0.340355047	0.265334264	0.532043903	0.267031039	0.434711879	0.29099237	419	2	olt	lb
0.505615359	0.557771718	0.620643486	0.549936511	0.757192371	0.509585089	0.532289407	0.612356522	0.576620779	0.759158838	420	3	0.28885888	0.276144266	0.167688673	0.339101421	0.209877542	0.247241746	0.211461509	0.269821393	0.25323847	0.291209492	420	3	olt	prx
0.425688291	0.388789595	0.505427715	0.473537408	0.542733637	0.648091086	0.357393423	0.394808601	0.615041177	0.530290881	421	1	0.531219993	0.317210695	0.474273148	0.315509374	0.398498749	0.474949237	0.249658341	0.561048619	0.354115044	0.291289255	421	1	olt	av
0.535063977	0.246618689	0.632871561	0.338182342	0.390098692	0.509555586	0.4987674	0.280304971	0.470248661	0.443666092	422	2	0.398427124	0.621646952	0.253961475	0.495690499	0.445662159	0.487317135	0.377172669	0.508960338	0.413531503	0.291370801	422	2	olt	prx
0.508703044	0.766280777	0.417269051	0.409793013	0.569334142	0.503753619	0.638274199	0.378109093	0.284224438	0.546933877	423	3	0.328894228	0.397632018	0.463766104	0.295625517	0.300946541	0.535389744	0.099999282	0.470956114	0.538105171	0.291546696	423	3	olt	wopt
0.605880013	0.677971313	0.615251167	0.654638288	0.66154137	0.717916838	0.560119578	0.563529059	0.755149095	0.669310693	424	1	0.553973277	0.454115858	0.175404259	0.46171073	0.294444942	0.41424084	0.333477379	0.525610935	0.312346862	0.291563861	424	1	cmts	cache
0.337525816	0.428486742	0.199794609	0.314355645	0.453784881	0.127963664	0.431611176	0.123765157	0.423287112	0.210940442	425	2	0.644942	0.281277605	0.455738088	0.488359215	0.393982935	0.5860668	0.340633943	0.417437246	0.604162155	0.291809936	425	2	cmts	dpi
0.437423596	0.399755713	0.281787159	0.850669841	0.191741248	0.57104154	0.303817333	0.504345885	0.610190717	0.442689903	426	3	0.463611658	0.281631125	0.391797022	0.378024493	0.54931969	0.296245617	0.333902413	0.606837363	0.434327364	0.291830951	426	3	cmts	vopt
0.497625255	0.526381018	0.631743719	0.516802591	0.51391245	0.557316904	0.54961593	0.457923368	0.736177933	0.538426306	427	1	0.414641082	0.455596116	0.344339669	0.40518895	0.583509922	0.456991761	0.400585844	0.160051474	0.619578097	0.291845342	427	1	cmts	hhe
0.639442374	0.345636417	0.332499025	0.668226604	0.51172103	0.410643945	0.679457116	0.376818507	0.457301774	0.453371467	428	2	0.470200137	0.406125912	0.379329033	0.352895639	0.236373182	0.512527714	0.314680209	0.399282125	0.245735659	0.292030357	428	2	cmts	lb
0.56050678	0.300138406	0.459471064	0.287937007	0.504848033	0.409729267	0.449848322	0.372710349	0.296767264	0.394421572	429	3	0.302677001	0.327556881	0.209068714	0.320309142	0.328815374	0.252075301	0.38100822	0.353425893	0.126532216	0.292357363	429	3	cmts	prx
0.507383903	0.506478526	0.490027894	0.403558047	0.71913125	0.34489514	0.533034581	0.472132189	0.430709281	0.634459548	430	1	0.532700255	0.348628209	0.488824781	0.467484245	0.371271127	0.594749562	0.344703437	0.432214182	0.459249054	0.29267431	430	1	cmts	av
0.676263245	0.45837055	0.456691079	0.430250621	0.672116895	0.47842204	0.422533526	0.577147036	0.481830818	0.447451495	431	2	0.204579116	0.289163158	0.381174227	0.232250049	0.354682094	0.2627989	0.30497113	0.238729039	0.328323716	0.293034678	431	2	cmts	prx
0.552513662	0.463961183	0.452921441	0.368903511	0.598967497	0.440049024	0.282353868	0.505595335	0.478868628	0.376664213	432	3	0.428279634	0.512875354	0.097992521	0.493438217	0.306728165	0.474351562	0.346106255	0.371691427	0.263746683	0.293614304	432	3	cmts	wopt
0.440414895	0.340958892	0.35671524	0.257726855	0.437329805	0.415179376	0.641605548	0.105907546	0.526686449	0.373010538	433	1	0.679902101	0.446212322	0.457931863	0.699521029	0.356677468	0.44722578	0.682459877	0.271526646	0.671207695	0.29365255	433	1	pgw	cache
0.698395575	0.491527018	0.564207346	0.465814699	0.630161243	0.594791115	0.620009908	0.476100052	0.626693792	0.650042714	434	2	0.545793571	0.221070036	0.525845701	0.200790694	0.409824523	0.52122891	0.333812221	0.376081857	0.47396139	0.293870829	434	2	pgw	dpi
0.442005039	0.582492275	0.280464677	0.477113622	0.568838403	0.427105534	0.401517148	0.564457044	0.458090061	0.525599538	435	3	0.435300247	0.522477516	0.471116236	0.33513499	0.711543991	0.257209345	0.436779225	0.39617602	0.641393282	0.293952556	435	3	pgw	vopt
0.636650907	0.379429023	0.539150261	0.470607016	0.583850642	0.635307998	0.410952426	0.60362734	0.367560009	0.465457536	436	1	0.857502792	0.352831926	0.601234506	0.690512201	0.533547021	0.519694804	0.504234782	0.544555359	0.618183744	0.294045527	436	1	pgw	hhe
0.578435255	0.405229259	0.725183608	0.522674248	0.588591032	0.696579045	0.463577094	0.650049798	0.554701255	0.676852632	437	2	0.594402125	0.540976027	0.44393064	0.533753821	0.482864229	0.515631223	0.499133811	0.309321175	0.808926705	0.294193273	437	2	pgw	lb
0.56073387	0.629596947	0.305356321	0.516773958	0.61768529	0.653137216	0.393085864	0.577552426	0.527955407	0.541893568	438	3	0.34440396	0.39091373	0.466114708	0.336930633	0.443676814	0.456891966	0.343727281	0.350153745	0.485800109	0.29422619	438	3	pgw	prx
0.529760046	0.398049375	0.473598359	0.517183184	0.405913573	0.382016072	0.686273185	0.262267568	0.84596469	0.294622008	439	1	0.503594133	0.590919854	0.195310001	0.539315761	0.40515759	0.400606383	0.490312358	0.472846769	0.48522231	0.294289839	439	1	pgw	av
0.695276604	0.1003406	0.566951648	0.397986189	0.396379649	0.340638083	0.387403262	0.469190185	0.259136125	0.446452896	440	2	0.376942178	0.321601466	0.500141352	0.568922014	0.252908633	0.41940065	0.450149394	0.605001945	0.527297912	0.294447103	440	2	pgw	prx
0.460065573	0.556219805	0.319294408	0.541486271	0.393799366	0.5803185	0.295362246	0.499610192	0.479413455	0.421749134	441	3	0.446365451	0.450100572	0.172167915	0.403476475	0.370607785	0.46037308	0.399025487	0.249735649	0.399808119	0.294477349	441	3	pgw	wopt
0.449811348	0.617925831	0.357012094	0.516791741	0.384736831	0.679227841	0.387844611	0.54819087	0.423126626	0.45771448	442	1	0.321253374	0.448274451	0.256453754	0.448710346	0.252495254	0.425613189	0.340819068	0.317907963	0.377584923	0.294545016	442	1	bng	cache
0.507395373	0.559817577	0.536330025	0.515073055	0.604673978	0.529540381	0.621061889	0.393255703	0.660450215	0.489986568	443	2	0.275066062	0.434644533	0.220175798	0.474054725	0.273000734	0.403287143	0.303964472	0.391986259	0.463169064	0.294572534	443	2	bng	dpi
0.399129942	0.348455432	0.448913242	0.360823696	0.254097771	0.588876776	0.418291958	0.312959167	0.388524339	0.364933935	444	3	0.529760046	0.398049375	0.473598359	0.517183184	0.405913573	0.382016072	0.686273185	0.262267568	0.84596469	0.294622008	444	3	bng	vopt
0.408975896	0.636438456	0.413788012	0.490465998	0.629605251	0.439674729	0.595661324	0.370799774	0.535680147	0.627260887	445	1	0.298259743	0.295719038	0.444360747	0.292376006	0.265654299	0.348854732	0.202942227	0.411191417	0.313421807	0.294675046	445	1	bng	hhe
0.411500661	0.419516961	0.324008765	0.495364126	0.429926831	0.228669334	0.465054485	0.324580917	0.557907731	0.389736251	446	2	0.825564915	0.437168993	0.568982209	0.546365654	0.523815327	0.603283116	0.241347285	0.785724584	0.52277698	0.294835129	446	2	bng	lb
0.303521054	0.205482461	0.345157186	0.421496496	0.169451696	0.303121549	0.418719935	0.239637089	0.175312131	0.439005583	447	3	0.475778019	0.483836152	0.440371977	0.519423751	0.481102853	0.519147685	0.393279155	0.547721724	0.734125733	0.294858018	447	3	bng	prx
0.526568758	0.477848981	0.444506153	0.216469938	0.747079845	0.327241254	0.412861681	0.481422466	0.468173497	0.297040049	448	1	0.407511595	0.388591982	0.258098147	0.304973759	0.434625886	0.326726438	0.383486988	0.17613939	0.388220741	0.295070003	448	1	bng	av
0.467530551	0.205779577	0.624437158	0.333557647	0.372234774	0.446188278	0.417871477	0.353026516	0.52338873	0.455698417	449	2	0.315175555	0.389049916	0.36619348	0.460001158	0.157727146	0.313573722	0.522926946	0.255198225	0.483485658	0.295126399	449	2	bng	prx
0.407421638	0.157936506	0.50493501	0.329283817	0.340355047	0.265334264	0.532043903	0.267031039	0.434711879	0.29099237	450	3	0.20894422	0.206310993	0.229665311	0.280681216	0.257619613	0.198655644	0.283337425	0.214901337	0.20274519	0.295171828	450	3	bng	wopt
0.743666021	0.296995166	0.335792008	0.463702065	0.522651365	0.698836885	0.299400262	0.48378853	0.537448573	0.423072071	451	1	0.456404956	0.369199243	0.316738472	0.456281121	0.242424675	0.568670255	0.265388459	0.367467438	0.350999334	0.295228806	451	1	olt	cache
0.468509279	0.532493171	0.770474306	0.350450086	0.861767542	0.348476189	0.62984806	0.684870173	0.583662171	0.722816742	452	2	0.563150853	0.398690182	0.295083563	0.577633336	0.253241682	0.621566341	0.51790793	0.351036748	0.369047597	0.295355474	452	2	olt	dpi
0.403641832	0.518180924	0.493042938	0.448998603	0.62771818	0.527482197	0.404504636	0.574243758	0.583207201	0.640696701	453	3	0.486897	0.280809784	0.358521412	0.29904616	0.598690521	0.307284582	0.346849664	0.469217906	0.387967732	0.295581658	453	3	olt	vopt
0.353534022	0.399437119	0.559029274	0.458990764	0.383961882	0.453145953	0.5226025	0.188032287	0.571549722	0.500628064	454	1	0.40544903	0.306832192	0.485573384	0.320739071	0.468141066	0.34859765	0.377639172	0.451234932	0.371424341	0.295815435	454	1	olt	hhe
0.462750785	0.244730328	0.397444048	0.26310564	0.356988985	0.433673762	0.269233591	0.40847026	0.30277336	0.218597727	455	2	0.359979205	0.339008208	0.386120204	0.236472226	0.47918023	0.289689679	0.247246037	0.37751008	0.498515964	0.296059349	455	2	olt	lb
0.532628353	0.377564359	0.365070411	0.468081737	0.305858731	0.606332402	0.356852257	0.337436841	0.467911751	0.466817741	456	3	0.533155603	0.436502675	0.255637237	0.296694193	0.561485698	0.433992313	0.45092234	0.316210171	0.32948406	0.296710106	456	3	olt	prx
0.414568461	0.605381962	0.259146753	0.75543328	0.424776561	0.286129453	0.58372849	0.368762761	0.680945144	0.381404243	457	1	0.428945996	0.514507469	0.269296936	0.531063587	0.467720726	0.342622516	0.66979251	0.319799555	0.464427457	0.296764194	457	1	olt	av
0.294057486	0.310469272	0.349969923	0.395013512	0.457305491	0.245042654	0.262044264	0.462228852	0.35937734	0.30545315	458	2	0.774542843	0.3922173	0.227078171	0.753360141	0.476048632	0.387747395	0.558858058	0.442658017	0.602912482	0.296775209	458	2	olt	prx
0.451620936	0.544483431	0.32669877	0.398683175	0.251095027	0.555339375	0.345647929	0.479457699	0.462696736	0.262038083	459	3	0.328217071	0.371349577	0.146676226	0.399847533	0.296333593	0.347061583	0.269382634	0.25698629	0.368827676	0.296802237	459	3	olt	wopt
0.297986758	0.484044187	0.500334789	0.405757882	0.46849428	0.63767277	0.31104268	0.589426804	0.184967482	0.728567298	460	1	0.695478249	0.39525073	0.493698725	0.539735176	0.628027441	0.410547421	0.681284454	0.278348784	0.542597154	0.296853211	460	1	cmts	cache
0.545534126	0.345090051	0.482650323	0.508277668	0.36340801	0.648127685	0.397746967	0.484730816	0.508655283	0.444439003	461	2	0.479304528	0.69304974	0.30226525	0.447944363	0.717826434	0.369060943	0.526221509	0.557460923	0.664094542	0.296942122	461	2	cmts	dpi
0.286119433	0.50794464	0.300537683	0.423591722	0.379007803	0.314728725	0.33680389	0.403332329	0.365585482	0.404812969	462	3	0.526568758	0.477848981	0.444506153	0.216469938	0.747079845	0.327241254	0.412861681	0.481422466	0.468173497	0.297040049	462	3	cmts	vopt
0.47478403	0.612123183	0.439094958	0.566583908	0.499989944	0.630894459	0.620874672	0.319356714	0.632475651	0.507969946	463	1	0.381552453	0.316958907	0.342993098	0.346091911	0.333390067	0.224140003	0.547114662	0.264793526	0.351335124	0.297068647	463	1	cmts	hhe
0.355734535	0.587534901	0.555303004	0.501497575	0.621097069	0.469587257	0.59100286	0.535716782	0.545364141	0.68874426	464	2	0.74024216	0.397881659	0.510447087	0.44627915	0.495543067	0.496581779	0.478356877	0.433504989	0.613029893	0.297096624	464	2	cmts	lb
0.289406874	0.480851391	0.541342367	0.436273082	0.55136868	0.360949635	0.57500451	0.403726824	0.386817236	0.651983941	465	3	0.506056795	0.438600169	0.459888574	0.30047735	0.403169031	0.49811028	0.353535303	0.349163688	0.45160975	0.297313192	465	3	cmts	prx
0.493182069	0.401215475	0.485347552	0.425971962	0.421206411	0.632392209	0.61325444	0.366264855	0.310896715	0.64268141	466	1	0.606525201	0.512212838	0.653510997	0.503316388	0.509250383	0.524099003	0.501941936	0.626703513	0.798598553	0.297396289	466	1	cmts	av
0.518169854	0.373061902	0.499187126	0.280540442	0.566460013	0.322634471	0.533588282	0.207607378	0.546928261	0.435125595	467	2	0.283892995	0.357876605	0.409414571	0.394409801	0.193019521	0.459838123	0.399504258	0.425484907	0.335865147	0.29744324	467	2	cmts	prx
0.308201344	0.307190532	0.526270899	0.298891227	0.417749409	0.402488698	0.370538739	0.349699839	0.389509705	0.50329609	468	3	0.589484701	0.311127484	0.326287311	0.726902489	0.291240833	0.49167699	0.451246315	0.426782649	0.483705784	0.297492585	468	3	cmts	wopt
0.60219375	0.580430976	0.3646257	0.602512094	0.61944202	0.678916823	0.519437094	0.648097265	0.509903862	0.673964328	469	1	0.311964653	0.5591415	0.205165943	0.418802425	0.542442605	0.261889452	0.416710668	0.378863746	0.447139766	0.297687586	469	1	pgw	cache
0.534814088	0.349406807	0.466555354	0.41127142	0.500202774	0.493217881	0.387678249	0.293874127	0.483427925	0.445987119	470	2	0.192546355	0.293984574	0.314185393	0.121662935	0.379356133	0.190448741	0.324726567	0.283823095	0.211614727	0.297747003	470	2	pgw	dpi
0.468040863	0.369754064	0.509148515	0.379383707	0.437668869	0.525583349	0.396193307	0.493849403	0.515702339	0.397335884	471	3	0.67600085	0.649589705	0.39331681	0.580302225	0.624550245	0.50777009	0.31779191	0.553083035	0.49659461	0.297805233	471	3	pgw	vopt
0.392815182	0.33156572	0.615242131	0.431163201	0.401566444	0.581636626	0.50578688	0.261232106	0.515096085	0.572831444	472	1	0.37968185	0.29686663	0.483343806	0.275831169	0.412819779	0.47051049	0.210430477	0.343381848	0.46668973	0.298067441	472	1	pgw	hhe
0.559156311	0.450514158	0.302816407	0.670657918	0.592094973	0.410879832	0.529333502	0.351258632	0.295458991	0.638634965	473	2	0.199403099	0.18797987	0.334564098	0.212949732	0.25920031	0.29784928	0.210194228	0.204611305	0.275551652	0.298179839	473	2	pgw	lb
0.773955304	0.607979917	0.590636479	0.516733848	0.687925447	0.680694307	0.613697038	0.648830211	0.700536632	0.476779914	474	3	0.538449674	0.459390099	0.175478576	0.464426158	0.471814625	0.467802043	0.395359361	0.392802654	0.235746651	0.298293745	474	3	pgw	prx
0.456994684	0.514616468	0.671217279	0.452556843	0.596679195	0.57934423	0.605233524	0.586572412	0.558506064	0.529077359	475	1	0.455318303	0.503544695	0.416124673	0.384797989	0.576884711	0.621530382	0.223804325	0.489335154	0.578018144	0.298296278	475	1	pgw	av
0.58897153	0.658976026	0.691134806	0.504682824	0.689835043	0.708547867	0.559506462	0.553075459	0.738794676	0.603054182	476	2	0.600967759	0.468613741	0.40318555	0.639637252	0.61177108	0.391718228	0.365184902	0.539974309	0.916219732	0.298360857	476	2	pgw	prx
0.412647788	0.640349634	0.635513542	0.378156659	0.749066793	0.638451436	0.487206003	0.553539411	0.549098058	0.715179637	477	3	0.515768093	0.641748474	0.257226447	0.783139659	0.200284214	0.577403971	0.539512561	0.34257257	0.650111475	0.298378963	477	3	pgw	wopt
0.544591258	0.437498542	0.704621772	0.649352645	0.546016179	0.687534593	0.666473468	0.561114406	0.589446587	0.722484741	478	1	0.478907173	0.569835758	0.405410416	0.456825878	0.555938696	0.239261692	0.548517152	0.574296996	0.678296397	0.298673159	478	1	bng	cache
0.534850257	0.379991078	0.185907372	0.492845943	0.306581553	0.574702145	0.334874721	0.394385304	0.272871202	0.580243148	479	2	0.329029006	0.387562252	0.432841892	0.2714912	0.418633106	0.326077458	0.434629656	0.291405459	0.407152627	0.298699241	479	2	bng	dpi
0.379198417	0.612920993	0.361932147	0.550756863	0.568834266	0.567131139	0.327998482	0.732991437	0.293534168	0.572627134	480	3	0.301077289	0.572492681	0.202113657	0.578332932	0.456099615	0.173312172	0.560515907	0.212874897	0.633870102	0.298903937	480	3	bng	vopt
0.288047421	0.221433542	0.302435497	0.189259136	0.230237932	0.364679819	0.186061931	0.261800052	0.260698197	0.262014156	481	1	0.376807244	0.434809275	0.525745162	0.285610476	0.501453746	0.340478004	0.289131397	0.488495971	0.314942987	0.298905632	481	1	bng	hhe
0.707617716	0.630439954	0.698851365	0.612632224	0.617118307	0.701033391	0.613774235	0.680883352	0.672455781	0.484304365	482	2	0.513131258	0.360154229	0.443311262	0.237910458	0.438942614	0.430934766	0.38951299	0.444297925	0.393485767	0.299031339	482	2	bng	lb
0.460950652	0.389686186	0.600972878	0.457848725	0.550773446	0.523289214	0.229629676	0.605016029	0.442883502	0.495930802	483	3	0.508816768	0.515561278	0.327201931	0.346981439	0.421695251	0.60145672	0.221752894	0.533954597	0.535176286	0.299546151	483	3	bng	prx
0.322014976	0.431155984	0.417939653	0.274538891	0.43902446	0.194072768	0.466245286	0.422802195	0.440548119	0.289860129	484	1	0.381648904	0.348141664	0.474881079	0.169541333	0.519531622	0.355696351	0.289567516	0.438041159	0.342811217	0.300092156	484	1	bng	av
0.579035901	0.547776851	0.481858021	0.462323586	0.381197851	0.782343297	0.247687009	0.669602621	0.405680152	0.583551262	485	2	0.305896589	0.32863366	0.340842509	0.395669475	0.420269471	0.296550709	0.386080529	0.255802462	0.383462363	0.300165445	485	2	bng	prx
0.365717258	0.672090579	0.251983022	0.472605285	0.334111528	0.571062371	0.303177845	0.532170348	0.348534528	0.410670714	486	3	0.255312232	0.496662527	0.426662582	0.310894772	0.429155167	0.360984783	0.397191651	0.330049435	0.471198567	0.30020183	486	3	bng	wopt
0.416917977	0.231864865	0.287883212	0.387428016	0.594699415	0.323769879	0.345092848	0.389727353	0.23148195	0.427933704	487	1	0.710774825	0.573200757	0.417172143	0.557584181	0.767786386	0.386600374	0.595307281	0.560791552	0.781628954	0.300357503	487	1	olt	cache
0.450432409	0.193530802	0.406578222	0.341797285	0.533168407	0.350080159	0.411009257	0.244490544	0.43910024	0.351087127	488	2	0.401843183	0.431800393	0.440882066	0.382873724	0.249805573	0.549461072	0.266648562	0.44405688	0.435711827	0.300447713	488	2	olt	dpi
0.652349364	0.511684582	0.567298814	0.472293186	0.603611677	0.631968778	0.507116361	0.489157094	0.528057309	0.502785659	489	3	0.682894729	0.440798604	0.513733218	0.422081081	0.521760448	0.282548514	0.584701446	0.279162621	0.646348957	0.300643071	489	3	olt	vopt
0.454253893	0.472265674	0.59032657	0.279095051	0.790012759	0.345190454	0.718743939	0.424803729	0.489487105	0.698493637	490	1	0.349005483	0.342984698	0.42755218	0.270144105	0.367317039	0.421515024	0.215145773	0.566550476	0.314887091	0.301026552	490	1	olt	hhe
0.306221033	0.432984738	0.569629246	0.352392942	0.51103206	0.400910463	0.562496571	0.442779288	0.464067099	0.667926943	491	2	0.492287113	0.337569579	0.33742178	0.480548204	0.308487534	0.443063869	0.461767568	0.314352939	0.503702079	0.301298008	491	2	olt	lb
0.52249669	0.539609279	0.31450481	0.756053243	0.283575136	0.408642438	0.410165137	0.556437434	0.697197609	0.332021981	492	3	0.37606334	0.330019993	0.216786901	0.295137724	0.429856046	0.281141097	0.35231248	0.242539509	0.244638067	0.301300675	492	3	olt	prx
0.600351255	0.395602102	0.64023538	0.463565688	0.5781024	0.699598821	0.293950567	0.565647577	0.485039442	0.729061894	493	1	0.479498186	0.395345417	0.508041834	0.461571504	0.474995681	0.44015993	0.234417583	0.635223905	0.380967226	0.30152531	493	1	olt	av
0.323451859	0.491657634	0.4542332	0.329477638	0.418468598	0.629970183	0.200102176	0.432750872	0.408143916	0.305945407	494	2	0.520995065	0.524356699	0.322325368	0.379814737	0.337900526	0.510666473	0.296784026	0.370462978	0.529921933	0.301593204	494	2	olt	prx
0.325013506	0.535726528	0.601839481	0.349197211	0.472661521	0.616092377	0.183943559	0.657137221	0.571857183	0.598271885	495	3	0.323825497	0.314551103	0.420579415	0.435391673	0.172694948	0.435621143	0.438353743	0.389457609	0.526906037	0.302132977	495	3	olt	wopt
0.594040998	0.445547155	0.363385218	0.680424119	0.181646905	0.615927409	0.554862024	0.263122108	0.530148988	0.378854303	496	1	0.428984833	0.244433987	0.376847088	0.335744925	0.2581104	0.377463455	0.418008283	0.26185722	0.409900012	0.302145083	496	1	cmts	cache
0.538424847	0.480010309	0.595566184	0.52495523	0.707929661	0.607732062	0.364219526	0.551614923	0.425384835	0.585826904	497	2	0.406203314	0.264341418	0.399360104	0.333429611	0.436655046	0.380402911	0.318170756	0.34751372	0.414730752	0.302268633	497	2	cmts	dpi
0.33709631	0.559256428	0.239404958	0.329774972	0.517904499	0.33205437	0.474034607	0.300920639	0.389510437	0.461416725	498	3	0.279873765	0.263129225	0.260817641	0.259190338	0.295836831	0.235778979	0.230394039	0.288711635	0.166158261	0.302280372	498	3	cmts	vopt
0.417621974	0.273939839	0.284039053	0.341697975	0.425666095	0.272406241	0.424176107	0.262679523	0.411741971	0.458405867	499	1	0.629585018	0.544940506	0.34559181	0.536275593	0.370228346	0.495587541	0.509152646	0.347794959	0.678318197	0.302344716	499	1	cmts	hhe
0.375677642	0.301669508	0.500957264	0.381930023	0.322451793	0.257788806	0.480416817	0.402328907	0.498403226	0.343880943	500	2	0.464009824	0.438126531	0.318890667	0.48141162	0.34881334	0.430959435	0.201426039	0.463683227	0.489378176	0.302538789	500	2	cmts	lb
0.307813865	0.437410616	0.583645819	0.337119462	0.712236606	0.451188826	0.603825166	0.446246588	0.400099844	0.800646369	501	3	0.435530195	0.278013806	0.312042959	0.488840432	0.290243094	0.414893147	0.39124263	0.477162989	0.48382061	0.302992694	501	3	cmts	prx
0.323666177	0.5707272	0.339632622	0.457732515	0.180659531	0.709587976	0.296084088	0.517402879	0.477428217	0.55449052	502	1	0.331862507	0.533212402	0.330334474	0.500187826	0.476027613	0.454251485	0.411648429	0.385285986	0.634324248	0.303013961	502	1	cmts	av
0.279625169	0.382795718	0.486105717	0.495107962	0.162376854	0.694388042	0.456763756	0.426113625	0.312389178	0.656090319	503	2	0.324856866	0.258096521	0.330619012	0.244946632	0.529603808	0.240617686	0.352862133	0.332834845	0.287781191	0.303353986	503	2	cmts	prx
0.452371041	0.643675998	0.387102963	0.645353611	0.341293706	0.768253651	0.312501301	0.590955273	0.502833441	0.476634387	504	3	0.517933232	0.378203415	0.533590949	0.367382147	0.556462079	0.483699886	0.35326476	0.480073695	0.532176689	0.303637295	504	3	cmts	wopt
0.260673424	0.424506587	0.379191262	0.324431326	0.408653456	0.403536043	0.19149251	0.334593821	0.41406381	0.41395893	505	1	0.163496904	0.43123846	0.345874646	0.24333097	0.367812516	0.177155114	0.422116187	0.342137223	0.29946949	0.30380698	505	1	pgw	cache
0.161680021	0.469786182	0.302289631	0.35439107	0.288171464	0.401357405	0.251125366	0.386026129	0.239350973	0.453723002	506	2	0.207606392	0.667136519	0.469760768	0.425690317	0.406132842	0.336037193	0.526460252	0.372617078	0.618621989	0.303839663	506	2	pgw	dpi
0.519126112	0.698332729	0.33396152	0.605489516	0.662351191	0.435630521	0.585172052	0.541578555	0.59084869	0.56692377	507	3	0.389950479	0.269350877	0.382178383	0.435282673	0.396727943	0.279846415	0.439404639	0.283011496	0.530912671	0.303896881	507	3	pgw	vopt
0.384626421	0.269847951	0.285239492	0.51689536	0.193261563	0.317549702	0.435255163	0.221609265	0.462035644	0.341030127	508	1	0.486880631	0.308455388	0.250943345	0.315117914	0.375675151	0.401866799	0.37973603	0.318308472	0.522971954	0.304005007	508	1	pgw	hhe
0.289996643	0.621958845	0.397417526	0.472938874	0.431646763	0.558369186	0.555882426	0.396053973	0.420348069	0.533875197	509	2	0.44672442	0.292246326	0.202265514	0.377444784	0.413290938	0.360145081	0.404911072	0.292132829	0.287690967	0.304019066	509	2	pgw	lb
0.597678907	0.311758103	0.388534927	0.511728815	0.541120143	0.589063362	0.382957692	0.338825195	0.522428239	0.403752145	510	3	0.441418468	0.538842877	0.285357938	0.663226852	0.278028715	0.426231495	0.701435162	0.376783796	0.582343475	0.304097269	510	3	pgw	prx
0.679866119	0.651588618	0.679315986	0.618657562	0.61770946	0.740770347	0.693042555	0.661852192	0.808435024	0.561308295	511	1	0.353218938	0.27610995	0.374072447	0.171686234	0.337188377	0.302479993	0.359661784	0.264539468	0.267033621	0.304171852	511	1	pgw	av
0.241343229	0.345861625	0.229714423	0.468434729	0.226497178	0.355899843	0.344939222	0.353639355	0.231025026	0.579671037	512	2	0.34628349	0.342556125	0.473734735	0.392256967	0.431286069	0.390283073	0.298119664	0.484664631	0.440599516	0.304357092	512	2	pgw	prx
0.364702349	0.283439784	0.427715657	0.423010482	0.259931346	0.537635427	0.31214929	0.36381904	0.395009949	0.440930437	513	3	0.411741062	0.202665324	0.495628461	0.392912861	0.312564942	0.4602413	0.440477133	0.330986284	0.4035122	0.304634061	513	3	pgw	wopt
0.533762956	0.533871638	0.513287806	0.608375102	0.65187942	0.553459222	0.441698365	0.537150198	0.608105663	0.566949319	514	1	0.304346098	0.35991936	0.296679835	0.323191557	0.462231445	0.274081084	0.225318542	0.37939513	0.374737552	0.304643604	514	1	bng	cache
0.694627909	0.437511278	0.748405853	0.592013881	0.706259105	0.511758632	0.683541868	0.607016816	0.750941192	0.597431815	515	2	0.535763381	0.576803069	0.509772581	0.383610205	0.602593651	0.492160904	0.34729316	0.47714205	0.690599479	0.304669248	515	2	bng	dpi
0.411799836	0.661521026	0.555623982	0.322177782	0.652780054	0.542292046	0.367805204	0.539668999	0.431494111	0.560980946	516	3	0.330768644	0.357695585	0.286117931	0.387961858	0.148395366	0.399140866	0.260577344	0.417846027	0.317133717	0.304726749	516	3	bng	vopt
0.38766731	0.273942468	0.485849068	0.332246093	0.39740836	0.520590974	0.43400915	0.358276676	0.403731461	0.471465977	517	1	0.341917537	0.579898484	0.216140233	0.509753373	0.343045043	0.424649494	0.333595001	0.262780124	0.579240607	0.304759394	517	1	bng	hhe
0.245660672	0.377654195	0.244131757	0.449681584	0.267900383	0.432330968	0.239594828	0.471775274	0.260322802	0.388339426	518	2	0.410265163	0.285775491	0.460431723	0.471182643	0.569266082	0.301912878	0.507756465	0.506556782	0.509414008	0.305146519	518	2	bng	lb
0.643691264	0.720900313	0.563650567	0.66941641	0.697652229	0.757469748	0.628517999	0.709580442	0.62000961	0.685208101	519	3	0.294057486	0.310469272	0.349969923	0.395013512	0.457305491	0.245042654	0.262044264	0.462228852	0.35937734	0.30545315	519	3	bng	prx
0.360145768	0.26762743	0.640098321	0.356311927	0.542935862	0.428575507	0.324586724	0.486757989	0.367920008	0.589492504	520	1	0.486494875	0.651972552	0.401549108	0.241465366	0.640481629	0.324537107	0.551648131	0.56649135	0.406756806	0.305463943	520	1	bng	av
0.214816425	0.432677596	0.294374494	0.353879804	0.399563716	0.400136652	0.272180956	0.325893247	0.36210098	0.520260405	521	2	0.271246266	0.360379874	0.175276474	0.279664593	0.393411068	0.203157752	0.297075387	0.274184943	0.283372648	0.305487929	521	2	bng	prx
0.693460702	0.556958904	0.541680052	0.489095879	0.602327236	0.692744475	0.629527999	0.618328268	0.724560042	0.550715228	522	3	0.295015238	0.25647441	0.39824538	0.36633809	0.273480033	0.322795029	0.248639547	0.390820805	0.369157591	0.305572773	522	3	bng	wopt
0.636369728	0.302129475	0.511952021	0.430842735	0.603083452	0.338241323	0.440650711	0.545919744	0.395127586	0.580466697	523	1	0.333900525	0.426917271	0.270503674	0.363751181	0.230662936	0.386422992	0.359479583	0.321964979	0.312177023	0.305752781	523	1	olt	cache
0.45839209	0.519090076	0.637843117	0.319618198	0.779372905	0.486880676	0.645272978	0.441529577	0.423476215	0.661582428	524	2	0.350354412	0.274847728	0.421661725	0.069631209	0.213814146	0.453443944	0.306043919	0.241611063	0.347566977	0.305857179	524	2	olt	dpi
0.592534237	0.39441647	0.646239343	0.472994511	0.685486397	0.414994435	0.372490782	0.636735734	0.35776894	0.711656695	525	3	0.323451859	0.491657634	0.4542332	0.329477638	0.418468598	0.629970183	0.200102176	0.432750872	0.408143916	0.305945407	525	3	olt	vopt
0.759098902	0.49194349	0.4365342	0.595235847	0.655523121	0.478126595	0.698492777	0.308050367	0.720163602	0.503579352	526	1	0.229393411	0.355894376	0.333375845	0.445818335	0.184698867	0.389650239	0.337622746	0.32632636	0.408220519	0.306239208	526	1	olt	hhe
0.728947804	0.526847482	0.520292097	0.475867568	0.492243999	0.505908272	0.481508472	0.552866876	0.641727966	0.34250494	527	2	0.228103637	0.324749789	0.287141963	0.180142657	0.242840936	0.332756284	0.304071334	0.174868592	0.357065446	0.306288475	527	2	olt	lb
0.535442003	0.441053011	0.461758563	0.533663252	0.670771685	0.419609988	0.598528886	0.330270593	0.607799956	0.58421312	528	3	0.537009057	0.554730492	0.548425656	0.342641517	0.649263673	0.399990187	0.603560377	0.494813641	0.726919179	0.306347506	528	3	olt	prx
0.506056795	0.438600169	0.459888574	0.30047735	0.403169031	0.49811028	0.353535303	0.349163688	0.45160975	0.297313192	529	1	0.720937796	0.585934379	0.607530926	0.451962615	0.678265072	0.493871824	0.428982198	0.496378242	0.762206198	0.306417702	529	1	olt	av
0.201555677	0.516276695	0.253354709	0.373462149	0.533247815	0.321177488	0.250580259	0.494522933	0.427758983	0.540993985	530	2	0.50186711	0.313237038	0.485930706	0.356644903	0.265717467	0.465441043	0.371823781	0.429711738	0.485171154	0.306571213	530	2	olt	prx
0.495734857	0.631273767	0.433154938	0.555037043	0.253991373	0.702252096	0.477650983	0.438563573	0.506627248	0.582803877	531	3	0.326817531	0.305089602	0.448405918	0.376397738	0.514160793	0.418887456	0.425767114	0.300729688	0.601338608	0.306667768	531	3	olt	wopt
0.344497002	0.324971729	0.500854292	0.392827656	0.527664922	0.290100245	0.418326405	0.44342879	0.320157189	0.672286368	532	1	0.455124879	0.516178276	0.570907026	0.405318289	0.568295417	0.262952556	0.632995766	0.379897323	0.713404931	0.306992556	532	1	cmts	cache
0.507908404	0.374034928	0.379800793	0.33056642	0.484638343	0.488650204	0.286977746	0.573510666	0.367760992	0.350870276	533	2	0.785020463	0.163795199	0.544873245	0.522505925	0.365479989	0.513293755	0.341942482	0.535944148	0.302026791	0.30724026	533	2	cmts	dpi
0.375226802	0.50184085	0.171673633	0.386948396	0.346269759	0.532269371	0.302328199	0.317822431	0.546381418	0.176577318	534	3	0.349409197	0.385652569	0.271459103	0.1900147	0.293475423	0.395238645	0.280190221	0.288188962	0.289678543	0.307261808	534	3	cmts	vopt
0.480477383	0.360306953	0.278885578	0.498068504	0.534942202	0.525999065	0.430274119	0.450725955	0.442009858	0.461978097	535	1	0.551594826	0.361144075	0.326468542	0.361329562	0.534582182	0.511281757	0.242582846	0.476281102	0.424782578	0.307367613	535	1	cmts	hhe
0.714368126	0.358826411	0.617012288	0.661620671	0.5545138	0.564968159	0.681145096	0.61260735	0.617237922	0.62130136	536	2	0.439083957	0.278030101	0.543802359	0.355685831	0.349012657	0.483231668	0.359492676	0.263947698	0.448457946	0.307557972	536	2	cmts	lb
0.287628195	0.259364254	0.429189318	0.465784944	0.285917098	0.37123053	0.207842786	0.500877413	0.271507581	0.385180113	537	3	0.323028252	0.393527314	0.300295171	0.294500034	0.288851801	0.359580507	0.316262193	0.399092808	0.336984199	0.307620144	537	3	cmts	prx
0.313156661	0.408794271	0.633280983	0.260248044	0.500595063	0.395135201	0.463494134	0.345024171	0.561780244	0.428925505	538	1	0.419864956	0.472920857	0.30066606	0.33015104	0.672854371	0.302193477	0.363333869	0.485144358	0.436437642	0.307622676	538	1	cmts	av
0.680645208	0.697217574	0.645156807	0.66209484	0.644678889	0.790049354	0.605346733	0.724566059	0.455156268	0.751327776	539	2	0.327924044	0.395937304	0.464817339	0.240760397	0.46593731	0.316127391	0.389348698	0.267027957	0.457958906	0.307633357	539	2	cmts	prx
0.747340618	0.697185042	0.723552643	0.611030528	0.805092631	0.636089532	0.747985525	0.724936375	0.635231744	0.594129905	540	3	0.738914494	0.515347049	0.591373409	0.245535346	0.606386429	0.690177728	0.530087149	0.536267702	0.48980849	0.307727314	540	3	cmts	wopt
0.369624364	0.548032514	0.531654381	0.297971777	0.448184513	0.40233644	0.569518057	0.43132727	0.540594674	0.43328325	541	1	0.4237393	0.360491174	0.402468283	0.444555239	0.381783768	0.356360156	0.370469564	0.308892676	0.499917946	0.307762825	541	1	pgw	cache
0.587634941	0.688695918	0.708678023	0.700783981	0.549951748	0.799350096	0.510350579	0.846311523	0.637472504	0.711668542	542	2	0.438482078	0.66830605	0.375620989	0.497229677	0.683077335	0.320515832	0.54936244	0.53019302	0.676976371	0.307875602	542	2	pgw	dpi
0.573575895	0.440591017	0.381737995	0.541075123	0.504336002	0.589211935	0.634622827	0.232126525	0.565970679	0.556070218	543	3	0.576934116	0.484300037	0.436256704	0.397877866	0.485240403	0.398095225	0.345839693	0.502308851	0.563453246	0.307939045	543	3	pgw	vopt
0.443767896	0.584076185	0.506963815	0.50989683	0.623076932	0.642754033	0.60160841	0.546746114	0.632477507	0.592491038	544	1	0.754731671	0.414206306	0.482018538	0.293071778	0.645446278	0.313805981	0.501742535	0.522025116	0.438154157	0.307944403	544	1	pgw	hhe
0.579883491	0.202062668	0.637783405	0.456388749	0.51237764	0.64318865	0.494835369	0.461857526	0.576953426	0.430823742	545	2	0.708554249	0.340122681	0.357798304	0.444465799	0.617261573	0.426627481	0.368285143	0.505794749	0.492588583	0.307946307	545	2	pgw	lb
0.429473958	0.395106151	0.647141581	0.53751269	0.388352821	0.42884856	0.495463152	0.397493814	0.630042519	0.416243637	546	3	0.4088139	0.444021069	0.460096524	0.550205204	0.345702167	0.593893489	0.363273337	0.422694406	0.65528955	0.308029154	546	3	pgw	prx
0.428984833	0.244433987	0.376847088	0.335744925	0.2581104	0.377463455	0.418008283	0.26185722	0.409900012	0.302145083	547	1	0.357962626	0.446259758	0.290327758	0.339463453	0.219278919	0.621706927	0.294348051	0.331100589	0.370983057	0.308267949	547	1	pgw	av
0.754731671	0.414206306	0.482018538	0.293071778	0.645446278	0.313805981	0.501742535	0.522025116	0.438154157	0.307944403	548	2	0.363849565	0.456423559	0.308828412	0.289523754	0.440979834	0.470151956	0.364648644	0.214189491	0.559254953	0.30860175	548	2	pgw	prx
0.561140342	0.427771673	0.44097825	0.52148462	0.53004586	0.449733845	0.5119612	0.408266538	0.576021735	0.28996402	549	3	0.632941528	0.626129666	0.138619488	0.604218389	0.491902003	0.402315325	0.523415361	0.509685872	0.713044483	0.308654122	549	3	pgw	wopt
0.486880631	0.308455388	0.250943345	0.315117914	0.375675151	0.401866799	0.37973603	0.318308472	0.522971954	0.304005007	550	1	0.400683052	0.236611862	0.551093	0.383256548	0.409706831	0.415942681	0.188097611	0.556020548	0.377517152	0.308671655	550	1	bng	cache
0.4091626	0.603266486	0.310004931	0.609436753	0.533608572	0.558003166	0.488423604	0.587456399	0.48436396	0.602436438	551	2	0.346944205	0.543689595	0.387626576	0.607549643	0.357942886	0.471081596	0.272731682	0.546968978	0.47797885	0.30875434	551	2	bng	dpi
0.432024487	0.476835588	0.306298432	0.538345146	0.381240697	0.342338541	0.416097317	0.387156017	0.577111317	0.319864999	552	3	0.706088163	0.46107839	0.417306865	0.627161944	0.502829844	0.493448995	0.36147672	0.568310345	0.692459476	0.308759514	552	3	bng	vopt
0.456162438	0.308285014	0.258756491	0.392905619	0.5114271	0.226081448	0.309349827	0.377575774	0.339959306	0.223470492	553	1	0.551353288	0.374156169	0.314319178	0.452438553	0.327706612	0.515634298	0.242946629	0.419307034	0.391419851	0.308817085	553	1	bng	hhe
0.326781483	0.507699746	0.50782482	0.655103092	0.277740226	0.610451686	0.287277729	0.588384715	0.510954122	0.549310137	554	2	0.295472959	0.373854456	0.43817779	0.250041676	0.347891123	0.245214406	0.269637051	0.3855809	0.338744629	0.308902269	554	2	bng	lb
0.398311654	0.322978601	0.584382737	0.365737269	0.292184608	0.639428353	0.464136519	0.307024951	0.492530366	0.564023184	555	3	0.573041881	0.290397637	0.60797648	0.21335131	0.323859334	0.537007137	0.351628895	0.449676683	0.305400696	0.309023513	555	3	bng	prx
0.433341075	0.565622789	0.653968028	0.58920753	0.642728942	0.572654633	0.322939757	0.750572604	0.493134563	0.490189038	556	1	0.402053958	0.181981582	0.328147003	0.244300955	0.451752531	0.244395731	0.296824177	0.454780715	0.141265015	0.309126465	556	1	bng	av
0.435300247	0.522477516	0.471116236	0.33513499	0.711543991	0.257209345	0.436779225	0.39617602	0.641393282	0.293952556	557	2	0.297439755	0.633681519	0.168606926	0.421300348	0.470981018	0.281018491	0.429755423	0.250135298	0.463293381	0.309212812	557	2	bng	prx
0.486097018	0.265969055	0.652581252	0.548929904	0.189538545	0.570748914	0.371144173	0.752268467	0.201747327	0.534662287	558	3	0.630396102	0.476346962	0.436902501	0.279122347	0.476582314	0.463114205	0.563653165	0.400072287	0.500751997	0.309390405	558	3	bng	wopt
0.199949683	0.607404625	0.418415723	0.382475328	0.410269764	0.462663493	0.508317569	0.43583755	0.428054224	0.493821123	559	1	0.322228127	0.288446976	0.185398963	0.309148102	0.15606131	0.446938536	0.195145686	0.312913297	0.136077751	0.309435129	559	1	olt	cache
0.616388297	0.58594592	0.521873805	0.587818385	0.553786934	0.594258963	0.463732992	0.425675631	0.769787758	0.565017335	560	2	0.406732364	0.334099125	0.499581247	0.422922209	0.333874729	0.56953062	0.330371039	0.467859193	0.693472804	0.309548859	560	2	olt	dpi
0.481492471	0.30161599	0.380084524	0.307451104	0.561061257	0.394421394	0.321095067	0.565025524	0.362272623	0.453566231	561	3	0.299756069	0.470255217	0.290339038	0.259275565	0.605451411	0.165077994	0.398134947	0.371887247	0.404397817	0.309569414	561	3	olt	vopt
0.295213494	0.332769496	0.263473452	0.404277199	0.330656307	0.23734149	0.325770338	0.261858863	0.292003072	0.329545007	562	1	0.470730274	0.650725077	0.241934198	0.692896418	0.405283153	0.454393857	0.582290174	0.375055328	0.803444327	0.309696977	562	1	olt	hhe
0.165042882	0.448616496	0.29409235	0.388012911	0.346096754	0.453041352	0.237578404	0.422240263	0.38550761	0.32841321	563	2	0.257476706	0.459792031	0.267289879	0.502130435	0.367780488	0.352359517	0.36153695	0.486671509	0.365939688	0.310002136	563	2	olt	lb
0.734924664	0.677627768	0.729209823	0.716124532	0.763632092	0.855842526	0.57033504	0.785191112	0.810255641	0.628471537	564	3	0.291137622	0.629444567	0.313673836	0.445875484	0.419945326	0.399464934	0.51457797	0.368986461	0.556822833	0.310109115	564	3	olt	prx
0.513845647	0.608476521	0.658203394	0.575773612	0.663107447	0.908605284	0.471808801	0.636886079	0.594253292	0.741701441	565	1	0.86038749	0.408295168	0.521219236	0.627232662	0.619489413	0.71559256	0.285265047	0.613820932	0.614365502	0.310216266	565	1	olt	av
0.433132954	0.466745574	0.206667498	0.447501859	0.239673691	0.380773277	0.432747864	0.301513067	0.246637706	0.382434203	566	2	0.590306091	0.479743543	0.262132733	0.65293323	0.177686782	0.719892517	0.373673508	0.437466731	0.49992205	0.310255998	566	2	olt	prx
0.406434142	0.461800915	0.398481866	0.71476569	0.378251746	0.589574352	0.351136029	0.502844763	0.476067441	0.54159096	567	3	0.423705887	0.314999161	0.443742503	0.38157896	0.425219516	0.295069113	0.276882086	0.43250408	0.24698882	0.310413118	567	3	olt	wopt
0.525137139	0.373413624	0.503377533	0.441348699	0.691406936	0.223369377	0.368409047	0.538936832	0.363787734	0.326323196	568	1	0.321220897	0.404452976	0.450999704	0.211974095	0.580392682	0.299193067	0.506236473	0.421281028	0.383600438	0.310629415	568	1	cmts	cache
0.594366852	0.356435051	0.373962558	0.555698539	0.455967325	0.504154668	0.396921579	0.399251024	0.475683168	0.435458037	569	2	0.19097952	0.245734375	0.317562528	0.257538349	0.293645867	0.239261998	0.243814524	0.344004541	0.161597444	0.310737714	569	2	cmts	dpi
0.573884073	0.543563783	0.624799365	0.330681252	0.724965113	0.567533202	0.498563726	0.461494605	0.472839988	0.572108561	570	3	0.621834292	0.346324455	0.571404338	0.4498457	0.599284415	0.587954293	0.478939808	0.51496192	0.587259486	0.310766384	570	3	cmts	vopt
0.262795848	0.461171457	0.396107076	0.462079295	0.367259578	0.348090315	0.401006581	0.330309983	0.414479213	0.51418837	571	1	0.254759981	0.226500682	0.406933915	0.2951149	0.334331464	0.282688791	0.26153902	0.410899797	0.355272084	0.310849103	571	1	cmts	hhe
0.513676057	0.234903834	0.567872463	0.271641657	0.407321724	0.341412286	0.719642537	0.271101214	0.314040779	0.398397215	572	2	0.452724001	0.328797111	0.589969399	0.159621705	0.444566921	0.420496452	0.410920485	0.386074789	0.475369512	0.310859632	572	2	cmts	lb
0.358365819	0.544166127	0.634087103	0.466183688	0.762130645	0.456602303	0.579920628	0.658130052	0.575206324	0.674274359	573	3	0.462948921	0.491655549	0.371938666	0.603242367	0.289103538	0.615020053	0.329549905	0.580196902	0.608127996	0.310956055	573	3	cmts	prx
0.500391701	0.198325288	0.39900654	0.286696006	0.507634321	0.189861484	0.504299106	0.322054662	0.577819764	0.28886764	574	1	0.311741474	0.485990138	0.420979895	0.319232659	0.526411938	0.490919984	0.311827411	0.526944328	0.415685341	0.311089611	574	1	cmts	av
0.414500673	0.441505882	0.243471911	0.521971721	0.458373829	0.446477243	0.466868068	0.358145194	0.252668188	0.553309689	575	2	0.494924271	0.455204413	0.493164874	0.420532079	0.478370561	0.383550819	0.267351463	0.530026278	0.611808842	0.311094416	575	2	cmts	prx
0.283186898	0.658667977	0.393917453	0.422371914	0.467957452	0.518626907	0.487007789	0.392604669	0.574472623	0.707952271	576	3	0.364798674	0.268312394	0.226875413	0.381758188	0.270213942	0.314293677	0.121047575	0.414988953	0.21786181	0.311172962	576	3	cmts	wopt
0.394059712	0.758415473	0.307323713	0.507635153	0.762209733	0.397231067	0.597228782	0.557658452	0.518708753	0.730032412	577	1	0.296197883	0.215278493	0.251078335	0.372540131	0.233365565	0.260703652	0.235797829	0.372397139	0.207478426	0.311289135	577	1	pgw	cache
0.395249515	0.468063703	0.31564743	0.276161208	0.69743666	0.404512946	0.469064787	0.510700397	0.369758095	0.546238902	578	2	0.497757297	0.183913471	0.38517366	0.35974692	0.331459761	0.379619309	0.285229003	0.385743972	0.362162779	0.31132524	578	2	pgw	dpi
0.274073736	0.439386328	0.520384473	0.182408873	0.675052907	0.221451809	0.539720335	0.217561256	0.47766838	0.484397375	579	3	0.310562575	0.329156548	0.335055995	0.438452918	0.308765817	0.296774609	0.405411618	0.36344697	0.501742392	0.31150949	579	3	pgw	vopt
0.388025633	0.759484068	0.352657639	0.486434814	0.649917906	0.466235953	0.445000134	0.462032399	0.650676242	0.576267291	580	1	0.703889449	0.284879463	0.49609839	0.52904035	0.764251819	0.199271379	0.532475813	0.571774771	0.62946624	0.311558096	580	1	pgw	hhe
0.551353288	0.374156169	0.314319178	0.452438553	0.327706612	0.515634298	0.242946629	0.419307034	0.391419851	0.308817085	581	2	0.260966526	0.643380976	0.215323378	0.365412317	0.643080963	0.196194436	0.458677468	0.321887757	0.623411586	0.311613323	581	2	pgw	lb
0.285017327	0.252162099	0.263747516	0.424861469	0.208236121	0.469119739	0.13950103	0.436810089	0.228723886	0.330396119	582	3	0.300583792	0.29227047	0.321193208	0.430520421	0.265238795	0.38234261	0.287406541	0.38181425	0.314250948	0.311619176	582	3	pgw	prx
0.374478864	0.51416568	0.461769845	0.636265343	0.521742559	0.527997746	0.496074554	0.58175233	0.469457894	0.55933544	583	1	0.464234013	0.400223835	0.385465424	0.607170106	0.430906706	0.462355376	0.484295179	0.378853176	0.623177856	0.311888538	583	1	pgw	av
0.357586902	0.288267511	0.357623419	0.487996459	0.394051476	0.36033302	0.230197344	0.451519104	0.332629	0.329504925	584	2	0.501701432	0.470171549	0.442750548	0.518455965	0.339282659	0.506102362	0.377599274	0.313867798	0.634843581	0.31192456	584	2	pgw	prx
0.5715119	0.405483978	0.496420373	0.56640652	0.389413552	0.730792474	0.399861997	0.64402527	0.433023925	0.594756536	585	3	0.318051097	0.527991241	0.31093908	0.451547918	0.198097132	0.630733501	0.555370957	0.157137292	0.608743183	0.311947392	585	3	pgw	wopt
0.761678332	0.472358983	0.586380584	0.426621971	0.640123525	0.596164644	0.605046628	0.539739326	0.686899227	0.421764636	586	1	0.570309711	0.330518809	0.504145469	0.249514529	0.636511754	0.460425838	0.466349401	0.314431354	0.527390562	0.311965427	586	1	bng	cache
0.447834669	0.320079612	0.344347043	0.467280582	0.376298959	0.415435605	0.394538987	0.346030427	0.378295954	0.487701725	587	2	0.444612558	0.382030304	0.31942948	0.349742566	0.520241551	0.39046333	0.581501179	0.158675829	0.597960745	0.311984812	587	2	bng	dpi
0.677967586	0.632542886	0.698926457	0.600840392	0.692794891	0.747075915	0.585274053	0.561547257	0.765541409	0.642732233	588	3	0.494570231	0.210377081	0.403018195	0.510085244	0.436451286	0.26092261	0.275214316	0.528401194	0.460576953	0.312042182	588	3	bng	vopt
0.523802518	0.248286453	0.482002177	0.434221297	0.434660979	0.535326103	0.329763102	0.447540795	0.348555646	0.516448248	589	1	0.464439248	0.3664847	0.261426101	0.416181336	0.310182248	0.38194119	0.472190818	0.307877676	0.375772029	0.312195716	589	1	bng	hhe
0.313914134	0.525345646	0.504850021	0.252845307	0.540233575	0.498765838	0.390324899	0.353228694	0.501703417	0.537563457	590	2	0.375720592	0.40958331	0.380036984	0.336359477	0.413027361	0.431418287	0.176707728	0.44058354	0.436571146	0.312202031	590	2	bng	lb
0.248921977	0.478407486	0.306825052	0.447129954	0.395890698	0.346966533	0.459298064	0.278966643	0.328925463	0.605515568	591	3	0.554062057	0.565431655	0.272365145	0.668102938	0.346174021	0.603164341	0.432651946	0.46304455	0.55803085	0.312203673	591	3	bng	prx
0.309050161	0.551460642	0.259509117	0.55590056	0.246088162	0.541717369	0.322882379	0.387461439	0.530227843	0.528955296	592	1	0.231501976	0.429373333	0.380232763	0.269561884	0.427638435	0.331715119	0.524060092	0.226512981	0.522721263	0.312463887	592	1	bng	av
0.284357217	0.438220204	0.382686991	0.183261367	0.429883166	0.364329983	0.288571602	0.411002226	0.350023301	0.335878914	593	2	0.408290301	0.410698775	0.306990788	0.255637514	0.410411625	0.359596757	0.322821754	0.370488734	0.370944585	0.312516641	593	2	bng	prx
0.353218938	0.27610995	0.374072447	0.171686234	0.337188377	0.302479993	0.359661784	0.264539468	0.267033621	0.304171852	594	3	0.602006973	0.562675074	0.248850587	0.595122637	0.482464449	0.463577881	0.458486242	0.451826292	0.515401364	0.312633335	594	3	bng	wopt
0.681319098	0.478231592	0.647770416	0.544458867	0.642066509	0.636159384	0.678979134	0.440519907	0.521211154	0.850350864	595	1	0.480194096	0.288935479	0.660127118	0.516665684	0.427957055	0.456657728	0.366754111	0.547311415	0.522221329	0.312844553	595	1	olt	cache
0.329454697	0.356629061	0.401582188	0.410843848	0.515765337	0.357887717	0.309779086	0.396389986	0.402525688	0.391666579	596	2	0.531369619	0.459932192	0.417313389	0.469986315	0.451958705	0.626627127	0.087090101	0.716498253	0.411461603	0.313037514	596	2	olt	dpi
0.787768143	0.707937899	0.753414696	0.639250048	0.722730949	0.757435316	0.794721258	0.720259547	0.698714684	0.743674623	597	3	0.52655752	0.235653434	0.484091333	0.432051299	0.343138157	0.341291801	0.450136786	0.329347498	0.477446051	0.313084363	597	3	olt	vopt
0.348083621	0.275522374	0.266453364	0.413523587	0.2780587	0.289161051	0.408683316	0.167660481	0.274450665	0.284109802	598	1	0.421580765	0.256828982	0.457157871	0.367909069	0.286051567	0.40421781	0.228307695	0.414362558	0.358802885	0.313097091	598	1	olt	hhe
0.388918363	0.235010431	0.625881161	0.339913388	0.324866267	0.414945341	0.367998477	0.349281612	0.476770918	0.326354529	599	2	0.421240786	0.341554075	0.42738248	0.206430908	0.513537236	0.403993321	0.340869917	0.510541096	0.386313342	0.313275545	599	2	olt	lb
0.496690248	0.359678598	0.575153428	0.216215864	0.609781972	0.340354897	0.508737726	0.410112069	0.539765665	0.412487468	600	3	0.201349676	0.364007827	0.347361108	0.223042231	0.290452595	0.417259165	0.304242146	0.333812655	0.283075624	0.313341246	600	3	olt	prx
0.442382292	0.342320908	0.59188534	0.481397085	0.443177417	0.523775306	0.362106354	0.556307146	0.543890022	0.507948412	601	1	0.360183854	0.31244345	0.412416695	0.347386406	0.418043421	0.303871861	0.35521015	0.386354842	0.308144237	0.313355892	601	1	olt	av
0.67767665	0.406884016	0.275671962	0.593784495	0.617994441	0.374759668	0.374091094	0.775724912	0.33831608	0.525208991	602	2	0.385066442	0.257620287	0.286493915	0.348301167	0.25855194	0.30093149	0.346841273	0.240876415	0.254840552	0.313365707	602	2	olt	prx
0.483671247	0.56428153	0.481893605	0.643915264	0.675314883	0.393235452	0.552278985	0.592162802	0.574467186	0.499974761	603	3	0.384257591	0.437573505	0.208178966	0.448700401	0.284271448	0.424197752	0.324402378	0.421062924	0.359987898	0.313647846	603	3	olt	wopt
0.509953914	0.516300204	0.489227652	0.630229907	0.727854526	0.543856687	0.485315876	0.6336811	0.63446006	0.656232716	604	1	0.3811132	0.459738626	0.383650404	0.615680178	0.382799243	0.399864326	0.591217436	0.27942968	0.764914767	0.313722636	604	1	cmts	cache
0.428499473	0.480820135	0.490059736	0.523602107	0.40648312	0.715609321	0.428936982	0.355825982	0.522998987	0.506779014	605	2	0.298752529	0.41599726	0.261307787	0.504308283	0.542689809	0.284133352	0.191543964	0.540793391	0.38971968	0.314123799	605	2	cmts	dpi
0.860973483	0.603900094	0.74532042	0.585224609	0.710443471	0.743708295	0.672866017	0.601573916	0.777103662	0.606720134	606	3	0.353734182	0.304616748	0.332597148	0.30044492	0.31300132	0.444355082	0.2513326	0.318850745	0.418601247	0.314283386	606	3	cmts	vopt
0.559742273	0.476167048	0.736026933	0.42955693	0.683345187	0.529881551	0.628903516	0.511010877	0.52666506	0.533343405	607	1	0.409439869	0.353629917	0.302624159	0.397113638	0.213603509	0.557891935	0.23051588	0.358976633	0.29148066	0.314332858	607	1	cmts	hhe
0.800482365	0.296865356	0.472235388	0.450590453	0.585436859	0.502949211	0.317886363	0.522057001	0.464892049	0.378224572	608	2	0.649349901	0.293497865	0.587887964	0.614092877	0.691370679	0.219212721	0.448955469	0.645618345	0.677180882	0.314347624	608	2	cmts	lb
0.572775532	0.570087015	0.707689133	0.539634579	0.602904726	0.658086096	0.599687797	0.69240388	0.626282628	0.625065149	609	3	0.513106505	0.320128232	0.615826961	0.313107423	0.501936181	0.479283027	0.528717702	0.41724238	0.61569773	0.314449084	609	3	cmts	prx
0.461635075	0.436278311	0.436066769	0.522951529	0.324951116	0.625431591	0.319129026	0.636702048	0.38708318	0.470823023	610	1	0.198774249	0.258048671	0.281436042	0.140288647	0.262693268	0.275821061	0.263690641	0.15067949	0.26587554	0.314570195	610	1	cmts	av
0.442261811	0.65427054	0.482432217	0.609965275	0.717282722	0.456734939	0.528324871	0.54145344	0.58795317	0.558867511	611	2	0.513429863	0.37475525	0.413225584	0.446407806	0.575204625	0.361557646	0.429046835	0.598776634	0.431001532	0.314799127	611	2	cmts	prx
0.604901795	0.627722031	0.572054213	0.799304237	0.606637883	0.779102481	0.558047137	0.56707372	0.764849698	0.594289775	612	3	0.285935352	0.44390053	0.252068458	0.453987584	0.175792415	0.6052934	0.26154047	0.363382133	0.378876885	0.314853133	612	3	cmts	wopt
0.565355537	0.612738554	0.34600136	0.420481217	0.667407397	0.444085989	0.490785173	0.369729323	0.54851869	0.477644036	613	1	0.182542523	0.386226241	0.288034388	0.212732993	0.348310459	0.319426476	0.158715531	0.389220819	0.263320383	0.314991413	613	1	pgw	cache
0.522964618	0.445692729	0.343685048	0.42477795	0.504536781	0.471117074	0.348457351	0.610005344	0.442052914	0.339696427	614	2	0.452800219	0.43890959	0.461769489	0.528672731	0.502748722	0.587775995	0.302125873	0.405187952	0.621129	0.315049135	614	2	pgw	dpi
0.364104679	0.743049955	0.43906502	0.40668062	0.583362281	0.632515051	0.473227663	0.521839441	0.37348109	0.693149983	615	3	0.411392001	0.461354577	0.392839437	0.321378282	0.396279674	0.35235006	0.291167141	0.410783879	0.442809735	0.315140683	615	3	pgw	vopt
0.573680308	0.569450818	0.357847246	0.648314426	0.312340514	0.63866404	0.451352733	0.611775504	0.498919603	0.45780618	616	1	0.311253812	0.296843841	0.369665071	0.260478972	0.364901183	0.277669981	0.312990581	0.253096523	0.3388607	0.315530269	616	1	pgw	hhe
0.340984633	0.290034935	0.491219841	0.421579761	0.340934482	0.392833042	0.327849007	0.500303242	0.391850076	0.446348479	617	2	0.791757365	0.394188525	0.413808188	0.469396389	0.655380977	0.277616462	0.648900114	0.455546769	0.604588918	0.315550508	617	2	pgw	lb
0.396083973	0.302119709	0.470601404	0.437759704	0.582353389	0.667759758	0.301864284	0.405787831	0.412698118	0.547035675	618	3	0.678228583	0.469441639	0.580707912	0.553896537	0.40158204	0.829034416	0.428749627	0.532637883	0.632810356	0.315653401	618	3	pgw	prx
0.516399899	0.127640922	0.602715281	0.448344639	0.337738172	0.558322397	0.420584004	0.328682201	0.478236963	0.343144658	619	1	0.618412389	0.43087023	0.576852922	0.426573751	0.519437227	0.656685453	0.239351205	0.554809374	0.457788488	0.315904652	619	1	pgw	av
0.401504064	0.350909276	0.406105352	0.371932937	0.513411888	0.314451723	0.464984009	0.362751681	0.275154706	0.349335457	620	2	0.367889267	0.346908401	0.278935917	0.366656825	0.280023366	0.541922578	0.165390678	0.307592794	0.422282444	0.315964428	620	2	pgw	prx
0.343906915	0.401315795	0.354639967	0.452657991	0.298178121	0.558707592	0.353921597	0.370668721	0.300217887	0.544178309	621	3	0.462976959	0.637812298	0.333990626	0.431105049	0.419292222	0.479765539	0.392570494	0.503053814	0.535655563	0.315969582	621	3	pgw	wopt
0.441792254	0.66818008	0.578619749	0.700634987	0.614451828	0.647285129	0.554411953	0.765406686	0.491816023	0.817744338	622	1	0.306374945	0.332348219	0.130816004	0.372333675	0.430966411	0.252160423	0.22140953	0.392161417	0.291092449	0.316023135	622	1	bng	cache
0.49098036	0.474342956	0.422132838	0.326800419	0.682565304	0.374492581	0.276277163	0.537943514	0.530736017	0.522053991	623	2	0.505906847	0.600602394	0.468516014	0.408867912	0.59237838	0.653648639	0.485724659	0.500407761	0.62818398	0.316321292	623	2	bng	dpi
0.338933956	0.300463148	0.353283854	0.272672588	0.324813003	0.373452206	0.29056785	0.333586473	0.310163842	0.317127017	624	3	0.408045464	0.396172627	0.177894955	0.309174371	0.302114304	0.367441701	0.360386657	0.283494547	0.371114075	0.316437065	624	3	bng	vopt
0.626053811	0.672728371	0.390542809	0.717197851	0.550694387	0.649080708	0.4097615	0.633254288	0.696317512	0.545143017	625	1	0.261352293	0.274237572	0.310978915	0.360624492	0.237653704	0.286825397	0.232417647	0.290941629	0.295057861	0.316575124	625	1	bng	hhe
0.362021756	0.70571331	0.308626903	0.583593646	0.385306692	0.630271018	0.59322112	0.378149212	0.634723506	0.503336367	626	2	0.174722456	0.301659138	0.303166697	0.229304533	0.29889255	0.136707134	0.335753989	0.322371678	0.265316605	0.316787977	626	2	bng	lb
0.300587195	0.354409485	0.243784742	0.447951078	0.395797305	0.387039925	0.301315886	0.350515655	0.446024716	0.445964926	627	3	0.45389763	0.38630033	0.249595325	0.452102352	0.490432216	0.176245104	0.51580319	0.352811409	0.364810522	0.316844659	627	3	bng	prx
0.618412389	0.43087023	0.576852922	0.426573751	0.519437227	0.656685453	0.239351205	0.554809374	0.457788488	0.315904652	628	1	0.460131262	0.199647821	0.52010717	0.255382118	0.360000574	0.359150047	0.360119978	0.317169299	0.462829801	0.31702234	628	1	bng	av
0.654148202	0.404308188	0.569483337	0.421325329	0.623823192	0.354443438	0.443996908	0.373342129	0.751832219	0.213655039	629	2	0.390590131	0.594497841	0.29047174	0.329298254	0.6265748	0.399872426	0.249052814	0.497975234	0.649667824	0.317041204	629	2	bng	prx
0.590627871	0.428394609	0.563193651	0.555712916	0.604250196	0.559657436	0.505933709	0.335286444	0.547558964	0.531192731	630	3	0.338933956	0.300463148	0.353283854	0.272672588	0.324813003	0.373452206	0.29056785	0.333586473	0.310163842	0.317127017	630	3	bng	wopt
0.2701383	0.278153427	0.280928276	0.367328986	0.295425621	0.204341022	0.307955732	0.233916229	0.287059912	0.265242927	631	1	0.52633107	0.298005046	0.490241774	0.478576392	0.401081016	0.373272499	0.526751681	0.285176412	0.61035906	0.3171297	631	1	olt	cache
0.627646698	0.595105597	0.674605174	0.715026311	0.61826399	0.646807553	0.630932443	0.611512754	0.739248796	0.607020917	632	2	0.412645672	0.353467137	0.389850191	0.454187398	0.417299691	0.410258585	0.433276354	0.2516054	0.497229064	0.317312378	632	2	olt	dpi
0.382626952	0.559039249	0.502848165	0.501786225	0.652465796	0.531646035	0.35603502	0.510788577	0.712364014	0.545412633	633	3	0.571181452	0.51194304	0.371806855	0.181520956	0.578968702	0.459705004	0.369594178	0.443793887	0.409430934	0.317332558	633	3	olt	vopt
0.511082447	0.634113461	0.456947225	0.388227512	0.602982117	0.712640346	0.773844238	0.200153606	0.573887274	0.591173197	634	1	0.540293549	0.423582957	0.453768069	0.332579611	0.418943188	0.577362907	0.348829892	0.384428807	0.563184111	0.317389469	634	1	olt	hhe
0.477547285	0.441950898	0.420349379	0.468198394	0.356177952	0.685614204	0.307433904	0.485490996	0.431194549	0.40353504	635	2	0.519325781	0.546183974	0.36140066	0.445413417	0.603494928	0.580693253	0.355585355	0.227157811	0.773551108	0.317440608	635	2	olt	lb
0.428530149	0.496137862	0.540047056	0.559388949	0.391843045	0.534590478	0.623305596	0.272928766	0.615753265	0.543181794	636	3	0.425242184	0.673520259	0.331127744	0.463831557	0.555554307	0.44308177	0.448248196	0.390728496	0.542946545	0.317625434	636	3	olt	prx
0.243305515	0.410831098	0.479420008	0.284729414	0.317063031	0.376871467	0.428509426	0.405660567	0.418660979	0.418114485	637	1	0.452394339	0.415513336	0.288509805	0.426592601	0.385346132	0.471254828	0.350891274	0.365176802	0.449028462	0.317866964	637	1	olt	av
0.307850928	0.488212892	0.438381212	0.336799418	0.450467772	0.455133341	0.443488064	0.465396765	0.297133791	0.390227647	638	2	0.253645053	0.397040779	0.297186018	0.440558356	0.311254123	0.380812086	0.30896041	0.408532729	0.42093317	0.317928377	638	2	olt	prx
0.704048399	0.323580283	0.429711806	0.692858303	0.317374866	0.520751232	0.617952477	0.246821551	0.512002611	0.396793062	639	3	0.432668851	0.438533692	0.445605206	0.282735707	0.417169359	0.55329027	0.419281034	0.374813095	0.408202538	0.31794348	639	3	olt	wopt
0.582304541	0.565158434	0.458943718	0.482475072	0.608046731	0.573228473	0.420052866	0.508149385	0.524805811	0.510881417	640	1	0.237046381	0.427330451	0.429409603	0.287851783	0.443355697	0.135160838	0.507031281	0.300580164	0.398846245	0.31817408	640	1	cmts	cache
0.447767727	0.440079419	0.610062837	0.437388389	0.589963438	0.623422406	0.434824802	0.46154394	0.625346321	0.511185852	641	2	0.315391713	0.376738807	0.35280729	0.392081346	0.356155242	0.382712076	0.403897196	0.443918871	0.436577208	0.318216908	641	2	cmts	dpi
0.398932667	0.45149289	0.311418113	0.489096577	0.474716561	0.342407212	0.455726578	0.478921643	0.506486824	0.416952246	642	3	0.620577548	0.279758672	0.548288882	0.418016272	0.398773042	0.459512564	0.23771722	0.702949382	0.519507644	0.31824055	642	3	cmts	vopt
0.465082352	0.475082224	0.30586922	0.418902696	0.283655534	0.522494301	0.348172973	0.353427823	0.392479911	0.381028834	643	1	0.417639103	0.434409504	0.17769547	0.503153093	0.55146796	0.30009965	0.405592649	0.340022473	0.395740014	0.318291537	643	1	cmts	hhe
0.468928152	0.36415034	0.754507715	0.288929258	0.439159347	0.553538615	0.600720315	0.55233938	0.458698045	0.555406897	644	2	0.246855408	0.395220745	0.400497238	0.304539816	0.218439782	0.47887026	0.208423161	0.290616109	0.433485378	0.318379716	644	2	cmts	lb
0.239744657	0.545605458	0.283350541	0.371017965	0.31215803	0.507947911	0.420623661	0.196300828	0.37454693	0.496956834	645	3	0.420171787	0.612799392	0.491903523	0.255856692	0.527047181	0.597226809	0.42496155	0.590760863	0.362998964	0.318800173	645	3	cmts	prx
0.440044521	0.371040726	0.357165052	0.42088385	0.33120266	0.532433709	0.29390475	0.57989838	0.304679429	0.392917582	646	1	0.329519031	0.405086873	0.327949952	0.276709935	0.360673415	0.450478343	0.362057897	0.237019689	0.421329682	0.318814149	646	1	cmts	av
0.43721727	0.430087194	0.584779038	0.362157532	0.3989081	0.520629516	0.587303833	0.443411714	0.436018345	0.421271571	647	2	0.512058211	0.497401503	0.310993978	0.30947555	0.649082472	0.2913586	0.465277333	0.457184223	0.546332564	0.318878719	647	2	cmts	prx
0.468478697	0.248948865	0.415113848	0.500060691	0.260329463	0.48127966	0.452907728	0.169172699	0.491385269	0.374654083	648	3	0.426761353	0.462186196	0.492388904	0.358153632	0.473051971	0.622570871	0.419675473	0.46023587	0.445496784	0.318894212	648	3	cmts	wopt
0.355568266	0.280024289	0.290958133	0.332101597	0.317191055	0.35514652	0.429138007	0.259308931	0.437282351	0.207693218	649	1	0.305072641	0.427063396	0.547354516	0.319381354	0.533132852	0.390026136	0.349348043	0.579893508	0.508241132	0.318998338	649	1	pgw	cache
0.775108299	0.406315292	0.628880183	0.620500695	0.646091358	0.48615502	0.543890053	0.613027729	0.61978312	0.486384304	650	2	0.486685345	0.498008766	0.265762543	0.39768782	0.481380303	0.411402275	0.310572998	0.545425721	0.396593759	0.319185325	650	2	pgw	dpi
0.512784014	0.383003953	0.545205611	0.178605376	0.450866949	0.562260571	0.320056498	0.47490938	0.599646775	0.35743824	651	3	0.403563443	0.331253551	0.418505854	0.419020752	0.47494735	0.356761744	0.545889026	0.281530638	0.531112711	0.319265572	651	3	pgw	vopt
0.611814501	0.619113602	0.684195166	0.419577773	0.721188524	0.468986268	0.693469023	0.576641752	0.645789481	0.463853567	652	1	0.642462945	0.519603056	0.312461216	0.774829351	0.31095055	0.583076469	0.342733034	0.543420209	0.65109714	0.319366029	652	1	pgw	hhe
0.584943588	0.634589647	0.38649603	0.575312705	0.589439728	0.58535597	0.433674867	0.315820855	0.809081356	0.452422923	653	2	0.45352029	0.403689169	0.264468969	0.294229144	0.468736329	0.35207442	0.440525831	0.217849498	0.465122286	0.319370232	653	2	pgw	lb
0.489731689	0.692075463	0.514802525	0.527869038	0.457358579	0.640600978	0.63417597	0.362237341	0.775287096	0.472132264	654	3	0.355227782	0.336316886	0.305521749	0.346589677	0.313223852	0.372718079	0.148221927	0.491653426	0.273896823	0.319394165	654	3	pgw	prx
0.503204092	0.512365976	0.558651861	0.478450533	0.494741705	0.498794223	0.499754763	0.35794959	0.546043184	0.532740078	655	1	0.179878187	0.243428729	0.140727745	0.261051989	0.272001509	0.223907954	0.252441347	0.181488411	0.203165032	0.319413904	655	1	pgw	av
0.323047107	0.39573942	0.375913689	0.394878759	0.46320876	0.520464105	0.27110833	0.445600809	0.352728733	0.457493399	656	2	0.456174613	0.428166589	0.474584382	0.539338038	0.468259451	0.501262097	0.318394589	0.69321767	0.488156878	0.319569934	656	2	pgw	prx
0.5297642	0.311191864	0.23622165	0.571534891	0.354166359	0.400178408	0.607856106	0.256446845	0.522970692	0.451070393	657	3	0.375614062	0.513286949	0.328571838	0.362470384	0.56643461	0.365552253	0.328507507	0.305167327	0.487198618	0.319587578	657	3	pgw	wopt
0.779481238	0.668897624	0.758464451	0.656360081	0.56653356	0.889714496	0.66128505	0.640484931	0.728674918	0.629015361	658	1	0.808076258	0.388243346	0.668903537	0.526147531	0.628203603	0.591328891	0.562819539	0.545251849	0.676085366	0.319775127	658	1	bng	cache
0.390701382	0.668655541	0.362038878	0.607005109	0.337649201	0.705998947	0.412341022	0.586500048	0.425910879	0.579129045	659	2	0.432024487	0.476835588	0.306298432	0.538345146	0.381240697	0.342338541	0.416097317	0.387156017	0.577111317	0.319864999	659	2	bng	dpi
0.297194532	0.458568255	0.544502977	0.334577118	0.591255194	0.353599615	0.448643573	0.519103102	0.345541093	0.597721655	660	3	0.247093049	0.554969823	0.177426807	0.392739919	0.436790913	0.398315551	0.409233525	0.368343611	0.517242933	0.319951478	660	3	bng	vopt
0.210151106	0.262297595	0.181337472	0.413223273	0.119133031	0.331341664	0.312903689	0.288876282	0.318537133	0.266169212	661	1	0.666152863	0.417863289	0.304589926	0.394070438	0.287314377	0.613988819	0.323678447	0.5109249	0.359508662	0.320187035	661	1	bng	hhe
0.171440042	0.169072001	0.139194221	0.187286591	0.15812681	0.203925197	0.141798886	0.213294403	0.168106541	0.223352708	662	2	0.523782725	0.468796903	0.388863714	0.280652695	0.421454971	0.472293268	0.402195936	0.418686498	0.380014968	0.320317557	662	2	bng	lb
0.362504442	0.396744133	0.605108395	0.230021839	0.252347908	0.496398306	0.425043627	0.279111043	0.383339109	0.412271912	663	3	0.540671086	0.305068007	0.232257495	0.402632351	0.477267727	0.316726213	0.439730164	0.347466062	0.426435005	0.320364317	663	3	bng	prx
0.550785773	0.299996384	0.377381986	0.515782949	0.363915154	0.493319267	0.357981434	0.367247402	0.472686899	0.502456146	664	1	0.483716185	0.614187377	0.41672429	0.518392167	0.576403808	0.425389535	0.474820934	0.416854294	0.668266407	0.320434066	664	1	bng	av
0.463520326	0.439385116	0.576530222	0.549080981	0.219502691	0.739368922	0.446920588	0.490833948	0.384309097	0.538352303	665	2	0.615029988	0.372106554	0.619759017	0.230336129	0.599343574	0.583757617	0.373191493	0.536376912	0.687067948	0.32055938	665	2	bng	prx
0.617992908	0.41710363	0.254905669	0.475148378	0.42471176	0.456263515	0.498499075	0.545569106	0.300696575	0.375056831	666	3	0.270869002	0.417170847	0.252961154	0.312985339	0.469393545	0.189644523	0.354836915	0.25460494	0.350225542	0.320703987	666	3	bng	wopt
0.285823357	0.608426093	0.483814651	0.392939868	0.451660725	0.535592957	0.564641333	0.654310345	0.398169873	0.716603584	667	1	0.752364159	0.383684297	0.421293475	0.587690323	0.569093683	0.486290116	0.553027098	0.52147074	0.537175889	0.320848847	667	1	olt	cache
0.328894228	0.397632018	0.463766104	0.295625517	0.300946541	0.535389744	0.099999282	0.470956114	0.538105171	0.291546696	668	2	0.606278775	0.537412613	0.308673321	0.703415403	0.340850241	0.700543233	0.518767592	0.349935727	0.597071608	0.320937714	668	2	olt	dpi
0.431005193	0.665956559	0.511160255	0.38934326	0.585599341	0.381461683	0.490527655	0.474046844	0.65898974	0.443862348	669	3	0.337084853	0.223452615	0.329702838	0.279842286	0.348953041	0.243261666	0.407478031	0.273682652	0.262276322	0.320999911	669	3	olt	vopt
0.287962579	0.47202336	0.482984477	0.345571339	0.354577165	0.402962185	0.341466616	0.427352799	0.434462766	0.345408894	670	1	0.191833558	0.371626562	0.296725829	0.371626562	0.399302422	0.187203828	0.35581876	0.28781787	0.416390926	0.321000586	670	1	olt	hhe
0.425433289	0.386770746	0.381184972	0.369722802	0.360087682	0.409635024	0.496982729	0.226837046	0.336374784	0.416108167	671	2	0.443034074	0.453587278	0.335852711	0.417118167	0.469975126	0.551451398	0.413151932	0.291165908	0.366923278	0.321157592	671	2	olt	lb
0.448628553	0.388701602	0.460678852	0.359052665	0.441995443	0.469950535	0.537288609	0.428569174	0.386300878	0.449084246	672	3	0.486095459	0.320430056	0.480480115	0.409404938	0.47547569	0.227427794	0.659822008	0.296612741	0.508026802	0.321166565	672	3	olt	prx
0.432248645	0.562306385	0.321666114	0.493768113	0.291887101	0.553064336	0.396111568	0.305045801	0.404221217	0.324674767	673	1	0.673066116	0.226983332	0.523577437	0.260447744	0.533562701	0.375226745	0.513306098	0.470312879	0.237656437	0.321362693	673	1	olt	av
0.353017702	0.435629302	0.294582289	0.417023994	0.576348615	0.297617704	0.456278525	0.497476143	0.361699619	0.440212883	674	2	0.555194617	0.726003332	0.303492712	0.576055201	0.468270577	0.773878475	0.436930679	0.631370292	0.724674037	0.321418815	674	2	olt	prx
0.54147228	0.388429281	0.431937711	0.504119291	0.503772573	0.507018903	0.381236058	0.517712559	0.336630478	0.556545038	675	3	0.325156787	0.339957196	0.323730878	0.305974679	0.30528813	0.298064514	0.379544328	0.350096994	0.295390935	0.32143193	675	3	olt	wopt
0.337319046	0.380751447	0.440126151	0.436398532	0.544049803	0.261422043	0.508926341	0.344157357	0.536992092	0.480586884	676	1	0.444764768	0.332119308	0.316241023	0.415663516	0.393507399	0.400416787	0.273436185	0.421180698	0.585800483	0.321438455	676	1	cmts	cache
0.512536418	0.502947042	0.487727529	0.613044676	0.329783821	0.749591852	0.245500637	0.40622161	0.625010605	0.482407379	677	2	0.698161881	0.360906463	0.392110332	0.495008719	0.505422202	0.665755706	0.434334935	0.361606386	0.559794243	0.321540081	677	2	cmts	dpi
0.659221193	0.408914977	0.434267213	0.517454541	0.523606542	0.672380579	0.338555997	0.682939983	0.503376946	0.508709808	678	3	0.452783342	0.657486187	0.579238996	0.406179337	0.31486977	0.654242393	0.453720106	0.452125614	0.605854551	0.32162892	678	3	cmts	vopt
0.627676973	0.50291855	0.177178687	0.41388409	0.580862541	0.194115177	0.62652672	0.345058391	0.428341585	0.43566178	679	1	0.810773316	0.55352402	0.746946695	0.459872007	0.659014289	0.676491537	0.556734497	0.522568008	0.730039795	0.321787234	679	1	cmts	hhe
0.471868853	0.395640211	0.520005709	0.652370105	0.420220839	0.666087535	0.378537469	0.417084708	0.587568459	0.542222912	680	2	0.414712434	0.566050159	0.505348788	0.354099655	0.360816741	0.517370031	0.533988968	0.214342485	0.677346605	0.321911256	680	2	cmts	lb
0.334056728	0.365842151	0.35581625	0.304881476	0.372582778	0.339525244	0.466262569	0.155513415	0.445907055	0.271612212	681	3	0.479595996	0.267896364	0.589345864	0.277885894	0.448384873	0.451240555	0.446146173	0.351897965	0.577376851	0.32202792	681	3	cmts	prx
0.436430931	0.677183738	0.488107249	0.562194027	0.425928125	0.725509201	0.66731084	0.520929601	0.673293889	0.567397808	682	1	0.489866509	0.462156335	0.769747617	0.351019477	0.492691443	0.346739044	0.603954866	0.314166237	0.870835202	0.322230968	682	1	cmts	av
0.422035694	0.395697942	0.71466117	0.435867217	0.603739477	0.497765384	0.471390544	0.608232125	0.299839109	0.689661075	683	2	0.201813772	0.305582613	0.18852989	0.250556502	0.165058183	0.256379979	0.231707543	0.29684799	0.111479348	0.322407045	683	2	cmts	prx
0.257519819	0.73890301	0.268501502	0.726267245	0.646062005	0.303892267	0.488340039	0.639119416	0.414566494	0.544416937	684	3	0.464723385	0.352312562	0.223721349	0.500132784	0.387826751	0.424078354	0.416972023	0.270554825	0.452319325	0.322538548	684	3	cmts	wopt
0.314486773	0.48290115	0.257060999	0.373251848	0.347056147	0.355298569	0.418561187	0.331809142	0.463861303	0.282563068	685	1	0.371535968	0.626788358	0.438373028	0.443047955	0.377657012	0.650339404	0.384906166	0.589894969	0.358441995	0.322569941	685	1	pgw	cache
0.426330871	0.411126122	0.271632148	0.525997479	0.515774423	0.480328679	0.384293056	0.416393668	0.442591748	0.415549202	686	2	0.446819926	0.381305166	0.469327105	0.237175362	0.363998841	0.49643101	0.31265922	0.297687467	0.418690715	0.322693115	686	2	pgw	dpi
0.235845943	0.327778399	0.418217524	0.489341745	0.364189432	0.356115027	0.346591666	0.340955982	0.415489397	0.498650946	687	3	0.822080288	0.386625258	0.469419798	0.485395411	0.555797997	0.526969288	0.470830204	0.49199366	0.645678909	0.322796393	687	3	pgw	vopt
0.493823034	0.446574506	0.636684452	0.459906014	0.662485134	0.680598478	0.538001394	0.640060121	0.600836931	0.581317419	688	1	0.496917328	0.378188936	0.376388533	0.376200556	0.556171871	0.374732246	0.544776285	0.174691249	0.5053387	0.322890265	688	1	pgw	hhe
0.487200586	0.375669057	0.333517658	0.802338561	0.626093681	0.347583162	0.52799105	0.425803106	0.566535845	0.579779274	689	2	0.437097087	0.413919293	0.205518232	0.49781998	0.412873121	0.486589241	0.35286264	0.352946568	0.354740286	0.322939376	689	2	pgw	lb
0.450726353	0.678598203	0.550928117	0.57611213	0.625724001	0.490917991	0.613190857	0.320814971	0.766674331	0.47537155	690	3	0.382343564	0.319813432	0.479429091	0.231038275	0.51014623	0.346782866	0.31568689	0.3170507	0.407768085	0.323108382	690	3	pgw	prx
0.362211663	0.310184045	0.182612267	0.316491667	0.340450152	0.346780439	0.086792493	0.411521041	0.227516366	0.200284376	691	1	0.425189382	0.265442299	0.350180046	0.349220556	0.365126017	0.374112113	0.352232536	0.36516162	0.329890125	0.323216417	691	1	pgw	av
0.505317515	0.311815881	0.517108928	0.359998414	0.578705463	0.36549842	0.407309964	0.375950201	0.501860116	0.422545513	692	2	0.15460834	0.333883039	0.208033935	0.278971635	0.340897823	0.198551548	0.245819873	0.251496602	0.379131162	0.323410573	692	2	pgw	prx
0.692397375	0.630035806	0.729609272	0.702947475	0.783065934	0.693817261	0.636643794	0.660695663	0.794899829	0.703018545	693	3	0.27109219	0.257132973	0.372874642	0.256126523	0.347359202	0.390856536	0.321931143	0.15066468	0.376157695	0.323555506	693	3	pgw	wopt
0.439884811	0.406583122	0.272597494	0.321532617	0.377428783	0.339323757	0.313171052	0.410531688	0.332720524	0.339068952	694	1	0.331933821	0.560594906	0.549538316	0.341191463	0.674310788	0.356245173	0.403869815	0.636842045	0.60779598	0.32355983	694	1	bng	cache
0.600557039	0.413343225	0.808814405	0.456274914	0.535032649	0.704759068	0.223551198	0.841126524	0.470166147	0.576704125	695	2	0.320476637	0.386127686	0.395172487	0.508682229	0.294556315	0.381925695	0.439663025	0.277821696	0.466764615	0.323572638	695	2	bng	dpi
0.268595632	0.535990375	0.197871996	0.392917926	0.457801908	0.285269802	0.396312236	0.359923791	0.401511668	0.42773423	696	3	0.213066493	0.424494194	0.297784011	0.342632751	0.394845152	0.325456329	0.459762728	0.292229925	0.498081739	0.323594066	696	3	bng	vopt
0.500069464	0.567431277	0.403472215	0.573946256	0.336811588	0.634059114	0.412015086	0.410827105	0.538478334	0.581689573	697	1	0.281455709	0.324271625	0.361265432	0.412431224	0.304116148	0.29699595	0.373411344	0.408466787	0.362658248	0.323671697	697	1	bng	hhe
0.682236022	0.631063155	0.406128916	0.62731034	0.615480768	0.653673504	0.50956498	0.7736556	0.480142659	0.537672674	698	2	0.403220749	0.36812839	0.620830853	0.408868093	0.205160964	0.624419135	0.260090102	0.464305534	0.555774405	0.323675484	698	2	bng	lb
0.680644762	0.480501097	0.523815641	0.689503864	0.454121285	0.787118934	0.495786413	0.561474423	0.608921189	0.451289064	699	3	0.49960435	0.497761654	0.267406176	0.40789383	0.308978551	0.45749085	0.567716471	0.154864374	0.544308694	0.323761115	699	3	bng	prx
0.441350357	0.437703514	0.466563745	0.53497013	0.710769921	0.300596202	0.664619013	0.29175242	0.538594508	0.52051755	700	1	0.475770703	0.341453609	0.377298607	0.419796408	0.38966139	0.396245445	0.454484482	0.354615828	0.328477991	0.323885651	700	1	bng	av
0.200226519	0.266562026	0.346365604	0.044928587	0.364609894	0.275165291	0.227327185	0.2494251	0.257409508	0.256093327	701	2	0.347833562	0.312443284	0.416770784	0.273697105	0.377840273	0.407101036	0.181042901	0.245232248	0.500985278	0.323997711	701	2	bng	prx
0.634600423	0.429680895	0.370039446	0.376192781	0.437916257	0.516284343	0.508735262	0.470324443	0.331960174	0.482510552	702	3	0.724096934	0.441390352	0.550289174	0.155484917	0.928019515	0.311101541	0.434539243	0.561090631	0.644929672	0.32422511	702	3	bng	wopt
0.449983682	0.584542931	0.464316237	0.390046202	0.301497725	0.777374457	0.348423498	0.497804779	0.5360651	0.485725291	703	1	0.503849515	0.322894483	0.548091143	0.385375017	0.397808829	0.305725872	0.517713174	0.262498097	0.541297281	0.324552185	703	1	olt	cache
0.511190619	0.379584362	0.324919718	0.710511267	0.497492814	0.562814963	0.462143315	0.283968067	0.709873335	0.534429548	704	2	0.432248645	0.562306385	0.321666114	0.493768113	0.291887101	0.553064336	0.396111568	0.305045801	0.404221217	0.324674767	704	2	olt	dpi
0.590665621	0.347535679	0.455218756	0.368205705	0.674746434	0.309718824	0.428582753	0.400665586	0.629853862	0.229298799	705	3	0.620181093	0.458205322	0.662387469	0.323060622	0.42323483	0.70875063	0.420281923	0.545088926	0.475932858	0.324819746	705	3	olt	vopt
0.508166243	0.529233281	0.339335686	0.643991771	0.495810375	0.613179991	0.183128045	0.82442898	0.534297283	0.46713497	706	1	0.367494095	0.285406394	0.413408466	0.232335816	0.379685622	0.403925371	0.369962494	0.373537911	0.371040851	0.324916899	706	1	olt	hhe
0.461403506	0.258926873	0.369523993	0.597469539	0.576819794	0.224899743	0.670164067	0.078334408	0.570784093	0.588231495	707	2	0.715272524	0.143501936	0.65814296	0.287940458	0.442013394	0.544409831	0.377803946	0.490849061	0.37838099	0.325068793	707	2	olt	lb
0.399507996	0.495618818	0.392346827	0.619800735	0.62806722	0.637146077	0.409930957	0.314110619	0.720342668	0.54331974	708	3	0.53848316	0.403335452	0.380859062	0.207354548	0.559408039	0.364479947	0.342446846	0.520045625	0.393223949	0.325154473	708	3	olt	prx
0.504214473	0.191041748	0.570722988	0.506668077	0.298672128	0.513551117	0.456283244	0.399537795	0.4023821	0.546220439	709	1	0.53845622	0.403691691	0.385582714	0.421150869	0.26369753	0.57484912	0.368052724	0.414996524	0.398970236	0.325159753	709	1	olt	av
0.587397399	0.612482715	0.598688568	0.535782815	0.672303312	0.666864554	0.712297338	0.549753147	0.577178661	0.722213497	710	2	0.373407214	0.423708618	0.325974817	0.351284469	0.531642892	0.271834907	0.329426312	0.483949856	0.465495806	0.325260033	710	2	olt	prx
0.401449626	0.445160091	0.555450721	0.36405859	0.460196198	0.455016161	0.409179835	0.451804753	0.355361298	0.336857474	711	3	0.230411764	0.360491703	0.292600666	0.209381844	0.44402401	0.430334598	0.360589048	0.268521688	0.322066643	0.32535989	711	3	olt	wopt
0.494624073	0.3998181	0.371046446	0.461512019	0.274967647	0.564953408	0.487036625	0.216689936	0.415321003	0.36978806	712	1	0.533517606	0.429797687	0.299537178	0.573452012	0.559985948	0.47361017	0.492849068	0.381384648	0.512451536	0.325371604	712	1	cmts	cache
0.39637856	0.506654192	0.598488244	0.415053483	0.599361396	0.465292362	0.477491404	0.569280293	0.464346447	0.4405129	713	2	0.293782681	0.166489521	0.373163821	0.211810668	0.307112847	0.418185748	0.067694554	0.396597969	0.227748725	0.325431899	713	2	cmts	dpi
0.424089486	0.604700126	0.563699957	0.602960078	0.436174416	0.671244475	0.524258108	0.325367876	0.777294278	0.604193559	714	3	0.520442571	0.516467987	0.473011111	0.487855256	0.376270116	0.591374887	0.461806773	0.349077218	0.566185901	0.325436279	714	3	cmts	vopt
0.413515605	0.485764166	0.4128648	0.353449363	0.598483037	0.366539565	0.505552327	0.455468175	0.475694066	0.486030509	715	1	0.46271795	0.419297993	0.601152835	0.287141231	0.575080682	0.332368391	0.400490526	0.553371824	0.450850052	0.325713579	715	1	cmts	hhe
0.694591801	0.194244947	0.492976186	0.592843251	0.313369823	0.414369432	0.457212008	0.360221969	0.485765353	0.483525382	716	2	0.42056574	0.158149136	0.396058429	0.406475395	0.374903892	0.380729134	0.343950054	0.40951662	0.345025985	0.32573893	716	2	cmts	lb
0.654521227	0.507022059	0.548131691	0.609842183	0.619666837	0.42329873	0.555198163	0.593534266	0.774942851	0.40331616	717	3	0.439678188	0.591007215	0.411243414	0.403391938	0.409664081	0.62870786	0.392228154	0.301090018	0.53921458	0.325835162	717	3	cmts	prx
0.695355282	0.576815184	0.515836224	0.534825103	0.503454843	0.739082793	0.558425192	0.378445451	0.609503873	0.575349776	718	1	0.325945681	0.308618707	0.364031929	0.290628132	0.401734346	0.258277168	0.337484487	0.480414537	0.260885512	0.32584162	718	1	cmts	av
0.626112815	0.327540503	0.601103942	0.462969104	0.557961372	0.344540248	0.722677369	0.446057502	0.682007576	0.545475993	719	2	0.279242986	0.266520559	0.363599194	0.326738581	0.212523855	0.298678928	0.257926146	0.26987219	0.278894346	0.325973917	719	2	cmts	prx
0.410218895	0.256607494	0.362279352	0.371982805	0.382054936	0.424699959	0.341967855	0.492673541	0.240845559	0.452898126	720	3	0.214885771	0.606348246	0.226372592	0.469313709	0.317765815	0.248760098	0.579009906	0.195084275	0.440167189	0.326060214	720	3	cmts	wopt
0.741888924	0.727908619	0.809046575	0.755997007	0.778067704	0.620995737	0.79173596	0.582332675	0.9144167	0.63324229	721	1	0.548347166	0.46190512	0.594838682	0.523327885	0.623974937	0.505200691	0.463174841	0.603370824	0.621962141	0.32606178	721	1	pgw	cache
0.728858293	0.591082289	0.596944613	0.6318509	0.764336642	0.609342792	0.652541355	0.67253204	0.764144205	0.548961371	722	2	0.585223746	0.495001639	0.65883853	0.518522499	0.611347296	0.572190066	0.425313367	0.57797532	0.810704842	0.326107708	722	2	pgw	dpi
0.228646353	0.335770683	0.540730508	0.288164466	0.419505577	0.356967653	0.385712271	0.323830582	0.371923804	0.445516194	723	3	0.576566345	0.354989471	0.254400818	0.605018373	0.169697473	0.479446757	0.42222345	0.451680002	0.357580086	0.326199891	723	3	pgw	vopt
0.397729719	0.48375598	0.479944502	0.583261977	0.496245177	0.712298898	0.343553875	0.564088491	0.474897938	0.607813031	724	1	0.525137139	0.373413624	0.503377533	0.441348699	0.691406936	0.223369377	0.368409047	0.538936832	0.363787734	0.326323196	724	1	pgw	hhe
0.365677608	0.556129093	0.610779752	0.609269882	0.329100488	0.685169768	0.514608864	0.436733624	0.547693672	0.699401292	725	2	0.388918363	0.235010431	0.625881161	0.339913388	0.324866267	0.414945341	0.367998477	0.349281612	0.476770918	0.326354529	725	2	pgw	lb
0.302361138	0.764904888	0.3177405	0.662851502	0.517968483	0.485812309	0.523869378	0.438047157	0.487565294	0.644788344	726	3	0.545602096	0.529104976	0.411629065	0.376724788	0.680428129	0.278769608	0.51104197	0.597182942	0.575978329	0.326449257	726	3	pgw	prx
0.476329962	0.275814635	0.798770176	0.488509783	0.417201901	0.516280063	0.32357311	0.464609035	0.560654192	0.377192048	727	1	0.443465462	0.468110146	0.317267941	0.210607534	0.375078058	0.540323537	0.363733323	0.309152496	0.33484609	0.326462319	727	1	pgw	av
0.651591571	0.781750061	0.583849495	0.641857852	0.64551205	0.851145766	0.53319979	0.758703003	0.647473708	0.717594093	728	2	0.368462507	0.29909055	0.313969712	0.414158965	0.344870655	0.308149541	0.259227648	0.319794902	0.334746	0.326570324	728	2	pgw	prx
0.860733398	0.554817238	0.715242133	0.683920926	0.664165882	0.726598953	0.653913016	0.716614306	0.700470417	0.508124092	729	3	0.50680649	0.614238307	0.430533065	0.419015732	0.508323146	0.470163306	0.47583555	0.406322564	0.628241203	0.32667744	729	3	pgw	wopt
0.367351461	0.607936526	0.193475024	0.646260841	0.320971366	0.463123775	0.416510625	0.350158177	0.338061315	0.618701017	730	1	0.393257094	0.495049649	0.488714727	0.451771825	0.247757381	0.437574713	0.464195695	0.455394335	0.635788667	0.326748242	730	1	bng	cache
0.283613602	0.80594532	0.565734999	0.323764903	0.627799733	0.814344972	0.383555927	0.477677459	0.500765605	0.706039705	731	2	0.353906739	0.305413314	0.328636359	0.5432646	0.302884034	0.395559528	0.444781476	0.189595098	0.481713815	0.32678143	731	2	bng	dpi
0.302917622	0.398731773	0.537211989	0.382341418	0.597827366	0.358492746	0.334558835	0.484893851	0.523838608	0.489171449	732	3	0.726244257	0.17282158	0.542535534	0.598577858	0.322756062	0.5271995	0.370139232	0.475171337	0.582667697	0.326926159	732	3	bng	vopt
0.250124918	0.61538548	0.580924799	0.298954057	0.530155605	0.463892481	0.470546508	0.381966725	0.565686329	0.580483768	733	1	0.678728205	0.26664998	0.283130185	0.570106325	0.412338348	0.427356704	0.437286533	0.325689359	0.498262862	0.326959878	733	1	bng	hhe
0.742371238	0.550317978	0.353398539	0.566786287	0.586994146	0.565874027	0.447754281	0.75301109	0.346919829	0.403751455	734	2	0.210370761	0.334679513	0.234881747	0.442466755	0.26619982	0.162847292	0.425642808	0.190253455	0.393563326	0.327009192	734	2	bng	lb
0.462038027	0.281228932	0.434391314	0.483866542	0.544699807	0.570601061	0.282006973	0.542844828	0.354170896	0.529914736	735	3	0.45277296	0.359419522	0.143713169	0.442399969	0.364883571	0.353273338	0.274429211	0.384435815	0.31867234	0.327155536	735	3	bng	prx
0.428442978	0.287788315	0.374426799	0.438454899	0.333244224	0.393801576	0.448319129	0.318080594	0.341386683	0.456636486	736	1	0.310993351	0.503189081	0.277497592	0.402531528	0.3619713	0.496062694	0.375366895	0.36852301	0.380653153	0.327343601	736	1	bng	av
0.50396551	0.638721495	0.248076328	0.359287055	0.662678977	0.437437427	0.481574479	0.46310685	0.432864167	0.539584078	737	2	0.467279218	0.396117103	0.430489688	0.446949767	0.335347855	0.543080966	0.518949907	0.44172058	0.533535159	0.327430663	737	2	bng	prx
0.253514337	0.513847748	0.405259602	0.614299053	0.51746356	0.516950267	0.500833353	0.65411597	0.477990524	0.574565577	738	3	0.380418312	0.256820078	0.456408943	0.251734756	0.395341527	0.386805016	0.280441825	0.40197039	0.287628174	0.327523299	738	3	bng	wopt
0.553950221	0.630722626	0.478276427	0.741988986	0.434604666	0.748111533	0.502971099	0.687639857	0.61393073	0.666399392	739	1	0.612140462	0.347215066	0.325213978	0.52044957	0.373265878	0.479602283	0.339940443	0.43673998	0.538976342	0.327826279	739	1	olt	cache
0.542609632	0.554795397	0.47143435	0.440940738	0.624513156	0.355353259	0.583520028	0.2911152	0.671375306	0.248180332	740	2	0.268442609	0.267294838	0.264446829	0.331915698	0.285535097	0.369445017	0.283904287	0.264121848	0.241172329	0.327893328	740	2	olt	dpi
0.617494746	0.436431553	0.488165163	0.196824424	0.616637626	0.357021417	0.537787061	0.312562222	0.423352707	0.379304307	741	3	0.277646832	0.520568006	0.386271317	0.0531004	0.56319469	0.373881287	0.343022208	0.579445642	0.283135489	0.327916141	741	3	olt	vopt
0.097504789	0.245806506	0.210512026	0.276699283	0.143254258	0.263246221	0.215899072	0.235789208	0.211902718	0.218865883	742	1	0.313631716	0.266489093	0.23709933	0.439972284	0.267556275	0.285022	0.272115325	0.368629049	0.357735503	0.327923014	742	1	olt	hhe
0.617402093	0.666059634	0.6261488	0.653208073	0.627315635	0.660656882	0.693606757	0.530495683	0.852354488	0.493937905	743	2	0.533749272	0.629387863	0.271742673	0.561172125	0.640256862	0.399707559	0.398797172	0.656674159	0.55203286	0.328249834	743	2	olt	lb
0.439918713	0.579770357	0.583036242	0.509696194	0.5346198	0.580150779	0.711157019	0.226669599	0.622592925	0.50850947	744	3	0.35241995	0.354938651	0.279070197	0.379064471	0.406355335	0.431057123	0.385457526	0.358327785	0.366043158	0.328307094	744	3	olt	prx
0.344552997	0.626298834	0.490279948	0.681587105	0.29297938	0.712677136	0.278491728	0.622440339	0.559980164	0.429379321	745	1	0.165042882	0.448616496	0.29409235	0.388012911	0.346096754	0.453041352	0.237578404	0.422240263	0.38550761	0.32841321	745	1	olt	av
0.201349676	0.364007827	0.347361108	0.223042231	0.290452595	0.417259165	0.304242146	0.333812655	0.283075624	0.313341246	746	2	0.287755576	0.382769821	0.177954959	0.459446928	0.30604642	0.36163034	0.22027713	0.22971652	0.279692667	0.328554667	746	2	olt	prx
0.424884396	0.388414776	0.618027786	0.535908997	0.343113106	0.636587266	0.604703616	0.40956401	0.442370942	0.609639621	747	3	0.466632352	0.569501992	0.405178133	0.413484111	0.695472409	0.260718986	0.541963253	0.499574865	0.507310895	0.328569022	747	3	olt	wopt
0.343002864	0.327873741	0.416631817	0.519008593	0.431999537	0.377327633	0.426223415	0.49365922	0.289872505	0.453413097	748	1	0.586214293	0.449445097	0.566289826	0.297471094	0.428216719	0.484486846	0.680077883	0.214269946	0.37717121	0.328601112	748	1	cmts	cache
0.454390247	0.267539413	0.30246636	0.282475015	0.321006303	0.311892969	0.358074525	0.347126527	0.366383006	0.26474659	749	2	0.747439479	0.634103607	0.51691929	0.573604032	0.639191454	0.553111901	0.673863172	0.423216371	0.77992439	0.328647971	749	2	cmts	dpi
0.422026004	0.437121519	0.420136181	0.394687017	0.412717642	0.580688122	0.377189419	0.418680163	0.472832033	0.600467815	750	3	0.303052839	0.296867016	0.428143923	0.257561479	0.446742021	0.236359715	0.405648791	0.372669586	0.252474342	0.328737378	750	3	cmts	vopt
0.356927627	0.321403431	0.296099987	0.289706957	0.4237232	0.411526019	0.32954838	0.386005425	0.350357933	0.45267034	751	1	0.495150084	0.443220263	0.367279299	0.630191424	0.382154889	0.446698869	0.352576629	0.396902473	0.571989332	0.328949503	751	1	cmts	hhe
0.551654847	0.719452209	0.660154407	0.615156513	0.620578671	0.640911763	0.575285603	0.594874183	0.764059047	0.561592963	752	2	0.558463629	0.610218624	0.553697858	0.487359058	0.563700065	0.579347981	0.490260358	0.507763651	0.849946437	0.329013146	752	2	cmts	lb
0.555892066	0.439799672	0.720398057	0.564186502	0.643357066	0.674989633	0.583950914	0.586553944	0.58449965	0.751691874	753	3	0.520206817	0.593834371	0.498749572	0.321854137	0.689981809	0.468950227	0.499082751	0.579510189	0.536315526	0.329113405	753	3	cmts	prx
0.34440396	0.39091373	0.466114708	0.336930633	0.443676814	0.456891966	0.343727281	0.350153745	0.485800109	0.29422619	754	1	0.562729788	0.475450831	0.543912922	0.340042758	0.555611413	0.587004645	0.551583943	0.529558796	0.717387551	0.329136557	754	1	cmts	av
0.198181043	0.279656816	0.414764813	0.38412564	0.260523283	0.307942826	0.393175373	0.286534017	0.254593976	0.478505693	755	2	0.516568917	0.613194176	0.49398138	0.372994768	0.327631345	0.60054382	0.635803171	0.332049194	0.465371453	0.329169128	755	2	cmts	prx
0.496229689	0.480033637	0.35178758	0.404324361	0.506628579	0.485270006	0.387260581	0.620144028	0.305407976	0.500069847	756	3	0.357586902	0.288267511	0.357623419	0.487996459	0.394051476	0.36033302	0.230197344	0.451519104	0.332629	0.329504925	756	3	cmts	wopt
0.621158567	0.559946062	0.519624116	0.707320356	0.547579467	0.590058078	0.667586786	0.32384038	0.739788016	0.516701492	757	1	0.295213494	0.332769496	0.263473452	0.404277199	0.330656307	0.23734149	0.325770338	0.261858863	0.292003072	0.329545007	757	1	pgw	cache
0.308118194	0.320925085	0.451074401	0.384134428	0.364949122	0.425097196	0.180188345	0.411960259	0.359314238	0.439613651	758	2	0.502918326	0.257731831	0.534310407	0.424444512	0.409757549	0.361587971	0.481108218	0.451840734	0.432087098	0.329582781	758	2	pgw	dpi
0.394548109	0.507994611	0.322893088	0.503057028	0.366713326	0.531435578	0.264777661	0.514934745	0.527873791	0.359177014	759	3	0.777514913	0.323623385	0.533387693	0.48170613	0.571302832	0.489876005	0.484108889	0.557711918	0.591167616	0.329650058	759	3	pgw	vopt
0.26675008	0.529895429	0.536253088	0.391942875	0.58895129	0.419430182	0.547521575	0.595533627	0.158422981	0.819389879	760	1	0.549427144	0.397284843	0.559439793	0.518227361	0.450241764	0.525673783	0.414671149	0.333580333	0.690472578	0.32965095	760	1	pgw	hhe
0.257584462	0.578735575	0.450701518	0.462393237	0.340116774	0.460356352	0.60583746	0.158469644	0.619043263	0.516268842	761	2	0.462726097	0.480289458	0.287565587	0.562663423	0.373986959	0.430898066	0.473119145	0.384651281	0.481018642	0.32972156	761	2	pgw	lb
0.494945525	0.352046807	0.555956948	0.56920976	0.240411697	0.674269888	0.543610185	0.375381258	0.447448935	0.561074904	762	3	0.469477255	0.360963997	0.356777003	0.44690819	0.376847574	0.330881313	0.480742646	0.360998251	0.447907588	0.329859751	762	3	pgw	prx
0.356054403	0.401736145	0.650770485	0.410172863	0.426952304	0.668520365	0.518389461	0.335022307	0.627949938	0.598938398	763	1	0.556410713	0.47840548	0.235464779	0.489516445	0.359185933	0.365918791	0.459501607	0.294757566	0.477730341	0.3298627	763	1	pgw	av
0.470949985	0.65183395	0.334295627	0.683191229	0.477133268	0.728324942	0.441309166	0.612449369	0.557039277	0.643741749	764	2	0.70233506	0.349056664	0.387701369	0.60010815	0.453052797	0.385253741	0.610889427	0.273224117	0.706195626	0.329875849	764	2	pgw	prx
0.376929939	0.595047824	0.329192803	0.200472592	0.610145579	0.41553343	0.56471777	0.458415905	0.265709448	0.520209723	765	3	0.456928533	0.326373615	0.514386846	0.469762407	0.211427674	0.49433184	0.222391286	0.417418492	0.39926111	0.329906985	765	3	pgw	wopt
0.56523896	0.472941466	0.608199546	0.430278775	0.641140847	0.563726744	0.645818484	0.371841281	0.599048932	0.631016957	766	1	0.37344515	0.456847596	0.264445783	0.482018648	0.392432338	0.427880662	0.189020134	0.502489574	0.404617274	0.329948079	766	1	bng	cache
0.724504195	0.723354111	0.862481855	0.668517419	0.773573592	0.754589413	0.852346575	0.686448868	0.623407116	0.778758057	767	2	0.627697307	0.241641114	0.451779344	0.432641373	0.429728142	0.38519528	0.345744252	0.494474096	0.271966873	0.329966289	767	2	bng	dpi
0.616178405	0.332147396	0.618478469	0.597591471	0.533080174	0.496582109	0.652268658	0.501096012	0.597025194	0.474021914	768	3	0.31628968	0.321593172	0.49314817	0.20476666	0.464131264	0.341621817	0.391022444	0.274169823	0.285251981	0.32998442	768	3	bng	vopt
0.644096405	0.67333684	0.318866207	0.854597477	0.549921761	0.636492689	0.565984961	0.647733923	0.639402704	0.529383312	769	1	0.749669852	0.5979182	0.281528269	0.536003728	0.334195019	0.724538908	0.333808117	0.51302477	0.570835044	0.330095879	769	1	bng	hhe
0.440248212	0.441880359	0.554937088	0.507153794	0.561443251	0.425813052	0.496742937	0.356811842	0.732517212	0.583468519	770	2	0.571949625	0.451337531	0.379510061	0.542290205	0.393122254	0.522344528	0.542700442	0.463152838	0.52004624	0.330120878	770	2	bng	lb
0.651556262	0.32286851	0.282746729	0.570193259	0.415819115	0.520232425	0.489683714	0.46840971	0.374316535	0.451370616	771	3	0.618137817	0.388773872	0.322665914	0.304507326	0.500907124	0.515913238	0.279389895	0.413371113	0.43342244	0.330153303	771	3	bng	prx
0.305976807	0.388339381	0.425391483	0.290675334	0.525130128	0.449065062	0.403583987	0.29098705	0.418588488	0.643074683	772	1	0.564966855	0.302505963	0.341705858	0.459264811	0.366138585	0.441791042	0.347821677	0.402908852	0.446642152	0.330191092	772	1	bng	av
0.475770703	0.341453609	0.377298607	0.419796408	0.38966139	0.396245445	0.454484482	0.354615828	0.328477991	0.323885651	773	2	0.267045664	0.400985185	0.283929956	0.460752032	0.423711009	0.395198818	0.329639694	0.488966728	0.492922814	0.330226802	773	2	bng	prx
0.525857653	0.617205749	0.3612725	0.492760373	0.526739196	0.472891171	0.626942126	0.34322302	0.710678907	0.481278147	774	3	0.285017327	0.252162099	0.263747516	0.424861469	0.208236121	0.469119739	0.13950103	0.436810089	0.228723886	0.330396119	774	3	bng	wopt
0.377718716	0.729625816	0.381878848	0.48352507	0.35476379	0.606313271	0.523813055	0.264217849	0.651359932	0.489389323	775	1	0.381248538	0.321459343	0.532792408	0.237652315	0.526714913	0.211668937	0.410854962	0.62809858	0.32635433	0.330440441	775	1	olt	cache
0.590792742	0.579103847	0.337489678	0.585444499	0.620288826	0.664303574	0.44880334	0.664907446	0.454535438	0.452688715	776	2	0.650224345	0.409371502	0.400133311	0.298966572	0.639770852	0.470233902	0.480651791	0.483944024	0.502850034	0.330469469	776	2	olt	dpi
0.54521242	0.477643838	0.416430322	0.458277791	0.643561804	0.384550562	0.653052136	0.577042454	0.422705826	0.533342667	777	3	0.353626917	0.220000134	0.151285374	0.414041878	0.326217155	0.223175647	0.354313948	0.275449801	0.218933851	0.330718594	777	3	olt	vopt
0.435128373	0.234786352	0.58938351	0.357535836	0.343688766	0.441062832	0.4780237	0.28746232	0.402678509	0.439618984	778	1	0.802863026	0.394065878	0.49941708	0.310820428	0.623903511	0.415822752	0.633229691	0.47294529	0.486407451	0.330830382	778	1	olt	hhe
0.460288485	0.219200423	0.585669611	0.262937582	0.537828123	0.409331688	0.334409673	0.517490725	0.266902135	0.569612322	779	2	0.666932089	0.292587421	0.60529536	0.358456705	0.436828378	0.479471546	0.424601258	0.464367042	0.566127169	0.330840402	779	2	olt	lb
0.530933488	0.537755436	0.406585708	0.486034853	0.424416937	0.694284577	0.441491842	0.617139467	0.493014577	0.444669908	780	3	0.566201381	0.383375406	0.486000547	0.395464601	0.53235524	0.36673867	0.291125959	0.565957883	0.514464944	0.33091524	780	3	olt	prx
0.291564165	0.480480721	0.572918127	0.503730758	0.600084855	0.459659232	0.664665234	0.510808814	0.356489694	0.642425634	781	1	0.268333408	0.282585431	0.281320198	0.324299712	0.233594279	0.309741698	0.228853567	0.289052497	0.249302246	0.330975989	781	1	olt	av
0.722359795	0.550247801	0.778371451	0.578703542	0.789154628	0.673780694	0.668965812	0.646638698	0.717099909	0.658179364	782	2	0.688030045	0.4498381	0.562450259	0.554332891	0.807703375	0.410451796	0.560867109	0.493075744	0.637864114	0.33103768	782	2	olt	prx
0.369000639	0.434626814	0.341300024	0.304575411	0.428012218	0.293384077	0.392584254	0.44687273	0.454504379	0.224338953	783	3	0.406696964	0.342622254	0.463238051	0.412845272	0.327786542	0.487735945	0.074898456	0.547582721	0.430720116	0.331094176	783	3	olt	wopt
0.144800823	0.46609997	0.270304347	0.412925771	0.227685579	0.432320163	0.272369314	0.424478143	0.409973094	0.347746676	784	1	0.535936057	0.483820089	0.501848527	0.437375735	0.510716868	0.587820633	0.533815804	0.432556749	0.589784948	0.331116606	784	1	cmts	cache
0.566746622	0.45302352	0.436400503	0.295000512	0.641096459	0.452423225	0.518572936	0.307972515	0.549783594	0.389106156	785	2	0.371358215	0.329094493	0.486383854	0.474859538	0.336225312	0.571350648	0.405076154	0.241414068	0.687102076	0.331304164	785	2	cmts	dpi
0.295806496	0.442990291	0.201417381	0.417723802	0.594730951	0.254759278	0.336920641	0.426201736	0.392650217	0.506729321	786	3	0.493809009	0.36543101	0.405711335	0.410228835	0.524527149	0.406549258	0.532846378	0.371204323	0.371495775	0.331429753	786	3	cmts	vopt
0.354575379	0.413781814	0.414590864	0.555389007	0.360523304	0.546595296	0.477393336	0.503094771	0.551858822	0.446056777	787	1	0.568171176	0.252137597	0.431424928	0.539623221	0.143799393	0.594651333	0.32226372	0.540032665	0.321389278	0.331613047	787	1	cmts	hhe
0.369250286	0.57683509	0.480048207	0.274397891	0.452355728	0.418478487	0.472997449	0.221940516	0.613743316	0.355189702	788	2	0.347005468	0.476238342	0.270221082	0.508199206	0.376661158	0.487336859	0.387991244	0.58280894	0.370737178	0.331629223	788	2	cmts	lb
0.600967759	0.468613741	0.40318555	0.639637252	0.61177108	0.391718228	0.365184902	0.539974309	0.916219732	0.298360857	789	3	0.416463458	0.493707367	0.380370861	0.412799171	0.327989073	0.466467003	0.276732834	0.533391297	0.458306774	0.331645022	789	3	cmts	prx
0.365508156	0.459385372	0.412577907	0.364285565	0.466151926	0.486240068	0.366290783	0.389014476	0.401020403	0.448069002	790	1	0.437149869	0.317042873	0.201063943	0.351206512	0.366462549	0.227457577	0.367553526	0.34407184	0.210581118	0.331650741	790	1	cmts	av
0.808076258	0.388243346	0.668903537	0.526147531	0.628203603	0.591328891	0.562819539	0.545251849	0.676085366	0.319775127	791	2	0.798016252	0.559523001	0.639538189	0.372163321	0.748107283	0.574498495	0.50449356	0.593865736	0.639395894	0.331682488	791	2	cmts	prx
0.65244004	0.379845393	0.775275483	0.490107708	0.560936399	0.717034206	0.603435246	0.560852728	0.625306082	0.622589829	792	3	0.299119916	0.361746251	0.378942341	0.264078127	0.399220097	0.242786128	0.376389921	0.397281886	0.428675592	0.331724339	792	3	cmts	wopt
0.473415244	0.549950898	0.399812971	0.466846499	0.590070179	0.356029376	0.490135029	0.483457729	0.596609977	0.336340026	793	1	0.382052251	0.296302077	0.259572073	0.324709289	0.366528974	0.493685704	0.23905278	0.346439535	0.248241971	0.331754224	793	1	pgw	cache
0.115718768	0.289628904	0.311718329	0.304243143	0.210458875	0.291121451	0.28208732	0.245964628	0.262231874	0.406361607	794	2	0.398794942	0.43537366	0.265439276	0.620318739	0.415592208	0.43624943	0.510022093	0.366682651	0.524146072	0.331833579	794	2	pgw	dpi
0.437923132	0.647854915	0.591514218	0.375484626	0.731640245	0.563453962	0.542639629	0.548964364	0.524445062	0.618830783	795	3	0.510710674	0.4532157	0.433956974	0.413894818	0.518610296	0.391089179	0.602972965	0.300809473	0.688635302	0.331876278	795	3	pgw	vopt
0.660337087	0.494013783	0.767897327	0.608803363	0.660718126	0.711730521	0.760404725	0.457558791	0.61244228	0.860960784	796	1	0.52249669	0.539609279	0.31450481	0.756053243	0.283575136	0.408642438	0.410165137	0.556437434	0.697197609	0.332021981	796	1	pgw	hhe
0.580806629	0.698395636	0.422403737	0.533601737	0.395257523	0.808428908	0.467615908	0.531329942	0.529750065	0.498000295	797	2	0.294952595	0.25597737	0.129216391	0.228402466	0.383587774	0.200117433	0.260183526	0.298260163	0.301993809	0.332174344	797	2	pgw	lb
0.55070385	0.69044605	0.566454149	0.552611181	0.50149953	0.662463809	0.475314878	0.483481943	0.678192159	0.523698321	798	3	0.505385458	0.474274557	0.357623833	0.521218309	0.519069032	0.335597241	0.565175918	0.328962922	0.643456687	0.332231128	798	3	pgw	prx
0.262973982	0.381540001	0.419946354	0.39063925	0.414920984	0.381933994	0.338545611	0.451453904	0.219018251	0.612009633	799	1	0.512492743	0.318355079	0.615284224	0.364908131	0.460820343	0.485842841	0.524368141	0.48916507	0.467223015	0.332267058	799	1	pgw	av
0.457114928	0.799310506	0.431602119	0.482113735	0.603514317	0.464089374	0.658254461	0.426452955	0.717707439	0.468553202	800	2	0.477440507	0.353314976	0.355809952	0.329301067	0.479489212	0.248838558	0.316583279	0.487874215	0.320899117	0.332466391	800	2	pgw	prx
0.355923444	0.39020701	0.455778187	0.296334991	0.41608133	0.352725432	0.447907148	0.149263196	0.487980566	0.259145478	801	3	0.388450682	0.565020535	0.248611858	0.413034273	0.562330134	0.407600006	0.44347772	0.378527423	0.465067225	0.33247623	801	3	pgw	wopt
0.304346098	0.35991936	0.296679835	0.323191557	0.462231445	0.274081084	0.225318542	0.37939513	0.374737552	0.304643604	802	1	0.468258717	0.562908651	0.159411495	0.496301093	0.252215431	0.363352324	0.631503578	0.31834766	0.443224027	0.332523535	802	1	bng	cache
0.707202773	0.193020977	0.772845885	0.467904537	0.301112851	0.688243617	0.48464445	0.581545727	0.4744582	0.571032762	803	2	0.33164092	0.624711186	0.417220623	0.511613105	0.469425672	0.321993151	0.526783609	0.316034769	0.608678463	0.332789032	803	2	bng	dpi
0.401156504	0.749083245	0.594279537	0.376291254	0.617447752	0.620389894	0.492120803	0.627503145	0.465563129	0.523006377	804	3	0.278243022	0.420533639	0.33337576	0.376475974	0.263983911	0.521110759	0.239142451	0.357254171	0.545957818	0.333254446	804	3	bng	vopt
0.303212113	0.548753309	0.627313576	0.424994892	0.619042334	0.462959203	0.445463226	0.398319947	0.634745742	0.536294323	805	1	0.451651848	0.399344902	0.440560538	0.258414984	0.533915882	0.476966156	0.259085918	0.404336092	0.356590301	0.333284812	805	1	bng	hhe
0.505133187	0.506278543	0.420702686	0.498708493	0.72914637	0.380119143	0.646556707	0.634324984	0.386264185	0.5118886	806	2	0.569626382	0.354081921	0.31500607	0.531877594	0.558924191	0.240978369	0.4272857	0.47240584	0.515952839	0.333450926	806	2	bng	lb
0.283892995	0.357876605	0.409414571	0.394409801	0.193019521	0.459838123	0.399504258	0.425484907	0.335865147	0.29744324	807	3	0.817982317	0.477140314	0.377980321	0.651647651	0.542127159	0.515949743	0.526735852	0.503205349	0.552875011	0.333468193	807	3	bng	prx
0.548335017	0.522654583	0.592966721	0.443359577	0.436689398	0.765105994	0.194835206	0.559170985	0.731509332	0.373499654	808	1	0.370406816	0.195343577	0.511899134	0.231117635	0.370509079	0.436181565	0.295288472	0.365790635	0.417194763	0.333475574	808	1	bng	av
0.335346967	0.472787737	0.37406203	0.362354468	0.342216711	0.546996824	0.345256254	0.422379714	0.33936075	0.560682071	809	2	0.533850752	0.393978479	0.363510862	0.437607722	0.396445466	0.586553971	0.328765826	0.498614936	0.415470276	0.333571106	809	2	bng	prx
0.649798403	0.251453818	0.676458517	0.512236687	0.526693802	0.503506939	0.591422146	0.466909597	0.664421022	0.574226057	810	3	0.515899429	0.354738496	0.273416886	0.520807403	0.467960884	0.318820381	0.375530535	0.536624091	0.44199347	0.333708533	810	3	bng	wopt
0.570309711	0.330518809	0.504145469	0.249514529	0.636511754	0.460425838	0.466349401	0.314431354	0.527390562	0.311965427	811	1	0.455110892	0.321035499	0.337795929	0.539656875	0.438501241	0.387755558	0.271594545	0.392684978	0.474297835	0.333988294	811	1	olt	cache
0.511084446	0.582766623	0.394126789	0.328552267	0.57399303	0.564890932	0.563842245	0.459003872	0.579845461	0.473847215	812	2	0.541738412	0.497899991	0.385253463	0.43711499	0.324310383	0.571187017	0.423611795	0.474719581	0.514312766	0.33401738	812	2	olt	dpi
0.424455237	0.54788652	0.641277757	0.383361902	0.323668688	0.790523193	0.512861706	0.473196842	0.39615862	0.630911424	813	3	0.493285324	0.396985112	0.527240704	0.251500198	0.637564467	0.129880942	0.575841898	0.437742333	0.448661022	0.334459413	813	3	olt	vopt
0.567559798	0.479611971	0.633270118	0.367001946	0.398746723	0.734122265	0.369217739	0.690738981	0.350583692	0.519928956	814	1	0.624114306	0.253666674	0.580861386	0.609376434	0.345115636	0.643778445	0.383512113	0.452308911	0.506447294	0.334514288	814	1	olt	hhe
0.512816847	0.317203247	0.563851126	0.305885286	0.49205205	0.430852299	0.449846092	0.353869255	0.607928207	0.339852517	815	2	0.633178095	0.574741415	0.509071351	0.456225946	0.544189606	0.705786009	0.403575972	0.570615884	0.582441929	0.334514441	815	2	olt	lb
0.389394932	0.691424669	0.431713447	0.408709225	0.695173021	0.61828975	0.313285167	0.621079981	0.640987841	0.595593995	816	3	0.354041544	0.362995741	0.398207158	0.321393049	0.489214459	0.29283316	0.226689407	0.581551312	0.346230196	0.33453769	816	3	olt	prx
0.310271074	0.443598405	0.336017889	0.279064646	0.401016158	0.518023189	0.300514797	0.230694976	0.602063759	0.414942268	817	1	0.506768897	0.601151805	0.117889537	0.522708189	0.577778551	0.453117548	0.229280916	0.50469176	0.450550644	0.334685768	817	1	olt	av
0.699660699	0.500840077	0.63185121	0.397673812	0.749380464	0.436631451	0.701301541	0.42388458	0.79871362	0.240982375	818	2	0.439649891	0.248945854	0.410698189	0.311643748	0.43458284	0.369111787	0.42494081	0.270523807	0.351530767	0.3347345	818	2	olt	prx
0.365125149	0.536246779	0.346317437	0.726987067	0.645122295	0.520298971	0.326302902	0.630949932	0.520694847	0.664983278	819	3	0.446245284	0.208456309	0.618036271	0.328650397	0.389300462	0.365444756	0.564835609	0.127393608	0.643594054	0.334899539	819	3	olt	wopt
0.320954443	0.569006994	0.436758228	0.49881003	0.720313473	0.508325998	0.615255867	0.464010313	0.492860499	0.766813075	820	1	0.413907271	0.638619106	0.205645699	0.501292755	0.488480554	0.400630439	0.483690208	0.680463777	0.419417796	0.335222004	820	1	cmts	cache
0.618152356	0.233217035	0.634354598	0.615461489	0.532996961	0.482304502	0.534368435	0.515564608	0.549196723	0.408532589	821	2	0.364901753	0.376325462	0.309399479	0.296942651	0.431561356	0.354206986	0.376975211	0.328056825	0.364926951	0.335263463	821	2	cmts	dpi
0.553473648	0.54608543	0.224108458	0.569598227	0.549644241	0.573531523	0.437371361	0.465339316	0.384513473	0.446296174	822	3	0.509886101	0.356471278	0.263583303	0.534762015	0.276107412	0.436674862	0.483335231	0.286686087	0.456047059	0.335440152	822	3	cmts	vopt
0.291544537	0.194532379	0.56087436	0.410982479	0.189427459	0.448194413	0.341926903	0.430447671	0.240579392	0.563782651	823	1	0.551784578	0.334279885	0.645653231	0.312976186	0.736822493	0.368816279	0.339155088	0.727121481	0.503407943	0.335477694	823	1	cmts	hhe
0.4020455	0.352078483	0.618761321	0.290778809	0.307653054	0.57327173	0.284281242	0.528314219	0.398250286	0.585151922	824	2	0.364518659	0.351150353	0.478539618	0.478399131	0.336361124	0.397075433	0.322695789	0.377899008	0.503522155	0.335546302	824	2	cmts	lb
0.562580603	0.473984893	0.489662956	0.433533281	0.528480937	0.754616454	0.443873211	0.423469627	0.62277514	0.543856297	825	3	0.357539056	0.322125452	0.323016079	0.379862063	0.448115951	0.269105399	0.3007988	0.380560945	0.406396282	0.335597746	825	3	cmts	prx
0.306114331	0.50312937	0.503891273	0.598357902	0.5541722	0.581151981	0.573355329	0.528466152	0.536407706	0.720117487	826	1	0.229288408	0.241095369	0.290826053	0.310129148	0.292145582	0.124072849	0.403280445	0.204477415	0.274163391	0.335651503	826	1	cmts	av
0.736060112	0.432094479	0.393814562	0.599403548	0.554147578	0.61427821	0.551859355	0.450620612	0.520497379	0.38670291	827	2	0.559886086	0.573101572	0.377254071	0.41724884	0.597086738	0.583950067	0.306183334	0.732261989	0.51573955	0.335731309	827	2	cmts	prx
0.592714356	0.460346158	0.574259081	0.742081662	0.375563833	0.574925381	0.49476596	0.329288753	0.675459017	0.417114247	828	3	0.492125983	0.217898381	0.521213978	0.235639562	0.380722753	0.350752968	0.324966604	0.368915634	0.40643887	0.335744043	828	3	cmts	wopt
0.567697298	0.197944289	0.468116192	0.390364201	0.340807473	0.372607712	0.55184801	0.318732332	0.405780403	0.383538535	829	1	0.594778898	0.366295076	0.65689156	0.258865536	0.425428467	0.572097629	0.262095933	0.546448504	0.469592447	0.335863137	829	1	pgw	cache
0.48137919	0.590404105	0.463080309	0.382744358	0.459698516	0.720747535	0.480835949	0.551317716	0.586882831	0.472002176	830	2	0.284357217	0.438220204	0.382686991	0.183261367	0.429883166	0.364329983	0.288571602	0.411002226	0.350023301	0.335878914	830	2	pgw	dpi
0.391475127	0.518113909	0.370960037	0.293941704	0.466193553	0.39965281	0.289373627	0.448583498	0.353779497	0.627690636	831	3	0.412181803	0.269368141	0.32007447	0.749034586	0.313892123	0.334464381	0.442672903	0.341707557	0.514632719	0.336029974	831	3	pgw	vopt
0.43602437	0.651698044	0.455042612	0.619858083	0.776241484	0.483071637	0.543225694	0.482306449	0.689132236	0.649464639	832	1	0.336411572	0.501136113	0.277720356	0.205160962	0.449354131	0.352552057	0.297134383	0.333594266	0.400923802	0.33617014	832	1	pgw	hhe
0.348726907	0.407873857	0.274452687	0.38130958	0.35667545	0.234265273	0.608698821	0.181230143	0.369411056	0.510838692	833	2	0.473415244	0.549950898	0.399812971	0.466846499	0.590070179	0.356029376	0.490135029	0.483457729	0.596609977	0.336340026	833	2	pgw	lb
0.411739724	0.46634696	0.336472857	0.574120684	0.705807889	0.195269906	0.524935719	0.528909942	0.448150226	0.592938009	834	3	0.542159657	0.486111165	0.464994552	0.353847661	0.608373923	0.493353571	0.335555398	0.561170974	0.453086546	0.336345179	834	3	pgw	prx
0.542589124	0.276526442	0.488111688	0.391891748	0.366286841	0.565908535	0.245280435	0.326052314	0.42438383	0.395644297	835	1	0.338774938	0.136687719	0.455086734	0.223507002	0.467344077	0.064826369	0.378354542	0.339135628	0.264671502	0.336372376	835	1	pgw	av
0.509339069	0.193030606	0.730273975	0.607892239	0.431274266	0.528275923	0.491909257	0.534543738	0.362664301	0.753623252	836	2	0.562341994	0.483390509	0.482317651	0.383483012	0.475741694	0.567438067	0.389353142	0.411974906	0.533139567	0.336387864	836	2	pgw	prx
0.477828252	0.310147833	0.461558687	0.521979933	0.34396368	0.557522347	0.274001335	0.502006605	0.359672005	0.402812595	837	3	0.24019406	0.37085228	0.161837373	0.284555879	0.342302132	0.338400786	0.271029906	0.240001326	0.374696409	0.336425268	837	3	pgw	wopt
0.692416689	0.490782953	0.464858309	0.568845414	0.519037286	0.544341951	0.412572651	0.517666179	0.730211539	0.371227232	838	1	0.377699124	0.27633512	0.399771008	0.469054095	0.386781853	0.305675084	0.452149022	0.226889774	0.500835102	0.336643675	838	1	bng	cache
0.749333621	0.552230596	0.622915023	0.620284393	0.741038712	0.569029253	0.627047822	0.649666472	0.699807809	0.56706544	839	2	0.379222916	0.241720665	0.378282515	0.295596707	0.224788927	0.407271908	0.163117976	0.341369909	0.199618497	0.336660359	839	2	bng	dpi
0.382252215	0.565062149	0.297436966	0.561769722	0.786286971	0.202613127	0.473367818	0.540967128	0.430427666	0.540449191	840	3	0.494828138	0.231045893	0.431427181	0.440864705	0.327059722	0.437295498	0.297045845	0.29442725	0.562737156	0.336718729	840	3	bng	vopt
0.254431696	0.780357918	0.306723914	0.515248531	0.559914541	0.547920867	0.48435914	0.392957006	0.549406654	0.518070278	841	1	0.401449626	0.445160091	0.555450721	0.36405859	0.460196198	0.455016161	0.409179835	0.451804753	0.355361298	0.336857474	841	1	bng	hhe
0.381648904	0.348141664	0.474881079	0.169541333	0.519531622	0.355696351	0.289567516	0.438041159	0.342811217	0.300092156	842	2	0.342436003	0.36170024	0.287548067	0.461382257	0.310617842	0.546803441	0.261335079	0.431407256	0.380173469	0.33701628	842	2	bng	lb
0.640876474	0.4931725	0.536974771	0.604913463	0.537152193	0.567285951	0.574536916	0.282943545	0.712863194	0.459602354	843	3	0.659740004	0.355096838	0.396224822	0.518408366	0.414752015	0.736831538	0.325281423	0.491395527	0.552243808	0.337098018	843	3	bng	prx
0.528933447	0.216151716	0.421904465	0.601699197	0.451842862	0.320301227	0.628665818	0.436427897	0.533060164	0.287204191	844	1	0.505921133	0.659849987	0.372779501	0.511711537	0.616844884	0.46846046	0.398631758	0.482159646	0.581023194	0.337186215	844	1	bng	av
0.560266248	0.492004956	0.465588291	0.619986848	0.57746658	0.603502602	0.318731235	0.480383432	0.817100754	0.387763329	845	2	0.354177416	0.329177503	0.540380426	0.32699031	0.288150161	0.614493302	0.325831797	0.329391229	0.481198385	0.337209195	845	2	bng	prx
0.679902101	0.446212322	0.457931863	0.699521029	0.356677468	0.44722578	0.682459877	0.271526646	0.671207695	0.29365255	846	3	0.594099929	0.405175392	0.54136053	0.512421062	0.564868499	0.441529686	0.554727856	0.551506207	0.548709917	0.337299277	846	3	bng	wopt
0.29900273	0.387724622	0.650899726	0.473806659	0.508418623	0.387134564	0.400028149	0.561270236	0.325832571	0.66477674	847	1	0.597179856	0.559705288	0.532498288	0.626401002	0.529019308	0.593048567	0.606518172	0.390892346	0.727586687	0.337318338	847	1	olt	cache
0.670395274	0.594575548	0.551797418	0.725496622	0.512314019	0.857675457	0.665634637	0.575726913	0.582480043	0.766330291	848	2	0.639922071	0.340825526	0.263748916	0.458427046	0.626860059	0.407689228	0.427301667	0.459089628	0.530685083	0.337348111	848	2	olt	dpi
0.37691787	0.652033538	0.585507102	0.330976215	0.328379849	0.689750951	0.30622371	0.420768411	0.625910326	0.436332101	849	3	0.391997072	0.320234061	0.551296893	0.241280023	0.685118035	0.144401307	0.412850429	0.561993209	0.431223121	0.337397532	849	3	olt	vopt
0.643262583	0.458761199	0.333240241	0.702227903	0.518924858	0.427458373	0.49753602	0.464805761	0.744653126	0.259638068	850	1	0.218665221	0.368128922	0.311922514	0.320643122	0.528063941	0.217838401	0.321326071	0.427198866	0.356295173	0.337767131	850	1	olt	hhe
0.530884513	0.465061711	0.437263038	0.670132195	0.662383484	0.49849206	0.52317017	0.36829447	0.710791162	0.629056237	851	2	0.453876867	0.312733647	0.328416653	0.534286802	0.295744363	0.39277721	0.343224971	0.275123972	0.49708378	0.337903951	851	2	olt	lb
0.455807547	0.509102548	0.408246068	0.506586561	0.618733435	0.318457909	0.683626704	0.366362592	0.459623165	0.712089903	852	3	0.510256339	0.502973609	0.39796037	0.650818414	0.182848435	0.733130408	0.470014502	0.414464599	0.419554754	0.338175721	852	3	olt	prx
0.441224493	0.522816278	0.408996285	0.487482036	0.587429238	0.500298774	0.542774409	0.521787559	0.440034261	0.661936781	853	1	0.323355687	0.286128482	0.547773944	0.173545985	0.437733091	0.365852865	0.304158054	0.346845342	0.243581636	0.33822362	853	1	olt	av
0.648313165	0.751703559	0.676748288	0.698719467	0.604320965	0.771297876	0.750862468	0.523326968	0.752159929	0.760320074	854	2	0.630034631	0.24773287	0.49535744	0.536489818	0.494842413	0.345770934	0.673434092	0.303163268	0.666507698	0.338226027	854	2	olt	prx
0.222140719	0.711264158	0.500200429	0.418180819	0.827761071	0.324842208	0.439620634	0.450226725	0.587798243	0.600090303	855	3	0.201186424	0.375491417	0.429562237	0.34807981	0.352294961	0.304038565	0.324382926	0.401651951	0.365043651	0.338314447	855	3	olt	wopt
0.366754936	0.442560107	0.486571447	0.515640166	0.727529108	0.472675391	0.504327659	0.455328705	0.404840797	0.653801898	856	1	0.243849526	0.384743838	0.195311863	0.269895645	0.309536015	0.301866535	0.276818013	0.317435711	0.208783044	0.338343263	856	1	cmts	cache
0.533035062	0.34910625	0.589613108	0.413410143	0.350368106	0.588878234	0.617550407	0.32237279	0.638429048	0.349792777	857	2	0.207177264	0.35408933	0.313497976	0.238409232	0.37368664	0.388904014	0.14456345	0.425534769	0.350391814	0.338454212	857	2	cmts	dpi
0.513962853	0.303783888	0.723647024	0.228441987	0.347339122	0.64288457	0.258795304	0.367599073	0.610765082	0.365005285	858	3	0.380274669	0.29683739	0.389515246	0.244648539	0.406949901	0.334155506	0.328248025	0.401680784	0.30829131	0.338458356	858	3	cmts	vopt
0.544294016	0.402713671	0.602529751	0.477639022	0.337711738	0.765847232	0.352707913	0.573864898	0.691550296	0.21290177	859	1	0.337847634	0.399865456	0.285463942	0.532361164	0.347813975	0.348268878	0.454880413	0.286422824	0.379375942	0.338689488	859	1	cmts	hhe
0.517949932	0.551536437	0.630132798	0.684970401	0.633073834	0.604276114	0.471899977	0.762871394	0.622993942	0.647465799	860	2	0.37524974	0.543961841	0.414678795	0.450923194	0.480201629	0.622919392	0.475811231	0.443999492	0.741156833	0.33875922	860	2	cmts	lb
0.581317528	0.434324042	0.318929725	0.582455136	0.43562383	0.431997118	0.429935791	0.433261648	0.613483151	0.359662662	861	3	0.439884811	0.406583122	0.272597494	0.321532617	0.377428783	0.339323757	0.313171052	0.410531688	0.332720524	0.339068952	861	3	cmts	prx
0.377529106	0.457287729	0.372667136	0.563706225	0.365183817	0.52188497	0.381673377	0.492947279	0.42503287	0.343946068	862	1	0.449878743	0.18930804	0.610172743	0.334979343	0.374255504	0.442025163	0.44327901	0.362460675	0.515646793	0.339092041	862	1	cmts	av
0.367989455	0.316998468	0.431559309	0.364812735	0.379877046	0.400349461	0.311397357	0.284884643	0.547997035	0.466109342	863	2	0.562492751	0.467904209	0.328584967	0.437997435	0.651501619	0.403614325	0.51190246	0.347225091	0.535700051	0.339093509	863	2	cmts	prx
0.435675217	0.639277471	0.444043959	0.672234383	0.362268985	0.72763947	0.459951104	0.501468001	0.438921524	0.559158332	864	3	0.353227549	0.28717015	0.537154902	0.209493485	0.501959771	0.333769027	0.224495456	0.54624604	0.351666445	0.339286304	864	3	cmts	wopt
0.305119664	0.316687231	0.273337391	0.605585144	0.304602095	0.330000363	0.456541041	0.401145424	0.393694794	0.48230141	865	1	0.411139419	0.315284859	0.458399621	0.372828758	0.520594555	0.191859089	0.586780263	0.198915496	0.434026484	0.33932884	865	1	pgw	cache
0.570661348	0.574633697	0.701700417	0.372762479	0.673193566	0.697790641	0.59585589	0.738686861	0.515129202	0.591233594	866	2	0.562087901	0.579778213	0.331033773	0.638053827	0.479575468	0.578019602	0.524567464	0.432298801	0.538671936	0.339575238	866	2	pgw	dpi
0.665237988	0.848635185	0.747256626	0.828796058	0.784606502	0.708159056	0.849443633	0.755063736	0.78681536	0.809212883	867	3	0.577481494	0.3995601	0.708030543	0.44743126	0.678628056	0.270891005	0.535563524	0.526955839	0.587738526	0.339682298	867	3	pgw	vopt
0.264815831	0.312813939	0.299510207	0.28631786	0.359492202	0.21158717	0.415279684	0.266019713	0.243283285	0.340696999	868	1	0.522964618	0.445692729	0.343685048	0.42477795	0.504536781	0.471117074	0.348457351	0.610005344	0.442052914	0.339696427	868	1	pgw	hhe
0.582486002	0.827469128	0.50735942	0.666289372	0.634668535	0.608296043	0.8032318	0.632682045	0.664607394	0.551287898	869	2	0.35625754	0.407944617	0.330019138	0.46180942	0.357208799	0.611737443	0.214312516	0.393197108	0.448455895	0.339800955	869	2	pgw	lb
0.192189155	0.360850127	0.214204024	0.408903108	0.337001416	0.334326843	0.441465637	0.276983794	0.366805299	0.510796096	870	3	0.310131453	0.369576474	0.34271123	0.307021204	0.249437595	0.336907011	0.447364858	0.275734262	0.348165166	0.339834503	870	3	pgw	prx
0.602006973	0.562675074	0.248850587	0.595122637	0.482464449	0.463577881	0.458486242	0.451826292	0.515401364	0.312633335	871	1	0.512816847	0.317203247	0.563851126	0.305885286	0.49205205	0.430852299	0.449846092	0.353869255	0.607928207	0.339852517	871	1	pgw	av
0.530748993	0.473582661	0.608501831	0.467718131	0.601204994	0.496627882	0.479045957	0.581591245	0.591482098	0.583266159	872	2	0.393036801	0.545617558	0.489518292	0.525392734	0.520853647	0.604729238	0.262669879	0.539768517	0.512591785	0.340005331	872	2	pgw	prx
0.411291141	0.5195674	0.472793559	0.506178007	0.646177541	0.493739946	0.396518657	0.892436021	0.184949658	0.680608454	873	3	0.288559372	0.362004663	0.361397516	0.343467952	0.144624767	0.47018757	0.21956758	0.391999043	0.278338788	0.340023652	873	3	pgw	wopt
0.30205015	0.446049382	0.724286201	0.406309812	0.568658246	0.314855455	0.449182781	0.483184019	0.737054115	0.469184682	874	1	0.53334843	0.340343028	0.534458419	0.391565402	0.625046997	0.349460294	0.43388925	0.402369758	0.624400086	0.340087056	874	1	bng	cache
0.422171948	0.445342706	0.595597766	0.333882396	0.50068484	0.5971916	0.538688812	0.42639352	0.429802213	0.538455509	875	2	0.634488628	0.422361952	0.437528448	0.642197969	0.315447485	0.559261394	0.541888266	0.465616981	0.599026162	0.340219765	875	2	bng	dpi
0.254534988	0.622687975	0.430651599	0.360268625	0.650749146	0.357610296	0.567997041	0.410774549	0.32908903	0.584105027	876	3	0.264815831	0.312813939	0.299510207	0.28631786	0.359492202	0.21158717	0.415279684	0.266019713	0.243283285	0.340696999	876	3	bng	vopt
0.458953316	0.524267553	0.564162605	0.142828371	0.632900888	0.582748839	0.763264421	0.398688096	0.373824024	0.519115084	877	1	0.638076115	0.657030267	0.386596492	0.634375034	0.627641638	0.587533161	0.567437534	0.603017142	0.674797198	0.340741429	877	1	bng	hhe
0.596805974	0.332085737	0.435086348	0.438767548	0.520196419	0.357242884	0.724487045	0.258970357	0.475253393	0.345188893	878	2	0.257642251	0.524815299	0.348819905	0.605988111	0.427808481	0.427924157	0.429037822	0.413280934	0.683159893	0.340765678	878	2	bng	lb
0.397616402	0.655437508	0.271025798	0.588169135	0.518111753	0.521184734	0.460445179	0.560235938	0.402081353	0.610463463	879	3	0.384626421	0.269847951	0.285239492	0.51689536	0.193261563	0.317549702	0.435255163	0.221609265	0.462035644	0.341030127	879	3	bng	prx
0.542287735	0.403223384	0.485988815	0.577827326	0.617641637	0.425921192	0.486409238	0.614021467	0.385958348	0.51125951	880	1	0.124420816	0.40726104	0.521093956	0.339039252	0.41945643	0.201001179	0.498822985	0.245194152	0.551953675	0.34112936	880	1	bng	av
0.419079957	0.517044854	0.368756342	0.479169606	0.564787655	0.403200281	0.297878711	0.609897755	0.356262857	0.419176963	881	2	0.468220347	0.425800019	0.379748436	0.454196557	0.519569713	0.282842371	0.412108265	0.291344202	0.582882973	0.341189885	881	2	bng	prx
0.334956675	0.383840438	0.614224515	0.433489858	0.293258494	0.734913047	0.154549163	0.503259835	0.547431322	0.561586709	882	3	0.746558655	0.410958102	0.311558079	0.496698734	0.552780015	0.588668729	0.322896346	0.590058973	0.417024622	0.341202847	882	3	bng	wopt
0.373180922	0.404987267	0.312723233	0.6197602	0.313761371	0.578839169	0.344864944	0.402462411	0.40461986	0.444391676	883	1	0.461202864	0.379670938	0.314742721	0.362832935	0.525797266	0.417039651	0.414945527	0.327925336	0.530841824	0.341327731	883	1	olt	cache
0.267045664	0.400985185	0.283929956	0.460752032	0.423711009	0.395198818	0.329639694	0.488966728	0.492922814	0.330226802	884	2	0.3677403	0.588482399	0.580195723	0.476642579	0.414869402	0.600019273	0.414869402	0.339021723	0.641547174	0.341680537	884	2	olt	dpi
0.509719629	0.347915228	0.505136363	0.60953598	0.229804177	0.601436846	0.47472117	0.272551987	0.508029394	0.37777754	885	3	0.411057983	0.419530877	0.371494078	0.307096919	0.386831914	0.469755123	0.367194341	0.250274733	0.563413829	0.341744014	885	3	olt	vopt
0.661855976	0.351007117	0.577061759	0.311113236	0.690842144	0.64188685	0.324047195	0.568966634	0.490401522	0.536539298	886	1	0.369551341	0.246377926	0.4312608	0.29936878	0.340434768	0.286098562	0.432689623	0.248864046	0.221315415	0.341788304	886	1	olt	hhe
0.77653121	0.749362755	0.538673988	0.717481696	0.742055126	0.606557057	0.786630553	0.591156629	0.691653581	0.681394032	887	2	0.495087915	0.465483701	0.597321235	0.59509419	0.423708188	0.544258132	0.424581738	0.409632347	0.710539959	0.341800148	887	2	olt	lb
0.61218225	0.480471968	0.315638736	0.451662198	0.609130378	0.499807085	0.412430558	0.612976132	0.370466084	0.497504578	888	3	0.516923603	0.651577751	0.298340236	0.600788455	0.641986831	0.443122535	0.434306513	0.631229848	0.572505885	0.341912823	888	3	olt	prx
0.599277117	0.621885633	0.240356067	0.377033221	0.538885214	0.445072434	0.36194992	0.697151869	0.23799167	0.496535042	889	1	0.463034324	0.649454579	0.53527229	0.409340806	0.643370049	0.559514242	0.503866825	0.643703127	0.638979054	0.341934811	889	1	olt	av
0.276647038	0.534752989	0.532648632	0.367222045	0.496583091	0.492289067	0.449851212	0.564697412	0.348989029	0.595336178	890	2	0.45367848	0.486772636	0.510573143	0.533365364	0.502369935	0.513700071	0.509701785	0.333082609	0.709050943	0.342294102	890	2	olt	prx
0.461342357	0.375475685	0.381199689	0.526586298	0.340650987	0.491377942	0.422178353	0.495291697	0.404999726	0.435837907	891	3	0.244518544	0.359308518	0.34210554	0.251031416	0.298379193	0.30758874	0.357316494	0.303563522	0.307053522	0.342297142	891	3	olt	wopt
0.672017109	0.617136945	0.530726002	0.557900796	0.777903422	0.514217401	0.638949279	0.527115252	0.676180711	0.506469375	892	1	0.472844455	0.385104102	0.105872981	0.395489927	0.518137244	0.273695798	0.445741048	0.421252068	0.358780104	0.342342503	892	1	cmts	cache
0.435739614	0.411271945	0.28754725	0.39978854	0.589865889	0.296157759	0.285709005	0.458256576	0.422612217	0.433101866	893	2	0.515805493	0.482251253	0.333615384	0.602758278	0.349217467	0.537841807	0.48071243	0.325242515	0.600094395	0.342485698	893	2	cmts	dpi
0.493346113	0.664515315	0.288248739	0.762945581	0.476848623	0.513540661	0.569348838	0.438537783	0.513597795	0.598782457	894	3	0.728947804	0.526847482	0.520292097	0.475867568	0.492243999	0.505908272	0.481508472	0.552866876	0.641727966	0.34250494	894	3	cmts	vopt
0.343417502	0.395935638	0.316308109	0.449598962	0.160492222	0.392779608	0.476710158	0.336357012	0.414374065	0.259636638	895	1	0.567839581	0.372419845	0.608373846	0.624465516	0.393889693	0.439633201	0.598331051	0.384943713	0.710425591	0.342525951	895	1	cmts	hhe
0.293998968	0.824702506	0.38613283	0.414344813	0.671968155	0.453140627	0.515652155	0.495272703	0.492645335	0.57906839	896	2	0.686500539	0.261233662	0.581496315	0.243566073	0.679934617	0.380938293	0.39124764	0.503081893	0.444390498	0.342732391	896	2	cmts	lb
0.416463458	0.493707367	0.380370861	0.412799171	0.327989073	0.466467003	0.276732834	0.533391297	0.458306774	0.331645022	897	3	0.19179293	0.31826501	0.304958585	0.179152504	0.263109131	0.343895817	0.302911755	0.139858534	0.280050747	0.342742865	897	3	cmts	prx
0.437918482	0.256768271	0.560037315	0.265782235	0.60959353	0.209124796	0.552610781	0.245790094	0.41605478	0.494203257	898	1	0.444905355	0.140143847	0.30357966	0.272922882	0.279912752	0.22238995	0.31142491	0.381121179	0.103637703	0.342781673	898	1	cmts	av
0.611780346	0.765685639	0.374248092	0.679169325	0.530351903	0.585841429	0.374378608	0.621028975	0.660062242	0.373368234	899	2	0.396532221	0.411298475	0.425979777	0.300532265	0.418899775	0.460566946	0.201721159	0.466762671	0.370745338	0.342823063	899	2	cmts	prx
0.447231897	0.692711752	0.630363909	0.600247673	0.677500083	0.477584521	0.652531852	0.506104633	0.66517962	0.678376941	900	3	0.266047348	0.378096129	0.364818866	0.240192928	0.340297477	0.387119717	0.36342219	0.366570899	0.426113499	0.343135028	900	3	cmts	wopt
0.237125889	0.486422173	0.540195452	0.632455205	0.325132798	0.50505033	0.344452188	0.509647618	0.562996784	0.463229532	901	1	0.516399899	0.127640922	0.602715281	0.448344639	0.337738172	0.558322397	0.420584004	0.328682201	0.478236963	0.343144658	901	1	pgw	cache
0.359082767	0.440187093	0.502139703	0.571306348	0.285225808	0.533507661	0.471831232	0.416483154	0.555264048	0.545809615	902	2	0.481832227	0.642138671	0.315799042	0.249905895	0.62204164	0.389523039	0.434103447	0.605366848	0.293580088	0.343192547	902	2	pgw	dpi
0.680529049	0.607246675	0.353211605	0.496114657	0.567178701	0.612581806	0.452678019	0.55795665	0.653499817	0.257779839	903	3	0.67412458	0.213724704	0.633601586	0.253650893	0.566495564	0.522846236	0.45967453	0.566011235	0.279414464	0.343258723	903	3	pgw	vopt
0.359906052	0.416501161	0.321654177	0.36842262	0.314706745	0.416525387	0.327455507	0.402475846	0.337794657	0.398396466	904	1	0.48422837	0.354508751	0.29703766	0.413428693	0.635524692	0.376929035	0.22461198	0.61547698	0.400907836	0.343590699	904	1	pgw	hhe
0.655476623	0.464277031	0.638222584	0.539325001	0.594240786	0.546946365	0.763530015	0.507436502	0.685381363	0.438380077	905	2	0.115547903	0.701630161	0.370309738	0.296746799	0.36606158	0.436684713	0.473573882	0.248565109	0.568228028	0.343761742	905	2	pgw	lb
0.210010635	0.534647442	0.482860773	0.425509198	0.566366041	0.239329397	0.660894712	0.29176357	0.389817284	0.649864518	906	3	0.362988733	0.495846428	0.166642283	0.449680617	0.389053898	0.298356957	0.293079685	0.432519166	0.295785611	0.343833726	906	3	pgw	prx
0.358094109	0.491014691	0.430403822	0.629129821	0.381858996	0.533209585	0.405565411	0.350446124	0.419745758	0.598724987	907	1	0.284799127	0.278683947	0.354230354	0.181195991	0.431213051	0.220937863	0.29057147	0.410722895	0.173044935	0.343868228	907	1	pgw	av
0.436684596	0.626692686	0.255202387	0.620164242	0.467870252	0.469889041	0.519917514	0.247013365	0.568415884	0.452049687	908	2	0.458248031	0.251808835	0.43456968	0.599564421	0.244324557	0.376525908	0.361071845	0.24407593	0.534809663	0.343873473	908	2	pgw	prx
0.404580529	0.297429524	0.634253556	0.483764179	0.422294822	0.516494074	0.487070749	0.464895405	0.492198506	0.615982858	909	3	0.375677642	0.301669508	0.500957264	0.381930023	0.322451793	0.257788806	0.480416817	0.402328907	0.498403226	0.343880943	909	3	pgw	wopt
0.68891511	0.451773756	0.777327201	0.443634572	0.725298539	0.45909066	0.829594783	0.458210641	0.563812977	0.688007217	910	1	0.464796943	0.571407455	0.263259784	0.786286067	0.240632984	0.683648544	0.336666274	0.294891709	0.683370696	0.343883197	910	1	bng	cache
0.494753488	0.589394503	0.494155536	0.512360634	0.481902149	0.686916351	0.527038277	0.480662209	0.451357911	0.724923404	911	2	0.426790921	0.463842881	0.399715524	0.558391352	0.347229735	0.436875194	0.305559743	0.516723604	0.612578049	0.343926653	911	2	bng	dpi
0.503584185	0.346352167	0.823964244	0.436714243	0.513753919	0.622766876	0.495463683	0.416995754	0.783887181	0.360909361	912	3	0.377529106	0.457287729	0.372667136	0.563706225	0.365183817	0.52188497	0.381673377	0.492947279	0.42503287	0.343946068	912	3	bng	vopt
0.351468558	0.568345642	0.486921828	0.368694705	0.44754778	0.572801101	0.562305749	0.345621532	0.537074425	0.558956221	913	1	0.583387062	0.693999286	0.584283993	0.546582599	0.55761378	0.539197501	0.635337784	0.453792302	0.812692542	0.343990558	913	1	bng	hhe
0.420906157	0.274074525	0.655741385	0.409168811	0.331253238	0.530547448	0.407473122	0.325726794	0.489131134	0.496808099	914	2	0.546722337	0.670545632	0.488671457	0.615691372	0.596746826	0.670506437	0.554533151	0.469363263	0.762104406	0.344039646	914	2	bng	lb
0.246625748	0.377050983	0.171799242	0.294018242	0.28295457	0.324959043	0.252849063	0.276540952	0.35134131	0.27787452	915	3	0.316361928	0.55672151	0.490371509	0.218486196	0.65412383	0.326384673	0.450966538	0.475680396	0.475750531	0.344122279	915	3	bng	prx
0.538194739	0.549905716	0.734631893	0.404817213	0.586841901	0.58057689	0.413500893	0.579443351	0.693132137	0.47072992	916	1	0.555758522	0.541671851	0.332266164	0.571761367	0.389620595	0.51789045	0.471376579	0.440957607	0.597173091	0.344150808	916	1	bng	av
0.761016101	0.410787409	0.832823059	0.462257932	0.659637716	0.53402915	0.597278206	0.586907457	0.761834165	0.489714702	917	2	0.423611803	0.407150463	0.370370718	0.293302918	0.479132063	0.300466579	0.456425142	0.372866688	0.258768415	0.344195076	917	2	bng	prx
0.715976271	0.727864512	0.651252787	0.715430581	0.83511282	0.614942589	0.555312729	0.824991054	0.666061248	0.627806836	918	3	0.343358863	0.24950615	0.497058484	0.333837764	0.358780864	0.358778985	0.51164072	0.211027233	0.485220985	0.344292562	918	3	bng	wopt
0.327621402	0.628658119	0.255980596	0.756599723	0.334635903	0.6415659	0.509501498	0.434344702	0.461810881	0.558732858	919	1	0.579773091	0.196717218	0.609563804	0.312189959	0.461563288	0.473732291	0.438910782	0.404956652	0.388846966	0.344323665	919	1	olt	cache
0.612963789	0.395743981	0.265883135	0.570693482	0.678492864	0.435723147	0.467875482	0.573060994	0.325669578	0.517364113	920	2	0.395442319	0.346468434	0.233512798	0.406684341	0.360647206	0.426985519	0.324231508	0.429091384	0.253058301	0.344432407	920	2	olt	dpi
0.636719305	0.683654685	0.541642727	0.684989072	0.673273734	0.5999954	0.496676787	0.590683907	0.757121976	0.505413617	921	3	0.297321201	0.55468624	0.319381399	0.476755571	0.393898341	0.235493945	0.304749454	0.473044399	0.472951817	0.344455447	921	3	olt	vopt
0.354398316	0.31043513	0.481089623	0.425524575	0.323214736	0.485808489	0.309178476	0.417254722	0.305084977	0.466516769	922	1	0.155452082	0.267560652	0.284256028	0.359139465	0.360319386	0.233458154	0.266485742	0.177435956	0.418653296	0.344666833	922	1	olt	hhe
0.540678492	0.420919919	0.646247082	0.624712953	0.601727402	0.690799404	0.381609688	0.570538165	0.555297154	0.689324046	923	2	0.495579318	0.215993529	0.627637129	0.247017359	0.59092047	0.288699589	0.422014171	0.603652983	0.483396093	0.344740227	923	2	olt	lb
0.439649891	0.248945854	0.410698189	0.311643748	0.43458284	0.369111787	0.42494081	0.270523807	0.351530767	0.3347345	924	3	0.412750174	0.497987378	0.419905972	0.334668769	0.46248089	0.445893584	0.24278957	0.56789162	0.360546132	0.344749291	924	3	olt	prx
0.53910898	0.465476016	0.616125461	0.35383479	0.65661134	0.517770791	0.355426305	0.505159949	0.716195404	0.408114628	925	1	0.521605111	0.220472699	0.394070654	0.496741723	0.489848254	0.483571669	0.328600657	0.41061667	0.463149002	0.344770627	925	1	olt	av
0.338657701	0.640391462	0.494661244	0.689261256	0.416136663	0.596503597	0.527567765	0.47355662	0.597964181	0.616089026	926	2	0.573617011	0.295689067	0.390003584	0.616715437	0.459935277	0.362791737	0.630748123	0.363232266	0.473293402	0.344853945	926	2	olt	prx
0.27343088	0.400935809	0.266575928	0.323913725	0.424069719	0.287608528	0.345013651	0.392778612	0.419328482	0.349666301	927	3	0.714468284	0.578096699	0.377595428	0.373911963	0.696061063	0.523456104	0.324298869	0.730803871	0.369468057	0.344921727	927	3	olt	wopt
0.518812562	0.615450059	0.426392259	0.532921456	0.645829565	0.503766	0.599918497	0.515348273	0.459037409	0.641949561	928	1	0.276040469	0.466709785	0.2100963	0.516704393	0.375419811	0.335257072	0.413215023	0.321616324	0.463575178	0.34505106	928	1	cmts	cache
0.605890311	0.512767767	0.538021837	0.407467415	0.616569938	0.553476631	0.75441837	0.366744973	0.498170693	0.697148051	929	2	0.502838407	0.34595377	0.255673929	0.427053814	0.518987832	0.33182327	0.35496401	0.400531769	0.393333435	0.34505669	929	2	cmts	dpi
0.608993873	0.412761815	0.442336204	0.569764046	0.556163051	0.642730328	0.548937595	0.385879986	0.84321428	0.460882386	930	3	0.639246287	0.553017293	0.562191911	0.506592723	0.550023546	0.618960904	0.483862685	0.417336559	0.630114642	0.345059286	930	3	cmts	vopt
0.547243873	0.375158903	0.582174941	0.554473646	0.43731955	0.533494307	0.399485983	0.573688862	0.706445694	0.558863495	931	1	0.353005053	0.686410754	0.492121093	0.419697153	0.567671264	0.475792451	0.678957619	0.292470756	0.586142183	0.345128445	931	1	cmts	hhe
0.309230416	0.420894002	0.396555653	0.362054763	0.340644637	0.506919589	0.310315463	0.383597261	0.401274906	0.511626808	932	2	0.596805974	0.332085737	0.435086348	0.438767548	0.520196419	0.357242884	0.724487045	0.258970357	0.475253393	0.345188893	932	2	cmts	lb
0.545197575	0.62909905	0.354823769	0.436932343	0.434246594	0.571767055	0.323151604	0.561825702	0.472298314	0.389368893	933	3	0.504623124	0.410389439	0.505284881	0.758537756	0.341976618	0.651389935	0.429597673	0.548595387	0.649703442	0.345322441	933	3	cmts	prx
0.462169077	0.389745378	0.221571388	0.347983947	0.599042489	0.227940817	0.456141251	0.390114309	0.382003682	0.36099023	934	1	0.287962579	0.47202336	0.482984477	0.345571339	0.354577165	0.402962185	0.341466616	0.427352799	0.434462766	0.345408894	934	1	cmts	av
0.616305338	0.357237394	0.401057682	0.630555935	0.458739588	0.367677428	0.500228396	0.38284525	0.72352938	0.282457172	935	2	0.687007957	0.642097153	0.433956185	0.742712801	0.4603228	0.743315797	0.617081083	0.657874169	0.610249883	0.345443821	935	2	cmts	prx
0.34542365	0.656347699	0.389872958	0.43567076	0.549595497	0.490375918	0.490548429	0.483266556	0.473613276	0.462164433	936	3	0.291880621	0.248230379	0.20544264	0.277039564	0.184526275	0.325712392	0.19676158	0.373714239	0.112707862	0.345463986	936	3	cmts	wopt
0.265283667	0.506630166	0.383618969	0.382478609	0.58845312	0.23212581	0.62422257	0.206024454	0.399257309	0.503094632	937	1	0.39228959	0.244770999	0.270258913	0.477022632	0.224543808	0.303166114	0.304087872	0.25040448	0.254118023	0.345654289	937	1	pgw	cache
0.331522756	0.343462481	0.440608428	0.26932945	0.361381114	0.489116276	0.167930428	0.425841159	0.319494387	0.407940616	938	2	0.623947458	0.683105183	0.383038273	0.590593641	0.430617076	0.677407999	0.414975584	0.481024099	0.65740913	0.345732139	938	2	pgw	dpi
0.160062013	0.263627163	0.511653119	0.352589384	0.226662447	0.425763889	0.411702732	0.251882295	0.33049937	0.557790626	939	3	0.332775405	0.579211179	0.197805446	0.545505099	0.149013096	0.540591639	0.254121816	0.356467056	0.277853518	0.345744463	939	3	pgw	vopt
0.558566542	0.474980287	0.261014988	0.5650829	0.539370703	0.453536577	0.448452928	0.53410426	0.618229016	0.403102728	940	1	0.380656114	0.327651618	0.3790168	0.273311579	0.3892839	0.306892208	0.346944549	0.443536649	0.239219428	0.345781841	940	1	pgw	hhe
0.543587882	0.583000705	0.41901049	0.587208232	0.521507378	0.52230515	0.686884082	0.262748092	0.888943883	0.260599874	941	2	0.413527287	0.476392024	0.400099764	0.44099121	0.421657813	0.516147478	0.384793978	0.450253426	0.380202673	0.345830278	941	2	pgw	lb
0.322006317	0.288217011	0.307808786	0.366371472	0.36822399	0.381278369	0.276907979	0.282591414	0.329091473	0.421935088	942	3	0.206144432	0.371439115	0.36805729	0.325857922	0.406759053	0.261345768	0.386585612	0.277065983	0.448056371	0.346100485	942	3	pgw	prx
0.19571904	0.586629368	0.302509756	0.50485412	0.402681238	0.418203251	0.302107852	0.4664175	0.349171195	0.462368015	943	1	0.469453311	0.300408414	0.551145406	0.166190933	0.517502262	0.256754679	0.373638726	0.364736855	0.367449159	0.346120932	943	1	pgw	av
0.244167201	0.725848232	0.31054612	0.481036097	0.48237756	0.47463601	0.378505714	0.440161373	0.51865332	0.554804784	944	2	0.238913667	0.314079124	0.648770191	0.215599206	0.395817913	0.312750735	0.39006982	0.437764122	0.446923715	0.346282545	944	2	pgw	prx
0.397016778	0.524402366	0.514264144	0.446922041	0.685122571	0.350955403	0.434714999	0.599904256	0.626151156	0.484452044	945	3	0.501244021	0.423497465	0.405742024	0.617542607	0.224540044	0.603464048	0.289384824	0.366637673	0.653459275	0.346630114	945	3	pgw	wopt
0.335319763	0.380803156	0.342259259	0.449203773	0.417282473	0.296948547	0.433144448	0.266847038	0.393338652	0.415557562	946	1	0.276922142	0.35708829	0.395326436	0.224044891	0.314111085	0.172309892	0.387126932	0.383368091	0.297076781	0.346682894	946	1	bng	cache
0.273638816	0.476151921	0.391765447	0.349170932	0.521947913	0.525361509	0.431346549	0.448788476	0.344128168	0.536995292	947	2	0.471652143	0.397191814	0.37796993	0.49450865	0.284916153	0.514344546	0.388251547	0.327550863	0.447798382	0.346690328	947	2	bng	dpi
0.507508248	0.621256989	0.505119817	0.583179412	0.59280292	0.562131505	0.471929407	0.534980831	0.544408493	0.650949169	948	3	0.483799823	0.348481317	0.449302778	0.224937351	0.522686491	0.394830134	0.478356107	0.313074202	0.54151198	0.346721711	948	3	bng	vopt
0.785361068	0.496331635	0.423654633	0.476970968	0.706272416	0.492923264	0.588630055	0.681943535	0.350062679	0.420714214	949	1	0.403724001	0.412795476	0.304127397	0.418939953	0.445478606	0.298561865	0.493916288	0.366106731	0.475468736	0.346791772	949	1	bng	hhe
0.735680039	0.645780868	0.801697465	0.656114952	0.652403809	0.795513208	0.744318273	0.645623355	0.683775556	0.744930664	950	2	0.433635631	0.262082527	0.68216996	0.448602276	0.537014794	0.477999761	0.353961031	0.474041027	0.686360716	0.346820958	950	2	bng	lb
0.346450258	0.45818058	0.469350627	0.588589012	0.582197954	0.32578194	0.70421268	0.303061219	0.608622951	0.722564893	951	3	0.469899977	0.569697202	0.335667942	0.507757651	0.451602531	0.544481399	0.306984762	0.555647293	0.517407739	0.346890064	951	3	bng	prx
0.458268872	0.500030619	0.989243716	0.390494011	0.576736627	0.471580347	0.586758485	0.495768324	0.774872139	0.458935539	952	1	0.484359753	0.381072096	0.349906938	0.360317405	0.391751557	0.569237383	0.249056285	0.286663246	0.527266296	0.346992167	952	1	bng	av
0.385946212	0.452790768	0.369209311	0.443794761	0.442970384	0.340034632	0.347421044	0.433896062	0.474917029	0.360870744	953	2	0.360744248	0.351898318	0.224300248	0.535632807	0.179143231	0.373343475	0.402545913	0.272369095	0.39957448	0.346995015	953	2	bng	prx
0.548827348	0.677164924	0.339510609	0.574686201	0.434611524	0.645266683	0.33297167	0.651619469	0.717515479	0.445146874	954	3	0.420281735	0.406623876	0.396665389	0.5896997	0.342248186	0.492875552	0.311813953	0.484606628	0.550269921	0.347027553	954	3	bng	wopt
0.505595906	0.674919622	0.476539239	0.49413821	0.835564537	0.431239468	0.570217815	0.621583302	0.521614432	0.742179802	955	1	0.38182872	0.455925617	0.282620547	0.406756538	0.328086389	0.390583718	0.328508157	0.500557379	0.296429196	0.347109453	955	1	olt	cache
0.708056833	0.604499694	0.544651722	0.491908122	0.507433336	0.702912288	0.244745615	0.662637396	0.558771173	0.47314782	956	2	0.501849757	0.461323561	0.317914049	0.619055381	0.336677118	0.449018242	0.760089545	0.319332962	0.648051091	0.347117995	956	2	olt	dpi
0.196805917	0.670019196	0.455909845	0.369888054	0.408310194	0.35682357	0.491731255	0.385881346	0.446510717	0.48970412	957	3	0.429675033	0.306156574	0.491226719	0.222486431	0.440240874	0.376947711	0.430663694	0.301092517	0.363787578	0.347125624	957	3	olt	vopt
0.546099664	0.60143736	0.375412557	0.432149734	0.531582219	0.660435999	0.446979275	0.391827351	0.450657557	0.433165286	958	1	0.54068682	0.178641296	0.460414177	0.420254354	0.193560711	0.667558646	0.339394178	0.284009422	0.418579885	0.34723774	958	1	olt	hhe
0.631435398	0.665721784	0.64565652	0.672333161	0.789517771	0.562377889	0.660644876	0.674708698	0.738227033	0.803732472	959	2	0.352249234	0.411507461	0.428224276	0.382584489	0.460776774	0.465147439	0.322753937	0.416948661	0.459971814	0.347322715	959	2	olt	lb
0.448010045	0.404680226	0.433759172	0.569182274	0.531293561	0.435809228	0.623692858	0.543355054	0.598455279	0.520438715	960	3	0.609124005	0.433922755	0.461420487	0.55322803	0.497703145	0.690095735	0.488985016	0.413347079	0.640869475	0.34750838	960	3	olt	prx
0.637070431	0.443500194	0.429520055	0.62091709	0.499021931	0.582828734	0.578303219	0.452553611	0.67661555	0.384549095	961	1	0.257536873	0.288120312	0.377149834	0.349642594	0.346316422	0.205170067	0.431865026	0.237731184	0.502081949	0.347596896	961	1	olt	av
0.459149379	0.422942843	0.499928882	0.423865868	0.335117919	0.670912574	0.141555619	0.495484606	0.478406428	0.43486007	962	2	0.250418797	0.530626338	0.307720756	0.384019593	0.503768541	0.323225486	0.382247916	0.41647302	0.580577375	0.347686911	962	2	olt	prx
0.304018312	0.341523872	0.620854728	0.496791573	0.504505782	0.48754247	0.531830871	0.465221931	0.527119392	0.603491549	963	3	0.379607025	0.503848502	0.314125542	0.430167049	0.386864844	0.476460887	0.423007115	0.42079449	0.326695703	0.347706469	963	3	olt	wopt
0.423705887	0.314999161	0.443742503	0.38157896	0.425219516	0.295069113	0.276882086	0.43250408	0.24698882	0.310413118	964	1	0.286051784	0.375180998	0.477496525	0.267579546	0.394542458	0.521364765	0.191228135	0.526527188	0.34782795	0.347727247	964	1	cmts	cache
0.585980469	0.426447343	0.592795428	0.442498693	0.659449493	0.50111914	0.655133125	0.323399173	0.729400972	0.622122672	965	2	0.144800823	0.46609997	0.270304347	0.412925771	0.227685579	0.432320163	0.272369314	0.424478143	0.409973094	0.347746676	965	2	cmts	dpi
0.493777766	0.364415441	0.381371663	0.565286557	0.318565611	0.59363464	0.368679098	0.300032712	0.372157627	0.448017788	966	3	0.658249164	0.180851161	0.487532028	0.409716724	0.388653719	0.460336199	0.497373174	0.40576397	0.492999821	0.347879795	966	3	cmts	vopt
0.420210081	0.627211761	0.390874882	0.490632765	0.406055117	0.562720316	0.265049251	0.525123064	0.641457754	0.380250873	967	1	0.315144637	0.304320113	0.453243278	0.341983549	0.340480974	0.409446195	0.493183004	0.261704159	0.406790524	0.347948998	967	1	cmts	hhe
0.617087942	0.279308272	0.371377348	0.223333324	0.466313256	0.287667295	0.393082846	0.339114136	0.350093069	0.242128416	968	2	0.376049155	0.293025005	0.287647067	0.274447297	0.403338472	0.326189237	0.311114275	0.419347613	0.318486951	0.347970822	968	2	cmts	lb
0.658948615	0.470225313	0.601474515	0.794065718	0.497288827	0.756742831	0.602301947	0.544397425	0.555973612	0.654571676	969	3	0.491617045	0.746621922	0.297376796	0.386805289	0.626639393	0.482909911	0.513837038	0.480463809	0.483287945	0.348102523	969	3	cmts	prx
0.432214071	0.312268663	0.364508537	0.529290152	0.265211356	0.396658461	0.505862549	0.283788558	0.446475135	0.397710982	970	1	0.569757704	0.511882194	0.550309326	0.354262623	0.572555567	0.487779823	0.375606888	0.474913629	0.639868273	0.348192304	970	1	cmts	av
0.253970832	0.353182607	0.157099157	0.30999184	0.166207811	0.337324001	0.232730122	0.207285419	0.188932939	0.231368475	971	2	0.528429703	0.346271189	0.397824317	0.468324613	0.514068215	0.470727449	0.269107027	0.437230838	0.41893297	0.348216953	971	2	cmts	prx
0.725652294	0.698636924	0.703947431	0.641679638	0.737187587	0.805213058	0.68333486	0.72965974	0.704602522	0.770256849	972	3	0.269002378	0.392978478	0.284660702	0.29994285	0.393647235	0.342799044	0.394406553	0.165599272	0.53265644	0.348239663	972	3	cmts	wopt
0.448539834	0.468742131	0.342312881	0.308578726	0.388561002	0.458468709	0.276405863	0.436512172	0.379541732	0.363121582	973	1	0.459569083	0.585088607	0.210431285	0.663603571	0.484726583	0.449797161	0.38484969	0.39899472	0.556237182	0.348497218	973	1	pgw	cache
0.491796959	0.338916648	0.622776732	0.45067101	0.789364848	0.241663755	0.590533217	0.409808769	0.587563953	0.491736103	974	2	0.397171223	0.365447883	0.606976788	0.322457506	0.438951785	0.36360962	0.334025461	0.372784557	0.474521557	0.348621022	974	2	pgw	dpi
0.589650739	0.584599906	0.666021057	0.591077953	0.715188236	0.670196914	0.74741352	0.541233026	0.728694777	0.640883435	975	3	0.239152342	0.337131404	0.402077002	0.330581483	0.377598104	0.356927505	0.372950569	0.360605334	0.340474244	0.348794319	975	3	pgw	vopt
0.545505216	0.554500119	0.446353323	0.582206715	0.444637048	0.684485192	0.524482051	0.361777809	0.640105876	0.516462412	976	1	0.446021067	0.642411037	0.468109818	0.434847912	0.432225716	0.56714003	0.539120063	0.412013466	0.531756328	0.348889432	976	1	pgw	hhe
0.402714078	0.283834864	0.337694397	0.41707066	0.241938238	0.528159481	0.295772228	0.417267701	0.432713478	0.229736329	977	2	0.374206764	0.412451023	0.336437767	0.3553507	0.561274603	0.286247001	0.446655566	0.388769235	0.482702252	0.348946868	977	2	pgw	lb
0.363849565	0.456423559	0.308828412	0.289523754	0.440979834	0.470151956	0.364648644	0.214189491	0.559254953	0.30860175	978	3	0.472020111	0.244730859	0.498261163	0.478188225	0.424758162	0.527964605	0.373175132	0.29310868	0.517562555	0.3489469	978	3	pgw	prx
0.530515599	0.572309273	0.434110009	0.499707299	0.577241916	0.612632389	0.309375465	0.717510854	0.652680812	0.438287245	979	1	0.372780523	0.299087704	0.304796009	0.273265939	0.281965986	0.385934584	0.321640951	0.279011042	0.277667158	0.349209764	979	1	pgw	av
0.500437851	0.521157062	0.238089459	0.480116026	0.430314119	0.579625664	0.354215811	0.588101705	0.378899696	0.445049566	980	2	0.375642503	0.370099174	0.426969043	0.31246417	0.584229767	0.39066024	0.223640134	0.410005286	0.394495677	0.349221905	980	2	pgw	prx
0.710607382	0.709532903	0.708244172	0.732636629	0.587185607	0.709036741	0.675599002	0.635082908	0.803845465	0.561140352	981	3	0.401504064	0.350909276	0.406105352	0.371932937	0.513411888	0.314451723	0.464984009	0.362751681	0.275154706	0.349335457	981	3	pgw	wopt
0.586383084	0.48385114	0.453358642	0.511334793	0.689232684	0.262978116	0.639546101	0.5304501	0.482844803	0.363865869	982	1	0.644914154	0.302813891	0.478326614	0.352703648	0.32062749	0.465709819	0.470298924	0.331315218	0.535731517	0.34933643	982	1	bng	cache
0.603162048	0.633314424	0.386639252	0.646698902	0.556117823	0.618623863	0.666340641	0.337643936	0.410369098	0.628287498	983	2	0.512629879	0.593654382	0.383622489	0.397466621	0.536930493	0.5390983	0.442670576	0.295389605	0.679445175	0.349339375	983	2	bng	dpi
0.288585428	0.475994981	0.240172935	0.475033004	0.279765075	0.396198708	0.395187006	0.461113982	0.317245838	0.430674966	984	3	0.277586507	0.575598419	0.258890145	0.539954	0.581496001	0.231112021	0.457899292	0.379413949	0.55570585	0.349442421	984	3	bng	vopt
0.529753671	0.56552304	0.492454345	0.618213074	0.369673999	0.640167255	0.560928369	0.352647818	0.513346188	0.642670823	985	1	0.31122001	0.291360496	0.420507926	0.411080576	0.385296577	0.386275291	0.269619985	0.290042494	0.550069213	0.349617308	985	1	bng	hhe
0.749641809	0.811112042	0.434419834	0.737108757	0.703382798	0.696286301	0.64603459	0.618724127	0.707722547	0.677146222	986	2	0.27343088	0.400935809	0.266575928	0.323913725	0.424069719	0.287608528	0.345013651	0.392778612	0.419328482	0.349666301	986	2	bng	lb
0.706572628	0.660215589	0.345643053	0.604560448	0.663823744	0.496078994	0.562373455	0.593624037	0.585361448	0.54922608	987	3	0.533035062	0.34910625	0.589613108	0.413410143	0.350368106	0.588878234	0.617550407	0.32237279	0.638429048	0.349792777	987	3	bng	prx
0.297373833	0.370351099	0.307556549	0.312284725	0.366731222	0.275117472	0.472440838	0.22836428	0.509292652	0.212701449	988	1	0.413331183	0.599816737	0.570565243	0.663757967	0.530833029	0.381823843	0.706912361	0.348593772	0.857530205	0.349913756	988	1	bng	av
0.302375638	0.277584186	0.677414865	0.582744697	0.637672503	0.440782649	0.510002201	0.556654668	0.459296003	0.701808844	989	2	0.699999109	0.222624	0.520660513	0.471470112	0.532496202	0.403065111	0.47684721	0.491093482	0.424094656	0.349952838	989	2	bng	prx
0.73890337	0.27901826	0.992106833	0.309436903	0.437166064	0.582830037	0.714252544	0.572645007	0.381224715	0.445646651	990	3	0.447132641	0.45415427	0.159606198	0.597485092	0.417351586	0.391939329	0.240544833	0.390564219	0.380439829	0.35009198	990	3	bng	wopt
0.676923094	0.585931407	0.410323067	0.547256341	0.546622552	0.614902302	0.581576138	0.567739569	0.542160491	0.362308318	991	1	0.321283075	0.30676525	0.389014946	0.275900776	0.406458236	0.285138055	0.341503105	0.275557565	0.261376414	0.35014385	991	1	olt	cache
0.656683447	0.320016109	0.398111653	0.429769971	0.311923771	0.503845831	0.273112332	0.439585904	0.403001283	0.269412512	992	2	0.303909587	0.150442242	0.477209441	0.317244158	0.328254141	0.347088748	0.423834811	0.143822044	0.406181498	0.350189849	992	2	olt	dpi
0.302047336	0.268755356	0.426678213	0.411275104	0.322365662	0.356906318	0.204080846	0.414153354	0.260549528	0.289055465	993	3	0.599074273	0.502695522	0.450082931	0.429289283	0.725863892	0.520562191	0.337751888	0.563003401	0.569237717	0.350200369	993	3	olt	vopt
0.369551341	0.246377926	0.4312608	0.29936878	0.340434768	0.286098562	0.432689623	0.248864046	0.221315415	0.341788304	994	1	0.378718761	0.400772732	0.463050754	0.348253628	0.458855994	0.252002378	0.438110426	0.303762019	0.47443091	0.350232956	994	1	olt	hhe
0.189119897	0.461118871	0.613596318	0.564457941	0.479219679	0.412229976	0.458568335	0.5388775	0.293330945	0.751497201	995	2	0.319012533	0.595874734	0.391601391	0.349081739	0.433104326	0.475632668	0.556772382	0.344647721	0.455146242	0.350252702	995	2	olt	lb
0.375614062	0.513286949	0.328571838	0.362470384	0.56643461	0.365552253	0.328507507	0.305167327	0.487198618	0.319587578	996	3	0.50689443	0.555443081	0.34769528	0.64461943	0.268154579	0.589324844	0.552769238	0.332194349	0.675405423	0.35027836	996	3	olt	prx
0.527762491	0.61112238	0.384227352	0.578755027	0.668009625	0.56086127	0.61397973	0.402804686	0.581710357	0.591016113	997	1	0.431280953	0.528265203	0.642740648	0.385326461	0.562671521	0.562136771	0.629967409	0.435631876	0.692897791	0.350310042	997	1	olt	av
0.610361144	0.455437673	0.552904194	0.52514477	0.643449237	0.613520029	0.559179637	0.573552785	0.516617117	0.57012212	998	2	0.408748871	0.332826161	0.406697677	0.32276047	0.350586683	0.482152303	0.352479946	0.305924698	0.428275169	0.350445877	998	2	olt	prx
0.794098136	0.645417465	0.661334329	0.746496641	0.626849008	0.843247612	0.657753071	0.767791239	0.673567614	0.70963892	999	3	0.456346186	0.507118004	0.373606776	0.342843596	0.250635162	0.547502281	0.536409125	0.356081983	0.265288833	0.350526281	999	3	olt	wopt
0.424094873	0.799993735	0.620161048	0.406581154	0.808038913	0.44536579	0.771089142	0.46577792	0.737373744	0.613201283	1000	1	0.359398209	0.642141348	0.372628811	0.603586434	0.425283577	0.500936759	0.290284535	0.657477572	0.454307531	0.350530436	1000	1	cmts	cache
0.285250204	0.616838453	0.472500633	0.511631883	0.517980425	0.507065476	0.450266853	0.44347404	0.575904873	0.58185458	1001	2	0.398718278	0.241242068	0.459727997	0.2145724	0.280514032	0.517962577	0.110685537	0.445522286	0.257089527	0.350829216	1001	2	cmts	dpi
0.329656577	0.392018654	0.539969132	0.258956247	0.512377675	0.422271572	0.448812007	0.318574223	0.520099299	0.423254786	1002	3	0.507908404	0.374034928	0.379800793	0.33056642	0.484638343	0.488650204	0.286977746	0.573510666	0.367760992	0.350870276	1002	3	cmts	vopt
0.462329114	0.465887359	0.410273021	0.477548389	0.416142735	0.599077515	0.525143398	0.417376867	0.449433952	0.748771657	1003	1	0.655726657	0.351437203	0.566952577	0.513803232	0.65549122	0.465495807	0.670563954	0.458228171	0.635828649	0.350975841	1003	1	cmts	hhe
0.584000347	0.346022896	0.680921844	0.373178698	0.721610337	0.306336546	0.588468546	0.512275576	0.52062174	0.428638118	1004	2	0.450432409	0.193530802	0.406578222	0.341797285	0.533168407	0.350080159	0.411009257	0.244490544	0.43910024	0.351087127	1004	2	cmts	lb
0.344274283	0.325133527	0.429549529	0.424713366	0.404671891	0.31887997	0.43692948	0.475353523	0.305596851	0.426831538	1005	3	0.264937798	0.430697636	0.22603403	0.42041672	0.249197636	0.421467725	0.187626708	0.357642035	0.355070146	0.351199859	1005	3	cmts	prx
0.41393789	0.623201203	0.200104962	0.593297947	0.362272133	0.385086219	0.558752845	0.215360382	0.582958422	0.24166913	1006	1	0.671096681	0.377812072	0.289265332	0.474140521	0.569131525	0.373017632	0.47521418	0.334726899	0.633588054	0.3512182	1006	1	cmts	av
0.339893022	0.56919245	0.441459497	0.685110572	0.409603555	0.493092988	0.487104476	0.534977089	0.4979284	0.524089808	1007	2	0.446862441	0.372350371	0.368600401	0.342830009	0.378570605	0.470659791	0.223589698	0.456470129	0.483383538	0.351302603	1007	2	cmts	prx
0.342238266	0.413343068	0.374177679	0.379881212	0.458530728	0.294615072	0.272069053	0.512817419	0.429966187	0.208508964	1008	3	0.284801618	0.569858327	0.307528712	0.542626804	0.332492758	0.508379184	0.405246057	0.262362319	0.721511095	0.351639855	1008	3	cmts	wopt
0.840515576	0.551378705	0.770358486	0.685584868	0.713687525	0.667516121	0.655993743	0.635572672	0.718196281	0.604391921	1009	1	0.350784922	0.350288925	0.315397504	0.427530601	0.280797846	0.408294839	0.277334448	0.298586807	0.313418664	0.351752888	1009	1	pgw	cache
0.441803254	0.433306507	0.478014866	0.40751245	0.743701433	0.402011157	0.386659764	0.60572972	0.501775126	0.535885149	1010	2	0.451476132	0.59449759	0.462668152	0.468998787	0.51256979	0.639026252	0.388303345	0.485641907	0.599633671	0.351864388	1010	2	pgw	dpi
0.50412216	0.416316236	0.546789346	0.504350069	0.603832556	0.580588321	0.273201747	0.586134119	0.583505563	0.422553359	1011	3	0.306628726	0.332435856	0.345018395	0.433022792	0.187262204	0.470616984	0.30541133	0.229377438	0.316911554	0.351979232	1011	3	pgw	vopt
0.254759981	0.226500682	0.406933915	0.2951149	0.334331464	0.282688791	0.26153902	0.410899797	0.355272084	0.310849103	1012	1	0.20863456	0.394533787	0.32732052	0.22943949	0.380659113	0.217257656	0.357469105	0.367413748	0.258121787	0.352231687	1012	1	pgw	hhe
0.466251796	0.418931712	0.42847314	0.34423403	0.624038665	0.316073315	0.476954398	0.316973449	0.525971235	0.506305541	1013	2	0.548306148	0.322906884	0.339157817	0.412204081	0.50536679	0.338407369	0.334663222	0.339416731	0.484121639	0.352255251	1013	2	pgw	lb
0.263225172	0.707532291	0.517756217	0.574409799	0.593863872	0.429141325	0.322956745	0.630960862	0.535091578	0.626179115	1014	3	0.461479744	0.658461225	0.527839915	0.329706864	0.539355616	0.485907141	0.466179259	0.421741756	0.710942079	0.352456043	1014	3	pgw	prx
0.688282389	0.506028479	0.611185441	0.592087022	0.710824418	0.503622056	0.827284107	0.549189264	0.71780118	0.626194806	1015	1	0.433934612	0.503363497	0.498374833	0.276678664	0.460653444	0.587795658	0.473662185	0.458258139	0.535711761	0.352517553	1015	1	pgw	av
0.340441542	0.270166205	0.418107812	0.396173117	0.358547083	0.452312588	0.388173267	0.442279109	0.243623642	0.527176276	1016	2	0.390288195	0.233716303	0.430690522	0.239191833	0.477285767	0.253773465	0.323449022	0.343991425	0.386708242	0.352528505	1016	2	pgw	prx
0.214885771	0.606348246	0.226372592	0.469313709	0.317765815	0.248760098	0.579009906	0.195084275	0.440167189	0.326060214	1017	3	0.715147642	0.484673567	0.502589573	0.309086466	0.696843854	0.362919844	0.467335575	0.43040119	0.473320585	0.352566802	1017	3	pgw	wopt
0.634574705	0.661459173	0.522118708	0.546854059	0.839745074	0.47454873	0.496661944	0.652422087	0.533179635	0.391998922	1018	1	0.222906491	0.390921227	0.429480657	0.444777725	0.336396448	0.501158626	0.300890638	0.351121808	0.46677885	0.352833071	1018	1	bng	cache
0.286749737	0.541214581	0.435431713	0.4532801	0.574639055	0.562461341	0.502618231	0.5491374	0.452763668	0.688946826	1019	2	0.466921732	0.439678714	0.58934599	0.270856082	0.61221004	0.398441684	0.460632366	0.517318395	0.483265207	0.352870059	1019	2	bng	dpi
0.316725767	0.481236457	0.443346297	0.399817578	0.475433206	0.447229578	0.373078848	0.394720772	0.283394995	0.645400425	1020	3	0.334401608	0.415823319	0.366981886	0.341922642	0.308824297	0.50603225	0.294403548	0.237090083	0.402748459	0.353068336	1020	3	bng	vopt
0.462930802	0.332671852	0.391348133	0.43275989	0.415115209	0.412124372	0.452105819	0.383100227	0.314325669	0.532763915	1021	1	0.285921536	0.363843013	0.313616924	0.333212548	0.327107782	0.382347621	0.239801931	0.344488562	0.28202013	0.353141218	1021	1	bng	hhe
0.20180075	0.497994993	0.459635259	0.451418951	0.672172752	0.366872635	0.362778865	0.484613897	0.477300431	0.375916549	1022	2	0.551517038	0.338161358	0.344030815	0.439404859	0.480581577	0.345586128	0.294867685	0.481040354	0.416346719	0.353142565	1022	2	bng	lb
0.226611304	0.210273489	0.267092488	0.163012622	0.18378682	0.257353767	0.206980469	0.231686274	0.223642473	0.168358475	1023	3	0.451830956	0.259177757	0.466057212	0.339127729	0.343449248	0.340451761	0.425958511	0.305902282	0.428264706	0.353149998	1023	3	bng	prx
0.398608257	0.601672424	0.272687303	0.427954898	0.466759642	0.472984754	0.579874588	0.072137932	0.642925668	0.408979024	1024	1	0.43490917	0.523592963	0.28131795	0.615228856	0.488236162	0.402575136	0.665941132	0.283308052	0.433297484	0.353358287	1024	1	bng	av
0.380884165	0.492200231	0.485642156	0.26238369	0.4566943	0.518400023	0.442236627	0.393425996	0.430711232	0.398263281	1025	2	0.193420734	0.406582203	0.302581984	0.3140199	0.490379954	0.224872075	0.284925736	0.313175064	0.405672122	0.353411033	1025	2	bng	prx
0.638685482	0.591096777	0.67241296	0.492564485	0.692116278	0.730959512	0.442718252	0.777046469	0.513400493	0.589567547	1026	3	0.204877575	0.433962359	0.234174959	0.278236541	0.285856773	0.389774195	0.360078078	0.144145155	0.426022508	0.353654046	1026	3	bng	wopt
0.757107339	0.724597271	0.775973519	0.628999782	0.634276786	0.898749359	0.724419456	0.618594864	0.824984825	0.723158337	1027	1	0.672066131	0.582688076	0.647757103	0.622299849	0.469126255	0.709874142	0.495209816	0.557558588	0.785300184	0.353685517	1027	1	olt	cache
0.644942	0.281277605	0.455738088	0.488359215	0.393982935	0.5860668	0.340633943	0.417437246	0.604162155	0.291809936	1028	2	0.591950915	0.257240627	0.519370213	0.414320953	0.584013859	0.449613058	0.295205096	0.537627663	0.367863612	0.353777006	1028	2	olt	dpi
0.274797738	0.288140427	0.302555551	0.366148603	0.298129172	0.400971781	0.261790285	0.33247889	0.197467977	0.401119539	1029	3	0.593722513	0.669318828	0.315616197	0.560481491	0.495591265	0.539700551	0.459164116	0.44433627	0.662954057	0.353874684	1029	3	olt	vopt
0.533127044	0.551472036	0.523125985	0.55962444	0.768318496	0.457994187	0.716812205	0.535096445	0.525801122	0.735729697	1030	1	0.450905906	0.389571535	0.457986168	0.279005977	0.529766425	0.347445102	0.466831902	0.363885432	0.373370002	0.353896732	1030	1	olt	hhe
0.570130794	0.350957276	0.614364158	0.508694038	0.681381695	0.532152584	0.550670316	0.473372032	0.700307721	0.508340795	1031	2	0.421142555	0.629636652	0.347602613	0.52506051	0.422116859	0.582681306	0.421715814	0.325070935	0.609020557	0.353972158	1031	2	olt	lb
0.269452378	0.363504634	0.57617655	0.260936041	0.385769759	0.539610091	0.525277362	0.263569011	0.271731634	0.658813691	1032	3	0.514003235	0.2906694	0.48983814	0.452781568	0.512036776	0.381846042	0.373814846	0.5164479	0.507741852	0.354112272	1032	3	olt	prx
0.354177416	0.329177503	0.540380426	0.32699031	0.288150161	0.614493302	0.325831797	0.329391229	0.481198385	0.337209195	1033	1	0.559808782	0.240384601	0.30607834	0.360833368	0.468771969	0.311040526	0.435389114	0.31903612	0.420917511	0.354649365	1033	1	olt	av
0.53223614	0.345188366	0.545569255	0.304153546	0.413960216	0.552674068	0.452122642	0.226517239	0.511078458	0.457147674	1034	2	0.422656615	0.673728908	0.304110849	0.471725265	0.575756293	0.509575372	0.479984469	0.530096124	0.583331804	0.354701588	1034	2	olt	prx
0.203139055	0.249849328	0.338454793	0.268934218	0.347122223	0.213498038	0.352226836	0.15928417	0.28107461	0.390487898	1035	3	0.363174646	0.374227892	0.455615792	0.452588903	0.300412216	0.344975302	0.443916356	0.206816732	0.636664957	0.354802188	1035	3	olt	wopt
0.431671866	0.470810961	0.366309396	0.448901133	0.596094126	0.360142655	0.348975915	0.442720799	0.488028901	0.500398631	1036	1	0.603126433	0.623365035	0.199728256	0.657667249	0.563407561	0.606418284	0.486422086	0.348543533	0.715920938	0.354829318	1036	1	cmts	cache
0.603126433	0.623365035	0.199728256	0.657667249	0.563407561	0.606418284	0.486422086	0.348543533	0.715920938	0.354829318	1037	2	0.426307217	0.528467608	0.600204946	0.114506336	0.579216165	0.408767476	0.471167223	0.453119345	0.483778479	0.354857673	1037	2	cmts	dpi
0.406696964	0.342622254	0.463238051	0.412845272	0.327786542	0.487735945	0.074898456	0.547582721	0.430720116	0.331094176	1038	3	0.298587697	0.130197442	0.385090122	0.38244335	0.315535707	0.32101544	0.411909357	0.220040034	0.335900926	0.354893805	1038	3	cmts	vopt
0.294952595	0.25597737	0.129216391	0.228402466	0.383587774	0.200117433	0.260183526	0.298260163	0.301993809	0.332174344	1039	1	0.505410339	0.602380467	0.303019334	0.622283306	0.668983481	0.335266076	0.553373705	0.437657821	0.583632184	0.354911224	1039	1	cmts	hhe
0.336604202	0.324080285	0.555191323	0.290929466	0.435076975	0.377508119	0.534313326	0.327177819	0.369442181	0.496064438	1040	2	0.562481082	0.379821215	0.444903959	0.536077119	0.387476135	0.75423377	0.360423035	0.582866441	0.45255153	0.355078064	1040	2	cmts	lb
0.307430995	0.44674295	0.310546928	0.403697927	0.298433396	0.584607694	0.379434998	0.393358599	0.491779469	0.531554556	1041	3	0.540533614	0.474489837	0.527174534	0.506263676	0.481625175	0.567769784	0.667042399	0.244183464	0.627996102	0.355169714	1041	3	cmts	prx
0.358159517	0.437956288	0.613266091	0.546215538	0.295007455	0.722326503	0.314195419	0.534787119	0.416634387	0.668309191	1042	1	0.369250286	0.57683509	0.480048207	0.274397891	0.452355728	0.418478487	0.472997449	0.221940516	0.613743316	0.355189702	1042	1	cmts	av
0.56774069	0.414743972	0.77319993	0.588659931	0.60008499	0.583219327	0.42836551	0.691255697	0.61427778	0.594191178	1043	2	0.396506945	0.492615108	0.376200181	0.47539174	0.370914978	0.490497569	0.275133088	0.478552923	0.536988346	0.355284086	1043	2	cmts	prx
0.517762316	0.556492346	0.746091796	0.580646393	0.650490209	0.804979077	0.367967179	0.584781806	0.658214267	0.747516473	1044	3	0.697701275	0.444221316	0.65070366	0.450503544	0.45737132	0.548344531	0.309034321	0.566342667	0.642498554	0.355322332	1044	3	cmts	wopt
0.335732043	0.409021059	0.571799154	0.671987488	0.472733847	0.360707984	0.652174426	0.264081834	0.578344222	0.678657055	1045	1	0.475904494	0.661725807	0.551007673	0.186093596	0.488027168	0.519781117	0.568997898	0.518397631	0.49699775	0.35569329	1045	1	pgw	cache
0.538474505	0.387380587	0.423115285	0.542211533	0.595851557	0.366312965	0.7109424	0.423188709	0.591370162	0.443461327	1046	2	0.4538464	0.416523861	0.463799077	0.361472575	0.495885642	0.387416608	0.386057851	0.486536616	0.446384055	0.355808204	1046	2	pgw	dpi
0.609186393	0.498557222	0.668511957	0.34618566	0.703226725	0.453959926	0.704659605	0.438882123	0.779764213	0.528777959	1047	3	0.45625937	0.48470817	0.178708643	0.449847936	0.359210086	0.590518575	0.315298902	0.324511328	0.555167702	0.355839787	1047	3	pgw	vopt
0.494563116	0.615585815	0.620570693	0.579688607	0.722255341	0.568970835	0.633899863	0.532466457	0.792549918	0.697422315	1048	1	0.484875558	0.376675287	0.637642641	0.262904449	0.460288304	0.467468954	0.53612796	0.404734779	0.478074152	0.355882741	1048	1	pgw	hhe
0.668722959	0.705390749	0.587806216	0.698797621	0.67866962	0.696770536	0.64913574	0.547235607	0.760487667	0.663619534	1049	2	0.59811918	0.664287631	0.101558402	0.73620312	0.583872323	0.588826315	0.285689809	0.655429416	0.432558252	0.356202218	1049	2	pgw	lb
0.272070171	0.47923394	0.298742917	0.429641407	0.576145597	0.341249927	0.345186555	0.35989432	0.544507679	0.365504372	1050	3	0.592084771	0.541966048	0.604777741	0.504837401	0.543022421	0.45320486	0.477359939	0.460648982	0.829987769	0.356287443	1050	3	pgw	prx
0.554781601	0.545259748	0.464441	0.45757523	0.7941427	0.275400735	0.555700736	0.611939256	0.491718322	0.506159116	1051	1	0.665555391	0.31468539	0.573972546	0.455260316	0.504508836	0.497028538	0.312602422	0.523221676	0.553092064	0.356352004	1051	1	pgw	av
0.441060221	0.449547521	0.357781576	0.520723191	0.549341992	0.360263947	0.383297982	0.457373915	0.46601111	0.479731147	1052	2	0.450910847	0.47821547	0.478762746	0.568952311	0.538758466	0.345750085	0.542488323	0.229801582	0.856590093	0.356414567	1052	2	pgw	prx
0.462097661	0.26677862	0.447523097	0.34832763	0.4826658	0.442847558	0.501509701	0.258216672	0.36223154	0.587169378	1053	3	0.827666924	0.250537711	0.429781812	0.758183491	0.556835592	0.326092512	0.553307118	0.628204067	0.609638312	0.35666704	1053	3	pgw	wopt
0.622269913	0.433465242	0.544909944	0.549135996	0.502277904	0.701053272	0.458775112	0.562208892	0.430704376	0.630088109	1054	1	0.627640025	0.57404975	0.366008901	0.440874046	0.290566473	0.806941138	0.513920251	0.391491466	0.739797154	0.356685283	1054	1	bng	cache
0.341996754	0.545658688	0.708219568	0.409177121	0.377047488	0.560616014	0.467026812	0.50454029	0.595337226	0.36140882	1055	2	0.511463373	0.529766929	0.482540729	0.446152957	0.319513024	0.625391663	0.582660676	0.422630619	0.679770368	0.35674286	1055	2	bng	dpi
0.622576333	0.554535429	0.685442601	0.50714169	0.4838024	0.872923455	0.486457535	0.729478377	0.371514051	0.645843696	1056	3	0.448104087	0.407199766	0.281653518	0.329510812	0.524073834	0.311222689	0.450336252	0.349492094	0.481003472	0.356793717	1056	3	bng	vopt
0.476150669	0.331366822	0.533391131	0.541800992	0.286815726	0.576041829	0.446987983	0.382319132	0.667429311	0.487088781	1057	1	0.508171836	0.126599055	0.469371681	0.237341201	0.388607157	0.361736415	0.400816081	0.321185729	0.35196605	0.356803751	1057	1	bng	hhe
0.316697558	0.469044593	0.45962353	0.487540574	0.475416393	0.499614656	0.531933661	0.283984585	0.571972609	0.381328736	1058	2	0.327780462	0.453585666	0.273913967	0.546474534	0.284210035	0.5610944	0.187827507	0.500433366	0.375259617	0.356878558	1058	2	bng	lb
0.230411764	0.360491703	0.292600666	0.209381844	0.44402401	0.430334598	0.360589048	0.268521688	0.322066643	0.32535989	1059	3	0.465621149	0.373313646	0.665869694	0.274403172	0.35067489	0.70846791	0.380681121	0.517586315	0.531072182	0.35702381	1059	3	bng	prx
0.502067179	0.767006004	0.509449615	0.564660418	0.679666825	0.674313062	0.637586362	0.641259226	0.603879487	0.62162554	1060	1	0.511002674	0.701646415	0.462142357	0.299331055	0.803748664	0.325446636	0.592966908	0.55583684	0.636657308	0.357169812	1060	1	bng	av
0.261352293	0.274237572	0.310978915	0.360624492	0.237653704	0.286825397	0.232417647	0.290941629	0.295057861	0.316575124	1061	2	0.596426314	0.364074027	0.578926408	0.322162896	0.591239173	0.54619384	0.375493044	0.521161619	0.534772387	0.357355095	1061	2	bng	prx
0.423408791	0.616096666	0.368069597	0.293101677	0.55677932	0.507328745	0.55205318	0.316241659	0.500168071	0.550061722	1062	3	0.512784014	0.383003953	0.545205611	0.178605376	0.450866949	0.562260571	0.320056498	0.47490938	0.599646775	0.35743824	1062	3	bng	wopt
0.477158949	0.293119703	0.415053627	0.35906104	0.510232663	0.266743946	0.419505969	0.331549838	0.492847139	0.257170437	1063	1	0.415290416	0.562809747	0.391972277	0.499159114	0.480292825	0.303705801	0.368377024	0.482500726	0.567741477	0.357515503	1063	1	olt	cache
0.545825282	0.57773609	0.214043335	0.627003408	0.526022981	0.580501431	0.372267553	0.613746977	0.402433124	0.707783325	1064	2	0.38011127	0.672690925	0.383103227	0.349172635	0.595878614	0.359304796	0.499134921	0.336336464	0.489484172	0.357525369	1064	2	olt	dpi
0.471352971	0.587139693	0.463918603	0.587020155	0.635849288	0.596194726	0.490189462	0.511016728	0.583319062	0.554482725	1065	3	0.349550769	0.49181076	0.365675482	0.405634981	0.395421793	0.370157803	0.244839499	0.454063316	0.511669068	0.357586027	1065	3	olt	vopt
0.544389028	0.261484774	0.735789136	0.435004907	0.550906453	0.401255759	0.387164984	0.759812669	0.583849765	0.373912886	1066	1	0.340041432	0.404171007	0.245243384	0.388506179	0.355400028	0.395071035	0.417558232	0.202675349	0.31452671	0.357595853	1066	1	olt	hhe
0.336882312	0.18823175	0.454453673	0.493164483	0.189116168	0.349186944	0.397401731	0.346549485	0.318928989	0.376049368	1067	2	0.495499903	0.2795771	0.522921567	0.286870024	0.561399737	0.462082635	0.466503886	0.364495294	0.630966303	0.357736164	1067	2	olt	lb
0.364673617	0.67227952	0.342838331	0.662076508	0.542566497	0.573641851	0.527026488	0.481956965	0.60372395	0.645275112	1068	3	0.503990488	0.408442247	0.330152278	0.452359158	0.476795891	0.570949375	0.173698945	0.422362386	0.451890722	0.35780054	1068	3	olt	prx
0.473783052	0.257242192	0.394211508	0.404060285	0.384048196	0.449173131	0.349138731	0.422782176	0.410745673	0.393564406	1069	1	0.296039974	0.475671964	0.462452624	0.267792482	0.490840047	0.419127593	0.505038903	0.28230824	0.488529131	0.357885252	1069	1	olt	av
0.685119042	0.44753507	0.343476475	0.721756633	0.488196945	0.595203707	0.343047515	0.536458592	0.415620991	0.548771957	1070	2	0.275157791	0.264472753	0.249015658	0.432724714	0.305509079	0.262837819	0.413772592	0.345691811	0.396228563	0.358095798	1070	2	olt	prx
0.710774825	0.573200757	0.417172143	0.557584181	0.767786386	0.386600374	0.595307281	0.560791552	0.781628954	0.300357503	1071	3	0.434512293	0.359692982	0.401570536	0.513211535	0.487662019	0.415925391	0.526656201	0.25458497	0.601843131	0.358233579	1071	3	olt	wopt
0.386646057	0.473579961	0.558504535	0.385057876	0.747779731	0.34613221	0.334050868	0.587469818	0.492016565	0.676616012	1072	1	0.465395773	0.253595798	0.462994693	0.508988349	0.10104206	0.637817229	0.342123446	0.318942075	0.537754664	0.358314511	1072	1	cmts	cache
0.278545511	0.603520896	0.5151972	0.448062859	0.512820519	0.568071454	0.511457754	0.519215222	0.494351673	0.614646374	1073	2	0.634413218	0.354698163	0.628693996	0.517835306	0.674956881	0.37250931	0.457433936	0.527331039	0.45348519	0.358317635	1073	2	cmts	dpi
0.552724501	0.411502415	0.724861028	0.377872844	0.60698065	0.631980621	0.470872647	0.738918675	0.663587111	0.473795611	1074	3	0.466849378	0.377175057	0.381036024	0.321178763	0.419397979	0.38239944	0.431625737	0.479938996	0.40677307	0.358406585	1074	3	cmts	vopt
0.297439755	0.633681519	0.168606926	0.421300348	0.470981018	0.281018491	0.429755423	0.250135298	0.463293381	0.309212812	1075	1	0.435654051	0.737270053	0.433978448	0.213832958	0.665810385	0.579061474	0.47065301	0.455519753	0.703141602	0.358729806	1075	1	cmts	hhe
0.567610232	0.615417099	0.524652982	0.567774776	0.580026676	0.608423955	0.54589702	0.448257608	0.732890802	0.437455479	1076	2	0.491412531	0.334940477	0.49088051	0.478379195	0.529100014	0.420398273	0.463259595	0.387097054	0.613131345	0.358923209	1076	2	cmts	lb
0.681488378	0.361544363	0.47474944	0.686133979	0.478093306	0.674519976	0.252595333	0.637282578	0.431876831	0.564765225	1077	3	0.266354434	0.251265171	0.410035471	0.277807106	0.415195413	0.270435067	0.285652357	0.412066064	0.238146538	0.359144251	1077	3	cmts	prx
0.596143188	0.338939777	0.618040983	0.252417353	0.312871974	0.677674203	0.341352641	0.58147932	0.354567391	0.514269145	1078	1	0.394548109	0.507994611	0.322893088	0.503057028	0.366713326	0.531435578	0.264777661	0.514934745	0.527873791	0.359177014	1078	1	cmts	av
0.517471996	0.351756867	0.544254216	0.43817898	0.647874864	0.279377057	0.6483043	0.337700484	0.434520566	0.414104785	1079	2	0.332280221	0.35343023	0.531540457	0.419683428	0.444517048	0.515150872	0.560698596	0.245757455	0.480202968	0.359299838	1079	2	cmts	prx
0.373486419	0.448854514	0.305059081	0.722195709	0.403989165	0.363878223	0.38474567	0.464935933	0.441859549	0.531499904	1080	3	0.612229102	0.459782636	0.353536379	0.69830284	0.416416461	0.588581401	0.533287843	0.374814071	0.698968937	0.359359117	1080	3	cmts	wopt
0.411639088	0.511873422	0.604853688	0.451850137	0.716502479	0.532811251	0.569280895	0.554969793	0.469830172	0.723799579	1081	1	0.274299988	0.474949914	0.349990485	0.430517931	0.36501586	0.340267491	0.351862029	0.464076107	0.450492194	0.359485673	1081	1	pgw	cache
0.60173876	0.628113662	0.367334083	0.558375393	0.623064706	0.648314059	0.45210712	0.476503161	0.684892105	0.461891616	1082	2	0.513006816	0.161603269	0.498099734	0.363142448	0.514000755	0.26009742	0.37119616	0.42879052	0.470283468	0.359505353	1082	2	pgw	dpi
0.604208964	0.614568774	0.483594109	0.554056395	0.641221701	0.605637903	0.492037217	0.396279955	0.735547734	0.370726212	1083	3	0.464269832	0.605589754	0.35848416	0.627901726	0.427752106	0.549968768	0.465178801	0.46202721	0.56193935	0.359544624	1083	3	pgw	vopt
0.655852603	0.358779982	0.392889247	0.602830733	0.371561513	0.42380667	0.503536604	0.484175442	0.579501016	0.268504223	1084	1	0.581317528	0.434324042	0.318929725	0.582455136	0.43562383	0.431997118	0.429935791	0.433261648	0.613483151	0.359662662	1084	1	pgw	hhe
0.666892701	0.678858491	0.746234005	0.716464829	0.69010004	0.71131835	0.658801074	0.747238306	0.665792035	0.758065788	1085	2	0.307798129	0.36658405	0.4685955	0.35867202	0.44670908	0.456498744	0.356830341	0.400900805	0.404827857	0.359674756	1085	2	pgw	lb
0.55420264	0.400635368	0.347409404	0.436762371	0.580192433	0.281699445	0.632111385	0.296858099	0.508996165	0.376275973	1086	3	0.370229378	0.709506553	0.316398395	0.376611251	0.517073641	0.695763619	0.357546417	0.507761542	0.602140793	0.359737355	1086	3	pgw	prx
0.457253284	0.611174106	0.523181212	0.453515661	0.637460135	0.518565704	0.500435584	0.496681124	0.638359666	0.434774629	1087	1	0.55754264	0.28057289	0.480111836	0.270461494	0.433639869	0.381797896	0.417908607	0.316790684	0.399879031	0.359943083	1087	1	pgw	av
0.420107737	0.319710737	0.407256193	0.304856512	0.42318256	0.466381793	0.362675313	0.291798631	0.538468174	0.442642949	1088	2	0.703481035	0.457626649	0.367965519	0.689635298	0.486450822	0.508276613	0.599932757	0.412701083	0.624759595	0.360114567	1088	2	pgw	prx
0.553644062	0.587290249	0.309936411	0.530601567	0.489457644	0.639242599	0.301527361	0.589564787	0.407786493	0.499606928	1089	3	0.498049374	0.491506304	0.299861734	0.381874011	0.414765437	0.536901299	0.486906591	0.336598573	0.466994789	0.360231882	1089	3	pgw	wopt
0.603387286	0.670087706	0.56482907	0.733823315	0.612464518	0.837840664	0.537576483	0.687178459	0.700127529	0.629973095	1090	1	0.301184057	0.313011285	0.328330035	0.395530663	0.369838628	0.340491996	0.344790309	0.215525056	0.405852452	0.360273851	1090	1	bng	cache
0.544814082	0.52845004	0.7275688	0.488733594	0.497726039	0.604192627	0.530936545	0.537016421	0.704960318	0.403581514	1091	2	0.386193145	0.244412549	0.291769701	0.391871509	0.307433125	0.279317295	0.280641034	0.428455305	0.278502559	0.360465335	1091	2	bng	dpi
0.653064692	0.293942899	0.589819294	0.659454094	0.456952608	0.576479699	0.534722242	0.549573041	0.615921927	0.642261039	1092	3	0.472105475	0.344063343	0.397314896	0.536669622	0.305960884	0.405544739	0.52686241	0.26581949	0.547728143	0.360533616	1092	3	bng	vopt
0.55230881	0.404244423	0.390440846	0.570384569	0.597833401	0.516464038	0.398245556	0.498593601	0.469220183	0.465724762	1093	1	0.385946212	0.452790768	0.369209311	0.443794761	0.442970384	0.340034632	0.347421044	0.433896062	0.474917029	0.360870744	1093	1	bng	hhe
0.493575662	0.48550862	0.608232038	0.257527505	0.469528996	0.596366675	0.365308055	0.35630723	0.591030773	0.377707007	1094	2	0.503584185	0.346352167	0.823964244	0.436714243	0.513753919	0.622766876	0.495463683	0.416995754	0.783887181	0.360909361	1094	2	bng	lb
0.453708363	0.57849914	0.371634924	0.675044504	0.523460333	0.541242949	0.658502535	0.41524369	0.648777236	0.616963813	1095	3	0.336676162	0.554168759	0.586905154	0.299690342	0.403235053	0.68735229	0.273280597	0.609304125	0.676055397	0.36098433	1095	3	bng	prx
0.458291604	0.592275522	0.416441828	0.527746838	0.425695454	0.723940483	0.561591278	0.622663729	0.284589377	0.536640286	1096	1	0.462169077	0.389745378	0.221571388	0.347983947	0.599042489	0.227940817	0.456141251	0.390114309	0.382003682	0.36099023	1096	1	bng	av
0.248055777	0.321991255	0.298755016	0.353702898	0.382286973	0.26862399	0.370283379	0.313855878	0.348462792	0.403378692	1097	2	0.494464908	0.46365116	0.418388099	0.386333384	0.459679209	0.44954322	0.33729375	0.400370472	0.449964033	0.361357329	1097	2	bng	prx
0.627794766	0.237485705	0.307737139	0.439778458	0.475535785	0.380407031	0.304255129	0.400447434	0.402802732	0.429432263	1098	3	0.268415348	0.529882778	0.485241128	0.418497933	0.328813921	0.50036359	0.406489902	0.5589968	0.518622744	0.361396337	1098	3	bng	wopt
0.629342499	0.593766591	0.563687909	0.579217575	0.441537668	0.74506611	0.452219991	0.526723718	0.649789388	0.239132575	1099	1	0.341996754	0.545658688	0.708219568	0.409177121	0.377047488	0.560616014	0.467026812	0.50454029	0.595337226	0.36140882	1099	1	olt	cache
0.258116458	0.279299047	0.214450007	0.164553117	0.201587163	0.221173251	0.290457519	0.191511949	0.132004261	0.279245678	1100	2	0.365021167	0.376415176	0.404171051	0.571545261	0.361691692	0.490787918	0.558569971	0.323969353	0.50407068	0.361577488	1100	2	olt	dpi
0.581125502	0.573769298	0.815551819	0.504352478	0.651873426	0.765133147	0.552281738	0.531635375	0.610812362	0.680257665	1101	3	0.468631249	0.737508271	0.479342574	0.558208054	0.37666588	0.68997832	0.624941252	0.491274118	0.777504884	0.36160597	1101	3	olt	vopt
0.569267565	0.610151174	0.377930613	0.574014992	0.611248802	0.52310116	0.36596915	0.532764692	0.654574574	0.374830851	1102	1	0.757018957	0.409448554	0.429302246	0.411457544	0.775958317	0.233648014	0.45512449	0.700886625	0.472108197	0.361730612	1102	1	olt	hhe
0.486685345	0.498008766	0.265762543	0.39768782	0.481380303	0.411402275	0.310572998	0.545425721	0.396593759	0.319185325	1103	2	0.534270786	0.380686259	0.409945282	0.226328645	0.441333464	0.532342292	0.411322476	0.21990315	0.634843927	0.361768859	1103	2	olt	lb
0.473012051	0.512383577	0.604787134	0.271541561	0.639192091	0.533842766	0.316028458	0.470075043	0.702932982	0.272066027	1104	3	0.407470025	0.398583626	0.333762102	0.264122409	0.664097054	0.34429555	0.380591087	0.404889583	0.403774751	0.361852639	1104	3	olt	prx
0.431087025	0.426840361	0.459547737	0.288080166	0.555878531	0.302460489	0.359454313	0.468218957	0.55769262	0.21748378	1105	1	0.438548159	0.423747019	0.425080616	0.438974107	0.424572154	0.553806153	0.255089403	0.426784409	0.635661786	0.362147338	1105	1	olt	av
0.431148277	0.506812144	0.451974169	0.463921627	0.485119139	0.609621972	0.439088812	0.458000986	0.623607021	0.560552956	1106	2	0.583282453	0.514929099	0.535079724	0.375536629	0.517187017	0.530714745	0.391374209	0.44687004	0.604996063	0.362147394	1106	2	olt	prx
0.421580765	0.256828982	0.457157871	0.367909069	0.286051567	0.40421781	0.228307695	0.414362558	0.358802885	0.313097091	1107	3	0.5052516	0.536586042	0.240580932	0.395158115	0.256778632	0.573738173	0.488327981	0.292658854	0.414733094	0.362198112	1107	3	olt	wopt
0.483757911	0.333424133	0.452465386	0.252538421	0.541074944	0.546789474	0.283238455	0.406504424	0.481377215	0.439295349	1108	1	0.296479096	0.243028294	0.435573524	0.375922169	0.42735617	0.316897358	0.417016354	0.316821357	0.453027755	0.362245734	1108	1	cmts	cache
0.321283075	0.30676525	0.389014946	0.275900776	0.406458236	0.285138055	0.341503105	0.275557565	0.261376414	0.35014385	1109	2	0.676923094	0.585931407	0.410323067	0.547256341	0.546622552	0.614902302	0.581576138	0.567739569	0.542160491	0.362308318	1109	2	cmts	dpi
0.481897937	0.817972475	0.334209714	0.446018994	0.860143466	0.279242897	0.590174558	0.598330746	0.574131446	0.493264589	1110	3	0.317705575	0.587788878	0.420588265	0.22095112	0.326745361	0.50571817	0.33698599	0.390785712	0.400614905	0.362412358	1110	3	cmts	vopt
0.648149919	0.565530523	0.48937279	0.662719715	0.433270831	0.702149185	0.272630412	0.737549431	0.515334627	0.532971511	1111	1	0.397378162	0.409565118	0.333245879	0.329210707	0.569513833	0.281942379	0.373419206	0.231730567	0.523757967	0.362455793	1111	1	cmts	hhe
0.594962328	0.651150767	0.577902726	0.763097714	0.643167302	0.693452258	0.645050162	0.785095577	0.549457594	0.755741302	1112	2	0.346220693	0.550381502	0.637314102	0.333848335	0.532704635	0.445395212	0.479420403	0.396268111	0.664923639	0.362508629	1112	2	cmts	lb
0.839684146	0.759887173	0.679543443	0.755430273	0.835920752	0.799464351	0.752365119	0.814633906	0.687641841	0.748728354	1113	3	0.408353197	0.366145963	0.337674242	0.412358024	0.397118399	0.45364028	0.350771275	0.418560697	0.515654729	0.363008815	1113	3	cmts	prx
0.174722456	0.301659138	0.303166697	0.229304533	0.29889255	0.136707134	0.335753989	0.322371678	0.265316605	0.316787977	1114	1	0.403123245	0.502560655	0.38292429	0.433066242	0.531252617	0.604390231	0.195140422	0.586513291	0.595275213	0.363062063	1114	1	cmts	av
0.382052251	0.296302077	0.259572073	0.324709289	0.366528974	0.493685704	0.23905278	0.346439535	0.248241971	0.331754224	1115	2	0.399423929	0.337374612	0.412236394	0.206770807	0.477158717	0.353052472	0.262516635	0.453735157	0.475263674	0.363121311	1115	2	cmts	prx
0.505353092	0.522164086	0.319138999	0.454159706	0.294242862	0.679461767	0.388309799	0.476164437	0.413846646	0.561252054	1116	3	0.448539834	0.468742131	0.342312881	0.308578726	0.388561002	0.458468709	0.276405863	0.436512172	0.379541732	0.363121582	1116	3	cmts	wopt
0.672824939	0.469164653	0.618569336	0.566101918	0.509624185	0.724906629	0.490706733	0.61159688	0.608569752	0.606471307	1117	1	0.681610445	0.285076698	0.735544083	0.412976735	0.561915864	0.460553372	0.633027478	0.47908485	0.775281201	0.363124714	1117	1	pgw	cache
0.671096681	0.377812072	0.289265332	0.474140521	0.569131525	0.373017632	0.47521418	0.334726899	0.633588054	0.3512182	1118	2	0.48205951	0.584874198	0.420882193	0.68225578	0.376519637	0.731390493	0.258379792	0.675404592	0.576244857	0.363330236	1118	2	pgw	dpi
0.67008267	0.475262294	0.566419332	0.499221031	0.554753454	0.575966364	0.676250222	0.372612799	0.587485501	0.650810739	1119	3	0.48766937	0.531180946	0.425599428	0.370330871	0.413510672	0.730194478	0.319050623	0.551003327	0.401594814	0.363358926	1119	3	pgw	vopt
0.39648548	0.526524002	0.646708693	0.572872485	0.544123561	0.515473062	0.690514178	0.432057695	0.726175661	0.448988888	1120	1	0.402470586	0.389613721	0.643003875	0.41275516	0.43159415	0.439629978	0.51717273	0.340510731	0.571165597	0.363390581	1120	1	pgw	hhe
0.667214846	0.45124588	0.619783241	0.561151559	0.59888402	0.694351744	0.576676399	0.644123225	0.448976881	0.667430152	1121	2	0.482956968	0.210060317	0.458462957	0.342021891	0.215260477	0.535442057	0.189668635	0.383597729	0.392580321	0.363391443	1121	2	pgw	lb
0.446021067	0.642411037	0.468109818	0.434847912	0.432225716	0.56714003	0.539120063	0.412013466	0.531756328	0.348889432	1122	3	0.383615226	0.357205014	0.250042986	0.412339519	0.346685989	0.344450499	0.339841549	0.273419569	0.362587654	0.363418977	1122	3	pgw	prx
0.345829952	0.548188619	0.457862347	0.637178295	0.35569413	0.587329674	0.457988115	0.511274401	0.671278756	0.579083222	1123	1	0.201806498	0.442127858	0.365474025	0.349900861	0.31485685	0.358843223	0.340774066	0.288713045	0.427318773	0.363506741	1123	1	pgw	av
0.228213919	0.449898281	0.39438085	0.337640703	0.347307182	0.292182317	0.338715756	0.407519195	0.360038556	0.384433452	1124	2	0.346861814	0.452783072	0.293773095	0.351577684	0.440031821	0.305378754	0.264121204	0.503277522	0.225535499	0.363520706	1124	2	pgw	prx
0.613927797	0.331076227	0.665320213	0.421350885	0.599777832	0.489948793	0.401262219	0.713130204	0.552071251	0.371502236	1125	3	0.507636448	0.379339381	0.490760369	0.311345255	0.363807235	0.465970464	0.363523875	0.254806946	0.478454472	0.363572451	1125	3	pgw	wopt
0.338576308	0.449228413	0.474458331	0.507699251	0.24223633	0.62314132	0.514021172	0.35793257	0.566750061	0.468727935	1126	1	0.276521352	0.434735401	0.382956571	0.387224089	0.280298747	0.498191032	0.49056732	0.103488736	0.546368606	0.363679032	1126	1	bng	cache
0.512409103	0.539341945	0.247397624	0.505491576	0.548317188	0.511600715	0.337884954	0.49813548	0.567334462	0.392812684	1127	2	0.411633869	0.343210474	0.351997353	0.499037825	0.393521553	0.376543688	0.311738661	0.481165095	0.49334509	0.363716605	1127	2	bng	dpi
0.372392536	0.629233672	0.479946538	0.447672694	0.613504025	0.286941256	0.606583935	0.360539763	0.680934885	0.218499971	1128	3	0.448835264	0.252352654	0.490465809	0.284884281	0.268666519	0.465497273	0.325372474	0.386930703	0.278142595	0.363750038	1128	3	bng	vopt
0.313076798	0.322949862	0.563275859	0.349370771	0.544891376	0.533260838	0.295915987	0.517009299	0.492612764	0.51451898	1129	1	0.364588443	0.384113779	0.286906364	0.270099329	0.314047794	0.484580036	0.275213685	0.355135893	0.307625397	0.363829605	1129	1	bng	hhe
0.55766349	0.55710804	0.433657804	0.600273154	0.690528268	0.621879485	0.408206553	0.777759749	0.489215705	0.61458516	1130	2	0.586383084	0.48385114	0.453358642	0.511334793	0.689232684	0.262978116	0.639546101	0.5304501	0.482844803	0.363865869	1130	2	bng	lb
0.735297791	0.697900689	0.714304019	0.597624423	0.649918116	0.78450778	0.547670641	0.728956404	0.65004421	0.755771228	1131	3	0.638186057	0.53966008	0.395368646	0.552023388	0.553108744	0.57007689	0.506311588	0.409873398	0.676388166	0.363873796	1131	3	bng	prx
0.22694507	0.506874785	0.567898065	0.286523577	0.441748707	0.48931935	0.511460659	0.56767545	0.364819571	0.413394209	1132	1	0.434500564	0.358675532	0.228635294	0.355656112	0.438179064	0.297682517	0.319740807	0.430126671	0.342489043	0.363911857	1132	1	bng	av
0.390432004	0.448215615	0.305877799	0.30108271	0.397093839	0.524398293	0.225047144	0.601282741	0.295561995	0.419482851	1133	2	0.672460395	0.427904795	0.690907528	0.375000385	0.662071008	0.428948884	0.718704641	0.419177522	0.6384245	0.363934447	1133	2	bng	prx
0.700837379	0.808208254	0.548300482	0.83449184	0.597332893	0.774363207	0.652358207	0.718000373	0.63519207	0.640916211	1134	3	0.316740347	0.362669878	0.409351993	0.482573647	0.285024303	0.47458192	0.330555641	0.337227359	0.551367399	0.364181019	1134	3	bng	wopt
0.5119002	0.590180699	0.637498001	0.403264648	0.622360186	0.697740651	0.269504544	0.811758738	0.41668922	0.577815843	1135	1	0.246247031	0.415103752	0.212453669	0.335404617	0.204026156	0.350346532	0.299692193	0.272716712	0.224454508	0.364296186	1135	1	olt	cache
0.275779903	0.475234993	0.379889416	0.390426286	0.310583809	0.507655511	0.454443311	0.332761603	0.351093339	0.483068138	1136	2	0.301206143	0.182832032	0.424214071	0.415636236	0.16594579	0.418458725	0.233156407	0.385932747	0.299229265	0.364342898	1136	2	olt	dpi
0.141415022	0.385462509	0.349299807	0.317613418	0.401034175	0.28836471	0.339575106	0.426162247	0.214054461	0.548072348	1137	3	0.638845731	0.431166306	0.558559507	0.543090248	0.608083188	0.495842493	0.744070943	0.300626696	0.702332336	0.364479326	1137	3	olt	vopt
0.599050319	0.456139313	0.431574667	0.486399372	0.608226935	0.464451079	0.357980054	0.466214694	0.427466024	0.465277168	1138	1	0.423931828	0.443046152	0.352103033	0.638063586	0.282197944	0.412646231	0.413081409	0.421193559	0.636708957	0.364551334	1138	1	olt	hhe
0.576934116	0.484300037	0.436256704	0.397877866	0.485240403	0.398095225	0.345839693	0.502308851	0.563453246	0.307939045	1139	2	0.499865982	0.427036587	0.429901612	0.614319107	0.237090055	0.544338563	0.539364048	0.274277616	0.611650475	0.364652979	1139	2	olt	lb
0.446156915	0.555838356	0.417277333	0.560655137	0.58748747	0.536446942	0.535778596	0.561349279	0.530891462	0.657656765	1140	3	0.399129942	0.348455432	0.448913242	0.360823696	0.254097771	0.588876776	0.418291958	0.312959167	0.388524339	0.364933935	1140	3	olt	prx
0.514331989	0.407462583	0.446027292	0.466662487	0.646162678	0.419780684	0.471548717	0.494339455	0.586005033	0.463966809	1141	1	0.513962853	0.303783888	0.723647024	0.228441987	0.347339122	0.64288457	0.258795304	0.367599073	0.610765082	0.365005285	1141	1	olt	av
0.453876867	0.312733647	0.328416653	0.534286802	0.295744363	0.39277721	0.343224971	0.275123972	0.49708378	0.337903951	1142	2	0.372592423	0.581874156	0.351792697	0.641049984	0.413559368	0.559690215	0.297093067	0.536873767	0.663236359	0.365007213	1142	2	olt	prx
0.395914477	0.73879741	0.55181903	0.574158783	0.433794449	0.817531875	0.355714379	0.692566746	0.464874887	0.643000212	1143	3	0.648786604	0.516168645	0.279667192	0.653545304	0.487734677	0.485163205	0.470788583	0.323042295	0.612448564	0.365148903	1143	3	olt	wopt
0.681050166	0.35429744	0.724282293	0.448501131	0.719201635	0.492687203	0.69391468	0.407189585	0.7168834	0.603509849	1144	1	0.333439667	0.567317042	0.448794741	0.515231213	0.412661424	0.550965204	0.312346116	0.400184191	0.580100044	0.365150732	1144	1	cmts	cache
0.239744225	0.471962435	0.447422624	0.436900796	0.372275053	0.487350113	0.347045183	0.429802159	0.388250635	0.477943637	1145	2	0.617146516	0.550126015	0.478328099	0.671007117	0.465814609	0.666679177	0.391389346	0.476724815	0.7625472	0.365196974	1145	2	cmts	dpi
0.557906875	0.421991442	0.38246416	0.627655409	0.332318859	0.516785094	0.446143545	0.41341802	0.55118173	0.45706562	1146	3	0.259506864	0.259309955	0.216473892	0.336060155	0.281331887	0.262818266	0.256306397	0.328339097	0.160896974	0.365205484	1146	3	cmts	vopt
0.488805816	0.257637171	0.283838813	0.404784318	0.374908403	0.273363192	0.286158523	0.343941453	0.385378989	0.20118027	1147	1	0.406915755	0.407938211	0.332314494	0.657756477	0.418547071	0.57210511	0.397092121	0.450347558	0.655668866	0.365275029	1147	1	cmts	hhe
0.645251688	0.526099875	0.62505575	0.559739004	0.644357351	0.592765161	0.463645007	0.708331587	0.662832946	0.620720728	1148	2	0.326831091	0.611036731	0.323014289	0.487804378	0.29158524	0.596571996	0.509740874	0.387142407	0.520242699	0.365293576	1148	2	cmts	lb
0.425573556	0.318575319	0.549481171	0.41548726	0.409811247	0.530701763	0.315828506	0.415647674	0.44960487	0.489519352	1149	3	0.290134151	0.351047861	0.313431858	0.267269327	0.260008178	0.461827651	0.260928676	0.313816643	0.376977692	0.365308107	1149	3	cmts	prx
0.314374751	0.364132848	0.361468831	0.574060273	0.491147429	0.33300001	0.351348892	0.291637098	0.514832657	0.489418519	1150	1	0.673882028	0.368507174	0.353399804	0.533885614	0.469251986	0.429777967	0.518379345	0.535164506	0.505336576	0.365398184	1150	1	cmts	av
0.198817461	0.492953234	0.252247673	0.444492671	0.359571338	0.370878123	0.29453416	0.382218262	0.393784462	0.453466574	1151	2	0.434206121	0.215643444	0.383168552	0.38627855	0.42904846	0.316190711	0.30839909	0.278637967	0.323803818	0.365432638	1151	2	cmts	prx
0.603036339	0.261736712	0.446546182	0.415295187	0.47154049	0.278231982	0.570976395	0.245774659	0.447407845	0.245446213	1152	3	0.304017256	0.524667555	0.539503592	0.270205543	0.40402879	0.653432915	0.379655454	0.300056106	0.486836628	0.365447352	1152	3	cmts	wopt
0.495087915	0.465483701	0.597321235	0.59509419	0.423708188	0.544258132	0.424581738	0.409632347	0.710539959	0.341800148	1153	1	0.272070171	0.47923394	0.298742917	0.429641407	0.576145597	0.341249927	0.345186555	0.35989432	0.544507679	0.365504372	1153	1	pgw	cache
0.579214375	0.357763509	0.581717227	0.407894787	0.643457424	0.636736849	0.467948853	0.500988888	0.493810854	0.621705369	1154	2	0.734304625	0.360315459	0.499717995	0.57613847	0.478132285	0.637679049	0.477326321	0.637464774	0.446122613	0.365665014	1154	2	pgw	dpi
0.537236513	0.401362713	0.472412731	0.374645069	0.584049182	0.319851414	0.372201863	0.489269464	0.590889696	0.415379856	1155	3	0.183765093	0.40129742	0.194132268	0.407200861	0.434368902	0.204533187	0.335056439	0.356804691	0.276034882	0.365838209	1155	3	pgw	vopt
0.380541471	0.702279571	0.290023848	0.601349649	0.493618262	0.49264104	0.394141957	0.657855063	0.629444779	0.555009785	1156	1	0.485049851	0.451357356	0.63934036	0.445784683	0.569506352	0.784125903	0.546580299	0.467031078	0.702966337	0.365974387	1156	1	pgw	hhe
0.618457462	0.685392337	0.681621694	0.451152352	0.864581297	0.589351835	0.615880153	0.697197365	0.49633958	0.696156177	1157	2	0.434651399	0.363268146	0.349311305	0.550584316	0.323119022	0.545198612	0.379712157	0.353000923	0.48256159	0.366027449	1157	2	pgw	lb
0.755621148	0.292478093	0.683245165	0.385652276	0.538945535	0.556750475	0.743708109	0.327587172	0.586316136	0.592448051	1158	3	0.50943571	0.5378506	0.61885552	0.464340188	0.643946655	0.445646745	0.490480554	0.464970678	0.780872497	0.366028904	1158	3	pgw	prx
0.404835003	0.712978521	0.409447973	0.378853517	0.594433158	0.584407378	0.573400526	0.51548588	0.503120993	0.572281718	1159	1	0.465859463	0.361517942	0.403056038	0.723739255	0.280145035	0.668040612	0.393728409	0.739558974	0.416569582	0.366046965	1159	1	pgw	av
0.357561461	0.591435569	0.388578498	0.557337154	0.229552234	0.617205617	0.398446387	0.471507078	0.546387628	0.434901976	1160	2	0.324966787	0.371184159	0.348713213	0.307449489	0.317483617	0.438207565	0.39137389	0.251201561	0.395418267	0.366071523	1160	2	pgw	prx
0.738914494	0.515347049	0.591373409	0.245535346	0.606386429	0.690177728	0.530087149	0.536267702	0.48980849	0.307727314	1161	3	0.536851388	0.348184914	0.292235199	0.497904867	0.432624259	0.336297985	0.438254247	0.405868708	0.468098429	0.366089746	1161	3	pgw	wopt
0.503549763	0.526163442	0.5512325	0.601296686	0.404138291	0.828461779	0.349125263	0.643127736	0.760788765	0.42762345	1162	1	0.439205405	0.379328905	0.349092155	0.433800673	0.316753014	0.537962261	0.388432656	0.378370929	0.310307003	0.366127474	1162	1	bng	cache
0.375215109	0.453236784	0.614399879	0.483608667	0.402361156	0.762015945	0.516362173	0.429645842	0.514282585	0.581596858	1163	2	0.250976002	0.333236311	0.375291356	0.355523101	0.49820587	0.275880055	0.395592379	0.352020997	0.459420075	0.366197065	1163	2	bng	dpi
0.492287113	0.337569579	0.33742178	0.480548204	0.308487534	0.443063869	0.461767568	0.314352939	0.503702079	0.301298008	1164	3	0.521917083	0.34556717	0.418660865	0.574907777	0.367634402	0.542572452	0.369839291	0.48685888	0.511917152	0.366213371	1164	3	bng	vopt
0.719886369	0.712730711	0.728622277	0.637938928	0.801431565	0.748987386	0.776024023	0.592019744	0.763971027	0.694021991	1165	1	0.485288729	0.454791044	0.434903851	0.498236674	0.432858855	0.23959238	0.466174779	0.317873833	0.659702694	0.366484018	1165	1	bng	hhe
0.231501976	0.429373333	0.380232763	0.269561884	0.427638435	0.331715119	0.524060092	0.226512981	0.522721263	0.312463887	1166	2	0.274830736	0.336295848	0.210904064	0.326104384	0.333954718	0.308748225	0.384046561	0.251608905	0.363715015	0.366656682	1166	2	bng	lb
0.340041432	0.404171007	0.245243384	0.388506179	0.355400028	0.395071035	0.417558232	0.202675349	0.31452671	0.357595853	1167	3	0.580070405	0.297907174	0.61951413	0.450503207	0.385235036	0.418232551	0.572163488	0.256678918	0.633182332	0.366700143	1167	3	bng	prx
0.633754217	0.468899962	0.589455316	0.439161932	0.624650602	0.678242917	0.624882826	0.454421708	0.572679388	0.523885618	1168	1	0.729509688	0.768326314	0.619632913	0.58121243	0.631440123	0.579382286	0.687617129	0.672269728	0.83964279	0.366872236	1168	1	bng	av
0.58469746	0.638036997	0.540965198	0.542056836	0.663837976	0.478035612	0.567980544	0.630724961	0.63960017	0.480963871	1169	2	0.613960599	0.583303282	0.214774712	0.557064246	0.639290533	0.185209242	0.663364381	0.225512753	0.498509302	0.366879233	1169	2	bng	prx
0.334401608	0.415823319	0.366981886	0.341922642	0.308824297	0.50603225	0.294403548	0.237090083	0.402748459	0.353068336	1170	3	0.618641179	0.155783653	0.512209986	0.667257687	0.473032114	0.434318159	0.378589884	0.463897088	0.704490024	0.367011402	1170	3	bng	wopt
0.469671046	0.366840364	0.577239299	0.283364149	0.380827793	0.587030278	0.452657756	0.400389873	0.33002425	0.494220276	1171	1	0.60758809	0.309609476	0.465767105	0.73488988	0.269872992	0.507596693	0.378374349	0.723969224	0.55177196	0.36703107	1171	1	olt	cache
0.391531954	0.592521148	0.370842481	0.506785657	0.318539362	0.614719524	0.423145601	0.335920127	0.613785329	0.481947883	1172	2	0.478245462	0.462737896	0.392396996	0.42519406	0.431357296	0.494931612	0.433777176	0.267361163	0.49855819	0.367034741	1172	2	olt	dpi
0.346140973	0.424364697	0.327772334	0.289575964	0.451127392	0.321968216	0.402599729	0.411113321	0.268736922	0.486908384	1173	3	0.338867601	0.144271087	0.426810198	0.193683136	0.370329731	0.395082109	0.125936668	0.371636727	0.25421681	0.367050083	1173	3	olt	vopt
0.580564874	0.428069954	0.535145749	0.613789242	0.550788138	0.488249406	0.583903434	0.334253557	0.723978339	0.499554986	1174	1	0.571698845	0.271566687	0.478974039	0.412805105	0.401899122	0.441962002	0.50964907	0.219710684	0.418477799	0.367467285	1174	1	olt	hhe
0.703889449	0.284879463	0.49609839	0.52904035	0.764251819	0.199271379	0.532475813	0.571774771	0.62946624	0.311558096	1175	2	0.35086027	0.228787104	0.263741908	0.244409684	0.330465553	0.294968907	0.32913668	0.278627403	0.287140968	0.367477234	1175	2	olt	lb
0.46644009	0.60032391	0.4722326	0.614015516	0.447948429	0.624868124	0.447569101	0.482858566	0.512572619	0.640811843	1176	3	0.423921137	0.593180705	0.435266	0.464086033	0.430917373	0.507994591	0.499631847	0.404011876	0.537654456	0.367540822	1176	3	olt	prx
0.415409476	0.498386152	0.390008308	0.701871517	0.237882042	0.470635252	0.297292984	0.564971325	0.585399366	0.47631613	1177	1	0.459394401	0.290896433	0.557590845	0.378336904	0.514140267	0.406714825	0.443544177	0.487958591	0.352127072	0.367544111	1177	1	olt	av
0.409846915	0.275021016	0.42387051	0.17051861	0.404392633	0.255522724	0.521615459	0.203472271	0.475721913	0.204755031	1178	2	0.330305294	0.483936011	0.374250144	0.447782831	0.492366483	0.433423682	0.476842963	0.297773414	0.496075378	0.367567296	1178	2	olt	prx
0.543168637	0.511218476	0.713614242	0.426794427	0.708186295	0.467121437	0.591700215	0.551668543	0.600683401	0.487058964	1179	3	0.465591202	0.663917577	0.536873542	0.264007287	0.656072296	0.625499488	0.555122559	0.367406247	0.725665182	0.367573736	1179	3	olt	wopt
0.467152542	0.35848474	0.300826279	0.348814947	0.352172261	0.282716798	0.397021977	0.347999729	0.465507549	0.256835453	1180	1	0.320614345	0.375986686	0.421303517	0.509781847	0.214241271	0.598095632	0.169832483	0.448081645	0.568191155	0.367676163	1180	1	cmts	cache
0.290997693	0.62906575	0.638913583	0.461932331	0.551878169	0.573259723	0.329206208	0.558732143	0.627961457	0.513473335	1181	2	0.673245714	0.381251169	0.419332108	0.415251136	0.657566189	0.354595488	0.721751194	0.260913743	0.547004058	0.367697557	1181	2	cmts	dpi
0.342392137	0.448168454	0.29233745	0.429747899	0.287371407	0.433314131	0.336532047	0.392026681	0.512418377	0.440422701	1182	3	0.383065191	0.384590149	0.471292748	0.529260773	0.385886364	0.468743889	0.376213771	0.473050807	0.443181229	0.367713217	1182	3	cmts	vopt
0.633701718	0.510551387	0.453094209	0.738727927	0.323348762	0.700999516	0.557842038	0.614034058	0.558299215	0.459802488	1183	1	0.345718619	0.312916528	0.215566349	0.496641338	0.249335817	0.480868149	0.183704337	0.366552195	0.33519861	0.367787435	1183	1	cmts	hhe
0.556695202	0.543581869	0.666636195	0.2211638	0.728877537	0.464598664	0.628253449	0.380200226	0.447150139	0.436209415	1184	2	0.489557058	0.348273785	0.344970057	0.470225108	0.274060005	0.502640786	0.393607701	0.286723956	0.489799237	0.36788424	1184	2	cmts	lb
0.510214573	0.428998372	0.633377742	0.376168686	0.56706844	0.450094375	0.374491313	0.540950421	0.523603247	0.561523508	1185	3	0.627433162	0.16520716	0.500115509	0.560579561	0.453193863	0.3060649	0.495087858	0.530272132	0.555503189	0.36790013	1185	3	cmts	prx
0.620951422	0.608355766	0.556479998	0.566799909	0.753374937	0.550689559	0.56903162	0.670405333	0.627000058	0.541854786	1186	1	0.376889768	0.302399974	0.26400471	0.406156632	0.201185883	0.452325364	0.263143384	0.377678212	0.244820329	0.367903818	1186	1	cmts	av
0.562492751	0.467904209	0.328584967	0.437997435	0.651501619	0.403614325	0.51190246	0.347225091	0.535700051	0.339093509	1187	2	0.479029797	0.389417856	0.585461602	0.330075659	0.51025645	0.42936532	0.612497735	0.262662146	0.577350993	0.368088503	1187	2	cmts	prx
0.351904421	0.428322418	0.573903613	0.435301955	0.398412117	0.558134338	0.444240987	0.381152226	0.353912904	0.66091455	1188	3	0.28589884	0.319070639	0.293191498	0.355914457	0.332506342	0.317286812	0.287734047	0.264378917	0.332519186	0.368150772	1188	3	cmts	wopt
0.496875755	0.398110713	0.533058414	0.224446123	0.664675994	0.496230924	0.22427026	0.598833384	0.507427527	0.288762333	1189	1	0.380946354	0.619976802	0.359823261	0.379500574	0.484456636	0.397511563	0.45980486	0.461094701	0.468426076	0.368170469	1189	1	pgw	cache
0.236590907	0.453079493	0.241824522	0.441323335	0.309549907	0.372330269	0.384148394	0.269525855	0.506035319	0.266441634	1190	2	0.621695945	0.264442096	0.465976449	0.45387136	0.522293011	0.492042815	0.380553013	0.577290881	0.330882293	0.368627849	1190	2	pgw	dpi
0.518386682	0.726380842	0.628375583	0.551508221	0.663123756	0.62384648	0.407161623	0.665510461	0.590497338	0.519950674	1191	3	0.395697142	0.408002105	0.284861956	0.418083398	0.438905214	0.379655233	0.478803362	0.171887717	0.524270524	0.368664794	1191	3	pgw	vopt
0.376507721	0.400406604	0.50823244	0.269235376	0.413970223	0.466547767	0.281218768	0.525322765	0.423338421	0.380478865	1192	1	0.264767178	0.460124205	0.317780927	0.258071603	0.353127495	0.404513109	0.416696231	0.235143487	0.348243089	0.368669734	1192	1	pgw	hhe
0.261868527	0.612656182	0.478418885	0.40945856	0.4789813	0.436348431	0.470047206	0.488376389	0.410387466	0.485089491	1193	2	0.519637396	0.33568383	0.595322942	0.328639032	0.533688347	0.57653454	0.354440406	0.401055646	0.455577245	0.368673217	1193	2	pgw	lb
0.446912269	0.532011524	0.302717988	0.588968732	0.44013327	0.606605726	0.238671698	0.720706695	0.449466053	0.630164576	1194	3	0.506407032	0.403535315	0.346997372	0.409390412	0.438088301	0.442360361	0.561128761	0.285800167	0.443342271	0.368736317	1194	3	pgw	prx
0.509886101	0.356471278	0.263583303	0.534762015	0.276107412	0.436674862	0.483335231	0.286686087	0.456047059	0.335440152	1195	1	0.731755391	0.350757267	0.812306269	0.335236056	0.592356761	0.722030832	0.478031197	0.576977256	0.67871979	0.368760543	1195	1	pgw	av
0.257260696	0.217322235	0.30972026	0.405080507	0.23200189	0.347855695	0.308139811	0.329649158	0.1328399	0.396987053	1196	2	0.706754058	0.251175498	0.829811953	0.297090419	0.600820756	0.582819841	0.419332511	0.617623385	0.566501368	0.368769694	1196	2	pgw	prx
0.432903476	0.548633731	0.634825272	0.459219786	0.618951695	0.552308521	0.540595546	0.670385383	0.55345174	0.607457112	1197	3	0.651785302	0.434826343	0.54590043	0.446008665	0.520193284	0.596797046	0.414412942	0.364198266	0.550086646	0.368884737	1197	3	pgw	wopt
0.393607981	0.55371853	0.491175953	0.505163793	0.454580989	0.783807092	0.349635802	0.558034237	0.627471271	0.513402209	1198	1	0.501800795	0.296519606	0.479468862	0.477906719	0.272843894	0.559518217	0.574163312	0.074766622	0.521995279	0.368980806	1198	1	bng	cache
0.54261115	0.335772563	0.5498451	0.362397485	0.550408333	0.450333669	0.386635042	0.407421349	0.567423529	0.404053541	1199	2	0.543504113	0.625419327	0.386868299	0.519701672	0.649102305	0.32329435	0.364782227	0.496757415	0.514669587	0.369107284	1199	2	bng	dpi
0.35254989	0.396606698	0.514190643	0.440352825	0.531522213	0.420189618	0.453876333	0.398244432	0.421518889	0.433844055	1200	3	0.587334379	0.564305242	0.340007101	0.562199849	0.44486866	0.700872858	0.191968726	0.566913826	0.594153748	0.369187189	1200	3	bng	vopt
0.436225606	0.481264317	0.709807844	0.657173223	0.609365148	0.585439181	0.605380271	0.504488545	0.663309264	0.641494781	1201	1	0.460251177	0.741356001	0.202602978	0.501166996	0.670613957	0.558905801	0.445465054	0.524216248	0.582364941	0.369210904	1201	1	bng	hhe
0.59624822	0.536202146	0.774096644	0.459515512	0.623189786	0.724051746	0.481347648	0.588091203	0.757953063	0.421827303	1202	2	0.26320466	0.482657564	0.443358132	0.36212952	0.375750256	0.347693681	0.37431044	0.405548095	0.475018212	0.369374212	1202	2	bng	lb
0.558914215	0.497052268	0.453438081	0.309671052	0.509940828	0.272708735	0.76514913	0.215474372	0.451761648	0.378072658	1203	3	0.67592607	0.48730227	0.588831343	0.391857395	0.707892546	0.589083621	0.715083583	0.477456641	0.528739368	0.369520635	1203	3	bng	prx
0.706802108	0.561055395	0.743650209	0.579068023	0.522352216	0.833011722	0.640759481	0.584750807	0.540124234	0.677414727	1204	1	0.525484297	0.434832372	0.609245157	0.240471407	0.435134271	0.498384321	0.489599528	0.433743707	0.460075214	0.369535358	1204	1	bng	av
0.507220242	0.370858081	0.28597895	0.341369088	0.59910567	0.374947621	0.465076045	0.417867159	0.387007746	0.520414059	1205	2	0.205850516	0.72786404	0.537833033	0.535924696	0.390206996	0.610546739	0.618402222	0.321605303	0.644959915	0.36954344	1205	2	bng	prx
0.527810642	0.408954486	0.498649078	0.529419085	0.374587127	0.457563168	0.37836446	0.404912875	0.67805421	0.220764432	1206	3	0.72419922	0.474398701	0.472852858	0.364051695	0.60465481	0.583915757	0.554974269	0.41546494	0.664814083	0.369623526	1206	3	bng	wopt
0.633639126	0.47039574	0.428953095	0.475318595	0.529967926	0.436278661	0.38670485	0.454525638	0.539031523	0.262757404	1207	1	0.494624073	0.3998181	0.371046446	0.461512019	0.274967647	0.564953408	0.487036625	0.216689936	0.415321003	0.36978806	1207	1	olt	cache
0.555776839	0.71392212	0.503538535	0.518212679	0.790268828	0.428266148	0.62907964	0.56678965	0.590239467	0.657670551	1208	2	0.432451951	0.193969406	0.417031232	0.559458602	0.285700293	0.404392342	0.407716638	0.399245667	0.325524281	0.369882981	1208	2	olt	dpi
0.332149484	0.394158973	0.336032074	0.4490708	0.558013583	0.486329304	0.387760515	0.273086792	0.532018394	0.404399886	1209	3	0.286621292	0.349441934	0.340697321	0.319389867	0.429056994	0.227641395	0.231057536	0.472525938	0.135733697	0.369887312	1209	3	olt	vopt
0.476913767	0.374793668	0.509818486	0.374108602	0.367514301	0.578419892	0.22611923	0.44760026	0.404477714	0.475623344	1210	1	0.374718827	0.302189724	0.35338888	0.365769899	0.38612393	0.36735212	0.3871836	0.23278865	0.439753771	0.370338131	1210	1	olt	hhe
0.392545163	0.524591109	0.248474578	0.409543276	0.515481731	0.431185895	0.443567637	0.431014918	0.406946162	0.451631677	1211	2	0.675179867	0.475550978	0.475081147	0.4100639	0.573832289	0.615674484	0.242952289	0.601708128	0.420872495	0.370652464	1211	2	olt	lb
0.502528416	0.451798431	0.559537666	0.368940974	0.551145916	0.549443279	0.442594577	0.60093983	0.37874189	0.568205177	1212	3	0.580349507	0.282397424	0.620369006	0.374652147	0.366166487	0.548076334	0.487450848	0.501596	0.557096223	0.370709821	1212	3	olt	prx
0.380133424	0.469409702	0.425326809	0.290767625	0.460402144	0.407390558	0.471519849	0.390763024	0.51331142	0.381471982	1213	1	0.604208964	0.614568774	0.483594109	0.554056395	0.641221701	0.605637903	0.492037217	0.396279955	0.735547734	0.370726212	1213	1	olt	av
0.34628349	0.342556125	0.473734735	0.392256967	0.431286069	0.390283073	0.298119664	0.484664631	0.440599516	0.304357092	1214	2	0.758836032	0.298450244	0.505037707	0.387555304	0.520492012	0.590821425	0.529794285	0.438787002	0.546229895	0.370832851	1214	2	olt	prx
0.258420879	0.32724847	0.456643703	0.22960744	0.248231752	0.327409368	0.319001266	0.277021295	0.433587536	0.254790326	1215	3	0.672539312	0.565216488	0.500435614	0.374081241	0.776327331	0.428934067	0.745231078	0.316879048	0.550713985	0.370859525	1215	3	olt	wopt
0.209085725	0.680478305	0.564518811	0.393059412	0.519337882	0.635636284	0.444704876	0.362317462	0.593252607	0.569989386	1216	1	0.608935562	0.394166649	0.568515237	0.274174131	0.73694354	0.407431149	0.346784621	0.585883712	0.558068981	0.370868017	1216	1	cmts	cache
0.61629432	0.580034701	0.472800865	0.327492073	0.667190713	0.387666028	0.569658513	0.439274171	0.591199519	0.472721506	1217	2	0.541475817	0.45051895	0.352293568	0.480726311	0.577835749	0.346386505	0.605942656	0.578946733	0.570358925	0.370999268	1217	2	cmts	dpi
0.597267574	0.343760901	0.586474134	0.487374875	0.466473655	0.645688775	0.437483681	0.486056689	0.494277009	0.480900329	1218	3	0.692416689	0.490782953	0.464858309	0.568845414	0.519037286	0.544341951	0.412572651	0.517666179	0.730211539	0.371227232	1218	3	cmts	vopt
0.445966141	0.400840663	0.410308264	0.411882779	0.446795553	0.584958721	0.428584948	0.361058512	0.434522991	0.554862916	1219	1	0.582636192	0.479863523	0.487261861	0.682137076	0.500382803	0.528660198	0.509686262	0.383764812	0.727111437	0.371341689	1219	1	cmts	hhe
0.528628121	0.540798284	0.359254377	0.471625798	0.511891952	0.624401357	0.408672614	0.443489666	0.388986102	0.654592192	1220	2	0.396396747	0.5189057	0.250224857	0.357529096	0.468859498	0.300529357	0.495205862	0.32804011	0.543202082	0.371411571	1220	2	cmts	lb
0.528348109	0.638417051	0.565357744	0.716562754	0.509561716	0.716470565	0.54006806	0.493565025	0.642343075	0.709213735	1221	3	0.557576617	0.341362167	0.327485898	0.545879934	0.362667296	0.408725378	0.476734391	0.298290925	0.486374702	0.371421752	1221	3	cmts	prx
0.44974046	0.497468559	0.320974548	0.484136458	0.351221666	0.650748922	0.454484972	0.166922831	0.579416934	0.531563319	1222	1	0.383677235	0.320937183	0.414003305	0.40006258	0.501259338	0.258381302	0.443123545	0.356755407	0.361743516	0.371452201	1222	1	cmts	av
0.471867034	0.499676575	0.476906331	0.54800511	0.565854294	0.584968624	0.540187224	0.496545637	0.463566738	0.703263219	1223	2	0.613927797	0.331076227	0.665320213	0.421350885	0.599777832	0.489948793	0.401262219	0.713130204	0.552071251	0.371502236	1223	2	cmts	prx
0.581704659	0.396299107	0.745935612	0.582098872	0.543069691	0.673544066	0.536567223	0.629055439	0.660405672	0.614697448	1224	3	0.393361105	0.51399907	0.148907413	0.422036507	0.414244094	0.361000026	0.285896795	0.451672979	0.349421863	0.371609566	1224	3	cmts	wopt
0.23727318	0.334123423	0.226946374	0.388775576	0.233846435	0.350792938	0.178602376	0.426839338	0.197722142	0.378629045	1225	1	0.367320004	0.327395235	0.303727003	0.375377763	0.362930378	0.283072642	0.139116862	0.483967295	0.209116387	0.371768661	1225	1	pgw	cache
0.475869258	0.668307646	0.280604938	0.553678263	0.356173383	0.781703207	0.429175781	0.387291434	0.403638945	0.62412723	1226	2	0.491191233	0.446702751	0.392417276	0.478340786	0.582323301	0.274461964	0.457143444	0.552835652	0.588293453	0.371929656	1226	2	pgw	dpi
0.3098266	0.490570015	0.419673066	0.344700081	0.426522982	0.494111276	0.332311104	0.494917787	0.366278075	0.594992636	1227	3	0.500703258	0.442902887	0.350864475	0.479874064	0.3900487	0.330585333	0.558734779	0.194136135	0.587872535	0.372108883	1227	3	pgw	vopt
0.647807402	0.300066216	0.631677524	0.552196454	0.606942213	0.501864344	0.585556081	0.421528868	0.560464374	0.551618196	1228	1	0.38582601	0.342672248	0.222445646	0.38973042	0.137436483	0.364111518	0.225875805	0.380217405	0.236558122	0.372134918	1228	1	pgw	hhe
0.381627173	0.334651267	0.493929685	0.352377254	0.391590393	0.507976086	0.266078725	0.65561894	0.247178447	0.589590335	1229	2	0.580361537	0.466555785	0.676928799	0.44266501	0.765347874	0.548131855	0.466971696	0.545254943	0.617959004	0.372199058	1229	2	pgw	lb
0.340620385	0.462841155	0.402977631	0.401842459	0.505555269	0.286465209	0.268121736	0.580383151	0.371410126	0.37221429	1230	3	0.340620385	0.462841155	0.402977631	0.401842459	0.505555269	0.286465209	0.268121736	0.580383151	0.371410126	0.37221429	1230	3	pgw	prx
0.755227927	0.446604152	0.471525997	0.478647899	0.620968044	0.552648311	0.432446966	0.458658453	0.43362593	0.61930787	1231	1	0.344421065	0.62948692	0.410226788	0.532884358	0.567127198	0.455404236	0.374275266	0.546816319	0.4588741	0.372246803	1231	1	pgw	av
0.448728595	0.492045164	0.47025937	0.288338434	0.548693235	0.439092571	0.333073538	0.61301916	0.222798899	0.620467041	1232	2	0.235550522	0.31903347	0.305232936	0.383181057	0.293626281	0.401280981	0.259567631	0.370369553	0.400844244	0.372296631	1232	2	pgw	prx
0.435908375	0.667709214	0.308144282	0.414015458	0.694886141	0.328346599	0.406449021	0.307425129	0.509075754	0.563679542	1233	3	0.59962925	0.368684538	0.477719846	0.526055434	0.36796049	0.590659239	0.52212489	0.288555806	0.615454861	0.372364912	1233	3	pgw	wopt
0.183203231	0.514988047	0.435431024	0.406558821	0.571542835	0.554274419	0.27129291	0.478574165	0.347234212	0.624912664	1234	1	0.352840529	0.473365407	0.438917414	0.324124292	0.46485294	0.460806029	0.363300521	0.408965761	0.375075963	0.372389652	1234	1	bng	cache
0.526367237	0.194221933	0.366120717	0.412919305	0.400738447	0.629757116	0.407732332	0.230756085	0.470470912	0.501270541	1235	2	0.366610642	0.313799626	0.403016917	0.411347465	0.329208302	0.50727303	0.156084762	0.679038477	0.308514023	0.372422652	1235	2	bng	dpi
0.432177954	0.635378374	0.394721139	0.591765777	0.441356793	0.586282314	0.600463024	0.427507475	0.52043547	0.682695884	1236	3	0.465626873	0.450538429	0.445075293	0.378252784	0.554450733	0.450479806	0.468479067	0.170331223	0.677009397	0.372539377	1236	3	bng	vopt
0.540696653	0.464319157	0.548196284	0.548467055	0.603610087	0.404481092	0.454216142	0.428030779	0.6569074	0.46719828	1237	1	0.535659878	0.405754685	0.532653081	0.392968834	0.373344288	0.483050579	0.176841654	0.591625302	0.348955587	0.372562049	1237	1	bng	hhe
0.46707593	0.740423677	0.542774351	0.601622764	0.553941546	0.796127359	0.520232078	0.727597184	0.515628374	0.819070283	1238	2	0.266954196	0.294798194	0.442532974	0.191605167	0.302437891	0.265486448	0.338750379	0.266495814	0.292646731	0.372595012	1238	2	bng	lb
0.201806498	0.442127858	0.365474025	0.349900861	0.31485685	0.358843223	0.340774066	0.288713045	0.427318773	0.363506741	1239	3	0.392701846	0.457361562	0.696517485	0.298287779	0.469557242	0.31568629	0.712156596	0.178490775	0.737183884	0.372599464	1239	3	bng	prx
0.74024216	0.397881659	0.510447087	0.44627915	0.495543067	0.496581779	0.478356877	0.433504989	0.613029893	0.297096624	1240	1	0.529644879	0.227744399	0.619190438	0.298912453	0.173819104	0.649234294	0.325297374	0.418574343	0.456016828	0.372612979	1240	1	bng	av
0.495269561	0.554945609	0.435099523	0.614720939	0.498252879	0.605214034	0.480389294	0.522037092	0.586355202	0.446950463	1241	2	0.187432357	0.424413485	0.331598015	0.309887836	0.289786182	0.347733937	0.326509257	0.386413724	0.237299891	0.372737995	1241	2	bng	prx
0.542330263	0.382631548	0.462839049	0.689473876	0.369632019	0.463274021	0.337633176	0.515357243	0.648957611	0.235504483	1242	3	0.58264488	0.451565475	0.511268685	0.382577107	0.570467213	0.573716265	0.5440128	0.589753122	0.357619167	0.372774713	1242	3	bng	wopt
0.508816768	0.515561278	0.327201931	0.346981439	0.421695251	0.60145672	0.221752894	0.533954597	0.535176286	0.299546151	1243	1	0.427160262	0.220175422	0.54034086	0.254429573	0.576536127	0.402177603	0.294615596	0.592089629	0.345287333	0.372792624	1243	1	olt	cache
0.503849515	0.322894483	0.548091143	0.385375017	0.397808829	0.305725872	0.517713174	0.262498097	0.541297281	0.324552185	1244	2	0.289841841	0.365210559	0.363458296	0.281232042	0.375761574	0.481337674	0.321892397	0.254393712	0.398601606	0.372832816	1244	2	olt	dpi
0.520597449	0.673024115	0.284084087	0.629728546	0.55490779	0.505944278	0.544062539	0.388455283	0.609258533	0.490932284	1245	3	0.751324881	0.17196803	0.574592083	0.461682031	0.580170347	0.331403939	0.532980411	0.30353159	0.582326233	0.372851963	1245	3	olt	vopt
0.285709193	0.347403705	0.572143079	0.543210924	0.350660379	0.444314752	0.357302659	0.516321694	0.364218367	0.589148917	1246	1	0.440414895	0.340958892	0.35671524	0.257726855	0.437329805	0.415179376	0.641605548	0.105907546	0.526686449	0.373010538	1246	1	olt	hhe
0.408174699	0.76340445	0.370122011	0.621586545	0.647020451	0.529921681	0.606033675	0.427067575	0.570709909	0.718759993	1247	2	0.482502646	0.330094499	0.410456833	0.369334746	0.577141012	0.414335643	0.35765017	0.387904053	0.412928973	0.373041909	1247	2	olt	lb
0.117058889	0.383326314	0.297681762	0.17451087	0.281269744	0.446592774	0.186902057	0.28960043	0.235336212	0.373145309	1248	3	0.568080284	0.236184603	0.408551041	0.357165879	0.571629106	0.245135475	0.501275127	0.29492205	0.417198768	0.373123452	1248	3	olt	prx
0.354595789	0.494726013	0.370583475	0.496554692	0.378640262	0.585590135	0.399749573	0.343703226	0.536759117	0.381149173	1249	1	0.430472045	0.324437745	0.379635286	0.393173043	0.275065733	0.50544553	0.290726258	0.432444249	0.249930823	0.373138724	1249	1	olt	av
0.557747861	0.357576704	0.433385097	0.57625421	0.429161835	0.548094349	0.520563077	0.402904473	0.38554297	0.487704328	1250	2	0.117058889	0.383326314	0.297681762	0.17451087	0.281269744	0.446592774	0.186902057	0.28960043	0.235336212	0.373145309	1250	2	olt	prx
0.266805007	0.437006821	0.522401632	0.520635705	0.427854518	0.709327222	0.325398254	0.443385168	0.557885252	0.706930964	1251	3	0.313608927	0.368108065	0.494787099	0.295185416	0.554012837	0.394235321	0.363983031	0.385776548	0.479891146	0.373178418	1251	3	olt	wopt
0.359398209	0.642141348	0.372628811	0.603586434	0.425283577	0.500936759	0.290284535	0.657477572	0.454307531	0.350530436	1252	1	0.433621332	0.532068695	0.348171222	0.363873639	0.477191886	0.490315909	0.481895305	0.361022365	0.362790713	0.373359978	1252	1	cmts	cache
0.323279348	0.680477148	0.305195954	0.460998415	0.580051455	0.502815055	0.322679792	0.577191474	0.409366457	0.590928085	1253	2	0.611780346	0.765685639	0.374248092	0.679169325	0.530351903	0.585841429	0.374378608	0.621028975	0.660062242	0.373368234	1253	2	cmts	dpi
0.22469449	0.57563622	0.533567337	0.32766882	0.44861059	0.39939771	0.532189634	0.550083057	0.463789198	0.638628516	1254	3	0.428005087	0.419045837	0.295876177	0.339898295	0.442612009	0.435808999	0.246216162	0.394433799	0.468076377	0.373375748	1254	3	cmts	vopt
0.531699026	0.453371914	0.469406638	0.431533551	0.512126515	0.514475773	0.502057608	0.317513482	0.572593248	0.250140303	1255	1	0.65487089	0.507520556	0.431158831	0.552414714	0.496181719	0.625679521	0.507019693	0.410358152	0.566612436	0.373400932	1255	1	cmts	hhe
0.375353886	0.556622724	0.433692828	0.240384078	0.391294022	0.529951769	0.511713956	0.321308521	0.561286759	0.170130098	1256	2	0.369705707	0.392169038	0.329359281	0.570053679	0.251109894	0.46613076	0.363035109	0.40695089	0.444888153	0.373484906	1256	2	cmts	lb
0.596593236	0.413835327	0.537599497	0.668950619	0.438773107	0.734053123	0.413715411	0.60938267	0.515516624	0.537811655	1257	3	0.548335017	0.522654583	0.592966721	0.443359577	0.436689398	0.765105994	0.194835206	0.559170985	0.731509332	0.373499654	1257	3	cmts	prx
0.529892159	0.61776941	0.393893613	0.568858934	0.503983411	0.648672388	0.454354425	0.485818076	0.701919835	0.463348751	1258	1	0.438976099	0.435895558	0.428308101	0.339915507	0.417365473	0.307117427	0.531790452	0.295480772	0.617002445	0.373639666	1258	1	cmts	av
0.28885888	0.276144266	0.167688673	0.339101421	0.209877542	0.247241746	0.211461509	0.269821393	0.25323847	0.291209492	1259	2	0.388147405	0.287825963	0.433103454	0.271768783	0.41892213	0.340895366	0.402940501	0.316853821	0.388641245	0.373662037	1259	2	cmts	prx
0.54769537	0.608597969	0.639752429	0.558742705	0.615292215	0.67376627	0.486213578	0.656447398	0.632373313	0.585666011	1260	3	0.200288309	0.487884493	0.338082402	0.206375053	0.373345139	0.248599979	0.294589817	0.391774172	0.33890489	0.373734042	1260	3	cmts	wopt
0.357600753	0.449700795	0.565252505	0.496773029	0.560805687	0.467672088	0.388284802	0.56497773	0.622937608	0.482078869	1261	1	0.66410821	0.208864226	0.424083915	0.607932311	0.547752565	0.335091021	0.459867418	0.395599336	0.5970027	0.373791746	1261	1	pgw	cache
0.505979208	0.467753235	0.483672469	0.511658118	0.553691196	0.619336451	0.479321855	0.282596891	0.705208378	0.384007089	1262	2	0.418447605	0.649598819	0.273655737	0.426792813	0.702515331	0.310814183	0.338628478	0.545269952	0.475288708	0.373805111	1262	2	pgw	dpi
0.298667463	0.52843586	0.40472519	0.527280949	0.418380174	0.558171143	0.545897138	0.592732481	0.306950881	0.649777734	1263	3	0.294688932	0.23885231	0.461870405	0.331526537	0.206712563	0.417393038	0.416606942	0.183435961	0.420300912	0.37380726	1263	3	pgw	vopt
0.578844654	0.5259139	0.402126535	0.600864247	0.561482548	0.566149551	0.5300005	0.4571553	0.692308475	0.408589454	1264	1	0.467737238	0.588202174	0.465932011	0.457345871	0.594802062	0.431572363	0.404476364	0.590967841	0.568158627	0.37385791	1264	1	pgw	hhe
0.624279513	0.714488662	0.655706817	0.753015312	0.579746496	0.674706925	0.648164599	0.64893336	0.770880661	0.644424407	1265	2	0.359270133	0.55390582	0.434792389	0.203693451	0.605089306	0.482322103	0.458975634	0.330747486	0.503892067	0.373900557	1265	2	pgw	lb
0.357892252	0.659170763	0.289678059	0.58067395	0.670258725	0.310627037	0.672657078	0.383605115	0.447211947	0.591602863	1266	3	0.734789567	0.482680117	0.586835712	0.47815059	0.669460015	0.648604516	0.457806213	0.61762067	0.745640756	0.373907312	1266	3	pgw	prx
0.407736091	0.598191538	0.273909569	0.428088227	0.574342567	0.419576496	0.20652753	0.631849156	0.452457807	0.536206788	1267	1	0.438463598	0.413799863	0.467978248	0.256575403	0.602616429	0.371947018	0.45422907	0.305658219	0.461340932	0.373910584	1267	1	pgw	av
0.573586085	0.250681926	0.811194525	0.382076246	0.427829025	0.683887852	0.530445618	0.478264063	0.505810271	0.46493132	1268	2	0.544389028	0.261484774	0.735789136	0.435004907	0.550906453	0.401255759	0.387164984	0.759812669	0.583849765	0.373912886	1268	2	pgw	prx
0.433418955	0.786711121	0.527140182	0.453236592	0.727060977	0.639191025	0.379955384	0.683088746	0.557604074	0.504081333	1269	3	0.584218519	0.393211791	0.411429072	0.4052388	0.59798619	0.385897857	0.466950121	0.348835035	0.459395241	0.373974433	1269	3	pgw	wopt
0.619329467	0.738631276	0.528465723	0.623758694	0.672752073	0.737185076	0.457576885	0.58004105	0.652470572	0.598779938	1270	1	0.286371127	0.233513177	0.458790092	0.268933199	0.320024246	0.235573471	0.384355595	0.402234429	0.258262938	0.374360625	1270	1	bng	cache
0.355183815	0.310446633	0.245088095	0.230473569	0.294598765	0.238226205	0.347127125	0.250806575	0.418252678	0.116248153	1271	2	0.317576648	0.590020509	0.253278177	0.500797833	0.39912273	0.436817607	0.382487957	0.340105412	0.632822364	0.37451677	1271	2	bng	dpi
0.359979205	0.339008208	0.386120204	0.236472226	0.47918023	0.289689679	0.247246037	0.37751008	0.498515964	0.296059349	1272	3	0.31477837	0.348566879	0.4006436	0.246589595	0.432781102	0.444806178	0.253259956	0.31236451	0.494284775	0.374594183	1272	3	bng	vopt
0.450934523	0.343873127	0.605495713	0.391603673	0.593220711	0.560539207	0.525404709	0.356371357	0.563591654	0.54008505	1273	1	0.651053001	0.630065879	0.42583697	0.327459373	0.754379343	0.34591412	0.463203081	0.663248387	0.511710655	0.374594628	1273	1	bng	hhe
0.372956711	0.213901272	0.391199955	0.337636298	0.130581711	0.454657567	0.357035519	0.261459567	0.371413725	0.417272548	1274	2	0.519833772	0.473088193	0.329993988	0.366141731	0.532515038	0.392253763	0.466434153	0.391486418	0.539122234	0.374640522	1274	2	bng	lb
0.491896882	0.58254621	0.679948789	0.695236051	0.431024661	0.561077937	0.572504132	0.591881769	0.799842235	0.532546537	1275	3	0.468478697	0.248948865	0.415113848	0.500060691	0.260329463	0.48127966	0.452907728	0.169172699	0.491385269	0.374654083	1275	3	bng	prx
0.402962355	0.540864089	0.452379968	0.581635692	0.537049599	0.244702441	0.666523797	0.352422241	0.663779071	0.494721061	1276	1	0.285260302	0.523187466	0.534126431	0.503238981	0.313410683	0.574865933	0.483136886	0.357895036	0.625871771	0.374799229	1276	1	bng	av
0.518319882	0.693228659	0.67688138	0.487175175	0.705978938	0.597896954	0.59374657	0.69248832	0.662730814	0.695995582	1277	2	0.569267565	0.610151174	0.377930613	0.574014992	0.611248802	0.52310116	0.36596915	0.532764692	0.654574574	0.374830851	1277	2	bng	prx
0.336099942	0.387355709	0.367759057	0.429982002	0.402387301	0.530401047	0.328171369	0.602632792	0.212671689	0.419995679	1278	3	0.138338526	0.455694396	0.412751448	0.297094506	0.263459835	0.326385537	0.431097785	0.325039479	0.274993641	0.374867128	1278	3	bng	wopt
0.262849951	0.468592303	0.46901613	0.446468558	0.520795623	0.478747187	0.382126847	0.570935513	0.50585271	0.65605199	1279	1	0.546927114	0.485977767	0.59146255	0.389957506	0.498481719	0.65446209	0.539399022	0.551964802	0.504300904	0.374918634	1279	1	olt	cache
0.501918321	0.27629756	0.594277299	0.314423164	0.515745054	0.441539976	0.433667212	0.361697068	0.453079085	0.423588055	1280	2	0.26422178	0.345428123	0.432695363	0.188324539	0.41503893	0.36109588	0.508605134	0.281054819	0.347687087	0.37499871	1280	2	olt	dpi
0.555147236	0.282486959	0.572446001	0.415100774	0.528495028	0.345019548	0.603703017	0.345815241	0.476283239	0.436280569	1281	3	0.617992908	0.41710363	0.254905669	0.475148378	0.42471176	0.456263515	0.498499075	0.545569106	0.300696575	0.375056831	1281	3	olt	vopt
0.403563443	0.331253551	0.418505854	0.419020752	0.47494735	0.356761744	0.545889026	0.281530638	0.531112711	0.319265572	1282	1	0.505072316	0.526314396	0.315565816	0.384228388	0.549357656	0.348870725	0.356098698	0.403007587	0.392608524	0.375161182	1282	1	olt	hhe
0.822080288	0.386625258	0.469419798	0.485395411	0.555797997	0.526969288	0.470830204	0.49199366	0.645678909	0.322796393	1283	2	0.423080569	0.303242206	0.346986593	0.359114193	0.392496791	0.308284185	0.37007453	0.272568925	0.514882249	0.375183636	1283	2	olt	lb
0.255484265	0.597835933	0.582600537	0.470912181	0.579057306	0.572867772	0.361497028	0.535807163	0.65095721	0.535196858	1284	3	0.592370818	0.300191644	0.337104623	0.416401306	0.370511889	0.483588654	0.304576876	0.590290459	0.279245933	0.375249339	1284	3	olt	prx
0.47325233	0.382346271	0.42670215	0.50234678	0.540801072	0.508008733	0.431379722	0.378700067	0.389027845	0.586319884	1285	1	0.390932172	0.160390409	0.394365788	0.445233649	0.217412205	0.397967238	0.274778411	0.388245071	0.392531846	0.37529034	1285	1	olt	av
0.149127262	0.763024211	0.456555987	0.237556955	0.675074769	0.385655445	0.389963576	0.55291688	0.526731445	0.49173906	1286	2	0.564729468	0.466239833	0.444209934	0.401568702	0.473924899	0.504243808	0.467740328	0.465296463	0.438783804	0.37545399	1286	2	olt	prx
0.333823765	0.442393398	0.283619989	0.374288568	0.431712065	0.315924601	0.376301705	0.33625426	0.428824554	0.389677922	1287	3	0.554057368	0.409678028	0.541370616	0.346126297	0.588901696	0.559123103	0.301377007	0.555583931	0.406740515	0.375763323	1287	3	olt	wopt
0.257525877	0.424445134	0.299321619	0.409682739	0.390925922	0.27154508	0.498201784	0.291360437	0.374459535	0.408161318	1288	1	0.70689908	0.482541092	0.558750291	0.286541105	0.65251644	0.534980085	0.490739926	0.591148512	0.470696687	0.375887184	1288	1	cmts	cache
0.430655565	0.51922751	0.293787832	0.495337854	0.422732638	0.508352992	0.277500229	0.439545506	0.397322131	0.536378833	1289	2	0.568239067	0.194543819	0.437956658	0.546992808	0.208656872	0.413108482	0.422917397	0.321311082	0.477573697	0.37589272	1289	2	cmts	dpi
0.45251157	0.593346084	0.343224048	0.431595059	0.78203398	0.289168096	0.645487601	0.46598999	0.321371535	0.768078823	1290	3	0.20180075	0.497994993	0.459635259	0.451418951	0.672172752	0.366872635	0.362778865	0.484613897	0.477300431	0.375916549	1290	3	cmts	vopt
0.709540991	0.366629368	0.618607886	0.494671382	0.527727889	0.68511806	0.300597169	0.758652395	0.489432124	0.509363932	1291	1	0.290367118	0.280595204	0.342286158	0.466985478	0.24665682	0.417784852	0.29900218	0.34406667	0.223132337	0.375997172	1291	1	cmts	hhe
0.498049374	0.491506304	0.299861734	0.381874011	0.414765437	0.536901299	0.486906591	0.336598573	0.466994789	0.360231882	1292	2	0.562604365	0.687924257	0.247649631	0.567991002	0.503819018	0.515241694	0.368028743	0.516298183	0.418374298	0.376008139	1292	2	cmts	lb
0.418447605	0.649598819	0.273655737	0.426792813	0.702515331	0.310814183	0.338628478	0.545269952	0.475288708	0.373805111	1293	3	0.336882312	0.18823175	0.454453673	0.493164483	0.189116168	0.349186944	0.397401731	0.346549485	0.318928989	0.376049368	1293	3	cmts	prx
0.260242194	0.313208264	0.397151537	0.188416708	0.356943882	0.26401528	0.347957049	0.142673488	0.306063611	0.379869629	1294	1	0.381648291	0.488048984	0.289009364	0.511285022	0.476130861	0.428140852	0.287626632	0.374908754	0.41437499	0.376201352	1294	1	cmts	av
0.302206279	0.341262497	0.301291376	0.480461397	0.381892578	0.431029916	0.268589815	0.321652257	0.519127971	0.407635913	1295	2	0.6582144	0.505669303	0.381117126	0.650779676	0.23319725	0.779541127	0.453626234	0.474560524	0.590263263	0.376275215	1295	2	cmts	prx
0.507636448	0.379339381	0.490760369	0.311345255	0.363807235	0.465970464	0.363523875	0.254806946	0.478454472	0.363572451	1296	3	0.55420264	0.400635368	0.347409404	0.436762371	0.580192433	0.281699445	0.632111385	0.296858099	0.508996165	0.376275973	1296	3	cmts	wopt
0.540387508	0.329856557	0.675594075	0.386886378	0.56912327	0.584123763	0.47579131	0.319098427	0.744677195	0.468244897	1297	1	0.552513662	0.463961183	0.452921441	0.368903511	0.598967497	0.440049024	0.282353868	0.505595335	0.478868628	0.376664213	1297	1	pgw	cache
0.304546845	0.643432392	0.487519336	0.436168696	0.581802233	0.608827064	0.449809637	0.567039172	0.401694365	0.659881108	1298	2	0.673948953	0.385530892	0.428974144	0.474904816	0.567199173	0.282081634	0.416200255	0.60513594	0.518783486	0.376755158	1298	2	pgw	dpi
0.720492718	0.131248084	0.486388651	0.603255648	0.509920442	0.429439151	0.530323872	0.384065575	0.473956622	0.58139906	1299	3	0.328516442	0.249454231	0.336845513	0.461438729	0.234348301	0.400600519	0.263192166	0.438068546	0.264178077	0.37685337	1299	3	pgw	vopt
0.475778019	0.483836152	0.440371977	0.519423751	0.481102853	0.519147685	0.393279155	0.547721724	0.734125733	0.294858018	1300	1	0.475942394	0.234929582	0.563639928	0.343947866	0.70297839	0.241030261	0.403711401	0.374492703	0.570645784	0.376867976	1300	1	pgw	hhe
0.620673547	0.341925038	0.384027027	0.652371292	0.45897808	0.400119584	0.517356272	0.261987293	0.57146823	0.419958045	1301	2	0.528424328	0.220568224	0.465968645	0.377747916	0.319429565	0.596893291	0.197158875	0.590982523	0.356696314	0.376892977	1301	2	pgw	lb
0.46133599	0.363824982	0.359370357	0.453260611	0.38054429	0.501515393	0.263882184	0.481109499	0.274762401	0.382419502	1302	3	0.487114411	0.369229059	0.502925	0.285254966	0.422844708	0.478306063	0.558157566	0.28830181	0.555992878	0.376895665	1302	3	pgw	prx
0.447221131	0.639918691	0.349658044	0.198613677	0.61814821	0.262352324	0.373339089	0.480695369	0.441122661	0.262907672	1303	1	0.476329962	0.275814635	0.798770176	0.488509783	0.417201901	0.516280063	0.32357311	0.464609035	0.560654192	0.377192048	1303	1	pgw	av
0.501800795	0.296519606	0.479468862	0.477906719	0.272843894	0.559518217	0.574163312	0.074766622	0.521995279	0.368980806	1304	2	0.447119583	0.377792525	0.486904011	0.522197307	0.589108462	0.439759116	0.448854139	0.496459663	0.531309123	0.377192747	1304	2	pgw	prx
0.563337496	0.372941208	0.347903704	0.603163308	0.544015157	0.369832158	0.562311306	0.489416278	0.536199351	0.604715293	1305	3	0.875314884	0.618006042	0.543542881	0.752594103	0.561946416	0.755684126	0.704746295	0.607309409	0.803910621	0.377366379	1305	3	pgw	wopt
0.535428739	0.359423871	0.4645941	0.62090593	0.217605055	0.66835976	0.326545059	0.573965832	0.400211251	0.574773813	1306	1	0.346958888	0.27354594	0.431760041	0.390291605	0.370333383	0.416336659	0.402304392	0.309374214	0.402745384	0.377379799	1306	1	bng	cache
0.534452303	0.751690898	0.579373657	0.527864538	0.708040389	0.682343241	0.427806415	0.685353957	0.718246072	0.558631442	1307	2	0.511671035	0.676368631	0.520596781	0.348167834	0.669464931	0.403090161	0.624229095	0.467416486	0.529775282	0.377428024	1307	2	bng	dpi
0.585205167	0.502013567	0.484987797	0.33904989	0.670460932	0.386571184	0.455569853	0.476541962	0.536357251	0.271119223	1308	3	0.708925062	0.29143367	0.548876668	0.699697808	0.457880508	0.49723377	0.584502223	0.447275418	0.748242935	0.37748472	1308	3	bng	vopt
0.402053958	0.181981582	0.328147003	0.244300955	0.451752531	0.244395731	0.296824177	0.454780715	0.141265015	0.309126465	1309	1	0.298515422	0.413370454	0.252063334	0.449903444	0.310067111	0.393885251	0.347163124	0.333819996	0.293506454	0.377659937	1309	1	bng	hhe
0.698816665	0.344588174	0.819686784	0.349122219	0.675437571	0.407840593	0.665273338	0.580125242	0.547956623	0.458593813	1310	2	0.487632546	0.388465202	0.565171348	0.479494007	0.360866368	0.663304966	0.277676063	0.533730617	0.474400389	0.377706017	1310	2	bng	lb
0.346220693	0.550381502	0.637314102	0.333848335	0.532704635	0.445395212	0.479420403	0.396268111	0.664923639	0.362508629	1311	3	0.493575662	0.48550862	0.608232038	0.257527505	0.469528996	0.596366675	0.365308055	0.35630723	0.591030773	0.377707007	1311	3	bng	prx
0.535011266	0.236037134	0.724171023	0.453598037	0.430391913	0.543884719	0.579088929	0.511398686	0.332893169	0.65914053	1312	1	0.331153199	0.286111325	0.368669925	0.401893736	0.426568052	0.183659274	0.424173293	0.27133442	0.33055797	0.377716021	1312	1	bng	av
0.435095494	0.378429885	0.450214979	0.381371618	0.427800762	0.480166588	0.363012395	0.439097272	0.426363954	0.403328184	1313	2	0.509719629	0.347915228	0.505136363	0.60953598	0.229804177	0.601436846	0.47472117	0.272551987	0.508029394	0.37777754	1313	2	bng	prx
0.599358265	0.267136351	0.602541746	0.143858444	0.660521702	0.566702209	0.390567651	0.384903933	0.486621953	0.537364149	1314	3	0.409351614	0.42301337	0.606453909	0.274235044	0.452183917	0.623746816	0.398759258	0.252585205	0.599438777	0.377877893	1314	3	bng	wopt
0.630396102	0.476346962	0.436902501	0.279122347	0.476582314	0.463114205	0.563653165	0.400072287	0.500751997	0.309390405	1315	1	0.558914215	0.497052268	0.453438081	0.309671052	0.509940828	0.272708735	0.76514913	0.215474372	0.451761648	0.378072658	1315	1	olt	cache
0.516436432	0.471042183	0.367151292	0.669643542	0.21021418	0.60570134	0.433630382	0.425827752	0.490683622	0.587036749	1316	2	0.800482365	0.296865356	0.472235388	0.450590453	0.585436859	0.502949211	0.317886363	0.522057001	0.464892049	0.378224572	1316	2	olt	dpi
0.339891713	0.51753832	0.399441242	0.263938703	0.519733432	0.38607731	0.438041621	0.3591856	0.368226525	0.537720755	1317	3	0.747771314	0.54955476	0.337716522	0.659883557	0.310808313	0.632468938	0.39165037	0.5478863	0.634169202	0.378373631	1317	3	olt	vopt
0.330273683	0.484720047	0.463920483	0.201820252	0.4473099	0.253731583	0.507573108	0.274762212	0.497286994	0.202135171	1318	1	0.342420025	0.466319228	0.435501921	0.284452959	0.312632372	0.563293255	0.276358468	0.295807706	0.386462967	0.378564509	1318	1	olt	hhe
0.45352029	0.403689169	0.264468969	0.294229144	0.468736329	0.35207442	0.440525831	0.217849498	0.465122286	0.319370232	1319	2	0.411562349	0.205216211	0.512125735	0.43299605	0.285063001	0.340539833	0.436097047	0.368289877	0.439870572	0.378627825	1319	2	olt	lb
0.42562372	0.668442374	0.51160032	0.422983088	0.631050754	0.73534356	0.520808225	0.364087911	0.724077157	0.644318106	1320	3	0.23727318	0.334123423	0.226946374	0.388775576	0.233846435	0.350792938	0.178602376	0.426839338	0.197722142	0.378629045	1320	3	olt	prx
0.455745732	0.646024062	0.28445531	0.610253521	0.514517828	0.621488914	0.607674829	0.474651441	0.465539124	0.702381864	1321	1	0.594040998	0.445547155	0.363385218	0.680424119	0.181646905	0.615927409	0.554862024	0.263122108	0.530148988	0.378854303	1321	1	olt	av
0.590676299	0.432758401	0.788023434	0.536788971	0.546694932	0.745408553	0.500230201	0.617910817	0.518478914	0.564302709	1322	2	0.503559019	0.396611418	0.547900473	0.314928967	0.563113223	0.45229536	0.438886944	0.176905233	0.622640598	0.378892276	1322	2	olt	prx
0.196534791	0.481819481	0.360661869	0.270193851	0.299680579	0.520377214	0.342021108	0.355225133	0.35104994	0.427404448	1323	3	0.525188267	0.252086003	0.569104571	0.397870495	0.482950558	0.382429174	0.392908928	0.497381229	0.412648236	0.378914822	1323	3	olt	wopt
0.592561992	0.496569393	0.644191607	0.523576824	0.612476738	0.61807348	0.584156008	0.457459606	0.678287375	0.517858319	1324	1	0.541746305	0.471521781	0.51213552	0.43567266	0.346918256	0.786960918	0.102298001	0.623931091	0.588861457	0.378979554	1324	1	cmts	cache
0.568043954	0.551286437	0.592751084	0.510198855	0.733717136	0.56128595	0.53780376	0.559302713	0.664797575	0.625137007	1325	2	0.434848914	0.339477516	0.304174387	0.433055173	0.399768324	0.477000874	0.281623127	0.309453933	0.413293325	0.378995458	1325	2	cmts	dpi
0.519690762	0.590542757	0.489721043	0.461118869	0.366528207	0.744392876	0.555931978	0.42915218	0.715548033	0.157647657	1326	3	0.427305072	0.439223997	0.21627911	0.507348032	0.572205738	0.168090812	0.476075508	0.364020927	0.356514726	0.379061143	1326	3	cmts	vopt
0.323542278	0.326386286	0.354878528	0.515830283	0.218853661	0.419335502	0.253521411	0.297510885	0.543345741	0.283402378	1327	1	0.637294155	0.339024448	0.307648117	0.535214956	0.378640605	0.57161212	0.28448729	0.441364527	0.471991382	0.379290594	1327	1	cmts	hhe
0.659047812	0.499418233	0.685518599	0.698750187	0.553082845	0.800799334	0.434634063	0.736232076	0.606448728	0.585261824	1328	2	0.334205875	0.359526081	0.211666463	0.4248245	0.50226024	0.271152129	0.300469973	0.424574076	0.385736478	0.379291269	1328	2	cmts	lb
0.27605379	0.511171249	0.186400425	0.481440582	0.508515898	0.361982007	0.423550699	0.362268092	0.271728267	0.57779478	1329	3	0.617494746	0.436431553	0.488165163	0.196824424	0.616637626	0.357021417	0.537787061	0.312562222	0.423352707	0.379304307	1329	3	cmts	prx
0.331427458	0.626066983	0.635665269	0.284547809	0.660749972	0.461710896	0.509889734	0.664764031	0.33439305	0.511781533	1330	1	0.303173053	0.51439554	0.462867336	0.419725655	0.331972624	0.536972507	0.242585438	0.51365216	0.49484977	0.379519045	1330	1	cmts	av
0.553534133	0.726458057	0.568271031	0.588246974	0.42917148	0.885564836	0.408156905	0.72337553	0.450327876	0.56654832	1331	2	0.179366967	0.532517317	0.400003036	0.270216044	0.375179434	0.328582942	0.356132016	0.345215591	0.405406739	0.379601967	1331	2	cmts	prx
0.897596181	0.434774184	0.551914162	0.554175431	0.407467242	0.693557911	0.53937237	0.542866856	0.611023823	0.382932251	1332	3	0.583477368	0.50330943	0.235570826	0.751776751	0.352426167	0.436219767	0.520842587	0.474692608	0.657756099	0.379616132	1332	3	cmts	wopt
0.484072074	0.451265643	0.235943322	0.532154194	0.350300044	0.532790235	0.300701706	0.423226306	0.518563906	0.381316138	1333	1	0.309925979	0.549687534	0.343859852	0.540033419	0.35385815	0.549215876	0.282108786	0.445009225	0.423625276	0.379652738	1333	1	pgw	cache
0.274105456	0.230090129	0.344277437	0.30077874	0.391506503	0.318936753	0.187647485	0.369337014	0.34087224	0.229813581	1334	2	0.55846235	0.276173712	0.562593273	0.377324407	0.40391764	0.459954018	0.372800701	0.517291491	0.479341011	0.379756987	1334	2	pgw	dpi
0.427261946	0.228923721	0.499012797	0.441388675	0.515927125	0.415144025	0.430860878	0.288552312	0.567407683	0.450482539	1335	3	0.260242194	0.313208264	0.397151537	0.188416708	0.356943882	0.26401528	0.347957049	0.142673488	0.306063611	0.379869629	1335	3	pgw	vopt
0.494079086	0.497006784	0.478983936	0.548198368	0.584523133	0.516952677	0.576323549	0.415234202	0.337439636	0.563466034	1336	1	0.528470437	0.643133219	0.320142814	0.437687144	0.484766969	0.493540165	0.575424134	0.487114897	0.418515637	0.379874282	1336	1	pgw	hhe
0.449149414	0.573737393	0.38687939	0.433380093	0.626141185	0.553386871	0.416959919	0.513763015	0.500173296	0.506083954	1337	2	0.541276349	0.298170543	0.586972554	0.646967049	0.233051893	0.508320749	0.581566769	0.282035434	0.84146565	0.380072299	1337	2	pgw	lb
0.467432737	0.539700336	0.444285958	0.459935336	0.47266682	0.58096122	0.459708752	0.487344406	0.676702885	0.46161709	1338	3	0.333247702	0.386621705	0.471341985	0.171264248	0.480783248	0.41627267	0.362883564	0.433763833	0.275276723	0.380144406	1338	3	pgw	prx
0.34962815	0.574234278	0.291797985	0.488908069	0.497259323	0.421401905	0.483678932	0.397880099	0.449766368	0.622733016	1339	1	0.40631239	0.410915141	0.54941195	0.225418085	0.655055506	0.487605538	0.463058294	0.222886686	0.698888072	0.380249969	1339	1	pgw	av
0.709768794	0.363259942	0.456139669	0.342227939	0.552809964	0.539395151	0.39476468	0.319518183	0.590665165	0.457089113	1340	2	0.420210081	0.627211761	0.390874882	0.490632765	0.406055117	0.562720316	0.265049251	0.525123064	0.641457754	0.380250873	1340	2	pgw	prx
0.250384156	0.495473934	0.439172847	0.328398495	0.458335554	0.39199826	0.589344094	0.275830785	0.431187161	0.47037186	1341	3	0.376507721	0.400406604	0.50823244	0.269235376	0.413970223	0.466547767	0.281218768	0.525322765	0.423338421	0.380478865	1341	3	pgw	wopt
0.260739326	0.379997188	0.494401763	0.535132452	0.281782117	0.478361171	0.357519804	0.551246452	0.254287854	0.529979244	1342	1	0.662938322	0.326207988	0.376877433	0.400034442	0.636247706	0.313922108	0.30834812	0.470336009	0.410297381	0.380504776	1342	1	bng	cache
0.534829336	0.475750421	0.39752595	0.29984145	0.726864927	0.249642309	0.511625919	0.463909946	0.475820304	0.443888526	1343	2	0.371264064	0.381814498	0.339884027	0.543480077	0.190585003	0.561318082	0.355398013	0.320260682	0.337831271	0.380506275	1343	2	bng	dpi
0.624050136	0.678543925	0.701248121	0.641585609	0.679052518	0.777153504	0.623303298	0.641392986	0.589097467	0.72263268	1344	3	0.531843482	0.36729854	0.579307107	0.382439057	0.539491534	0.500147582	0.331017699	0.604135318	0.562958363	0.38083457	1344	3	bng	vopt
0.625532864	0.549916887	0.40846454	0.547445395	0.459038945	0.684390309	0.509127155	0.25359372	0.690100568	0.250874067	1345	1	0.438454869	0.364002044	0.341050775	0.387261964	0.19422476	0.562081187	0.372217074	0.182102651	0.477730804	0.38096848	1345	1	bng	hhe
0.592605909	0.704681417	0.663499323	0.72340636	0.677526632	0.678806582	0.525688582	0.676990096	0.752190937	0.697893141	1346	2	0.594246669	0.347017626	0.327438649	0.529671609	0.429469646	0.434162319	0.561268632	0.280668957	0.655362269	0.380993317	1346	2	bng	lb
0.446426389	0.751420859	0.263660308	0.616446677	0.632251074	0.424550614	0.383257043	0.585067037	0.470379023	0.684208753	1347	3	0.49991663	0.486431412	0.275664094	0.517454551	0.38885428	0.538141849	0.337864274	0.500483161	0.459262466	0.381009836	1347	3	bng	prx
0.540498548	0.431923976	0.451680869	0.3647244	0.641739617	0.445855212	0.431381829	0.5758349	0.420943084	0.453772007	1348	1	0.465082352	0.475082224	0.30586922	0.418902696	0.283655534	0.522494301	0.348172973	0.353427823	0.392479911	0.381028834	1348	1	bng	av
0.634413218	0.354698163	0.628693996	0.517835306	0.674956881	0.37250931	0.457433936	0.527331039	0.45348519	0.358317635	1349	2	0.494938023	0.261592277	0.44639506	0.56636672	0.381555363	0.398640891	0.495304555	0.397065447	0.391151638	0.381077371	1349	2	bng	prx
0.430472045	0.324437745	0.379635286	0.393173043	0.275065733	0.50544553	0.290726258	0.432444249	0.249930823	0.373138724	1350	3	0.358896592	0.328120546	0.488064092	0.215335128	0.301585815	0.336269173	0.482336548	0.262456144	0.320208725	0.381106948	1350	3	bng	wopt
0.32613574	0.45448831	0.679120234	0.339908414	0.377740976	0.616852121	0.552643495	0.333111639	0.548085774	0.663053772	1351	1	0.354595789	0.494726013	0.370583475	0.496554692	0.378640262	0.585590135	0.399749573	0.343703226	0.536759117	0.381149173	1351	1	olt	cache
0.22064916	0.459031073	0.480971599	0.496166087	0.327109302	0.441949888	0.357847099	0.52182516	0.480464823	0.527105716	1352	2	0.448909471	0.453888357	0.506134266	0.330505925	0.63996264	0.290436539	0.557743932	0.421264163	0.518549089	0.381206344	1352	2	olt	dpi
0.374704236	0.503546229	0.609362659	0.562634736	0.460170982	0.681955803	0.478466189	0.454968554	0.428814309	0.710154892	1353	3	0.602064211	0.377225087	0.508151093	0.669328436	0.401640318	0.635624856	0.548936011	0.407522455	0.705311708	0.381263606	1353	3	olt	vopt
0.548675807	0.648570075	0.494977073	0.364275184	0.666824269	0.453577422	0.454428501	0.617141263	0.56115831	0.382211446	1354	1	0.484072074	0.451265643	0.235943322	0.532154194	0.350300044	0.532790235	0.300701706	0.423226306	0.518563906	0.381316138	1354	1	olt	hhe
0.573041881	0.290397637	0.60797648	0.21335131	0.323859334	0.537007137	0.351628895	0.449676683	0.305400696	0.309023513	1355	2	0.316697558	0.469044593	0.45962353	0.487540574	0.475416393	0.499614656	0.531933661	0.283984585	0.571972609	0.381328736	1355	2	olt	lb
0.401823614	0.654904018	0.341917549	0.597547304	0.444532025	0.515549322	0.660246572	0.407427261	0.506778075	0.626688732	1356	3	0.389624047	0.596127223	0.358491624	0.648965998	0.392415757	0.352989224	0.520095961	0.253640474	0.657329553	0.381362346	1356	3	olt	prx
0.422404034	0.365859994	0.405787059	0.646944523	0.360284389	0.522361384	0.272939608	0.600424633	0.545167639	0.552366975	1357	1	0.414568461	0.605381962	0.259146753	0.75543328	0.424776561	0.286129453	0.58372849	0.368762761	0.680945144	0.381404243	1357	1	olt	av
0.468111364	0.305316308	0.426258416	0.499193488	0.483501269	0.563937953	0.347319242	0.545381951	0.462810319	0.505579584	1358	2	0.380133424	0.469409702	0.425326809	0.290767625	0.460402144	0.407390558	0.471519849	0.390763024	0.51331142	0.381471982	1358	2	olt	prx
0.565307749	0.401751746	0.435735853	0.546606007	0.34108153	0.584343941	0.570886074	0.269371969	0.780855741	0.411038972	1359	3	0.261919344	0.311851689	0.336889875	0.395410611	0.231912271	0.488619255	0.168825577	0.413988214	0.379890125	0.381615004	1359	3	olt	wopt
0.429433495	0.326253436	0.784310972	0.35993838	0.521851935	0.593449692	0.546371062	0.371681065	0.468405156	0.665323453	1360	1	0.418420701	0.323182591	0.328022493	0.454905533	0.349799224	0.305066401	0.455453767	0.305882157	0.381474298	0.381702257	1360	1	cmts	cache
0.685170608	0.515109755	0.5172312	0.526861301	0.728756858	0.590435168	0.412507379	0.486497389	0.706313403	0.562126796	1361	2	0.271091855	0.451364496	0.293889566	0.427846162	0.355042516	0.438138617	0.33461041	0.297221032	0.457846328	0.3817414	1361	2	cmts	dpi
0.387811013	0.353857156	0.459389525	0.372722012	0.330062883	0.498410814	0.429693547	0.430305347	0.390933869	0.396681079	1362	3	0.306780784	0.369891581	0.239508451	0.356573657	0.33691721	0.225638332	0.50956831	0.121496148	0.441601549	0.381797226	1362	3	cmts	vopt
0.536154734	0.413607702	0.458666581	0.733913285	0.379460628	0.646677156	0.457616949	0.513390828	0.505703241	0.577960238	1363	1	0.49247201	0.350543224	0.393500331	0.468893823	0.198716625	0.605358192	0.392703436	0.277630628	0.661153672	0.381965771	1363	1	cmts	hhe
0.360183854	0.31244345	0.412416695	0.347386406	0.418043421	0.303871861	0.35521015	0.386354842	0.308144237	0.313355892	1364	2	0.623675495	0.218598932	0.510494917	0.263726843	0.749931509	0.262456823	0.40794965	0.566171546	0.380151301	0.382027468	1364	2	cmts	lb
0.658249164	0.180851161	0.487532028	0.409716724	0.388653719	0.460336199	0.497373174	0.40576397	0.492999821	0.347879795	1365	3	0.478041597	0.305408462	0.512092337	0.432675256	0.631112917	0.127669264	0.627214264	0.485056076	0.366305284	0.382030365	1365	3	cmts	prx
0.60881182	0.596703349	0.605438102	0.500221883	0.681419725	0.468296037	0.875105905	0.310928833	0.573155999	0.560581818	1366	1	0.872920267	0.417959275	0.729473069	0.578167538	0.639206494	0.583968246	0.551071588	0.662023521	0.752344654	0.382059966	1366	1	cmts	av
0.744296492	0.531902075	0.563525115	0.430938687	0.616934992	0.580153725	0.679509614	0.337443611	0.674647096	0.469451962	1367	2	0.230339301	0.388195062	0.226428851	0.450964506	0.243496497	0.475100194	0.259320141	0.26423837	0.421018375	0.382065121	1367	2	cmts	prx
0.217327414	0.476560407	0.59670816	0.369935238	0.625105831	0.286627904	0.680096204	0.411432376	0.454008093	0.690603171	1368	3	0.548675807	0.648570075	0.494977073	0.364275184	0.666824269	0.453577422	0.454428501	0.617141263	0.56115831	0.382211446	1368	3	cmts	wopt
0.3317043	0.187127855	0.672547262	0.336884433	0.540956752	0.356321057	0.418867603	0.539174413	0.402624059	0.588468007	1369	1	0.459658576	0.310330368	0.497174851	0.193068278	0.496419586	0.464053403	0.445716785	0.226387727	0.537987758	0.382356146	1369	1	pgw	cache
0.836965269	0.511255337	0.545359532	0.741095015	0.569115849	0.65695053	0.694556942	0.531744864	0.759876321	0.565049699	1370	2	0.61526933	0.519033766	0.424807061	0.463887407	0.540535374	0.654062696	0.373984858	0.576473532	0.668158762	0.382360781	1370	2	pgw	dpi
0.598479516	0.708443643	0.423757341	0.536980473	0.654335519	0.642279467	0.748115796	0.396832981	0.723480768	0.519746659	1371	3	0.577564758	0.339838266	0.511274582	0.231340139	0.630307227	0.276732796	0.466440942	0.337894409	0.409247507	0.38238925	1371	3	pgw	vopt
0.474225378	0.580142338	0.554738005	0.425123916	0.715999786	0.480339935	0.472654	0.518949931	0.59877874	0.574934075	1372	1	0.46133599	0.363824982	0.359370357	0.453260611	0.38054429	0.501515393	0.263882184	0.481109499	0.274762401	0.382419502	1372	1	pgw	hhe
0.424234622	0.626895516	0.444274896	0.742363905	0.681200021	0.49570064	0.388023634	0.588284834	0.585832879	0.742022025	1373	2	0.433132954	0.466745574	0.206667498	0.447501859	0.239673691	0.380773277	0.432747864	0.301513067	0.246637706	0.382434203	1373	2	pgw	lb
0.733115149	0.497700292	0.378191641	0.561999017	0.747723823	0.511325668	0.572256599	0.425439091	0.760794977	0.417856526	1374	3	0.247305169	0.536734677	0.16001092	0.416933684	0.394581883	0.176369939	0.5683507	0.281305554	0.417106728	0.382434204	1374	3	pgw	prx
0.282513008	0.522121476	0.329828788	0.380917775	0.488578446	0.515072291	0.559362907	0.306527317	0.494967595	0.445590302	1375	1	0.337681637	0.548603763	0.411763298	0.406567023	0.472192969	0.453517316	0.397842303	0.438336482	0.558240857	0.382493342	1375	1	pgw	av
0.740911067	0.673049698	0.795958048	0.735274425	0.783079007	0.707450103	0.808026953	0.609810323	0.729404243	0.822993346	1376	2	0.509011473	0.37970156	0.476591851	0.448154329	0.522474407	0.499015132	0.527049215	0.445818363	0.705750613	0.382548052	1376	2	pgw	prx
0.432668851	0.438533692	0.445605206	0.282735707	0.417169359	0.55329027	0.419281034	0.374813095	0.408202538	0.31794348	1377	3	0.567068436	0.211469993	0.529012848	0.319948289	0.500972111	0.375143662	0.367595867	0.609548155	0.314336317	0.382583084	1377	3	pgw	wopt
0.415899695	0.358350053	0.673479374	0.450364066	0.433087945	0.73506125	0.412289723	0.585678216	0.555114274	0.581975493	1378	1	0.234673935	0.474887214	0.276359473	0.37163362	0.406810383	0.394011322	0.360237297	0.319673582	0.388780433	0.382631523	1378	1	bng	cache
0.111563414	0.619954059	0.641293738	0.341207853	0.594288834	0.497923412	0.410130965	0.377796786	0.514800848	0.69019778	1379	2	0.434891532	0.547064739	0.496827659	0.467375004	0.344876753	0.579166412	0.386330122	0.382358951	0.61193741	0.382644121	1379	2	bng	dpi
0.440411502	0.410762835	0.598574966	0.468761815	0.633084397	0.312172265	0.597840142	0.505728934	0.542549585	0.609440931	1380	3	0.511500686	0.48399415	0.510797853	0.360490013	0.499165969	0.496701368	0.43078033	0.400483547	0.529291729	0.38273936	1380	3	bng	vopt
0.429671326	0.373396017	0.675199156	0.258856443	0.566474365	0.501131132	0.337765919	0.524226298	0.511408588	0.493705224	1381	1	0.492518962	0.469258678	0.19166105	0.586980109	0.424470929	0.464843364	0.467303067	0.501453107	0.443093108	0.3827775	1381	1	bng	hhe
0.234673935	0.474887214	0.276359473	0.37163362	0.406810383	0.394011322	0.360237297	0.319673582	0.388780433	0.382631523	1382	2	0.483274819	0.32165267	0.483681289	0.579674483	0.499517643	0.358579804	0.519302238	0.294044665	0.566943744	0.38281502	1382	2	bng	lb
0.297195001	0.32173694	0.254478502	0.326318507	0.312989919	0.250734939	0.269405075	0.254094176	0.376587149	0.177031099	1383	3	0.44487735	0.439588571	0.60079946	0.342654264	0.588732617	0.476157183	0.428478261	0.418048421	0.638675737	0.382906132	1383	3	bng	prx
0.527513535	0.482491533	0.553544862	0.36681024	0.66942937	0.280909836	0.58306058	0.376653769	0.594514958	0.437320837	1384	1	0.897596181	0.434774184	0.551914162	0.554175431	0.407467242	0.693557911	0.53937237	0.542866856	0.611023823	0.382932251	1384	1	bng	av
0.325612168	0.315023912	0.22727505	0.356115358	0.320454711	0.237166434	0.357001468	0.276012569	0.330831202	0.207233958	1385	2	0.808467534	0.528405704	0.615745646	0.475216178	0.698474226	0.525263875	0.671619211	0.498427673	0.685520188	0.383145723	1385	2	bng	prx
0.509011473	0.37970156	0.476591851	0.448154329	0.522474407	0.499015132	0.527049215	0.445818363	0.705750613	0.382548052	1386	3	0.60345862	0.712032807	0.463093094	0.427132435	0.633918253	0.540659837	0.419662502	0.596194975	0.714361574	0.383183831	1386	3	bng	wopt
0.266354434	0.251265171	0.410035471	0.277807106	0.415195413	0.270435067	0.285652357	0.412066064	0.238146538	0.359144251	1387	1	0.31461555	0.444024696	0.502314282	0.334902655	0.382117926	0.469208232	0.649368225	0.194732389	0.661754872	0.383214109	1387	1	olt	cache
0.507477908	0.362685937	0.71788741	0.360939387	0.579623853	0.520241157	0.431306439	0.61727917	0.585580036	0.425594076	1388	2	0.507090544	0.147907597	0.426573842	0.305149926	0.418184094	0.355655502	0.380147105	0.429250987	0.296626506	0.383427629	1388	2	olt	dpi
0.668712029	0.682686362	0.610253654	0.314462574	0.813581534	0.595241005	0.50837408	0.710005499	0.584134302	0.494146299	1389	3	0.240012925	0.394131889	0.383799774	0.351552794	0.202010226	0.466385372	0.227922264	0.369331336	0.401051274	0.383523208	1389	3	olt	vopt
0.350784922	0.350288925	0.315397504	0.427530601	0.280797846	0.408294839	0.277334448	0.298586807	0.313418664	0.351752888	1390	1	0.567697298	0.197944289	0.468116192	0.390364201	0.340807473	0.372607712	0.55184801	0.318732332	0.405780403	0.383538535	1390	1	olt	hhe
0.70124767	0.596804543	0.817476804	0.45496563	0.661879853	0.724341775	0.651287726	0.583618571	0.74917873	0.566355288	1391	2	0.619535633	0.290821378	0.481061477	0.344866481	0.549690709	0.220396758	0.405242356	0.461468615	0.342714519	0.383814488	1391	2	olt	lb
0.361762039	0.521617516	0.350749745	0.3846012	0.435537982	0.430275378	0.310790021	0.435958742	0.446575148	0.397116207	1392	3	0.318255693	0.444554806	0.772604779	0.396751282	0.335250472	0.771716992	0.486955512	0.477821452	0.625376722	0.383835249	1392	3	olt	prx
0.365935257	0.385515804	0.37015075	0.359191601	0.414630224	0.268475568	0.371412004	0.370195996	0.388006262	0.412990028	1393	1	0.343744977	0.495694907	0.474385564	0.431455538	0.308734422	0.545711238	0.474852576	0.264192875	0.587915533	0.383899242	1393	1	olt	av
0.724957852	0.724236332	0.659242309	0.635659607	0.794749454	0.718572627	0.653415924	0.777627292	0.635844883	0.714269116	1394	2	0.355486934	0.621437331	0.497660895	0.243421234	0.430731015	0.475966474	0.334102497	0.623945983	0.386416651	0.38393014	1394	2	olt	prx
0.40631239	0.410915141	0.54941195	0.225418085	0.655055506	0.487605538	0.463058294	0.222886686	0.698888072	0.380249969	1395	3	0.344634632	0.296447948	0.343366021	0.331474935	0.419180032	0.217628254	0.403597665	0.319674463	0.301401001	0.383934202	1395	3	olt	wopt
0.496505355	0.517035899	0.480696713	0.48938925	0.544325388	0.543773637	0.598906829	0.330783104	0.699576693	0.456360568	1396	1	0.650944892	0.265654059	0.782804501	0.367985886	0.381964222	0.482093463	0.508499232	0.497680798	0.644372498	0.383972313	1396	1	cmts	cache
0.563310905	0.315607658	0.669744447	0.569387196	0.537898435	0.654862978	0.33134393	0.618532643	0.548176934	0.636766149	1397	2	0.377428296	0.486055648	0.430636138	0.456947909	0.517098882	0.467173163	0.294560368	0.522820916	0.550593437	0.383974284	1397	2	cmts	dpi
0.549003417	0.618712507	0.385422042	0.564755044	0.536387195	0.713952434	0.557213794	0.463827531	0.577780429	0.588626627	1398	3	0.505979208	0.467753235	0.483672469	0.511658118	0.553691196	0.619336451	0.479321855	0.282596891	0.705208378	0.384007089	1398	3	cmts	vopt
0.857502792	0.352831926	0.601234506	0.690512201	0.533547021	0.519694804	0.504234782	0.544555359	0.618183744	0.294045527	1399	1	0.29733583	0.629938517	0.354121655	0.601306287	0.44210716	0.56400707	0.444429157	0.460040043	0.64835249	0.384040065	1399	1	cmts	hhe
0.431896757	0.487034925	0.49375146	0.201278351	0.451715296	0.759952533	0.301126146	0.486239009	0.432595168	0.412493183	1400	2	0.425647461	0.574193177	0.261127926	0.48036624	0.590194581	0.515743572	0.30461285	0.464153354	0.519049135	0.384245179	1400	2	cmts	lb
0.660284343	0.428837064	0.412465107	0.595227357	0.612287191	0.419135799	0.420097847	0.664276966	0.55291192	0.42173798	1401	3	0.383627354	0.588515592	0.198533218	0.597084661	0.429947435	0.419238342	0.462799272	0.583533418	0.362491813	0.384428181	1401	3	cmts	prx
0.464475404	0.135304306	0.325786902	0.273600368	0.402654237	0.444039941	0.238566785	0.246353614	0.305921827	0.286957617	1402	1	0.228213919	0.449898281	0.39438085	0.337640703	0.347307182	0.292182317	0.338715756	0.407519195	0.360038556	0.384433452	1402	1	cmts	av
0.271073132	0.586471081	0.458340236	0.357913543	0.550911754	0.357553067	0.683306706	0.447359417	0.290828567	0.481700428	1403	2	0.533390181	0.434414155	0.308670727	0.687330096	0.339734498	0.526828247	0.350193933	0.568595333	0.347433773	0.384441803	1403	2	cmts	prx
0.592084771	0.541966048	0.604777741	0.504837401	0.543022421	0.45320486	0.477359939	0.460648982	0.829987769	0.356287443	1404	3	0.510756834	0.474073266	0.437603193	0.515948544	0.414229192	0.540520632	0.676708222	0.408688353	0.575049151	0.384500557	1404	3	cmts	wopt
0.565777674	0.514776686	0.282119146	0.515750188	0.488969275	0.473258956	0.499004025	0.402737562	0.689539592	0.2821695	1405	1	0.673999803	0.564007588	0.407287396	0.593854556	0.51909782	0.603141591	0.635125545	0.235624829	0.740933517	0.384543251	1405	1	pgw	cache
0.563707431	0.753300433	0.699356304	0.588978925	0.80440973	0.600008761	0.639696416	0.807628137	0.628312637	0.678052259	1406	2	0.637070431	0.443500194	0.429520055	0.62091709	0.499021931	0.582828734	0.578303219	0.452553611	0.67661555	0.384549095	1406	2	pgw	dpi
0.557610303	0.614965843	0.315825944	0.412929663	0.565095382	0.317068989	0.485306543	0.420748657	0.652454605	0.449857836	1407	3	0.476303917	0.599787171	0.52327329	0.548771015	0.613103135	0.530975751	0.78007493	0.374368231	0.645728168	0.384557658	1407	3	pgw	vopt
0.276434142	0.379120147	0.349605796	0.351284255	0.248051922	0.359794974	0.193622797	0.402275934	0.260566942	0.283555356	1408	1	0.559677464	0.302210872	0.617287053	0.320391702	0.539741309	0.507444738	0.567991666	0.499703848	0.339287402	0.384711164	1408	1	pgw	hhe
0.817087873	0.763108418	0.762721691	0.703003301	0.738246311	0.755976273	0.726256523	0.822607415	0.74582468	0.728264531	1409	2	0.625506095	0.465339012	0.611327108	0.677249414	0.360765097	0.740835183	0.390638604	0.606347821	0.774758243	0.384765086	1409	2	pgw	lb
0.323661094	0.297796127	0.361583042	0.214469833	0.412037329	0.16075121	0.295927784	0.363054249	0.25255575	0.275651298	1410	3	0.656679789	0.285200315	0.733550301	0.415047585	0.516634327	0.551380796	0.496265111	0.451364907	0.653115732	0.384900058	1410	3	pgw	prx
0.358388903	0.527336738	0.229808647	0.411284717	0.628620235	0.338643845	0.324684963	0.537527188	0.323919831	0.48672118	1411	1	0.470752193	0.444488772	0.424601796	0.479018206	0.319219197	0.572589298	0.355586027	0.524066165	0.484453269	0.384925385	1411	1	pgw	av
0.579601856	0.529646589	0.290453145	0.657132018	0.429615823	0.621518739	0.438147404	0.520867182	0.593470276	0.515486176	1412	2	0.422796819	0.409994484	0.316994975	0.371743413	0.549896412	0.196053767	0.520517757	0.264255907	0.443194496	0.38516356	1412	2	pgw	prx
0.576881089	0.649969248	0.444347866	0.61093355	0.685386622	0.533314443	0.636941267	0.693805258	0.611482329	0.604882906	1413	3	0.287628195	0.259364254	0.429189318	0.465784944	0.285917098	0.37123053	0.207842786	0.500877413	0.271507581	0.385180113	1413	3	pgw	wopt
0.449921934	0.435995133	0.471061988	0.332278002	0.543445498	0.514709007	0.243462436	0.500782207	0.475422657	0.43845109	1414	1	0.266765205	0.322897261	0.395202247	0.496659503	0.24524153	0.378889467	0.435343373	0.347432526	0.492691944	0.385318791	1414	1	bng	cache
0.47303609	0.27569474	0.478006376	0.530817592	0.4085043	0.511204338	0.402599734	0.331707307	0.532918617	0.408152284	1415	2	0.279999129	0.448164823	0.250877086	0.335688411	0.414406851	0.297604029	0.415188341	0.284611117	0.250121246	0.385319008	1415	2	bng	dpi
0.429618506	0.64795685	0.344775398	0.47463984	0.695963164	0.547850678	0.401047617	0.357254345	0.51277843	0.586863913	1416	3	0.576804941	0.501570706	0.575958134	0.502787525	0.658503222	0.377753073	0.585849141	0.358919681	0.593934785	0.385689719	1416	3	bng	vopt
0.507099618	0.586375709	0.545796049	0.337499664	0.444803092	0.506642154	0.627265429	0.551931159	0.622589123	0.266579929	1417	1	0.533869476	0.596416231	0.560789778	0.372220788	0.543511963	0.551484777	0.487618524	0.411640799	0.567940443	0.385738033	1417	1	bng	hhe
0.305488243	0.598194116	0.266010704	0.374288207	0.279904766	0.554224011	0.504220793	0.290032817	0.339076315	0.581458371	1418	2	0.500208138	0.439381586	0.334738068	0.497425838	0.255664403	0.594262272	0.547803827	0.262283035	0.377298305	0.385764692	1418	2	bng	lb
0.505072316	0.526314396	0.315565816	0.384228388	0.549357656	0.348870725	0.356098698	0.403007587	0.392608524	0.375161182	1419	3	0.531802049	0.351480066	0.56408597	0.374964394	0.563738779	0.48962806	0.428035796	0.492002165	0.625421508	0.385781121	1419	3	bng	prx
0.551594826	0.361144075	0.326468542	0.361329562	0.534582182	0.511281757	0.242582846	0.476281102	0.424782578	0.307367613	1420	1	0.409808081	0.404220766	0.61937345	0.34688197	0.669188445	0.300536711	0.683369216	0.354118437	0.573769464	0.385826571	1420	1	bng	av
0.269416661	0.679189633	0.308455556	0.497917262	0.404092018	0.694649742	0.324346683	0.440419977	0.5218305	0.490224893	1421	2	0.371876207	0.518050851	0.362309998	0.256498482	0.582837081	0.563169676	0.336319205	0.404100493	0.529478556	0.386007358	1421	2	bng	prx
0.330305294	0.483936011	0.374250144	0.447782831	0.492366483	0.433423682	0.476842963	0.297773414	0.496075378	0.367567296	1422	3	0.590303695	0.757809836	0.571311151	0.444709104	0.442483502	0.749486757	0.514783113	0.461140528	0.684378411	0.386029278	1422	3	bng	wopt
0.326523388	0.421565408	0.442804787	0.36867263	0.682720868	0.306672839	0.466527696	0.469754295	0.393863985	0.468774594	1423	1	0.412790263	0.406824483	0.393551231	0.306440325	0.376951064	0.463145247	0.421079216	0.434860409	0.376795242	0.386138527	1423	1	olt	cache
0.517078192	0.304616081	0.536716076	0.326304456	0.360464542	0.475256188	0.310773883	0.47610845	0.422027799	0.418089252	1424	2	0.423545005	0.311685216	0.593388804	0.422106147	0.393211802	0.445466424	0.303870244	0.517975735	0.469078447	0.38637343	1424	2	olt	dpi
0.464352932	0.390817241	0.327463915	0.579397415	0.408064636	0.591214989	0.328723373	0.561280229	0.249096819	0.659664136	1425	3	0.612408692	0.409692527	0.603006023	0.436297271	0.54099745	0.655991524	0.427295418	0.700387777	0.592174564	0.386383906	1425	3	olt	vopt
0.776494037	0.716418569	0.639329966	0.744302131	0.734477113	0.674146704	0.771334884	0.585757746	0.776242114	0.615707985	1426	1	0.306310423	0.23735404	0.247051327	0.38560378	0.190069746	0.264792045	0.316688196	0.264239788	0.266238988	0.386424151	1426	1	olt	hhe
0.462829958	0.370179989	0.521357812	0.369233064	0.560866247	0.489582237	0.331229213	0.240739897	0.507267652	0.446192065	1427	2	0.27262697	0.768621779	0.139059356	0.311854916	0.599456063	0.36331971	0.433501693	0.356408059	0.566554723	0.386448228	1427	2	olt	lb
0.329226986	0.501027384	0.484418098	0.646320697	0.406856681	0.630910072	0.358174381	0.524972774	0.507895657	0.581906612	1428	3	0.640800804	0.376220276	0.523130596	0.403468562	0.551428527	0.567538079	0.421947313	0.559978136	0.482384375	0.386491802	1428	3	olt	prx
0.351015016	0.284907975	0.575126035	0.432010274	0.549399706	0.41150095	0.350883342	0.509870333	0.425008862	0.573609517	1429	1	0.50097983	0.387510442	0.488172037	0.152893408	0.613478657	0.245255103	0.483527783	0.396841061	0.287187742	0.386596029	1429	1	olt	av
0.417133199	0.732245577	0.444953645	0.552365128	0.551042906	0.554978197	0.706354679	0.393644711	0.654810435	0.58651431	1430	2	0.313712561	0.189923515	0.286759973	0.239082807	0.317117673	0.295134897	0.301644217	0.219228751	0.202322153	0.386622265	1430	2	olt	prx
0.492694891	0.631540812	0.683591731	0.390408186	0.67171533	0.515015255	0.743886646	0.456610301	0.636789519	0.574463536	1431	3	0.671361178	0.536467206	0.544913689	0.614348546	0.438268409	0.686035648	0.549611679	0.479157574	0.669662431	0.386637765	1431	3	olt	wopt
0.667704534	0.769355445	0.65660479	0.709640176	0.66803897	0.779507866	0.694376922	0.695576178	0.774149521	0.688533866	1432	1	0.736060112	0.432094479	0.393814562	0.599403548	0.554147578	0.61427821	0.551859355	0.450620612	0.520497379	0.38670291	1432	1	cmts	cache
0.56327027	0.588879013	0.38439216	0.376825441	0.528713717	0.680497069	0.463875648	0.604063693	0.574294596	0.437922852	1433	2	0.493822491	0.326768327	0.660429181	0.358793918	0.603467799	0.321420304	0.371145134	0.663405117	0.543713319	0.386823528	1433	2	cmts	dpi
0.490690655	0.239022415	0.566231912	0.625006822	0.454347502	0.580578349	0.41585881	0.493721105	0.523328552	0.470859252	1434	3	0.580727129	0.486996127	0.49643479	0.264870278	0.609331124	0.455132738	0.286838408	0.410475289	0.625698341	0.386968781	1434	3	cmts	vopt
0.64096341	0.450089903	0.733417932	0.478406621	0.715333666	0.570247754	0.430154745	0.566612456	0.69919895	0.49901522	1435	1	0.455904283	0.241867323	0.391881307	0.480970079	0.34249988	0.39968569	0.307186904	0.298817041	0.437372919	0.387062353	1435	1	cmts	hhe
0.489359365	0.288809014	0.554244001	0.328366387	0.524182731	0.418141833	0.36537202	0.576747281	0.276469481	0.426209739	1436	2	0.467506312	0.470192079	0.494067618	0.274219093	0.634283161	0.50250463	0.342990927	0.456346488	0.522715024	0.387132429	1436	2	cmts	lb
0.377613294	0.247246264	0.275837632	0.357052737	0.227208279	0.297159525	0.282619073	0.411592574	0.190037998	0.285901674	1437	3	0.692827248	0.451759535	0.397682249	0.581806717	0.557470473	0.383310952	0.656551134	0.416164514	0.675799934	0.387194888	1437	3	cmts	prx
0.907492133	0.452176523	0.703668764	0.610279565	0.889139585	0.495387455	0.792007127	0.655527177	0.685244107	0.658682348	1438	1	0.29892085	0.490966873	0.394740219	0.356775583	0.349501189	0.386177103	0.432111151	0.341008993	0.546290766	0.387240907	1438	1	cmts	av
0.50218671	0.654459091	0.44116935	0.371301073	0.415546148	0.67984218	0.449226228	0.45489148	0.574254046	0.131063939	1439	2	0.171611442	0.560303331	0.296867399	0.539558961	0.493843162	0.155759481	0.439831195	0.484551927	0.351983021	0.387278264	1439	2	cmts	prx
0.29733583	0.629938517	0.354121655	0.601306287	0.44210716	0.56400707	0.444429157	0.460040043	0.64835249	0.384040065	1440	3	0.586740998	0.287725069	0.684627154	0.61403171	0.498638351	0.45027528	0.502159733	0.47251738	0.734685255	0.387447304	1440	3	cmts	wopt
0.321253374	0.448274451	0.256453754	0.448710346	0.252495254	0.425613189	0.340819068	0.317907963	0.377584923	0.294545016	1441	1	0.297231082	0.350084352	0.341841866	0.318211324	0.359133903	0.387310048	0.437051341	0.205097136	0.328848973	0.387464519	1441	1	pgw	cache
0.538993147	0.625404276	0.704621852	0.277710621	0.586729288	0.565815793	0.566664496	0.68376055	0.520196872	0.468693761	1442	2	0.634713226	0.520416951	0.548385494	0.559451217	0.551352391	0.671396144	0.407969679	0.43869522	0.64344411	0.387467904	1442	2	pgw	dpi
0.525188267	0.252086003	0.569104571	0.397870495	0.482950558	0.382429174	0.392908928	0.497381229	0.412648236	0.378914822	1443	3	0.285567959	0.418754456	0.332267584	0.34116906	0.351142811	0.342546942	0.304008623	0.361226086	0.348772146	0.387550712	1443	3	pgw	vopt
0.469477255	0.360963997	0.356777003	0.44690819	0.376847574	0.330881313	0.480742646	0.360998251	0.447907588	0.329859751	1444	1	0.414718063	0.569935363	0.415891867	0.65473904	0.190855154	0.633761558	0.40114139	0.582209163	0.536888643	0.387664563	1444	1	pgw	hhe
0.590383275	0.514696195	0.674612093	0.58417317	0.709815959	0.68343249	0.574236243	0.631076905	0.613244652	0.697469678	1445	2	0.434843201	0.404227049	0.698982879	0.50954058	0.473730965	0.482586113	0.355684208	0.386973856	0.645873874	0.387732452	1445	2	pgw	lb
0.526513009	0.302389361	0.595184131	0.504138737	0.54592092	0.417767758	0.389930173	0.553758305	0.502774752	0.493374314	1446	3	0.560266248	0.492004956	0.465588291	0.619986848	0.57746658	0.603502602	0.318731235	0.480383432	0.817100754	0.387763329	1446	3	pgw	prx
0.429321872	0.730058822	0.483161596	0.545155923	0.531643675	0.602411399	0.607181751	0.364924368	0.708283965	0.573985051	1447	1	0.603226699	0.446792051	0.505047211	0.412340979	0.517328001	0.514859961	0.376793276	0.50223508	0.600320501	0.387873465	1447	1	pgw	av
0.53845622	0.403691691	0.385582714	0.421150869	0.26369753	0.57484912	0.368052724	0.414996524	0.398970236	0.325159753	1448	2	0.442159303	0.359188365	0.402177475	0.252117682	0.496958217	0.344082802	0.447375613	0.319909949	0.432681031	0.387959079	1448	2	pgw	prx
0.510756834	0.474073266	0.437603193	0.515948544	0.414229192	0.540520632	0.676708222	0.408688353	0.575049151	0.384500557	1449	3	0.354605499	0.213796375	0.499770645	0.295409776	0.417198997	0.312700249	0.416446905	0.463530898	0.391202203	0.388199563	1449	3	pgw	wopt
0.276521352	0.434735401	0.382956571	0.387224089	0.280298747	0.498191032	0.49056732	0.103488736	0.546368606	0.363679032	1450	1	0.245660672	0.377654195	0.244131757	0.449681584	0.267900383	0.432330968	0.239594828	0.471775274	0.260322802	0.388339426	1450	1	bng	cache
0.386254498	0.207915344	0.42773949	0.401454651	0.308435231	0.343827903	0.270881812	0.221686918	0.514564426	0.264815032	1451	2	0.188607793	0.437728518	0.368721263	0.396075214	0.350977693	0.434768375	0.489614583	0.111194577	0.610244736	0.38864124	1451	2	bng	dpi
0.342420025	0.466319228	0.435501921	0.284452959	0.312632372	0.563293255	0.276358468	0.295807706	0.386462967	0.378564509	1452	3	0.473748416	0.668832419	0.331250869	0.465728061	0.437765067	0.670216011	0.363150631	0.626393965	0.466623912	0.388682385	1452	3	bng	vopt
0.679991018	0.404557332	0.731949995	0.254069194	0.633524464	0.428818672	0.654050392	0.48893856	0.581216912	0.512432091	1453	1	0.37781743	0.319124829	0.249548933	0.278862223	0.333881352	0.387427707	0.415449357	0.20849069	0.368863977	0.388699033	1453	1	bng	hhe
0.163496904	0.43123846	0.345874646	0.24333097	0.367812516	0.177155114	0.422116187	0.342137223	0.29946949	0.30380698	1454	2	0.78145839	0.439801723	0.63804213	0.678000526	0.692862314	0.517130581	0.667169254	0.554080951	0.746699639	0.388944683	1454	2	bng	lb
0.556941851	0.366925475	0.67305797	0.516727133	0.395810635	0.60001264	0.699878044	0.461519225	0.635495657	0.437666528	1455	3	0.426338429	0.348081931	0.292399152	0.387741789	0.510929851	0.458511374	0.271754156	0.387830559	0.493890114	0.388952284	1455	3	bng	prx
0.360261563	0.512105184	0.373901613	0.571108837	0.464787104	0.522474008	0.362101341	0.432074842	0.487318649	0.423892189	1456	1	0.503699774	0.593682877	0.357791172	0.553513371	0.393951035	0.46518918	0.43455171	0.380738215	0.717136506	0.388954815	1456	1	bng	av
0.358422276	0.538144568	0.738538029	0.451387749	0.598717756	0.549199169	0.720211085	0.271421219	0.73539718	0.550936223	1457	2	0.405817978	0.278997033	0.281056278	0.368054886	0.357505323	0.405839693	0.477111671	0.308237236	0.285911249	0.389041821	1457	2	bng	prx
0.569589532	0.280726574	0.71358319	0.283819725	0.361517703	0.710518438	0.412219829	0.369680121	0.489707179	0.461428627	1458	3	0.566746622	0.45302352	0.436400503	0.295000512	0.641096459	0.452423225	0.518572936	0.307972515	0.549783594	0.389106156	1458	3	bng	wopt
0.556410747	0.646032807	0.39094682	0.592172752	0.698253463	0.409691394	0.52831005	0.430310887	0.788270365	0.420033467	1459	1	0.42680194	0.353725127	0.534795726	0.389144455	0.415262709	0.435902072	0.42825343	0.259598514	0.570031213	0.389219274	1459	1	olt	cache
0.662650957	0.341146848	0.533320261	0.451462249	0.37582951	0.549907723	0.272441745	0.54711232	0.393603965	0.475387058	1460	2	0.313972095	0.511237901	0.347338974	0.320301567	0.554627126	0.38807113	0.327883832	0.410040047	0.461773039	0.389291171	1460	2	olt	dpi
0.359842797	0.517670018	0.523203773	0.166008466	0.412434416	0.474493323	0.51927443	0.354713287	0.200105362	0.59014713	1461	3	0.507555385	0.383643808	0.426658112	0.345926149	0.455084859	0.604081226	0.314686885	0.553974197	0.411031778	0.389306818	1461	3	olt	vopt
0.669355246	0.422629687	0.821706685	0.545704452	0.507676253	0.761558972	0.39520865	0.61720405	0.655691016	0.558677448	1462	1	0.37066968	0.322769605	0.405390612	0.438793028	0.355485669	0.311258174	0.498758431	0.393764789	0.459345427	0.389319563	1462	1	olt	hhe
0.802863026	0.394065878	0.49941708	0.310820428	0.623903511	0.415822752	0.633229691	0.47294529	0.486407451	0.330830382	1463	2	0.431956618	0.509099986	0.316247814	0.484322949	0.444690939	0.243174929	0.504319147	0.305161267	0.467226502	0.389322782	1463	2	olt	lb
0.41661067	0.419283682	0.317231087	0.408001845	0.46853745	0.564563656	0.397722651	0.40387121	0.323676647	0.421710245	1464	3	0.472043026	0.563599533	0.514882978	0.445830987	0.533382453	0.495938499	0.554943559	0.427761259	0.601651237	0.38932558	1464	3	olt	prx
0.761849965	0.413545905	0.37982711	0.521250271	0.378382089	0.710332141	0.277242878	0.370438153	0.77084884	0.239610996	1465	1	0.226457601	0.521466513	0.4259999	0.323962702	0.339245621	0.319201132	0.405048991	0.435041146	0.373825329	0.389326248	1465	1	olt	av
0.555032025	0.665707688	0.541796886	0.542784929	0.765111632	0.417567291	0.712280855	0.517786159	0.547015783	0.58424687	1466	2	0.545197575	0.62909905	0.354823769	0.436932343	0.434246594	0.571767055	0.323151604	0.561825702	0.472298314	0.389368893	1466	2	olt	prx
0.558463629	0.610218624	0.553697858	0.487359058	0.563700065	0.579347981	0.490260358	0.507763651	0.849946437	0.329013146	1467	3	0.405215757	0.580897231	0.463386514	0.284931365	0.564655724	0.359677026	0.515924258	0.423230748	0.564454297	0.389462769	1467	3	olt	wopt
0.615663936	0.616150911	0.536224631	0.299446806	0.832319856	0.359978045	0.407905506	0.671035158	0.515246322	0.429759411	1468	1	0.238529217	0.320983039	0.274747139	0.315412666	0.197006248	0.328712008	0.306213154	0.310483874	0.265480172	0.389543906	1468	1	cmts	cache
0.234869225	0.424744552	0.381615163	0.287125957	0.342908092	0.389909535	0.24825061	0.408672418	0.373536185	0.216727284	1469	2	0.543248744	0.862572234	0.37764219	0.421001617	0.586472198	0.639667812	0.52568972	0.556108615	0.567069465	0.389566378	1469	2	cmts	dpi
0.315538082	0.421148146	0.297285472	0.540199909	0.404124921	0.436597005	0.318657543	0.499021769	0.359712326	0.518252869	1470	3	0.442000914	0.638452612	0.140568459	0.638974044	0.523491181	0.314965973	0.683030267	0.337600842	0.551034617	0.389630228	1470	3	cmts	vopt
0.425340231	0.66981348	0.448872415	0.178043298	0.576009354	0.367981643	0.38667799	0.48794598	0.282097174	0.548415067	1471	1	0.450491352	0.654536208	0.469690082	0.372682354	0.512257575	0.498669432	0.449958251	0.359324037	0.500920301	0.389632584	1471	1	cmts	hhe
0.32618745	0.345965848	0.502714597	0.419943135	0.461881157	0.470263239	0.293489685	0.480981937	0.3587259	0.516060927	1472	2	0.333823765	0.442393398	0.283619989	0.374288568	0.431712065	0.315924601	0.376301705	0.33625426	0.428824554	0.389677922	1472	2	cmts	lb
0.643179161	0.581494577	0.762886418	0.560833179	0.756496679	0.475021111	0.613051627	0.552600735	0.738322246	0.466173779	1473	3	0.411500661	0.419516961	0.324008765	0.495364126	0.429926831	0.228669334	0.465054485	0.324580917	0.557907731	0.389736251	1473	3	cmts	prx
0.795327947	0.280613004	0.607447606	0.387503526	0.760354708	0.512896828	0.538202871	0.483662845	0.652931044	0.501705391	1474	1	0.340261754	0.393575022	0.222606829	0.320939711	0.2674343	0.407044962	0.367150286	0.253691051	0.293792779	0.390041896	1474	1	cmts	av
0.562277848	0.376563999	0.585421658	0.555991969	0.316164238	0.713159248	0.573887819	0.465837693	0.33549135	0.504370107	1475	2	0.307850928	0.488212892	0.438381212	0.336799418	0.450467772	0.455133341	0.443488064	0.465396765	0.297133791	0.390227647	1475	2	cmts	prx
0.505975162	0.421567418	0.516752527	0.544470733	0.635076832	0.463924505	0.448595535	0.60909257	0.356813542	0.599785072	1476	3	0.48896432	0.409167205	0.415986937	0.370643022	0.374428285	0.460402784	0.489285494	0.275969715	0.425084083	0.390290939	1476	3	cmts	wopt
0.24019406	0.37085228	0.161837373	0.284555879	0.342302132	0.338400786	0.271029906	0.240001326	0.374696409	0.336425268	1477	1	0.22853324	0.503233093	0.344355625	0.315762397	0.418089242	0.402208839	0.440644941	0.366097688	0.390344437	0.390315447	1477	1	pgw	cache
0.584353301	0.639043489	0.458311244	0.561957818	0.638493179	0.658882149	0.484698588	0.681478706	0.514453403	0.617098837	1478	2	0.315203927	0.540442865	0.371553926	0.554800787	0.508527668	0.219177575	0.600732206	0.243608023	0.534451148	0.390410532	1478	2	pgw	dpi
0.511646176	0.570952925	0.521155812	0.594019788	0.443209099	0.730805844	0.263707989	0.617605447	0.446781942	0.488963516	1479	3	0.203139055	0.249849328	0.338454793	0.268934218	0.347122223	0.213498038	0.352226836	0.15928417	0.28107461	0.390487898	1479	3	pgw	vopt
0.355809068	0.411113767	0.303350429	0.343332532	0.442386122	0.382609314	0.416634324	0.329180385	0.333534305	0.429814273	1480	1	0.670178946	0.68550086	0.464749004	0.544933974	0.607836396	0.625849589	0.638970923	0.41672103	0.704871581	0.390502141	1480	1	pgw	hhe
0.544085613	0.562572231	0.24903526	0.638366895	0.295385324	0.558196534	0.427176262	0.309990501	0.575694638	0.444800858	1481	2	0.428551462	0.569843765	0.354948727	0.314367605	0.458692527	0.536800112	0.359169269	0.364936977	0.554938527	0.390738486	1481	2	pgw	lb
0.560045788	0.263088499	0.404605248	0.462226626	0.464340367	0.300597735	0.505194493	0.259898522	0.49829069	0.289097512	1482	3	0.531954082	0.339663653	0.389351463	0.379704616	0.401330793	0.37374453	0.46349443	0.420447015	0.463274704	0.390756446	1482	3	pgw	prx
0.295965826	0.289809171	0.206457318	0.312231557	0.387525171	0.124868853	0.240217348	0.295330122	0.34117682	0.223389157	1483	1	0.438748544	0.630518739	0.367470076	0.314634703	0.659792552	0.373840247	0.375659618	0.655453139	0.462645001	0.390843998	1483	1	pgw	av
0.494258431	0.781511377	0.358298816	0.629649528	0.681293071	0.553215291	0.695491785	0.51447652	0.749959585	0.535680857	1484	2	0.456133323	0.772482337	0.410722915	0.477218177	0.453913597	0.55688195	0.434108767	0.3077698	0.733063157	0.39086983	1484	2	pgw	prx
0.218665221	0.368128922	0.311922514	0.320643122	0.528063941	0.217838401	0.321326071	0.427198866	0.356295173	0.337767131	1485	3	0.599501995	0.432798903	0.455691987	0.512038803	0.44604476	0.541866379	0.347955854	0.648423824	0.544799337	0.390889145	1485	3	pgw	wopt
0.456174613	0.428166589	0.474584382	0.539338038	0.468259451	0.501262097	0.318394589	0.69321767	0.488156878	0.319569934	1486	1	0.293477656	0.750806149	0.299028174	0.399053752	0.501226593	0.594855968	0.314879633	0.391941794	0.545215873	0.391004931	1486	1	bng	cache
0.606874498	0.630525118	0.586319256	0.726858	0.681855006	0.676826809	0.599820333	0.73385126	0.515465918	0.719859365	1487	2	0.61174204	0.297235288	0.415778721	0.415196617	0.558820231	0.461019592	0.670051865	0.17052583	0.66066484	0.391115005	1487	2	bng	dpi
0.586740998	0.287725069	0.684627154	0.61403171	0.498638351	0.45027528	0.502159733	0.47251738	0.734685255	0.387447304	1488	3	0.38751345	0.662917989	0.298358624	0.389585076	0.645631031	0.48164486	0.536899924	0.232799268	0.575572618	0.391176834	1488	3	bng	vopt
0.568472091	0.608149662	0.495133404	0.379724888	0.609467553	0.486875102	0.712353723	0.458459286	0.575593951	0.411932027	1489	1	0.51791121	0.421181271	0.631551821	0.19783689	0.582250364	0.288597564	0.508548582	0.492924739	0.383229952	0.391202446	1489	1	bng	hhe
0.531954082	0.339663653	0.389351463	0.379704616	0.401330793	0.37374453	0.46349443	0.420447015	0.463274704	0.390756446	1490	2	0.379367893	0.146001656	0.249020457	0.4273777	0.297141081	0.313599935	0.36885305	0.251036056	0.333876381	0.391262337	1490	2	bng	lb
0.468610089	0.565553519	0.365721591	0.432401942	0.218301393	0.569896843	0.515922436	0.33421986	0.580375971	0.467017537	1491	3	0.423408409	0.414113163	0.416208457	0.421008425	0.502038246	0.294999327	0.614656448	0.324192141	0.538762196	0.391382863	1491	3	bng	prx
0.591733243	0.317044725	0.29753417	0.562643257	0.498099326	0.456554165	0.516071526	0.444005685	0.47420099	0.545747667	1492	1	0.527409834	0.423817795	0.540510024	0.441151148	0.579358267	0.47209847	0.354184475	0.446421706	0.656627014	0.391454502	1492	1	bng	av
0.603260553	0.447402559	0.609544814	0.578464207	0.741167372	0.51474699	0.489051112	0.64670817	0.582706344	0.702655755	1493	2	0.633040812	0.417714019	0.50303462	0.466794706	0.502198665	0.592524863	0.509081361	0.504498808	0.459917077	0.391510631	1493	2	bng	prx
0.512891829	0.684982848	0.511256627	0.498958505	0.643461956	0.606005296	0.554650455	0.743579296	0.575794377	0.60414683	1494	3	0.484334878	0.305654817	0.523537506	0.295114297	0.475373409	0.276023793	0.543440846	0.220199576	0.469914636	0.391574246	1494	3	bng	wopt
0.529123088	0.581813818	0.293418977	0.534851111	0.530170527	0.537249595	0.436518358	0.340396865	0.487688531	0.754648825	1495	1	0.569743079	0.40477117	0.463778127	0.61592364	0.552292337	0.431686977	0.4458569	0.333277473	0.737452359	0.391657954	1495	1	olt	cache
0.38037195	0.42075475	0.460543781	0.387182959	0.35571103	0.594770269	0.335364686	0.458751638	0.41915114	0.447842756	1496	2	0.329454697	0.356629061	0.401582188	0.410843848	0.515765337	0.357887717	0.309779086	0.396389986	0.402525688	0.391666579	1496	2	olt	dpi
0.518852524	0.213225774	0.350452247	0.508842753	0.389853947	0.479603155	0.364282328	0.354192382	0.570897725	0.190408145	1497	3	0.399074511	0.651902081	0.364391583	0.371366983	0.427946465	0.495514376	0.475014241	0.333170702	0.475404613	0.391815812	1497	3	olt	vopt
0.733803234	0.251325028	0.584399294	0.553608231	0.459057972	0.623039793	0.421748181	0.456374083	0.582679109	0.425520604	1498	1	0.727906704	0.231769621	0.62393933	0.595441547	0.317888358	0.76025689	0.152052379	0.723433913	0.393548069	0.391882029	1498	1	olt	hhe
0.462976959	0.637812298	0.333990626	0.431105049	0.419292222	0.479765539	0.392570494	0.503053814	0.535655563	0.315969582	1499	2	0.634574705	0.661459173	0.522118708	0.546854059	0.839745074	0.47454873	0.496661944	0.652422087	0.533179635	0.391998922	1499	2	olt	lb
0.72301168	0.266489755	0.73939622	0.625164325	0.550322141	0.604714562	0.646481799	0.349191226	0.768479701	0.461908966	1500	3	0.339267638	0.23370407	0.433764911	0.327660019	0.423010715	0.268105507	0.368028368	0.25135795	0.429689989	0.392038843	1500	3	olt	prx
0.268755175	0.301483227	0.525381055	0.300077912	0.368040287	0.240795423	0.379141897	0.394853993	0.476649699	0.438507052	1501	1	0.389122156	0.631741151	0.540139811	0.53470307	0.538305357	0.535247934	0.5643684	0.507842956	0.688606836	0.392136752	1501	1	olt	av
0.60411329	0.298511148	0.569622159	0.563144597	0.6074583	0.551206902	0.515710143	0.593374795	0.497826028	0.557991346	1502	2	0.530331792	0.240352579	0.375404508	0.525421041	0.389877199	0.376250179	0.320833632	0.430331236	0.534317328	0.392240472	1502	2	olt	prx
0.304017256	0.524667555	0.539503592	0.270205543	0.40402879	0.653432915	0.379655454	0.300056106	0.486836628	0.365447352	1503	3	0.471539379	0.593820243	0.559958079	0.25768431	0.656454083	0.502769473	0.550389847	0.505002144	0.63289197	0.392296954	1503	3	olt	wopt
0.472935128	0.722130908	0.507600343	0.586200639	0.709539376	0.645607695	0.428606692	0.702629643	0.567565172	0.565415246	1504	1	0.496653922	0.244984061	0.517888249	0.415463338	0.296539876	0.348721945	0.675086625	0.346160782	0.511742323	0.392371844	1504	1	cmts	cache
0.532893195	0.3262913	0.339632702	0.264748762	0.417051862	0.408981379	0.253206321	0.441146221	0.241255831	0.262752874	1505	2	0.570360279	0.600097459	0.702940239	0.492953361	0.375807259	0.693430295	0.345669231	0.47533524	0.631997299	0.392393255	1505	2	cmts	dpi
0.348768328	0.6804741	0.69084811	0.437942806	0.652098535	0.606159752	0.376659894	0.58965357	0.548712302	0.580233859	1506	3	0.40732407	0.333595985	0.48253432	0.445858218	0.410766793	0.383617977	0.389446259	0.347896526	0.605124721	0.3926327	1506	3	cmts	vopt
0.379222916	0.241720665	0.378282515	0.295596707	0.224788927	0.407271908	0.163117976	0.341369909	0.199618497	0.336660359	1507	1	0.360923048	0.568178344	0.364363804	0.357432577	0.376616706	0.452777346	0.273750333	0.565825124	0.359968088	0.392768164	1507	1	cmts	hhe
0.559470157	0.479869173	0.619329595	0.534951381	0.625935387	0.598905587	0.575387754	0.451348791	0.702947351	0.592386457	1508	2	0.512409103	0.539341945	0.247397624	0.505491576	0.548317188	0.511600715	0.337884954	0.49813548	0.567334462	0.392812684	1508	2	cmts	lb
0.469885281	0.699759332	0.633958375	0.440131864	0.578025646	0.739649148	0.281338802	0.751221048	0.46915739	0.506379021	1509	3	0.439539975	0.268714972	0.302511104	0.44019229	0.32373464	0.423408767	0.394285618	0.319185907	0.512389587	0.392895566	1509	3	cmts	prx
0.439460588	0.39435588	0.499643506	0.408612782	0.631442705	0.336128791	0.539713636	0.409816904	0.360865501	0.541286652	1510	1	0.440044521	0.371040726	0.357165052	0.42088385	0.33120266	0.532433709	0.29390475	0.57989838	0.304679429	0.392917582	1510	1	cmts	av
0.580744526	0.517021128	0.453928929	0.501021477	0.511494343	0.49219478	0.420674803	0.506972428	0.659068836	0.393073702	1511	2	0.552876162	0.413487188	0.351396215	0.398573697	0.401777289	0.460324671	0.448783716	0.326641764	0.404925974	0.393042908	1511	2	cmts	prx
0.334130027	0.498334528	0.164613145	0.716424912	0.303777663	0.399837892	0.583215562	0.368451768	0.339824547	0.634112817	1512	3	0.580744526	0.517021128	0.453928929	0.501021477	0.511494343	0.49219478	0.420674803	0.506972428	0.659068836	0.393073702	1512	3	cmts	wopt
0.718870489	0.437482759	0.479047152	0.630176635	0.648167392	0.505844075	0.553946311	0.470882081	0.646943077	0.532224731	1513	1	0.497824762	0.20271457	0.612531283	0.271058475	0.41773724	0.325098851	0.53905374	0.32273039	0.298499065	0.393119066	1513	1	pgw	cache
0.369775261	0.470426773	0.253914684	0.491536507	0.517537056	0.382062511	0.438493865	0.333697307	0.44722339	0.448871268	1514	2	0.578324825	0.459748887	0.359450429	0.736935111	0.241621692	0.704377799	0.463145253	0.49759195	0.619496327	0.393142379	1514	2	pgw	dpi
0.327231243	0.44579708	0.363823934	0.587386195	0.446080173	0.34692402	0.71049103	0.390446532	0.423299546	0.635542861	1515	3	0.655665258	0.501987286	0.605138667	0.420267027	0.595259928	0.598339073	0.642861554	0.491297422	0.702712728	0.393392655	1515	3	pgw	vopt
0.327637482	0.353647827	0.240237128	0.401566528	0.43676153	0.306026736	0.281499059	0.391471115	0.356591651	0.429296195	1516	1	0.2236265	0.721098549	0.554718816	0.33968492	0.555218248	0.361636133	0.428383994	0.647803376	0.449971336	0.393537929	1516	1	pgw	hhe
0.432817828	0.412671866	0.730152071	0.154777716	0.718661024	0.521770995	0.454019268	0.449794875	0.493270617	0.514628516	1517	2	0.699851255	0.396196769	0.672025815	0.305576674	0.825798242	0.207957348	0.563257203	0.605965505	0.513370829	0.393538677	1517	2	pgw	lb
0.552471007	0.348449939	0.532164663	0.372164518	0.478262858	0.528264922	0.305811232	0.539802618	0.596471163	0.282805067	1518	3	0.473783052	0.257242192	0.394211508	0.404060285	0.384048196	0.449173131	0.349138731	0.422782176	0.410745673	0.393564406	1518	3	pgw	prx
0.341922278	0.515965321	0.239665585	0.487017326	0.447493691	0.433235502	0.392672164	0.331170166	0.548959444	0.442018768	1519	1	0.469088327	0.260847224	0.540099392	0.334163814	0.619420819	0.417428846	0.304390469	0.443989288	0.505274393	0.393575271	1519	1	pgw	av
0.595834147	0.591302235	0.489019891	0.557237833	0.510956972	0.664281968	0.300087015	0.680284402	0.475464032	0.523818501	1520	2	0.388907998	0.354479309	0.531100205	0.449886308	0.208551748	0.563959714	0.298513256	0.472315017	0.4139755	0.393661143	1520	2	pgw	prx
0.677990407	0.730350453	0.550956589	0.546415772	0.705449628	0.568392716	0.601265326	0.583630192	0.778896824	0.494604911	1521	3	0.363825689	0.510123884	0.17459457	0.386773546	0.668797282	0.235200239	0.542861385	0.249017076	0.483964469	0.393722746	1521	3	pgw	wopt
0.596155113	0.325578776	0.440724764	0.389073365	0.510831593	0.429306069	0.327946067	0.562222455	0.415949072	0.417905343	1522	1	0.546021784	0.499398495	0.477357977	0.661265285	0.674419385	0.601045066	0.49113158	0.494905955	0.649632407	0.393881181	1522	1	bng	cache
0.407881266	0.556670089	0.675632158	0.262708112	0.540535542	0.678907914	0.484537989	0.399222292	0.456166566	0.58754428	1523	2	0.595196205	0.208389904	0.379461799	0.394281068	0.527656562	0.348082249	0.363480477	0.372257901	0.482369602	0.393981251	1523	2	bng	dpi
0.488353837	0.6175983	0.441165763	0.44588159	0.505359622	0.641147637	0.405435734	0.654085742	0.467796902	0.450915283	1524	3	0.387133669	0.184918778	0.482307103	0.187292383	0.226366358	0.454415097	0.391296526	0.431330631	0.249845563	0.394021776	1524	3	bng	vopt
0.757435028	0.479187767	0.759664541	0.6404906	0.657108621	0.690390026	0.667327083	0.621639706	0.775113202	0.64850307	1525	1	0.411663868	0.230619503	0.480363425	0.570576361	0.426003995	0.31977186	0.488614259	0.426137895	0.430775535	0.394067616	1525	1	bng	hhe
0.583946485	0.440563417	0.480493874	0.646900775	0.346490699	0.626356275	0.397590834	0.332446212	0.72848556	0.400795208	1526	2	0.240493366	0.548955482	0.480247216	0.439040911	0.515377507	0.265865612	0.444790473	0.469127843	0.568056287	0.394114824	1526	2	bng	lb
0.500787279	0.651624365	0.654255704	0.574201857	0.466173732	0.540385621	0.530576347	0.559040127	0.767390466	0.553074191	1527	3	0.559127463	0.46011389	0.600799477	0.411048251	0.686455117	0.31156076	0.444882972	0.391983134	0.695935998	0.394115765	1527	3	bng	prx
0.69373469	0.479785585	0.598407592	0.403340539	0.686422207	0.615645114	0.563761198	0.515916284	0.619457129	0.44845718	1528	1	0.529719901	0.395162622	0.434544091	0.314609922	0.535950422	0.495943209	0.301561264	0.551558124	0.456238775	0.394117473	1528	1	bng	av
0.615996361	0.516332569	0.624682476	0.24093283	0.692148605	0.590107344	0.473631937	0.580860612	0.524105681	0.642498623	1529	2	0.227334995	0.501743312	0.400030677	0.387501727	0.342131968	0.331039172	0.432948156	0.215853241	0.443721183	0.394138331	1529	2	bng	prx
[truncated: 3,840 more rows]
