# Supplementary material for: QoS-aware service composition based on context-free grammar and skyline in service function chaining using genetic algorithm
Source: PeerJ Comput Sci. 2021 Jul 26;7:e603. doi: 10.7717/peerj-cs.603 (PMC8323722; doi:10.7717/peerj-cs.603)
Supplement: Supplemental Information 2 [file peerj-cs-07-603-s002.zip › data/skyCorrelated-grammar-n4.csv]

0.729509688	0.768326314	0.619632913	0.58121243	0.631440123	0.579382286	0.687617129	0.672269728	0.83964279	0.366872236	1	1	0.455315506	0.51606071	0.322735242	0.354557799	0.342154257	0.53349155	0.387329347	0.246196403	0.656240743	0.040741893	1	1	0.283248844	0.59022896	0.422148592	0.447777442	0.616143354	0.437778383	0.624364023	0.491087493	0.232426975	0.930359763	1	1	0.455315506	0.51606071	0.322735242	0.354557799	0.342154257	0.53349155	0.387329347	0.246196403	0.656240743	0.040741893	1	1	acl	fw
0.49837842	0.788655095	0.441908944	0.616016438	0.66108226	0.637782649	0.559621614	0.585576428	0.642602771	0.601671076	2	2	0.542070694	0.384591278	0.469122322	0.242319386	0.556881029	0.320585676	0.368892283	0.328701973	0.634066083	0.096615219	2	2	0.623858854	0.801149259	0.643438804	0.736002361	0.798555566	0.72733122	0.665107616	0.81515103	0.54282993	0.912391579	2	2	0.542070694	0.384591278	0.469122322	0.242319386	0.556881029	0.320585676	0.368892283	0.328701973	0.634066083	0.096615219	2	2	acl	fw
0.367628155	0.455840625	0.211108166	0.458215781	0.356345634	0.601167401	0.335724095	0.427936268	0.363953787	0.602566552	3	3	0.335017177	0.402785234	0.269496609	0.215368079	0.394811997	0.25569506	0.322055463	0.244710305	0.377003019	0.105417969	3	3	0.124384514	0.812271321	0.463900536	0.349238695	0.515883459	0.70100553	0.526639625	0.513356277	0.362880662	0.898544488	3	3	0.335017177	0.402785234	0.269496609	0.215368079	0.394811997	0.25569506	0.322055463	0.244710305	0.377003019	0.105417969	3	3	acl	fw
0.538819667	0.487303156	0.419066004	0.588498691	0.360313458	0.619235745	0.507064813	0.357242724	0.521393253	0.469710823	4	1	0.454957317	0.214391855	0.385673608	0.254744426	0.387738698	0.192576184	0.397133255	0.337094303	0.271286549	0.109591952	4	1	0.544239461	0.807279026	0.561080353	0.649550139	0.823487568	0.635477301	0.792969056	0.64479231	0.667379079	0.885251186	4	1	0.454957317	0.214391855	0.385673608	0.254744426	0.387738698	0.192576184	0.397133255	0.337094303	0.271286549	0.109591952	4	1	acl	fw
0.238529217	0.320983039	0.274747139	0.315412666	0.197006248	0.328712008	0.306213154	0.310483874	0.265480172	0.389543906	5	2	0.355183815	0.310446633	0.245088095	0.230473569	0.294598765	0.238226205	0.347127125	0.250806575	0.418252678	0.116248153	5	2	0.515566205	0.728766321	0.482278609	0.815224351	0.642848269	0.677536486	0.725787301	0.707735405	0.553803326	0.883966103	5	2	0.355183815	0.310446633	0.245088095	0.230473569	0.294598765	0.238226205	0.347127125	0.250806575	0.418252678	0.116248153	5	2	acl	fw
0.389122156	0.631741151	0.540139811	0.53470307	0.538305357	0.535247934	0.5643684	0.507842956	0.688606836	0.392136752	6	3	0.215787236	0.256401126	0.205949621	0.22133147	0.306573648	0.156523724	0.226078771	0.303277293	0.231963732	0.124015232	6	3	0.669444027	0.657759091	0.670579306	0.615125844	0.781796901	0.711657535	0.491352436	0.768793257	0.514786758	0.8698264	6	3	0.215787236	0.256401126	0.205949621	0.22133147	0.306573648	0.156523724	0.226078771	0.303277293	0.231963732	0.124015232	6	3	acl	fw
0.462163573	0.628262805	0.329766097	0.336901195	0.709881751	0.374655376	0.429698536	0.452486582	0.51651992	0.24567143	7	1	0.242503302	0.404418091	0.20388256	0.337017623	0.243484208	0.257189104	0.205273334	0.346026397	0.366219722	0.125544851	7	1	0.662615607	0.789872001	0.786541341	0.735495235	0.758837457	0.793329885	0.744284576	0.77224171	0.729172384	0.867918652	7	1	0.242503302	0.404418091	0.20388256	0.337017623	0.243484208	0.257189104	0.205273334	0.346026397	0.366219722	0.125544851	7	1	acl	fw
0.562604365	0.687924257	0.247649631	0.567991002	0.503819018	0.515241694	0.368028743	0.516298183	0.418374298	0.376008139	8	2	0.50218671	0.654459091	0.44116935	0.371301073	0.415546148	0.67984218	0.449226228	0.45489148	0.574254046	0.131063939	8	2	0.660337087	0.494013783	0.767897327	0.608803363	0.660718126	0.711730521	0.760404725	0.457558791	0.61244228	0.860960784	8	2	0.50218671	0.654459091	0.44116935	0.371301073	0.415546148	0.67984218	0.449226228	0.45489148	0.574254046	0.131063939	8	2	acl	fw
0.544239461	0.807279026	0.561080353	0.649550139	0.823487568	0.635477301	0.792969056	0.64479231	0.667379079	0.885251186	9	3	0.584749237	0.708912385	0.532549923	0.596073898	0.590089738	0.586827135	0.474751244	0.491712581	0.716799535	0.132586052	9	3	0.318433901	0.649433346	0.667357455	0.431113801	0.595667734	0.52152008	0.61116525	0.565156231	0.37987104	0.859237428	9	3	0.584749237	0.708912385	0.532549923	0.596073898	0.590089738	0.586827135	0.474751244	0.491712581	0.716799535	0.132586052	9	3	acl	fw
0.200288309	0.487884493	0.338082402	0.206375053	0.373345139	0.248599979	0.294589817	0.391774172	0.33890489	0.373734042	10	1	0.429278834	0.247237126	0.465747254	0.225112068	0.381955978	0.306946592	0.351193353	0.374008141	0.38082321	0.137022986	10	1	0.544642039	0.440543328	0.593367961	0.526166668	0.721636046	0.299832363	0.625025784	0.432303716	0.403031533	0.855419616	10	1	0.429278834	0.247237126	0.465747254	0.225112068	0.381955978	0.306946592	0.351193353	0.374008141	0.38082321	0.137022986	10	1	acl	fw
0.432621382	0.56106571	0.546459758	0.626036781	0.531492968	0.678682662	0.478833472	0.470009987	0.609776426	0.603306325	11	2	0.492610491	0.32872232	0.338849555	0.193404654	0.313499329	0.415724255	0.388495258	0.270496895	0.357411484	0.140874873	11	2	0.612431174	0.72656926	0.646188342	0.7212545	0.707262421	0.706194205	0.670693832	0.738929601	0.573992434	0.852812245	11	2	0.492610491	0.32872232	0.338849555	0.193404654	0.313499329	0.415724255	0.388495258	0.270496895	0.357411484	0.140874873	11	2	acl	fw
0.281455709	0.324271625	0.361265432	0.412431224	0.304116148	0.29699595	0.373411344	0.408466787	0.362658248	0.323671697	12	3	0.260990689	0.235508868	0.20864733	0.208092989	0.296779676	0.159931165	0.269208761	0.173163955	0.237054776	0.143468253	12	3	0.681319098	0.478231592	0.647770416	0.544458867	0.642066509	0.636159384	0.678979134	0.440519907	0.521211154	0.850350864	12	3	0.260990689	0.235508868	0.20864733	0.208092989	0.296779676	0.159931165	0.269208761	0.173163955	0.237054776	0.143468253	12	3	acl	fw
0.431333458	0.408289531	0.821839162	0.300063363	0.598640592	0.485824732	0.588330307	0.566985178	0.493501145	0.492698255	13	1	0.322371434	0.343754002	0.358392155	0.320512851	0.361672482	0.236388202	0.416828708	0.249509506	0.410222921	0.14948132	13	1	0.797998932	0.775691973	0.843905744	0.704571711	0.891802323	0.770480057	0.836351088	0.732448602	0.813907982	0.850115064	13	1	0.322371434	0.343754002	0.358392155	0.320512851	0.361672482	0.236388202	0.416828708	0.249509506	0.410222921	0.14948132	13	1	acl	fw
0.597860103	0.390559376	0.23221527	0.658935103	0.458753504	0.678881639	0.257728281	0.507277497	0.489239329	0.453852795	14	2	0.374591679	0.422705339	0.379269708	0.31827547	0.340091862	0.354143243	0.272352961	0.223905526	0.564497184	0.15020365	14	2	0.63548226	0.474115738	0.557974805	0.729470307	0.484532461	0.80064739	0.524331916	0.629275484	0.524795397	0.842658033	14	2	0.374591679	0.422705339	0.379269708	0.31827547	0.340091862	0.354143243	0.272352961	0.223905526	0.564497184	0.15020365	14	2	acl	fw
0.608588917	0.656652919	0.515423067	0.368261812	0.560685799	0.578856192	0.511055548	0.522646271	0.437472554	0.588878299	15	3	0.519690762	0.590542757	0.489721043	0.461118869	0.366528207	0.744392876	0.555931978	0.42915218	0.715548033	0.157647657	15	3	0.722467108	0.667091572	0.685443276	0.837974219	0.544131415	0.871375701	0.649639348	0.748967302	0.606027467	0.841967281	15	3	0.519690762	0.590542757	0.489721043	0.461118869	0.366528207	0.744392876	0.555931978	0.42915218	0.715548033	0.157647657	15	3	acl	fw
0.506019873	0.655194234	0.633757536	0.261519037	0.735371116	0.504550553	0.433538873	0.600366026	0.633401267	0.458291436	16	1	0.508850936	0.415807439	0.395221497	0.425712571	0.468057431	0.437341432	0.416665099	0.276673126	0.629663277	0.158793225	16	1	0.339651746	0.554259516	0.697057457	0.419206054	0.701364854	0.294346765	0.670972303	0.654635119	0.484499566	0.841222721	16	1	0.508850936	0.415807439	0.395221497	0.425712571	0.468057431	0.437341432	0.416665099	0.276673126	0.629663277	0.158793225	16	1	acl	fw
0.438761379	0.647462592	0.610329973	0.568295172	0.672777902	0.607784647	0.734367027	0.457643426	0.628802047	0.813804523	17	2	0.493634137	0.500725848	0.302910638	0.463534573	0.495900825	0.319950474	0.466993578	0.413592371	0.595755207	0.163042879	17	2	0.312296609	0.566662407	0.550234673	0.402288358	0.544995155	0.595096645	0.509694744	0.462479576	0.344130459	0.837064152	17	2	0.493634137	0.500725848	0.302910638	0.463534573	0.495900825	0.319950474	0.466993578	0.413592371	0.595755207	0.163042879	17	2	acl	fw
0.421516763	0.448158133	0.28293272	0.342293175	0.449130646	0.46922859	0.29777479	0.382829541	0.34927296	0.403903912	18	3	0.344414833	0.260299044	0.221717302	0.30282103	0.31380012	0.333423182	0.230605535	0.392260269	0.181491349	0.163269634	18	3	0.332765004	0.601361663	0.649355895	0.640599784	0.359785396	0.658281756	0.574517468	0.535947605	0.588419809	0.834501982	18	3	0.344414833	0.260299044	0.221717302	0.30282103	0.31380012	0.333423182	0.230605535	0.392260269	0.181491349	0.163269634	18	3	acl	fw
0.455110892	0.321035499	0.337795929	0.539656875	0.438501241	0.387755558	0.271594545	0.392684978	0.474297835	0.333988294	19	1	0.720437236	0.340624822	0.535803608	0.68682391	0.322299454	0.476034252	0.724672959	0.306875267	0.761543174	0.165078195	19	1	0.465221423	0.729670863	0.55153343	0.711601883	0.654846433	0.492800088	0.66652293	0.432975628	0.670667634	0.834127033	19	1	0.720437236	0.340624822	0.535803608	0.68682391	0.322299454	0.476034252	0.724672959	0.306875267	0.761543174	0.165078195	19	1	acl	fw
0.710136201	0.629691783	0.578578476	0.641898731	0.77626215	0.59109898	0.598129529	0.57305046	0.671436462	0.666376062	20	2	0.535587545	0.544543665	0.307880565	0.519888575	0.323993852	0.467607334	0.253731677	0.568464576	0.533661936	0.165136506	20	2	0.442273899	0.716340887	0.438602272	0.549042412	0.72374999	0.49048196	0.653436341	0.688484414	0.543852248	0.830642222	20	2	0.535587545	0.544543665	0.307880565	0.519888575	0.323993852	0.467607334	0.253731677	0.568464576	0.533661936	0.165136506	20	2	acl	fw
0.5932867	0.536435858	0.520703796	0.73617128	0.606397403	0.641182698	0.589572619	0.627249032	0.582519776	0.723345974	21	3	0.671859159	0.404745173	0.372773768	0.507549537	0.511391585	0.320642642	0.660038189	0.278716736	0.669477322	0.166879498	21	3	0.370364816	0.50468028	0.687137881	0.460821986	0.692549406	0.468221556	0.670397868	0.516905071	0.383856565	0.828639509	21	3	0.671859159	0.404745173	0.372773768	0.507549537	0.511391585	0.320642642	0.660038189	0.278716736	0.669477322	0.166879498	21	3	acl	fw
0.541245552	0.487870152	0.582859986	0.459475409	0.605858888	0.5963148	0.46530071	0.53855123	0.50741658	0.498196386	22	1	0.226611304	0.210273489	0.267092488	0.163012622	0.18378682	0.257353767	0.206980469	0.231686274	0.223642473	0.168358475	22	1	0.482353384	0.763192393	0.613248541	0.779773262	0.63329049	0.697530517	0.554763941	0.673165194	0.632550652	0.826371135	22	1	0.226611304	0.210273489	0.267092488	0.163012622	0.18378682	0.257353767	0.206980469	0.231686274	0.223642473	0.168358475	22	1	acl	fw
0.397378162	0.409565118	0.333245879	0.329210707	0.569513833	0.281942379	0.373419206	0.231730567	0.523757967	0.362455793	23	2	0.435076974	0.646795833	0.454286475	0.542812381	0.43647922	0.48252593	0.561023886	0.481368762	0.823678366	0.168668014	23	2	0.740911067	0.673049698	0.795958048	0.735274425	0.783079007	0.707450103	0.808026953	0.609810323	0.729404243	0.822993346	23	2	0.435076974	0.646795833	0.454286475	0.542812381	0.43647922	0.48252593	0.561023886	0.481368762	0.823678366	0.168668014	23	2	acl	fw
0.592370818	0.300191644	0.337104623	0.416401306	0.370511889	0.483588654	0.304576876	0.590290459	0.279245933	0.375249339	24	3	0.429988145	0.334259767	0.249695008	0.389736294	0.344908459	0.419904156	0.247163284	0.346401748	0.442950576	0.169515712	24	3	0.26675008	0.529895429	0.536253088	0.391942875	0.58895129	0.419430182	0.547521575	0.595533627	0.158422981	0.819389879	24	3	0.429988145	0.334259767	0.249695008	0.389736294	0.344908459	0.419904156	0.247163284	0.346401748	0.442950576	0.169515712	24	3	acl	fw
0.302252575	0.528213554	0.226615477	0.415584349	0.363816107	0.391329079	0.406441708	0.343596911	0.442122968	0.214934343	25	1	0.375353886	0.556622724	0.433692828	0.240384078	0.391294022	0.529951769	0.511713956	0.321308521	0.561286759	0.170130098	25	1	0.46707593	0.740423677	0.542774351	0.601622764	0.553941546	0.796127359	0.520232078	0.727597184	0.515628374	0.819070283	25	1	0.375353886	0.556622724	0.433692828	0.240384078	0.391294022	0.529951769	0.511713956	0.321308521	0.561286759	0.170130098	25	1	acl	fw
0.418270587	0.605723566	0.480449333	0.503358068	0.427993466	0.404765223	0.470588819	0.39105095	0.660089108	0.469706485	26	2	0.505699635	0.265515268	0.378232169	0.216584823	0.415728503	0.419033051	0.242691265	0.310726183	0.419204826	0.170283731	26	2	0.323318362	0.671770671	0.367338562	0.714456643	0.397108372	0.687995625	0.386984075	0.478475305	0.576837925	0.817846484	26	2	0.505699635	0.265515268	0.378232169	0.216584823	0.415728503	0.419033051	0.242691265	0.310726183	0.419204826	0.170283731	26	2	acl	fw
0.392757592	0.3064822	0.376942507	0.307605666	0.509415487	0.289201152	0.499842505	0.293725124	0.312423207	0.411363464	27	3	0.47562913	0.254255773	0.350858045	0.353807068	0.267284655	0.38350035	0.185732072	0.439530183	0.287152693	0.170468056	27	3	0.441792254	0.66818008	0.578619749	0.700634987	0.614451828	0.647285129	0.554411953	0.765406686	0.491816023	0.817744338	27	3	0.47562913	0.254255773	0.350858045	0.353807068	0.267284655	0.38350035	0.185732072	0.439530183	0.287152693	0.170468056	27	3	acl	fw
0.536989871	0.64123788	0.489092411	0.780580926	0.505075144	0.687477194	0.516870908	0.549692845	0.683929535	0.618910763	28	1	0.37924526	0.206198107	0.295121565	0.178571267	0.28250934	0.170731235	0.327711085	0.219858009	0.232282254	0.171592185	28	1	0.662608679	0.674988444	0.687106203	0.657060231	0.697618379	0.725325471	0.694830575	0.5911147	0.650778487	0.817664871	28	1	0.37924526	0.206198107	0.295121565	0.178571267	0.28250934	0.170731235	0.327711085	0.219858009	0.232282254	0.171592185	28	1	acl	fw
0.383580853	0.2791176	0.341148565	0.343474088	0.417790622	0.305800614	0.364422703	0.488011966	0.354630927	0.439115479	29	2	0.608690601	0.491633667	0.465807544	0.483671336	0.525925502	0.492861121	0.476532266	0.413617202	0.743675799	0.172733741	29	2	0.619793893	0.672374075	0.518163687	0.695302763	0.704256774	0.668552019	0.541380625	0.649631473	0.526778364	0.817017465	29	2	0.608690601	0.491633667	0.465807544	0.483671336	0.525925502	0.492861121	0.476532266	0.413617202	0.743675799	0.172733741	29	2	acl	fw
0.737623345	0.568190387	0.317023244	0.614435157	0.476150344	0.716834625	0.466303301	0.735636701	0.380013578	0.40891423	30	3	0.371512264	0.240166952	0.36144382	0.336275116	0.273427945	0.444791992	0.121215915	0.422683762	0.407896287	0.174124569	30	3	0.483993695	0.335637967	0.554854518	0.579487937	0.478785608	0.494319705	0.654268468	0.339142452	0.597769626	0.816955331	30	3	0.371512264	0.240166952	0.36144382	0.336275116	0.273427945	0.444791992	0.121215915	0.422683762	0.407896287	0.174124569	30	3	acl	fw
0.353227549	0.28717015	0.537154902	0.209493485	0.501959771	0.333769027	0.224495456	0.54624604	0.351666445	0.339286304	31	1	0.333772311	0.327281098	0.356886186	0.200649628	0.293883514	0.303548864	0.348911223	0.357617962	0.357193811	0.17479198	31	1	0.554378078	0.628198243	0.610468378	0.494128502	0.682802231	0.684444366	0.447697232	0.609938979	0.544123724	0.816240689	31	1	0.333772311	0.327281098	0.356886186	0.200649628	0.293883514	0.303548864	0.348911223	0.357617962	0.357193811	0.17479198	31	1	acl	fw
0.367211206	0.53151892	0.592165881	0.649149734	0.439635782	0.412289346	0.554882005	0.382316903	0.730809675	0.496885685	32	2	0.375226802	0.50184085	0.171673633	0.386948396	0.346269759	0.532269371	0.302328199	0.317822431	0.546381418	0.176577318	32	2	0.577626763	0.704244455	0.724527492	0.516989699	0.770397983	0.71899961	0.596544548	0.796621576	0.571849319	0.815374617	32	2	0.375226802	0.50184085	0.171673633	0.386948396	0.346269759	0.532269371	0.302328199	0.317822431	0.546381418	0.176577318	32	2	acl	fw
0.704482371	0.631240053	0.566585113	0.60008019	0.702605226	0.665864408	0.487726317	0.841712158	0.445043698	0.678858591	33	3	0.578939943	0.390188873	0.325233631	0.336277818	0.288591049	0.327261769	0.519539872	0.210805421	0.562574964	0.176672967	33	3	0.756371067	0.730453563	0.675737109	0.736088477	0.75884531	0.798239296	0.70668971	0.758608745	0.722826585	0.814650225	33	3	0.578939943	0.390188873	0.325233631	0.336277818	0.288591049	0.327261769	0.519539872	0.210805421	0.562574964	0.176672967	33	3	acl	fw
0.590749186	0.511432518	0.618809894	0.79634642	0.296220312	0.818108173	0.402849318	0.683926506	0.556684653	0.580337358	34	1	0.527126311	0.372594146	0.51670991	0.393844847	0.325375799	0.569040874	0.261070199	0.537482693	0.690063172	0.176912087	34	1	0.522223147	0.673042171	0.5727195	0.83939473	0.642246181	0.668085965	0.822548405	0.410346226	0.682906844	0.814577899	34	1	0.527126311	0.372594146	0.51670991	0.393844847	0.325375799	0.569040874	0.261070199	0.537482693	0.690063172	0.176912087	34	1	acl	fw
0.710089339	0.765828955	0.468311752	0.52481337	0.739984415	0.526945434	0.85257009	0.468611934	0.678568275	0.481171484	35	2	0.297195001	0.32173694	0.254478502	0.326318507	0.312989919	0.250734939	0.269405075	0.254094176	0.376587149	0.177031099	35	2	0.761370345	0.755836437	0.76111621	0.69794824	0.709571001	0.834222652	0.666911422	0.736601312	0.712777504	0.814494817	35	2	0.297195001	0.32173694	0.254478502	0.326318507	0.312989919	0.250734939	0.269405075	0.254094176	0.376587149	0.177031099	35	2	acl	fw
0.609044989	0.45952493	0.551080996	0.673623248	0.531045654	0.583274948	0.740557964	0.375250466	0.583029895	0.591952481	36	3	0.440412691	0.584133318	0.566983126	0.360990855	0.442721186	0.654754017	0.459977183	0.328501197	0.711487679	0.177691569	36	3	0.438761379	0.647462592	0.610329973	0.568295172	0.672777902	0.607784647	0.734367027	0.457643426	0.628802047	0.813804523	36	3	0.440412691	0.584133318	0.566983126	0.360990855	0.442721186	0.654754017	0.459977183	0.328501197	0.711487679	0.177691569	36	3	acl	fw
0.478916683	0.138550922	0.499794625	0.46769553	0.190176917	0.375014849	0.548910132	0.317990612	0.393864253	0.472382697	37	1	0.33896423	0.274261709	0.231723949	0.256873653	0.316587112	0.199754931	0.212124726	0.365268625	0.234212508	0.179591635	37	1	0.574324417	0.349500852	0.58735596	0.571226009	0.532291412	0.787541175	0.258497873	0.698525268	0.459236534	0.811677201	37	1	0.33896423	0.274261709	0.231723949	0.256873653	0.316587112	0.199754931	0.212124726	0.365268625	0.234212508	0.179591635	37	1	acl	fw
0.322228127	0.288446976	0.185398963	0.309148102	0.15606131	0.446938536	0.195145686	0.312913297	0.136077751	0.309435129	38	2	0.431658573	0.42944409	0.295474704	0.503657501	0.317290378	0.462119882	0.436480964	0.312641328	0.456173695	0.184185751	38	2	0.398086131	0.418308929	0.574761726	0.418132608	0.700391331	0.48181961	0.509184568	0.69099932	0.374966974	0.811351061	38	2	0.431658573	0.42944409	0.295474704	0.503657501	0.317290378	0.462119882	0.436480964	0.312641328	0.456173695	0.184185751	38	2	acl	fw
0.649034642	0.578404475	0.513060259	0.631459915	0.638147643	0.51182815	0.718915445	0.466248181	0.810471274	0.511361564	39	3	0.432884859	0.238378672	0.29506531	0.331382979	0.319730123	0.371841759	0.208326905	0.268154471	0.485661689	0.184746821	39	3	0.678650631	0.739286516	0.771633489	0.746806127	0.643724739	0.850742044	0.825329668	0.699285813	0.7231654	0.810129503	39	3	0.432884859	0.238378672	0.29506531	0.331382979	0.319730123	0.371841759	0.208326905	0.268154471	0.485661689	0.184746821	39	3	acl	fw
0.6948828	0.722486575	0.745613257	0.742266935	0.719209235	0.773111529	0.73774115	0.689815977	0.718070349	0.797571871	40	1	0.627745007	0.213135838	0.37762919	0.44652072	0.393215887	0.459128221	0.254485937	0.369684036	0.403462802	0.185666515	40	1	0.406438904	0.534078949	0.385370268	0.692723367	0.316811774	0.665602008	0.524769274	0.548248963	0.418107063	0.809952155	40	1	0.627745007	0.213135838	0.37762919	0.44652072	0.393215887	0.459128221	0.254485937	0.369684036	0.403462802	0.185666515	40	1	acl	fw
0.798665558	0.667531698	0.713159957	0.780463883	0.778706936	0.668273631	0.807050025	0.800262896	0.735521445	0.798842624	41	2	0.398651282	0.211002664	0.266382144	0.286251701	0.316865778	0.501959971	0.242314289	0.305813947	0.48174733	0.185733205	41	2	0.665237988	0.848635185	0.747256626	0.828796058	0.784606502	0.708159056	0.849443633	0.755063736	0.78681536	0.809212883	41	2	0.398651282	0.211002664	0.266382144	0.286251701	0.316865778	0.501959971	0.242314289	0.305813947	0.48174733	0.185733205	41	2	acl	fw
0.52655752	0.235653434	0.484091333	0.432051299	0.343138157	0.341291801	0.450136786	0.329347498	0.477446051	0.313084363	42	3	0.235850341	0.210476892	0.321809164	0.1963625	0.290636179	0.30781455	0.08827194	0.305005581	0.389350631	0.186512434	42	3	0.459558556	0.723717276	0.335260491	0.587130822	0.640119295	0.498821954	0.387287421	0.742657654	0.391845182	0.806403254	42	3	0.235850341	0.210476892	0.321809164	0.1963625	0.290636179	0.30781455	0.08827194	0.305005581	0.389350631	0.186512434	42	3	acl	fw
0.370971142	0.816550843	0.499231897	0.303642741	0.579777132	0.577943266	0.365679412	0.564863847	0.563989387	0.445335197	43	1	0.610678393	0.387247398	0.446767507	0.463956757	0.459837726	0.595774745	0.29180106	0.468505462	0.509284094	0.18891977	43	1	0.640697579	0.672074717	0.696107066	0.631730781	0.678279941	0.719217782	0.66146262	0.577296162	0.648493203	0.80397149	43	1	0.610678393	0.387247398	0.446767507	0.463956757	0.459837726	0.595774745	0.29180106	0.468505462	0.509284094	0.18891977	43	1	acl	fw
0.56371341	0.318479355	0.671146897	0.364347857	0.734479482	0.395345881	0.567686899	0.495566885	0.467853611	0.686860237	44	2	0.441781685	0.303554847	0.320553005	0.520697556	0.424555063	0.348852681	0.23524761	0.404480121	0.492528967	0.189440412	44	2	0.619661755	0.706073741	0.793854145	0.776483948	0.711677924	0.758461181	0.700942836	0.741146353	0.795948957	0.803903706	44	2	0.441781685	0.303554847	0.320553005	0.520697556	0.424555063	0.348852681	0.23524761	0.404480121	0.492528967	0.189440412	44	2	acl	fw
0.621125216	0.416530975	0.230591619	0.475776796	0.378120032	0.443733139	0.385171994	0.467930448	0.352222207	0.223121132	45	3	0.323531623	0.38108199	0.350432459	0.32255133	0.419989206	0.345446521	0.303197159	0.3849486	0.438746754	0.190171405	45	3	0.631435398	0.665721784	0.64565652	0.672333161	0.789517771	0.562377889	0.660644876	0.674708698	0.738227033	0.803732472	45	3	0.323531623	0.38108199	0.350432459	0.32255133	0.419989206	0.345446521	0.303197159	0.3849486	0.438746754	0.190171405	45	3	acl	fw
0.492455913	0.527741105	0.62555507	0.65207744	0.461686412	0.746332998	0.598792296	0.354137182	0.838585192	0.444632913	46	1	0.518852524	0.213225774	0.350452247	0.508842753	0.389853947	0.479603155	0.364282328	0.354192382	0.570897725	0.190408145	46	1	0.498886978	0.48938803	0.438484723	0.555297863	0.563738018	0.551561905	0.664339559	0.371281585	0.498761595	0.803331615	46	1	0.518852524	0.213225774	0.350452247	0.508842753	0.389853947	0.479603155	0.364282328	0.354192382	0.570897725	0.190408145	46	1	acl	fw
0.46152791	0.261798922	0.664564972	0.224179461	0.45661526	0.355075954	0.28646901	0.401557178	0.365932059	0.412076936	47	2	0.676444587	0.374065831	0.51540031	0.493417772	0.558991682	0.507560117	0.34358975	0.643067838	0.698091554	0.191323743	47	2	0.70187528	0.637796016	0.597621933	0.58909493	0.690860942	0.68779446	0.588866088	0.762722592	0.479866911	0.802671354	47	2	0.676444587	0.374065831	0.51540031	0.493417772	0.558991682	0.507560117	0.34358975	0.643067838	0.698091554	0.191323743	47	2	acl	fw
0.495516367	0.279374024	0.621113416	0.36481846	0.54900656	0.544934447	0.152522628	0.541135312	0.486941241	0.400014601	48	3	0.281740714	0.49261284	0.244379945	0.431472079	0.541514931	0.183681357	0.431514932	0.338861005	0.692231935	0.191605424	48	3	0.710206335	0.702040471	0.650768311	0.687758023	0.709146722	0.698761922	0.666025544	0.699674201	0.747179676	0.802568253	48	3	0.281740714	0.49261284	0.244379945	0.431472079	0.541514931	0.183681357	0.431514932	0.338861005	0.692231935	0.191605424	48	3	acl	fw
0.573807939	0.41905578	0.387262781	0.561392667	0.362907451	0.500414826	0.301644481	0.432412642	0.572623217	0.233978263	49	1	0.626435514	0.210047381	0.383051664	0.436850881	0.254387841	0.497955187	0.297592554	0.406293899	0.492736163	0.192097568	49	1	0.621817896	0.747638964	0.661216931	0.636667105	0.854971015	0.60390128	0.766724547	0.638296712	0.698395834	0.801101855	49	1	0.626435514	0.210047381	0.383051664	0.436850881	0.254387841	0.497955187	0.297592554	0.406293899	0.492736163	0.192097568	49	1	acl	fw
0.636215101	0.752131082	0.544501842	0.48181731	0.793321424	0.702304425	0.51261347	0.584764473	0.648881696	0.582836366	50	2	0.430692663	0.310934684	0.324418228	0.289569	0.457327685	0.273197282	0.303433207	0.200202451	0.402193205	0.192668577	50	2	0.307813865	0.437410616	0.583645819	0.337119462	0.712236606	0.451188826	0.603825166	0.446246588	0.400099844	0.800646369	50	2	0.430692663	0.310934684	0.324418228	0.289569	0.457327685	0.273197282	0.303433207	0.200202451	0.402193205	0.192668577	50	2	acl	fw
0.546641749	0.411784516	0.40290893	0.405796304	0.668522649	0.357313133	0.398646401	0.458831865	0.368777244	0.398392492	51	3	0.461863879	0.352655935	0.214086892	0.360324301	0.368214963	0.337809899	0.317837896	0.290882526	0.340810063	0.192825576	51	3	0.655610211	0.619018891	0.585188704	0.751227696	0.612398883	0.725969614	0.540928313	0.813248306	0.596751897	0.799691054	51	3	0.461863879	0.352655935	0.214086892	0.360324301	0.368214963	0.337809899	0.317837896	0.290882526	0.340810063	0.192825576	51	3	acl	fw
0.555462783	0.36660981	0.426449615	0.416633714	0.514707073	0.344703784	0.632529438	0.310013422	0.441440558	0.422737379	52	1	0.486216743	0.433714156	0.464397693	0.451868279	0.603123838	0.19541657	0.643056087	0.322568183	0.675231058	0.194209327	52	1	0.798665558	0.667531698	0.713159957	0.780463883	0.778706936	0.668273631	0.807050025	0.800262896	0.735521445	0.798842624	52	1	0.486216743	0.433714156	0.464397693	0.451868279	0.603123838	0.19541657	0.643056087	0.322568183	0.675231058	0.194209327	52	1	acl	fw
0.511358218	0.454253152	0.706226921	0.461651762	0.599327883	0.54860199	0.360777104	0.5619895	0.562557169	0.583059456	53	2	0.359033158	0.431825935	0.248406086	0.37884154	0.42762351	0.344652316	0.354556507	0.20772447	0.553840512	0.194365743	53	2	0.674531722	0.569767777	0.591988373	0.773340977	0.503601168	0.806822035	0.59838104	0.637559367	0.531359931	0.798075021	53	2	0.359033158	0.431825935	0.248406086	0.37884154	0.42762351	0.344652316	0.354556507	0.20772447	0.553840512	0.194365743	53	2	acl	fw
0.427405245	0.446015235	0.373847343	0.497799758	0.464872239	0.642503733	0.403528716	0.410284333	0.269691055	0.645521506	54	3	0.660002827	0.320246197	0.429352385	0.385917869	0.474410211	0.594460581	0.272650303	0.42639094	0.554362625	0.194990266	54	3	0.460471894	0.476627459	0.510807282	0.613996637	0.762330803	0.43868255	0.695074901	0.585832003	0.46935298	0.797669769	54	3	0.660002827	0.320246197	0.429352385	0.385917869	0.474410211	0.594460581	0.272650303	0.42639094	0.554362625	0.194990266	54	3	acl	fw
0.55158187	0.406481797	0.524915674	0.661203953	0.383535068	0.552827302	0.563319709	0.497532995	0.631962742	0.499718512	55	1	0.294885133	0.446975315	0.2672221	0.411951204	0.285461955	0.354554732	0.258501798	0.424270625	0.326256952	0.196743514	55	1	0.6948828	0.722486575	0.745613257	0.742266935	0.719209235	0.773111529	0.73774115	0.689815977	0.718070349	0.797571871	55	1	0.294885133	0.446975315	0.2672221	0.411951204	0.285461955	0.354554732	0.258501798	0.424270625	0.326256952	0.196743514	55	1	acl	fw
0.469943069	0.76715114	0.647629763	0.550636204	0.804433421	0.613504726	0.698611302	0.688476297	0.758161787	0.708505118	56	2	0.727729093	0.31023702	0.611238064	0.324074773	0.682738938	0.480969145	0.422373197	0.472616111	0.674687701	0.196958506	56	2	0.462111552	0.697810152	0.542928636	0.56102283	0.588086119	0.791885371	0.512773673	0.515142065	0.550325557	0.794760263	56	2	0.727729093	0.31023702	0.611238064	0.324074773	0.682738938	0.480969145	0.422373197	0.472616111	0.674687701	0.196958506	56	2	acl	fw
0.467506312	0.470192079	0.494067618	0.274219093	0.634283161	0.50250463	0.342990927	0.456346488	0.522715024	0.387132429	57	3	0.606172767	0.314282246	0.419379927	0.315187671	0.487138554	0.333512786	0.309973668	0.453391932	0.400377695	0.196973025	57	3	0.690274793	0.59080988	0.756206664	0.752713517	0.791580433	0.632340813	0.7595407	0.707512809	0.655649869	0.793501445	57	3	0.606172767	0.314282246	0.419379927	0.315187671	0.487138554	0.333512786	0.309973668	0.453391932	0.400377695	0.196973025	57	3	acl	fw
0.686500539	0.261233662	0.581496315	0.243566073	0.679934617	0.380938293	0.39124764	0.503081893	0.444390498	0.342732391	58	1	0.346716455	0.279735726	0.257070484	0.271215209	0.452760172	0.158504976	0.334847508	0.331726657	0.353067395	0.197173496	58	1	0.76442689	0.700233758	0.726879473	0.743895241	0.747612884	0.802113589	0.744902754	0.676501239	0.740790696	0.793483346	58	1	0.346716455	0.279735726	0.257070484	0.271215209	0.452760172	0.158504976	0.334847508	0.331726657	0.353067395	0.197173496	58	1	acl	fw
0.639600487	0.519721669	0.600981592	0.557774293	0.654381772	0.543677754	0.72558536	0.542673727	0.674974367	0.592754594	59	2	0.322942112	0.256401558	0.163777138	0.235395417	0.279916767	0.308209258	0.166246477	0.240980915	0.269503084	0.197436624	59	2	0.622392895	0.649138243	0.738315334	0.775907554	0.669741387	0.730192627	0.658931854	0.697960056	0.605663634	0.793069321	59	2	0.322942112	0.256401558	0.163777138	0.235395417	0.279916767	0.308209258	0.166246477	0.240980915	0.269503084	0.197436624	59	2	acl	fw
0.452169832	0.314010339	0.396483156	0.304097207	0.498081271	0.443482435	0.396310787	0.32727509	0.375385191	0.258047873	60	3	0.429897235	0.388528018	0.357138714	0.365357247	0.406056435	0.355817215	0.285170864	0.365921483	0.497265825	0.197853585	60	3	0.68368803	0.683689429	0.811035807	0.645723094	0.775684511	0.77044184	0.690114394	0.777723094	0.618577899	0.792536051	60	3	0.429897235	0.388528018	0.357138714	0.365357247	0.406056435	0.355817215	0.285170864	0.365921483	0.497265825	0.197853585	60	3	acl	fw
0.434187507	0.475160538	0.640062902	0.506339577	0.40957989	0.58539091	0.580672406	0.365806841	0.601394482	0.62699777	61	1	0.50687019	0.364157965	0.427068572	0.416462541	0.301918216	0.52109804	0.301320322	0.521981707	0.425625519	0.198146117	61	1	0.534583814	0.39703628	0.478837227	0.686402652	0.726861733	0.364077528	0.514517711	0.581331342	0.552170562	0.792465705	61	1	0.50687019	0.364157965	0.427068572	0.416462541	0.301918216	0.52109804	0.301320322	0.521981707	0.425625519	0.198146117	61	1	acl	fw
0.277537161	0.460208429	0.519327754	0.534826049	0.506650802	0.492269587	0.272445853	0.454224411	0.552804358	0.622445243	62	2	0.368936274	0.358817409	0.317121791	0.270565409	0.394620841	0.347370774	0.197220192	0.50304766	0.298850882	0.19833936	62	2	0.603243643	0.770542739	0.569288327	0.747577693	0.653321939	0.77302177	0.695292379	0.689170531	0.667860749	0.792135352	62	2	0.368936274	0.358817409	0.317121791	0.270565409	0.394620841	0.347370774	0.197220192	0.50304766	0.298850882	0.19833936	62	2	acl	fw
0.241093682	0.425238318	0.570148494	0.169972549	0.555585365	0.465641698	0.217254889	0.459940066	0.542201667	0.486228122	63	3	0.601737755	0.08901461	0.448202103	0.350276333	0.436937864	0.248188668	0.398785666	0.303363859	0.455902596	0.199039871	63	3	0.309451688	0.347542565	0.686421408	0.373776145	0.47738323	0.598450098	0.50889815	0.42161931	0.551941694	0.791870062	63	3	0.601737755	0.08901461	0.448202103	0.350276333	0.436937864	0.248188668	0.398785666	0.303363859	0.455902596	0.199039871	63	3	acl	fw
0.598496895	0.27459674	0.689489117	0.466774895	0.494231063	0.601406523	0.3680028	0.455188968	0.357676376	0.61701635	64	1	0.640265943	0.480390759	0.389915275	0.477424073	0.541252486	0.499675427	0.488045244	0.431673377	0.59776436	0.199373872	64	1	0.59736966	0.466993988	0.667423749	0.538411627	0.761744224	0.561440237	0.65016477	0.508703023	0.530963014	0.791800204	64	1	0.640265943	0.480390759	0.389915275	0.477424073	0.541252486	0.499675427	0.488045244	0.431673377	0.59776436	0.199373872	64	1	acl	fw
0.666877874	0.697937885	0.478538907	0.88136476	0.485128651	0.745911511	0.598196973	0.594949905	0.74496445	0.559573098	65	2	0.591829148	0.311737108	0.426990781	0.395819076	0.349160805	0.325386387	0.53572369	0.208465917	0.598436162	0.199839091	65	2	0.644877913	0.885037491	0.609345682	0.599764022	0.857360364	0.782295806	0.539575412	0.731069326	0.706634933	0.791565525	65	2	0.591829148	0.311737108	0.426990781	0.395819076	0.349160805	0.325386387	0.53572369	0.208465917	0.598436162	0.199839091	65	2	acl	fw
0.501761638	0.437997564	0.276646957	0.337097633	0.476635363	0.282398779	0.500204143	0.26178825	0.317717227	0.508475735	66	3	0.362211663	0.310184045	0.182612267	0.316491667	0.340450152	0.346780439	0.086792493	0.411521041	0.227516366	0.200284376	66	3	0.405742742	0.557178602	0.644989482	0.427776075	0.794882812	0.504854611	0.614589889	0.510880934	0.465496147	0.790213828	66	3	0.362211663	0.310184045	0.182612267	0.316491667	0.340450152	0.346780439	0.086792493	0.411521041	0.227516366	0.200284376	66	3	acl	fw
0.666894155	0.615031108	0.556568252	0.697998421	0.566584643	0.764963841	0.502501279	0.444826251	0.751692422	0.511707902	67	1	0.283219411	0.333826983	0.253837056	0.252638266	0.362986242	0.265635747	0.225167762	0.238763932	0.358954975	0.200994284	67	1	0.567586814	0.677426301	0.776448507	0.518152856	0.634228387	0.68973223	0.609626702	0.670522231	0.735475087	0.787416687	67	1	0.283219411	0.333826983	0.253837056	0.252638266	0.362986242	0.265635747	0.225167762	0.238763932	0.358954975	0.200994284	67	1	acl	fw
0.825564915	0.437168993	0.568982209	0.546365654	0.523815327	0.603283116	0.241347285	0.785724584	0.52277698	0.294835129	68	2	0.488805816	0.257637171	0.283838813	0.404784318	0.374908403	0.273363192	0.286158523	0.343941453	0.385378989	0.20118027	68	2	0.646087696	0.534320209	0.826233472	0.565130432	0.590812727	0.768702926	0.640129702	0.560294006	0.586680169	0.787117251	68	2	0.488805816	0.257637171	0.283838813	0.404784318	0.374908403	0.273363192	0.286158523	0.343941453	0.385378989	0.20118027	68	2	acl	fw
0.300583792	0.29227047	0.321193208	0.430520421	0.265238795	0.38234261	0.287406541	0.38181425	0.314250948	0.311619176	69	3	0.121298259	0.218376614	0.209333172	0.219727252	0.156582357	0.211474629	0.211887728	0.178745087	0.317095922	0.201226226	69	3	0.455615668	0.781924543	0.675594939	0.518632101	0.660310245	0.604139322	0.693842782	0.516341545	0.63363256	0.786819531	69	3	0.121298259	0.218376614	0.209333172	0.219727252	0.156582357	0.211474629	0.211887728	0.178745087	0.317095922	0.201226226	69	3	acl	fw
0.438481393	0.345624996	0.280837665	0.376489329	0.417822136	0.512963342	0.376240226	0.510100694	0.20046503	0.555257852	70	1	0.330273683	0.484720047	0.463920483	0.201820252	0.4473099	0.253731583	0.507573108	0.274762212	0.497286994	0.202135171	70	1	0.467896985	0.549409991	0.751287068	0.455231246	0.705518015	0.572551077	0.59045956	0.836562275	0.298472188	0.785246257	70	1	0.330273683	0.484720047	0.463920483	0.201820252	0.4473099	0.253731583	0.507573108	0.274762212	0.497286994	0.202135171	70	1	acl	fw
0.293192724	0.364806243	0.309896023	0.261718388	0.277890846	0.325244919	0.31591273	0.261512118	0.346536203	0.225131292	71	2	0.699538779	0.196230094	0.442746681	0.39782389	0.483728626	0.317696076	0.352921455	0.47624794	0.431850324	0.20316932	71	2	0.361939866	0.606986945	0.66364229	0.48266108	0.723621011	0.583359816	0.461892141	0.54276962	0.53437247	0.784962836	71	2	0.699538779	0.196230094	0.442746681	0.39782389	0.483728626	0.317696076	0.352921455	0.47624794	0.431850324	0.20316932	71	2	acl	fw
0.391871803	0.70655938	0.416826552	0.384049265	0.59112294	0.489254107	0.549686602	0.636101276	0.465620698	0.430158025	72	3	0.266651622	0.205996765	0.221110372	0.235915888	0.205505424	0.211377465	0.258863465	0.2387013	0.20296511	0.204629256	72	3	0.571605964	0.811946871	0.652137893	0.559217223	0.73054487	0.686857358	0.641344568	0.602232173	0.612022616	0.784576197	72	3	0.266651622	0.205996765	0.221110372	0.235915888	0.205505424	0.211377465	0.258863465	0.2387013	0.20296511	0.204629256	72	3	acl	fw
0.420625279	0.435822527	0.520837188	0.291357274	0.484763422	0.434860224	0.458604742	0.344000306	0.480239756	0.259691614	73	1	0.409846915	0.275021016	0.42387051	0.17051861	0.404392633	0.255522724	0.521615459	0.203472271	0.475721913	0.204755031	73	1	0.516830845	0.425726062	0.623168516	0.393890023	0.342492773	0.758171626	0.393890023	0.684260105	0.161673473	0.783914009	73	1	0.409846915	0.275021016	0.42387051	0.17051861	0.404392633	0.255522724	0.521615459	0.203472271	0.475721913	0.204755031	73	1	acl	fw
0.226382947	0.759443453	0.362012769	0.460968979	0.476807671	0.415532047	0.639377035	0.400985274	0.284770467	0.721270248	74	2	0.596726858	0.450804125	0.503294446	0.441709134	0.407690131	0.505513615	0.330221781	0.367164416	0.616667868	0.205086314	74	2	0.669418126	0.773311387	0.656498248	0.679436426	0.816071885	0.626353821	0.758006548	0.715175602	0.636608415	0.783655509	74	2	0.596726858	0.450804125	0.503294446	0.441709134	0.407690131	0.505513615	0.330221781	0.367164416	0.616667868	0.205086314	74	2	acl	fw
0.305541385	0.64310794	0.280423521	0.456693244	0.281232409	0.48349876	0.423475917	0.401481376	0.455306277	0.432299567	75	3	0.519567002	0.682353293	0.342484676	0.492832998	0.489798566	0.509804156	0.484049635	0.514878769	0.596719819	0.205915577	75	3	0.282700256	0.472490157	0.529950297	0.323234576	0.487967269	0.50945039	0.274239617	0.533342727	0.268437971	0.782434308	75	3	0.519567002	0.682353293	0.342484676	0.492832998	0.489798566	0.509804156	0.484049635	0.514878769	0.596719819	0.205915577	75	3	acl	fw
0.603166735	0.494204886	0.46776075	0.608366899	0.391606612	0.74507703	0.530282343	0.431856866	0.496257274	0.619951748	76	1	0.415942121	0.36972705	0.360092295	0.199005408	0.32917586	0.425497491	0.186806029	0.306764969	0.385649427	0.206495146	76	1	0.71708202	0.600654292	0.769054751	0.529306151	0.792350265	0.669367056	0.635107149	0.65299202	0.69080221	0.782085317	76	1	0.415942121	0.36972705	0.360092295	0.199005408	0.32917586	0.425497491	0.186806029	0.306764969	0.385649427	0.206495146	76	1	acl	fw
0.708361662	0.362808535	0.62368063	0.453556082	0.392578782	0.729406229	0.489199841	0.511085524	0.464552536	0.580209493	77	2	0.325612168	0.315023912	0.22727505	0.356115358	0.320454711	0.237166434	0.357001468	0.276012569	0.330831202	0.207233958	77	2	0.129733458	0.645236409	0.568843478	0.451744294	0.399119057	0.414072374	0.591110319	0.51788976	0.434958831	0.781585669	77	2	0.325612168	0.315023912	0.22727505	0.356115358	0.320454711	0.237166434	0.357001468	0.276012569	0.330831202	0.207233958	77	2	acl	fw
0.727885444	0.864343578	0.570663813	0.659736548	0.828701994	0.585757941	0.752476905	0.562418838	0.58758078	0.542156622	78	3	0.355568266	0.280024289	0.290958133	0.332101597	0.317191055	0.35514652	0.429138007	0.259308931	0.437282351	0.207693218	78	3	0.374969424	0.4840958	0.743965992	0.392110656	0.766220674	0.554021248	0.538694042	0.546180186	0.511284283	0.781197343	78	3	0.355568266	0.280024289	0.290958133	0.332101597	0.317191055	0.35514652	0.429138007	0.259308931	0.437282351	0.207693218	78	3	acl	fw
0.318051097	0.527991241	0.31093908	0.451547918	0.198097132	0.630733501	0.555370957	0.157137292	0.608743183	0.311947392	79	1	0.601150384	0.212937099	0.561984173	0.309190662	0.62641615	0.285929768	0.41549926	0.448946656	0.637496627	0.208228389	79	1	0.556951815	0.670133985	0.648911988	0.647589694	0.685092772	0.787440841	0.488500898	0.5522993	0.616424194	0.7805972	79	1	0.601150384	0.212937099	0.561984173	0.309190662	0.62641615	0.285929768	0.41549926	0.448946656	0.637496627	0.208228389	79	1	acl	fw
0.407758678	0.685652272	0.467435461	0.650994473	0.586073518	0.586456131	0.493989219	0.535819386	0.720571631	0.615394193	80	2	0.556421183	0.598854478	0.412564229	0.563736922	0.645804251	0.255283371	0.629867287	0.312280359	0.881105432	0.20829343	80	2	0.702052259	0.810042481	0.683123206	0.696534086	0.794484567	0.710990691	0.770935708	0.716387358	0.793609467	0.780533374	80	2	0.556421183	0.598854478	0.412564229	0.563736922	0.645804251	0.255283371	0.629867287	0.312280359	0.881105432	0.20829343	80	2	acl	fw
0.576915422	0.628757496	0.784261561	0.598358719	0.389624019	0.838332349	0.617745025	0.643241369	0.720395139	0.572131164	81	3	0.605207894	0.426525901	0.708223081	0.337358284	0.634396374	0.243551187	0.589201308	0.498520102	0.724842189	0.208338723	81	3	0.287049116	0.478641413	0.41879576	0.468032807	0.40824218	0.334821089	0.561052421	0.273379674	0.497251756	0.780348152	81	3	0.605207894	0.426525901	0.708223081	0.337358284	0.634396374	0.243551187	0.589201308	0.498520102	0.724842189	0.208338723	81	3	acl	fw
0.540975919	0.627942651	0.641054362	0.312261089	0.836416564	0.380903406	0.64719448	0.361916553	0.622136037	0.538278196	82	1	0.342238266	0.413343068	0.374177679	0.379881212	0.458530728	0.294615072	0.272069053	0.512817419	0.429966187	0.208508964	82	1	0.179984327	0.757970407	0.608387433	0.500151968	0.512158141	0.522246787	0.625267128	0.534303062	0.502404264	0.779816995	82	1	0.342238266	0.413343068	0.374177679	0.379881212	0.458530728	0.294615072	0.272069053	0.512817419	0.429966187	0.208508964	82	1	bng	cache
0.424294365	0.385780174	0.323177195	0.278258021	0.413082636	0.310210676	0.267977019	0.474674031	0.260321319	0.244529933	83	2	0.396089599	0.202373039	0.207068263	0.357108176	0.447800955	0.254380476	0.236118501	0.421335973	0.332746929	0.208670218	83	2	0.361021107	0.564402046	0.318145323	0.499374444	0.437519288	0.612750425	0.594791665	0.472167326	0.41779331	0.779806605	83	2	0.396089599	0.202373039	0.207068263	0.357108176	0.447800955	0.254380476	0.236118501	0.421335973	0.332746929	0.208670218	83	2	bng	cache
0.599433838	0.43517739	0.35712997	0.443500359	0.594859596	0.34637255	0.460918025	0.489476636	0.34499981	0.525806314	84	3	0.444045534	0.227413198	0.433936911	0.504808991	0.296195366	0.369527185	0.33316465	0.363579123	0.604338862	0.209909948	84	3	0.629562966	0.819960033	0.555656636	0.656235786	0.729998006	0.709720836	0.716724253	0.687535779	0.635781612	0.779231821	84	3	0.444045534	0.227413198	0.433936911	0.504808991	0.296195366	0.369527185	0.33316465	0.363579123	0.604338862	0.209909948	84	3	bng	cache
0.412613324	0.507423021	0.509141066	0.186146258	0.659377402	0.457743268	0.457597396	0.428724049	0.464645549	0.468760059	85	1	0.428820679	0.276566832	0.36981468	0.385874164	0.353493008	0.296779047	0.337738002	0.265495701	0.400991459	0.210028405	85	1	0.490916247	0.411329796	0.725605205	0.493615806	0.611139273	0.611558315	0.626441687	0.54301226	0.567436741	0.779017305	85	1	0.428820679	0.276566832	0.36981468	0.385874164	0.353493008	0.296779047	0.337738002	0.265495701	0.400991459	0.210028405	85	1	bng	cache
0.328516442	0.249454231	0.336845513	0.461438729	0.234348301	0.400600519	0.263192166	0.438068546	0.264178077	0.37685337	86	2	0.337525816	0.428486742	0.199794609	0.314355645	0.453784881	0.127963664	0.431611176	0.123765157	0.423287112	0.210940442	86	2	0.713605686	0.826539777	0.783553562	0.768336521	0.788370329	0.813786049	0.725477153	0.759545611	0.815261771	0.778893089	86	2	0.337525816	0.428486742	0.199794609	0.314355645	0.453784881	0.127963664	0.431611176	0.123765157	0.423287112	0.210940442	86	2	bng	cache
0.54068682	0.178641296	0.460414177	0.420254354	0.193560711	0.667558646	0.339394178	0.284009422	0.418579885	0.34723774	87	3	0.362994966	0.358766303	0.328155583	0.380541334	0.267860883	0.308865746	0.377274413	0.221482267	0.459967526	0.211046453	87	3	0.724504195	0.723354111	0.862481855	0.668517419	0.773573592	0.754589413	0.852346575	0.686448868	0.623407116	0.778758057	87	3	0.362994966	0.358766303	0.328155583	0.380541334	0.267860883	0.308865746	0.377274413	0.221482267	0.459967526	0.211046453	87	3	bng	cache
0.182542523	0.386226241	0.288034388	0.212732993	0.348310459	0.319426476	0.158715531	0.389220819	0.263320383	0.314991413	88	1	0.412935172	0.418166991	0.259938979	0.488453535	0.335950166	0.49699713	0.304971256	0.423327843	0.522736337	0.212129147	88	1	0.664971224	0.769910056	0.635681099	0.714906305	0.803149723	0.67101064	0.758894883	0.798483217	0.67790431	0.778656461	88	1	0.412935172	0.418166991	0.259938979	0.488453535	0.335950166	0.49699713	0.304971256	0.423327843	0.522736337	0.212129147	88	1	bng	cache
0.473534637	0.791852066	0.340242978	0.498579033	0.620715748	0.623039502	0.566745572	0.495429157	0.527830185	0.525241057	89	2	0.367854698	0.258978015	0.466452911	0.260717342	0.278962104	0.347432749	0.348505766	0.428471545	0.432673621	0.212490388	89	2	0.581307325	0.38265146	0.535248454	0.535516168	0.384544753	0.636195936	0.626821121	0.370228082	0.427383821	0.778381025	89	2	0.367854698	0.258978015	0.466452911	0.260717342	0.278962104	0.347432749	0.348505766	0.428471545	0.432673621	0.212490388	89	2	bng	cache
0.292754629	0.505132264	0.456220031	0.584123897	0.416203518	0.510170801	0.309824925	0.538283652	0.490156614	0.560907251	90	3	0.50096652	0.482843354	0.174288265	0.487017334	0.297832798	0.440419226	0.362780919	0.444857862	0.312938902	0.212598904	90	3	0.574960458	0.83891037	0.491173295	0.762997251	0.705379087	0.593329987	0.749231858	0.651820343	0.668046679	0.776889096	90	3	0.50096652	0.482843354	0.174288265	0.487017334	0.297832798	0.440419226	0.362780919	0.444857862	0.312938902	0.212598904	90	3	bng	cache
0.627640025	0.57404975	0.366008901	0.440874046	0.290566473	0.806941138	0.513920251	0.391491466	0.739797154	0.356685283	91	1	0.297373833	0.370351099	0.307556549	0.312284725	0.366731222	0.275117472	0.472440838	0.22836428	0.509292652	0.212701449	91	1	0.7784813	0.742440784	0.797273069	0.731796262	0.864890556	0.74382606	0.770074105	0.781069667	0.829737639	0.776383945	91	1	0.297373833	0.370351099	0.307556549	0.312284725	0.366731222	0.275117472	0.472440838	0.22836428	0.509292652	0.212701449	91	1	bng	dpi
0.407433273	0.304498663	0.380070532	0.433335795	0.426630701	0.467099666	0.345378874	0.335574537	0.392316516	0.413542359	92	2	0.544294016	0.402713671	0.602529751	0.477639022	0.337711738	0.765847232	0.352707913	0.573864898	0.691550296	0.21290177	92	2	0.557527426	0.680064176	0.655916454	0.591085128	0.64796253	0.745818256	0.570279318	0.696484276	0.629651311	0.776253332	92	2	0.544294016	0.402713671	0.602529751	0.477639022	0.337711738	0.765847232	0.352707913	0.573864898	0.691550296	0.21290177	92	2	bng	dpi
0.773361294	0.627752271	0.751989589	0.786551938	0.590764673	0.756542176	0.720587153	0.685444884	0.809881776	0.653897829	93	3	0.44086638	0.374420358	0.353929531	0.400475678	0.342434537	0.456745866	0.257163794	0.491779863	0.416391384	0.213618165	93	3	0.398376282	0.48516037	0.515909379	0.525206247	0.614564311	0.587705647	0.439858413	0.567717969	0.467883005	0.776169969	93	3	0.44086638	0.374420358	0.353929531	0.400475678	0.342434537	0.456745866	0.257163794	0.491779863	0.416391384	0.213618165	93	3	bng	dpi
0.38752259	0.565562651	0.607831251	0.628449808	0.590063269	0.519517152	0.616230824	0.361426635	0.734270102	0.590157244	94	1	0.654148202	0.404308188	0.569483337	0.421325329	0.623823192	0.354443438	0.443996908	0.373342129	0.751832219	0.213655039	94	1	0.783270157	0.685813919	0.858825233	0.690563102	0.758454254	0.742809278	0.706346016	0.826510416	0.636798322	0.776138646	94	1	0.654148202	0.404308188	0.569483337	0.421325329	0.623823192	0.354443438	0.443996908	0.373342129	0.751832219	0.213655039	94	1	bng	dpi
0.228103637	0.324749789	0.287141963	0.180142657	0.242840936	0.332756284	0.304071334	0.174868592	0.357065446	0.306288475	95	2	0.478646811	0.456894863	0.310446832	0.383954188	0.443869379	0.451117989	0.288203626	0.446464283	0.534071369	0.213899249	95	2	0.487049932	0.597080051	0.604123702	0.562252669	0.732464919	0.579435028	0.501697614	0.645659702	0.593717765	0.775805706	95	2	0.478646811	0.456894863	0.310446832	0.383954188	0.443869379	0.451117989	0.288203626	0.446464283	0.534071369	0.213899249	95	2	bng	dpi
0.491353131	0.193260661	0.823082859	0.484188381	0.386358387	0.539945324	0.64232989	0.416807947	0.643671547	0.420873269	96	3	0.607663254	0.420149521	0.42519425	0.323909129	0.504216106	0.323982492	0.55745763	0.353353256	0.512096068	0.21408163	96	3	0.496347062	0.68979203	0.340281274	0.697601822	0.609715962	0.497060285	0.735618708	0.409388392	0.625440432	0.774604738	96	3	0.607663254	0.420149521	0.42519425	0.323909129	0.504216106	0.323982492	0.55745763	0.353353256	0.512096068	0.21408163	96	3	bng	dpi
0.586549855	0.263457814	0.665828707	0.423196888	0.44080278	0.653848027	0.316559616	0.445236653	0.575060166	0.529450339	97	1	0.454993367	0.579512525	0.407536808	0.248786556	0.437520485	0.332001006	0.325424819	0.488808247	0.502969687	0.214084429	97	1	0.429611546	0.655555564	0.482470592	0.587158468	0.523670802	0.658232857	0.739386841	0.508416804	0.474856312	0.773093598	97	1	0.454993367	0.579512525	0.407536808	0.248786556	0.437520485	0.332001006	0.325424819	0.488808247	0.502969687	0.214084429	97	1	bng	dpi
0.480973761	0.344216839	0.347070141	0.625427803	0.360935827	0.621999313	0.406144801	0.427202618	0.400608038	0.437522058	98	2	0.302252575	0.528213554	0.226615477	0.415584349	0.363816107	0.391329079	0.406441708	0.343596911	0.442122968	0.214934343	98	2	0.619379996	0.780675485	0.645594007	0.686977729	0.603843339	0.777629051	0.74242564	0.693140864	0.608107722	0.77233878	98	2	0.302252575	0.528213554	0.226615477	0.415584349	0.363816107	0.391329079	0.406441708	0.343596911	0.442122968	0.214934343	98	2	bng	dpi
0.369705707	0.392169038	0.329359281	0.570053679	0.251109894	0.46613076	0.363035109	0.40695089	0.444888153	0.373484906	99	3	0.305185892	0.456259613	0.261100751	0.234806025	0.480165431	0.331400262	0.255743705	0.319581279	0.430582622	0.216443076	99	3	0.470290689	0.669157374	0.717435222	0.427033737	0.747587236	0.649638854	0.57937865	0.637509936	0.589498448	0.771968739	99	3	0.305185892	0.456259613	0.261100751	0.234806025	0.480165431	0.331400262	0.255743705	0.319581279	0.430582622	0.216443076	99	3	bng	dpi
0.527001076	0.477971693	0.349463933	0.423912671	0.576073652	0.539515183	0.474878561	0.388095689	0.443109767	0.517712081	100	1	0.234869225	0.424744552	0.381615163	0.287125957	0.342908092	0.389909535	0.24825061	0.408672418	0.373536185	0.216727284	100	1	0.544285477	0.537064129	0.479904715	0.436305708	0.512513465	0.624096716	0.444855285	0.563822916	0.372123941	0.77144386	100	1	0.234869225	0.424744552	0.381615163	0.287125957	0.342908092	0.389909535	0.24825061	0.408672418	0.373536185	0.216727284	100	1	bng	vopt
0.591829148	0.311737108	0.426990781	0.395819076	0.349160805	0.325386387	0.53572369	0.208465917	0.598436162	0.199839091	101	2	0.431087025	0.426840361	0.459547737	0.288080166	0.555878531	0.302460489	0.359454313	0.468218957	0.55769262	0.21748378	101	2	0.559751062	0.73738945	0.705570139	0.698684443	0.655761199	0.760756948	0.715684704	0.69129716	0.68818947	0.771228912	101	2	0.431087025	0.426840361	0.459547737	0.288080166	0.555878531	0.302460489	0.359454313	0.468218957	0.55769262	0.21748378	101	2	bng	vopt
0.438976099	0.435895558	0.428308101	0.339915507	0.417365473	0.307117427	0.531790452	0.295480772	0.617002445	0.373639666	102	3	0.585219319	0.260407443	0.577423125	0.420985402	0.510074373	0.450615033	0.26568903	0.538110206	0.643944284	0.217486313	102	3	0.725652294	0.698636924	0.703947431	0.641679638	0.737187587	0.805213058	0.68333486	0.72965974	0.704602522	0.770256849	102	3	0.585219319	0.260407443	0.577423125	0.420985402	0.510074373	0.450615033	0.26568903	0.538110206	0.643944284	0.217486313	102	3	bng	vopt
0.595196205	0.208389904	0.379461799	0.394281068	0.527656562	0.348082249	0.363480477	0.372257901	0.482369602	0.393981251	103	1	0.278964236	0.255324185	0.356041923	0.213073941	0.27575568	0.240175034	0.340834616	0.289204097	0.321383276	0.217963372	103	1	0.412818419	0.762794058	0.561563764	0.522757477	0.696906052	0.510782172	0.701009029	0.384240563	0.603393406	0.769727675	103	1	0.278964236	0.255324185	0.356041923	0.213073941	0.27575568	0.240175034	0.340834616	0.289204097	0.321383276	0.217963372	103	1	bng	vopt
0.549473988	0.432683217	0.602769608	0.427200071	0.564628504	0.62092167	0.546925843	0.394674153	0.785341912	0.521103864	104	2	0.269670669	0.423396456	0.337048018	0.302969607	0.420023221	0.317991255	0.305353382	0.280826871	0.427033435	0.218400181	104	2	0.576610348	0.611124159	0.849205764	0.516945724	0.815197719	0.67786477	0.596657661	0.768426976	0.711956583	0.768676698	104	2	0.269670669	0.423396456	0.337048018	0.302969607	0.420023221	0.317991255	0.305353382	0.280826871	0.427033435	0.218400181	104	2	bng	vopt
0.569578214	0.655325466	0.237706177	0.490318313	0.513679642	0.446161676	0.719262766	0.218653411	0.739438014	0.228260671	105	3	0.372392536	0.629233672	0.479946538	0.447672694	0.613504025	0.286941256	0.606583935	0.360539763	0.680934885	0.218499971	105	3	0.45251157	0.593346084	0.343224048	0.431595059	0.78203398	0.289168096	0.645487601	0.46598999	0.321371535	0.768078823	105	3	0.372392536	0.629233672	0.479946538	0.447672694	0.613504025	0.286941256	0.606583935	0.360539763	0.680934885	0.218499971	105	3	bng	vopt
0.520962029	0.579929875	0.720936017	0.628175122	0.765536428	0.588008218	0.585616409	0.606455363	0.617596253	0.764023581	106	1	0.462750785	0.244730328	0.397444048	0.26310564	0.356988985	0.433673762	0.269233591	0.40847026	0.30277336	0.218597727	106	1	0.613432225	0.690663892	0.753487469	0.752752271	0.723880801	0.709269486	0.769352507	0.571383973	0.710349868	0.76759371	106	1	0.462750785	0.244730328	0.397444048	0.26310564	0.356988985	0.433673762	0.269233591	0.40847026	0.30277336	0.218597727	106	1	bng	vopt
0.556890657	0.650509781	0.516157786	0.726108155	0.503472154	0.728094098	0.488125274	0.551006459	0.656244613	0.487370027	107	2	0.097504789	0.245806506	0.210512026	0.276699283	0.143254258	0.263246221	0.215899072	0.235789208	0.211902718	0.218865883	107	2	0.439518737	0.822607037	0.573342428	0.67105729	0.698199817	0.726518078	0.574548174	0.590796617	0.665360449	0.767303366	107	2	0.097504789	0.245806506	0.210512026	0.276699283	0.143254258	0.263246221	0.215899072	0.235789208	0.211902718	0.218865883	107	2	bng	vopt
0.632222214	0.402601591	0.531778042	0.577717392	0.721948589	0.393454784	0.596059452	0.51916629	0.526682129	0.562983304	108	3	0.597076935	0.423468428	0.464116315	0.28130982	0.508802973	0.682331783	0.33229724	0.489457663	0.61067233	0.218883517	108	3	0.320954443	0.569006994	0.436758228	0.49881003	0.720313473	0.508325998	0.615255867	0.464010313	0.492860499	0.766813075	108	3	0.597076935	0.423468428	0.464116315	0.28130982	0.508802973	0.682331783	0.33229724	0.489457663	0.61067233	0.218883517	108	3	bng	vopt
0.714249101	0.292362416	0.598639661	0.492976104	0.436140717	0.572424323	0.317003051	0.569945899	0.443682455	0.430339571	109	1	0.360064627	0.273517853	0.391773971	0.26075865	0.389571459	0.357450637	0.235690989	0.407953044	0.460499178	0.21945045	109	1	0.796619167	0.597360724	0.731777521	0.678289049	0.647653287	0.777304891	0.747007129	0.649159197	0.641507424	0.766739378	109	1	0.360064627	0.273517853	0.391773971	0.26075865	0.389571459	0.357450637	0.235690989	0.407953044	0.460499178	0.21945045	109	1	bng	hhe
0.713291527	0.620051934	0.529653651	0.568994999	0.781236539	0.485898264	0.615310644	0.649858728	0.686262517	0.564840836	110	2	0.527810642	0.408954486	0.498649078	0.529419085	0.374587127	0.457563168	0.37836446	0.404912875	0.67805421	0.220764432	110	2	0.670395274	0.594575548	0.551797418	0.725496622	0.512314019	0.857675457	0.665634637	0.575726913	0.582480043	0.766330291	110	2	0.527810642	0.408954486	0.498649078	0.529419085	0.374587127	0.457563168	0.37836446	0.404912875	0.67805421	0.220764432	110	2	bng	hhe
0.374082942	0.713742069	0.400747451	0.613570318	0.606367075	0.369150862	0.561850842	0.428205905	0.627149177	0.575100093	111	3	0.580834692	0.495976942	0.38274556	0.505325987	0.716292289	0.310350767	0.602427404	0.42964185	0.545738616	0.220973216	111	3	0.676398976	0.719414715	0.727951541	0.779162745	0.637650954	0.785385279	0.645755853	0.705503883	0.818674302	0.764821378	111	3	0.580834692	0.495976942	0.38274556	0.505325987	0.716292289	0.310350767	0.602427404	0.42964185	0.545738616	0.220973216	111	3	bng	hhe
0.714895624	0.605991117	0.353702285	0.590618359	0.57015879	0.653755327	0.468828335	0.399939764	0.629307002	0.505921475	112	1	0.456316351	0.274585082	0.293407304	0.367650135	0.36416216	0.299098922	0.302049505	0.379389942	0.3645407	0.221197435	112	1	0.662409882	0.685970834	0.805943263	0.724352207	0.795925135	0.656638093	0.739872364	0.803033405	0.669657826	0.764037196	112	1	0.456316351	0.274585082	0.293407304	0.367650135	0.36416216	0.299098922	0.302049505	0.379389942	0.3645407	0.221197435	112	1	bng	hhe
0.56432972	0.288450923	0.46548697	0.448070823	0.49874656	0.530720904	0.441839401	0.477633847	0.533728522	0.421636576	113	2	0.363131078	0.410037039	0.260515423	0.223052405	0.405337264	0.283899141	0.408366416	0.243463716	0.46118715	0.222207914	113	2	0.520962029	0.579929875	0.720936017	0.628175122	0.765536428	0.588008218	0.585616409	0.606455363	0.617596253	0.764023581	113	2	0.363131078	0.410037039	0.260515423	0.223052405	0.405337264	0.283899141	0.408366416	0.243463716	0.46118715	0.222207914	113	2	bng	hhe
0.266651622	0.205996765	0.221110372	0.235915888	0.205505424	0.211377465	0.258863465	0.2387013	0.20296511	0.204629256	114	3	0.298734809	0.313302778	0.306622919	0.344216614	0.25951912	0.216587234	0.356006805	0.213394213	0.416076067	0.222742418	114	3	0.627880585	0.835174717	0.621927835	0.75848699	0.686341463	0.781002083	0.650916652	0.640144526	0.78114575	0.763926021	114	3	0.298734809	0.313302778	0.306622919	0.344216614	0.25951912	0.216587234	0.356006805	0.213394213	0.416076067	0.222742418	114	3	bng	hhe
0.480194096	0.288935479	0.660127118	0.516665684	0.427957055	0.456657728	0.366754111	0.547311415	0.522221329	0.312844553	115	1	0.621125216	0.416530975	0.230591619	0.475776796	0.378120032	0.443733139	0.385171994	0.467930448	0.352222207	0.223121132	115	1	0.586684771	0.452615071	0.665257433	0.508116309	0.716162453	0.484093291	0.669710809	0.552858025	0.47100625	0.763578294	115	1	0.621125216	0.416530975	0.230591619	0.475776796	0.378120032	0.443733139	0.385171994	0.467930448	0.352222207	0.223121132	115	1	bng	hhe
0.341736584	0.519247788	0.362532907	0.594412041	0.505170354	0.632471369	0.477373389	0.576506846	0.529895972	0.470296598	116	2	0.542506534	0.305992651	0.429666118	0.481778348	0.636053604	0.179731873	0.497279076	0.429144448	0.410128764	0.223251285	116	2	0.243027084	0.406946574	0.610067361	0.448639186	0.301863565	0.489500567	0.621478347	0.303244983	0.494847606	0.76296171	116	2	0.542506534	0.305992651	0.429666118	0.481778348	0.636053604	0.179731873	0.497279076	0.429144448	0.410128764	0.223251285	116	2	bng	hhe
0.5093613	0.449879241	0.440096056	0.459949589	0.588210923	0.445368079	0.53388553	0.552448056	0.233417072	0.612757243	117	3	0.171440042	0.169072001	0.139194221	0.187286591	0.15812681	0.203925197	0.141798886	0.213294403	0.168106541	0.223352708	117	3	0.432025844	0.593719702	0.551359653	0.416244745	0.389430691	0.748707017	0.342690909	0.515420144	0.483070224	0.762171002	117	3	0.171440042	0.169072001	0.139194221	0.187286591	0.15812681	0.203925197	0.141798886	0.213294403	0.168106541	0.223352708	117	3	bng	hhe
0.556960966	0.544977253	0.544929627	0.562893856	0.525708968	0.692417287	0.463470318	0.413403619	0.635537743	0.600915609	118	1	0.295965826	0.289809171	0.206457318	0.312231557	0.387525171	0.124868853	0.240217348	0.295330122	0.34117682	0.223389157	118	1	0.585871403	0.71120407	0.618045905	0.704027248	0.6437971	0.754215818	0.554111421	0.626232681	0.587148336	0.762146153	118	1	0.295965826	0.289809171	0.206457318	0.312231557	0.387525171	0.124868853	0.240217348	0.295330122	0.34117682	0.223389157	118	1	bng	lb
0.438792119	0.338403668	0.45077959	0.55906296	0.373822557	0.480040075	0.458197774	0.5049777	0.51651377	0.407288445	119	2	0.456162438	0.308285014	0.258756491	0.392905619	0.5114271	0.226081448	0.309349827	0.377575774	0.339959306	0.223470492	119	2	0.525168484	0.58333428	0.620234763	0.745099511	0.62556868	0.725398641	0.517135209	0.600258033	0.656044765	0.761845529	119	2	0.456162438	0.308285014	0.258756491	0.392905619	0.5114271	0.226081448	0.309349827	0.377575774	0.339959306	0.223470492	119	2	bng	lb
0.549585806	0.519136607	0.557996868	0.625216931	0.701720598	0.563728281	0.499508657	0.650655421	0.519992041	0.607954257	120	3	0.517527727	0.364168872	0.461004983	0.325146679	0.450109921	0.516017257	0.214915134	0.504150739	0.452647184	0.223639791	120	3	0.610303809	0.637130974	0.764921724	0.53998939	0.728489972	0.810050927	0.571329475	0.707328343	0.672746629	0.761566296	120	3	0.517527727	0.364168872	0.461004983	0.325146679	0.450109921	0.516017257	0.214915134	0.504150739	0.452647184	0.223639791	120	3	bng	lb
0.486306012	0.598710458	0.690399386	0.53936929	0.575945771	0.53770692	0.62045382	0.448475692	0.777422813	0.452984734	121	1	0.567507898	0.337025573	0.482242295	0.39709451	0.324890247	0.288364381	0.672323139	0.190041571	0.580616779	0.223646773	121	1	0.489024976	0.595433975	0.582656257	0.501004729	0.610330001	0.649644156	0.589438957	0.600639255	0.577060221	0.76143119	121	1	0.567507898	0.337025573	0.482242295	0.39709451	0.324890247	0.288364381	0.672323139	0.190041571	0.580616779	0.223646773	121	1	bng	lb
0.332171853	0.343864727	0.729494562	0.426379474	0.643168954	0.451091949	0.467131429	0.522919606	0.594512243	0.520943416	122	2	0.369000639	0.434626814	0.341300024	0.304575411	0.428012218	0.293384077	0.392584254	0.44687273	0.454504379	0.224338953	122	2	0.556969444	0.547879672	0.640105694	0.518736831	0.69679151	0.564341463	0.594183194	0.434724864	0.546585043	0.761036698	122	2	0.369000639	0.434626814	0.341300024	0.304575411	0.428012218	0.293384077	0.392584254	0.44687273	0.454504379	0.224338953	122	2	bng	lb
0.423611803	0.407150463	0.370370718	0.293302918	0.479132063	0.300466579	0.456425142	0.372866688	0.258768415	0.344195076	123	3	0.179002019	0.15553978	0.166213457	0.238150273	0.225714703	0.225341247	0.239483459	0.154866536	0.202716981	0.224538061	123	3	0.556259917	0.467338944	0.552689754	0.588115935	0.65746934	0.655306317	0.34206295	0.754956996	0.467356026	0.76047025	123	3	0.179002019	0.15553978	0.166213457	0.238150273	0.225714703	0.225341247	0.239483459	0.154866536	0.202716981	0.224538061	123	3	bng	lb
0.45204827	0.42068277	0.277430276	0.434240219	0.324019133	0.540850537	0.337555124	0.260942857	0.528344521	0.259025307	124	1	0.293192724	0.364806243	0.309896023	0.261718388	0.277890846	0.325244919	0.31591273	0.261512118	0.346536203	0.225131292	124	1	0.506797834	0.661705157	0.554147395	0.553324062	0.75751855	0.630543193	0.49584513	0.785151662	0.403426007	0.76046157	124	1	0.293192724	0.364806243	0.309896023	0.261718388	0.277890846	0.325244919	0.31591273	0.261512118	0.346536203	0.225131292	124	1	bng	lb
0.560989438	0.436463139	0.626626778	0.430176379	0.650841431	0.537755163	0.605844591	0.392314132	0.659191785	0.606923236	125	2	0.373166619	0.156032902	0.432454216	0.311672995	0.265830395	0.501996274	0.125811492	0.507498911	0.358702308	0.225356181	125	2	0.604264083	0.802723624	0.622597829	0.754206309	0.730312751	0.608257452	0.742367091	0.631667746	0.764807826	0.760402394	125	2	0.373166619	0.156032902	0.432454216	0.311672995	0.265830395	0.501996274	0.125811492	0.507498911	0.358702308	0.225356181	125	2	bng	lb
0.55754264	0.28057289	0.480111836	0.270461494	0.433639869	0.381797896	0.417908607	0.316790684	0.399879031	0.359943083	126	3	0.30426601	0.260493227	0.33459586	0.15089936	0.313693369	0.230864759	0.309156018	0.256282313	0.191492982	0.22569682	126	3	0.648313165	0.751703559	0.676748288	0.698719467	0.604320965	0.771297876	0.750862468	0.523326968	0.752159929	0.760320074	126	3	0.30426601	0.260493227	0.33459586	0.15089936	0.313693369	0.230864759	0.309156018	0.256282313	0.191492982	0.22569682	126	3	bng	lb
0.474761853	0.404881104	0.552160901	0.631561406	0.701285864	0.439349106	0.527063361	0.698146048	0.415343272	0.569308592	127	1	0.277881555	0.313833272	0.310063858	0.201302471	0.37407239	0.325084601	0.106623488	0.403171158	0.330587682	0.226424602	127	1	0.325564994	0.491865902	0.498087373	0.44335514	0.405780697	0.705003826	0.401658371	0.557222999	0.389405339	0.760295662	127	1	0.277881555	0.313833272	0.310063858	0.201302471	0.37407239	0.325084601	0.106623488	0.403171158	0.330587682	0.226424602	127	1	bng	prx
0.427411539	0.572947899	0.458379034	0.473159261	0.61209744	0.453948249	0.561562754	0.519129279	0.394354958	0.493378188	128	2	0.31930167	0.387071306	0.378164105	0.289565324	0.438654503	0.313398252	0.43810454	0.310257436	0.490844303	0.226789202	128	2	0.427067042	0.611924685	0.488981441	0.55792619	0.503637017	0.694375818	0.366425768	0.709714148	0.449654295	0.760226762	128	2	0.31930167	0.387071306	0.378164105	0.289565324	0.438654503	0.313398252	0.43810454	0.310257436	0.490844303	0.226789202	128	2	bng	prx
0.393257094	0.495049649	0.488714727	0.451771825	0.247757381	0.437574713	0.464195695	0.455394335	0.635788667	0.326748242	129	3	0.277975079	0.184638806	0.407016061	0.184338788	0.238214381	0.180886665	0.347114572	0.295013555	0.167292653	0.227473733	129	3	0.606279079	0.609455787	0.698669613	0.414863164	0.643763459	0.825072894	0.644584622	0.549853965	0.457806546	0.7599234	129	3	0.277975079	0.184638806	0.407016061	0.184338788	0.238214381	0.180886665	0.347114572	0.295013555	0.167292653	0.227473733	129	3	bng	prx
0.423376759	0.657787026	0.651838791	0.339401054	0.700429525	0.497101659	0.680151452	0.589656958	0.599948213	0.674786544	130	1	0.406002788	0.435736437	0.520508691	0.287688732	0.514723519	0.471427267	0.38865816	0.386456877	0.641818757	0.227657504	130	1	0.173901581	0.483079562	0.576386662	0.473350541	0.62799796	0.236656623	0.617294297	0.471948249	0.467674243	0.759890461	130	1	0.406002788	0.435736437	0.520508691	0.287688732	0.514723519	0.471427267	0.38865816	0.386456877	0.641818757	0.227657504	130	1	bng	prx
0.657092548	0.376680939	0.665160958	0.583420116	0.5311128	0.645645684	0.532882888	0.549389678	0.571177931	0.53195686	131	2	0.450818679	0.273171096	0.400811284	0.231794159	0.396058829	0.380399698	0.270704778	0.29364715	0.32453232	0.227947563	131	2	0.431516802	0.651457184	0.379484416	0.510103031	0.496390515	0.607230651	0.416390472	0.503267931	0.350802384	0.759713621	131	2	0.450818679	0.273171096	0.400811284	0.231794159	0.396058829	0.380399698	0.270704778	0.29364715	0.32453232	0.227947563	131	2	bng	prx
0.566310792	0.505353365	0.752744476	0.357647702	0.652824012	0.545477927	0.486357698	0.69087636	0.572762449	0.426882684	132	3	0.485503349	0.330242759	0.392525981	0.384284154	0.384954894	0.330114124	0.416521919	0.204979849	0.455542423	0.228172736	132	3	0.505615359	0.557771718	0.620643486	0.549936511	0.757192371	0.509585089	0.532289407	0.612356522	0.576620779	0.759158838	132	3	0.485503349	0.330242759	0.392525981	0.384284154	0.384954894	0.330114124	0.416521919	0.204979849	0.455542423	0.228172736	132	3	bng	prx
0.487572202	0.548010599	0.305200007	0.565540994	0.470116108	0.490728823	0.341806751	0.534621922	0.348177518	0.620435531	133	1	0.569578214	0.655325466	0.237706177	0.490318313	0.513679642	0.446161676	0.719262766	0.218653411	0.739438014	0.228260671	133	1	0.666892701	0.678858491	0.746234005	0.716464829	0.69010004	0.71131835	0.658801074	0.747238306	0.665792035	0.758065788	133	1	0.569578214	0.655325466	0.237706177	0.490318313	0.513679642	0.446161676	0.719262766	0.218653411	0.739438014	0.228260671	133	1	bng	prx
0.445090235	0.370525375	0.563301298	0.436119307	0.37404164	0.48762147	0.520031202	0.292070368	0.46610326	0.420442993	134	2	0.340467129	0.323453457	0.393166455	0.341736472	0.288973118	0.153942601	0.479939545	0.184273966	0.412323443	0.228700956	134	2	0.201534207	0.740411449	0.426818696	0.548733674	0.439416476	0.431543495	0.478925398	0.547743235	0.459432443	0.758034697	134	2	0.340467129	0.323453457	0.393166455	0.341736472	0.288973118	0.153942601	0.479939545	0.184273966	0.412323443	0.228700956	134	2	bng	prx
0.344414833	0.260299044	0.221717302	0.30282103	0.31380012	0.333423182	0.230605535	0.392260269	0.181491349	0.163269634	135	3	0.590665621	0.347535679	0.455218756	0.368205705	0.674746434	0.309718824	0.428582753	0.400665586	0.629853862	0.229298799	135	3	0.321702487	0.529038776	0.544418838	0.326437268	0.560316804	0.576371861	0.202989323	0.765102841	0.241466477	0.75780308	135	3	0.590665621	0.347535679	0.455218756	0.368205705	0.674746434	0.309718824	0.428582753	0.400665586	0.629853862	0.229298799	135	3	bng	prx
0.248840501	0.628490924	0.357090422	0.440878548	0.720622569	0.566556928	0.540520883	0.428396278	0.548491152	0.512054909	136	1	0.414607958	0.334523578	0.439072181	0.308469133	0.573641385	0.176341653	0.452152975	0.367068607	0.40032792	0.229311442	136	1	0.509909823	0.570773335	0.589494992	0.707758188	0.592244094	0.64112094	0.565295847	0.439096093	0.554357444	0.757010005	136	1	0.414607958	0.334523578	0.439072181	0.308469133	0.573641385	0.176341653	0.452152975	0.367068607	0.40032792	0.229311442	136	1	bng	av
0.309772797	0.471841094	0.348822195	0.560662621	0.276256591	0.598744478	0.395585332	0.197220937	0.423445615	0.439224926	137	2	0.254142191	0.392261996	0.238178009	0.153447594	0.333770856	0.242783903	0.223945346	0.261338734	0.277350646	0.229366619	137	2	0.679065214	0.602895017	0.656064529	0.639886698	0.677029021	0.686592187	0.674000967	0.653396998	0.646387959	0.757004174	137	2	0.254142191	0.392261996	0.238178009	0.153447594	0.333770856	0.242783903	0.223945346	0.261338734	0.277350646	0.229366619	137	2	bng	av
0.440412691	0.584133318	0.566983126	0.360990855	0.442721186	0.654754017	0.459977183	0.328501197	0.711487679	0.177691569	138	3	0.564632772	0.499623976	0.422937247	0.285658178	0.436153272	0.635438303	0.387696737	0.390701793	0.517605416	0.229375604	138	3	0.580828913	0.629913241	0.614809761	0.519899923	0.636617094	0.615738871	0.532881705	0.615126728	0.602537194	0.756874391	138	3	0.564632772	0.499623976	0.422937247	0.285658178	0.436153272	0.635438303	0.387696737	0.390701793	0.517605416	0.229375604	138	3	bng	av
0.456133323	0.772482337	0.410722915	0.477218177	0.453913597	0.55688195	0.434108767	0.3077698	0.733063157	0.39086983	139	1	0.293254293	0.360910205	0.250849107	0.342526608	0.303143789	0.246864807	0.174304228	0.403079361	0.314133273	0.229419391	139	1	0.605295718	0.694652731	0.685481503	0.565874094	0.740027491	0.683282806	0.677178093	0.726820323	0.590271293	0.756357808	139	1	0.293254293	0.360910205	0.250849107	0.342526608	0.303143789	0.246864807	0.174304228	0.403079361	0.314133273	0.229419391	139	1	bng	av
0.521864816	0.587454765	0.542557889	0.379874252	0.43644103	0.684762667	0.365288658	0.690129918	0.556317569	0.55587486	140	2	0.402714078	0.283834864	0.337694397	0.41707066	0.241938238	0.528159481	0.295772228	0.417267701	0.432713478	0.229736329	140	2	0.385652348	0.500460971	0.367739196	0.542872917	0.408451134	0.627328559	0.469969265	0.545208538	0.354948772	0.756198829	140	2	0.402714078	0.283834864	0.337694397	0.41707066	0.241938238	0.528159481	0.295772228	0.417267701	0.432713478	0.229736329	140	2	bng	av
0.693414882	0.599791328	0.450319219	0.645147787	0.762771628	0.495397653	0.625281447	0.631781485	0.657256265	0.669161496	141	3	0.274105456	0.230090129	0.344277437	0.30077874	0.391506503	0.318936753	0.187647485	0.369337014	0.34087224	0.229813581	141	3	0.402114322	0.499811503	0.477990248	0.45193581	0.639759534	0.586350088	0.35846169	0.527267723	0.27497717	0.755940513	141	3	0.274105456	0.230090129	0.344277437	0.30077874	0.391506503	0.318936753	0.187647485	0.369337014	0.34087224	0.229813581	141	3	bng	av
0.65363513	0.486803419	0.52660429	0.570117074	0.733923657	0.539538755	0.632234395	0.573473331	0.676979714	0.588134981	142	1	0.439322548	0.428785172	0.445601418	0.494616281	0.371035522	0.512687439	0.231975363	0.355004134	0.729252402	0.230862761	142	1	0.735297791	0.697900689	0.714304019	0.597624423	0.649918116	0.78450778	0.547670641	0.728956404	0.65004421	0.755771228	142	1	0.439322548	0.428785172	0.445601418	0.494616281	0.371035522	0.512687439	0.231975363	0.355004134	0.729252402	0.230862761	142	1	bng	av
0.562123381	0.351659217	0.639743594	0.429130169	0.589370807	0.424438428	0.508628571	0.25441628	0.646457809	0.484836516	143	2	0.341353344	0.191388502	0.314575326	0.223714588	0.246344902	0.301438191	0.268446829	0.283390885	0.289288017	0.231303656	143	2	0.594962328	0.651150767	0.577902726	0.763097714	0.643167302	0.693452258	0.645050162	0.785095577	0.549457594	0.755741302	143	2	0.341353344	0.191388502	0.314575326	0.223714588	0.246344902	0.301438191	0.268446829	0.283390885	0.289288017	0.231303656	143	2	bng	av
0.266407082	0.627258029	0.603500696	0.495527425	0.303140486	0.614071869	0.526684826	0.543536417	0.554807062	0.605786956	144	3	0.253970832	0.353182607	0.157099157	0.30999184	0.166207811	0.337324001	0.232730122	0.207285419	0.188932939	0.231368475	144	3	0.547156206	0.393237146	0.779976754	0.436800005	0.482674503	0.693875642	0.385629049	0.742328769	0.296595601	0.755322321	144	3	0.253970832	0.353182607	0.157099157	0.30999184	0.166207811	0.337324001	0.232730122	0.207285419	0.188932939	0.231368475	144	3	bng	av
0.333305097	0.39692577	0.723575302	0.432886801	0.331169721	0.543625611	0.450447702	0.255839449	0.599439108	0.515963637	145	1	0.620840638	0.456260957	0.281494547	0.624159857	0.43946786	0.459861932	0.31747681	0.49869153	0.573707264	0.231594012	145	1	0.56439433	0.457804138	0.733462506	0.601515141	0.662344498	0.552617336	0.764942877	0.551756768	0.604650202	0.755085464	145	1	0.620840638	0.456260957	0.281494547	0.624159857	0.43946786	0.459861932	0.31747681	0.49869153	0.573707264	0.231594012	145	1	bng	prx
0.808467534	0.528405704	0.615745646	0.475216178	0.698474226	0.525263875	0.671619211	0.498427673	0.685520188	0.383145723	146	2	0.273271736	0.228168184	0.165355756	0.262090033	0.147981635	0.219006059	0.254221631	0.218106749	0.171516133	0.232345441	146	2	0.529123088	0.581813818	0.293418977	0.534851111	0.530170527	0.537249595	0.436518358	0.340396865	0.487688531	0.754648825	146	2	0.273271736	0.228168184	0.165355756	0.262090033	0.147981635	0.219006059	0.254221631	0.218106749	0.171516133	0.232345441	146	2	bng	prx
0.612140462	0.347215066	0.325213978	0.52044957	0.373265878	0.479602283	0.339940443	0.43673998	0.538976342	0.327826279	147	3	0.453844673	0.339432554	0.306019519	0.555896463	0.487880185	0.297661699	0.419786857	0.396627462	0.496317082	0.232861215	147	3	0.66451071	0.661249987	0.805424678	0.551314502	0.70636204	0.686550482	0.633104034	0.689785352	0.670729997	0.754235529	147	3	0.453844673	0.339432554	0.306019519	0.555896463	0.487880185	0.297661699	0.419786857	0.396627462	0.496317082	0.232861215	147	3	bng	prx
0.574958258	0.619988898	0.237218025	0.716397649	0.545312759	0.575934614	0.583977373	0.492531571	0.560220157	0.533995381	148	1	0.195727802	0.355007511	0.240487102	0.375375652	0.33017238	0.215224667	0.310261849	0.315371309	0.40802953	0.233375981	148	1	0.65793152	0.690139395	0.601680435	0.557423908	0.732765875	0.740250753	0.569885482	0.66526854	0.485741461	0.753882571	148	1	0.195727802	0.355007511	0.240487102	0.375375652	0.33017238	0.215224667	0.310261849	0.315371309	0.40802953	0.233375981	148	1	bng	prx
0.32563898	0.457114011	0.460515851	0.459483953	0.470329594	0.281198827	0.542187853	0.303947698	0.475450552	0.433123436	149	2	0.416458922	0.377298094	0.19460476	0.366869162	0.412203615	0.247869868	0.410359077	0.272396218	0.441814026	0.233520221	149	2	0.509339069	0.193030606	0.730273975	0.607892239	0.431274266	0.528275923	0.491909257	0.534543738	0.362664301	0.753623252	149	2	0.416458922	0.377298094	0.19460476	0.366869162	0.412203615	0.247869868	0.410359077	0.272396218	0.441814026	0.233520221	149	2	bng	prx
0.442364337	0.587462576	0.530132944	0.521238361	0.56433666	0.700340543	0.450255307	0.469483303	0.490559184	0.568177502	150	3	0.448288264	0.21963531	0.681102181	0.369972349	0.529538192	0.388616667	0.514761436	0.368000781	0.616233825	0.233796367	150	3	0.664188195	0.731971963	0.537261578	0.712723456	0.603461597	0.868317098	0.647920763	0.586671847	0.592370319	0.753224089	150	3	0.448288264	0.21963531	0.681102181	0.369972349	0.529538192	0.388616667	0.514761436	0.368000781	0.616233825	0.233796367	150	3	bng	prx
0.352840529	0.473365407	0.438917414	0.324124292	0.46485294	0.460806029	0.363300521	0.408965761	0.375075963	0.372389652	151	1	0.489750742	0.513008297	0.362106481	0.452060606	0.466862319	0.514475708	0.280289197	0.5981227	0.569118544	0.233956374	151	1	0.712772498	0.635898949	0.65153809	0.630181225	0.588766979	0.785693527	0.572733632	0.640690463	0.59960414	0.752847144	151	1	0.489750742	0.513008297	0.362106481	0.452060606	0.466862319	0.514475708	0.280289197	0.5981227	0.569118544	0.233956374	151	1	bng	prx
0.460905693	0.2690303	0.427849695	0.563614179	0.406848483	0.474669755	0.316530648	0.43164476	0.357125433	0.4976284	152	2	0.573807939	0.41905578	0.387262781	0.561392667	0.362907451	0.500414826	0.301644481	0.432412642	0.572623217	0.233978263	152	2	0.493431731	0.591619979	0.599733451	0.610053114	0.562607284	0.730234888	0.588446502	0.526792325	0.702832381	0.75242578	152	2	0.573807939	0.41905578	0.387262781	0.561392667	0.362907451	0.500414826	0.301644481	0.432412642	0.572623217	0.233978263	152	2	bng	prx
0.532784138	0.251935833	0.443937798	0.464748854	0.575734425	0.401411539	0.333726247	0.390824284	0.573755625	0.441981433	153	3	0.312402934	0.280808046	0.452144104	0.245976123	0.335766868	0.305230614	0.347326562	0.294287116	0.354474748	0.23464328	153	3	0.825627577	0.769793358	0.778758364	0.823265839	0.837223883	0.765087241	0.878857043	0.769399225	0.792730703	0.751810251	153	3	0.312402934	0.280808046	0.452144104	0.245976123	0.335766868	0.305230614	0.347326562	0.294287116	0.354474748	0.23464328	153	3	bng	prx
0.293477656	0.750806149	0.299028174	0.399053752	0.501226593	0.594855968	0.314879633	0.391941794	0.545215873	0.391004931	154	1	0.49923053	0.121768145	0.542337019	0.307666884	0.410438821	0.40726587	0.225185236	0.508038206	0.451458934	0.235341699	154	1	0.555892066	0.439799672	0.720398057	0.564186502	0.643357066	0.674989633	0.583950914	0.586553944	0.58449965	0.751691874	154	1	0.49923053	0.121768145	0.542337019	0.307666884	0.410438821	0.40726587	0.225185236	0.508038206	0.451458934	0.235341699	154	1	bng	wopt
0.402010527	0.487299224	0.450667226	0.586918932	0.383527657	0.609018179	0.485251936	0.358272798	0.645652667	0.487984144	155	2	0.542330263	0.382631548	0.462839049	0.689473876	0.369632019	0.463274021	0.337633176	0.515357243	0.648957611	0.235504483	155	2	0.189119897	0.461118871	0.613596318	0.564457941	0.479219679	0.412229976	0.458568335	0.5388775	0.293330945	0.751497201	155	2	0.542330263	0.382631548	0.462839049	0.689473876	0.369632019	0.463274021	0.337633176	0.515357243	0.648957611	0.235504483	155	2	bng	wopt
0.575206106	0.679640694	0.645905632	0.660522927	0.586462827	0.646203077	0.663624853	0.539326115	0.8091401	0.561776743	156	3	0.340824875	0.23921617	0.346928163	0.242259079	0.413054262	0.292563956	0.222816859	0.314974442	0.474152256	0.235558644	156	3	0.680645208	0.697217574	0.645156807	0.66209484	0.644678889	0.790049354	0.605346733	0.724566059	0.455156268	0.751327776	156	3	0.340824875	0.23921617	0.346928163	0.242259079	0.413054262	0.292563956	0.222816859	0.314974442	0.474152256	0.235558644	156	3	bng	wopt
0.622603572	0.649513133	0.575094714	0.710516675	0.657671932	0.517231456	0.602048818	0.626213414	0.802054467	0.58819779	157	1	0.44441797	0.278858794	0.277350517	0.311161182	0.421331002	0.353237004	0.173722578	0.316931693	0.413325157	0.236325073	157	1	0.691215447	0.690306411	0.713875771	0.70054573	0.809697084	0.614445139	0.742412044	0.677196923	0.679941913	0.75055611	157	1	0.44441797	0.278858794	0.277350517	0.311161182	0.421331002	0.353237004	0.173722578	0.316931693	0.413325157	0.236325073	157	1	bng	wopt
0.289674796	0.567215243	0.768654201	0.323713855	0.632018267	0.504489285	0.520049024	0.390593946	0.664737549	0.551567844	158	2	0.588962022	0.410718768	0.212775937	0.511537147	0.325729748	0.383908073	0.587133507	0.2509431	0.521880963	0.236563023	158	2	0.527021843	0.437336752	0.622734358	0.496382081	0.7226682	0.493434394	0.67553928	0.633869119	0.454164553	0.749557328	158	2	0.588962022	0.410718768	0.212775937	0.511537147	0.325729748	0.383908073	0.587133507	0.2509431	0.521880963	0.236563023	158	2	bng	wopt
0.298515422	0.413370454	0.252063334	0.449903444	0.310067111	0.393885251	0.347163124	0.333819996	0.293506454	0.377659937	159	3	0.253317026	0.355725691	0.308388058	0.252470924	0.366612603	0.197190265	0.386935749	0.240888295	0.388295283	0.236625888	159	3	0.493282796	0.740266561	0.597059084	0.505119493	0.793465815	0.533747435	0.726965335	0.604920097	0.5548532	0.749432095	159	3	0.253317026	0.355725691	0.308388058	0.252470924	0.366612603	0.197190265	0.386935749	0.240888295	0.388295283	0.236625888	159	3	bng	wopt
0.250976002	0.333236311	0.375291356	0.355523101	0.49820587	0.275880055	0.395592379	0.352020997	0.459420075	0.366197065	160	1	0.272684106	0.288405599	0.236207129	0.365160151	0.252210096	0.332346572	0.197144558	0.24769662	0.352334015	0.236627218	160	1	0.469238665	0.455477627	0.448778307	0.589589868	0.481512364	0.707847218	0.309363486	0.395299509	0.446052776	0.74905735	160	1	0.272684106	0.288405599	0.236207129	0.365160151	0.252210096	0.332346572	0.197144558	0.24769662	0.352334015	0.236627218	160	1	bng	wopt
0.441858267	0.417456864	0.535804337	0.337342404	0.386222979	0.517811024	0.396590575	0.392833266	0.447693096	0.494776117	161	2	0.715944904	0.300134639	0.390267644	0.508146972	0.348985233	0.372500978	0.398001603	0.54425278	0.53062386	0.23670247	161	2	0.462329114	0.465887359	0.410273021	0.477548389	0.416142735	0.599077515	0.525143398	0.417376867	0.449433952	0.748771657	161	2	0.715944904	0.300134639	0.390267644	0.508146972	0.348985233	0.372500978	0.398001603	0.54425278	0.53062386	0.23670247	161	2	bng	wopt
0.621695945	0.264442096	0.465976449	0.45387136	0.522293011	0.492042815	0.380553013	0.577290881	0.330882293	0.368627849	162	3	0.316786457	0.416010613	0.24888002	0.389228552	0.251110119	0.362663239	0.349337233	0.303783165	0.281509468	0.237220568	162	3	0.839684146	0.759887173	0.679543443	0.755430273	0.835920752	0.799464351	0.752365119	0.814633906	0.687641841	0.748728354	162	3	0.316786457	0.416010613	0.24888002	0.389228552	0.251110119	0.362663239	0.349337233	0.303783165	0.281509468	0.237220568	162	3	bng	wopt
0.40561548	0.324172059	0.526712529	0.365644717	0.187340012	0.578036265	0.323876866	0.343198062	0.453769877	0.412957415	163	1	0.399908962	0.482146477	0.318079909	0.439478889	0.323587295	0.477129635	0.213449337	0.448715195	0.502450323	0.23736484	163	1	0.35707116	0.822085008	0.432597919	0.521138045	0.608667923	0.689432135	0.427060817	0.551317072	0.634001183	0.748645097	163	1	0.399908962	0.482146477	0.318079909	0.439478889	0.323587295	0.477129635	0.213449337	0.448715195	0.502450323	0.23736484	163	1	bng	cache
0.294650114	0.539626874	0.648081528	0.549950612	0.552976496	0.577694668	0.387260715	0.808480528	0.534273908	0.660854468	164	2	0.477189069	0.303712193	0.308510112	0.29099753	0.412223894	0.404174169	0.247427954	0.5801227	0.223738006	0.237789562	164	2	0.517953558	0.552519319	0.619245374	0.326619759	0.788686005	0.515167321	0.658261819	0.425414905	0.364936224	0.748545489	164	2	0.477189069	0.303712193	0.308510112	0.29099753	0.412223894	0.404174169	0.247427954	0.5801227	0.223738006	0.237789562	164	2	bng	cache
0.511002674	0.701646415	0.462142357	0.299331055	0.803748664	0.325446636	0.592966908	0.55583684	0.636657308	0.357169812	165	3	0.364702069	0.399418204	0.498174254	0.493197016	0.295402636	0.456380395	0.385688248	0.334367481	0.615434092	0.237865509	165	3	0.621816464	0.500484654	0.381780271	0.603772495	0.611454261	0.47656585	0.574783217	0.536113946	0.413740384	0.748283281	165	3	0.364702069	0.399418204	0.498174254	0.493197016	0.295402636	0.456380395	0.385688248	0.334367481	0.615434092	0.237865509	165	3	bng	cache
0.423146103	0.514192355	0.214716621	0.634214019	0.426210745	0.406880273	0.54215975	0.287769658	0.50868096	0.475544942	166	1	0.245413872	0.221936609	0.309825709	0.329747711	0.220420715	0.251979108	0.346527506	0.219451471	0.296910624	0.23789166	166	1	0.548967213	0.717909608	0.63282384	0.632158557	0.680263518	0.718495813	0.611043121	0.618899308	0.712044113	0.747653096	166	1	0.245413872	0.221936609	0.309825709	0.329747711	0.220420715	0.251979108	0.346527506	0.219451471	0.296910624	0.23789166	166	1	bng	cache
0.354041544	0.362995741	0.398207158	0.321393049	0.489214459	0.29283316	0.226689407	0.581551312	0.346230196	0.33453769	167	2	0.84571826	0.40907262	0.620522261	0.415872719	0.429349054	0.500644812	0.657304729	0.341631491	0.671571312	0.23795537	167	2	0.517762316	0.556492346	0.746091796	0.580646393	0.650490209	0.804979077	0.367967179	0.584781806	0.658214267	0.747516473	167	2	0.84571826	0.40907262	0.620522261	0.415872719	0.429349054	0.500644812	0.657304729	0.341631491	0.671571312	0.23795537	167	2	bng	cache
0.586740849	0.625029516	0.585028387	0.331190882	0.484569209	0.851393072	0.689746128	0.262403218	0.640791849	0.501504059	168	3	0.457800912	0.373228958	0.335237211	0.331787098	0.394682622	0.467425881	0.339733036	0.268256415	0.41331581	0.2380578	168	3	0.616956187	0.751614588	0.679515719	0.615584936	0.813125874	0.666080503	0.701704088	0.7977511	0.614940448	0.747273816	168	3	0.457800912	0.373228958	0.335237211	0.331787098	0.394682622	0.467425881	0.339733036	0.268256415	0.41331581	0.2380578	168	3	bng	cache
0.429611546	0.655555564	0.482470592	0.587158468	0.523670802	0.658232857	0.739386841	0.508416804	0.474856312	0.773093598	169	1	0.4140275	0.110374413	0.419500674	0.333452675	0.276270343	0.380415551	0.303366316	0.218942326	0.319867117	0.238737154	169	1	0.31391532	0.580393026	0.393151253	0.512223787	0.391627052	0.522078617	0.458899261	0.565113541	0.428262833	0.746808224	169	1	0.4140275	0.110374413	0.419500674	0.333452675	0.276270343	0.380415551	0.303366316	0.218942326	0.319867117	0.238737154	169	1	bng	cache
0.310562575	0.329156548	0.335055995	0.438452918	0.308765817	0.296774609	0.405411618	0.36344697	0.501742392	0.31150949	170	2	0.402517454	0.358237415	0.348153985	0.323313565	0.284909481	0.465894349	0.32672307	0.247711419	0.569298469	0.238748773	170	2	0.488801169	0.669415442	0.619955821	0.542597719	0.630038878	0.659911452	0.499108968	0.566612807	0.596301132	0.746635864	170	2	0.402517454	0.358237415	0.348153985	0.323313565	0.284909481	0.465894349	0.32672307	0.247711419	0.569298469	0.238748773	170	2	bng	cache
0.23470284	0.480076003	0.299215832	0.420765346	0.515180199	0.379991911	0.379299608	0.325261725	0.428628219	0.493511514	171	3	0.304568793	0.53581599	0.200632308	0.408276533	0.326811612	0.310883917	0.300340528	0.431541667	0.401704511	0.238788747	171	3	0.625247112	0.687914756	0.648769279	0.650841776	0.664218188	0.775044303	0.577330771	0.583036912	0.712288611	0.746410315	171	3	0.304568793	0.53581599	0.200632308	0.408276533	0.326811612	0.310883917	0.300340528	0.431541667	0.401704511	0.238788747	171	3	bng	cache
0.535943554	0.646539612	0.488167129	0.621151077	0.732814653	0.451171835	0.653588429	0.541986826	0.703757774	0.694613904	172	1	0.629342499	0.593766591	0.563687909	0.579217575	0.441537668	0.74506611	0.452219991	0.526723718	0.649789388	0.239132575	172	1	0.758398715	0.748163361	0.748225509	0.793102527	0.663929061	0.826666117	0.680421044	0.7695257	0.772102929	0.745919701	172	1	0.629342499	0.593766591	0.563687909	0.579217575	0.441537668	0.74506611	0.452219991	0.526723718	0.649789388	0.239132575	172	1	bng	dpi
0.390932172	0.160390409	0.394365788	0.445233649	0.217412205	0.397967238	0.274778411	0.388245071	0.392531846	0.37529034	173	2	0.393117778	0.400344155	0.280396268	0.210183176	0.501365561	0.418210553	0.252476012	0.384236246	0.423083369	0.239348806	173	2	0.532916017	0.454720617	0.465436556	0.454692041	0.598028446	0.795330321	0.283553727	0.634393581	0.353478803	0.745727428	173	2	0.393117778	0.400344155	0.280396268	0.210183176	0.501365561	0.418210553	0.252476012	0.384236246	0.423083369	0.239348806	173	2	bng	dpi
0.592684905	0.690711409	0.523301456	0.553756311	0.699051871	0.667590675	0.479895513	0.823121555	0.517881508	0.654525626	174	3	0.393080858	0.276364275	0.370255921	0.26206389	0.432792794	0.406359283	0.234974915	0.44726233	0.401386921	0.239584305	174	3	0.735680039	0.645780868	0.801697465	0.656114952	0.652403809	0.795513208	0.744318273	0.645623355	0.683775556	0.744930664	174	3	0.393080858	0.276364275	0.370255921	0.26206389	0.432792794	0.406359283	0.234974915	0.44726233	0.401386921	0.239584305	174	3	bng	dpi
0.754122355	0.536192992	0.76777642	0.481259505	0.64290669	0.668529907	0.6045374	0.593443947	0.674038642	0.542611618	175	1	0.371549063	0.636085122	0.328881679	0.319010512	0.48670621	0.473889198	0.498422836	0.430621016	0.448866739	0.239586816	175	1	0.618770129	0.504168333	0.749339283	0.508614138	0.569163974	0.50670126	0.688034418	0.360287073	0.603673796	0.744880824	175	1	0.371549063	0.636085122	0.328881679	0.319010512	0.48670621	0.473889198	0.498422836	0.430621016	0.448866739	0.239586816	175	1	bng	dpi
0.573227354	0.361485687	0.493132641	0.581170343	0.435094041	0.563820265	0.246133067	0.690422549	0.555491331	0.395344235	176	2	0.761849965	0.413545905	0.37982711	0.521250271	0.378382089	0.710332141	0.277242878	0.370438153	0.77084884	0.239610996	176	2	0.416098989	0.485453011	0.476769965	0.67180296	0.50918952	0.585499436	0.545986626	0.544705336	0.592588187	0.744768912	176	2	0.761849965	0.413545905	0.37982711	0.521250271	0.378382089	0.710332141	0.277242878	0.370438153	0.77084884	0.239610996	176	2	bng	dpi
0.376925583	0.681251124	0.634538633	0.614630725	0.577217823	0.657812961	0.62704708	0.584178862	0.715949045	0.695889005	177	3	0.230844649	0.449479778	0.350896447	0.541422047	0.304738062	0.256801697	0.240868964	0.521242524	0.437788381	0.240092688	177	3	0.696448542	0.768947203	0.637911137	0.627608834	0.785999442	0.726983132	0.714708265	0.804265004	0.622286854	0.744301104	177	3	0.230844649	0.449479778	0.350896447	0.541422047	0.304738062	0.256801697	0.240868964	0.521242524	0.437788381	0.240092688	177	3	bng	dpi
0.447590377	0.313618563	0.5240328	0.486717137	0.478120305	0.472263639	0.47126636	0.402392913	0.429352391	0.598871108	178	1	0.2911385	0.281862396	0.209471671	0.245152221	0.352997251	0.304358335	0.165074536	0.311107794	0.262210117	0.240130093	178	1	0.357460071	0.552277904	0.699257922	0.311271231	0.740631227	0.572858347	0.535965526	0.68669023	0.494149867	0.744099988	178	1	0.2911385	0.281862396	0.209471671	0.245152221	0.352997251	0.304358335	0.165074536	0.311107794	0.262210117	0.240130093	178	1	bng	dpi
0.388417366	0.637921445	0.404383919	0.467208128	0.498214728	0.542240134	0.521372383	0.3463203	0.634318363	0.496002661	179	2	0.77222472	0.258938139	0.353141531	0.637399413	0.386420409	0.500790286	0.458386939	0.537710833	0.549411931	0.240390704	179	2	0.787768143	0.707937899	0.753414696	0.639250048	0.722730949	0.757435316	0.794721258	0.720259547	0.698714684	0.743674623	179	2	0.77222472	0.258938139	0.353141531	0.637399413	0.386420409	0.500790286	0.458386939	0.537710833	0.549411931	0.240390704	179	2	bng	dpi
0.229288408	0.241095369	0.290826053	0.310129148	0.292145582	0.124072849	0.403280445	0.204477415	0.274163391	0.335651503	180	3	0.699660699	0.500840077	0.63185121	0.397673812	0.749380464	0.436631451	0.701301541	0.42388458	0.79871362	0.240982375	180	3	0.680103411	0.54826016	0.819912552	0.470192342	0.695757494	0.713807806	0.561343361	0.768447768	0.564838153	0.743638414	180	3	0.699660699	0.500840077	0.63185121	0.397673812	0.749380464	0.436631451	0.701301541	0.42388458	0.79871362	0.240982375	180	3	bng	dpi
0.311402082	0.353737189	0.602259983	0.263418681	0.382394966	0.483858285	0.484150999	0.356673001	0.463144981	0.561785237	181	1	0.318891823	0.121161914	0.295336085	0.37212015	0.246194953	0.205550224	0.325223351	0.243517088	0.37137018	0.241257421	181	1	0.614223352	0.585222008	0.648275776	0.644228783	0.733154462	0.608901872	0.54987707	0.719872394	0.609266011	0.742894285	181	1	0.318891823	0.121161914	0.295336085	0.37212015	0.246194953	0.205550224	0.325223351	0.243517088	0.37137018	0.241257421	181	1	bng	vopt
0.208809099	0.335736445	0.295463853	0.292735964	0.391645283	0.288460554	0.369005738	0.253009272	0.260486006	0.470576923	182	2	0.41393789	0.623201203	0.200104962	0.593297947	0.362272133	0.385086219	0.558752845	0.215360382	0.582958422	0.24166913	182	2	0.505595906	0.674919622	0.476539239	0.49413821	0.835564537	0.431239468	0.570217815	0.621583302	0.521614432	0.742179802	182	2	0.41393789	0.623201203	0.200104962	0.593297947	0.362272133	0.385086219	0.558752845	0.215360382	0.582958422	0.24166913	182	2	bng	vopt
0.458826175	0.447521379	0.639348862	0.473611303	0.434812899	0.679063803	0.404803209	0.545553201	0.404768054	0.574894948	183	3	0.448679338	0.319927404	0.579970576	0.278725201	0.378385623	0.380216091	0.419358496	0.584329925	0.467173733	0.242022029	183	3	0.424234622	0.626895516	0.444274896	0.742363905	0.681200021	0.49570064	0.388023634	0.588284834	0.585832879	0.742022025	183	3	0.448679338	0.319927404	0.579970576	0.278725201	0.378385623	0.380216091	0.419358496	0.584329925	0.467173733	0.242022029	183	3	bng	vopt
0.578342457	0.41623736	0.534446517	0.376889869	0.652845088	0.568222727	0.404579592	0.570596709	0.353693033	0.509355547	184	1	0.617087942	0.279308272	0.371377348	0.223333324	0.466313256	0.287667295	0.393082846	0.339114136	0.350093069	0.242128416	184	1	0.274383674	0.500805777	0.387638217	0.608800253	0.40591677	0.483592768	0.622405876	0.251134997	0.473686348	0.741932874	184	1	0.617087942	0.279308272	0.371377348	0.223333324	0.466313256	0.287667295	0.393082846	0.339114136	0.350093069	0.242128416	184	1	bng	vopt
0.53316219	0.267765661	0.730037899	0.569500568	0.510431153	0.627435418	0.368848766	0.481885776	0.493963812	0.536051981	185	2	0.275523674	0.245327752	0.381397138	0.220370099	0.22804612	0.319240853	0.371242432	0.245874022	0.245152719	0.242964813	185	2	0.5024402	0.813621549	0.57062475	0.501960648	0.619020897	0.794081191	0.548111538	0.727689908	0.568451149	0.741705315	185	2	0.275523674	0.245327752	0.381397138	0.220370099	0.22804612	0.319240853	0.371242432	0.245874022	0.245152719	0.242964813	185	2	bng	vopt
0.455217557	0.629380243	0.377088572	0.438546367	0.434585191	0.520145105	0.604759399	0.335317524	0.817359887	0.267143599	186	3	0.57320543	0.525707082	0.311535872	0.498510223	0.455365504	0.575640589	0.344562284	0.458384545	0.568661807	0.243680427	186	3	0.513845647	0.608476521	0.658203394	0.575773612	0.663107447	0.908605284	0.471808801	0.636886079	0.594253292	0.741701441	186	3	0.57320543	0.525707082	0.311535872	0.498510223	0.455365504	0.575640589	0.344562284	0.458384545	0.568661807	0.243680427	186	3	bng	vopt
0.509434369	0.504238376	0.553002305	0.356578301	0.646140662	0.535197104	0.534677755	0.444173599	0.464820242	0.542835039	187	1	0.391455431	0.457472491	0.282388455	0.517333573	0.265780892	0.578961206	0.272314132	0.531154579	0.383692593	0.243821781	187	1	0.221841851	0.707942768	0.475442395	0.487310956	0.630061599	0.439672756	0.718117122	0.402322768	0.699043625	0.741300894	187	1	0.391455431	0.457472491	0.282388455	0.517333573	0.265780892	0.578961206	0.272314132	0.531154579	0.383692593	0.243821781	187	1	bng	vopt
0.698161881	0.360906463	0.392110332	0.495008719	0.505422202	0.665755706	0.434334935	0.361606386	0.559794243	0.321540081	188	2	0.249960106	0.309054062	0.273825899	0.175235198	0.259463082	0.306030875	0.147226568	0.335592568	0.329261263	0.244282934	188	2	0.129317349	0.370698081	0.539672661	0.401896387	0.410742966	0.64683547	0.283989063	0.533700996	0.347956459	0.740598447	188	2	0.249960106	0.309054062	0.273825899	0.175235198	0.259463082	0.306030875	0.147226568	0.335592568	0.329261263	0.244282934	188	2	bng	vopt
0.148889214	0.667081108	0.420130451	0.578571337	0.643098185	0.227463339	0.492637297	0.374296738	0.49818466	0.638480947	189	3	0.424294365	0.385780174	0.323177195	0.278258021	0.413082636	0.310210676	0.267977019	0.474674031	0.260321319	0.244529933	189	3	0.540545868	0.340750638	0.639176153	0.616254596	0.498637188	0.550771285	0.507293855	0.455203145	0.621545416	0.740457556	189	3	0.424294365	0.385780174	0.323177195	0.278258021	0.413082636	0.310210676	0.267977019	0.474674031	0.260321319	0.244529933	189	3	bng	vopt
0.530560314	0.532734434	0.427388887	0.73548054	0.37869806	0.50666863	0.715232869	0.249794036	0.708861753	0.568534149	190	1	0.649735196	0.471331798	0.447670623	0.606532415	0.313849885	0.693188863	0.467114383	0.461464403	0.576957829	0.244647662	190	1	0.376106683	0.353049356	0.433575783	0.481053993	0.471353469	0.402471852	0.511556287	0.530992178	0.267022249	0.739729982	190	1	0.649735196	0.471331798	0.447670623	0.606532415	0.313849885	0.693188863	0.467114383	0.461464403	0.576957829	0.244647662	190	1	bng	hhe
0.569909693	0.56704259	0.669392087	0.358912547	0.735270045	0.435864156	0.697402175	0.39256661	0.629512056	0.509208763	191	2	0.603036339	0.261736712	0.446546182	0.415295187	0.47154049	0.278231982	0.570976395	0.245774659	0.447407845	0.245446213	191	2	0.749803014	0.77117187	0.810649605	0.699962831	0.698483495	0.815184506	0.807739376	0.738173914	0.846121788	0.739701696	191	2	0.603036339	0.261736712	0.446546182	0.415295187	0.47154049	0.278231982	0.570976395	0.245774659	0.447407845	0.245446213	191	2	bng	hhe
0.481137796	0.471117614	0.429409333	0.67155658	0.279878746	0.42845551	0.722429631	0.363963994	0.672245452	0.440741651	192	3	0.462163573	0.628262805	0.329766097	0.336901195	0.709881751	0.374655376	0.429698536	0.452486582	0.51651992	0.24567143	192	3	0.562521991	0.654427821	0.629840827	0.638968103	0.746747301	0.684192634	0.506308759	0.682786224	0.619603889	0.738758461	192	3	0.462163573	0.628262805	0.329766097	0.336901195	0.709881751	0.374655376	0.429698536	0.452486582	0.51651992	0.24567143	192	3	bng	hhe
0.353906739	0.305413314	0.328636359	0.5432646	0.302884034	0.395559528	0.444781476	0.189595098	0.481713815	0.32678143	193	1	0.481201208	0.386603473	0.327445543	0.657521866	0.28223767	0.482825974	0.399718429	0.411598044	0.578488136	0.24578536	193	1	0.556514417	0.355771469	0.881088898	0.451224558	0.691363704	0.511065925	0.688434779	0.498431224	0.603579856	0.738537621	193	1	0.481201208	0.386603473	0.327445543	0.657521866	0.28223767	0.482825974	0.399718429	0.411598044	0.578488136	0.24578536	193	1	bng	hhe
0.56278324	0.47424467	0.360253336	0.655303052	0.51531034	0.55908889	0.366723482	0.379462446	0.61441606	0.564753728	194	2	0.353170083	0.518608485	0.227975871	0.525860044	0.349017815	0.285727423	0.425594345	0.125214712	0.606042784	0.246810168	194	2	0.380261598	0.623305879	0.491541784	0.497804816	0.574962441	0.607434975	0.395554992	0.575881742	0.480684606	0.738300984	194	2	0.353170083	0.518608485	0.227975871	0.525860044	0.349017815	0.285727423	0.425594345	0.125214712	0.606042784	0.246810168	194	2	bng	hhe
0.444731657	0.477210171	0.521501126	0.621409099	0.574848372	0.463561139	0.552659829	0.308071614	0.599519478	0.456110916	195	3	0.620581604	0.331980251	0.295288094	0.504061622	0.34269707	0.437766639	0.5437019	0.202436955	0.596971472	0.246893616	195	3	0.252599138	0.620258958	0.433415483	0.635979988	0.505633195	0.573890011	0.515858972	0.443489295	0.461977559	0.738085792	195	3	0.620581604	0.331980251	0.295288094	0.504061622	0.34269707	0.437766639	0.5437019	0.202436955	0.596971472	0.246893616	195	3	bng	hhe
0.560135326	0.779361361	0.469354693	0.672650148	0.604823319	0.685922648	0.44853571	0.577729196	0.67249695	0.617433288	196	1	0.445024793	0.612973455	0.338772029	0.313596843	0.467581457	0.453522914	0.264661776	0.465162422	0.520050584	0.247014578	196	1	0.788489891	0.689779139	0.673279999	0.666492626	0.77732707	0.697396483	0.727619374	0.72194884	0.782145353	0.73770574	196	1	0.445024793	0.612973455	0.338772029	0.313596843	0.467581457	0.453522914	0.264661776	0.465162422	0.520050584	0.247014578	196	1	bng	hhe
0.411001828	0.315490396	0.743092029	0.452968433	0.312348171	0.773709031	0.478586327	0.469492419	0.359103049	0.690128908	197	2	0.380412269	0.238456187	0.30105805	0.293223736	0.361601438	0.152648044	0.392425591	0.318754883	0.290137537	0.24702005	197	2	0.745995043	0.792665488	0.673244207	0.892191324	0.679960023	0.774422773	0.658639545	0.802414295	0.727884086	0.737644406	197	2	0.380412269	0.238456187	0.30105805	0.293223736	0.361601438	0.152648044	0.392425591	0.318754883	0.290137537	0.24702005	197	2	bng	hhe
0.627110593	0.323518825	0.508882943	0.547486535	0.673963026	0.32743057	0.606927363	0.633980119	0.229501708	0.687402121	198	3	0.529108953	0.288811277	0.397037263	0.32904096	0.466597388	0.445406257	0.498830301	0.322531576	0.536663638	0.247406145	198	3	0.340834437	0.517344373	0.542775727	0.322519499	0.510519718	0.585253497	0.489741307	0.639929386	0.301634532	0.737331675	198	3	0.529108953	0.288811277	0.397037263	0.32904096	0.466597388	0.445406257	0.498830301	0.322531576	0.536663638	0.247406145	198	3	bng	hhe
0.603752972	0.329386964	0.609543827	0.537855481	0.48672625	0.672451106	0.510941321	0.589580498	0.525565148	0.69735449	199	1	0.472746269	0.325256129	0.347408214	0.431640069	0.358793866	0.518272899	0.450236635	0.161308727	0.613902392	0.24752608	199	1	0.53200639	0.561960156	0.366901054	0.513494699	0.745901718	0.57035642	0.439110244	0.661917146	0.560078726	0.737167761	199	1	0.472746269	0.325256129	0.347408214	0.431640069	0.358793866	0.518272899	0.450236635	0.161308727	0.613902392	0.24752608	199	1	bng	lb
0.463980822	0.346583701	0.296728986	0.533449432	0.325894392	0.424659605	0.365217597	0.42051896	0.321143484	0.40993179	200	2	0.444578036	0.329356515	0.248264956	0.285244233	0.441295936	0.381688181	0.263112134	0.424844803	0.406925734	0.247604296	200	2	0.342973226	0.478970583	0.426602602	0.240562706	0.805637681	0.25844172	0.471164582	0.545120594	0.288581295	0.736781278	200	2	0.444578036	0.329356515	0.248264956	0.285244233	0.441295936	0.381688181	0.263112134	0.424844803	0.406925734	0.247604296	200	2	bng	lb
0.284526841	0.259825048	0.383346343	0.516711364	0.281536732	0.604001993	0.518780807	0.193625476	0.410049762	0.587880065	201	3	0.542609632	0.554795397	0.47143435	0.440940738	0.624513156	0.355353259	0.583520028	0.2911152	0.671375306	0.248180332	201	3	0.790853797	0.560416281	0.750325996	0.712721633	0.626720266	0.853941853	0.639539666	0.703810983	0.720881851	0.736524238	201	3	0.542609632	0.554795397	0.47143435	0.440940738	0.624513156	0.355353259	0.583520028	0.2911152	0.671375306	0.248180332	201	3	bng	lb
0.395260794	0.609731798	0.425919596	0.58747777	0.610861644	0.47143662	0.576376658	0.312705529	0.586722894	0.573505171	202	1	0.325485025	0.700405975	0.211403841	0.323022987	0.383770867	0.470655786	0.225944297	0.516887606	0.590401079	0.24906224	202	1	0.339491949	0.432085471	0.550792974	0.582553425	0.506165351	0.512748261	0.386931418	0.577964876	0.399062094	0.736374841	202	1	0.325485025	0.700405975	0.211403841	0.323022987	0.383770867	0.470655786	0.225944297	0.516887606	0.590401079	0.24906224	202	1	bng	lb
0.591945442	0.611551311	0.598635243	0.334802729	0.669728353	0.495814495	0.472136979	0.594505363	0.618224806	0.433169821	203	2	0.617233003	0.551713711	0.524699188	0.521468769	0.533411046	0.724718065	0.575043501	0.593610991	0.620331009	0.249383009	203	2	0.262414514	0.759634918	0.484101179	0.507200704	0.65176176	0.427771501	0.29443634	0.867251336	0.378809552	0.735831124	203	2	0.617233003	0.551713711	0.524699188	0.521468769	0.533411046	0.724718065	0.575043501	0.593610991	0.620331009	0.249383009	203	2	bng	lb
0.745995043	0.792665488	0.673244207	0.892191324	0.679960023	0.774422773	0.658639545	0.802414295	0.727884086	0.737644406	204	3	0.276246972	0.380570976	0.17821927	0.199519521	0.333071998	0.208635828	0.390430173	0.217351596	0.226758835	0.249554339	204	3	0.533127044	0.551472036	0.523125985	0.55962444	0.768318496	0.457994187	0.716812205	0.535096445	0.525801122	0.735729697	204	3	0.276246972	0.380570976	0.17821927	0.199519521	0.333071998	0.208635828	0.390430173	0.217351596	0.226758835	0.249554339	204	3	bng	lb
0.414586803	0.617134113	0.544409102	0.483483034	0.460464312	0.696401976	0.434140238	0.527082661	0.499333699	0.558750065	205	1	0.531699026	0.453371914	0.469406638	0.431533551	0.512126515	0.514475773	0.502057608	0.317513482	0.572593248	0.250140303	205	1	0.854143964	0.761884883	0.889689167	0.704739543	0.786665366	0.854560871	0.70937958	0.848551591	0.810711842	0.735665501	205	1	0.531699026	0.453371914	0.469406638	0.431533551	0.512126515	0.514475773	0.502057608	0.317513482	0.572593248	0.250140303	205	1	bng	lb
0.536285048	0.682339398	0.635110785	0.545120733	0.638652197	0.580723777	0.440887364	0.721645495	0.624308116	0.467786975	206	2	0.508997187	0.348923958	0.52689392	0.295773283	0.544489723	0.474132305	0.338836357	0.339178127	0.598545337	0.250188847	206	2	0.58507353	0.658653786	0.709192371	0.543900475	0.698398201	0.751150296	0.564726873	0.62395547	0.66200139	0.735373524	206	2	0.508997187	0.348923958	0.52689392	0.295773283	0.544489723	0.474132305	0.338836357	0.339178127	0.598545337	0.250188847	206	2	bng	lb
0.443315645	0.474679705	0.423671648	0.391524904	0.348835159	0.552578174	0.244028074	0.480289964	0.363546415	0.253695356	207	3	0.531349917	0.2879527	0.58431548	0.439995051	0.351122555	0.706362711	0.268854573	0.416474988	0.628307718	0.250396911	207	3	0.689502745	0.860310962	0.656518857	0.701118944	0.73907539	0.720880092	0.755498582	0.620803148	0.762438276	0.735345971	207	3	0.531349917	0.2879527	0.58431548	0.439995051	0.351122555	0.706362711	0.268854573	0.416474988	0.628307718	0.250396911	207	3	bng	lb
0.282566598	0.444815656	0.541521494	0.158615049	0.562745191	0.406224847	0.373362751	0.422381316	0.461369432	0.436000011	208	1	0.313485274	0.340335082	0.236078035	0.453602899	0.20610826	0.321583541	0.313191686	0.305413986	0.379529866	0.250670149	208	1	0.739804819	0.690118341	0.619953045	0.667115263	0.979454266	0.574104922	0.709965028	0.766593574	0.718626953	0.735197654	208	1	0.313485274	0.340335082	0.236078035	0.453602899	0.20610826	0.321583541	0.313191686	0.305413986	0.379529866	0.250670149	208	1	bng	prx
0.607751378	0.743111815	0.66053784	0.66178977	0.739061645	0.663298879	0.688547742	0.633113465	0.78266082	0.640128477	209	2	0.625532864	0.549916887	0.40846454	0.547445395	0.459038945	0.684390309	0.509127155	0.25359372	0.690100568	0.250874067	209	2	0.18828241	0.768398433	0.41745078	0.354115501	0.558718033	0.732738907	0.317284159	0.580233666	0.456583458	0.734871065	209	2	0.625532864	0.549916887	0.40846454	0.547445395	0.459038945	0.684390309	0.509127155	0.25359372	0.690100568	0.250874067	209	2	bng	prx
0.431280953	0.528265203	0.642740648	0.385326461	0.562671521	0.562136771	0.629967409	0.435631876	0.692897791	0.350310042	210	3	0.439873041	0.504062257	0.335140595	0.351186168	0.638289291	0.488572924	0.32692624	0.716617629	0.485667088	0.251339867	210	3	0.432780895	0.76597396	0.195032852	0.477691926	0.768104969	0.400360487	0.652134449	0.428090252	0.384368227	0.734543987	210	3	0.439873041	0.504062257	0.335140595	0.351186168	0.638289291	0.488572924	0.32692624	0.716617629	0.485667088	0.251339867	210	3	bng	prx
0.616256337	0.633928994	0.549405662	0.553952765	0.728418883	0.650574171	0.5448505	0.608100965	0.558489795	0.595146658	211	1	0.225639057	0.4128774	0.066559801	0.278898308	0.243367632	0.290630732	0.246787846	0.216424255	0.259744855	0.251364189	211	1	0.234786666	0.580926658	0.677629956	0.323683949	0.507386276	0.361094304	0.586902297	0.315007218	0.280080276	0.734235851	211	1	0.225639057	0.4128774	0.066559801	0.278898308	0.243367632	0.290630732	0.246787846	0.216424255	0.259744855	0.251364189	211	1	bng	prx
0.418706386	0.396400016	0.628540031	0.382061633	0.667576178	0.494948939	0.542092863	0.392328654	0.546785787	0.622908521	212	2	0.302698056	0.320097127	0.318188356	0.277781209	0.192919106	0.376607175	0.273203345	0.231056871	0.303090528	0.251613089	212	2	0.593696794	0.599941454	0.601309586	0.683721308	0.562795511	0.843790984	0.651800598	0.589040875	0.642042205	0.734103796	212	2	0.302698056	0.320097127	0.318188356	0.277781209	0.192919106	0.376607175	0.273203345	0.231056871	0.303090528	0.251613089	212	2	bng	prx
0.569105551	0.60960479	0.501469058	0.444947044	0.650946845	0.540254805	0.5439279	0.508534309	0.640684468	0.425810729	213	3	0.571262223	0.293063044	0.435204378	0.310855701	0.464432315	0.359301705	0.37835784	0.442701284	0.423615161	0.251624147	213	3	0.545055646	0.568512248	0.709748906	0.446151415	0.720628252	0.498796555	0.684558607	0.633110354	0.551747876	0.732879446	213	3	0.571262223	0.293063044	0.435204378	0.310855701	0.464432315	0.359301705	0.37835784	0.442701284	0.423615161	0.251624147	213	3	bng	prx
0.364126093	0.63031311	0.351509119	0.554031145	0.396728315	0.664530124	0.505594922	0.453703095	0.543827569	0.598291008	214	1	0.375233591	0.319409088	0.505427269	0.2423021	0.342777615	0.393641932	0.471589314	0.372975736	0.396521679	0.251742514	214	1	0.433974647	0.659328499	0.558801748	0.588440594	0.4599825	0.756588987	0.707171213	0.45900853	0.63811103	0.732641142	214	1	0.375233591	0.319409088	0.505427269	0.2423021	0.342777615	0.393641932	0.471589314	0.372975736	0.396521679	0.251742514	214	1	bng	prx
0.629585018	0.544940506	0.34559181	0.536275593	0.370228346	0.495587541	0.509152646	0.347794959	0.678318197	0.302344716	215	2	0.31965759	0.340112801	0.242205618	0.348819923	0.25416804	0.419508284	0.366608044	0.270568629	0.354648844	0.252011807	215	2	0.671464892	0.826845019	0.727123018	0.673600926	0.68393508	0.793269234	0.751904009	0.721724355	0.739458342	0.732431771	215	2	0.31965759	0.340112801	0.242205618	0.348819923	0.25416804	0.419508284	0.366608044	0.270568629	0.354648844	0.252011807	215	2	bng	prx
0.48896432	0.409167205	0.415986937	0.370643022	0.374428285	0.460402784	0.489285494	0.275969715	0.425084083	0.390290939	216	3	0.428695729	0.318165403	0.370835833	0.370668249	0.348537705	0.410123998	0.371976913	0.407934104	0.422922543	0.252095759	216	3	0.411164481	0.711080221	0.3047605	0.539523006	0.410868273	0.609076688	0.381177174	0.510830982	0.324383033	0.732314327	216	3	0.428695729	0.318165403	0.370835833	0.370668249	0.348537705	0.410123998	0.371976913	0.407934104	0.422922543	0.252095759	216	3	bng	prx
0.739804819	0.690118341	0.619953045	0.667115263	0.979454266	0.574104922	0.709965028	0.766593574	0.718626953	0.735197654	217	1	0.325035606	0.173332587	0.428269715	0.3202348	0.286838223	0.325485777	0.160979592	0.231928053	0.495717525	0.252330715	217	1	0.684407592	0.701963983	0.669406006	0.64954721	0.811217442	0.652009566	0.674117939	0.712236027	0.828044517	0.732043462	217	1	0.325035606	0.173332587	0.428269715	0.3202348	0.286838223	0.325485777	0.160979592	0.231928053	0.495717525	0.252330715	217	1	bng	av
0.369464844	0.54452783	0.564186796	0.632850074	0.344276795	0.797454432	0.360392804	0.570068695	0.420655131	0.545480185	218	2	0.567732572	0.235950808	0.44261988	0.332029232	0.311275318	0.498893291	0.353388067	0.320832292	0.546177334	0.252425098	218	2	0.529747278	0.338072358	0.732212191	0.412064448	0.612145446	0.539094674	0.570561896	0.576538695	0.498230155	0.731937735	218	2	0.567732572	0.235950808	0.44261988	0.332029232	0.311275318	0.498893291	0.353388067	0.320832292	0.546177334	0.252425098	218	2	bng	av
0.362198897	0.594912345	0.740761543	0.23473935	0.714756679	0.544813013	0.65982503	0.307643574	0.675007517	0.452826411	219	3	0.385783715	0.509065997	0.243356146	0.320677555	0.537987914	0.309758225	0.220424629	0.454026297	0.39576341	0.252508815	219	3	0.360387351	0.509207941	0.490277432	0.481128108	0.427690491	0.496628884	0.483380055	0.493371016	0.495036598	0.731885318	219	3	0.385783715	0.509065997	0.243356146	0.320677555	0.537987914	0.309758225	0.220424629	0.454026297	0.39576341	0.252508815	219	3	bng	av
0.572825772	0.615081733	0.707226681	0.676328818	0.570514025	0.785744397	0.544442067	0.643177801	0.694993244	0.69892783	220	1	0.619553145	0.284686621	0.448392988	0.43776846	0.344272193	0.556771265	0.319784212	0.507317989	0.418111167	0.252678794	220	1	0.418378664	0.674709077	0.612622871	0.392286321	0.849028459	0.353406598	0.648431882	0.527960851	0.515997692	0.731625963	220	1	0.619553145	0.284686621	0.448392988	0.43776846	0.344272193	0.556771265	0.319784212	0.507317989	0.418111167	0.252678794	220	1	bng	av
0.470815549	0.58657044	0.572834976	0.450593425	0.640242858	0.525223666	0.50831219	0.473580434	0.641245429	0.40378273	221	2	0.295446969	0.318793503	0.366533168	0.230574425	0.514329173	0.212216946	0.445093885	0.2227439	0.381792061	0.25283975	221	2	0.332904593	0.577598127	0.451194979	0.452261876	0.672211609	0.369929778	0.733278182	0.393568063	0.540121562	0.731364043	221	2	0.295446969	0.318793503	0.366533168	0.230574425	0.514329173	0.212216946	0.445093885	0.2227439	0.381792061	0.25283975	221	2	bng	av
0.662615607	0.789872001	0.786541341	0.735495235	0.758837457	0.793329885	0.744284576	0.77224171	0.729172384	0.867918652	222	3	0.702914229	0.410166839	0.349677112	0.512729573	0.553158062	0.360501958	0.460107364	0.45171659	0.538551293	0.253024361	222	3	0.398672351	0.503180839	0.594889889	0.261159617	0.661049664	0.497013003	0.335339811	0.537053096	0.357015278	0.730416118	222	3	0.702914229	0.410166839	0.349677112	0.512729573	0.553158062	0.360501958	0.460107364	0.45171659	0.538551293	0.253024361	222	3	bng	av
0.337681637	0.548603763	0.411763298	0.406567023	0.472192969	0.453517316	0.397842303	0.438336482	0.558240857	0.382493342	223	1	0.443315645	0.474679705	0.423671648	0.391524904	0.348835159	0.552578174	0.244028074	0.480289964	0.363546415	0.253695356	223	1	0.394059712	0.758415473	0.307323713	0.507635153	0.762209733	0.397231067	0.597228782	0.557658452	0.518708753	0.730032412	223	1	0.443315645	0.474679705	0.423671648	0.391524904	0.348835159	0.552578174	0.244028074	0.480289964	0.363546415	0.253695356	223	1	bng	av
0.713593395	0.365760887	0.767099066	0.367831726	0.821721081	0.590695937	0.493127872	0.574660421	0.607945322	0.618094094	224	2	0.3581044	0.519771406	0.272976402	0.286884194	0.403425526	0.456718523	0.308801862	0.263290714	0.43395209	0.254044792	224	2	0.512213214	0.677991985	0.531924925	0.682829991	0.698723472	0.565565666	0.637280009	0.50893254	0.569530143	0.729544019	224	2	0.3581044	0.519771406	0.272976402	0.286884194	0.403425526	0.456718523	0.308801862	0.263290714	0.43395209	0.254044792	224	2	bng	av
0.50687019	0.364157965	0.427068572	0.416462541	0.301918216	0.52109804	0.301320322	0.521981707	0.425625519	0.198146117	225	3	0.399538095	0.203286282	0.31954864	0.298697639	0.330163837	0.306807581	0.279742042	0.367143792	0.322875393	0.254413563	225	3	0.600351255	0.395602102	0.64023538	0.463565688	0.5781024	0.699598821	0.293950567	0.565647577	0.485039442	0.729061894	225	3	0.399538095	0.203286282	0.31954864	0.298697639	0.330163837	0.306807581	0.279742042	0.367143792	0.322875393	0.254413563	225	3	bng	av
0.295301461	0.548331124	0.431984077	0.297815448	0.543240242	0.434570292	0.591327527	0.383843203	0.474780107	0.579482198	226	1	0.366208284	0.438058169	0.340487862	0.21106286	0.342789915	0.475538781	0.094215838	0.419155494	0.400489146	0.254594437	226	1	0.371506269	0.673184268	0.672881708	0.391208418	0.758632387	0.346784557	0.853369532	0.56405449	0.50869643	0.728849091	226	1	0.366208284	0.438058169	0.340487862	0.21106286	0.342789915	0.475538781	0.094215838	0.419155494	0.400489146	0.254594437	226	1	bng	prx
0.41725749	0.526439942	0.546602398	0.481897424	0.315957409	0.640260258	0.428762098	0.663181919	0.529691951	0.531860791	227	2	0.617502261	0.326017805	0.480872059	0.662678437	0.382567074	0.577375217	0.493151085	0.520238722	0.618699297	0.254642358	227	2	0.377016394	0.564878716	0.363182723	0.444476796	0.69388893	0.253774651	0.635006369	0.377298093	0.551288675	0.72859873	227	2	0.617502261	0.326017805	0.480872059	0.662678437	0.382567074	0.577375217	0.493151085	0.520238722	0.618699297	0.254642358	227	2	bng	prx
0.277586507	0.575598419	0.258890145	0.539954	0.581496001	0.231112021	0.457899292	0.379413949	0.55570585	0.349442421	228	3	0.256959301	0.370097653	0.318710261	0.259683498	0.300617955	0.327217979	0.209652992	0.417557375	0.213069783	0.254714705	228	3	0.297986758	0.484044187	0.500334789	0.405757882	0.46849428	0.63767277	0.31104268	0.589426804	0.184967482	0.728567298	228	3	0.256959301	0.370097653	0.318710261	0.259683498	0.300617955	0.327217979	0.209652992	0.417557375	0.213069783	0.254714705	228	3	bng	prx
0.46089827	0.558330618	0.371602985	0.599880171	0.536805122	0.555491313	0.476674356	0.366835004	0.566294343	0.70741976	229	1	0.258420879	0.32724847	0.456643703	0.22960744	0.248231752	0.327409368	0.319001266	0.277021295	0.433587536	0.254790326	229	1	0.817087873	0.763108418	0.762721691	0.703003301	0.738246311	0.755976273	0.726256523	0.822607415	0.74582468	0.728264531	229	1	0.258420879	0.32724847	0.456643703	0.22960744	0.248231752	0.327409368	0.319001266	0.277021295	0.433587536	0.254790326	229	1	bng	prx
0.438430183	0.265466858	0.625798169	0.234726244	0.460922772	0.295295528	0.495580692	0.318479168	0.386021783	0.463500533	230	2	0.393153809	0.271196815	0.423162806	0.282392649	0.247884498	0.422639043	0.259312934	0.304532193	0.33882726	0.254810527	230	2	0.474547882	0.667464357	0.601524925	0.705541298	0.643466441	0.702983503	0.495876471	0.726843863	0.59958799	0.727602279	230	2	0.393153809	0.271196815	0.423162806	0.282392649	0.247884498	0.422639043	0.259312934	0.304532193	0.33882726	0.254810527	230	2	bng	prx
0.502858083	0.554113183	0.295548168	0.378418405	0.76367873	0.349223473	0.298842067	0.580624108	0.579837542	0.455027573	231	3	0.450479272	0.278628721	0.410556793	0.353637231	0.237434567	0.470622179	0.342479476	0.352512001	0.493000716	0.255169446	231	3	0.564217811	0.531996259	0.464471637	0.576006354	0.701827264	0.350161237	0.631698412	0.523439835	0.373566869	0.727482635	231	3	0.450479272	0.278628721	0.410556793	0.353637231	0.237434567	0.470622179	0.342479476	0.352512001	0.493000716	0.255169446	231	3	bng	prx
0.637993259	0.542040948	0.293469089	0.510037652	0.533097047	0.705008685	0.255190295	0.712420633	0.325272129	0.406793546	232	1	0.200226519	0.266562026	0.346365604	0.044928587	0.364609894	0.275165291	0.227327185	0.2494251	0.257409508	0.256093327	232	1	0.549039197	0.356617606	0.642192335	0.636876088	0.409852297	0.753474761	0.276000282	0.690860924	0.378677004	0.726283158	232	1	0.200226519	0.266562026	0.346365604	0.044928587	0.364609894	0.275165291	0.227327185	0.2494251	0.257409508	0.256093327	232	1	bng	prx
0.685307576	0.54672038	0.442683463	0.589179017	0.669671172	0.581204896	0.597768325	0.656223993	0.502380114	0.558262596	233	2	0.811408259	0.501647563	0.594475908	0.441463218	0.662683179	0.430958347	0.794237528	0.417130691	0.657692238	0.256374603	233	2	0.253149341	0.65022064	0.566393168	0.221352454	0.657702998	0.444061007	0.555218511	0.576497484	0.277794748	0.725738559	233	2	0.811408259	0.501647563	0.594475908	0.441463218	0.662683179	0.430958347	0.794237528	0.417130691	0.657692238	0.256374603	233	2	bng	prx
0.199530556	0.513915281	0.355785159	0.425503086	0.385384099	0.416494879	0.187641474	0.406035762	0.398013868	0.455157244	234	3	0.383307338	0.238580827	0.300868013	0.422962648	0.29686491	0.427623257	0.288824548	0.36030999	0.381642225	0.25660162	234	3	0.572000888	0.508534001	0.667659907	0.467655461	0.769877758	0.444809102	0.748718716	0.532873145	0.536370642	0.725651203	234	3	0.383307338	0.238580827	0.300868013	0.422962648	0.29686491	0.427623257	0.288824548	0.36030999	0.381642225	0.25660162	234	3	bng	prx
0.415286674	0.392890282	0.516448665	0.630315721	0.506252229	0.436834773	0.466295441	0.363973391	0.419378299	0.603781785	235	1	0.467152542	0.35848474	0.300826279	0.348814947	0.352172261	0.282716798	0.397021977	0.347999729	0.465507549	0.256835453	235	1	0.389873429	0.65789865	0.503852267	0.478375174	0.353217483	0.644162348	0.650068957	0.205412377	0.481349707	0.725636101	235	1	0.467152542	0.35848474	0.300826279	0.348814947	0.352172261	0.282716798	0.397021977	0.347999729	0.465507549	0.256835453	235	1	bng	wopt
0.317571922	0.256508608	0.255546485	0.423361854	0.302286285	0.384320659	0.295140699	0.177111585	0.343660832	0.423573683	236	2	0.553036609	0.333876095	0.392018688	0.490399525	0.532997592	0.432518893	0.361382114	0.391003315	0.512248462	0.256904705	236	2	0.333552722	0.531373722	0.423861451	0.633339011	0.316551516	0.820391758	0.434531003	0.49409938	0.435515543	0.725592145	236	2	0.553036609	0.333876095	0.392018688	0.490399525	0.532997592	0.432518893	0.361382114	0.391003315	0.512248462	0.256904705	236	2	bng	wopt
0.226540415	0.485613269	0.335805002	0.199989277	0.473865938	0.408468372	0.305843349	0.35541591	0.308319842	0.397864996	237	3	0.381697215	0.365180884	0.409199268	0.245770442	0.422858344	0.394535507	0.386832919	0.49625071	0.446517814	0.25699814	237	3	0.738485972	0.736271211	0.801321485	0.74648121	0.823145906	0.7244346	0.788858704	0.765625106	0.81387219	0.725525345	237	3	0.381697215	0.365180884	0.409199268	0.245770442	0.422858344	0.394535507	0.386832919	0.49625071	0.446517814	0.25699814	237	3	bng	wopt
0.466632352	0.569501992	0.405178133	0.413484111	0.695472409	0.260718986	0.541963253	0.499574865	0.507310895	0.328569022	238	1	0.477158949	0.293119703	0.415053627	0.35906104	0.510232663	0.266743946	0.419505969	0.331549838	0.492847139	0.257170437	238	1	0.376168422	0.676749953	0.625237029	0.55725645	0.593556456	0.523355636	0.574123624	0.570453047	0.686739998	0.725414226	238	1	0.477158949	0.293119703	0.415053627	0.35906104	0.510232663	0.266743946	0.419505969	0.331549838	0.492847139	0.257170437	238	1	bng	wopt
0.50097983	0.387510442	0.488172037	0.152893408	0.613478657	0.245255103	0.483527783	0.396841061	0.287187742	0.386596029	239	2	0.391272818	0.376976578	0.274010047	0.304258977	0.51961207	0.215055407	0.43334701	0.387848514	0.430925343	0.257226393	239	2	0.494753488	0.589394503	0.494155536	0.512360634	0.481902149	0.686916351	0.527038277	0.480662209	0.451357911	0.724923404	239	2	0.391272818	0.376976578	0.274010047	0.304258977	0.51961207	0.215055407	0.43334701	0.387848514	0.430925343	0.257226393	239	2	bng	wopt
0.390851579	0.665056025	0.544073093	0.475111724	0.661554528	0.551266905	0.334443603	0.594890123	0.583927669	0.50944214	240	3	0.346159816	0.2946799	0.294509926	0.311879532	0.366373081	0.427181151	0.188980092	0.428309776	0.426190204	0.257452273	240	3	0.411639088	0.511873422	0.604853688	0.451850137	0.716502479	0.532811251	0.569280895	0.554969793	0.469830172	0.723799579	240	3	0.346159816	0.2946799	0.294509926	0.311879532	0.366373081	0.427181151	0.188980092	0.428309776	0.426190204	0.257452273	240	3	bng	wopt
0.388999489	0.513767653	0.656163734	0.316025993	0.525360035	0.532879759	0.400862874	0.396238079	0.744931438	0.504201469	241	1	0.680529049	0.607246675	0.353211605	0.496114657	0.567178701	0.612581806	0.452678019	0.55795665	0.653499817	0.257779839	241	1	0.3697906	0.517297751	0.570607721	0.590284333	0.413352567	0.665803934	0.588524023	0.310877356	0.755332862	0.723576406	241	1	0.680529049	0.607246675	0.353211605	0.496114657	0.567178701	0.612581806	0.452678019	0.55795665	0.653499817	0.257779839	241	1	bng	wopt
0.548311076	0.475795981	0.43545318	0.487895852	0.662760019	0.452024312	0.561435354	0.557345152	0.43564371	0.518593398	242	2	0.487131111	0.560358708	0.26552336	0.610931371	0.343632021	0.56006077	0.409115555	0.298627075	0.782809064	0.258000423	242	2	0.525642587	0.675991985	0.665823719	0.60302575	0.673729523	0.603289337	0.640804841	0.646752041	0.642673752	0.723523826	242	2	0.487131111	0.560358708	0.26552336	0.610931371	0.343632021	0.56006077	0.409115555	0.298627075	0.782809064	0.258000423	242	2	bng	wopt
0.644877913	0.885037491	0.609345682	0.599764022	0.857360364	0.782295806	0.539575412	0.731069326	0.706634933	0.791565525	243	3	0.452169832	0.314010339	0.396483156	0.304097207	0.498081271	0.443482435	0.396310787	0.32727509	0.375385191	0.258047873	243	3	0.5932867	0.536435858	0.520703796	0.73617128	0.606397403	0.641182698	0.589572619	0.627249032	0.582519776	0.723345974	243	3	0.452169832	0.314010339	0.396483156	0.304097207	0.498081271	0.443482435	0.396310787	0.32727509	0.375385191	0.258047873	243	3	bng	wopt
0.662533332	0.439686139	0.377570919	0.497847948	0.77782808	0.368343017	0.478397653	0.692144632	0.465663247	0.412353576	244	1	0.545757088	0.239670224	0.472543406	0.329903508	0.416259338	0.343901535	0.422658436	0.360215236	0.542355567	0.25822161	244	1	0.757107339	0.724597271	0.775973519	0.628999782	0.634276786	0.898749359	0.724419456	0.618594864	0.824984825	0.723158337	244	1	0.545757088	0.239670224	0.472543406	0.329903508	0.416259338	0.343901535	0.422658436	0.360215236	0.542355567	0.25822161	244	1	bng	cache
0.287003596	0.254226824	0.438863334	0.246030907	0.44502363	0.225790181	0.469854413	0.264947876	0.331283954	0.425689539	245	2	0.278039242	0.358573511	0.279606056	0.432165833	0.348598658	0.257723412	0.392746057	0.213998094	0.323203471	0.258599549	245	2	0.468509279	0.532493171	0.770474306	0.350450086	0.861767542	0.348476189	0.62984806	0.684870173	0.583662171	0.722816742	245	2	0.278039242	0.358573511	0.279606056	0.432165833	0.348598658	0.257723412	0.392746057	0.213998094	0.323203471	0.258599549	245	2	bng	cache
0.577564758	0.339838266	0.511274582	0.231340139	0.630307227	0.276732796	0.466440942	0.337894409	0.409247507	0.38238925	246	3	0.45204827	0.42068277	0.277430276	0.434240219	0.324019133	0.540850537	0.337555124	0.260942857	0.528344521	0.259025307	246	3	0.428709603	0.346568814	0.475310889	0.525316181	0.461529358	0.645217228	0.309265553	0.434909933	0.506974567	0.722760879	246	3	0.45204827	0.42068277	0.277430276	0.434240219	0.324019133	0.540850537	0.337555124	0.260942857	0.528344521	0.259025307	246	3	bng	cache
0.445879444	0.546371007	0.514553738	0.407056608	0.730099538	0.437216727	0.507677201	0.260511473	0.663590923	0.461072088	247	1	0.355923444	0.39020701	0.455778187	0.296334991	0.41608133	0.352725432	0.447907148	0.149263196	0.487980566	0.259145478	247	1	0.624050136	0.678543925	0.701248121	0.641585609	0.679052518	0.777153504	0.623303298	0.641392986	0.589097467	0.72263268	247	1	0.355923444	0.39020701	0.455778187	0.296334991	0.41608133	0.352725432	0.447907148	0.149263196	0.487980566	0.259145478	247	1	bng	cache
0.293254293	0.360910205	0.250849107	0.342526608	0.303143789	0.246864807	0.174304228	0.403079361	0.314133273	0.229419391	248	2	0.343417502	0.395935638	0.316308109	0.449598962	0.160492222	0.392779608	0.476710158	0.336357012	0.414374065	0.259636638	248	2	0.346450258	0.45818058	0.469350627	0.588589012	0.582197954	0.32578194	0.70421268	0.303061219	0.608622951	0.722564893	248	2	0.343417502	0.395935638	0.316308109	0.449598962	0.160492222	0.392779608	0.476710158	0.336357012	0.414374065	0.259636638	248	2	bng	cache
0.190280173	0.290127912	0.264661905	0.350361502	0.400867837	0.240598039	0.372209237	0.255079252	0.277216189	0.552848266	249	3	0.643262583	0.458761199	0.333240241	0.702227903	0.518924858	0.427458373	0.49753602	0.464805761	0.744653126	0.259638068	249	3	0.544591258	0.437498542	0.704621772	0.649352645	0.546016179	0.687534593	0.666473468	0.561114406	0.589446587	0.722484741	249	3	0.643262583	0.458761199	0.333240241	0.702227903	0.518924858	0.427458373	0.49753602	0.464805761	0.744653126	0.259638068	249	3	bng	cache
0.316361928	0.55672151	0.490371509	0.218486196	0.65412383	0.326384673	0.450966538	0.475680396	0.475750531	0.344122279	250	1	0.420625279	0.435822527	0.520837188	0.291357274	0.484763422	0.434860224	0.458604742	0.344000306	0.480239756	0.259691614	250	1	0.587397399	0.612482715	0.598688568	0.535782815	0.672303312	0.666864554	0.712297338	0.549753147	0.577178661	0.722213497	250	1	0.420625279	0.435822527	0.520837188	0.291357274	0.484763422	0.434860224	0.458604742	0.344000306	0.480239756	0.259691614	250	1	bng	cache
0.497207817	0.404425489	0.529998873	0.482221703	0.598791591	0.312971263	0.715243207	0.201457525	0.647645534	0.454331564	251	2	0.62745001	0.453580973	0.464799693	0.249222367	0.522988048	0.270227725	0.589820043	0.480943976	0.452907183	0.259958538	251	2	0.476467973	0.700513398	0.468189737	0.815005928	0.739267363	0.524328746	0.637669131	0.653198772	0.586610034	0.72157371	251	2	0.62745001	0.453580973	0.464799693	0.249222367	0.522988048	0.270227725	0.589820043	0.480943976	0.452907183	0.259958538	251	2	bng	cache
0.70187528	0.637796016	0.597621933	0.58909493	0.690860942	0.68779446	0.588866088	0.762722592	0.479866911	0.802671354	252	3	0.543587882	0.583000705	0.41901049	0.587208232	0.521507378	0.52230515	0.686884082	0.262748092	0.888943883	0.260599874	252	3	0.506871526	0.541477551	0.729242867	0.576560303	0.71263229	0.621488841	0.536653155	0.713416328	0.467151523	0.721554171	252	3	0.543587882	0.583000705	0.41901049	0.587208232	0.521507378	0.52230515	0.686884082	0.262748092	0.888943883	0.260599874	252	3	bng	cache
0.471389478	0.485366422	0.589370893	0.567358424	0.696833075	0.559693443	0.632019523	0.569636744	0.572393596	0.693091633	253	1	0.352925165	0.334246497	0.492805321	0.206399084	0.352925165	0.442421819	0.346537222	0.285226065	0.710915633	0.260656166	253	1	0.455603252	0.83847183	0.709701097	0.563457435	0.785889472	0.47785076	0.782469957	0.560564795	0.719579122	0.72129921	253	1	0.352925165	0.334246497	0.492805321	0.206399084	0.352925165	0.442421819	0.346537222	0.285226065	0.710915633	0.260656166	253	1	bng	dpi
0.27109219	0.257132973	0.372874642	0.256126523	0.347359202	0.390856536	0.321931143	0.15066468	0.376157695	0.323555506	254	2	0.595946504	0.478067004	0.591180385	0.280030956	0.657368924	0.564021069	0.404141716	0.557852853	0.56837362	0.26084039	254	2	0.226382947	0.759443453	0.362012769	0.460968979	0.476807671	0.415532047	0.639377035	0.400985274	0.284770467	0.721270248	254	2	0.595946504	0.478067004	0.591180385	0.280030956	0.657368924	0.564021069	0.404141716	0.557852853	0.56837362	0.26084039	254	2	bng	dpi
0.28041828	0.415831262	0.723504325	0.061308285	0.697263581	0.364292806	0.438251056	0.473966516	0.475690603	0.431880586	255	3	0.356946436	0.245298345	0.28126457	0.174195769	0.47789841	0.173003386	0.313526319	0.328925436	0.333046348	0.260931145	255	3	0.472085182	0.337173201	0.457593954	0.551658096	0.277338295	0.822171649	0.332831967	0.472045917	0.380583078	0.721250861	255	3	0.356946436	0.245298345	0.28126457	0.174195769	0.47789841	0.173003386	0.313526319	0.328925436	0.333046348	0.260931145	255	3	bng	dpi
0.324293763	0.363099844	0.346543894	0.563340778	0.178347329	0.454104293	0.561420861	0.330530931	0.476135181	0.430565339	256	1	0.681700615	0.503010993	0.292015133	0.323933809	0.551418675	0.527133798	0.455336155	0.502231171	0.519936887	0.261191026	256	1	0.660790749	0.541041764	0.597228123	0.64713327	0.693224539	0.647380795	0.45092854	0.673424462	0.475201902	0.720521676	256	1	0.681700615	0.503010993	0.292015133	0.323933809	0.551418675	0.527133798	0.455336155	0.502231171	0.519936887	0.261191026	256	1	bng	dpi
0.609663114	0.584061791	0.713479224	0.50314821	0.786380178	0.68005512	0.499265668	0.54749964	0.722621623	0.694595108	257	2	0.255370063	0.291626048	0.231039996	0.342952328	0.313866839	0.277993439	0.289660813	0.303789588	0.370634505	0.261235881	257	2	0.306114331	0.50312937	0.503891273	0.598357902	0.5541722	0.581151981	0.573355329	0.528466152	0.536407706	0.720117487	257	2	0.255370063	0.291626048	0.231039996	0.342952328	0.313866839	0.277993439	0.289660813	0.303789588	0.370634505	0.261235881	257	2	bng	dpi
0.536614952	0.489138584	0.489984772	0.622009069	0.622633074	0.535636399	0.573679421	0.313015582	0.627904024	0.542391724	258	3	0.603870962	0.317438145	0.404612141	0.363328768	0.542082859	0.514578444	0.151795355	0.580190587	0.467940987	0.261290876	258	3	0.526698734	0.610546646	0.615902873	0.475098228	0.762112419	0.648471949	0.40665661	0.472277267	0.601713422	0.719933455	258	3	0.603870962	0.317438145	0.404612141	0.363328768	0.542082859	0.514578444	0.151795355	0.580190587	0.467940987	0.261290876	258	3	bng	dpi
0.563379944	0.343620265	0.393861667	0.463892484	0.4011751	0.427002795	0.299348793	0.46173092	0.418597901	0.426675997	259	1	0.247505663	0.337618148	0.241281404	0.280519643	0.193756382	0.319003796	0.259853636	0.23965095	0.290667861	0.261397133	259	1	0.606874498	0.630525118	0.586319256	0.726858	0.681855006	0.676826809	0.599820333	0.73385126	0.515465918	0.719859365	259	1	0.247505663	0.337618148	0.241281404	0.280519643	0.193756382	0.319003796	0.259853636	0.23965095	0.290667861	0.261397133	259	1	bng	dpi
0.453272254	0.453647496	0.571866388	0.477456482	0.363284664	0.655139914	0.472641294	0.495181005	0.577006449	0.529272631	260	2	0.466528596	0.368080452	0.317017717	0.405104433	0.375275726	0.467582037	0.311173257	0.451325615	0.397460183	0.261644037	260	2	0.633239143	0.719949192	0.665168206	0.678290125	0.697934063	0.719881255	0.507290928	0.733110879	0.667759781	0.719647615	260	2	0.466528596	0.368080452	0.317017717	0.405104433	0.375275726	0.467582037	0.311173257	0.451325615	0.397460183	0.261644037	260	2	bng	dpi
0.546927114	0.485977767	0.59146255	0.389957506	0.498481719	0.65446209	0.539399022	0.551964802	0.504300904	0.374918634	261	3	0.288047421	0.221433542	0.302435497	0.189259136	0.230237932	0.364679819	0.186061931	0.261800052	0.260698197	0.262014156	261	3	0.408174699	0.76340445	0.370122011	0.621586545	0.647020451	0.529921681	0.606033675	0.427067575	0.570709909	0.718759993	261	3	0.288047421	0.221433542	0.302435497	0.189259136	0.230237932	0.364679819	0.186061931	0.261800052	0.260698197	0.262014156	261	3	bng	dpi
0.438463598	0.413799863	0.467978248	0.256575403	0.602616429	0.371947018	0.45422907	0.305658219	0.461340932	0.373910584	262	1	0.451620936	0.544483431	0.32669877	0.398683175	0.251095027	0.555339375	0.345647929	0.479457699	0.462696736	0.262038083	262	1	0.372284321	0.70462477	0.523882671	0.444711669	0.767318033	0.470027938	0.553154678	0.553413443	0.468473095	0.718298841	262	1	0.451620936	0.544483431	0.32669877	0.398683175	0.251095027	0.555339375	0.345647929	0.479457699	0.462696736	0.262038083	262	1	bng	vopt
0.643205541	0.538830745	0.589008334	0.330787396	0.741150782	0.443316079	0.645175223	0.33821899	0.691246059	0.530988706	263	2	0.66857024	0.612432292	0.464275918	0.409569774	0.508025222	0.481025832	0.528987617	0.580237429	0.688666722	0.262713488	263	2	0.537233186	0.613723662	0.550344178	0.679291749	0.540072557	0.938805369	0.490036616	0.600665181	0.644452256	0.718281524	263	2	0.66857024	0.612432292	0.464275918	0.409569774	0.508025222	0.481025832	0.528987617	0.580237429	0.688666722	0.262713488	263	2	bng	vopt
0.574960458	0.83891037	0.491173295	0.762997251	0.705379087	0.593329987	0.749231858	0.651820343	0.668046679	0.776889096	264	3	0.532893195	0.3262913	0.339632702	0.264748762	0.417051862	0.408981379	0.253206321	0.441146221	0.241255831	0.262752874	264	3	0.651591571	0.781750061	0.583849495	0.641857852	0.64551205	0.851145766	0.53319979	0.758703003	0.647473708	0.717594093	264	3	0.532893195	0.3262913	0.339632702	0.264748762	0.417051862	0.408981379	0.253206321	0.441146221	0.241255831	0.262752874	264	3	bng	vopt
0.351330755	0.503535114	0.466555656	0.375196099	0.482872839	0.584102895	0.381852267	0.399149292	0.335150975	0.548733981	265	1	0.633639126	0.47039574	0.428953095	0.475318595	0.529967926	0.436278661	0.38670485	0.454525638	0.539031523	0.262757404	265	1	0.563509882	0.422666754	0.389264616	0.570036568	0.561021324	0.779766284	0.201635143	0.662409985	0.34992205	0.717211774	265	1	0.633639126	0.47039574	0.428953095	0.475318595	0.529967926	0.436278661	0.38670485	0.454525638	0.539031523	0.262757404	265	1	bng	vopt
0.512492743	0.318355079	0.615284224	0.364908131	0.460820343	0.485842841	0.524368141	0.48916507	0.467223015	0.332267058	266	2	0.447221131	0.639918691	0.349658044	0.198613677	0.61814821	0.262352324	0.373339089	0.480695369	0.441122661	0.262907672	266	2	0.704855245	0.473679616	0.742754581	0.497660005	0.692141647	0.656921727	0.491023776	0.605607783	0.589885682	0.717136554	266	2	0.447221131	0.639918691	0.349658044	0.198613677	0.61814821	0.262352324	0.373339089	0.480695369	0.441122661	0.262907672	266	2	bng	vopt
0.57444026	0.20919636	0.46125827	0.429766467	0.357708451	0.700655617	0.180682312	0.656963671	0.386741557	0.518370599	267	3	0.555967045	0.452023756	0.464056779	0.228527117	0.644650293	0.425949362	0.334162883	0.375755566	0.451554217	0.263373367	267	3	0.789713399	0.7140707	0.836928479	0.634813744	0.741529297	0.81720665	0.764380231	0.740108494	0.72129793	0.716619675	267	3	0.555967045	0.452023756	0.464056779	0.228527117	0.644650293	0.425949362	0.334162883	0.375755566	0.451554217	0.263373367	267	3	bng	vopt
0.49569056	0.479825511	0.544246701	0.451497184	0.527027861	0.642344681	0.39519133	0.453537752	0.448918063	0.704821649	268	1	0.465844175	0.290609986	0.469860834	0.280419609	0.383576549	0.400247699	0.497188701	0.293018446	0.428794189	0.263412618	268	1	0.285823357	0.608426093	0.483814651	0.392939868	0.451660725	0.535592957	0.564641333	0.654310345	0.398169873	0.716603584	268	1	0.465844175	0.290609986	0.469860834	0.280419609	0.383576549	0.400247699	0.497188701	0.293018446	0.428794189	0.263412618	268	1	bng	vopt
0.505460324	0.322263779	0.561680156	0.253524901	0.522577267	0.291635187	0.457316873	0.427307018	0.558918795	0.397725687	269	2	0.568096562	0.299509462	0.487921436	0.460648855	0.459441554	0.422013057	0.314211523	0.418120956	0.522487148	0.263498419	269	2	0.345988844	0.599619212	0.544361044	0.393086343	0.631812124	0.292734612	0.524149273	0.330971815	0.533606753	0.716112376	269	2	0.568096562	0.299509462	0.487921436	0.460648855	0.459441554	0.422013057	0.314211523	0.418120956	0.522487148	0.263498419	269	2	bng	vopt
0.461479744	0.658461225	0.527839915	0.329706864	0.539355616	0.485907141	0.466179259	0.421741756	0.710942079	0.352456043	270	3	0.67437211	0.51488212	0.538417103	0.629123277	0.654858703	0.451488504	0.516250743	0.693173477	0.702880271	0.263550244	270	3	0.610353981	0.556616087	0.641428627	0.536762364	0.644577891	0.797154957	0.709164523	0.515530599	0.519872766	0.716104355	270	3	0.67437211	0.51488212	0.538417103	0.629123277	0.654858703	0.451488504	0.516250743	0.693173477	0.702880271	0.263550244	270	3	bng	vopt
0.301417594	0.733519592	0.480972619	0.366654257	0.773675067	0.204550503	0.681366368	0.44178248	0.551093632	0.535435128	271	1	0.591476201	0.365238961	0.591893513	0.235605016	0.495614069	0.473892129	0.35611679	0.417372486	0.481873214	0.26405828	271	1	0.409057395	0.737795961	0.394725967	0.535753493	0.402708209	0.597010898	0.682633394	0.401372288	0.449886157	0.715665327	271	1	0.591476201	0.365238961	0.591893513	0.235605016	0.495614069	0.473892129	0.35611679	0.417372486	0.481873214	0.26405828	271	1	bng	hhe
0.243454681	0.676646235	0.527636923	0.444477272	0.617105116	0.30334417	0.458530753	0.440256431	0.700040093	0.625435723	272	2	0.515792915	0.3644569	0.287498342	0.574689897	0.201998831	0.554703742	0.219436608	0.457071825	0.581148787	0.264198887	272	2	0.541376157	0.709637691	0.572548346	0.570988573	0.670280571	0.689116194	0.70723401	0.479922246	0.529140471	0.715643983	272	2	0.515792915	0.3644569	0.287498342	0.574689897	0.201998831	0.554703742	0.219436608	0.457071825	0.581148787	0.264198887	272	2	bng	hhe
0.557728307	0.497319212	0.611366967	0.490680505	0.759931816	0.559616418	0.49908814	0.702335024	0.59222031	0.618900593	273	3	0.443195963	0.326082966	0.327378742	0.393401424	0.317169188	0.524460451	0.472292901	0.429702488	0.303921331	0.264665124	273	3	0.21955222	0.706532422	0.432307036	0.388091795	0.65876287	0.514893527	0.474734006	0.430689194	0.315069094	0.715412026	273	3	0.443195963	0.326082966	0.327378742	0.393401424	0.317169188	0.524460451	0.472292901	0.429702488	0.303921331	0.264665124	273	3	bng	hhe
0.534528662	0.799604771	0.53099578	0.7037678	0.485055488	0.651212751	0.75910222	0.545209807	0.806555033	0.579548608	274	1	0.531791577	0.422677329	0.246073793	0.265752803	0.540984331	0.42931149	0.287855942	0.343150721	0.391074631	0.264677095	274	1	0.412647788	0.640349634	0.635513542	0.378156659	0.749066793	0.638451436	0.487206003	0.553539411	0.549098058	0.715179637	274	1	0.531791577	0.422677329	0.246073793	0.265752803	0.540984331	0.42931149	0.287855942	0.343150721	0.391074631	0.264677095	274	1	bng	hhe
0.416767116	0.617413804	0.536357188	0.547465826	0.396769216	0.771418319	0.298195042	0.659974582	0.724482267	0.408975787	275	2	0.649818626	0.370276656	0.293518563	0.487337697	0.39432545	0.343942216	0.507932761	0.277993955	0.3832529	0.264744888	275	2	0.490845813	0.533173892	0.441993933	0.655560147	0.617228091	0.704929578	0.414541544	0.573453981	0.486678754	0.714578674	275	2	0.649818626	0.370276656	0.293518563	0.487337697	0.39432545	0.343942216	0.507932761	0.277993955	0.3832529	0.264744888	275	2	bng	hhe
0.254611176	0.553606061	0.384942728	0.530857281	0.295908861	0.537409349	0.327000607	0.50934029	0.345800674	0.554355181	276	3	0.454390247	0.267539413	0.30246636	0.282475015	0.321006303	0.311892969	0.358074525	0.347126527	0.366383006	0.26474659	276	3	0.379910849	0.585807478	0.443254739	0.517260449	0.646794694	0.550412414	0.396244302	0.858315634	0.255653092	0.714470984	276	3	0.454390247	0.267539413	0.30246636	0.282475015	0.321006303	0.311892969	0.358074525	0.347126527	0.366383006	0.26474659	276	3	bng	hhe
0.420622213	0.73400195	0.615997826	0.322180734	0.553263742	0.628825483	0.497269335	0.546643621	0.369065443	0.703315908	277	1	0.386254498	0.207915344	0.42773949	0.401454651	0.308435231	0.343827903	0.270881812	0.221686918	0.514564426	0.264815032	277	1	0.724957852	0.724236332	0.659242309	0.635659607	0.794749454	0.718572627	0.653415924	0.777627292	0.635844883	0.714269116	277	1	0.386254498	0.207915344	0.42773949	0.401454651	0.308435231	0.343827903	0.270881812	0.221686918	0.514564426	0.264815032	277	1	bng	hhe
0.513527013	0.657355165	0.511065407	0.697468161	0.562695205	0.68088029	0.655109348	0.609595603	0.545547878	0.638535464	278	2	0.400452416	0.349007568	0.488187951	0.477242795	0.230931031	0.704496393	0.416414828	0.350029319	0.601225446	0.265132466	278	2	0.4076753	0.353687096	0.609050836	0.472984833	0.535668598	0.4260117	0.62562614	0.310910305	0.347649055	0.712884639	278	2	0.400452416	0.349007568	0.488187951	0.477242795	0.230931031	0.704496393	0.416414828	0.350029319	0.601225446	0.265132466	278	2	bng	hhe
0.494036671	0.639051132	0.123133846	0.558108882	0.385781361	0.716012732	0.285852657	0.409948081	0.538116071	0.483492307	279	3	0.505327605	0.438120892	0.359374549	0.477303719	0.6675789	0.294339492	0.334863382	0.285808602	0.624632445	0.265160561	279	3	0.827606757	0.679529487	0.782060703	0.658312806	0.778594266	0.716785305	0.694301036	0.769502743	0.746115351	0.712833809	279	3	0.505327605	0.438120892	0.359374549	0.477303719	0.6675789	0.294339492	0.334863382	0.285808602	0.624632445	0.265160561	279	3	bng	hhe
0.363212337	0.436282085	0.37206997	0.281632208	0.265258366	0.462837359	0.334032383	0.270706912	0.400544839	0.278952884	280	1	0.2701383	0.278153427	0.280928276	0.367328986	0.295425621	0.204341022	0.307955732	0.233916229	0.287059912	0.265242927	280	1	0.606257376	0.729909316	0.605873641	0.703132004	0.579816673	0.740532723	0.701349655	0.605104487	0.706531763	0.712584008	280	1	0.2701383	0.278153427	0.280928276	0.367328986	0.295425621	0.204341022	0.307955732	0.233916229	0.287059912	0.265242927	280	1	bng	lb
0.391835022	0.496162842	0.619125484	0.416418654	0.663982517	0.268252043	0.708379858	0.466490471	0.664491638	0.445918022	281	2	0.217939882	0.269083464	0.251663933	0.292121685	0.251350461	0.286058578	0.254547348	0.265583686	0.246665573	0.265376027	281	2	0.15691943	0.691097935	0.477502222	0.590309823	0.67341435	0.299157624	0.402821936	0.531784195	0.424751701	0.712475167	281	2	0.217939882	0.269083464	0.251663933	0.292121685	0.251350461	0.286058578	0.254547348	0.265583686	0.246665573	0.265376027	281	2	bng	lb
0.379575489	0.704605212	0.480894119	0.626108518	0.598417197	0.608938013	0.390434425	0.557035475	0.524923296	0.606957597	282	3	0.61694256	0.708645847	0.410147353	0.3868771	0.6211236	0.530382455	0.451199617	0.347472064	0.613310597	0.265710079	282	3	0.304570876	0.401570441	0.432751612	0.394818319	0.523018779	0.374171861	0.31051213	0.569043222	0.285802564	0.712343363	282	3	0.61694256	0.708645847	0.410147353	0.3868771	0.6211236	0.530382455	0.451199617	0.347472064	0.613310597	0.265710079	282	3	bng	lb
0.465024245	0.432278675	0.391463118	0.615680887	0.591364774	0.331294069	0.609859399	0.382100004	0.319506339	0.604554196	283	1	0.511774337	0.54837722	0.200759749	0.421793973	0.584851686	0.423078132	0.370967398	0.36356716	0.588181793	0.265770839	283	1	0.512900982	0.623372651	0.597595994	0.577440904	0.452934972	0.776668479	0.697140986	0.489361159	0.695890875	0.712317253	283	1	0.511774337	0.54837722	0.200759749	0.421793973	0.584851686	0.423078132	0.370967398	0.36356716	0.588181793	0.265770839	283	1	bng	lb
0.778342115	0.464009144	0.734366802	0.648683841	0.672568616	0.681544705	0.390444193	0.818231772	0.591000259	0.426533825	284	2	0.275856716	0.275217029	0.291581004	0.143360361	0.322942957	0.233610767	0.265536444	0.307286635	0.238754911	0.265928251	284	2	0.696173244	0.675953852	0.675051589	0.64233772	0.696055417	0.766523882	0.508953001	0.716986612	0.736510343	0.712170242	284	2	0.275856716	0.275217029	0.291581004	0.143360361	0.322942957	0.233610767	0.265536444	0.307286635	0.238754911	0.265928251	284	2	bng	lb
0.243988588	0.253292209	0.562622871	0.221086701	0.330559424	0.29726855	0.447383498	0.289379718	0.320056007	0.443066313	285	3	0.700434524	0.54225478	0.289256054	0.391123651	0.643031354	0.398977156	0.485181941	0.492323606	0.364887917	0.266032847	285	3	0.331477229	0.64001107	0.317360427	0.396835537	0.505093822	0.48514679	0.575551191	0.522880801	0.211171396	0.712155383	285	3	0.700434524	0.54225478	0.289256054	0.391123651	0.643031354	0.398977156	0.485181941	0.492323606	0.364887917	0.266032847	285	3	bng	lb
0.488226672	0.40111869	0.477985721	0.446126958	0.293442282	0.744818393	0.084485624	0.60168691	0.305977242	0.517897919	286	1	0.210151106	0.262297595	0.181337472	0.413223273	0.119133031	0.331341664	0.312903689	0.288876282	0.318537133	0.266169212	286	1	0.455807547	0.509102548	0.408246068	0.506586561	0.618733435	0.318457909	0.683626704	0.366362592	0.459623165	0.712089903	286	1	0.210151106	0.262297595	0.181337472	0.413223273	0.119133031	0.331341664	0.312903689	0.288876282	0.318537133	0.266169212	286	1	bng	lb
0.453844673	0.339432554	0.306019519	0.555896463	0.487880185	0.297661699	0.419786857	0.396627462	0.496317082	0.232861215	287	2	0.304632224	0.348410069	0.349497685	0.327729895	0.322324459	0.34880869	0.355471843	0.257306309	0.497614533	0.26620655	287	2	0.345364959	0.680212563	0.642051761	0.401377336	0.559640205	0.721639399	0.563584586	0.572654495	0.54065733	0.711975666	287	2	0.304632224	0.348410069	0.349497685	0.327729895	0.322324459	0.34880869	0.355471843	0.257306309	0.497614533	0.26620655	287	2	bng	lb
0.585005194	0.508145229	0.681595597	0.398630044	0.720959343	0.657637839	0.386771473	0.598236817	0.633995751	0.489077035	288	3	0.462909998	0.30322155	0.356016513	0.233914837	0.371372799	0.342608243	0.226842092	0.393766026	0.242440863	0.266437094	288	3	0.558884281	0.676491572	0.470572254	0.667453715	0.688018173	0.628118632	0.487538942	0.549004049	0.590627887	0.711764265	288	3	0.462909998	0.30322155	0.356016513	0.233914837	0.371372799	0.342608243	0.226842092	0.393766026	0.242440863	0.266437094	288	3	bng	lb
0.386203864	0.412196738	0.624492467	0.610726974	0.454585639	0.585240344	0.575001608	0.427272653	0.465563154	0.696577822	289	1	0.236590907	0.453079493	0.241824522	0.441323335	0.309549907	0.372330269	0.384148394	0.269525855	0.506035319	0.266441634	289	1	0.587634941	0.688695918	0.708678023	0.700783981	0.549951748	0.799350096	0.510350579	0.846311523	0.637472504	0.711668542	289	1	0.236590907	0.453079493	0.241824522	0.441323335	0.309549907	0.372330269	0.384148394	0.269525855	0.506035319	0.266441634	289	1	bng	prx
0.388003075	0.484728972	0.44662144	0.580905123	0.472221061	0.430153421	0.530922131	0.406195737	0.576431757	0.466159273	290	2	0.36132773	0.418165154	0.525598051	0.349412539	0.332943695	0.51201834	0.314618119	0.267793577	0.547436954	0.266495648	290	2	0.592534237	0.39441647	0.646239343	0.472994511	0.685486397	0.414994435	0.372490782	0.636735734	0.35776894	0.711656695	290	2	0.36132773	0.418165154	0.525598051	0.349412539	0.332943695	0.51201834	0.314618119	0.267793577	0.547436954	0.266495648	290	2	bng	prx
0.334550065	0.856068174	0.281860346	0.652053839	0.530137171	0.483704658	0.507659963	0.639031403	0.545713522	0.649826347	291	3	0.507099618	0.586375709	0.545796049	0.337499664	0.444803092	0.506642154	0.627265429	0.551931159	0.622589123	0.266579929	291	3	0.309789826	0.729557007	0.386872977	0.59628774	0.415679045	0.532324449	0.755735683	0.340710503	0.420914292	0.711475382	291	3	0.507099618	0.586375709	0.545796049	0.337499664	0.444803092	0.506642154	0.627265429	0.551931159	0.622589123	0.266579929	291	3	bng	prx
0.556157294	0.453295974	0.572960925	0.287367429	0.666014442	0.515666295	0.365800618	0.415741223	0.427976001	0.529662823	292	1	0.656440892	0.490717761	0.34104082	0.403441133	0.493418605	0.472150323	0.381677812	0.457151775	0.563983617	0.266757254	292	1	0.225527718	0.409158725	0.474060678	0.366985816	0.500151249	0.482283732	0.459640018	0.424587619	0.360947642	0.711372828	292	1	0.656440892	0.490717761	0.34104082	0.403441133	0.493418605	0.472150323	0.381677812	0.457151775	0.563983617	0.266757254	292	1	bng	prx
0.509079568	0.430222241	0.317322258	0.702265962	0.324980743	0.465766607	0.649251629	0.288332936	0.510393857	0.408298686	293	2	0.455217557	0.629380243	0.377088572	0.438546367	0.434585191	0.520145105	0.604759399	0.335317524	0.817359887	0.267143599	293	2	0.582714389	0.659279464	0.796086691	0.574686072	0.693910059	0.682360463	0.739835542	0.564029613	0.744876809	0.710504231	293	2	0.455217557	0.629380243	0.377088572	0.438546367	0.434585191	0.520145105	0.604759399	0.335317524	0.817359887	0.267143599	293	2	bng	prx
0.446245284	0.208456309	0.618036271	0.328650397	0.389300462	0.365444756	0.564835609	0.127393608	0.643594054	0.334899539	294	3	0.219829374	0.450902534	0.283444897	0.273456291	0.302384663	0.297668133	0.362617284	0.296534629	0.393489264	0.267260442	294	3	0.437640247	0.642957725	0.533094249	0.411097463	0.658005179	0.686148756	0.387436106	0.461808716	0.47719035	0.710181683	294	3	0.219829374	0.450902534	0.283444897	0.273456291	0.302384663	0.297668133	0.362617284	0.296534629	0.393489264	0.267260442	294	3	bng	prx
0.447222818	0.659913244	0.340927688	0.579874292	0.468082149	0.624009198	0.334350818	0.569293153	0.70333476	0.469775229	295	1	0.42392986	0.503227965	0.392613134	0.521389044	0.108899872	0.667495609	0.310565685	0.430265217	0.465808983	0.267604307	295	1	0.374704236	0.503546229	0.609362659	0.562634736	0.460170982	0.681955803	0.478466189	0.454968554	0.428814309	0.710154892	295	1	0.42392986	0.503227965	0.392613134	0.521389044	0.108899872	0.667495609	0.310565685	0.430265217	0.465808983	0.267604307	295	1	bng	prx
0.630494814	0.569886749	0.593808005	0.466123666	0.77852869	0.681157647	0.473913514	0.580400161	0.682020212	0.496362852	296	2	0.590473445	0.279045239	0.58904698	0.370986445	0.415637019	0.508541639	0.232812385	0.51805068	0.541958246	0.268002199	296	2	0.585230761	0.499764584	0.731295429	0.5276624	0.650061129	0.620984242	0.609748022	0.438774443	0.574151201	0.709744397	296	2	0.590473445	0.279045239	0.58904698	0.370986445	0.415637019	0.508541639	0.232812385	0.51805068	0.541958246	0.268002199	296	2	bng	prx
0.584218519	0.393211791	0.411429072	0.4052388	0.59798619	0.385897857	0.466950121	0.348835035	0.459395241	0.373974433	297	3	0.381333791	0.32847312	0.31361702	0.256060648	0.318178145	0.412201091	0.238429744	0.287964495	0.345335025	0.268130729	297	3	0.794098136	0.645417465	0.661334329	0.746496641	0.626849008	0.843247612	0.657753071	0.767791239	0.673567614	0.70963892	297	3	0.381333791	0.32847312	0.31361702	0.256060648	0.318178145	0.412201091	0.238429744	0.287964495	0.345335025	0.268130729	297	3	bng	prx
0.63241369	0.305609986	0.625833477	0.269659803	0.718309058	0.532368582	0.477613805	0.452688141	0.520940726	0.477349987	298	1	0.655852603	0.358779982	0.392889247	0.602830733	0.371561513	0.42380667	0.503536604	0.484175442	0.579501016	0.268504223	298	1	0.78171694	0.690324591	0.553712458	0.843717878	0.682975214	0.729481634	0.66527634	0.700087174	0.646060638	0.709546391	298	1	0.655852603	0.358779982	0.392889247	0.602830733	0.371561513	0.42380667	0.503536604	0.484175442	0.579501016	0.268504223	298	1	bng	av
0.43581205	0.427377085	0.336390385	0.580710615	0.372776604	0.588346503	0.448510329	0.46827809	0.428481691	0.533910538	299	2	0.656683447	0.320016109	0.398111653	0.429769971	0.311923771	0.503845831	0.273112332	0.439585904	0.403001283	0.269412512	299	2	0.528348109	0.638417051	0.565357744	0.716562754	0.509561716	0.716470565	0.54006806	0.493565025	0.642343075	0.709213735	299	2	0.656683447	0.320016109	0.398111653	0.429769971	0.311923771	0.503845831	0.273112332	0.439585904	0.403001283	0.269412512	299	2	bng	av
0.719371195	0.665352364	0.446254219	0.5371481	0.708159988	0.731187343	0.505843788	0.702511983	0.711520147	0.567581748	300	3	0.484525727	0.38323562	0.430938462	0.320143987	0.464805066	0.337332696	0.320477826	0.420730215	0.522142997	0.2694929	300	3	0.578113723	0.812733398	0.658541179	0.640719712	0.792317979	0.62816086	0.802273914	0.768797588	0.672017477	0.708673485	300	3	0.484525727	0.38323562	0.430938462	0.320143987	0.464805066	0.337332696	0.320477826	0.420730215	0.522142997	0.2694929	300	3	bng	av
0.317130126	0.622832594	0.383922938	0.694096365	0.451952934	0.519967841	0.442020263	0.547799437	0.544922734	0.531600382	301	1	0.391284179	0.633003605	0.203101718	0.421470995	0.37668536	0.23784233	0.564201072	0.334803567	0.481036565	0.269531819	301	1	0.784822539	0.577822787	0.638085894	0.681584527	0.602446624	0.739174219	0.62544964	0.622274744	0.654781907	0.708647301	301	1	0.391284179	0.633003605	0.203101718	0.421470995	0.37668536	0.23784233	0.564201072	0.334803567	0.481036565	0.269531819	301	1	bng	av
0.502918326	0.257731831	0.534310407	0.424444512	0.409757549	0.361587971	0.481108218	0.451840734	0.432087098	0.329582781	302	2	0.451974833	0.322409739	0.551807168	0.462435424	0.428497788	0.51879175	0.310655846	0.457692587	0.543092204	0.269546864	302	2	0.469943069	0.76715114	0.647629763	0.550636204	0.804433421	0.613504726	0.698611302	0.688476297	0.758161787	0.708505118	302	2	0.451974833	0.322409739	0.551807168	0.462435424	0.428497788	0.51879175	0.310655846	0.457692587	0.543092204	0.269546864	302	2	bng	av
0.462909998	0.30322155	0.356016513	0.233914837	0.371372799	0.342608243	0.226842092	0.393766026	0.242440863	0.266437094	303	3	0.402586035	0.336955522	0.567618293	0.364751896	0.570514994	0.27898832	0.550623137	0.395296706	0.613660118	0.269632133	303	3	0.283186898	0.658667977	0.393917453	0.422371914	0.467957452	0.518626907	0.487007789	0.392604669	0.574472623	0.707952271	303	3	0.402586035	0.336955522	0.567618293	0.364751896	0.570514994	0.27898832	0.550623137	0.395296706	0.613660118	0.269632133	303	3	bng	av
0.482502646	0.330094499	0.410456833	0.369334746	0.577141012	0.414335643	0.35765017	0.387904053	0.412928973	0.373041909	304	1	0.420351263	0.319691126	0.475862647	0.307609806	0.588947001	0.546816999	0.246210278	0.450681835	0.509710538	0.269956393	304	1	0.545825282	0.57773609	0.214043335	0.627003408	0.526022981	0.580501431	0.372267553	0.613746977	0.402433124	0.707783325	304	1	0.420351263	0.319691126	0.475862647	0.307609806	0.588947001	0.546816999	0.246210278	0.450681835	0.509710538	0.269956393	304	1	bng	av
0.368994062	0.518342869	0.503937092	0.359760468	0.557926189	0.511579948	0.426832013	0.411594298	0.28659338	0.547862943	305	2	0.446214083	0.224967981	0.519426773	0.365467042	0.306847441	0.379844971	0.471289585	0.20500912	0.521319798	0.27020618	305	2	0.311778465	0.307247676	0.615801949	0.506348607	0.174691538	0.608737865	0.501693268	0.278634143	0.607431269	0.707771332	305	2	0.446214083	0.224967981	0.519426773	0.365467042	0.306847441	0.379844971	0.471289585	0.20500912	0.521319798	0.27020618	305	2	bng	av
0.198476753	0.458409168	0.495663264	0.420036886	0.500314165	0.408343995	0.43652602	0.593561928	0.420175194	0.677245336	306	3	0.479751433	0.429097958	0.37889033	0.577606311	0.214915829	0.540003616	0.524968165	0.28506323	0.553959077	0.270817752	306	3	0.46089827	0.558330618	0.371602985	0.599880171	0.536805122	0.555491313	0.476674356	0.366835004	0.566294343	0.70741976	306	3	0.479751433	0.429097958	0.37889033	0.577606311	0.214915829	0.540003616	0.524968165	0.28506323	0.553959077	0.270817752	306	3	bng	av
0.339878895	0.637076614	0.421368851	0.392547135	0.405854051	0.602153984	0.481215581	0.407160898	0.362434621	0.457832184	307	1	0.664845835	0.237319733	0.506629126	0.427801195	0.381570688	0.472016488	0.376378046	0.269345645	0.585561549	0.271072972	307	1	0.550348191	0.706369778	0.636750441	0.681388932	0.570527585	0.814949753	0.581535457	0.674111733	0.724605403	0.707229128	307	1	0.664845835	0.237319733	0.506629126	0.427801195	0.381570688	0.472016488	0.376378046	0.269345645	0.585561549	0.271072972	307	1	bng	prx
0.206144432	0.371439115	0.36805729	0.325857922	0.406759053	0.261345768	0.386585612	0.277065983	0.448056371	0.346100485	308	2	0.256768269	0.337784636	0.312836569	0.377713217	0.305557077	0.336706493	0.317504199	0.346495707	0.324968515	0.271110003	308	2	0.588415369	0.728363201	0.636516326	0.664197397	0.708944339	0.676525533	0.596014127	0.700615284	0.70766256	0.707214689	308	2	0.256768269	0.337784636	0.312836569	0.377713217	0.305557077	0.336706493	0.317504199	0.346495707	0.324968515	0.271110003	308	2	bng	prx
0.438779968	0.469075824	0.675074865	0.311512765	0.429934705	0.646044985	0.363919413	0.417066716	0.47393149	0.426870335	309	3	0.585205167	0.502013567	0.484987797	0.33904989	0.670460932	0.386571184	0.455569853	0.476541962	0.536357251	0.271119223	309	3	0.622267816	0.766525419	0.813870579	0.673603982	0.711844357	0.682922301	0.783466189	0.692087702	0.837977802	0.706977174	309	3	0.585205167	0.502013567	0.484987797	0.33904989	0.670460932	0.386571184	0.455569853	0.476541962	0.536357251	0.271119223	309	3	bng	prx
0.529276738	0.610098336	0.589776583	0.428096804	0.834444475	0.489450248	0.567820797	0.695242803	0.590837484	0.669258843	310	1	0.5392659	0.543860015	0.233358799	0.343959387	0.60121129	0.295077675	0.357453441	0.404288291	0.458834912	0.271153682	310	1	0.266805007	0.437006821	0.522401632	0.520635705	0.427854518	0.709327222	0.325398254	0.443385168	0.557885252	0.706930964	310	1	0.5392659	0.543860015	0.233358799	0.343959387	0.60121129	0.295077675	0.357453441	0.404288291	0.458834912	0.271153682	310	1	bng	prx
0.345364959	0.680212563	0.642051761	0.401377336	0.559640205	0.721639399	0.563584586	0.572654495	0.54065733	0.711975666	311	2	0.393290316	0.547518155	0.288095779	0.357327311	0.456962931	0.474284286	0.399881427	0.406731622	0.479225546	0.271605567	311	2	0.209443418	0.434447426	0.439545178	0.529096925	0.51682268	0.343443787	0.650631768	0.362816168	0.338417477	0.706204645	311	2	0.393290316	0.547518155	0.288095779	0.357327311	0.456962931	0.474284286	0.399881427	0.406731622	0.479225546	0.271605567	311	2	bng	prx
0.531952544	0.351676137	0.469769509	0.623112665	0.293937227	0.591114963	0.256969974	0.576629892	0.37972042	0.475762135	312	3	0.334056728	0.365842151	0.35581625	0.304881476	0.372582778	0.339525244	0.466262569	0.155513415	0.445907055	0.271612212	312	3	0.283613602	0.80594532	0.565734999	0.323764903	0.627799733	0.814344972	0.383555927	0.477677459	0.500765605	0.706039705	312	3	0.334056728	0.365842151	0.35581625	0.304881476	0.372582778	0.339525244	0.466262569	0.155513415	0.445907055	0.271612212	312	3	bng	prx
0.441646814	0.451088294	0.46683145	0.326065354	0.472539585	0.46578779	0.366825454	0.560090064	0.373605932	0.413481238	313	1	0.473012051	0.512383577	0.604787134	0.271541561	0.639192091	0.533842766	0.316028458	0.470075043	0.702932982	0.272066027	313	1	0.671971066	0.784191375	0.661177039	0.684436891	0.711963569	0.743875962	0.692813491	0.749522498	0.708429163	0.705941282	313	1	0.473012051	0.512383577	0.604787134	0.271541561	0.639192091	0.533842766	0.316028458	0.470075043	0.702932982	0.272066027	313	1	bng	prx
0.517214694	0.381894288	0.634296125	0.564379671	0.528946743	0.508073577	0.723542113	0.420111671	0.777983555	0.467438296	314	2	0.431866628	0.308336473	0.252620854	0.415283123	0.266420644	0.321087851	0.509177128	0.145885952	0.461805768	0.272079316	314	2	0.609392298	0.681992126	0.634188793	0.56329833	0.736557977	0.651430539	0.623743468	0.532970487	0.752686316	0.705759077	314	2	0.431866628	0.308336473	0.252620854	0.415283123	0.266420644	0.321087851	0.509177128	0.145885952	0.461805768	0.272079316	314	2	bng	prx
0.446158169	0.591776002	0.461061979	0.530627971	0.678135753	0.480998211	0.484450716	0.574094315	0.329648526	0.546831431	315	3	0.433301589	0.203495848	0.409123717	0.490058248	0.308963588	0.254249182	0.457346678	0.339256996	0.508919158	0.2721245	315	3	0.235535712	0.607290965	0.47782581	0.537086196	0.532984895	0.456134148	0.506850789	0.513640805	0.459040184	0.705502338	315	3	0.433301589	0.203495848	0.409123717	0.490058248	0.308963588	0.254249182	0.457346678	0.339256996	0.508919158	0.2721245	315	3	bng	prx
0.396382241	0.317254148	0.557349982	0.447144171	0.465636567	0.521088876	0.449509714	0.244489954	0.537145621	0.510179335	316	1	0.682615105	0.496913903	0.356895326	0.578145427	0.548567787	0.458702816	0.484620572	0.408780597	0.820852256	0.272399512	316	1	0.429772823	0.471936511	0.494271737	0.419093318	0.593438571	0.511414378	0.284157254	0.61287949	0.300385	0.704911119	316	1	0.682615105	0.496913903	0.356895326	0.578145427	0.548567787	0.458702816	0.484620572	0.408780597	0.820852256	0.272399512	316	1	bng	wopt
0.382396547	0.633585483	0.604237374	0.309356391	0.682020784	0.350710319	0.426061291	0.615101436	0.571665044	0.545047222	317	2	0.286691998	0.471286928	0.440298569	0.321191285	0.294979536	0.574528474	0.471237255	0.220546673	0.553182748	0.272425748	317	2	0.49569056	0.479825511	0.544246701	0.451497184	0.527027861	0.642344681	0.39519133	0.453537752	0.448918063	0.704821649	317	2	0.286691998	0.471286928	0.440298569	0.321191285	0.294979536	0.574528474	0.471237255	0.220546673	0.553182748	0.272425748	317	2	bng	wopt
0.696417298	0.430918991	0.57668962	0.45467683	0.596981909	0.527287198	0.680946964	0.351025591	0.469262447	0.410897984	318	3	0.612603036	0.448590469	0.662810233	0.432860553	0.672476581	0.492480853	0.408687514	0.568839275	0.731181851	0.272426878	318	3	0.694336963	0.482916824	0.607327327	0.705694845	0.374314664	0.825310832	0.421047533	0.711661174	0.493873983	0.704573628	318	3	0.612603036	0.448590469	0.662810233	0.432860553	0.672476581	0.492480853	0.408687514	0.568839275	0.731181851	0.272426878	318	3	bng	wopt
0.393328654	0.495042615	0.575442957	0.348692893	0.553772707	0.511474856	0.404990964	0.588165251	0.518481157	0.479653023	319	1	0.683976664	0.341463797	0.50848464	0.526861797	0.362555761	0.644252031	0.392212267	0.493237496	0.604321023	0.272829537	319	1	0.493080014	0.52409032	0.66677825	0.65399495	0.67969387	0.592869562	0.437911069	0.681664189	0.501219728	0.703968288	319	1	0.683976664	0.341463797	0.50848464	0.526861797	0.362555761	0.644252031	0.392212267	0.493237496	0.604321023	0.272829537	319	1	bng	wopt
0.541627094	0.647050682	0.264746611	0.502332733	0.617921311	0.487874064	0.434216953	0.5041123	0.524866346	0.43789725	320	2	0.457760441	0.311940414	0.497947641	0.43564646	0.320550907	0.570761096	0.36370623	0.394418109	0.500951448	0.273182699	320	2	0.623809768	0.510682406	0.377012328	0.579158122	0.694183843	0.401443089	0.589721952	0.572299677	0.67258431	0.703949623	320	2	0.457760441	0.311940414	0.497947641	0.43564646	0.320550907	0.570761096	0.36370623	0.394418109	0.500951448	0.273182699	320	2	bng	wopt
0.558965854	0.566936735	0.451963784	0.558476074	0.511849041	0.759837063	0.350112374	0.558202709	0.630824518	0.574149027	321	3	0.431273829	0.33352477	0.351425718	0.335647859	0.337972705	0.459310811	0.336528931	0.410935124	0.368845407	0.273622954	321	3	0.236574729	0.612600454	0.553580017	0.517809449	0.514363821	0.36402799	0.705517477	0.347901751	0.531439544	0.703803408	321	3	0.431273829	0.33352477	0.351425718	0.335647859	0.337972705	0.459310811	0.336528931	0.410935124	0.368845407	0.273622954	321	3	bng	wopt
0.34665752	0.285762541	0.275873095	0.311541522	0.401172417	0.286519338	0.281862006	0.353909356	0.320085021	0.275598476	322	1	0.589674022	0.354699037	0.601592158	0.440435376	0.503730943	0.270226636	0.473676003	0.459547151	0.651515356	0.273727134	322	1	0.420622213	0.73400195	0.615997826	0.322180734	0.553263742	0.628825483	0.497269335	0.546643621	0.369065443	0.703315908	322	1	0.589674022	0.354699037	0.601592158	0.440435376	0.503730943	0.270226636	0.473676003	0.459547151	0.651515356	0.273727134	322	1	bng	wopt
0.610938359	0.566103267	0.4921451	0.651557556	0.471896225	0.738252325	0.384841457	0.632783376	0.626910617	0.560922314	323	2	0.614283009	0.281347268	0.356566092	0.553824589	0.425775101	0.343081033	0.465167123	0.462426347	0.569186196	0.273843289	323	2	0.471867034	0.499676575	0.476906331	0.54800511	0.565854294	0.584968624	0.540187224	0.496545637	0.463566738	0.703263219	323	2	0.614283009	0.281347268	0.356566092	0.553824589	0.425775101	0.343081033	0.465167123	0.462426347	0.569186196	0.273843289	323	2	bng	wopt
0.442159303	0.359188365	0.402177475	0.252117682	0.496958217	0.344082802	0.447375613	0.319909949	0.432681031	0.387959079	324	3	0.558178231	0.391559609	0.662981608	0.334817832	0.605099836	0.447665052	0.600355589	0.498900948	0.79584999	0.274304735	324	3	0.692397375	0.630035806	0.729609272	0.702947475	0.783065934	0.693817261	0.636643794	0.660695663	0.794899829	0.703018545	324	3	0.558178231	0.391559609	0.662981608	0.334817832	0.605099836	0.447665052	0.600355589	0.498900948	0.79584999	0.274304735	324	3	bng	wopt
0.509722673	0.498585639	0.658594663	0.583268479	0.490870663	0.588170774	0.6960804	0.275904084	0.644178821	0.584303054	325	1	0.462104164	0.493857087	0.396912634	0.474185635	0.472418527	0.420175518	0.265554695	0.478424053	0.588499678	0.274355023	325	1	0.525984827	0.656812609	0.631146988	0.521033254	0.620924694	0.707969945	0.647247722	0.644671604	0.584092711	0.702920908	325	1	0.462104164	0.493857087	0.396912634	0.474185635	0.472418527	0.420175518	0.265554695	0.478424053	0.588499678	0.274355023	325	1	bng	cache
0.721004235	0.370788396	0.302596201	0.470689041	0.494083143	0.703665306	0.32340631	0.447086474	0.452184163	0.480145097	326	2	0.457317982	0.335405205	0.404745012	0.214216877	0.40459003	0.338148018	0.45561679	0.226451406	0.432045184	0.274448817	326	2	0.603260553	0.447402559	0.609544814	0.578464207	0.741167372	0.51474699	0.489051112	0.64670817	0.582706344	0.702655755	326	2	0.457317982	0.335405205	0.404745012	0.214216877	0.40459003	0.338148018	0.45561679	0.226451406	0.432045184	0.274448817	326	2	bng	cache
0.361273051	0.342116641	0.233758094	0.309914617	0.450252051	0.327837623	0.382945463	0.400358943	0.238482627	0.407328903	327	3	0.575326465	0.393766672	0.326115724	0.667221069	0.556889599	0.303897692	0.504044125	0.544853707	0.680430596	0.274628032	327	3	0.741558264	0.741132854	0.868840731	0.658250041	0.795811987	0.722759187	0.739621129	0.765839562	0.77438195	0.702623106	327	3	0.575326465	0.393766672	0.326115724	0.667221069	0.556889599	0.303897692	0.504044125	0.544853707	0.680430596	0.274628032	327	3	bng	cache
0.490845813	0.533173892	0.441993933	0.655560147	0.617228091	0.704929578	0.414541544	0.573453981	0.486678754	0.714578674	328	1	0.423186693	0.38465354	0.312810048	0.352496313	0.319200209	0.354891511	0.339906396	0.376297038	0.360069837	0.275008267	328	1	0.627179328	0.48018501	0.671311483	0.623666411	0.695766868	0.64254708	0.45589086	0.63544869	0.503060288	0.702542787	328	1	0.423186693	0.38465354	0.312810048	0.352496313	0.319200209	0.354891511	0.339906396	0.376297038	0.360069837	0.275008267	328	1	bng	cache
0.457757116	0.655808915	0.263863832	0.579875643	0.538747223	0.34223468	0.661244256	0.380630289	0.576559934	0.504275456	329	2	0.388611962	0.298366738	0.445970588	0.173594031	0.400908501	0.360273099	0.325910378	0.507370899	0.128856421	0.275475069	329	2	0.679137491	0.698057803	0.741954951	0.478091252	0.705580377	0.713118135	0.637489186	0.691783649	0.635469782	0.702535245	329	2	0.388611962	0.298366738	0.445970588	0.173594031	0.400908501	0.360273099	0.325910378	0.507370899	0.128856421	0.275475069	329	2	bng	cache
0.359410753	0.22977559	0.519753194	0.294827768	0.377698226	0.424153816	0.259430404	0.393015985	0.325301369	0.43405286	330	3	0.473518542	0.714774827	0.504497232	0.379491002	0.604590119	0.505232203	0.575899364	0.377930713	0.787961891	0.275542565	330	3	0.443375742	0.517455189	0.796262157	0.348603447	0.651603705	0.608122477	0.405012863	0.603757143	0.693561691	0.702410691	330	3	0.473518542	0.714774827	0.504497232	0.379491002	0.604590119	0.505232203	0.575899364	0.377930713	0.787961891	0.275542565	330	3	bng	cache
0.409464948	0.59609113	0.546420898	0.478745792	0.539953469	0.633467863	0.441425237	0.549374896	0.608511029	0.594628176	331	1	0.782096425	0.283560571	0.530121342	0.275921625	0.656108884	0.511359227	0.338884265	0.466155341	0.588170152	0.275560032	331	1	0.587548519	0.352984821	0.438499127	0.59035941	0.42044619	0.608043869	0.628892758	0.512413843	0.263579087	0.70239916	331	1	0.782096425	0.283560571	0.530121342	0.275921625	0.656108884	0.511359227	0.338884265	0.466155341	0.588170152	0.275560032	331	1	bng	cache
0.649735196	0.471331798	0.447670623	0.606532415	0.313849885	0.693188863	0.467114383	0.461464403	0.576957829	0.244647662	332	2	0.34665752	0.285762541	0.275873095	0.311541522	0.401172417	0.286519338	0.281862006	0.353909356	0.320085021	0.275598476	332	2	0.455745732	0.646024062	0.28445531	0.610253521	0.514517828	0.621488914	0.607674829	0.474651441	0.465539124	0.702381864	332	2	0.34665752	0.285762541	0.275873095	0.311541522	0.401172417	0.286519338	0.281862006	0.353909356	0.320085021	0.275598476	332	2	bng	cache
0.617233003	0.551713711	0.524699188	0.521468769	0.533411046	0.724718065	0.575043501	0.593610991	0.620331009	0.249383009	333	3	0.323661094	0.297796127	0.361583042	0.214469833	0.412037329	0.16075121	0.295927784	0.363054249	0.25255575	0.275651298	333	3	0.312965242	0.715967133	0.473096726	0.299336423	0.638895782	0.595206471	0.477496113	0.712390996	0.394819053	0.702009967	333	3	0.323661094	0.297796127	0.361583042	0.214469833	0.412037329	0.16075121	0.295927784	0.363054249	0.25255575	0.275651298	333	3	bng	cache
0.249559112	0.43727297	0.418655563	0.166179257	0.531011383	0.440300282	0.251826796	0.483528129	0.260147238	0.430912256	334	1	0.389534406	0.432676313	0.394893946	0.295447256	0.426218115	0.383309315	0.212233953	0.386819288	0.559492004	0.275868217	334	1	0.302375638	0.277584186	0.677414865	0.582744697	0.637672503	0.440782649	0.510002201	0.556654668	0.459296003	0.701808844	334	1	0.389534406	0.432676313	0.394893946	0.295447256	0.426218115	0.383309315	0.212233953	0.386819288	0.559492004	0.275868217	334	1	bng	dpi
0.534270786	0.380686259	0.409945282	0.226328645	0.441333464	0.532342292	0.411322476	0.21990315	0.634843927	0.361768859	335	2	0.433905099	0.454930211	0.412376463	0.220061911	0.53456634	0.437057082	0.326489893	0.355032185	0.446824263	0.276153325	335	2	0.627693689	0.350685537	0.583387428	0.474439431	0.496262922	0.747979409	0.273587163	0.66880106	0.511957915	0.701284426	335	2	0.433905099	0.454930211	0.412376463	0.220061911	0.53456634	0.437057082	0.326489893	0.355032185	0.446824263	0.276153325	335	2	bng	dpi
0.362227945	0.617390876	0.538879205	0.482927574	0.47039476	0.625495039	0.360302444	0.624154501	0.512409667	0.613954223	336	3	0.510518621	0.401878729	0.450008946	0.548394888	0.501359911	0.504490162	0.320740492	0.385937422	0.6616385	0.277030681	336	3	0.51766759	0.347889112	0.701229324	0.394896021	0.589621278	0.392834835	0.840240766	0.242308924	0.413184724	0.701214495	336	3	0.510518621	0.401878729	0.450008946	0.548394888	0.501359911	0.504490162	0.320740492	0.385937422	0.6616385	0.277030681	336	3	bng	dpi
0.266047348	0.378096129	0.364818866	0.240192928	0.340297477	0.387119717	0.36342219	0.366570899	0.426113499	0.343135028	337	1	0.687098235	0.44921595	0.48855681	0.465358622	0.621663015	0.334601053	0.740927155	0.387459781	0.826160082	0.277623807	337	1	0.576985904	0.540053857	0.540564301	0.706037363	0.528622273	0.751858664	0.62598858	0.438906699	0.700177143	0.701099109	337	1	0.687098235	0.44921595	0.48855681	0.465358622	0.621663015	0.334601053	0.740927155	0.387459781	0.826160082	0.277623807	337	1	bng	dpi
0.528079397	0.526985545	0.462561202	0.630101661	0.666473998	0.543734416	0.331360147	0.758018809	0.333672526	0.594206855	338	2	0.246625748	0.377050983	0.171799242	0.294018242	0.28295457	0.324959043	0.252849063	0.276540952	0.35134131	0.27787452	338	2	0.4930827	0.46090916	0.59376375	0.509695152	0.629523634	0.651145262	0.529920965	0.601373194	0.403813565	0.700642669	338	2	0.246625748	0.377050983	0.171799242	0.294018242	0.28295457	0.324959043	0.252849063	0.276540952	0.35134131	0.27787452	338	2	bng	dpi
0.470590289	0.388821491	0.416969619	0.336260159	0.36496116	0.449792959	0.413036952	0.256858225	0.426194941	0.443523695	339	3	0.399674123	0.311648243	0.253726321	0.435869375	0.301887369	0.453713198	0.20626676	0.535238879	0.28919365	0.277945203	339	3	0.556445954	0.646451002	0.659143942	0.473460471	0.66374119	0.634885727	0.410962635	0.625202645	0.576197629	0.700467637	339	3	0.399674123	0.311648243	0.253726321	0.435869375	0.301887369	0.453713198	0.20626676	0.535238879	0.28919365	0.277945203	339	3	bng	dpi
0.499163676	0.371434177	0.473234743	0.38883584	0.615667918	0.377150942	0.395888433	0.518808475	0.588039277	0.478341051	340	1	0.276244565	0.433953261	0.332381347	0.348232427	0.232366762	0.349100504	0.423260293	0.356638881	0.383125637	0.278008497	340	1	0.386795232	0.470373723	0.5431966	0.61556101	0.428572219	0.489433247	0.618534923	0.213685521	0.713543244	0.700210894	340	1	0.276244565	0.433953261	0.332381347	0.348232427	0.232366762	0.349100504	0.423260293	0.356638881	0.383125637	0.278008497	340	1	bng	dpi
0.489655597	0.352712693	0.417251718	0.639241046	0.331303511	0.66489539	0.403777724	0.475272284	0.670966726	0.493428516	341	2	0.316893198	0.443533349	0.29178909	0.462765733	0.477033564	0.312102805	0.271683985	0.376586508	0.531879065	0.278420774	341	2	0.443837121	0.597437599	0.519899623	0.52218172	0.544447167	0.644963885	0.529725751	0.565546012	0.563281692	0.699985317	341	2	0.316893198	0.443533349	0.29178909	0.462765733	0.477033564	0.312102805	0.271683985	0.376586508	0.531879065	0.278420774	341	2	bng	dpi
0.304501161	0.456254624	0.448612164	0.456199261	0.406819697	0.530725356	0.565191396	0.272422668	0.514886802	0.57962049	342	3	0.363212337	0.436282085	0.37206997	0.281632208	0.265258366	0.462837359	0.334032383	0.270706912	0.400544839	0.278952884	342	3	0.564293909	0.348383556	0.689003967	0.392794115	0.567652348	0.72945903	0.523307376	0.657355479	0.381495283	0.699952254	342	3	0.363212337	0.436282085	0.37206997	0.281632208	0.265258366	0.462837359	0.334032383	0.270706912	0.400544839	0.278952884	342	3	bng	dpi
0.334459889	0.297433037	0.547349282	0.285892902	0.380366383	0.437148891	0.459314992	0.30025956	0.387275662	0.503267125	343	1	0.436450408	0.474880339	0.415441956	0.477716135	0.376872013	0.57804688	0.310179681	0.340722276	0.679984428	0.279010367	343	1	0.550067606	0.746087594	0.686682787	0.56669706	0.67396233	0.660384966	0.851538339	0.389100568	0.819754266	0.69975659	343	1	0.436450408	0.474880339	0.415441956	0.477716135	0.376872013	0.57804688	0.310179681	0.340722276	0.679984428	0.279010367	343	1	bng	vopt
0.577481494	0.3995601	0.708030543	0.44743126	0.678628056	0.270891005	0.535563524	0.526955839	0.587738526	0.339682298	344	2	0.300699223	0.451065515	0.485230858	0.492834971	0.408055463	0.259394728	0.539564721	0.346373946	0.536772862	0.279223388	344	2	0.365677608	0.556129093	0.610779752	0.609269882	0.329100488	0.685169768	0.514608864	0.436733624	0.547693672	0.699401292	344	2	0.300699223	0.451065515	0.485230858	0.492834971	0.408055463	0.259394728	0.539564721	0.346373946	0.536772862	0.279223388	344	2	bng	vopt
0.669621525	0.611531641	0.55355747	0.597041144	0.602199501	0.684507883	0.556318339	0.556237136	0.641554052	0.536312195	345	3	0.258116458	0.279299047	0.214450007	0.164553117	0.201587163	0.221173251	0.290457519	0.191511949	0.132004261	0.279245678	345	3	0.604169678	0.739129543	0.46501742	0.601644988	0.71832121	0.541059829	0.690342313	0.712296382	0.58977117	0.699250915	345	3	0.258116458	0.279299047	0.214450007	0.164553117	0.201587163	0.221173251	0.290457519	0.191511949	0.132004261	0.279245678	345	3	bng	vopt
0.493431731	0.591619979	0.599733451	0.610053114	0.562607284	0.730234888	0.588446502	0.526792325	0.702832381	0.75242578	346	1	0.340401449	0.310886611	0.465012744	0.290983928	0.385430279	0.317811659	0.523850214	0.270252124	0.520620409	0.279453487	346	1	0.572825772	0.615081733	0.707226681	0.676328818	0.570514025	0.785744397	0.544442067	0.643177801	0.694993244	0.69892783	346	1	0.340401449	0.310886611	0.465012744	0.290983928	0.385430279	0.317811659	0.523850214	0.270252124	0.520620409	0.279453487	346	1	bng	vopt
0.51333767	0.809342917	0.517436766	0.641000987	0.722795143	0.690872734	0.760197637	0.493324747	0.815131836	0.586686215	347	2	0.235203186	0.335304478	0.318218067	0.365418413	0.204569197	0.289159627	0.395016909	0.202192024	0.399714326	0.280167913	347	2	0.690469321	0.477745675	0.663426709	0.470068474	0.477876928	0.784175219	0.455045543	0.430347692	0.478568789	0.69860702	347	2	0.235203186	0.335304478	0.318218067	0.365418413	0.204569197	0.289159627	0.395016909	0.202192024	0.399714326	0.280167913	347	2	bng	vopt
0.501228068	0.562323056	0.288628211	0.479034054	0.413789437	0.562074849	0.418401743	0.632941468	0.354369242	0.524872766	348	3	0.336928023	0.518574506	0.157469213	0.385628678	0.367856419	0.456339621	0.297615741	0.352883178	0.544309294	0.280597787	348	3	0.454253893	0.472265674	0.59032657	0.279095051	0.790012759	0.345190454	0.718743939	0.424803729	0.489487105	0.698493637	348	3	0.336928023	0.518574506	0.157469213	0.385628678	0.367856419	0.456339621	0.297615741	0.352883178	0.544309294	0.280597787	348	3	bng	vopt
0.29272821	0.366676476	0.681504143	0.247518808	0.45805903	0.449069233	0.361149943	0.544658451	0.427599663	0.546902006	349	1	0.423988782	0.649631622	0.247196093	0.519191847	0.438484424	0.439992102	0.478440212	0.561789571	0.548787603	0.280925126	349	1	0.487699119	0.624511348	0.499189563	0.640692486	0.629175214	0.555772985	0.522267443	0.571902531	0.713176388	0.698421237	349	1	0.423988782	0.649631622	0.247196093	0.519191847	0.438484424	0.439992102	0.478440212	0.561789571	0.548787603	0.280925126	349	1	bng	vopt
0.537356145	0.636039249	0.465487847	0.486100145	0.391035171	0.710815599	0.391153099	0.485678616	0.479900147	0.483483149	350	2	0.621640735	0.481631316	0.471160373	0.392657883	0.631727151	0.349240938	0.478126212	0.450228348	0.688198266	0.281453416	350	2	0.599177133	0.484111202	0.768014107	0.497899393	0.562345097	0.663452971	0.685599838	0.392613217	0.575878488	0.698213464	350	2	0.621640735	0.481631316	0.471160373	0.392657883	0.631727151	0.349240938	0.478126212	0.450228348	0.688198266	0.281453416	350	2	bng	vopt
0.381998493	0.314424021	0.345788185	0.527375881	0.735714011	0.275452379	0.356463046	0.491563666	0.502353583	0.592900061	351	3	0.496852665	0.465616978	0.395864935	0.732356063	0.427264715	0.346796152	0.730745429	0.42013804	0.665777321	0.281812897	351	3	0.41103753	0.249800121	0.512527291	0.391467168	0.30316193	0.70684143	0.366330007	0.530337497	0.194138789	0.698169387	351	3	0.496852665	0.465616978	0.395864935	0.732356063	0.427264715	0.346796152	0.730745429	0.42013804	0.665777321	0.281812897	351	3	bng	vopt
0.700242997	0.660133162	0.721820595	0.784443951	0.629303893	0.694694884	0.690562696	0.600020583	0.806328173	0.556285853	352	1	0.560247896	0.441661456	0.492930147	0.455471895	0.445103813	0.618854815	0.397427042	0.404963079	0.644126109	0.281851157	352	1	0.512055746	0.51195191	0.500514727	0.406897486	0.529414127	0.706465059	0.413178312	0.465911931	0.276542474	0.697942889	352	1	0.560247896	0.441661456	0.492930147	0.455471895	0.445103813	0.618854815	0.397427042	0.404963079	0.644126109	0.281851157	352	1	bng	hhe
0.557576617	0.341362167	0.327485898	0.545879934	0.362667296	0.408725378	0.476734391	0.298290925	0.486374702	0.371421752	353	2	0.358044211	0.354223028	0.387162775	0.351166456	0.473848969	0.226244196	0.437222313	0.297742636	0.49887967	0.281898437	353	2	0.592605909	0.704681417	0.663499323	0.72340636	0.677526632	0.678806582	0.525688582	0.676990096	0.752190937	0.697893141	353	2	0.358044211	0.354223028	0.387162775	0.351166456	0.473848969	0.226244196	0.437222313	0.297742636	0.49887967	0.281898437	353	2	bng	hhe
0.383677235	0.320937183	0.414003305	0.40006258	0.501259338	0.258381302	0.443123545	0.356755407	0.361743516	0.371452201	354	3	0.565777674	0.514776686	0.282119146	0.515750188	0.488969275	0.473258956	0.499004025	0.402737562	0.689539592	0.2821695	354	3	0.592146703	0.560969432	0.476180543	0.612370834	0.575936311	0.652256958	0.4653871	0.66393832	0.516769338	0.697789997	354	3	0.565777674	0.514776686	0.282119146	0.515750188	0.488969275	0.473258956	0.499004025	0.402737562	0.689539592	0.2821695	354	3	bng	hhe
0.311630276	0.354343385	0.523526546	0.422310153	0.511529412	0.261543463	0.394881762	0.631657908	0.244619201	0.519317249	355	1	0.616305338	0.357237394	0.401057682	0.630555935	0.458739588	0.367677428	0.500228396	0.38284525	0.72352938	0.282457172	355	1	0.580381043	0.476491992	0.453704617	0.548413522	0.528670216	0.592717913	0.493457285	0.498725682	0.41748259	0.697592091	355	1	0.616305338	0.357237394	0.401057682	0.630555935	0.458739588	0.367677428	0.500228396	0.38284525	0.72352938	0.282457172	355	1	bng	hhe
0.471539379	0.593820243	0.559958079	0.25768431	0.656454083	0.502769473	0.550389847	0.505002144	0.63289197	0.392296954	356	2	0.314486773	0.48290115	0.257060999	0.373251848	0.347056147	0.355298569	0.418561187	0.331809142	0.463861303	0.282563068	356	2	0.590383275	0.514696195	0.674612093	0.58417317	0.709815959	0.68343249	0.574236243	0.631076905	0.613244652	0.697469678	356	2	0.314486773	0.48290115	0.257060999	0.373251848	0.347056147	0.355298569	0.418561187	0.331809142	0.463861303	0.282563068	356	2	bng	hhe
0.450829843	0.583646592	0.50637135	0.335569344	0.555509104	0.543844118	0.447430494	0.313950801	0.407879562	0.47681394	357	3	0.552471007	0.348449939	0.532164663	0.372164518	0.478262858	0.528264922	0.305811232	0.539802618	0.596471163	0.282805067	357	3	0.494563116	0.615585815	0.620570693	0.579688607	0.722255341	0.568970835	0.633899863	0.532466457	0.792549918	0.697422315	357	3	0.552471007	0.348449939	0.532164663	0.372164518	0.478262858	0.528264922	0.305811232	0.539802618	0.596471163	0.282805067	357	3	bng	hhe
0.399518649	0.451465248	0.524417822	0.42921059	0.662818965	0.366490535	0.471792074	0.472804841	0.381362718	0.525106504	358	1	0.152375341	0.515310938	0.294404111	0.198402733	0.474554932	0.285427476	0.356707515	0.298303826	0.555122402	0.282977567	358	1	0.603752972	0.329386964	0.609543827	0.537855481	0.48672625	0.672451106	0.510941321	0.589580498	0.525565148	0.69735449	358	1	0.152375341	0.515310938	0.294404111	0.198402733	0.474554932	0.285427476	0.356707515	0.298303826	0.555122402	0.282977567	358	1	bng	hhe
0.31335929	0.417104908	0.414240182	0.309929451	0.332313856	0.434088111	0.390486826	0.28665355	0.478081057	0.290480645	359	2	0.275907857	0.182346344	0.386295421	0.167246883	0.287403142	0.175804995	0.35009873	0.250869011	0.222426879	0.282978344	359	2	0.605890311	0.512767767	0.538021837	0.407467415	0.616569938	0.553476631	0.75441837	0.366744973	0.498170693	0.697148051	359	2	0.275907857	0.182346344	0.386295421	0.167246883	0.287403142	0.175804995	0.35009873	0.250869011	0.222426879	0.282978344	359	2	bng	hhe
0.4061626	0.250980872	0.437063915	0.211271814	0.443904125	0.296681224	0.509408324	0.362592687	0.237588251	0.402956986	360	3	0.409721908	0.45370636	0.507338438	0.432566739	0.179354458	0.547416068	0.377208681	0.436230552	0.456805231	0.28305865	360	3	0.364855951	0.337860744	0.619245996	0.354908784	0.532131129	0.273861436	0.559391532	0.406592443	0.348962431	0.696864075	360	3	0.409721908	0.45370636	0.507338438	0.432566739	0.179354458	0.547416068	0.377208681	0.436230552	0.456805231	0.28305865	360	3	bng	hhe
0.504623124	0.410389439	0.505284881	0.758537756	0.341976618	0.651389935	0.429597673	0.548595387	0.649703442	0.345322441	361	1	0.638300296	0.599739706	0.315046503	0.525314627	0.590327398	0.654423747	0.415933888	0.499011809	0.455747596	0.283235029	361	1	0.386203864	0.412196738	0.624492467	0.610726974	0.454585639	0.585240344	0.575001608	0.427272653	0.465563154	0.696577822	361	1	0.638300296	0.599739706	0.315046503	0.525314627	0.590327398	0.654423747	0.415933888	0.499011809	0.455747596	0.283235029	361	1	bng	lb
0.470999322	0.748370354	0.471644442	0.568932929	0.625281437	0.521137182	0.614312208	0.44397207	0.757782547	0.47818093	362	2	0.33904844	0.417903516	0.230462916	0.355063993	0.466239612	0.443752529	0.401689438	0.253718123	0.456534172	0.283281587	362	2	0.573845134	0.805476673	0.39474254	0.385341274	0.773110307	0.455276071	0.590795347	0.486243467	0.337171805	0.696517234	362	2	0.33904844	0.417903516	0.230462916	0.355063993	0.466239612	0.443752529	0.401689438	0.253718123	0.456534172	0.283281587	362	2	bng	lb
0.286051784	0.375180998	0.477496525	0.267579546	0.394542458	0.521364765	0.191228135	0.526527188	0.34782795	0.347727247	363	3	0.514257124	0.287992801	0.550608736	0.222461862	0.442161183	0.288532608	0.506134225	0.426977137	0.379222109	0.283382614	363	3	0.618457462	0.685392337	0.681621694	0.451152352	0.864581297	0.589351835	0.615880153	0.697197365	0.49633958	0.696156177	363	3	0.514257124	0.287992801	0.550608736	0.222461862	0.442161183	0.288532608	0.506134225	0.426977137	0.379222109	0.283382614	363	3	bng	lb
0.77182718	0.611112974	0.575078766	0.653557837	0.575589484	0.719389013	0.561479945	0.583663784	0.706596288	0.495130428	364	1	0.568355614	0.354908423	0.366562043	0.686891617	0.266585765	0.42119184	0.663059687	0.292557874	0.620840628	0.28338502	364	1	0.399287157	0.733560202	0.584444979	0.412030098	0.610201988	0.71528499	0.470784913	0.636703519	0.511113891	0.69611248	364	1	0.568355614	0.354908423	0.366562043	0.686891617	0.266585765	0.42119184	0.663059687	0.292557874	0.620840628	0.28338502	364	1	bng	lb
0.626435514	0.210047381	0.383051664	0.436850881	0.254387841	0.497955187	0.297592554	0.406293899	0.492736163	0.192097568	365	2	0.323542278	0.326386286	0.354878528	0.515830283	0.218853661	0.419335502	0.253521411	0.297510885	0.543345741	0.283402378	365	2	0.518319882	0.693228659	0.67688138	0.487175175	0.705978938	0.597896954	0.59374657	0.69248832	0.662730814	0.695995582	365	2	0.323542278	0.326386286	0.354878528	0.515830283	0.218853661	0.419335502	0.253521411	0.297510885	0.543345741	0.283402378	365	2	bng	lb
0.420770386	0.505608709	0.277598678	0.44691116	0.635232064	0.430873552	0.510697427	0.49393149	0.59394253	0.394660758	366	3	0.276434142	0.379120147	0.349605796	0.351284255	0.248051922	0.359794974	0.193622797	0.402275934	0.260566942	0.283555356	366	3	0.376925583	0.681251124	0.634538633	0.614630725	0.577217823	0.657812961	0.62704708	0.584178862	0.715949045	0.695889005	366	3	0.276434142	0.379120147	0.349605796	0.351284255	0.248051922	0.359794974	0.193622797	0.402275934	0.260566942	0.283555356	366	3	bng	lb
0.485288729	0.454791044	0.434903851	0.498236674	0.432858855	0.23959238	0.466174779	0.317873833	0.659702694	0.366484018	367	1	0.535150034	0.213722081	0.337818469	0.311003955	0.361069255	0.55284449	0.343593063	0.257849088	0.502574097	0.283615557	367	1	0.769020831	0.433235548	0.615375143	0.55529758	0.634731452	0.567098067	0.776662424	0.46896214	0.562260985	0.695788399	367	1	0.535150034	0.213722081	0.337818469	0.311003955	0.361069255	0.55284449	0.343593063	0.257849088	0.502574097	0.283615557	367	1	bng	lb
0.37134908	0.73738522	0.640818478	0.473789003	0.592242882	0.623840728	0.31547336	0.769225668	0.646484345	0.493382446	368	2	0.60528729	0.368572923	0.496974743	0.535944687	0.31984507	0.477982121	0.383505651	0.397455964	0.622545833	0.283630461	368	2	0.172045164	0.477236246	0.494119203	0.471539001	0.426230087	0.422164317	0.48510305	0.191035261	0.396839882	0.695231721	368	2	0.60528729	0.368572923	0.496974743	0.535944687	0.31984507	0.477982121	0.383505651	0.397455964	0.622545833	0.283630461	368	2	bng	lb
0.634026087	0.304858736	0.613138753	0.449587315	0.528638868	0.614973016	0.565853869	0.349601395	0.581013152	0.491644177	369	3	0.53813984	0.284482477	0.452201475	0.342321947	0.440660149	0.360648089	0.49033484	0.285487708	0.420107429	0.283653706	369	3	0.426447507	0.601830241	0.727530554	0.460608347	0.66385644	0.45170515	0.53606951	0.542986301	0.515873639	0.69493746	369	3	0.53813984	0.284482477	0.452201475	0.342321947	0.440660149	0.360648089	0.49033484	0.285487708	0.420107429	0.283653706	369	3	bng	lb
0.671919198	0.653870257	0.480658717	0.773870593	0.456399822	0.777705082	0.537685238	0.694912711	0.580041005	0.603596271	370	1	0.348083621	0.275522374	0.266453364	0.413523587	0.2780587	0.289161051	0.408683316	0.167660481	0.274450665	0.284109802	370	1	0.408983142	0.554849896	0.66736501	0.315112242	0.712458487	0.424321494	0.62961343	0.502665001	0.444055059	0.694835097	370	1	0.348083621	0.275522374	0.266453364	0.413523587	0.2780587	0.289161051	0.408683316	0.167660481	0.274450665	0.284109802	370	1	bng	prx
0.415290416	0.562809747	0.391972277	0.499159114	0.480292825	0.303705801	0.368377024	0.482500726	0.567741477	0.357515503	371	2	0.456405434	0.451137791	0.493520945	0.475614577	0.342068852	0.568609175	0.446419756	0.396423512	0.531633893	0.28483497	371	2	0.564324234	0.617089528	0.629975744	0.55469863	0.856957676	0.512128719	0.704105947	0.596636268	0.655766555	0.694772585	371	2	0.456405434	0.451137791	0.493520945	0.475614577	0.342068852	0.568609175	0.446419756	0.396423512	0.531633893	0.28483497	371	2	bng	prx
0.465105868	0.564164949	0.570002581	0.490143476	0.419903891	0.786644422	0.277779148	0.59905402	0.542491731	0.484667186	372	3	0.374960209	0.418030604	0.165726648	0.440725973	0.397086674	0.367340819	0.3296786	0.331469398	0.407371687	0.284837086	372	3	0.535943554	0.646539612	0.488167129	0.621151077	0.732814653	0.451171835	0.653588429	0.541986826	0.703757774	0.694613904	372	3	0.374960209	0.418030604	0.165726648	0.440725973	0.397086674	0.367340819	0.3296786	0.331469398	0.407371687	0.284837086	372	3	bng	prx
0.46271795	0.419297993	0.601152835	0.287141231	0.575080682	0.332368391	0.400490526	0.553371824	0.450850052	0.325713579	373	1	0.396432979	0.382332542	0.276375771	0.348720197	0.398365261	0.370252627	0.468329001	0.169340307	0.44543515	0.284868448	373	1	0.609663114	0.584061791	0.713479224	0.50314821	0.786380178	0.68005512	0.499265668	0.54749964	0.722621623	0.694595108	373	1	0.396432979	0.382332542	0.276375771	0.348720197	0.398365261	0.370252627	0.468329001	0.169340307	0.44543515	0.284868448	373	1	bng	prx
0.45178672	0.614403226	0.365489982	0.586915967	0.599688208	0.431804955	0.489873244	0.350104605	0.64731913	0.435971301	374	2	0.261254778	0.669657438	0.332044355	0.318672469	0.496582014	0.417177131	0.321719047	0.433585392	0.476051792	0.285066244	374	2	0.399367112	0.68336	0.556122167	0.610026291	0.749982539	0.559291828	0.633868347	0.552614461	0.651512263	0.694433929	374	2	0.261254778	0.669657438	0.332044355	0.318672469	0.496582014	0.417177131	0.321719047	0.433585392	0.476051792	0.285066244	374	2	bng	prx
0.532367592	0.449518082	0.468871985	0.599641212	0.560750753	0.470287538	0.563019484	0.54378094	0.545456051	0.541339171	375	3	0.484619276	0.378086997	0.481765615	0.453885853	0.323204003	0.627847128	0.348471753	0.483461555	0.452350281	0.285287001	375	3	0.492302635	0.480387767	0.594345354	0.431139483	0.531671488	0.457583071	0.823710227	0.162293491	0.534163311	0.694191559	375	3	0.484619276	0.378086997	0.481765615	0.453885853	0.323204003	0.627847128	0.348471753	0.483461555	0.452350281	0.285287001	375	3	bng	prx
0.609019583	0.30732325	0.378181992	0.433349853	0.516895272	0.375048357	0.538031409	0.453509568	0.44267128	0.410308557	376	1	0.197423614	0.279130585	0.31467006	0.367815929	0.238679339	0.248010699	0.287051592	0.205482778	0.405685365	0.285421051	376	1	0.594288295	0.553195561	0.704139845	0.388360747	0.8174447	0.574559659	0.610664728	0.62558213	0.540246661	0.694120902	376	1	0.197423614	0.279130585	0.31467006	0.367815929	0.238679339	0.248010699	0.287051592	0.205482778	0.405685365	0.285421051	376	1	bng	prx
0.411625146	0.533875271	0.411787013	0.507734847	0.588382426	0.377169691	0.450000295	0.71350135	0.464336812	0.437519033	377	2	0.298466194	0.472176401	0.294498975	0.318696311	0.401822589	0.342544604	0.314541976	0.437660698	0.371257912	0.285582179	377	2	0.719886369	0.712730711	0.728622277	0.637938928	0.801431565	0.748987386	0.776024023	0.592019744	0.763971027	0.694021991	377	2	0.298466194	0.472176401	0.294498975	0.318696311	0.401822589	0.342544604	0.314541976	0.437660698	0.371257912	0.285582179	377	2	bng	prx
0.577221202	0.664407715	0.447062649	0.625869313	0.66965072	0.638831771	0.572371317	0.589548782	0.535251933	0.546723897	378	3	0.377613294	0.247246264	0.275837632	0.357052737	0.227208279	0.297159525	0.282619073	0.411592574	0.190037998	0.285901674	378	3	0.450874853	0.665668257	0.487098394	0.460037446	0.826475473	0.41133737	0.538799405	0.798930786	0.36382366	0.693600373	378	3	0.377613294	0.247246264	0.275837632	0.357052737	0.227208279	0.297159525	0.282619073	0.411592574	0.190037998	0.285901674	378	3	bng	prx
0.133582041	0.738368233	0.499577262	0.439671255	0.315286402	0.399366657	0.447616622	0.306678175	0.54995465	0.572590436	379	1	0.333700425	0.265174368	0.367284184	0.157839397	0.328606268	0.256036971	0.309120122	0.316982875	0.273084221	0.285905719	379	1	0.543460374	0.606609271	0.450618518	0.603744377	0.549345081	0.585888188	0.445829476	0.516924187	0.589913857	0.693530496	379	1	0.333700425	0.265174368	0.367284184	0.157839397	0.328606268	0.256036971	0.309120122	0.316982875	0.273084221	0.285905719	379	1	bng	av
0.315020819	0.456991792	0.378757286	0.411903937	0.475754089	0.424979844	0.487159042	0.321129773	0.421033048	0.524379045	380	2	0.336935649	0.291674277	0.437571527	0.464816147	0.104552166	0.522642432	0.494457902	0.122834861	0.519562225	0.28611679	380	2	0.43544896	0.567163925	0.756934357	0.417558696	0.644618526	0.546590012	0.525557543	0.647743262	0.471932608	0.693443901	380	2	0.336935649	0.291674277	0.437571527	0.464816147	0.104552166	0.522642432	0.494457902	0.122834861	0.519562225	0.28611679	380	2	bng	av
0.444602334	0.313719956	0.47153691	0.330573548	0.348476593	0.519074015	0.268686991	0.488818596	0.419259602	0.480886393	381	3	0.296819874	0.363624294	0.249622148	0.433308452	0.336048772	0.362102565	0.319478643	0.346981783	0.393983046	0.286195345	381	3	0.364104679	0.743049955	0.43906502	0.40668062	0.583362281	0.632515051	0.473227663	0.521839441	0.37348109	0.693149983	381	3	0.296819874	0.363624294	0.249622148	0.433308452	0.336048772	0.362102565	0.319478643	0.346981783	0.393983046	0.286195345	381	3	bng	av
0.376161292	0.528355432	0.364695333	0.452360339	0.661790503	0.283519343	0.585366403	0.40797341	0.392824559	0.555889206	382	1	0.386271621	0.270059997	0.344813182	0.335072225	0.477386639	0.280513441	0.398896974	0.370199859	0.414671413	0.286401889	382	1	0.471389478	0.485366422	0.589370893	0.567358424	0.696833075	0.559693443	0.632019523	0.569636744	0.572393596	0.693091633	382	1	0.386271621	0.270059997	0.344813182	0.335072225	0.477386639	0.280513441	0.398896974	0.370199859	0.414671413	0.286401889	382	1	bng	av
0.565827767	0.664636889	0.543487047	0.538916748	0.621389308	0.560053354	0.68997456	0.553638936	0.726856953	0.502319485	383	2	0.579207835	0.430222886	0.379949455	0.435174325	0.664890983	0.33960005	0.427330043	0.497193028	0.580136083	0.286431425	383	2	0.758472378	0.343935382	0.700000494	0.440292825	0.734503225	0.470355326	0.591730812	0.65481313	0.429972004	0.693088034	383	2	0.579207835	0.430222886	0.379949455	0.435174325	0.664890983	0.33960005	0.427330043	0.497193028	0.580136083	0.286431425	383	2	bng	av
0.255289655	0.490370153	0.531741839	0.474718795	0.300109557	0.72627767	0.177591106	0.588238806	0.437466129	0.534691545	384	3	0.449456933	0.321775386	0.382657177	0.37110847	0.450204871	0.272320859	0.485822541	0.28580688	0.484155101	0.286541325	384	3	0.277911665	0.62004283	0.680164743	0.525364524	0.450428521	0.746415766	0.53427609	0.412752061	0.605101852	0.692846674	384	3	0.449456933	0.321775386	0.382657177	0.37110847	0.450204871	0.272320859	0.485822541	0.28580688	0.484155101	0.286541325	384	3	bng	av
0.311741474	0.485990138	0.420979895	0.319232659	0.526411938	0.490919984	0.311827411	0.526944328	0.415685341	0.311089611	385	1	0.357643336	0.382983507	0.484844587	0.38224024	0.48026355	0.36053475	0.396201098	0.579643583	0.405191488	0.286729382	385	1	0.193325417	0.590701678	0.522941893	0.531764148	0.488833231	0.402146363	0.668201232	0.280907895	0.413329332	0.692601763	385	1	0.357643336	0.382983507	0.484844587	0.38224024	0.48026355	0.36053475	0.396201098	0.579643583	0.405191488	0.286729382	385	1	bng	av
0.243027084	0.406946574	0.610067361	0.448639186	0.301863565	0.489500567	0.621478347	0.303244983	0.494847606	0.76296171	386	2	0.474761812	0.280383984	0.420869615	0.452016071	0.390523138	0.323281653	0.301872347	0.321800281	0.448317347	0.286817693	386	2	0.769464311	0.719493875	0.787663975	0.650951058	0.745286645	0.810463119	0.785152765	0.678614019	0.76190689	0.692535374	386	2	0.474761812	0.280383984	0.420869615	0.452016071	0.390523138	0.323281653	0.301872347	0.321800281	0.448317347	0.286817693	386	2	bng	av
0.576645675	0.344694926	0.580768498	0.558901726	0.591959712	0.507265497	0.44172599	0.55105012	0.58942521	0.475525841	387	3	0.464475404	0.135304306	0.325786902	0.273600368	0.402654237	0.444039941	0.238566785	0.246353614	0.305921827	0.286957617	387	3	0.653272566	0.728747456	0.47495031	0.753284466	0.719329406	0.628885441	0.673700971	0.64793138	0.560680841	0.692436561	387	3	0.464475404	0.135304306	0.325786902	0.273600368	0.402654237	0.444039941	0.238566785	0.246353614	0.305921827	0.286957617	387	3	bng	av
0.422177181	0.46859918	0.538953833	0.593733885	0.478398109	0.435108555	0.617330659	0.31541851	0.721122392	0.62403852	388	1	0.626401964	0.424999198	0.4127458	0.394458549	0.592438616	0.467930795	0.418953883	0.426338016	0.455775974	0.287052758	388	1	0.552363498	0.646927705	0.598442338	0.56607409	0.671827228	0.738217148	0.534202248	0.724680203	0.565175654	0.691283283	388	1	0.626401964	0.424999198	0.4127458	0.394458549	0.592438616	0.467930795	0.418953883	0.426338016	0.455775974	0.287052758	388	1	bng	prx
0.307798129	0.36658405	0.4685955	0.35867202	0.44670908	0.456498744	0.356830341	0.400900805	0.404827857	0.359674756	389	2	0.524787665	0.587754025	0.465476339	0.697959658	0.522483254	0.446008356	0.598997603	0.486399374	0.820476372	0.287201224	389	2	0.440465398	0.557910446	0.608486185	0.531235937	0.455352361	0.748694309	0.56207924	0.472014223	0.570654219	0.691249712	389	2	0.524787665	0.587754025	0.465476339	0.697959658	0.522483254	0.446008356	0.598997603	0.486399374	0.820476372	0.287201224	389	2	bng	prx
0.263944699	0.649099432	0.556974423	0.483903925	0.527335477	0.485414543	0.71384637	0.282213587	0.541704038	0.529164386	390	3	0.528933447	0.216151716	0.421904465	0.601699197	0.451842862	0.320301227	0.628665818	0.436427897	0.533060164	0.287204191	390	3	0.193521549	0.569826061	0.719099997	0.337350056	0.599285632	0.640621613	0.537905097	0.40443734	0.413847379	0.691133688	390	3	0.528933447	0.216151716	0.421904465	0.601699197	0.451842862	0.320301227	0.628665818	0.436427897	0.533060164	0.287204191	390	3	bng	prx
0.295446969	0.318793503	0.366533168	0.230574425	0.514329173	0.212216946	0.445093885	0.2227439	0.381792061	0.25283975	391	1	0.537996967	0.528982603	0.318046475	0.276443364	0.544553258	0.364525052	0.490334318	0.50252191	0.358831657	0.287365519	391	1	0.792731659	0.70257505	0.78241154	0.675418161	0.894932793	0.710235874	0.783964257	0.732965199	0.769897064	0.691048097	391	1	0.537996967	0.528982603	0.318046475	0.276443364	0.544553258	0.364525052	0.490334318	0.50252191	0.358831657	0.287365519	391	1	bng	prx
0.747242841	0.443362473	0.741236431	0.11023579	0.783966243	0.46412376	0.688431794	0.363918422	0.588134825	0.565639421	392	2	0.160790927	0.373098375	0.267851894	0.194887632	0.196221322	0.258293564	0.300481922	0.263196124	0.211596487	0.287543971	392	2	0.204158257	0.7222594	0.620452628	0.483766013	0.502006495	0.570248809	0.44341772	0.485995268	0.434214959	0.690650774	392	2	0.160790927	0.373098375	0.267851894	0.194887632	0.196221322	0.258293564	0.300481922	0.263196124	0.211596487	0.287543971	392	2	bng	prx
0.340754062	0.25289558	0.447498962	0.398530489	0.408123052	0.477459543	0.195156991	0.477160833	0.371881602	0.545666911	393	3	0.556883204	0.489169174	0.254899415	0.537712117	0.489941087	0.478931537	0.353296401	0.380324868	0.701426747	0.287552477	393	3	0.217327414	0.476560407	0.59670816	0.369935238	0.625105831	0.286627904	0.680096204	0.411432376	0.454008093	0.690603171	393	3	0.556883204	0.489169174	0.254899415	0.537712117	0.489941087	0.478931537	0.353296401	0.380324868	0.701426747	0.287552477	393	3	bng	prx
0.58888329	0.472189222	0.594982691	0.542913922	0.693707038	0.484633259	0.594852198	0.51082401	0.468996655	0.624725988	394	1	0.582364034	0.286509183	0.629702375	0.421043069	0.335836356	0.406025547	0.697219073	0.279255931	0.599867595	0.287736089	394	1	0.722895492	0.780354871	0.802789801	0.723596736	0.868665322	0.636894519	0.745744352	0.744458738	0.890595016	0.690499492	394	1	0.582364034	0.286509183	0.629702375	0.421043069	0.335836356	0.406025547	0.697219073	0.279255931	0.599867595	0.287736089	394	1	bng	prx
0.46018794	0.352915294	0.466775384	0.682475103	0.480279765	0.462364514	0.282254792	0.465385263	0.476484589	0.599262622	395	2	0.49040549	0.365868072	0.579823526	0.425200444	0.650154131	0.358843698	0.501768593	0.564538689	0.655319403	0.287957101	395	2	0.566030299	0.501819968	0.638731834	0.457382076	0.538951371	0.696340341	0.540746063	0.436041759	0.604172455	0.690458597	395	2	0.49040549	0.365868072	0.579823526	0.425200444	0.650154131	0.358843698	0.501768593	0.564538689	0.655319403	0.287957101	395	2	bng	prx
0.425739774	0.450087561	0.282374509	0.590335364	0.346373023	0.536740322	0.20414521	0.522715963	0.202112542	0.580584875	396	3	0.392868764	0.641051841	0.409327597	0.385072113	0.326332765	0.614971415	0.266553864	0.445709677	0.731547944	0.288288315	396	3	0.435113884	0.665212947	0.696920431	0.354528618	0.59138247	0.496979568	0.629399522	0.480740191	0.538495439	0.690437722	396	3	0.392868764	0.641051841	0.409327597	0.385072113	0.326332765	0.614971415	0.266553864	0.445709677	0.731547944	0.288288315	396	3	bng	prx
0.325564994	0.491865902	0.498087373	0.44335514	0.405780697	0.705003826	0.401658371	0.557222999	0.389405339	0.760295662	397	1	0.399127783	0.32070409	0.388029256	0.297185825	0.430010871	0.229796986	0.380565387	0.313547972	0.429934817	0.288375983	397	1	0.358002374	0.577457704	0.603513167	0.348457013	0.586533861	0.592220511	0.395504451	0.745007383	0.298403739	0.690401369	397	1	0.399127783	0.32070409	0.388029256	0.297185825	0.430010871	0.229796986	0.380565387	0.313547972	0.429934817	0.288375983	397	1	bng	wopt
0.577648263	0.311838356	0.587023264	0.257604817	0.366435667	0.62856743	0.257306164	0.583814432	0.419809175	0.424668457	398	2	0.249106139	0.444393674	0.313020957	0.325538451	0.377402612	0.379552151	0.267763929	0.375866231	0.403458369	0.288562548	398	2	0.111563414	0.619954059	0.641293738	0.341207853	0.594288834	0.497923412	0.410130965	0.377796786	0.514800848	0.69019778	398	2	0.249106139	0.444393674	0.313020957	0.325538451	0.377402612	0.379552151	0.267763929	0.375866231	0.403458369	0.288562548	398	2	bng	wopt
0.548306148	0.322906884	0.339157817	0.412204081	0.50536679	0.338407369	0.334663222	0.339416731	0.484121639	0.352255251	399	3	0.707182635	0.286883068	0.219206761	0.776646475	0.35929611	0.371196478	0.49730751	0.499928023	0.419815538	0.288636831	399	3	0.411001828	0.315490396	0.743092029	0.452968433	0.312348171	0.773709031	0.478586327	0.469492419	0.359103049	0.690128908	399	3	0.707182635	0.286883068	0.219206761	0.776646475	0.35929611	0.371196478	0.49730751	0.499928023	0.419815538	0.288636831	399	3	bng	wopt
0.38534744	0.514083705	0.542945021	0.474328167	0.592485115	0.500397823	0.397493785	0.586321969	0.600465214	0.492560181	400	1	0.565487714	0.383879828	0.484839925	0.319190934	0.476343713	0.490800084	0.459127648	0.335718704	0.46468612	0.288701844	400	1	0.587067099	0.663651146	0.711565877	0.467449351	0.641601971	0.760508096	0.542909293	0.628952541	0.653372555	0.690009079	400	1	0.565487714	0.383879828	0.484839925	0.319190934	0.476343713	0.490800084	0.459127648	0.335718704	0.46468612	0.288701844	400	1	bng	wopt
0.352517152	0.590887102	0.705122835	0.390258982	0.578451152	0.553159501	0.433886782	0.659595493	0.568699697	0.505078094	401	2	0.277117214	0.448197535	0.209234139	0.350965994	0.254692936	0.400950329	0.325329413	0.326903018	0.317173355	0.288752453	401	2	0.510308487	0.637702733	0.485383086	0.570610064	0.511061554	0.698840551	0.406538072	0.488010954	0.582072421	0.689934127	401	2	0.277117214	0.448197535	0.209234139	0.350965994	0.254692936	0.400950329	0.325329413	0.326903018	0.317173355	0.288752453	401	2	bng	wopt
0.446214083	0.224967981	0.519426773	0.365467042	0.306847441	0.379844971	0.471289585	0.20500912	0.521319798	0.27020618	402	3	0.496875755	0.398110713	0.533058414	0.224446123	0.664675994	0.496230924	0.22427026	0.598833384	0.507427527	0.288762333	402	3	0.662286604	0.476259088	0.730038656	0.446186063	0.499712111	0.97626903	0.339600592	0.474183617	0.717003563	0.689783043	402	3	0.496875755	0.398110713	0.533058414	0.224446123	0.664675994	0.496230924	0.22427026	0.598833384	0.507427527	0.288762333	402	3	bng	wopt
0.320614345	0.375986686	0.421303517	0.509781847	0.214241271	0.598095632	0.169832483	0.448081645	0.568191155	0.367676163	403	1	0.500391701	0.198325288	0.39900654	0.286696006	0.507634321	0.189861484	0.504299106	0.322054662	0.577819764	0.28886764	403	1	0.422035694	0.395697942	0.71466117	0.435867217	0.603739477	0.497765384	0.471390544	0.608232125	0.299839109	0.689661075	403	1	0.500391701	0.198325288	0.39900654	0.286696006	0.507634321	0.189861484	0.504299106	0.322054662	0.577819764	0.28886764	403	1	bng	wopt
0.872920267	0.417959275	0.729473069	0.578167538	0.639206494	0.583968246	0.551071588	0.662023521	0.752344654	0.382059966	404	2	0.302047336	0.268755356	0.426678213	0.411275104	0.322365662	0.356906318	0.204080846	0.414153354	0.260549528	0.289055465	404	2	0.497859492	0.523895824	0.623476098	0.581310059	0.485207711	0.717662305	0.57438264	0.49348474	0.512840827	0.689456097	404	2	0.302047336	0.268755356	0.426678213	0.411275104	0.322365662	0.356906318	0.204080846	0.414153354	0.260549528	0.289055465	404	2	bng	wopt
0.669107651	0.514996754	0.656033821	0.628417868	0.508349044	0.661006143	0.475166409	0.719677878	0.700250411	0.395489154	405	3	0.560045788	0.263088499	0.404605248	0.462226626	0.464340367	0.300597735	0.505194493	0.259898522	0.49829069	0.289097512	405	3	0.396965382	0.676927256	0.310460901	0.585352599	0.801927693	0.342554442	0.539395147	0.604511921	0.341713406	0.689384649	405	3	0.560045788	0.263088499	0.404605248	0.462226626	0.464340367	0.300597735	0.505194493	0.259898522	0.49829069	0.289097512	405	3	bng	wopt
0.556951815	0.670133985	0.648911988	0.647589694	0.685092772	0.787440841	0.488500898	0.5522993	0.616424194	0.7805972	406	1	0.303532332	0.407467679	0.258223752	0.50575665	0.275577519	0.489029621	0.394598529	0.321419209	0.511645696	0.289394419	406	1	0.540678492	0.420919919	0.646247082	0.624712953	0.601727402	0.690799404	0.381609688	0.570538165	0.555297154	0.689324046	406	1	0.303532332	0.407467679	0.258223752	0.50575665	0.275577519	0.489029621	0.394598529	0.321419209	0.511645696	0.289394419	406	1	bng	cache
0.518871134	0.255837095	0.435009557	0.428205775	0.435255801	0.37240359	0.4428397	0.240948649	0.458518609	0.480349479	407	2	0.355320839	0.449801212	0.417315667	0.476437773	0.497203319	0.477521652	0.338392931	0.468224961	0.561491477	0.289446516	407	2	0.566256406	0.427666568	0.7697878	0.324527969	0.697736459	0.588808949	0.577409509	0.560219035	0.623476583	0.68908707	407	2	0.355320839	0.449801212	0.417315667	0.476437773	0.497203319	0.477521652	0.338392931	0.468224961	0.561491477	0.289446516	407	2	bng	cache
0.497859492	0.523895824	0.623476098	0.581310059	0.485207711	0.717662305	0.57438264	0.49348474	0.512840827	0.689456097	408	3	0.549310473	0.46216603	0.753330074	0.351063728	0.440036746	0.682688143	0.259292436	0.589589497	0.574867705	0.289466442	408	3	0.67500935	0.740479572	0.696394194	0.741347719	0.613293114	0.746873921	0.61694382	0.729921115	0.807974971	0.689014949	408	3	0.549310473	0.46216603	0.753330074	0.351063728	0.440036746	0.682688143	0.259292436	0.589589497	0.574867705	0.289466442	408	3	bng	cache
0.608031312	0.651273653	0.52799526	0.540485072	0.712359158	0.587900769	0.523487068	0.690469715	0.565501002	0.626860832	409	1	0.389548907	0.465684386	0.473560982	0.313833457	0.526539735	0.377007448	0.491301885	0.304355236	0.53910665	0.2896903	409	1	0.286749737	0.541214581	0.435431713	0.4532801	0.574639055	0.562461341	0.502618231	0.5491374	0.452763668	0.688946826	409	1	0.389548907	0.465684386	0.473560982	0.313833457	0.526539735	0.377007448	0.491301885	0.304355236	0.53910665	0.2896903	409	1	bng	cache
0.645907448	0.373314541	0.535460236	0.314092975	0.697581045	0.395194442	0.784115158	0.367438922	0.434706179	0.559522652	410	2	0.322014976	0.431155984	0.417939653	0.274538891	0.43902446	0.194072768	0.466245286	0.422802195	0.440548119	0.289860129	410	2	0.355734535	0.587534901	0.555303004	0.501497575	0.621097069	0.469587257	0.59100286	0.535716782	0.545364141	0.68874426	410	2	0.322014976	0.431155984	0.417939653	0.274538891	0.43902446	0.194072768	0.466245286	0.422802195	0.440548119	0.289860129	410	2	bng	cache
0.279831057	0.651769926	0.527364762	0.340380225	0.688554054	0.360793817	0.625213665	0.449914577	0.527020197	0.422689018	411	3	0.384966115	0.328574779	0.408151922	0.188318512	0.404436503	0.377730476	0.124627021	0.480903678	0.264686433	0.28987056	411	3	0.667704534	0.769355445	0.65660479	0.709640176	0.66803897	0.779507866	0.694376922	0.695576178	0.774149521	0.688533866	411	3	0.384966115	0.328574779	0.408151922	0.188318512	0.404436503	0.377730476	0.124627021	0.480903678	0.264686433	0.28987056	411	3	bng	cache
0.785020463	0.163795199	0.544873245	0.522505925	0.365479989	0.513293755	0.341942482	0.535944148	0.302026791	0.30724026	412	1	0.561140342	0.427771673	0.44097825	0.52148462	0.53004586	0.449733845	0.5119612	0.408266538	0.576021735	0.28996402	412	1	0.411677382	0.649884305	0.687950416	0.441865595	0.574485861	0.747859891	0.582262623	0.571189237	0.413891629	0.688365722	412	1	0.561140342	0.427771673	0.44097825	0.52148462	0.53004586	0.449733845	0.5119612	0.408266538	0.576021735	0.28996402	412	1	bng	cache
0.49040549	0.365868072	0.579823526	0.425200444	0.650154131	0.358843698	0.501768593	0.564538689	0.655319403	0.287957101	413	2	0.447446684	0.590975163	0.37924306	0.426350746	0.52336106	0.5309121	0.382190667	0.345722549	0.701253229	0.2901173	413	2	0.68891511	0.451773756	0.777327201	0.443634572	0.725298539	0.45909066	0.829594783	0.458210641	0.563812977	0.688007217	413	2	0.447446684	0.590975163	0.37924306	0.426350746	0.52336106	0.5309121	0.382190667	0.345722549	0.701253229	0.2901173	413	2	bng	cache
0.386026904	0.306755627	0.448307199	0.379176013	0.406164077	0.373623796	0.445582303	0.328531602	0.291071049	0.434193785	414	3	0.352204941	0.406820046	0.29334665	0.422874178	0.34352961	0.470920578	0.132577083	0.47848834	0.487221668	0.290229743	414	3	0.564825379	0.630838111	0.768380629	0.432283798	0.792073589	0.635049034	0.566157596	0.636882462	0.622408813	0.687933376	414	3	0.352204941	0.406820046	0.29334665	0.422874178	0.34352961	0.470920578	0.132577083	0.47848834	0.487221668	0.290229743	414	3	bng	cache
0.500740318	0.325415678	0.569476859	0.420996869	0.454049951	0.576205357	0.277747587	0.575331646	0.37955339	0.464749441	415	1	0.37388583	0.546810992	0.403755095	0.467870466	0.436158321	0.385825781	0.408211764	0.494920671	0.676184411	0.290461266	415	1	0.627110593	0.323518825	0.508882943	0.547486535	0.673963026	0.32743057	0.606927363	0.633980119	0.229501708	0.687402121	415	1	0.37388583	0.546810992	0.403755095	0.467870466	0.436158321	0.385825781	0.408211764	0.494920671	0.676184411	0.290461266	415	1	bng	dpi
0.587067099	0.663651146	0.711565877	0.467449351	0.641601971	0.760508096	0.542909293	0.628952541	0.653372555	0.690009079	416	2	0.31335929	0.417104908	0.414240182	0.309929451	0.332313856	0.434088111	0.390486826	0.28665355	0.478081057	0.290480645	416	2	0.606695279	0.839734071	0.632040251	0.588287616	0.734202959	0.696151504	0.578157996	0.717737532	0.492019614	0.687256268	416	2	0.31335929	0.417104908	0.414240182	0.309929451	0.332313856	0.434088111	0.390486826	0.28665355	0.478081057	0.290480645	416	2	bng	dpi
0.341636329	0.364602316	0.419210512	0.404104302	0.457424875	0.368300677	0.536057183	0.292489359	0.375073897	0.433989738	417	3	0.455552294	0.284626039	0.430049435	0.597769781	0.456221025	0.353860781	0.37568451	0.518872879	0.604730357	0.290533531	417	3	0.534301694	0.768703483	0.477662123	0.609809151	0.733419042	0.525685176	0.661597088	0.691309804	0.594694808	0.68703651	417	3	0.455552294	0.284626039	0.430049435	0.597769781	0.456221025	0.353860781	0.37568451	0.518872879	0.604730357	0.290533531	417	3	bng	dpi
0.453337749	0.309382546	0.469724515	0.560004415	0.529403839	0.537886193	0.60270389	0.441478606	0.421265822	0.636572734	418	1	0.140892851	0.386191423	0.207446304	0.319550069	0.193192936	0.303763751	0.218244875	0.277106943	0.281359513	0.290678408	418	1	0.56371341	0.318479355	0.671146897	0.364347857	0.734479482	0.395345881	0.567686899	0.495566885	0.467853611	0.686860237	418	1	0.140892851	0.386191423	0.207446304	0.319550069	0.193192936	0.303763751	0.218244875	0.277106943	0.281359513	0.290678408	418	1	bng	dpi
0.523332202	0.614140798	0.418542394	0.474682531	0.441904629	0.683804356	0.365861679	0.529733865	0.548906686	0.534074228	419	2	0.407421638	0.157936506	0.50493501	0.329283817	0.340355047	0.265334264	0.532043903	0.267031039	0.434711879	0.29099237	419	2	0.484270237	0.585782368	0.395302777	0.609204498	0.547853866	0.582424755	0.556526153	0.515629596	0.477501679	0.686710163	419	2	0.407421638	0.157936506	0.50493501	0.329283817	0.340355047	0.265334264	0.532043903	0.267031039	0.434711879	0.29099237	419	2	bng	dpi
0.505615359	0.557771718	0.620643486	0.549936511	0.757192371	0.509585089	0.532289407	0.612356522	0.576620779	0.759158838	420	3	0.28885888	0.276144266	0.167688673	0.339101421	0.209877542	0.247241746	0.211461509	0.269821393	0.25323847	0.291209492	420	3	0.43421168	0.417495207	0.644906586	0.527378277	0.695474086	0.44517671	0.466846882	0.640452325	0.598415943	0.686635621	420	3	0.28885888	0.276144266	0.167688673	0.339101421	0.209877542	0.247241746	0.211461509	0.269821393	0.25323847	0.291209492	420	3	bng	dpi
0.425688291	0.388789595	0.505427715	0.473537408	0.542733637	0.648091086	0.357393423	0.394808601	0.615041177	0.530290881	421	1	0.531219993	0.317210695	0.474273148	0.315509374	0.398498749	0.474949237	0.249658341	0.561048619	0.354115044	0.291289255	421	1	0.480602225	0.504358185	0.60872795	0.314544269	0.871388232	0.426591208	0.469927782	0.627280929	0.460014807	0.686224132	421	1	0.531219993	0.317210695	0.474273148	0.315509374	0.398498749	0.474949237	0.249658341	0.561048619	0.354115044	0.291289255	421	1	bng	dpi
0.535063977	0.246618689	0.632871561	0.338182342	0.390098692	0.509555586	0.4987674	0.280304971	0.470248661	0.443666092	422	2	0.398427124	0.621646952	0.253961475	0.495690499	0.445662159	0.487317135	0.377172669	0.508960338	0.413531503	0.291370801	422	2	0.42031087	0.59346769	0.665228106	0.557733968	0.505187206	0.735726997	0.386170997	0.598883282	0.552867151	0.686013746	422	2	0.398427124	0.621646952	0.253961475	0.495690499	0.445662159	0.487317135	0.377172669	0.508960338	0.413531503	0.291370801	422	2	bng	dpi
0.508703044	0.766280777	0.417269051	0.409793013	0.569334142	0.503753619	0.638274199	0.378109093	0.284224438	0.546933877	423	3	0.328894228	0.397632018	0.463766104	0.295625517	0.300946541	0.535389744	0.099999282	0.470956114	0.538105171	0.291546696	423	3	0.737524175	0.767323525	0.696158158	0.755504854	0.826400793	0.660254439	0.701357729	0.729718786	0.804413535	0.686009677	423	3	0.328894228	0.397632018	0.463766104	0.295625517	0.300946541	0.535389744	0.099999282	0.470956114	0.538105171	0.291546696	423	3	bng	dpi
0.605880013	0.677971313	0.615251167	0.654638288	0.66154137	0.717916838	0.560119578	0.563529059	0.755149095	0.669310693	424	1	0.553973277	0.454115858	0.175404259	0.46171073	0.294444942	0.41424084	0.333477379	0.525610935	0.312346862	0.291563861	424	1	0.442683744	0.744079014	0.458208117	0.494871632	0.603921916	0.692876056	0.317416733	0.760874192	0.408213429	0.685943579	424	1	0.553973277	0.454115858	0.175404259	0.46171073	0.294444942	0.41424084	0.333477379	0.525610935	0.312346862	0.291563861	424	1	bng	vopt
0.337525816	0.428486742	0.199794609	0.314355645	0.453784881	0.127963664	0.431611176	0.123765157	0.423287112	0.210940442	425	2	0.644942	0.281277605	0.455738088	0.488359215	0.393982935	0.5860668	0.340633943	0.417437246	0.604162155	0.291809936	425	2	0.543765968	0.546974627	0.675687277	0.52961224	0.785344138	0.507241704	0.609866739	0.654809978	0.525833109	0.68556346	425	2	0.644942	0.281277605	0.455738088	0.488359215	0.393982935	0.5860668	0.340633943	0.417437246	0.604162155	0.291809936	425	2	bng	vopt
0.437423596	0.399755713	0.281787159	0.850669841	0.191741248	0.57104154	0.303817333	0.504345885	0.610190717	0.442689903	426	3	0.463611658	0.281631125	0.391797022	0.378024493	0.54931969	0.296245617	0.333902413	0.606837363	0.434327364	0.291830951	426	3	0.645184689	0.561116742	0.640046423	0.656828475	0.51894912	0.79292713	0.383152377	0.724718193	0.610932149	0.685481229	426	3	0.463611658	0.281631125	0.391797022	0.378024493	0.54931969	0.296245617	0.333902413	0.606837363	0.434327364	0.291830951	426	3	bng	vopt
0.497625255	0.526381018	0.631743719	0.516802591	0.51391245	0.557316904	0.54961593	0.457923368	0.736177933	0.538426306	427	1	0.414641082	0.455596116	0.344339669	0.40518895	0.583509922	0.456991761	0.400585844	0.160051474	0.619578097	0.291845342	427	1	0.643691264	0.720900313	0.563650567	0.66941641	0.697652229	0.757469748	0.628517999	0.709580442	0.62000961	0.685208101	427	1	0.414641082	0.455596116	0.344339669	0.40518895	0.583509922	0.456991761	0.400585844	0.160051474	0.619578097	0.291845342	427	1	bng	vopt
0.639442374	0.345636417	0.332499025	0.668226604	0.51172103	0.410643945	0.679457116	0.376818507	0.457301774	0.453371467	428	2	0.470200137	0.406125912	0.379329033	0.352895639	0.236373182	0.512527714	0.314680209	0.399282125	0.245735659	0.292030357	428	2	0.621848589	0.568423994	0.378290927	0.557359342	0.752987635	0.477988465	0.583910143	0.541877558	0.541580755	0.685135345	428	2	0.470200137	0.406125912	0.379329033	0.352895639	0.236373182	0.512527714	0.314680209	0.399282125	0.245735659	0.292030357	428	2	bng	vopt
0.56050678	0.300138406	0.459471064	0.287937007	0.504848033	0.409729267	0.449848322	0.372710349	0.296767264	0.394421572	429	3	0.302677001	0.327556881	0.209068714	0.320309142	0.328815374	0.252075301	0.38100822	0.353425893	0.126532216	0.292357363	429	3	0.667243143	0.532536118	0.787257535	0.538307791	0.76643445	0.67341866	0.673103211	0.633001353	0.636117709	0.685005336	429	3	0.302677001	0.327556881	0.209068714	0.320309142	0.328815374	0.252075301	0.38100822	0.353425893	0.126532216	0.292357363	429	3	bng	vopt
0.507383903	0.506478526	0.490027894	0.403558047	0.71913125	0.34489514	0.533034581	0.472132189	0.430709281	0.634459548	430	1	0.532700255	0.348628209	0.488824781	0.467484245	0.371271127	0.594749562	0.344703437	0.432214182	0.459249054	0.29267431	430	1	0.420150538	0.639993919	0.520884571	0.611684785	0.633214136	0.608267019	0.491168878	0.596360587	0.578124642	0.684720765	430	1	0.532700255	0.348628209	0.488824781	0.467484245	0.371271127	0.594749562	0.344703437	0.432214182	0.459249054	0.29267431	430	1	bng	vopt
0.676263245	0.45837055	0.456691079	0.430250621	0.672116895	0.47842204	0.422533526	0.577147036	0.481830818	0.447451495	431	2	0.204579116	0.289163158	0.381174227	0.232250049	0.354682094	0.2627989	0.30497113	0.238729039	0.328323716	0.293034678	431	2	0.395740776	0.455152861	0.625632326	0.350399441	0.547222574	0.617213712	0.483880113	0.585927912	0.239507026	0.684613337	431	2	0.204579116	0.289163158	0.381174227	0.232250049	0.354682094	0.2627989	0.30497113	0.238729039	0.328323716	0.293034678	431	2	bng	vopt
0.552513662	0.463961183	0.452921441	0.368903511	0.598967497	0.440049024	0.282353868	0.505595335	0.478868628	0.376664213	432	3	0.428279634	0.512875354	0.097992521	0.493438217	0.306728165	0.474351562	0.346106255	0.371691427	0.263746683	0.293614304	432	3	0.524249159	0.64557618	0.687277137	0.440653161	0.615555648	0.663761412	0.568077215	0.664277013	0.651814366	0.684454073	432	3	0.428279634	0.512875354	0.097992521	0.493438217	0.306728165	0.474351562	0.346106255	0.371691427	0.263746683	0.293614304	432	3	bng	vopt
0.440414895	0.340958892	0.35671524	0.257726855	0.437329805	0.415179376	0.641605548	0.105907546	0.526686449	0.373010538	433	1	0.679902101	0.446212322	0.457931863	0.699521029	0.356677468	0.44722578	0.682459877	0.271526646	0.671207695	0.29365255	433	1	0.446426389	0.751420859	0.263660308	0.616446677	0.632251074	0.424550614	0.383257043	0.585067037	0.470379023	0.684208753	433	1	0.679902101	0.446212322	0.457931863	0.699521029	0.356677468	0.44722578	0.682459877	0.271526646	0.671207695	0.29365255	433	1	bng	hhe
0.698395575	0.491527018	0.564207346	0.465814699	0.630161243	0.594791115	0.620009908	0.476100052	0.626693792	0.650042714	434	2	0.545793571	0.221070036	0.525845701	0.200790694	0.409824523	0.52122891	0.333812221	0.376081857	0.47396139	0.293870829	434	2	0.463989471	0.4563399	0.811166887	0.397991961	0.489745765	0.543069253	0.466603189	0.60060297	0.603449322	0.68307876	434	2	0.545793571	0.221070036	0.525845701	0.200790694	0.409824523	0.52122891	0.333812221	0.376081857	0.47396139	0.293870829	434	2	bng	hhe
0.442005039	0.582492275	0.280464677	0.477113622	0.568838403	0.427105534	0.401517148	0.564457044	0.458090061	0.525599538	435	3	0.435300247	0.522477516	0.471116236	0.33513499	0.711543991	0.257209345	0.436779225	0.39617602	0.641393282	0.293952556	435	3	0.745255008	0.660130934	0.717376127	0.731130385	0.730577825	0.618999578	0.695636633	0.678874657	0.803097563	0.682857568	435	3	0.435300247	0.522477516	0.471116236	0.33513499	0.711543991	0.257209345	0.436779225	0.39617602	0.641393282	0.293952556	435	3	bng	hhe
0.636650907	0.379429023	0.539150261	0.470607016	0.583850642	0.635307998	0.410952426	0.60362734	0.367560009	0.465457536	436	1	0.857502792	0.352831926	0.601234506	0.690512201	0.533547021	0.519694804	0.504234782	0.544555359	0.618183744	0.294045527	436	1	0.430090322	0.654728079	0.451555315	0.566887353	0.771519279	0.510577041	0.548263094	0.684122553	0.4620712	0.682751759	436	1	0.857502792	0.352831926	0.601234506	0.690512201	0.533547021	0.519694804	0.504234782	0.544555359	0.618183744	0.294045527	436	1	bng	hhe
0.578435255	0.405229259	0.725183608	0.522674248	0.588591032	0.696579045	0.463577094	0.650049798	0.554701255	0.676852632	437	2	0.594402125	0.540976027	0.44393064	0.533753821	0.482864229	0.515631223	0.499133811	0.309321175	0.808926705	0.294193273	437	2	0.432177954	0.635378374	0.394721139	0.591765777	0.441356793	0.586282314	0.600463024	0.427507475	0.52043547	0.682695884	437	2	0.594402125	0.540976027	0.44393064	0.533753821	0.482864229	0.515631223	0.499133811	0.309321175	0.808926705	0.294193273	437	2	bng	hhe
0.56073387	0.629596947	0.305356321	0.516773958	0.61768529	0.653137216	0.393085864	0.577552426	0.527955407	0.541893568	438	3	0.34440396	0.39091373	0.466114708	0.336930633	0.443676814	0.456891966	0.343727281	0.350153745	0.485800109	0.29422619	438	3	0.56408934	0.37909741	0.570071356	0.452300415	0.645404974	0.510759283	0.417290282	0.424202195	0.642327687	0.682612826	438	3	0.34440396	0.39091373	0.466114708	0.336930633	0.443676814	0.456891966	0.343727281	0.350153745	0.485800109	0.29422619	438	3	bng	hhe
0.529760046	0.398049375	0.473598359	0.517183184	0.405913573	0.382016072	0.686273185	0.262267568	0.84596469	0.294622008	439	1	0.503594133	0.590919854	0.195310001	0.539315761	0.40515759	0.400606383	0.490312358	0.472846769	0.48522231	0.294289839	439	1	0.435606743	0.611734156	0.261305253	0.602879388	0.414873921	0.515378516	0.613007999	0.337869712	0.223599002	0.682436065	439	1	0.503594133	0.590919854	0.195310001	0.539315761	0.40515759	0.400606383	0.490312358	0.472846769	0.48522231	0.294289839	439	1	bng	hhe
0.695276604	0.1003406	0.566951648	0.397986189	0.396379649	0.340638083	0.387403262	0.469190185	0.259136125	0.446452896	440	2	0.376942178	0.321601466	0.500141352	0.568922014	0.252908633	0.41940065	0.450149394	0.605001945	0.527297912	0.294447103	440	2	0.350648082	0.557990159	0.654897303	0.586846443	0.562759775	0.562879071	0.420067477	0.66624399	0.53001397	0.682378299	440	2	0.376942178	0.321601466	0.500141352	0.568922014	0.252908633	0.41940065	0.450149394	0.605001945	0.527297912	0.294447103	440	2	bng	hhe
0.460065573	0.556219805	0.319294408	0.541486271	0.393799366	0.5803185	0.295362246	0.499610192	0.479413455	0.421749134	441	3	0.446365451	0.450100572	0.172167915	0.403476475	0.370607785	0.46037308	0.399025487	0.249735649	0.399808119	0.294477349	441	3	0.657491375	0.526945833	0.652082648	0.597215189	0.744957057	0.689738515	0.705776434	0.735011376	0.674095777	0.682202932	441	3	0.446365451	0.450100572	0.172167915	0.403476475	0.370607785	0.46037308	0.399025487	0.249735649	0.399808119	0.294477349	441	3	bng	hhe
0.449811348	0.617925831	0.357012094	0.516791741	0.384736831	0.679227841	0.387844611	0.54819087	0.423126626	0.45771448	442	1	0.321253374	0.448274451	0.256453754	0.448710346	0.252495254	0.425613189	0.340819068	0.317907963	0.377584923	0.294545016	442	1	0.659761963	0.21541986	0.53365709	0.707375238	0.239994696	0.685046098	0.398291225	0.572292591	0.378573711	0.682038469	442	1	0.321253374	0.448274451	0.256453754	0.448710346	0.252495254	0.425613189	0.340819068	0.317907963	0.377584923	0.294545016	442	1	bng	lb
0.507395373	0.559817577	0.536330025	0.515073055	0.604673978	0.529540381	0.621061889	0.393255703	0.660450215	0.489986568	443	2	0.275066062	0.434644533	0.220175798	0.474054725	0.273000734	0.403287143	0.303964472	0.391986259	0.463169064	0.294572534	443	2	0.695687097	0.585340873	0.676342833	0.537225122	0.675606303	0.600644127	0.665698265	0.62860165	0.712405786	0.682026179	443	2	0.275066062	0.434644533	0.220175798	0.474054725	0.273000734	0.403287143	0.303964472	0.391986259	0.463169064	0.294572534	443	2	bng	lb
0.399129942	0.348455432	0.448913242	0.360823696	0.254097771	0.588876776	0.418291958	0.312959167	0.388524339	0.364933935	444	3	0.529760046	0.398049375	0.473598359	0.517183184	0.405913573	0.382016072	0.686273185	0.262267568	0.84596469	0.294622008	444	3	0.621687842	0.678819346	0.683038912	0.644041737	0.677872649	0.717623801	0.643651224	0.711610581	0.616360978	0.681674654	444	3	0.529760046	0.398049375	0.473598359	0.517183184	0.405913573	0.382016072	0.686273185	0.262267568	0.84596469	0.294622008	444	3	bng	lb
0.408975896	0.636438456	0.413788012	0.490465998	0.629605251	0.439674729	0.595661324	0.370799774	0.535680147	0.627260887	445	1	0.298259743	0.295719038	0.444360747	0.292376006	0.265654299	0.348854732	0.202942227	0.411191417	0.313421807	0.294675046	445	1	0.558432467	0.526723305	0.674280029	0.486000277	0.686419421	0.541604786	0.650546347	0.532603356	0.586916616	0.68164201	445	1	0.298259743	0.295719038	0.444360747	0.292376006	0.265654299	0.348854732	0.202942227	0.411191417	0.313421807	0.294675046	445	1	bng	lb
0.411500661	0.419516961	0.324008765	0.495364126	0.429926831	0.228669334	0.465054485	0.324580917	0.557907731	0.389736251	446	2	0.825564915	0.437168993	0.568982209	0.546365654	0.523815327	0.603283116	0.241347285	0.785724584	0.52277698	0.294835129	446	2	0.77653121	0.749362755	0.538673988	0.717481696	0.742055126	0.606557057	0.786630553	0.591156629	0.691653581	0.681394032	446	2	0.825564915	0.437168993	0.568982209	0.546365654	0.523815327	0.603283116	0.241347285	0.785724584	0.52277698	0.294835129	446	2	bng	lb
0.303521054	0.205482461	0.345157186	0.421496496	0.169451696	0.303121549	0.418719935	0.239637089	0.175312131	0.439005583	447	3	0.475778019	0.483836152	0.440371977	0.519423751	0.481102853	0.519147685	0.393279155	0.547721724	0.734125733	0.294858018	447	3	0.485256872	0.818724867	0.552390151	0.673553854	0.652464085	0.618882541	0.547848026	0.628430691	0.678472316	0.681175607	447	3	0.475778019	0.483836152	0.440371977	0.519423751	0.481102853	0.519147685	0.393279155	0.547721724	0.734125733	0.294858018	447	3	bng	lb
0.526568758	0.477848981	0.444506153	0.216469938	0.747079845	0.327241254	0.412861681	0.481422466	0.468173497	0.297040049	448	1	0.407511595	0.388591982	0.258098147	0.304973759	0.434625886	0.326726438	0.383486988	0.17613939	0.388220741	0.295070003	448	1	0.70347813	0.524964994	0.657224062	0.514733251	0.759686489	0.695854443	0.617170617	0.658840449	0.667717148	0.681119014	448	1	0.407511595	0.388591982	0.258098147	0.304973759	0.434625886	0.326726438	0.383486988	0.17613939	0.388220741	0.295070003	448	1	bng	lb
0.467530551	0.205779577	0.624437158	0.333557647	0.372234774	0.446188278	0.417871477	0.353026516	0.52338873	0.455698417	449	2	0.315175555	0.389049916	0.36619348	0.460001158	0.157727146	0.313573722	0.522926946	0.255198225	0.483485658	0.295126399	449	2	0.486404118	0.6133008	0.766116895	0.291054314	0.698203849	0.563942485	0.535107084	0.73486289	0.433085952	0.681077226	449	2	0.315175555	0.389049916	0.36619348	0.460001158	0.157727146	0.313573722	0.522926946	0.255198225	0.483485658	0.295126399	449	2	bng	lb
0.407421638	0.157936506	0.50493501	0.329283817	0.340355047	0.265334264	0.532043903	0.267031039	0.434711879	0.29099237	450	3	0.20894422	0.206310993	0.229665311	0.280681216	0.257619613	0.198655644	0.283337425	0.214901337	0.20274519	0.295171828	450	3	0.478922124	0.578263045	0.681258303	0.677285658	0.353033519	0.789538708	0.550859651	0.56745092	0.578767377	0.680989602	450	3	0.20894422	0.206310993	0.229665311	0.280681216	0.257619613	0.198655644	0.283337425	0.214901337	0.20274519	0.295171828	450	3	bng	lb
0.743666021	0.296995166	0.335792008	0.463702065	0.522651365	0.698836885	0.299400262	0.48378853	0.537448573	0.423072071	451	1	0.456404956	0.369199243	0.316738472	0.456281121	0.242424675	0.568670255	0.265388459	0.367467438	0.350999334	0.295228806	451	1	0.343508715	0.329003204	0.577833511	0.432751481	0.522442918	0.45603747	0.397252687	0.313813471	0.357004717	0.680825779	451	1	0.456404956	0.369199243	0.316738472	0.456281121	0.242424675	0.568670255	0.265388459	0.367467438	0.350999334	0.295228806	451	1	bng	prx
0.468509279	0.532493171	0.770474306	0.350450086	0.861767542	0.348476189	0.62984806	0.684870173	0.583662171	0.722816742	452	2	0.563150853	0.398690182	0.295083563	0.577633336	0.253241682	0.621566341	0.51790793	0.351036748	0.369047597	0.295355474	452	2	0.411291141	0.5195674	0.472793559	0.506178007	0.646177541	0.493739946	0.396518657	0.892436021	0.184949658	0.680608454	452	2	0.563150853	0.398690182	0.295083563	0.577633336	0.253241682	0.621566341	0.51790793	0.351036748	0.369047597	0.295355474	452	2	bng	prx
0.403641832	0.518180924	0.493042938	0.448998603	0.62771818	0.527482197	0.404504636	0.574243758	0.583207201	0.640696701	453	3	0.486897	0.280809784	0.358521412	0.29904616	0.598690521	0.307284582	0.346849664	0.469217906	0.387967732	0.295581658	453	3	0.476526909	0.533912192	0.667623674	0.59417557	0.406569586	0.743553044	0.59539658	0.423556885	0.591607088	0.680418113	453	3	0.486897	0.280809784	0.358521412	0.29904616	0.598690521	0.307284582	0.346849664	0.469217906	0.387967732	0.295581658	453	3	bng	prx
0.353534022	0.399437119	0.559029274	0.458990764	0.383961882	0.453145953	0.5226025	0.188032287	0.571549722	0.500628064	454	1	0.40544903	0.306832192	0.485573384	0.320739071	0.468141066	0.34859765	0.377639172	0.451234932	0.371424341	0.295815435	454	1	0.581125502	0.573769298	0.815551819	0.504352478	0.651873426	0.765133147	0.552281738	0.531635375	0.610812362	0.680257665	454	1	0.40544903	0.306832192	0.485573384	0.320739071	0.468141066	0.34859765	0.377639172	0.451234932	0.371424341	0.295815435	454	1	bng	prx
0.462750785	0.244730328	0.397444048	0.26310564	0.356988985	0.433673762	0.269233591	0.40847026	0.30277336	0.218597727	455	2	0.359979205	0.339008208	0.386120204	0.236472226	0.47918023	0.289689679	0.247246037	0.37751008	0.498515964	0.296059349	455	2	0.406985257	0.610494792	0.651046102	0.320061362	0.519815961	0.521614628	0.494692161	0.377245962	0.499557817	0.680245046	455	2	0.359979205	0.339008208	0.386120204	0.236472226	0.47918023	0.289689679	0.247246037	0.37751008	0.498515964	0.296059349	455	2	bng	prx
0.532628353	0.377564359	0.365070411	0.468081737	0.305858731	0.606332402	0.356852257	0.337436841	0.467911751	0.466817741	456	3	0.533155603	0.436502675	0.255637237	0.296694193	0.561485698	0.433992313	0.45092234	0.316210171	0.32948406	0.296710106	456	3	0.540339755	0.719927229	0.787415569	0.552875866	0.777538685	0.562373592	0.715141645	0.702482564	0.603896471	0.680209619	456	3	0.533155603	0.436502675	0.255637237	0.296694193	0.561485698	0.433992313	0.45092234	0.316210171	0.32948406	0.296710106	456	3	bng	prx
0.414568461	0.605381962	0.259146753	0.75543328	0.424776561	0.286129453	0.58372849	0.368762761	0.680945144	0.381404243	457	1	0.428945996	0.514507469	0.269296936	0.531063587	0.467720726	0.342622516	0.66979251	0.319799555	0.464427457	0.296764194	457	1	0.378503121	0.491037976	0.61718909	0.533456026	0.641760674	0.481322147	0.571323194	0.555405338	0.578587322	0.680087251	457	1	0.428945996	0.514507469	0.269296936	0.531063587	0.467720726	0.342622516	0.66979251	0.319799555	0.464427457	0.296764194	457	1	bng	prx
0.294057486	0.310469272	0.349969923	0.395013512	0.457305491	0.245042654	0.262044264	0.462228852	0.35937734	0.30545315	458	2	0.774542843	0.3922173	0.227078171	0.753360141	0.476048632	0.387747395	0.558858058	0.442658017	0.602912482	0.296775209	458	2	0.402013707	0.419503392	0.415608889	0.360243862	0.614413523	0.36553773	0.510998113	0.508645283	0.385987426	0.680062693	458	2	0.774542843	0.3922173	0.227078171	0.753360141	0.476048632	0.387747395	0.558858058	0.442658017	0.602912482	0.296775209	458	2	bng	prx
0.451620936	0.544483431	0.32669877	0.398683175	0.251095027	0.555339375	0.345647929	0.479457699	0.462696736	0.262038083	459	3	0.328217071	0.371349577	0.146676226	0.399847533	0.296333593	0.347061583	0.269382634	0.25698629	0.368827676	0.296802237	459	3	0.663678712	0.732619228	0.636937185	0.838092697	0.630873612	0.748006183	0.532431307	0.830323463	0.757791608	0.679937249	459	3	0.328217071	0.371349577	0.146676226	0.399847533	0.296333593	0.347061583	0.269382634	0.25698629	0.368827676	0.296802237	459	3	bng	prx
0.297986758	0.484044187	0.500334789	0.405757882	0.46849428	0.63767277	0.31104268	0.589426804	0.184967482	0.728567298	460	1	0.695478249	0.39525073	0.493698725	0.539735176	0.628027441	0.410547421	0.681284454	0.278348784	0.542597154	0.296853211	460	1	0.562638509	0.490731815	0.566347846	0.626341697	0.466508397	0.795831186	0.438373584	0.739831679	0.45206878	0.679771893	460	1	0.695478249	0.39525073	0.493698725	0.539735176	0.628027441	0.410547421	0.681284454	0.278348784	0.542597154	0.296853211	460	1	bng	av
0.545534126	0.345090051	0.482650323	0.508277668	0.36340801	0.648127685	0.397746967	0.484730816	0.508655283	0.444439003	461	2	0.479304528	0.69304974	0.30226525	0.447944363	0.717826434	0.369060943	0.526221509	0.557460923	0.664094542	0.296942122	461	2	0.412523092	0.404919554	0.534404415	0.287581302	0.698318918	0.34232287	0.532579859	0.460296174	0.449500274	0.67957997	461	2	0.479304528	0.69304974	0.30226525	0.447944363	0.717826434	0.369060943	0.526221509	0.557460923	0.664094542	0.296942122	461	2	bng	av
0.286119433	0.50794464	0.300537683	0.423591722	0.379007803	0.314728725	0.33680389	0.403332329	0.365585482	0.404812969	462	3	0.526568758	0.477848981	0.444506153	0.216469938	0.747079845	0.327241254	0.412861681	0.481422466	0.468173497	0.297040049	462	3	0.467403489	0.768350952	0.471684314	0.488132054	0.529439059	0.780062944	0.483792089	0.359821032	0.500039662	0.679336176	462	3	0.526568758	0.477848981	0.444506153	0.216469938	0.747079845	0.327241254	0.412861681	0.481422466	0.468173497	0.297040049	462	3	bng	av
0.47478403	0.612123183	0.439094958	0.566583908	0.499989944	0.630894459	0.620874672	0.319356714	0.632475651	0.507969946	463	1	0.381552453	0.316958907	0.342993098	0.346091911	0.333390067	0.224140003	0.547114662	0.264793526	0.351335124	0.297068647	463	1	0.577729617	0.624718589	0.593135645	0.616115882	0.677166222	0.62198438	0.540688013	0.59843037	0.634195619	0.678926577	463	1	0.381552453	0.316958907	0.342993098	0.346091911	0.333390067	0.224140003	0.547114662	0.264793526	0.351335124	0.297068647	463	1	bng	av
0.355734535	0.587534901	0.555303004	0.501497575	0.621097069	0.469587257	0.59100286	0.535716782	0.545364141	0.68874426	464	2	0.74024216	0.397881659	0.510447087	0.44627915	0.495543067	0.496581779	0.478356877	0.433504989	0.613029893	0.297096624	464	2	0.704482371	0.631240053	0.566585113	0.60008019	0.702605226	0.665864408	0.487726317	0.841712158	0.445043698	0.678858591	464	2	0.74024216	0.397881659	0.510447087	0.44627915	0.495543067	0.496581779	0.478356877	0.433504989	0.613029893	0.297096624	464	2	bng	av
0.289406874	0.480851391	0.541342367	0.436273082	0.55136868	0.360949635	0.57500451	0.403726824	0.386817236	0.651983941	465	3	0.506056795	0.438600169	0.459888574	0.30047735	0.403169031	0.49811028	0.353535303	0.349163688	0.45160975	0.297313192	465	3	0.335732043	0.409021059	0.571799154	0.671987488	0.472733847	0.360707984	0.652174426	0.264081834	0.578344222	0.678657055	465	3	0.506056795	0.438600169	0.459888574	0.30047735	0.403169031	0.49811028	0.353535303	0.349163688	0.45160975	0.297313192	465	3	bng	av
0.493182069	0.401215475	0.485347552	0.425971962	0.421206411	0.632392209	0.61325444	0.366264855	0.310896715	0.64268141	466	1	0.606525201	0.512212838	0.653510997	0.503316388	0.509250383	0.524099003	0.501941936	0.626703513	0.798598553	0.297396289	466	1	0.447231897	0.692711752	0.630363909	0.600247673	0.677500083	0.477584521	0.652531852	0.506104633	0.66517962	0.678376941	466	1	0.606525201	0.512212838	0.653510997	0.503316388	0.509250383	0.524099003	0.501941936	0.626703513	0.798598553	0.297396289	466	1	bng	av
0.518169854	0.373061902	0.499187126	0.280540442	0.566460013	0.322634471	0.533588282	0.207607378	0.546928261	0.435125595	467	2	0.283892995	0.357876605	0.409414571	0.394409801	0.193019521	0.459838123	0.399504258	0.425484907	0.335865147	0.29744324	467	2	0.505350944	0.690017471	0.546192167	0.438501078	0.695835577	0.482983107	0.649122376	0.351792882	0.548957564	0.678239845	467	2	0.283892995	0.357876605	0.409414571	0.394409801	0.193019521	0.459838123	0.399504258	0.425484907	0.335865147	0.29744324	467	2	bng	av
0.308201344	0.307190532	0.526270899	0.298891227	0.417749409	0.402488698	0.370538739	0.349699839	0.389509705	0.50329609	468	3	0.589484701	0.311127484	0.326287311	0.726902489	0.291240833	0.49167699	0.451246315	0.426782649	0.483705784	0.297492585	468	3	0.480794186	0.547275557	0.688927613	0.643751695	0.654793236	0.576444336	0.673247387	0.60416812	0.649299547	0.678234264	468	3	0.589484701	0.311127484	0.326287311	0.726902489	0.291240833	0.49167699	0.451246315	0.426782649	0.483705784	0.297492585	468	3	bng	av
0.60219375	0.580430976	0.3646257	0.602512094	0.61944202	0.678916823	0.519437094	0.648097265	0.509903862	0.673964328	469	1	0.311964653	0.5591415	0.205165943	0.418802425	0.542442605	0.261889452	0.416710668	0.378863746	0.447139766	0.297687586	469	1	0.645796022	0.832304158	0.584616117	0.784964595	0.590608272	0.847103245	0.663480562	0.652192263	0.700043464	0.678199753	469	1	0.311964653	0.5591415	0.205165943	0.418802425	0.542442605	0.261889452	0.416710668	0.378863746	0.447139766	0.297687586	469	1	bng	prx
0.534814088	0.349406807	0.466555354	0.41127142	0.500202774	0.493217881	0.387678249	0.293874127	0.483427925	0.445987119	470	2	0.192546355	0.293984574	0.314185393	0.121662935	0.379356133	0.190448741	0.324726567	0.283823095	0.211614727	0.297747003	470	2	0.563707431	0.753300433	0.699356304	0.588978925	0.80440973	0.600008761	0.639696416	0.807628137	0.628312637	0.678052259	470	2	0.192546355	0.293984574	0.314185393	0.121662935	0.379356133	0.190448741	0.324726567	0.283823095	0.211614727	0.297747003	470	2	bng	prx
0.468040863	0.369754064	0.509148515	0.379383707	0.437668869	0.525583349	0.396193307	0.493849403	0.515702339	0.397335884	471	3	0.67600085	0.649589705	0.39331681	0.580302225	0.624550245	0.50777009	0.31779191	0.553083035	0.49659461	0.297805233	471	3	0.419279024	0.37651674	0.337255414	0.408653785	0.414234991	0.467500145	0.443690318	0.292441918	0.240145334	0.677860381	471	3	0.67600085	0.649589705	0.39331681	0.580302225	0.624550245	0.50777009	0.31779191	0.553083035	0.49659461	0.297805233	471	3	bng	prx
0.392815182	0.33156572	0.615242131	0.431163201	0.401566444	0.581636626	0.50578688	0.261232106	0.515096085	0.572831444	472	1	0.37968185	0.29686663	0.483343806	0.275831169	0.412819779	0.47051049	0.210430477	0.343381848	0.46668973	0.298067441	472	1	0.550449175	0.403549668	0.549990114	0.608638701	0.452934216	0.660654567	0.355516275	0.660711358	0.427584112	0.677791265	472	1	0.37968185	0.29686663	0.483343806	0.275831169	0.412819779	0.47051049	0.210430477	0.343381848	0.46668973	0.298067441	472	1	bng	prx
0.559156311	0.450514158	0.302816407	0.670657918	0.592094973	0.410879832	0.529333502	0.351258632	0.295458991	0.638634965	473	2	0.199403099	0.18797987	0.334564098	0.212949732	0.25920031	0.29784928	0.210194228	0.204611305	0.275551652	0.298179839	473	2	0.706802108	0.561055395	0.743650209	0.579068023	0.522352216	0.833011722	0.640759481	0.584750807	0.540124234	0.677414727	473	2	0.199403099	0.18797987	0.334564098	0.212949732	0.25920031	0.29784928	0.210194228	0.204611305	0.275551652	0.298179839	473	2	bng	prx
0.773955304	0.607979917	0.590636479	0.516733848	0.687925447	0.680694307	0.613697038	0.648830211	0.700536632	0.476779914	474	3	0.538449674	0.459390099	0.175478576	0.464426158	0.471814625	0.467802043	0.395359361	0.392802654	0.235746651	0.298293745	474	3	0.198476753	0.458409168	0.495663264	0.420036886	0.500314165	0.408343995	0.43652602	0.593561928	0.420175194	0.677245336	474	3	0.538449674	0.459390099	0.175478576	0.464426158	0.471814625	0.467802043	0.395359361	0.392802654	0.235746651	0.298293745	474	3	bng	prx
0.456994684	0.514616468	0.671217279	0.452556843	0.596679195	0.57934423	0.605233524	0.586572412	0.558506064	0.529077359	475	1	0.455318303	0.503544695	0.416124673	0.384797989	0.576884711	0.621530382	0.223804325	0.489335154	0.578018144	0.298296278	475	1	0.749641809	0.811112042	0.434419834	0.737108757	0.703382798	0.696286301	0.64603459	0.618724127	0.707722547	0.677146222	475	1	0.455318303	0.503544695	0.416124673	0.384797989	0.576884711	0.621530382	0.223804325	0.489335154	0.578018144	0.298296278	475	1	bng	prx
0.58897153	0.658976026	0.691134806	0.504682824	0.689835043	0.708547867	0.559506462	0.553075459	0.738794676	0.603054182	476	2	0.600967759	0.468613741	0.40318555	0.639637252	0.61177108	0.391718228	0.365184902	0.539974309	0.916219732	0.298360857	476	2	0.58920355	0.728074171	0.829430001	0.703939909	0.642594178	0.734656106	0.594219567	0.818670292	0.744520791	0.677071268	476	2	0.600967759	0.468613741	0.40318555	0.639637252	0.61177108	0.391718228	0.365184902	0.539974309	0.916219732	0.298360857	476	2	bng	prx
0.412647788	0.640349634	0.635513542	0.378156659	0.749066793	0.638451436	0.487206003	0.553539411	0.549098058	0.715179637	477	3	0.515768093	0.641748474	0.257226447	0.783139659	0.200284214	0.577403971	0.539512561	0.34257257	0.650111475	0.298378963	477	3	0.450949738	0.546020328	0.463509711	0.502806641	0.74525509	0.458546091	0.40069068	0.522172429	0.523372609	0.676938226	477	3	0.515768093	0.641748474	0.257226447	0.783139659	0.200284214	0.577403971	0.539512561	0.34257257	0.650111475	0.298378963	477	3	bng	prx
0.544591258	0.437498542	0.704621772	0.649352645	0.546016179	0.687534593	0.666473468	0.561114406	0.589446587	0.722484741	478	1	0.478907173	0.569835758	0.405410416	0.456825878	0.555938696	0.239261692	0.548517152	0.574296996	0.678296397	0.298673159	478	1	0.557954711	0.554861737	0.625398792	0.506738506	0.670463534	0.538002333	0.628608157	0.425709048	0.577863981	0.676873642	478	1	0.478907173	0.569835758	0.405410416	0.456825878	0.555938696	0.239261692	0.548517152	0.574296996	0.678296397	0.298673159	478	1	bng	wopt
0.534850257	0.379991078	0.185907372	0.492845943	0.306581553	0.574702145	0.334874721	0.394385304	0.272871202	0.580243148	479	2	0.329029006	0.387562252	0.432841892	0.2714912	0.418633106	0.326077458	0.434629656	0.291405459	0.407152627	0.298699241	479	2	0.578435255	0.405229259	0.725183608	0.522674248	0.588591032	0.696579045	0.463577094	0.650049798	0.554701255	0.676852632	479	2	0.329029006	0.387562252	0.432841892	0.2714912	0.418633106	0.326077458	0.434629656	0.291405459	0.407152627	0.298699241	479	2	bng	wopt
0.379198417	0.612920993	0.361932147	0.550756863	0.568834266	0.567131139	0.327998482	0.732991437	0.293534168	0.572627134	480	3	0.301077289	0.572492681	0.202113657	0.578332932	0.456099615	0.173312172	0.560515907	0.212874897	0.633870102	0.298903937	480	3	0.386646057	0.473579961	0.558504535	0.385057876	0.747779731	0.34613221	0.334050868	0.587469818	0.492016565	0.676616012	480	3	0.301077289	0.572492681	0.202113657	0.578332932	0.456099615	0.173312172	0.560515907	0.212874897	0.633870102	0.298903937	480	3	bng	wopt
0.288047421	0.221433542	0.302435497	0.189259136	0.230237932	0.364679819	0.186061931	0.261800052	0.260698197	0.262014156	481	1	0.376807244	0.434809275	0.525745162	0.285610476	0.501453746	0.340478004	0.289131397	0.488495971	0.314942987	0.298905632	481	1	0.790103075	0.665615451	0.791514967	0.662807645	0.643626539	0.744331337	0.688865187	0.666213907	0.814709506	0.676442861	481	1	0.376807244	0.434809275	0.525745162	0.285610476	0.501453746	0.340478004	0.289131397	0.488495971	0.314942987	0.298905632	481	1	bng	wopt
0.707617716	0.630439954	0.698851365	0.612632224	0.617118307	0.701033391	0.613774235	0.680883352	0.672455781	0.484304365	482	2	0.513131258	0.360154229	0.443311262	0.237910458	0.438942614	0.430934766	0.38951299	0.444297925	0.393485767	0.299031339	482	2	0.338462467	0.540812392	0.332567847	0.483014727	0.401645285	0.596625819	0.288927995	0.3988097	0.336178804	0.676033366	482	2	0.513131258	0.360154229	0.443311262	0.237910458	0.438942614	0.430934766	0.38951299	0.444297925	0.393485767	0.299031339	482	2	bng	wopt
0.460950652	0.389686186	0.600972878	0.457848725	0.550773446	0.523289214	0.229629676	0.605016029	0.442883502	0.495930802	483	3	0.508816768	0.515561278	0.327201931	0.346981439	0.421695251	0.60145672	0.221752894	0.533954597	0.535176286	0.299546151	483	3	0.693332205	0.5397355	0.632357123	0.656019236	0.706296737	0.664413945	0.55979583	0.584115907	0.570945289	0.675833775	483	3	0.508816768	0.515561278	0.327201931	0.346981439	0.421695251	0.60145672	0.221752894	0.533954597	0.535176286	0.299546151	483	3	bng	wopt
0.322014976	0.431155984	0.417939653	0.274538891	0.43902446	0.194072768	0.466245286	0.422802195	0.440548119	0.289860129	484	1	0.381648904	0.348141664	0.474881079	0.169541333	0.519531622	0.355696351	0.289567516	0.438041159	0.342811217	0.300092156	484	1	0.701462954	0.709232388	0.698467672	0.632590119	0.569360544	0.83441414	0.593947941	0.611824755	0.64251453	0.675425353	484	1	0.381648904	0.348141664	0.474881079	0.169541333	0.519531622	0.355696351	0.289567516	0.438041159	0.342811217	0.300092156	484	1	bng	wopt
0.579035901	0.547776851	0.481858021	0.462323586	0.381197851	0.782343297	0.247687009	0.669602621	0.405680152	0.583551262	485	2	0.305896589	0.32863366	0.340842509	0.395669475	0.420269471	0.296550709	0.386080529	0.255802462	0.383462363	0.300165445	485	2	0.342197882	0.74252561	0.484917381	0.408387184	0.311771156	0.789219989	0.31134944	0.694995372	0.274632319	0.675313582	485	2	0.305896589	0.32863366	0.340842509	0.395669475	0.420269471	0.296550709	0.386080529	0.255802462	0.383462363	0.300165445	485	2	bng	wopt
0.365717258	0.672090579	0.251983022	0.472605285	0.334111528	0.571062371	0.303177845	0.532170348	0.348534528	0.410670714	486	3	0.255312232	0.496662527	0.426662582	0.310894772	0.429155167	0.360984783	0.397191651	0.330049435	0.471198567	0.30020183	486	3	0.362785443	0.452626744	0.755998854	0.370768135	0.690734011	0.339175153	0.553709385	0.428378137	0.48760256	0.675168506	486	3	0.255312232	0.496662527	0.426662582	0.310894772	0.429155167	0.360984783	0.397191651	0.330049435	0.471198567	0.30020183	486	3	bng	wopt
0.416917977	0.231864865	0.287883212	0.387428016	0.594699415	0.323769879	0.345092848	0.389727353	0.23148195	0.427933704	487	1	0.710774825	0.573200757	0.417172143	0.557584181	0.767786386	0.386600374	0.595307281	0.560791552	0.781628954	0.300357503	487	1	0.52855195	0.718725525	0.494035799	0.712156662	0.5786487	0.653945212	0.617979134	0.632267775	0.691299158	0.675133698	487	1	0.710774825	0.573200757	0.417172143	0.557584181	0.767786386	0.386600374	0.595307281	0.560791552	0.781628954	0.300357503	487	1	bng	cache
0.450432409	0.193530802	0.406578222	0.341797285	0.533168407	0.350080159	0.411009257	0.244490544	0.43910024	0.351087127	488	2	0.401843183	0.431800393	0.440882066	0.382873724	0.249805573	0.549461072	0.266648562	0.44405688	0.435711827	0.300447713	488	2	0.391040394	0.652523098	0.744819226	0.325038231	0.670954737	0.605155167	0.501319869	0.666999866	0.529827268	0.675071251	488	2	0.401843183	0.431800393	0.440882066	0.382873724	0.249805573	0.549461072	0.266648562	0.44405688	0.435711827	0.300447713	488	2	bng	cache
0.652349364	0.511684582	0.567298814	0.472293186	0.603611677	0.631968778	0.507116361	0.489157094	0.528057309	0.502785659	489	3	0.682894729	0.440798604	0.513733218	0.422081081	0.521760448	0.282548514	0.584701446	0.279162621	0.646348957	0.300643071	489	3	0.37108075	0.489835261	0.362674004	0.438379975	0.521701805	0.552932304	0.352304335	0.642726542	0.276867551	0.674928975	489	3	0.682894729	0.440798604	0.513733218	0.422081081	0.521760448	0.282548514	0.584701446	0.279162621	0.646348957	0.300643071	489	3	bng	cache
0.454253893	0.472265674	0.59032657	0.279095051	0.790012759	0.345190454	0.718743939	0.424803729	0.489487105	0.698493637	490	1	0.349005483	0.342984698	0.42755218	0.270144105	0.367317039	0.421515024	0.215145773	0.566550476	0.314887091	0.301026552	490	1	0.667858041	0.755241312	0.542939314	0.745136823	0.658767979	0.752657175	0.564918565	0.748702236	0.630102129	0.674879467	490	1	0.349005483	0.342984698	0.42755218	0.270144105	0.367317039	0.421515024	0.215145773	0.566550476	0.314887091	0.301026552	490	1	bng	cache
0.306221033	0.432984738	0.569629246	0.352392942	0.51103206	0.400910463	0.562496571	0.442779288	0.464067099	0.667926943	491	2	0.492287113	0.337569579	0.33742178	0.480548204	0.308487534	0.443063869	0.461767568	0.314352939	0.503702079	0.301298008	491	2	0.423376759	0.657787026	0.651838791	0.339401054	0.700429525	0.497101659	0.680151452	0.589656958	0.599948213	0.674786544	491	2	0.492287113	0.337569579	0.33742178	0.480548204	0.308487534	0.443063869	0.461767568	0.314352939	0.503702079	0.301298008	491	2	bng	cache
0.52249669	0.539609279	0.31450481	0.756053243	0.283575136	0.408642438	0.410165137	0.556437434	0.697197609	0.332021981	492	3	0.37606334	0.330019993	0.216786901	0.295137724	0.429856046	0.281141097	0.35231248	0.242539509	0.244638067	0.301300675	492	3	0.629137991	0.567082682	0.710506208	0.678516718	0.698391825	0.619436663	0.660846382	0.571099361	0.861304369	0.674474639	492	3	0.37606334	0.330019993	0.216786901	0.295137724	0.429856046	0.281141097	0.35231248	0.242539509	0.244638067	0.301300675	492	3	bng	cache
0.600351255	0.395602102	0.64023538	0.463565688	0.5781024	0.699598821	0.293950567	0.565647577	0.485039442	0.729061894	493	1	0.479498186	0.395345417	0.508041834	0.461571504	0.474995681	0.44015993	0.234417583	0.635223905	0.380967226	0.30152531	493	1	0.701076652	0.650469518	0.68843334	0.628348561	0.794985036	0.676967875	0.594268411	0.741977027	0.676895268	0.6744234	493	1	0.479498186	0.395345417	0.508041834	0.461571504	0.474995681	0.44015993	0.234417583	0.635223905	0.380967226	0.30152531	493	1	bng	cache
0.323451859	0.491657634	0.4542332	0.329477638	0.418468598	0.629970183	0.200102176	0.432750872	0.408143916	0.305945407	494	2	0.520995065	0.524356699	0.322325368	0.379814737	0.337900526	0.510666473	0.296784026	0.370462978	0.529921933	0.301593204	494	2	0.358365819	0.544166127	0.634087103	0.466183688	0.762130645	0.456602303	0.579920628	0.658130052	0.575206324	0.674274359	494	2	0.520995065	0.524356699	0.322325368	0.379814737	0.337900526	0.510666473	0.296784026	0.370462978	0.529921933	0.301593204	494	2	bng	cache
0.325013506	0.535726528	0.601839481	0.349197211	0.472661521	0.616092377	0.183943559	0.657137221	0.571857183	0.598271885	495	3	0.323825497	0.314551103	0.420579415	0.435391673	0.172694948	0.435621143	0.438353743	0.389457609	0.526906037	0.302132977	495	3	0.60219375	0.580430976	0.3646257	0.602512094	0.61944202	0.678916823	0.519437094	0.648097265	0.509903862	0.673964328	495	3	0.323825497	0.314551103	0.420579415	0.435391673	0.172694948	0.435621143	0.438353743	0.389457609	0.526906037	0.302132977	495	3	bng	cache
0.594040998	0.445547155	0.363385218	0.680424119	0.181646905	0.615927409	0.554862024	0.263122108	0.530148988	0.378854303	496	1	0.428984833	0.244433987	0.376847088	0.335744925	0.2581104	0.377463455	0.418008283	0.26185722	0.409900012	0.302145083	496	1	0.651267071	0.38313072	0.587645101	0.427078708	0.796024136	0.395853756	0.464286179	0.783789838	0.388846244	0.67360875	496	1	0.428984833	0.244433987	0.376847088	0.335744925	0.2581104	0.377463455	0.418008283	0.26185722	0.409900012	0.302145083	496	1	bng	cache
0.538424847	0.480010309	0.595566184	0.52495523	0.707929661	0.607732062	0.364219526	0.551614923	0.425384835	0.585826904	497	2	0.406203314	0.264341418	0.399360104	0.333429611	0.436655046	0.380402911	0.318170756	0.34751372	0.414730752	0.302268633	497	2	0.802141365	0.677317918	0.693346647	0.676384103	0.724151979	0.716266598	0.764097836	0.591761463	0.715136667	0.6734846	497	2	0.406203314	0.264341418	0.399360104	0.333429611	0.436655046	0.380402911	0.318170756	0.34751372	0.414730752	0.302268633	497	2	bng	cache
0.33709631	0.559256428	0.239404958	0.329774972	0.517904499	0.33205437	0.474034607	0.300920639	0.389510437	0.461416725	498	3	0.279873765	0.263129225	0.260817641	0.259190338	0.295836831	0.235778979	0.230394039	0.288711635	0.166158261	0.302280372	498	3	0.592615452	0.556664703	0.564107284	0.695588939	0.681886925	0.481668054	0.745182446	0.519096258	0.606562392	0.673330327	498	3	0.279873765	0.263129225	0.260817641	0.259190338	0.295836831	0.235778979	0.230394039	0.288711635	0.166158261	0.302280372	498	3	bng	cache
0.417621974	0.273939839	0.284039053	0.341697975	0.425666095	0.272406241	0.424176107	0.262679523	0.411741971	0.458405867	499	1	0.629585018	0.544940506	0.34559181	0.536275593	0.370228346	0.495587541	0.509152646	0.347794959	0.678318197	0.302344716	499	1	0.654014162	0.819035061	0.680935042	0.559462815	0.678864575	0.795933256	0.569357184	0.683343382	0.737699157	0.673188003	499	1	0.629585018	0.544940506	0.34559181	0.536275593	0.370228346	0.495587541	0.509152646	0.347794959	0.678318197	0.302344716	499	1	bng	cache
0.375677642	0.301669508	0.500957264	0.381930023	0.322451793	0.257788806	0.480416817	0.402328907	0.498403226	0.343880943	500	2	0.464009824	0.438126531	0.318890667	0.48141162	0.34881334	0.430959435	0.201426039	0.463683227	0.489378176	0.302538789	500	2	0.461936499	0.526711825	0.309048437	0.578857118	0.502971198	0.612592115	0.590901994	0.474603411	0.435557751	0.673084491	500	2	0.464009824	0.438126531	0.318890667	0.48141162	0.34881334	0.430959435	0.201426039	0.463683227	0.489378176	0.302538789	500	2	bng	cache
0.307813865	0.437410616	0.583645819	0.337119462	0.712236606	0.451188826	0.603825166	0.446246588	0.400099844	0.800646369	501	3	0.435530195	0.278013806	0.312042959	0.488840432	0.290243094	0.414893147	0.39124263	0.477162989	0.48382061	0.302992694	501	3	0.425030019	0.463605979	0.655435599	0.326338326	0.523920328	0.520764835	0.548014785	0.329099071	0.654075088	0.672707639	501	3	0.435530195	0.278013806	0.312042959	0.488840432	0.290243094	0.414893147	0.39124263	0.477162989	0.48382061	0.302992694	501	3	bng	cache
0.323666177	0.5707272	0.339632622	0.457732515	0.180659531	0.709587976	0.296084088	0.517402879	0.477428217	0.55449052	502	1	0.331862507	0.533212402	0.330334474	0.500187826	0.476027613	0.454251485	0.411648429	0.385285986	0.634324248	0.303013961	502	1	0.712656072	0.552663485	0.612377071	0.626830545	0.741290379	0.662523608	0.594060894	0.579199339	0.787885551	0.672338672	502	1	0.331862507	0.533212402	0.330334474	0.500187826	0.476027613	0.454251485	0.411648429	0.385285986	0.634324248	0.303013961	502	1	bng	cache
0.279625169	0.382795718	0.486105717	0.495107962	0.162376854	0.694388042	0.456763756	0.426113625	0.312389178	0.656090319	503	2	0.324856866	0.258096521	0.330619012	0.244946632	0.529603808	0.240617686	0.352862133	0.332834845	0.287781191	0.303353986	503	2	0.344497002	0.324971729	0.500854292	0.392827656	0.527664922	0.290100245	0.418326405	0.44342879	0.320157189	0.672286368	503	2	0.324856866	0.258096521	0.330619012	0.244946632	0.529603808	0.240617686	0.352862133	0.332834845	0.287781191	0.303353986	503	2	bng	cache
0.452371041	0.643675998	0.387102963	0.645353611	0.341293706	0.768253651	0.312501301	0.590955273	0.502833441	0.476634387	504	3	0.517933232	0.378203415	0.533590949	0.367382147	0.556462079	0.483699886	0.35326476	0.480073695	0.532176689	0.303637295	504	3	0.730581738	0.434393644	0.631112551	0.744695123	0.605935891	0.642741572	0.603744807	0.59930209	0.615559256	0.671971171	504	3	0.517933232	0.378203415	0.533590949	0.367382147	0.556462079	0.483699886	0.35326476	0.480073695	0.532176689	0.303637295	504	3	bng	cache
0.260673424	0.424506587	0.379191262	0.324431326	0.408653456	0.403536043	0.19149251	0.334593821	0.41406381	0.41395893	505	1	0.163496904	0.43123846	0.345874646	0.24333097	0.367812516	0.177155114	0.422116187	0.342137223	0.29946949	0.30380698	505	1	0.392983004	0.604472761	0.502738719	0.503357451	0.524440429	0.598862927	0.5095569	0.488398704	0.434120166	0.670720722	505	1	0.163496904	0.43123846	0.345874646	0.24333097	0.367812516	0.177155114	0.422116187	0.342137223	0.29946949	0.30380698	505	1	bng	dpi
0.161680021	0.469786182	0.302289631	0.35439107	0.288171464	0.401357405	0.251125366	0.386026129	0.239350973	0.453723002	506	2	0.207606392	0.667136519	0.469760768	0.425690317	0.406132842	0.336037193	0.526460252	0.372617078	0.618621989	0.303839663	506	2	0.188095559	0.643064118	0.375475286	0.43574207	0.424416663	0.558831542	0.297281281	0.520250657	0.29791633	0.670651706	506	2	0.207606392	0.667136519	0.469760768	0.425690317	0.406132842	0.336037193	0.526460252	0.372617078	0.618621989	0.303839663	506	2	bng	dpi
0.519126112	0.698332729	0.33396152	0.605489516	0.662351191	0.435630521	0.585172052	0.541578555	0.59084869	0.56692377	507	3	0.389950479	0.269350877	0.382178383	0.435282673	0.396727943	0.279846415	0.439404639	0.283011496	0.530912671	0.303896881	507	3	0.483836242	0.598501118	0.57543152	0.590133	0.604763669	0.587456785	0.451015642	0.563110518	0.780748229	0.670456935	507	3	0.389950479	0.269350877	0.382178383	0.435282673	0.396727943	0.279846415	0.439404639	0.283011496	0.530912671	0.303896881	507	3	bng	dpi
0.384626421	0.269847951	0.285239492	0.51689536	0.193261563	0.317549702	0.435255163	0.221609265	0.462035644	0.341030127	508	1	0.486880631	0.308455388	0.250943345	0.315117914	0.375675151	0.401866799	0.37973603	0.318308472	0.522971954	0.304005007	508	1	0.498037483	0.789866985	0.618051369	0.530130492	0.80567487	0.585164188	0.547882346	0.782151912	0.549947929	0.670453796	508	1	0.486880631	0.308455388	0.250943345	0.315117914	0.375675151	0.401866799	0.37973603	0.318308472	0.522971954	0.304005007	508	1	bng	dpi
0.289996643	0.621958845	0.397417526	0.472938874	0.431646763	0.558369186	0.555882426	0.396053973	0.420348069	0.533875197	509	2	0.44672442	0.292246326	0.202265514	0.377444784	0.413290938	0.360145081	0.404911072	0.292132829	0.287690967	0.304019066	509	2	0.603675719	0.607983879	0.526390807	0.712766758	0.671935358	0.635153928	0.52812274	0.629577444	0.709076742	0.670186463	509	2	0.44672442	0.292246326	0.202265514	0.377444784	0.413290938	0.360145081	0.404911072	0.292132829	0.287690967	0.304019066	509	2	bng	dpi
0.597678907	0.311758103	0.388534927	0.511728815	0.541120143	0.589063362	0.382957692	0.338825195	0.522428239	0.403752145	510	3	0.441418468	0.538842877	0.285357938	0.663226852	0.278028715	0.426231495	0.701435162	0.376783796	0.582343475	0.304097269	510	3	0.490064843	0.496650245	0.38409199	0.515268791	0.608677259	0.532118199	0.41876308	0.567701423	0.390033386	0.670058319	510	3	0.441418468	0.538842877	0.285357938	0.663226852	0.278028715	0.426231495	0.701435162	0.376783796	0.582343475	0.304097269	510	3	bng	dpi
0.679866119	0.651588618	0.679315986	0.618657562	0.61770946	0.740770347	0.693042555	0.661852192	0.808435024	0.561308295	511	1	0.353218938	0.27610995	0.374072447	0.171686234	0.337188377	0.302479993	0.359661784	0.264539468	0.267033621	0.304171852	511	1	0.451828469	0.55936076	0.441375457	0.393122389	0.714180958	0.445015279	0.561258826	0.450434073	0.435433144	0.670034164	511	1	0.353218938	0.27610995	0.374072447	0.171686234	0.337188377	0.302479993	0.359661784	0.264539468	0.267033621	0.304171852	511	1	bng	dpi
0.241343229	0.345861625	0.229714423	0.468434729	0.226497178	0.355899843	0.344939222	0.353639355	0.231025026	0.579671037	512	2	0.34628349	0.342556125	0.473734735	0.392256967	0.431286069	0.390283073	0.298119664	0.484664631	0.440599516	0.304357092	512	2	0.382060846	0.392005172	0.573078659	0.504923584	0.617935311	0.383188189	0.562549225	0.448498426	0.42414832	0.669954501	512	2	0.34628349	0.342556125	0.473734735	0.392256967	0.431286069	0.390283073	0.298119664	0.484664631	0.440599516	0.304357092	512	2	bng	dpi
0.364702349	0.283439784	0.427715657	0.423010482	0.259931346	0.537635427	0.31214929	0.36381904	0.395009949	0.440930437	513	3	0.411741062	0.202665324	0.495628461	0.392912861	0.312564942	0.4602413	0.440477133	0.330986284	0.4035122	0.304634061	513	3	0.298585016	0.718134865	0.415443367	0.47065192	0.453073409	0.371609727	0.576603227	0.475132571	0.683945764	0.669941873	513	3	0.411741062	0.202665324	0.495628461	0.392912861	0.312564942	0.4602413	0.440477133	0.330986284	0.4035122	0.304634061	513	3	bng	dpi
0.533762956	0.533871638	0.513287806	0.608375102	0.65187942	0.553459222	0.441698365	0.537150198	0.608105663	0.566949319	514	1	0.304346098	0.35991936	0.296679835	0.323191557	0.462231445	0.274081084	0.225318542	0.37939513	0.374737552	0.304643604	514	1	0.35715963	0.398955622	0.44958717	0.679131832	0.450465982	0.625961217	0.313690898	0.434462618	0.529264448	0.669734536	514	1	0.304346098	0.35991936	0.296679835	0.323191557	0.462231445	0.274081084	0.225318542	0.37939513	0.374737552	0.304643604	514	1	bng	dpi
0.694627909	0.437511278	0.748405853	0.592013881	0.706259105	0.511758632	0.683541868	0.607016816	0.750941192	0.597431815	515	2	0.535763381	0.576803069	0.509772581	0.383610205	0.602593651	0.492160904	0.34729316	0.47714205	0.690599479	0.304669248	515	2	0.568822886	0.670786462	0.635230604	0.579442432	0.722638519	0.694213551	0.55339506	0.527734473	0.650444181	0.669700049	515	2	0.535763381	0.576803069	0.509772581	0.383610205	0.602593651	0.492160904	0.34729316	0.47714205	0.690599479	0.304669248	515	2	bng	dpi
0.411799836	0.661521026	0.555623982	0.322177782	0.652780054	0.542292046	0.367805204	0.539668999	0.431494111	0.560980946	516	3	0.330768644	0.357695585	0.286117931	0.387961858	0.148395366	0.399140866	0.260577344	0.417846027	0.317133717	0.304726749	516	3	0.605880013	0.677971313	0.615251167	0.654638288	0.66154137	0.717916838	0.560119578	0.563529059	0.755149095	0.669310693	516	3	0.330768644	0.357695585	0.286117931	0.387961858	0.148395366	0.399140866	0.260577344	0.417846027	0.317133717	0.304726749	516	3	bng	dpi
0.38766731	0.273942468	0.485849068	0.332246093	0.39740836	0.520590974	0.43400915	0.358276676	0.403731461	0.471465977	517	1	0.341917537	0.579898484	0.216140233	0.509753373	0.343045043	0.424649494	0.333595001	0.262780124	0.579240607	0.304759394	517	1	0.529276738	0.610098336	0.589776583	0.428096804	0.834444475	0.489450248	0.567820797	0.695242803	0.590837484	0.669258843	517	1	0.341917537	0.579898484	0.216140233	0.509753373	0.343045043	0.424649494	0.333595001	0.262780124	0.579240607	0.304759394	517	1	bng	dpi
0.245660672	0.377654195	0.244131757	0.449681584	0.267900383	0.432330968	0.239594828	0.471775274	0.260322802	0.388339426	518	2	0.410265163	0.285775491	0.460431723	0.471182643	0.569266082	0.301912878	0.507756465	0.506556782	0.509414008	0.305146519	518	2	0.693414882	0.599791328	0.450319219	0.645147787	0.762771628	0.495397653	0.625281447	0.631781485	0.657256265	0.669161496	518	2	0.410265163	0.285775491	0.460431723	0.471182643	0.569266082	0.301912878	0.507756465	0.506556782	0.509414008	0.305146519	518	2	bng	dpi
0.643691264	0.720900313	0.563650567	0.66941641	0.697652229	0.757469748	0.628517999	0.709580442	0.62000961	0.685208101	519	3	0.294057486	0.310469272	0.349969923	0.395013512	0.457305491	0.245042654	0.262044264	0.462228852	0.35937734	0.30545315	519	3	0.696326466	0.638562628	0.643861764	0.692508147	0.597096328	0.729538836	0.496354592	0.757272523	0.717610221	0.669071565	519	3	0.294057486	0.310469272	0.349969923	0.395013512	0.457305491	0.245042654	0.262044264	0.462228852	0.35937734	0.30545315	519	3	bng	dpi
0.360145768	0.26762743	0.640098321	0.356311927	0.542935862	0.428575507	0.324586724	0.486757989	0.367920008	0.589492504	520	1	0.486494875	0.651972552	0.401549108	0.241465366	0.640481629	0.324537107	0.551648131	0.56649135	0.406756806	0.305463943	520	1	0.54754761	0.648190665	0.525984151	0.666931377	0.769516404	0.602353522	0.566883912	0.440364706	0.749070404	0.669014972	520	1	0.486494875	0.651972552	0.401549108	0.241465366	0.640481629	0.324537107	0.551648131	0.56649135	0.406756806	0.305463943	520	1	bng	dpi
0.214816425	0.432677596	0.294374494	0.353879804	0.399563716	0.400136652	0.272180956	0.325893247	0.36210098	0.520260405	521	2	0.271246266	0.360379874	0.175276474	0.279664593	0.393411068	0.203157752	0.297075387	0.274184943	0.283372648	0.305487929	521	2	0.558360108	0.269120581	0.491660966	0.521678204	0.532893436	0.537011685	0.478963864	0.444925836	0.409485903	0.668860628	521	2	0.271246266	0.360379874	0.175276474	0.279664593	0.393411068	0.203157752	0.297075387	0.274184943	0.283372648	0.305487929	521	2	bng	dpi
0.693460702	0.556958904	0.541680052	0.489095879	0.602327236	0.692744475	0.629527999	0.618328268	0.724560042	0.550715228	522	3	0.295015238	0.25647441	0.39824538	0.36633809	0.273480033	0.322795029	0.248639547	0.390820805	0.369157591	0.305572773	522	3	0.468959273	0.502745638	0.722816792	0.360651816	0.486937997	0.840631711	0.373918302	0.61742056	0.547634133	0.66878642	522	3	0.295015238	0.25647441	0.39824538	0.36633809	0.273480033	0.322795029	0.248639547	0.390820805	0.369157591	0.305572773	522	3	bng	dpi
0.636369728	0.302129475	0.511952021	0.430842735	0.603083452	0.338241323	0.440650711	0.545919744	0.395127586	0.580466697	523	1	0.333900525	0.426917271	0.270503674	0.363751181	0.230662936	0.386422992	0.359479583	0.321964979	0.312177023	0.305752781	523	1	0.276625674	0.452307195	0.433334435	0.332356615	0.542170251	0.611282901	0.212168117	0.578266303	0.30545179	0.668769041	523	1	0.333900525	0.426917271	0.270503674	0.363751181	0.230662936	0.386422992	0.359479583	0.321964979	0.312177023	0.305752781	523	1	bng	vopt
0.45839209	0.519090076	0.637843117	0.319618198	0.779372905	0.486880676	0.645272978	0.441529577	0.423476215	0.661582428	524	2	0.350354412	0.274847728	0.421661725	0.069631209	0.213814146	0.453443944	0.306043919	0.241611063	0.347566977	0.305857179	524	2	0.483174586	0.406519848	0.8389636	0.44905415	0.416059925	0.753607603	0.317371653	0.516673503	0.556144606	0.66875396	524	2	0.350354412	0.274847728	0.421661725	0.069631209	0.213814146	0.453443944	0.306043919	0.241611063	0.347566977	0.305857179	524	2	bng	vopt
0.592534237	0.39441647	0.646239343	0.472994511	0.685486397	0.414994435	0.372490782	0.636735734	0.35776894	0.711656695	525	3	0.323451859	0.491657634	0.4542332	0.329477638	0.418468598	0.629970183	0.200102176	0.432750872	0.408143916	0.305945407	525	3	0.556966674	0.515531202	0.638781303	0.530370279	0.674850053	0.644691388	0.572740416	0.45723729	0.754103984	0.66867437	525	3	0.323451859	0.491657634	0.4542332	0.329477638	0.418468598	0.629970183	0.200102176	0.432750872	0.408143916	0.305945407	525	3	bng	vopt
0.759098902	0.49194349	0.4365342	0.595235847	0.655523121	0.478126595	0.698492777	0.308050367	0.720163602	0.503579352	526	1	0.229393411	0.355894376	0.333375845	0.445818335	0.184698867	0.389650239	0.337622746	0.32632636	0.408220519	0.306239208	526	1	0.635378145	0.568128513	0.631049888	0.489843687	0.688014767	0.615194635	0.564280303	0.602274523	0.685177593	0.668489605	526	1	0.229393411	0.355894376	0.333375845	0.445818335	0.184698867	0.389650239	0.337622746	0.32632636	0.408220519	0.306239208	526	1	bng	vopt
0.728947804	0.526847482	0.520292097	0.475867568	0.492243999	0.505908272	0.481508472	0.552866876	0.641727966	0.34250494	527	2	0.228103637	0.324749789	0.287141963	0.180142657	0.242840936	0.332756284	0.304071334	0.174868592	0.357065446	0.306288475	527	2	0.358159517	0.437956288	0.613266091	0.546215538	0.295007455	0.722326503	0.314195419	0.534787119	0.416634387	0.668309191	527	2	0.228103637	0.324749789	0.287141963	0.180142657	0.242840936	0.332756284	0.304071334	0.174868592	0.357065446	0.306288475	527	2	bng	vopt
0.535442003	0.441053011	0.461758563	0.533663252	0.670771685	0.419609988	0.598528886	0.330270593	0.607799956	0.58421312	528	3	0.537009057	0.554730492	0.548425656	0.342641517	0.649263673	0.399990187	0.603560377	0.494813641	0.726919179	0.306347506	528	3	0.39602653	0.623168171	0.347675693	0.5892606	0.644399921	0.479477341	0.494326372	0.419140236	0.444345005	0.66804884	528	3	0.537009057	0.554730492	0.548425656	0.342641517	0.649263673	0.399990187	0.603560377	0.494813641	0.726919179	0.306347506	528	3	bng	vopt
0.506056795	0.438600169	0.459888574	0.30047735	0.403169031	0.49811028	0.353535303	0.349163688	0.45160975	0.297313192	529	1	0.720937796	0.585934379	0.607530926	0.451962615	0.678265072	0.493871824	0.428982198	0.496378242	0.762206198	0.306417702	529	1	0.306221033	0.432984738	0.569629246	0.352392942	0.51103206	0.400910463	0.562496571	0.442779288	0.464067099	0.667926943	529	1	0.720937796	0.585934379	0.607530926	0.451962615	0.678265072	0.493871824	0.428982198	0.496378242	0.762206198	0.306417702	529	1	bng	vopt
0.201555677	0.516276695	0.253354709	0.373462149	0.533247815	0.321177488	0.250580259	0.494522933	0.427758983	0.540993985	530	2	0.50186711	0.313237038	0.485930706	0.356644903	0.265717467	0.465441043	0.371823781	0.429711738	0.485171154	0.306571213	530	2	0.241568755	0.468403973	0.603193979	0.543702829	0.60693614	0.318119977	0.514639458	0.585499009	0.555043843	0.667906228	530	2	0.50186711	0.313237038	0.485930706	0.356644903	0.265717467	0.465441043	0.371823781	0.429711738	0.485171154	0.306571213	530	2	bng	vopt
0.495734857	0.631273767	0.433154938	0.555037043	0.253991373	0.702252096	0.477650983	0.438563573	0.506627248	0.582803877	531	3	0.326817531	0.305089602	0.448405918	0.376397738	0.514160793	0.418887456	0.425767114	0.300729688	0.601338608	0.306667768	531	3	0.714703162	0.460131915	0.616923992	0.389371909	0.753062699	0.622011204	0.478119662	0.694925819	0.502358484	0.667710592	531	3	0.326817531	0.305089602	0.448405918	0.376397738	0.514160793	0.418887456	0.425767114	0.300729688	0.601338608	0.306667768	531	3	bng	vopt
0.344497002	0.324971729	0.500854292	0.392827656	0.527664922	0.290100245	0.418326405	0.44342879	0.320157189	0.672286368	532	1	0.455124879	0.516178276	0.570907026	0.405318289	0.568295417	0.262952556	0.632995766	0.379897323	0.713404931	0.306992556	532	1	0.631362872	0.405533337	0.576305426	0.773577298	0.400314754	0.726432312	0.523588527	0.707791455	0.37761595	0.667449686	532	1	0.455124879	0.516178276	0.570907026	0.405318289	0.568295417	0.262952556	0.632995766	0.379897323	0.713404931	0.306992556	532	1	bng	vopt
0.507908404	0.374034928	0.379800793	0.33056642	0.484638343	0.488650204	0.286977746	0.573510666	0.367760992	0.350870276	533	2	0.785020463	0.163795199	0.544873245	0.522505925	0.365479989	0.513293755	0.341942482	0.535944148	0.302026791	0.30724026	533	2	0.667214846	0.45124588	0.619783241	0.561151559	0.59888402	0.694351744	0.576676399	0.644123225	0.448976881	0.667430152	533	2	0.785020463	0.163795199	0.544873245	0.522505925	0.365479989	0.513293755	0.341942482	0.535944148	0.302026791	0.30724026	533	2	bng	vopt
0.375226802	0.50184085	0.171673633	0.386948396	0.346269759	0.532269371	0.302328199	0.317822431	0.546381418	0.176577318	534	3	0.349409197	0.385652569	0.271459103	0.1900147	0.293475423	0.395238645	0.280190221	0.288188962	0.289678543	0.307261808	534	3	0.489493511	0.793734559	0.566658124	0.713696287	0.660988199	0.583554127	0.674094379	0.717929415	0.714756742	0.667265745	534	3	0.349409197	0.385652569	0.271459103	0.1900147	0.293475423	0.395238645	0.280190221	0.288188962	0.289678543	0.307261808	534	3	bng	vopt
0.480477383	0.360306953	0.278885578	0.498068504	0.534942202	0.525999065	0.430274119	0.450725955	0.442009858	0.461978097	535	1	0.551594826	0.361144075	0.326468542	0.361329562	0.534582182	0.511281757	0.242582846	0.476281102	0.424782578	0.307367613	535	1	0.691191681	0.517867946	0.706952686	0.588526752	0.697598002	0.670724214	0.590206591	0.621137108	0.670815213	0.666867682	535	1	0.551594826	0.361144075	0.326468542	0.361329562	0.534582182	0.511281757	0.242582846	0.476281102	0.424782578	0.307367613	535	1	bng	vopt
0.714368126	0.358826411	0.617012288	0.661620671	0.5545138	0.564968159	0.681145096	0.61260735	0.617237922	0.62130136	536	2	0.439083957	0.278030101	0.543802359	0.355685831	0.349012657	0.483231668	0.359492676	0.263947698	0.448457946	0.307557972	536	2	0.553950221	0.630722626	0.478276427	0.741988986	0.434604666	0.748111533	0.502971099	0.687639857	0.61393073	0.666399392	536	2	0.439083957	0.278030101	0.543802359	0.355685831	0.349012657	0.483231668	0.359492676	0.263947698	0.448457946	0.307557972	536	2	bng	vopt
0.287628195	0.259364254	0.429189318	0.465784944	0.285917098	0.37123053	0.207842786	0.500877413	0.271507581	0.385180113	537	3	0.323028252	0.393527314	0.300295171	0.294500034	0.288851801	0.359580507	0.316262193	0.399092808	0.336984199	0.307620144	537	3	0.324128687	0.755282686	0.50093638	0.694897076	0.416075994	0.741454601	0.531365127	0.43603419	0.658190348	0.666388474	537	3	0.323028252	0.393527314	0.300295171	0.294500034	0.288851801	0.359580507	0.316262193	0.399092808	0.336984199	0.307620144	537	3	bng	vopt
0.313156661	0.408794271	0.633280983	0.260248044	0.500595063	0.395135201	0.463494134	0.345024171	0.561780244	0.428925505	538	1	0.419864956	0.472920857	0.30066606	0.33015104	0.672854371	0.302193477	0.363333869	0.485144358	0.436437642	0.307622676	538	1	0.710136201	0.629691783	0.578578476	0.641898731	0.77626215	0.59109898	0.598129529	0.57305046	0.671436462	0.666376062	538	1	0.419864956	0.472920857	0.30066606	0.33015104	0.672854371	0.302193477	0.363333869	0.485144358	0.436437642	0.307622676	538	1	bng	vopt
0.680645208	0.697217574	0.645156807	0.66209484	0.644678889	0.790049354	0.605346733	0.724566059	0.455156268	0.751327776	539	2	0.327924044	0.395937304	0.464817339	0.240760397	0.46593731	0.316127391	0.389348698	0.267027957	0.457958906	0.307633357	539	2	0.213425578	0.605278375	0.279154921	0.441439611	0.495202999	0.397412416	0.480014874	0.328283535	0.24517009	0.665897853	539	2	0.327924044	0.395937304	0.464817339	0.240760397	0.46593731	0.316127391	0.389348698	0.267027957	0.457958906	0.307633357	539	2	bng	vopt
0.747340618	0.697185042	0.723552643	0.611030528	0.805092631	0.636089532	0.747985525	0.724936375	0.635231744	0.594129905	540	3	0.738914494	0.515347049	0.591373409	0.245535346	0.606386429	0.690177728	0.530087149	0.536267702	0.48980849	0.307727314	540	3	0.293492066	0.520252532	0.394687755	0.596514786	0.607529283	0.427354203	0.457140536	0.456401047	0.363179192	0.665851627	540	3	0.738914494	0.515347049	0.591373409	0.245535346	0.606386429	0.690177728	0.530087149	0.536267702	0.48980849	0.307727314	540	3	bng	vopt
0.369624364	0.548032514	0.531654381	0.297971777	0.448184513	0.40233644	0.569518057	0.43132727	0.540594674	0.43328325	541	1	0.4237393	0.360491174	0.402468283	0.444555239	0.381783768	0.356360156	0.370469564	0.308892676	0.499917946	0.307762825	541	1	0.457199394	0.382777199	0.661085024	0.412915354	0.607834219	0.509827439	0.614779447	0.516361549	0.388722606	0.665850594	541	1	0.4237393	0.360491174	0.402468283	0.444555239	0.381783768	0.356360156	0.370469564	0.308892676	0.499917946	0.307762825	541	1	bng	hhe
0.587634941	0.688695918	0.708678023	0.700783981	0.549951748	0.799350096	0.510350579	0.846311523	0.637472504	0.711668542	542	2	0.438482078	0.66830605	0.375620989	0.497229677	0.683077335	0.320515832	0.54936244	0.53019302	0.676976371	0.307875602	542	2	0.702784535	0.734168429	0.61179892	0.722452681	0.570795423	0.676779395	0.678241031	0.688789736	0.766173882	0.665728911	542	2	0.438482078	0.66830605	0.375620989	0.497229677	0.683077335	0.320515832	0.54936244	0.53019302	0.676976371	0.307875602	542	2	bng	hhe
0.573575895	0.440591017	0.381737995	0.541075123	0.504336002	0.589211935	0.634622827	0.232126525	0.565970679	0.556070218	543	3	0.576934116	0.484300037	0.436256704	0.397877866	0.485240403	0.398095225	0.345839693	0.502308851	0.563453246	0.307939045	543	3	0.628016698	0.489317955	0.304448508	0.692616441	0.583329507	0.389480031	0.814766854	0.357486433	0.370847607	0.665475361	543	3	0.576934116	0.484300037	0.436256704	0.397877866	0.485240403	0.398095225	0.345839693	0.502308851	0.563453246	0.307939045	543	3	bng	hhe
0.443767896	0.584076185	0.506963815	0.50989683	0.623076932	0.642754033	0.60160841	0.546746114	0.632477507	0.592491038	544	1	0.754731671	0.414206306	0.482018538	0.293071778	0.645446278	0.313805981	0.501742535	0.522025116	0.438154157	0.307944403	544	1	0.429433495	0.326253436	0.784310972	0.35993838	0.521851935	0.593449692	0.546371062	0.371681065	0.468405156	0.665323453	544	1	0.754731671	0.414206306	0.482018538	0.293071778	0.645446278	0.313805981	0.501742535	0.522025116	0.438154157	0.307944403	544	1	bng	hhe
0.579883491	0.202062668	0.637783405	0.456388749	0.51237764	0.64318865	0.494835369	0.461857526	0.576953426	0.430823742	545	2	0.708554249	0.340122681	0.357798304	0.444465799	0.617261573	0.426627481	0.368285143	0.505794749	0.492588583	0.307946307	545	2	0.28295142	0.325971168	0.580921213	0.394163076	0.554521367	0.532067653	0.409287603	0.345307208	0.446443539	0.665308411	545	2	0.708554249	0.340122681	0.357798304	0.444465799	0.617261573	0.426627481	0.368285143	0.505794749	0.492588583	0.307946307	545	2	bng	hhe
0.429473958	0.395106151	0.647141581	0.53751269	0.388352821	0.42884856	0.495463152	0.397493814	0.630042519	0.416243637	546	3	0.4088139	0.444021069	0.460096524	0.550205204	0.345702167	0.593893489	0.363273337	0.422694406	0.65528955	0.308029154	546	3	0.578270712	0.751837172	0.587285627	0.50351419	0.833663623	0.485350899	0.652886655	0.621241922	0.822301556	0.665127791	546	3	0.4088139	0.444021069	0.460096524	0.550205204	0.345702167	0.593893489	0.363273337	0.422694406	0.65528955	0.308029154	546	3	bng	hhe
0.428984833	0.244433987	0.376847088	0.335744925	0.2581104	0.377463455	0.418008283	0.26185722	0.409900012	0.302145083	547	1	0.357962626	0.446259758	0.290327758	0.339463453	0.219278919	0.621706927	0.294348051	0.331100589	0.370983057	0.308267949	547	1	0.610748457	0.633183909	0.592204869	0.550391012	0.588865602	0.733772414	0.704153196	0.395474293	0.646094951	0.66504904	547	1	0.357962626	0.446259758	0.290327758	0.339463453	0.219278919	0.621706927	0.294348051	0.331100589	0.370983057	0.308267949	547	1	bng	hhe
0.754731671	0.414206306	0.482018538	0.293071778	0.645446278	0.313805981	0.501742535	0.522025116	0.438154157	0.307944403	548	2	0.363849565	0.456423559	0.308828412	0.289523754	0.440979834	0.470151956	0.364648644	0.214189491	0.559254953	0.30860175	548	2	0.365125149	0.536246779	0.346317437	0.726987067	0.645122295	0.520298971	0.326302902	0.630949932	0.520694847	0.664983278	548	2	0.363849565	0.456423559	0.308828412	0.289523754	0.440979834	0.470151956	0.364648644	0.214189491	0.559254953	0.30860175	548	2	bng	hhe
0.561140342	0.427771673	0.44097825	0.52148462	0.53004586	0.449733845	0.5119612	0.408266538	0.576021735	0.28996402	549	3	0.632941528	0.626129666	0.138619488	0.604218389	0.491902003	0.402315325	0.523415361	0.509685872	0.713044483	0.308654122	549	3	0.807572935	0.669907562	0.728639926	0.672613523	0.73782138	0.749332564	0.698052444	0.718888339	0.707303356	0.664963035	549	3	0.632941528	0.626129666	0.138619488	0.604218389	0.491902003	0.402315325	0.523415361	0.509685872	0.713044483	0.308654122	549	3	bng	hhe
0.486880631	0.308455388	0.250943345	0.315117914	0.375675151	0.401866799	0.37973603	0.318308472	0.522971954	0.304005007	550	1	0.400683052	0.236611862	0.551093	0.383256548	0.409706831	0.415942681	0.188097611	0.556020548	0.377517152	0.308671655	550	1	0.766260336	0.76217287	0.727029353	0.730738492	0.763546862	0.771585034	0.713476042	0.800181959	0.787253654	0.664922364	550	1	0.400683052	0.236611862	0.551093	0.383256548	0.409706831	0.415942681	0.188097611	0.556020548	0.377517152	0.308671655	550	1	bng	hhe
0.4091626	0.603266486	0.310004931	0.609436753	0.533608572	0.558003166	0.488423604	0.587456399	0.48436396	0.602436438	551	2	0.346944205	0.543689595	0.387626576	0.607549643	0.357942886	0.471081596	0.272731682	0.546968978	0.47797885	0.30875434	551	2	0.248226808	0.617800928	0.538320844	0.415367495	0.526462221	0.524149627	0.527096118	0.435737367	0.427947708	0.664791942	551	2	0.346944205	0.543689595	0.387626576	0.607549643	0.357942886	0.471081596	0.272731682	0.546968978	0.47797885	0.30875434	551	2	bng	hhe
0.432024487	0.476835588	0.306298432	0.538345146	0.381240697	0.342338541	0.416097317	0.387156017	0.577111317	0.319864999	552	3	0.706088163	0.46107839	0.417306865	0.627161944	0.502829844	0.493448995	0.36147672	0.568310345	0.692459476	0.308759514	552	3	0.29900273	0.387724622	0.650899726	0.473806659	0.508418623	0.387134564	0.400028149	0.561270236	0.325832571	0.66477674	552	3	0.706088163	0.46107839	0.417306865	0.627161944	0.502829844	0.493448995	0.36147672	0.568310345	0.692459476	0.308759514	552	3	bng	hhe
0.456162438	0.308285014	0.258756491	0.392905619	0.5114271	0.226081448	0.309349827	0.377575774	0.339959306	0.223470492	553	1	0.551353288	0.374156169	0.314319178	0.452438553	0.327706612	0.515634298	0.242946629	0.419307034	0.391419851	0.308817085	553	1	0.612831974	0.635640769	0.690609252	0.59320398	0.652173272	0.698172141	0.631436263	0.705722843	0.692647959	0.664727598	553	1	0.551353288	0.374156169	0.314319178	0.452438553	0.327706612	0.515634298	0.242946629	0.419307034	0.391419851	0.308817085	553	1	bng	hhe
0.326781483	0.507699746	0.50782482	0.655103092	0.277740226	0.610451686	0.287277729	0.588384715	0.510954122	0.549310137	554	2	0.295472959	0.373854456	0.43817779	0.250041676	0.347891123	0.245214406	0.269637051	0.3855809	0.338744629	0.308902269	554	2	0.33609929	0.656253752	0.55910297	0.660324409	0.569774296	0.677340679	0.558685843	0.566363916	0.630417027	0.664631928	554	2	0.295472959	0.373854456	0.43817779	0.250041676	0.347891123	0.245214406	0.269637051	0.3855809	0.338744629	0.308902269	554	2	bng	hhe
0.398311654	0.322978601	0.584382737	0.365737269	0.292184608	0.639428353	0.464136519	0.307024951	0.492530366	0.564023184	555	3	0.573041881	0.290397637	0.60797648	0.21335131	0.323859334	0.537007137	0.351628895	0.449676683	0.305400696	0.309023513	555	3	0.800051455	0.813195371	0.788592857	0.800015573	0.760879848	0.820603821	0.766698291	0.726587032	0.854458208	0.664413012	555	3	0.573041881	0.290397637	0.60797648	0.21335131	0.323859334	0.537007137	0.351628895	0.449676683	0.305400696	0.309023513	555	3	bng	hhe
0.433341075	0.565622789	0.653968028	0.58920753	0.642728942	0.572654633	0.322939757	0.750572604	0.493134563	0.490189038	556	1	0.402053958	0.181981582	0.328147003	0.244300955	0.451752531	0.244395731	0.296824177	0.454780715	0.141265015	0.309126465	556	1	0.2558118	0.491093193	0.568309786	0.369191246	0.608467413	0.41533632	0.33088244	0.620715855	0.312040497	0.664401336	556	1	0.402053958	0.181981582	0.328147003	0.244300955	0.451752531	0.244395731	0.296824177	0.454780715	0.141265015	0.309126465	556	1	bng	hhe
0.435300247	0.522477516	0.471116236	0.33513499	0.711543991	0.257209345	0.436779225	0.39617602	0.641393282	0.293952556	557	2	0.297439755	0.633681519	0.168606926	0.421300348	0.470981018	0.281018491	0.429755423	0.250135298	0.463293381	0.309212812	557	2	0.337320161	0.67198288	0.492116154	0.386437194	0.455956687	0.678750736	0.425157746	0.413516223	0.459707027	0.664345271	557	2	0.297439755	0.633681519	0.168606926	0.421300348	0.470981018	0.281018491	0.429755423	0.250135298	0.463293381	0.309212812	557	2	bng	hhe
0.486097018	0.265969055	0.652581252	0.548929904	0.189538545	0.570748914	0.371144173	0.752268467	0.201747327	0.534662287	558	3	0.630396102	0.476346962	0.436902501	0.279122347	0.476582314	0.463114205	0.563653165	0.400072287	0.500751997	0.309390405	558	3	0.345826649	0.474633956	0.527396407	0.413130287	0.710429288	0.503568768	0.515396301	0.534106762	0.394727456	0.663641879	558	3	0.630396102	0.476346962	0.436902501	0.279122347	0.476582314	0.463114205	0.563653165	0.400072287	0.500751997	0.309390405	558	3	bng	hhe
0.199949683	0.607404625	0.418415723	0.382475328	0.410269764	0.462663493	0.508317569	0.43583755	0.428054224	0.493821123	559	1	0.322228127	0.288446976	0.185398963	0.309148102	0.15606131	0.446938536	0.195145686	0.312913297	0.136077751	0.309435129	559	1	0.668722959	0.705390749	0.587806216	0.698797621	0.67866962	0.696770536	0.64913574	0.547235607	0.760487667	0.663619534	559	1	0.322228127	0.288446976	0.185398963	0.309148102	0.15606131	0.446938536	0.195145686	0.312913297	0.136077751	0.309435129	559	1	bng	lb
0.616388297	0.58594592	0.521873805	0.587818385	0.553786934	0.594258963	0.463732992	0.425675631	0.769787758	0.565017335	560	2	0.406732364	0.334099125	0.499581247	0.422922209	0.333874729	0.56953062	0.330371039	0.467859193	0.693472804	0.309548859	560	2	0.530905133	0.776476426	0.388482351	0.601463729	0.301044002	0.732410454	0.540597335	0.494579776	0.514474176	0.663284382	560	2	0.406732364	0.334099125	0.499581247	0.422922209	0.333874729	0.56953062	0.330371039	0.467859193	0.693472804	0.309548859	560	2	bng	lb
0.481492471	0.30161599	0.380084524	0.307451104	0.561061257	0.394421394	0.321095067	0.565025524	0.362272623	0.453566231	561	3	0.299756069	0.470255217	0.290339038	0.259275565	0.605451411	0.165077994	0.398134947	0.371887247	0.404397817	0.309569414	561	3	0.70594583	0.453081612	0.73967927	0.477054484	0.795194354	0.373888591	0.755775992	0.527624953	0.617087254	0.663069405	561	3	0.299756069	0.470255217	0.290339038	0.259275565	0.605451411	0.165077994	0.398134947	0.371887247	0.404397817	0.309569414	561	3	bng	lb
0.295213494	0.332769496	0.263473452	0.404277199	0.330656307	0.23734149	0.325770338	0.261858863	0.292003072	0.329545007	562	1	0.470730274	0.650725077	0.241934198	0.692896418	0.405283153	0.454393857	0.582290174	0.375055328	0.803444327	0.309696977	562	1	0.32613574	0.45448831	0.679120234	0.339908414	0.377740976	0.616852121	0.552643495	0.333111639	0.548085774	0.663053772	562	1	0.470730274	0.650725077	0.241934198	0.692896418	0.405283153	0.454393857	0.582290174	0.375055328	0.803444327	0.309696977	562	1	bng	lb
0.165042882	0.448616496	0.29409235	0.388012911	0.346096754	0.453041352	0.237578404	0.422240263	0.38550761	0.32841321	563	2	0.257476706	0.459792031	0.267289879	0.502130435	0.367780488	0.352359517	0.36153695	0.486671509	0.365939688	0.310002136	563	2	0.55672088	0.76186823	0.414045485	0.608330592	0.814825679	0.440445876	0.464648913	0.755780312	0.571435523	0.663047532	563	2	0.257476706	0.459792031	0.267289879	0.502130435	0.367780488	0.352359517	0.36153695	0.486671509	0.365939688	0.310002136	563	2	bng	lb
0.734924664	0.677627768	0.729209823	0.716124532	0.763632092	0.855842526	0.57033504	0.785191112	0.810255641	0.628471537	564	3	0.291137622	0.629444567	0.313673836	0.445875484	0.419945326	0.399464934	0.51457797	0.368986461	0.556822833	0.310109115	564	3	0.776800553	0.729886622	0.719836049	0.75901451	0.677495595	0.754270845	0.70923574	0.747864465	0.807684354	0.662404202	564	3	0.291137622	0.629444567	0.313673836	0.445875484	0.419945326	0.399464934	0.51457797	0.368986461	0.556822833	0.310109115	564	3	bng	lb
0.513845647	0.608476521	0.658203394	0.575773612	0.663107447	0.908605284	0.471808801	0.636886079	0.594253292	0.741701441	565	1	0.86038749	0.408295168	0.521219236	0.627232662	0.619489413	0.71559256	0.285265047	0.613820932	0.614365502	0.310216266	565	1	0.797924512	0.520814554	0.773861756	0.584722509	0.786070816	0.570674111	0.73810818	0.654378806	0.676574255	0.662366273	565	1	0.86038749	0.408295168	0.521219236	0.627232662	0.619489413	0.71559256	0.285265047	0.613820932	0.614365502	0.310216266	565	1	bng	lb
0.433132954	0.466745574	0.206667498	0.447501859	0.239673691	0.380773277	0.432747864	0.301513067	0.246637706	0.382434203	566	2	0.590306091	0.479743543	0.262132733	0.65293323	0.177686782	0.719892517	0.373673508	0.437466731	0.49992205	0.310255998	566	2	0.500029171	0.762142487	0.453386092	0.652841505	0.527879939	0.894498354	0.44887438	0.696798577	0.574811083	0.662114065	566	2	0.590306091	0.479743543	0.262132733	0.65293323	0.177686782	0.719892517	0.373673508	0.437466731	0.49992205	0.310255998	566	2	bng	lb
0.406434142	0.461800915	0.398481866	0.71476569	0.378251746	0.589574352	0.351136029	0.502844763	0.476067441	0.54159096	567	3	0.423705887	0.314999161	0.443742503	0.38157896	0.425219516	0.295069113	0.276882086	0.43250408	0.24698882	0.310413118	567	3	0.489638864	0.547266531	0.429241352	0.538802987	0.59350439	0.530004943	0.34948622	0.623385492	0.505413256	0.662093516	567	3	0.423705887	0.314999161	0.443742503	0.38157896	0.425219516	0.295069113	0.276882086	0.43250408	0.24698882	0.310413118	567	3	bng	lb
0.525137139	0.373413624	0.503377533	0.441348699	0.691406936	0.223369377	0.368409047	0.538936832	0.363787734	0.326323196	568	1	0.321220897	0.404452976	0.450999704	0.211974095	0.580392682	0.299193067	0.506236473	0.421281028	0.383600438	0.310629415	568	1	0.481174501	0.554005466	0.417957639	0.525044558	0.365498885	0.701377229	0.341274608	0.637001535	0.456861274	0.662051078	568	1	0.321220897	0.404452976	0.450999704	0.211974095	0.580392682	0.299193067	0.506236473	0.421281028	0.383600438	0.310629415	568	1	bng	lb
0.594366852	0.356435051	0.373962558	0.555698539	0.455967325	0.504154668	0.396921579	0.399251024	0.475683168	0.435458037	569	2	0.19097952	0.245734375	0.317562528	0.257538349	0.293645867	0.239261998	0.243814524	0.344004541	0.161597444	0.310737714	569	2	0.441224493	0.522816278	0.408996285	0.487482036	0.587429238	0.500298774	0.542774409	0.521787559	0.440034261	0.661936781	569	2	0.19097952	0.245734375	0.317562528	0.257538349	0.293645867	0.239261998	0.243814524	0.344004541	0.161597444	0.310737714	569	2	bng	lb
0.573884073	0.543563783	0.624799365	0.330681252	0.724965113	0.567533202	0.498563726	0.461494605	0.472839988	0.572108561	570	3	0.621834292	0.346324455	0.571404338	0.4498457	0.599284415	0.587954293	0.478939808	0.51496192	0.587259486	0.310766384	570	3	0.367018584	0.411791974	0.428691453	0.382314142	0.539678855	0.389308472	0.392208291	0.371647735	0.381062248	0.661849704	570	3	0.621834292	0.346324455	0.571404338	0.4498457	0.599284415	0.587954293	0.478939808	0.51496192	0.587259486	0.310766384	570	3	bng	lb
0.262795848	0.461171457	0.396107076	0.462079295	0.367259578	0.348090315	0.401006581	0.330309983	0.414479213	0.51418837	571	1	0.254759981	0.226500682	0.406933915	0.2951149	0.334331464	0.282688791	0.26153902	0.410899797	0.355272084	0.310849103	571	1	0.45839209	0.519090076	0.637843117	0.319618198	0.779372905	0.486880676	0.645272978	0.441529577	0.423476215	0.661582428	571	1	0.254759981	0.226500682	0.406933915	0.2951149	0.334331464	0.282688791	0.26153902	0.410899797	0.355272084	0.310849103	571	1	bng	lb
0.513676057	0.234903834	0.567872463	0.271641657	0.407321724	0.341412286	0.719642537	0.271101214	0.314040779	0.398397215	572	2	0.452724001	0.328797111	0.589969399	0.159621705	0.444566921	0.420496452	0.410920485	0.386074789	0.475369512	0.310859632	572	2	0.575316222	0.692969463	0.4986199	0.61644719	0.669300762	0.544642044	0.599675185	0.594463601	0.658551252	0.661559532	572	2	0.452724001	0.328797111	0.589969399	0.159621705	0.444566921	0.420496452	0.410920485	0.386074789	0.475369512	0.310859632	572	2	bng	lb
0.358365819	0.544166127	0.634087103	0.466183688	0.762130645	0.456602303	0.579920628	0.658130052	0.575206324	0.674274359	573	3	0.462948921	0.491655549	0.371938666	0.603242367	0.289103538	0.615020053	0.329549905	0.580196902	0.608127996	0.310956055	573	3	0.416364233	0.63610752	0.445050476	0.474032357	0.506364799	0.829733796	0.432424869	0.456491186	0.529527779	0.660969243	573	3	0.462948921	0.491655549	0.371938666	0.603242367	0.289103538	0.615020053	0.329549905	0.580196902	0.608127996	0.310956055	573	3	bng	lb
0.500391701	0.198325288	0.39900654	0.286696006	0.507634321	0.189861484	0.504299106	0.322054662	0.577819764	0.28886764	574	1	0.311741474	0.485990138	0.420979895	0.319232659	0.526411938	0.490919984	0.311827411	0.526944328	0.415685341	0.311089611	574	1	0.351904421	0.428322418	0.573903613	0.435301955	0.398412117	0.558134338	0.444240987	0.381152226	0.353912904	0.66091455	574	1	0.311741474	0.485990138	0.420979895	0.319232659	0.526411938	0.490919984	0.311827411	0.526944328	0.415685341	0.311089611	574	1	bng	lb
0.414500673	0.441505882	0.243471911	0.521971721	0.458373829	0.446477243	0.466868068	0.358145194	0.252668188	0.553309689	575	2	0.494924271	0.455204413	0.493164874	0.420532079	0.478370561	0.383550819	0.267351463	0.530026278	0.611808842	0.311094416	575	2	0.294650114	0.539626874	0.648081528	0.549950612	0.552976496	0.577694668	0.387260715	0.808480528	0.534273908	0.660854468	575	2	0.494924271	0.455204413	0.493164874	0.420532079	0.478370561	0.383550819	0.267351463	0.530026278	0.611808842	0.311094416	575	2	bng	lb
0.283186898	0.658667977	0.393917453	0.422371914	0.467957452	0.518626907	0.487007789	0.392604669	0.574472623	0.707952271	576	3	0.364798674	0.268312394	0.226875413	0.381758188	0.270213942	0.314293677	0.121047575	0.414988953	0.21786181	0.311172962	576	3	0.395623478	0.3876323	0.550232883	0.668070817	0.487376182	0.534209547	0.419247473	0.805810761	0.351964889	0.660520781	576	3	0.364798674	0.268312394	0.226875413	0.381758188	0.270213942	0.314293677	0.121047575	0.414988953	0.21786181	0.311172962	576	3	bng	lb
0.394059712	0.758415473	0.307323713	0.507635153	0.762209733	0.397231067	0.597228782	0.557658452	0.518708753	0.730032412	577	1	0.296197883	0.215278493	0.251078335	0.372540131	0.233365565	0.260703652	0.235797829	0.372397139	0.207478426	0.311289135	577	1	0.751109601	0.69712598	0.621812633	0.64628554	0.82225228	0.62777985	0.671871559	0.7452031	0.695706178	0.660151964	577	1	0.296197883	0.215278493	0.251078335	0.372540131	0.233365565	0.260703652	0.235797829	0.372397139	0.207478426	0.311289135	577	1	bng	prx
0.395249515	0.468063703	0.31564743	0.276161208	0.69743666	0.404512946	0.469064787	0.510700397	0.369758095	0.546238902	578	2	0.497757297	0.183913471	0.38517366	0.35974692	0.331459761	0.379619309	0.285229003	0.385743972	0.362162779	0.31132524	578	2	0.716832087	0.502709524	0.730846835	0.544349304	0.72708333	0.573704641	0.588724199	0.750442452	0.639568695	0.659895248	578	2	0.497757297	0.183913471	0.38517366	0.35974692	0.331459761	0.379619309	0.285229003	0.385743972	0.362162779	0.31132524	578	2	bng	prx
0.274073736	0.439386328	0.520384473	0.182408873	0.675052907	0.221451809	0.539720335	0.217561256	0.47766838	0.484397375	579	3	0.310562575	0.329156548	0.335055995	0.438452918	0.308765817	0.296774609	0.405411618	0.36344697	0.501742392	0.31150949	579	3	0.304546845	0.643432392	0.487519336	0.436168696	0.581802233	0.608827064	0.449809637	0.567039172	0.401694365	0.659881108	579	3	0.310562575	0.329156548	0.335055995	0.438452918	0.308765817	0.296774609	0.405411618	0.36344697	0.501742392	0.31150949	579	3	bng	prx
0.388025633	0.759484068	0.352657639	0.486434814	0.649917906	0.466235953	0.445000134	0.462032399	0.650676242	0.576267291	580	1	0.703889449	0.284879463	0.49609839	0.52904035	0.764251819	0.199271379	0.532475813	0.571774771	0.62946624	0.311558096	580	1	0.587529651	0.422787847	0.616840864	0.437745203	0.717836109	0.60385105	0.449882491	0.547570829	0.54536099	0.659846347	580	1	0.703889449	0.284879463	0.49609839	0.52904035	0.764251819	0.199271379	0.532475813	0.571774771	0.62946624	0.311558096	580	1	bng	prx
0.551353288	0.374156169	0.314319178	0.452438553	0.327706612	0.515634298	0.242946629	0.419307034	0.391419851	0.308817085	581	2	0.260966526	0.643380976	0.215323378	0.365412317	0.643080963	0.196194436	0.458677468	0.321887757	0.623411586	0.311613323	581	2	0.669535681	0.545300722	0.549915708	0.72037333	0.785210888	0.5325087	0.600000994	0.596274655	0.67076037	0.659749373	581	2	0.260966526	0.643380976	0.215323378	0.365412317	0.643080963	0.196194436	0.458677468	0.321887757	0.623411586	0.311613323	581	2	bng	prx
0.285017327	0.252162099	0.263747516	0.424861469	0.208236121	0.469119739	0.13950103	0.436810089	0.228723886	0.330396119	582	3	0.300583792	0.29227047	0.321193208	0.430520421	0.265238795	0.38234261	0.287406541	0.38181425	0.314250948	0.311619176	582	3	0.760958669	0.701606721	0.545382169	0.827616939	0.627128379	0.781217947	0.674422588	0.691337878	0.70651657	0.659733035	582	3	0.300583792	0.29227047	0.321193208	0.430520421	0.265238795	0.38234261	0.287406541	0.38181425	0.314250948	0.311619176	582	3	bng	prx
0.374478864	0.51416568	0.461769845	0.636265343	0.521742559	0.527997746	0.496074554	0.58175233	0.469457894	0.55933544	583	1	0.464234013	0.400223835	0.385465424	0.607170106	0.430906706	0.462355376	0.484295179	0.378853176	0.623177856	0.311888538	583	1	0.464352932	0.390817241	0.327463915	0.579397415	0.408064636	0.591214989	0.328723373	0.561280229	0.249096819	0.659664136	583	1	0.464234013	0.400223835	0.385465424	0.607170106	0.430906706	0.462355376	0.484295179	0.378853176	0.623177856	0.311888538	583	1	bng	prx
0.357586902	0.288267511	0.357623419	0.487996459	0.394051476	0.36033302	0.230197344	0.451519104	0.332629	0.329504925	584	2	0.501701432	0.470171549	0.442750548	0.518455965	0.339282659	0.506102362	0.377599274	0.313867798	0.634843581	0.31192456	584	2	0.597027718	0.326230727	0.788868188	0.523919103	0.62814763	0.46230825	0.644759861	0.509189432	0.581116278	0.65964623	584	2	0.501701432	0.470171549	0.442750548	0.518455965	0.339282659	0.506102362	0.377599274	0.313867798	0.634843581	0.31192456	584	2	bng	prx
0.5715119	0.405483978	0.496420373	0.56640652	0.389413552	0.730792474	0.399861997	0.64402527	0.433023925	0.594756536	585	3	0.318051097	0.527991241	0.31093908	0.451547918	0.198097132	0.630733501	0.555370957	0.157137292	0.608743183	0.311947392	585	3	0.704740016	0.772364082	0.675590285	0.660908516	0.753952774	0.704438883	0.675734829	0.719536216	0.712947413	0.659613642	585	3	0.318051097	0.527991241	0.31093908	0.451547918	0.198097132	0.630733501	0.555370957	0.157137292	0.608743183	0.311947392	585	3	bng	prx
0.761678332	0.472358983	0.586380584	0.426621971	0.640123525	0.596164644	0.605046628	0.539739326	0.686899227	0.421764636	586	1	0.570309711	0.330518809	0.504145469	0.249514529	0.636511754	0.460425838	0.466349401	0.314431354	0.527390562	0.311965427	586	1	0.367606868	0.651609969	0.517778891	0.350525367	0.648472351	0.495362466	0.441803726	0.547732419	0.530219739	0.659587994	586	1	0.570309711	0.330518809	0.504145469	0.249514529	0.636511754	0.460425838	0.466349401	0.314431354	0.527390562	0.311965427	586	1	bng	prx
0.447834669	0.320079612	0.344347043	0.467280582	0.376298959	0.415435605	0.394538987	0.346030427	0.378295954	0.487701725	587	2	0.444612558	0.382030304	0.31942948	0.349742566	0.520241551	0.39046333	0.581501179	0.158675829	0.597960745	0.311984812	587	2	0.340390262	0.488037885	0.399606041	0.611301949	0.383496014	0.787957166	0.292472098	0.664130482	0.311171686	0.659483842	587	2	0.444612558	0.382030304	0.31942948	0.349742566	0.520241551	0.39046333	0.581501179	0.158675829	0.597960745	0.311984812	587	2	bng	prx
0.677967586	0.632542886	0.698926457	0.600840392	0.692794891	0.747075915	0.585274053	0.561547257	0.765541409	0.642732233	588	3	0.494570231	0.210377081	0.403018195	0.510085244	0.436451286	0.26092261	0.275214316	0.528401194	0.460576953	0.312042182	588	3	0.55201439	0.587790428	0.504859559	0.517014036	0.669138397	0.578404447	0.595034345	0.646929464	0.556569692	0.659428689	588	3	0.494570231	0.210377081	0.403018195	0.510085244	0.436451286	0.26092261	0.275214316	0.528401194	0.460576953	0.312042182	588	3	bng	prx
0.523802518	0.248286453	0.482002177	0.434221297	0.434660979	0.535326103	0.329763102	0.447540795	0.348555646	0.516448248	589	1	0.464439248	0.3664847	0.261426101	0.416181336	0.310182248	0.38194119	0.472190818	0.307877676	0.375772029	0.312195716	589	1	0.671385031	0.548790422	0.466738797	0.697279754	0.548327493	0.686489937	0.445622092	0.652312757	0.505505472	0.65931954	589	1	0.464439248	0.3664847	0.261426101	0.416181336	0.310182248	0.38194119	0.472190818	0.307877676	0.375772029	0.312195716	589	1	bng	prx
0.313914134	0.525345646	0.504850021	0.252845307	0.540233575	0.498765838	0.390324899	0.353228694	0.501703417	0.537563457	590	2	0.375720592	0.40958331	0.380036984	0.336359477	0.413027361	0.431418287	0.176707728	0.44058354	0.436571146	0.312202031	590	2	0.91707622	0.690472227	0.651478191	0.810970784	0.840983512	0.625271715	0.793502387	0.770164185	0.697206266	0.659309342	590	2	0.375720592	0.40958331	0.380036984	0.336359477	0.413027361	0.431418287	0.176707728	0.44058354	0.436571146	0.312202031	590	2	bng	prx
0.248921977	0.478407486	0.306825052	0.447129954	0.395890698	0.346966533	0.459298064	0.278966643	0.328925463	0.605515568	591	3	0.554062057	0.565431655	0.272365145	0.668102938	0.346174021	0.603164341	0.432651946	0.46304455	0.55803085	0.312203673	591	3	0.40886211	0.3109197	0.378686854	0.466583669	0.414680005	0.448610604	0.298131872	0.513011414	0.303404741	0.659202601	591	3	0.554062057	0.565431655	0.272365145	0.668102938	0.346174021	0.603164341	0.432651946	0.46304455	0.55803085	0.312203673	591	3	bng	prx
0.309050161	0.551460642	0.259509117	0.55590056	0.246088162	0.541717369	0.322882379	0.387461439	0.530227843	0.528955296	592	1	0.231501976	0.429373333	0.380232763	0.269561884	0.427638435	0.331715119	0.524060092	0.226512981	0.522721263	0.312463887	592	1	0.530742206	0.635238355	0.541737007	0.564885701	0.673573204	0.586881513	0.548345893	0.565519061	0.62460784	0.659192203	592	1	0.231501976	0.429373333	0.380232763	0.269561884	0.427638435	0.331715119	0.524060092	0.226512981	0.522721263	0.312463887	592	1	bng	prx
0.284357217	0.438220204	0.382686991	0.183261367	0.429883166	0.364329983	0.288571602	0.411002226	0.350023301	0.335878914	593	2	0.408290301	0.410698775	0.306990788	0.255637514	0.410411625	0.359596757	0.322821754	0.370488734	0.370944585	0.312516641	593	2	0.535011266	0.236037134	0.724171023	0.453598037	0.430391913	0.543884719	0.579088929	0.511398686	0.332893169	0.65914053	593	2	0.408290301	0.410698775	0.306990788	0.255637514	0.410411625	0.359596757	0.322821754	0.370488734	0.370944585	0.312516641	593	2	bng	prx
0.353218938	0.27610995	0.374072447	0.171686234	0.337188377	0.302479993	0.359661784	0.264539468	0.267033621	0.304171852	594	3	0.602006973	0.562675074	0.248850587	0.595122637	0.482464449	0.463577881	0.458486242	0.451826292	0.515401364	0.312633335	594	3	0.18537195	0.587385802	0.537985754	0.604351229	0.596068338	0.492755174	0.397430041	0.679228661	0.469466093	0.659039266	594	3	0.602006973	0.562675074	0.248850587	0.595122637	0.482464449	0.463577881	0.458486242	0.451826292	0.515401364	0.312633335	594	3	bng	prx
0.681319098	0.478231592	0.647770416	0.544458867	0.642066509	0.636159384	0.678979134	0.440519907	0.521211154	0.850350864	595	1	0.480194096	0.288935479	0.660127118	0.516665684	0.427957055	0.456657728	0.366754111	0.547311415	0.522221329	0.312844553	595	1	0.269452378	0.363504634	0.57617655	0.260936041	0.385769759	0.539610091	0.525277362	0.263569011	0.271731634	0.658813691	595	1	0.480194096	0.288935479	0.660127118	0.516665684	0.427957055	0.456657728	0.366754111	0.547311415	0.522221329	0.312844553	595	1	bng	av
0.329454697	0.356629061	0.401582188	0.410843848	0.515765337	0.357887717	0.309779086	0.396389986	0.402525688	0.391666579	596	2	0.531369619	0.459932192	0.417313389	0.469986315	0.451958705	0.626627127	0.087090101	0.716498253	0.411461603	0.313037514	596	2	0.907492133	0.452176523	0.703668764	0.610279565	0.889139585	0.495387455	0.792007127	0.655527177	0.685244107	0.658682348	596	2	0.531369619	0.459932192	0.417313389	0.469986315	0.451958705	0.626627127	0.087090101	0.716498253	0.411461603	0.313037514	596	2	bng	av
0.787768143	0.707937899	0.753414696	0.639250048	0.722730949	0.757435316	0.794721258	0.720259547	0.698714684	0.743674623	597	3	0.52655752	0.235653434	0.484091333	0.432051299	0.343138157	0.341291801	0.450136786	0.329347498	0.477446051	0.313084363	597	3	0.610256662	0.558034992	0.425681713	0.678231371	0.739280872	0.467839573	0.551250564	0.616593901	0.6242313	0.658314924	597	3	0.52655752	0.235653434	0.484091333	0.432051299	0.343138157	0.341291801	0.450136786	0.329347498	0.477446051	0.313084363	597	3	bng	av
0.348083621	0.275522374	0.266453364	0.413523587	0.2780587	0.289161051	0.408683316	0.167660481	0.274450665	0.284109802	598	1	0.421580765	0.256828982	0.457157871	0.367909069	0.286051567	0.40421781	0.228307695	0.414362558	0.358802885	0.313097091	598	1	0.345875491	0.417850641	0.408821684	0.69120133	0.147067439	0.693895848	0.46353042	0.3792968	0.597032438	0.6582173	598	1	0.421580765	0.256828982	0.457157871	0.367909069	0.286051567	0.40421781	0.228307695	0.414362558	0.358802885	0.313097091	598	1	bng	av
0.388918363	0.235010431	0.625881161	0.339913388	0.324866267	0.414945341	0.367998477	0.349281612	0.476770918	0.326354529	599	2	0.421240786	0.341554075	0.42738248	0.206430908	0.513537236	0.403993321	0.340869917	0.510541096	0.386313342	0.313275545	599	2	0.551761087	0.559369144	0.272123041	0.648142148	0.452508502	0.584043525	0.531842976	0.439638452	0.452293878	0.658214684	599	2	0.421240786	0.341554075	0.42738248	0.206430908	0.513537236	0.403993321	0.340869917	0.510541096	0.386313342	0.313275545	599	2	bng	av
0.496690248	0.359678598	0.575153428	0.216215864	0.609781972	0.340354897	0.508737726	0.410112069	0.539765665	0.412487468	600	3	0.201349676	0.364007827	0.347361108	0.223042231	0.290452595	0.417259165	0.304242146	0.333812655	0.283075624	0.313341246	600	3	0.722359795	0.550247801	0.778371451	0.578703542	0.789154628	0.673780694	0.668965812	0.646638698	0.717099909	0.658179364	600	3	0.201349676	0.364007827	0.347361108	0.223042231	0.290452595	0.417259165	0.304242146	0.333812655	0.283075624	0.313341246	600	3	bng	av
0.442382292	0.342320908	0.59188534	0.481397085	0.443177417	0.523775306	0.362106354	0.556307146	0.543890022	0.507948412	601	1	0.360183854	0.31244345	0.412416695	0.347386406	0.418043421	0.303871861	0.35521015	0.386354842	0.308144237	0.313355892	601	1	0.464056209	0.519002215	0.432130136	0.696104777	0.530756622	0.627618885	0.381484868	0.80034277	0.247129898	0.658134997	601	1	0.360183854	0.31244345	0.412416695	0.347386406	0.418043421	0.303871861	0.35521015	0.386354842	0.308144237	0.313355892	601	1	bng	av
0.67767665	0.406884016	0.275671962	0.593784495	0.617994441	0.374759668	0.374091094	0.775724912	0.33831608	0.525208991	602	2	0.385066442	0.257620287	0.286493915	0.348301167	0.25855194	0.30093149	0.346841273	0.240876415	0.254840552	0.313365707	602	2	0.335166428	0.648861811	0.446891667	0.558682049	0.636207161	0.481919352	0.447219795	0.516399353	0.527174504	0.658046988	602	2	0.385066442	0.257620287	0.286493915	0.348301167	0.25855194	0.30093149	0.346841273	0.240876415	0.254840552	0.313365707	602	2	bng	av
0.483671247	0.56428153	0.481893605	0.643915264	0.675314883	0.393235452	0.552278985	0.592162802	0.574467186	0.499974761	603	3	0.384257591	0.437573505	0.208178966	0.448700401	0.284271448	0.424197752	0.324402378	0.421062924	0.359987898	0.313647846	603	3	0.729585081	0.622326271	0.694379	0.509948402	0.780477861	0.648755062	0.700976506	0.57270048	0.618444245	0.657976415	603	3	0.384257591	0.437573505	0.208178966	0.448700401	0.284271448	0.424197752	0.324402378	0.421062924	0.359987898	0.313647846	603	3	bng	av
0.509953914	0.516300204	0.489227652	0.630229907	0.727854526	0.543856687	0.485315876	0.6336811	0.63446006	0.656232716	604	1	0.3811132	0.459738626	0.383650404	0.615680178	0.382799243	0.399864326	0.591217436	0.27942968	0.764914767	0.313722636	604	1	0.259309208	0.587612926	0.563727528	0.549133933	0.387764646	0.667532362	0.464295307	0.571001966	0.407207866	0.657957334	604	1	0.3811132	0.459738626	0.383650404	0.615680178	0.382799243	0.399864326	0.591217436	0.27942968	0.764914767	0.313722636	604	1	bng	av
0.428499473	0.480820135	0.490059736	0.523602107	0.40648312	0.715609321	0.428936982	0.355825982	0.522998987	0.506779014	605	2	0.298752529	0.41599726	0.261307787	0.504308283	0.542689809	0.284133352	0.191543964	0.540793391	0.38971968	0.314123799	605	2	0.313513491	0.430147126	0.512554078	0.551231015	0.654678525	0.271743919	0.570713858	0.541585843	0.516386312	0.65777116	605	2	0.298752529	0.41599726	0.261307787	0.504308283	0.542689809	0.284133352	0.191543964	0.540793391	0.38971968	0.314123799	605	2	bng	av
0.860973483	0.603900094	0.74532042	0.585224609	0.710443471	0.743708295	0.672866017	0.601573916	0.777103662	0.606720134	606	3	0.353734182	0.304616748	0.332597148	0.30044492	0.31300132	0.444355082	0.2513326	0.318850745	0.418601247	0.314283386	606	3	0.349761994	0.711317574	0.506952879	0.4405705	0.536493458	0.545120649	0.515544104	0.612114461	0.410289009	0.657763287	606	3	0.353734182	0.304616748	0.332597148	0.30044492	0.31300132	0.444355082	0.2513326	0.318850745	0.418601247	0.314283386	606	3	bng	av
0.559742273	0.476167048	0.736026933	0.42955693	0.683345187	0.529881551	0.628903516	0.511010877	0.52666506	0.533343405	607	1	0.409439869	0.353629917	0.302624159	0.397113638	0.213603509	0.557891935	0.23051588	0.358976633	0.29148066	0.314332858	607	1	0.555776839	0.71392212	0.503538535	0.518212679	0.790268828	0.428266148	0.62907964	0.56678965	0.590239467	0.657670551	607	1	0.409439869	0.353629917	0.302624159	0.397113638	0.213603509	0.557891935	0.23051588	0.358976633	0.29148066	0.314332858	607	1	bng	av
0.800482365	0.296865356	0.472235388	0.450590453	0.585436859	0.502949211	0.317886363	0.522057001	0.464892049	0.378224572	608	2	0.649349901	0.293497865	0.587887964	0.614092877	0.691370679	0.219212721	0.448955469	0.645618345	0.677180882	0.314347624	608	2	0.446156915	0.555838356	0.417277333	0.560655137	0.58748747	0.536446942	0.535778596	0.561349279	0.530891462	0.657656765	608	2	0.649349901	0.293497865	0.587887964	0.614092877	0.691370679	0.219212721	0.448955469	0.645618345	0.677180882	0.314347624	608	2	bng	av
0.572775532	0.570087015	0.707689133	0.539634579	0.602904726	0.658086096	0.599687797	0.69240388	0.626282628	0.625065149	609	3	0.513106505	0.320128232	0.615826961	0.313107423	0.501936181	0.479283027	0.528717702	0.41724238	0.61569773	0.314449084	609	3	0.654282763	0.466066204	0.593105198	0.516717789	0.564871609	0.560552464	0.69383145	0.465372135	0.481961275	0.657525437	609	3	0.513106505	0.320128232	0.615826961	0.313107423	0.501936181	0.479283027	0.528717702	0.41724238	0.61569773	0.314449084	609	3	bng	av
0.461635075	0.436278311	0.436066769	0.522951529	0.324951116	0.625431591	0.319129026	0.636702048	0.38708318	0.470823023	610	1	0.198774249	0.258048671	0.281436042	0.140288647	0.262693268	0.275821061	0.263690641	0.15067949	0.26587554	0.314570195	610	1	0.465440893	0.441436834	0.651635535	0.406852722	0.864768141	0.378719975	0.632094612	0.481572764	0.485302424	0.657491814	610	1	0.198774249	0.258048671	0.281436042	0.140288647	0.262693268	0.275821061	0.263690641	0.15067949	0.26587554	0.314570195	610	1	bng	av
0.442261811	0.65427054	0.482432217	0.609965275	0.717282722	0.456734939	0.528324871	0.54145344	0.58795317	0.558867511	611	2	0.513429863	0.37475525	0.413225584	0.446407806	0.575204625	0.361557646	0.429046835	0.598776634	0.431001532	0.314799127	611	2	0.694842937	0.623163433	0.75632405	0.536253253	0.706909849	0.745008843	0.648579283	0.688774787	0.694633121	0.657455997	611	2	0.513429863	0.37475525	0.413225584	0.446407806	0.575204625	0.361557646	0.429046835	0.598776634	0.431001532	0.314799127	611	2	bng	av
0.604901795	0.627722031	0.572054213	0.799304237	0.606637883	0.779102481	0.558047137	0.56707372	0.764849698	0.594289775	612	3	0.285935352	0.44390053	0.252068458	0.453987584	0.175792415	0.6052934	0.26154047	0.363382133	0.378876885	0.314853133	612	3	0.490188532	0.395557493	0.632711237	0.391164223	0.642705299	0.278264711	0.486483122	0.360963628	0.600203548	0.657333633	612	3	0.285935352	0.44390053	0.252068458	0.453987584	0.175792415	0.6052934	0.26154047	0.363382133	0.378876885	0.314853133	612	3	bng	av
0.565355537	0.612738554	0.34600136	0.420481217	0.667407397	0.444085989	0.490785173	0.369729323	0.54851869	0.477644036	613	1	0.182542523	0.386226241	0.288034388	0.212732993	0.348310459	0.319426476	0.158715531	0.389220819	0.263320383	0.314991413	613	1	0.411890528	0.486517574	0.580258282	0.410085772	0.776994467	0.496934901	0.339342378	0.592206225	0.238870006	0.657317053	613	1	0.182542523	0.386226241	0.288034388	0.212732993	0.348310459	0.319426476	0.158715531	0.389220819	0.263320383	0.314991413	613	1	bng	prx
0.522964618	0.445692729	0.343685048	0.42477795	0.504536781	0.471117074	0.348457351	0.610005344	0.442052914	0.339696427	614	2	0.452800219	0.43890959	0.461769489	0.528672731	0.502748722	0.587775995	0.302125873	0.405187952	0.621129	0.315049135	614	2	0.661900753	0.475841382	0.691687806	0.448681151	0.609286393	0.581896495	0.721491263	0.522248568	0.598176228	0.657264341	614	2	0.452800219	0.43890959	0.461769489	0.528672731	0.502748722	0.587775995	0.302125873	0.405187952	0.621129	0.315049135	614	2	bng	prx
0.364104679	0.743049955	0.43906502	0.40668062	0.583362281	0.632515051	0.473227663	0.521839441	0.37348109	0.693149983	615	3	0.411392001	0.461354577	0.392839437	0.321378282	0.396279674	0.35235006	0.291167141	0.410783879	0.442809735	0.315140683	615	3	0.686225871	0.766684174	0.766467302	0.713237188	0.720462251	0.751734708	0.715712478	0.709089839	0.881216872	0.657222541	615	3	0.411392001	0.461354577	0.392839437	0.321378282	0.396279674	0.35235006	0.291167141	0.410783879	0.442809735	0.315140683	615	3	bng	prx
0.573680308	0.569450818	0.357847246	0.648314426	0.312340514	0.63866404	0.451352733	0.611775504	0.498919603	0.45780618	616	1	0.311253812	0.296843841	0.369665071	0.260478972	0.364901183	0.277669981	0.312990581	0.253096523	0.3388607	0.315530269	616	1	0.544293407	0.755609147	0.551558492	0.64773144	0.692095489	0.489132508	0.797988508	0.523367928	0.771350467	0.65693945	616	1	0.311253812	0.296843841	0.369665071	0.260478972	0.364901183	0.277669981	0.312990581	0.253096523	0.3388607	0.315530269	616	1	bng	prx
0.340984633	0.290034935	0.491219841	0.421579761	0.340934482	0.392833042	0.327849007	0.500303242	0.391850076	0.446348479	617	2	0.791757365	0.394188525	0.413808188	0.469396389	0.655380977	0.277616462	0.648900114	0.455546769	0.604588918	0.315550508	617	2	0.423754079	0.75853867	0.433032667	0.572830357	0.5982303	0.686565191	0.521098869	0.376337035	0.642771048	0.656936697	617	2	0.791757365	0.394188525	0.413808188	0.469396389	0.655380977	0.277616462	0.648900114	0.455546769	0.604588918	0.315550508	617	2	bng	prx
0.396083973	0.302119709	0.470601404	0.437759704	0.582353389	0.667759758	0.301864284	0.405787831	0.412698118	0.547035675	618	3	0.678228583	0.469441639	0.580707912	0.553896537	0.40158204	0.829034416	0.428749627	0.532637883	0.632810356	0.315653401	618	3	0.484092332	0.273059141	0.69319528	0.374377901	0.485845024	0.52466042	0.510963554	0.471891976	0.538263436	0.656926487	618	3	0.678228583	0.469441639	0.580707912	0.553896537	0.40158204	0.829034416	0.428749627	0.532637883	0.632810356	0.315653401	618	3	bng	prx
0.516399899	0.127640922	0.602715281	0.448344639	0.337738172	0.558322397	0.420584004	0.328682201	0.478236963	0.343144658	619	1	0.618412389	0.43087023	0.576852922	0.426573751	0.519437227	0.656685453	0.239351205	0.554809374	0.457788488	0.315904652	619	1	0.644985207	0.708400602	0.590599281	0.716265242	0.78836376	0.57664747	0.695974668	0.67449966	0.735786342	0.656587756	619	1	0.618412389	0.43087023	0.576852922	0.426573751	0.519437227	0.656685453	0.239351205	0.554809374	0.457788488	0.315904652	619	1	bng	prx
0.401504064	0.350909276	0.406105352	0.371932937	0.513411888	0.314451723	0.464984009	0.362751681	0.275154706	0.349335457	620	2	0.367889267	0.346908401	0.278935917	0.366656825	0.280023366	0.541922578	0.165390678	0.307592794	0.422282444	0.315964428	620	2	0.562478209	0.366356816	0.345602424	0.495979106	0.391831785	0.557586578	0.383549985	0.663807912	0.246966801	0.656576185	620	2	0.367889267	0.346908401	0.278935917	0.366656825	0.280023366	0.541922578	0.165390678	0.307592794	0.422282444	0.315964428	620	2	bng	prx
0.343906915	0.401315795	0.354639967	0.452657991	0.298178121	0.558707592	0.353921597	0.370668721	0.300217887	0.544178309	621	3	0.462976959	0.637812298	0.333990626	0.431105049	0.419292222	0.479765539	0.392570494	0.503053814	0.535655563	0.315969582	621	3	0.448317261	0.642020848	0.499571005	0.404622209	0.73982838	0.585531741	0.417045597	0.624175552	0.219419728	0.656474423	621	3	0.462976959	0.637812298	0.333990626	0.431105049	0.419292222	0.479765539	0.392570494	0.503053814	0.535655563	0.315969582	621	3	bng	prx
0.441792254	0.66818008	0.578619749	0.700634987	0.614451828	0.647285129	0.554411953	0.765406686	0.491816023	0.817744338	622	1	0.306374945	0.332348219	0.130816004	0.372333675	0.430966411	0.252160423	0.22140953	0.392161417	0.291092449	0.316023135	622	1	0.364838441	0.543873843	0.514092705	0.441488295	0.682152879	0.517372263	0.429172768	0.544912206	0.479647525	0.656343542	622	1	0.306374945	0.332348219	0.130816004	0.372333675	0.430966411	0.252160423	0.22140953	0.392161417	0.291092449	0.316023135	622	1	bng	prx
0.49098036	0.474342956	0.422132838	0.326800419	0.682565304	0.374492581	0.276277163	0.537943514	0.530736017	0.522053991	623	2	0.505906847	0.600602394	0.468516014	0.408867912	0.59237838	0.653648639	0.485724659	0.500407761	0.62818398	0.316321292	623	2	0.439979378	0.695296444	0.517998209	0.37628932	0.714586323	0.495901237	0.668171913	0.300243474	0.630075661	0.656315672	623	2	0.505906847	0.600602394	0.468516014	0.408867912	0.59237838	0.653648639	0.485724659	0.500407761	0.62818398	0.316321292	623	2	bng	prx
0.338933956	0.300463148	0.353283854	0.272672588	0.324813003	0.373452206	0.29056785	0.333586473	0.310163842	0.317127017	624	3	0.408045464	0.396172627	0.177894955	0.309174371	0.302114304	0.367441701	0.360386657	0.283494547	0.371114075	0.316437065	624	3	0.509953914	0.516300204	0.489227652	0.630229907	0.727854526	0.543856687	0.485315876	0.6336811	0.63446006	0.656232716	624	3	0.408045464	0.396172627	0.177894955	0.309174371	0.302114304	0.367441701	0.360386657	0.283494547	0.371114075	0.316437065	624	3	bng	prx
0.626053811	0.672728371	0.390542809	0.717197851	0.550694387	0.649080708	0.4097615	0.633254288	0.696317512	0.545143017	625	1	0.261352293	0.274237572	0.310978915	0.360624492	0.237653704	0.286825397	0.232417647	0.290941629	0.295057861	0.316575124	625	1	0.213251283	0.714333841	0.463326602	0.57924547	0.436150601	0.452303888	0.774793427	0.323348154	0.461891144	0.656156457	625	1	0.261352293	0.274237572	0.310978915	0.360624492	0.237653704	0.286825397	0.232417647	0.290941629	0.295057861	0.316575124	625	1	bng	prx
0.362021756	0.70571331	0.308626903	0.583593646	0.385306692	0.630271018	0.59322112	0.378149212	0.634723506	0.503336367	626	2	0.174722456	0.301659138	0.303166697	0.229304533	0.29889255	0.136707134	0.335753989	0.322371678	0.265316605	0.316787977	626	2	0.279625169	0.382795718	0.486105717	0.495107962	0.162376854	0.694388042	0.456763756	0.426113625	0.312389178	0.656090319	626	2	0.174722456	0.301659138	0.303166697	0.229304533	0.29889255	0.136707134	0.335753989	0.322371678	0.265316605	0.316787977	626	2	bng	prx
0.300587195	0.354409485	0.243784742	0.447951078	0.395797305	0.387039925	0.301315886	0.350515655	0.446024716	0.445964926	627	3	0.45389763	0.38630033	0.249595325	0.452102352	0.490432216	0.176245104	0.51580319	0.352811409	0.364810522	0.316844659	627	3	0.484692406	0.569033847	0.529356896	0.433230496	0.600029809	0.670129363	0.621769122	0.458089899	0.450532604	0.6560809	627	3	0.45389763	0.38630033	0.249595325	0.452102352	0.490432216	0.176245104	0.51580319	0.352811409	0.364810522	0.316844659	627	3	bng	prx
0.618412389	0.43087023	0.576852922	0.426573751	0.519437227	0.656685453	0.239351205	0.554809374	0.457788488	0.315904652	628	1	0.460131262	0.199647821	0.52010717	0.255382118	0.360000574	0.359150047	0.360119978	0.317169299	0.462829801	0.31702234	628	1	0.262849951	0.468592303	0.46901613	0.446468558	0.520795623	0.478747187	0.382126847	0.570935513	0.50585271	0.65605199	628	1	0.460131262	0.199647821	0.52010717	0.255382118	0.360000574	0.359150047	0.360119978	0.317169299	0.462829801	0.31702234	628	1	bng	prx
0.654148202	0.404308188	0.569483337	0.421325329	0.623823192	0.354443438	0.443996908	0.373342129	0.751832219	0.213655039	629	2	0.390590131	0.594497841	0.29047174	0.329298254	0.6265748	0.399872426	0.249052814	0.497975234	0.649667824	0.317041204	629	2	0.62359056	0.702811476	0.706489013	0.643302703	0.799641385	0.610822042	0.661965821	0.475618572	0.777198718	0.655928404	629	2	0.390590131	0.594497841	0.29047174	0.329298254	0.6265748	0.399872426	0.249052814	0.497975234	0.649667824	0.317041204	629	2	bng	prx
0.590627871	0.428394609	0.563193651	0.555712916	0.604250196	0.559657436	0.505933709	0.335286444	0.547558964	0.531192731	630	3	0.338933956	0.300463148	0.353283854	0.272672588	0.324813003	0.373452206	0.29056785	0.333586473	0.310163842	0.317127017	630	3	0.462557528	0.446454669	0.724727693	0.448568328	0.684288041	0.577280849	0.583944394	0.653381077	0.590828642	0.655783348	630	3	0.338933956	0.300463148	0.353283854	0.272672588	0.324813003	0.373452206	0.29056785	0.333586473	0.310163842	0.317127017	630	3	bng	prx
0.2701383	0.278153427	0.280928276	0.367328986	0.295425621	0.204341022	0.307955732	0.233916229	0.287059912	0.265242927	631	1	0.52633107	0.298005046	0.490241774	0.478576392	0.401081016	0.373272499	0.526751681	0.285176412	0.61035906	0.3171297	631	1	0.513539101	0.596374015	0.61418574	0.446717808	0.665287023	0.581050488	0.534554836	0.700181801	0.478850065	0.65578215	631	1	0.52633107	0.298005046	0.490241774	0.478576392	0.401081016	0.373272499	0.526751681	0.285176412	0.61035906	0.3171297	631	1	bng	wopt
0.627646698	0.595105597	0.674605174	0.715026311	0.61826399	0.646807553	0.630932443	0.611512754	0.739248796	0.607020917	632	2	0.412645672	0.353467137	0.389850191	0.454187398	0.417299691	0.410258585	0.433276354	0.2516054	0.497229064	0.317312378	632	2	0.313275954	0.473203345	0.499581633	0.652074419	0.471391362	0.58477718	0.614045182	0.37684469	0.465689093	0.655718296	632	2	0.412645672	0.353467137	0.389850191	0.454187398	0.417299691	0.410258585	0.433276354	0.2516054	0.497229064	0.317312378	632	2	bng	wopt
0.382626952	0.559039249	0.502848165	0.501786225	0.652465796	0.531646035	0.35603502	0.510788577	0.712364014	0.545412633	633	3	0.571181452	0.51194304	0.371806855	0.181520956	0.578968702	0.459705004	0.369594178	0.443793887	0.409430934	0.317332558	633	3	0.483810694	0.635683115	0.340465392	0.567244385	0.665297738	0.490907285	0.320664634	0.555095859	0.494043725	0.655564295	633	3	0.571181452	0.51194304	0.371806855	0.181520956	0.578968702	0.459705004	0.369594178	0.443793887	0.409430934	0.317332558	633	3	bng	wopt
0.511082447	0.634113461	0.456947225	0.388227512	0.602982117	0.712640346	0.773844238	0.200153606	0.573887274	0.591173197	634	1	0.540293549	0.423582957	0.453768069	0.332579611	0.418943188	0.577362907	0.348829892	0.384428807	0.563184111	0.317389469	634	1	0.611646119	0.781672389	0.598966026	0.732194579	0.573024214	0.744319485	0.699654955	0.674600452	0.680400182	0.654978859	634	1	0.540293549	0.423582957	0.453768069	0.332579611	0.418943188	0.577362907	0.348829892	0.384428807	0.563184111	0.317389469	634	1	bng	wopt
0.477547285	0.441950898	0.420349379	0.468198394	0.356177952	0.685614204	0.307433904	0.485490996	0.431194549	0.40353504	635	2	0.519325781	0.546183974	0.36140066	0.445413417	0.603494928	0.580693253	0.355585355	0.227157811	0.773551108	0.317440608	635	2	0.406203651	0.175836221	0.560977103	0.614286351	0.31645834	0.538483352	0.349262971	0.598256137	0.301089639	0.654939562	635	2	0.519325781	0.546183974	0.36140066	0.445413417	0.603494928	0.580693253	0.355585355	0.227157811	0.773551108	0.317440608	635	2	bng	wopt
0.428530149	0.496137862	0.540047056	0.559388949	0.391843045	0.534590478	0.623305596	0.272928766	0.615753265	0.543181794	636	3	0.425242184	0.673520259	0.331127744	0.463831557	0.555554307	0.44308177	0.448248196	0.390728496	0.542946545	0.317625434	636	3	0.528628121	0.540798284	0.359254377	0.471625798	0.511891952	0.624401357	0.408672614	0.443489666	0.388986102	0.654592192	636	3	0.425242184	0.673520259	0.331127744	0.463831557	0.555554307	0.44308177	0.448248196	0.390728496	0.542946545	0.317625434	636	3	bng	wopt
0.243305515	0.410831098	0.479420008	0.284729414	0.317063031	0.376871467	0.428509426	0.405660567	0.418660979	0.418114485	637	1	0.452394339	0.415513336	0.288509805	0.426592601	0.385346132	0.471254828	0.350891274	0.365176802	0.449028462	0.317866964	637	1	0.658948615	0.470225313	0.601474515	0.794065718	0.497288827	0.756742831	0.602301947	0.544397425	0.555973612	0.654571676	637	1	0.452394339	0.415513336	0.288509805	0.426592601	0.385346132	0.471254828	0.350891274	0.365176802	0.449028462	0.317866964	637	1	bng	wopt
0.307850928	0.488212892	0.438381212	0.336799418	0.450467772	0.455133341	0.443488064	0.465396765	0.297133791	0.390227647	638	2	0.253645053	0.397040779	0.297186018	0.440558356	0.311254123	0.380812086	0.30896041	0.408532729	0.42093317	0.317928377	638	2	0.440595623	0.809089795	0.478599518	0.30191932	0.772678358	0.677487217	0.66702436	0.446876379	0.479979068	0.654532369	638	2	0.253645053	0.397040779	0.297186018	0.440558356	0.311254123	0.380812086	0.30896041	0.408532729	0.42093317	0.317928377	638	2	bng	wopt
0.704048399	0.323580283	0.429711806	0.692858303	0.317374866	0.520751232	0.617952477	0.246821551	0.512002611	0.396793062	639	3	0.432668851	0.438533692	0.445605206	0.282735707	0.417169359	0.55329027	0.419281034	0.374813095	0.408202538	0.31794348	639	3	0.592684905	0.690711409	0.523301456	0.553756311	0.699051871	0.667590675	0.479895513	0.823121555	0.517881508	0.654525626	639	3	0.432668851	0.438533692	0.445605206	0.282735707	0.417169359	0.55329027	0.419281034	0.374813095	0.408202538	0.31794348	639	3	bng	wopt
0.582304541	0.565158434	0.458943718	0.482475072	0.608046731	0.573228473	0.420052866	0.508149385	0.524805811	0.510881417	640	1	0.237046381	0.427330451	0.429409603	0.287851783	0.443355697	0.135160838	0.507031281	0.300580164	0.398846245	0.31817408	640	1	0.537976164	0.866072351	0.530648809	0.651772165	0.667865884	0.642344291	0.675876496	0.637666601	0.572385549	0.654264154	640	1	0.237046381	0.427330451	0.429409603	0.287851783	0.443355697	0.135160838	0.507031281	0.300580164	0.398846245	0.31817408	640	1	bng	wopt
0.447767727	0.440079419	0.610062837	0.437388389	0.589963438	0.623422406	0.434824802	0.46154394	0.625346321	0.511185852	641	2	0.315391713	0.376738807	0.35280729	0.392081346	0.356155242	0.382712076	0.403897196	0.443918871	0.436577208	0.318216908	641	2	0.598592669	0.768859962	0.61024366	0.67039825	0.698252409	0.838875119	0.473239855	0.711157689	0.723202507	0.653935289	641	2	0.315391713	0.376738807	0.35280729	0.392081346	0.356155242	0.382712076	0.403897196	0.443918871	0.436577208	0.318216908	641	2	bng	wopt
0.398932667	0.45149289	0.311418113	0.489096577	0.474716561	0.342407212	0.455726578	0.478921643	0.506486824	0.416952246	642	3	0.620577548	0.279758672	0.548288882	0.418016272	0.398773042	0.459512564	0.23771722	0.702949382	0.519507644	0.31824055	642	3	0.773361294	0.627752271	0.751989589	0.786551938	0.590764673	0.756542176	0.720587153	0.685444884	0.809881776	0.653897829	642	3	0.620577548	0.279758672	0.548288882	0.418016272	0.398773042	0.459512564	0.23771722	0.702949382	0.519507644	0.31824055	642	3	bng	wopt
0.465082352	0.475082224	0.30586922	0.418902696	0.283655534	0.522494301	0.348172973	0.353427823	0.392479911	0.381028834	643	1	0.417639103	0.434409504	0.17769547	0.503153093	0.55146796	0.30009965	0.405592649	0.340022473	0.395740014	0.318291537	643	1	0.366754936	0.442560107	0.486571447	0.515640166	0.727529108	0.472675391	0.504327659	0.455328705	0.404840797	0.653801898	643	1	0.417639103	0.434409504	0.17769547	0.503153093	0.55146796	0.30009965	0.405592649	0.340022473	0.395740014	0.318291537	643	1	bng	wopt
0.468928152	0.36415034	0.754507715	0.288929258	0.439159347	0.553538615	0.600720315	0.55233938	0.458698045	0.555406897	644	2	0.246855408	0.395220745	0.400497238	0.304539816	0.218439782	0.47887026	0.208423161	0.290616109	0.433485378	0.318379716	644	2	0.672886685	0.599763318	0.750608859	0.497087259	0.642761169	0.760291032	0.617695602	0.682403135	0.581521205	0.653522341	644	2	0.246855408	0.395220745	0.400497238	0.304539816	0.218439782	0.47887026	0.208423161	0.290616109	0.433485378	0.318379716	644	2	bng	wopt
0.239744657	0.545605458	0.283350541	0.371017965	0.31215803	0.507947911	0.420623661	0.196300828	0.37454693	0.496956834	645	3	0.420171787	0.612799392	0.491903523	0.255856692	0.527047181	0.597226809	0.42496155	0.590760863	0.362998964	0.318800173	645	3	0.476156462	0.553756272	0.41251612	0.464616078	0.471286366	0.67144903	0.376396855	0.618722812	0.473582654	0.65312293	645	3	0.420171787	0.612799392	0.491903523	0.255856692	0.527047181	0.597226809	0.42496155	0.590760863	0.362998964	0.318800173	645	3	bng	wopt
0.440044521	0.371040726	0.357165052	0.42088385	0.33120266	0.532433709	0.29390475	0.57989838	0.304679429	0.392917582	646	1	0.329519031	0.405086873	0.327949952	0.276709935	0.360673415	0.450478343	0.362057897	0.237019689	0.421329682	0.318814149	646	1	0.244587734	0.457611849	0.693454002	0.407308393	0.469031779	0.520797276	0.464997222	0.551740194	0.304383551	0.652926588	646	1	0.329519031	0.405086873	0.327949952	0.276709935	0.360673415	0.450478343	0.362057897	0.237019689	0.421329682	0.318814149	646	1	bng	wopt
0.43721727	0.430087194	0.584779038	0.362157532	0.3989081	0.520629516	0.587303833	0.443411714	0.436018345	0.421271571	647	2	0.512058211	0.497401503	0.310993978	0.30947555	0.649082472	0.2913586	0.465277333	0.457184223	0.546332564	0.318878719	647	2	0.270170753	0.498813345	0.663923196	0.36109346	0.581661681	0.489342487	0.496344732	0.258491267	0.59520315	0.652902337	647	2	0.512058211	0.497401503	0.310993978	0.30947555	0.649082472	0.2913586	0.465277333	0.457184223	0.546332564	0.318878719	647	2	bng	wopt
0.468478697	0.248948865	0.415113848	0.500060691	0.260329463	0.48127966	0.452907728	0.169172699	0.491385269	0.374654083	648	3	0.426761353	0.462186196	0.492388904	0.358153632	0.473051971	0.622570871	0.419675473	0.46023587	0.445496784	0.318894212	648	3	0.613302377	0.609512489	0.691296268	0.617825458	0.754041111	0.600970613	0.69071109	0.554829333	0.830919722	0.652851799	648	3	0.426761353	0.462186196	0.492388904	0.358153632	0.473051971	0.622570871	0.419675473	0.46023587	0.445496784	0.318894212	648	3	bng	wopt
0.355568266	0.280024289	0.290958133	0.332101597	0.317191055	0.35514652	0.429138007	0.259308931	0.437282351	0.207693218	649	1	0.305072641	0.427063396	0.547354516	0.319381354	0.533132852	0.390026136	0.349348043	0.579893508	0.508241132	0.318998338	649	1	0.604994657	0.415910504	0.392079396	0.728982203	0.469495432	0.57496272	0.372088737	0.606977761	0.427008633	0.652838256	649	1	0.305072641	0.427063396	0.547354516	0.319381354	0.533132852	0.390026136	0.349348043	0.579893508	0.508241132	0.318998338	649	1	bng	cache
0.775108299	0.406315292	0.628880183	0.620500695	0.646091358	0.48615502	0.543890053	0.613027729	0.61978312	0.486384304	650	2	0.486685345	0.498008766	0.265762543	0.39768782	0.481380303	0.411402275	0.310572998	0.545425721	0.396593759	0.319185325	650	2	0.436543466	0.501914859	0.542547696	0.587408726	0.624908982	0.603253106	0.516883658	0.669593081	0.404518992	0.652818681	650	2	0.486685345	0.498008766	0.265762543	0.39768782	0.481380303	0.411402275	0.310572998	0.545425721	0.396593759	0.319185325	650	2	bng	cache
0.512784014	0.383003953	0.545205611	0.178605376	0.450866949	0.562260571	0.320056498	0.47490938	0.599646775	0.35743824	651	3	0.403563443	0.331253551	0.418505854	0.419020752	0.47494735	0.356761744	0.545889026	0.281530638	0.531112711	0.319265572	651	3	0.513238665	0.596749998	0.583480207	0.445483453	0.6786585	0.567078201	0.548213626	0.569946878	0.597693982	0.652561749	651	3	0.403563443	0.331253551	0.418505854	0.419020752	0.47494735	0.356761744	0.545889026	0.281530638	0.531112711	0.319265572	651	3	bng	cache
0.611814501	0.619113602	0.684195166	0.419577773	0.721188524	0.468986268	0.693469023	0.576641752	0.645789481	0.463853567	652	1	0.642462945	0.519603056	0.312461216	0.774829351	0.31095055	0.583076469	0.342733034	0.543420209	0.65109714	0.319366029	652	1	0.660851774	0.610887107	0.538256769	0.641264749	0.661888226	0.61635919	0.526418183	0.614374576	0.704117889	0.652089915	652	1	0.642462945	0.519603056	0.312461216	0.774829351	0.31095055	0.583076469	0.342733034	0.543420209	0.65109714	0.319366029	652	1	bng	cache
0.584943588	0.634589647	0.38649603	0.575312705	0.589439728	0.58535597	0.433674867	0.315820855	0.809081356	0.452422923	653	2	0.45352029	0.403689169	0.264468969	0.294229144	0.468736329	0.35207442	0.440525831	0.217849498	0.465122286	0.319370232	653	2	0.289406874	0.480851391	0.541342367	0.436273082	0.55136868	0.360949635	0.57500451	0.403726824	0.386817236	0.651983941	653	2	0.45352029	0.403689169	0.264468969	0.294229144	0.468736329	0.35207442	0.440525831	0.217849498	0.465122286	0.319370232	653	2	bng	cache
0.489731689	0.692075463	0.514802525	0.527869038	0.457358579	0.640600978	0.63417597	0.362237341	0.775287096	0.472132264	654	3	0.355227782	0.336316886	0.305521749	0.346589677	0.313223852	0.372718079	0.148221927	0.491653426	0.273896823	0.319394165	654	3	0.294347061	0.597930409	0.297003381	0.660455302	0.540958947	0.472528306	0.394919675	0.64839034	0.424795665	0.651855215	654	3	0.355227782	0.336316886	0.305521749	0.346589677	0.313223852	0.372718079	0.148221927	0.491653426	0.273896823	0.319394165	654	3	bng	cache
0.503204092	0.512365976	0.558651861	0.478450533	0.494741705	0.498794223	0.499754763	0.35794959	0.546043184	0.532740078	655	1	0.179878187	0.243428729	0.140727745	0.261051989	0.272001509	0.223907954	0.252441347	0.181488411	0.203165032	0.319413904	655	1	0.270919974	0.255262399	0.56516052	0.463155896	0.44249229	0.351621511	0.433203679	0.414073102	0.385518266	0.651692738	655	1	0.179878187	0.243428729	0.140727745	0.261051989	0.272001509	0.223907954	0.252441347	0.181488411	0.203165032	0.319413904	655	1	bng	cache
0.323047107	0.39573942	0.375913689	0.394878759	0.46320876	0.520464105	0.27110833	0.445600809	0.352728733	0.457493399	656	2	0.456174613	0.428166589	0.474584382	0.539338038	0.468259451	0.501262097	0.318394589	0.69321767	0.488156878	0.319569934	656	2	0.695220011	0.59440318	0.631750396	0.546686134	0.490548547	0.800045429	0.580742719	0.551441627	0.663257465	0.651507692	656	2	0.456174613	0.428166589	0.474584382	0.539338038	0.468259451	0.501262097	0.318394589	0.69321767	0.488156878	0.319569934	656	2	bng	cache
0.5297642	0.311191864	0.23622165	0.571534891	0.354166359	0.400178408	0.607856106	0.256446845	0.522970692	0.451070393	657	3	0.375614062	0.513286949	0.328571838	0.362470384	0.56643461	0.365552253	0.328507507	0.305167327	0.487198618	0.319587578	657	3	0.259106423	0.464695059	0.575441278	0.564741606	0.605461556	0.250470919	0.514647908	0.336855106	0.551921913	0.651004372	657	3	0.375614062	0.513286949	0.328571838	0.362470384	0.56643461	0.365552253	0.328507507	0.305167327	0.487198618	0.319587578	657	3	bng	cache
0.779481238	0.668897624	0.758464451	0.656360081	0.56653356	0.889714496	0.66128505	0.640484931	0.728674918	0.629015361	658	1	0.808076258	0.388243346	0.668903537	0.526147531	0.628203603	0.591328891	0.562819539	0.545251849	0.676085366	0.319775127	658	1	0.507508248	0.621256989	0.505119817	0.583179412	0.59280292	0.562131505	0.471929407	0.534980831	0.544408493	0.650949169	658	1	0.808076258	0.388243346	0.668903537	0.526147531	0.628203603	0.591328891	0.562819539	0.545251849	0.676085366	0.319775127	658	1	bng	dpi
0.390701382	0.668655541	0.362038878	0.607005109	0.337649201	0.705998947	0.412341022	0.586500048	0.425910879	0.579129045	659	2	0.432024487	0.476835588	0.306298432	0.538345146	0.381240697	0.342338541	0.416097317	0.387156017	0.577111317	0.319864999	659	2	0.67008267	0.475262294	0.566419332	0.499221031	0.554753454	0.575966364	0.676250222	0.372612799	0.587485501	0.650810739	659	2	0.432024487	0.476835588	0.306298432	0.538345146	0.381240697	0.342338541	0.416097317	0.387156017	0.577111317	0.319864999	659	2	bng	dpi
0.297194532	0.458568255	0.544502977	0.334577118	0.591255194	0.353599615	0.448643573	0.519103102	0.345541093	0.597721655	660	3	0.247093049	0.554969823	0.177426807	0.392739919	0.436790913	0.398315551	0.409233525	0.368343611	0.517242933	0.319951478	660	3	0.292383133	0.574376356	0.53620961	0.585089655	0.303131055	0.729617797	0.29208142	0.654308152	0.520087727	0.650628238	660	3	0.247093049	0.554969823	0.177426807	0.392739919	0.436790913	0.398315551	0.409233525	0.368343611	0.517242933	0.319951478	660	3	bng	dpi
0.210151106	0.262297595	0.181337472	0.413223273	0.119133031	0.331341664	0.312903689	0.288876282	0.318537133	0.266169212	661	1	0.666152863	0.417863289	0.304589926	0.394070438	0.287314377	0.613988819	0.323678447	0.5109249	0.359508662	0.320187035	661	1	0.284002553	0.356038681	0.509945242	0.457037468	0.218975256	0.452104791	0.398261403	0.337748654	0.404978372	0.650459263	661	1	0.666152863	0.417863289	0.304589926	0.394070438	0.287314377	0.613988819	0.323678447	0.5109249	0.359508662	0.320187035	661	1	bng	dpi
0.171440042	0.169072001	0.139194221	0.187286591	0.15812681	0.203925197	0.141798886	0.213294403	0.168106541	0.223352708	662	2	0.523782725	0.468796903	0.388863714	0.280652695	0.421454971	0.472293268	0.402195936	0.418686498	0.380014968	0.320317557	662	2	0.54384003	0.441732964	0.763491907	0.562288405	0.576884582	0.598368399	0.709337798	0.380277666	0.708200541	0.650359652	662	2	0.523782725	0.468796903	0.388863714	0.280652695	0.421454971	0.472293268	0.402195936	0.418686498	0.380014968	0.320317557	662	2	bng	dpi
0.362504442	0.396744133	0.605108395	0.230021839	0.252347908	0.496398306	0.425043627	0.279111043	0.383339109	0.412271912	663	3	0.540671086	0.305068007	0.232257495	0.402632351	0.477267727	0.316726213	0.439730164	0.347466062	0.426435005	0.320364317	663	3	0.698395575	0.491527018	0.564207346	0.465814699	0.630161243	0.594791115	0.620009908	0.476100052	0.626693792	0.650042714	663	3	0.540671086	0.305068007	0.232257495	0.402632351	0.477267727	0.316726213	0.439730164	0.347466062	0.426435005	0.320364317	663	3	bng	dpi
0.550785773	0.299996384	0.377381986	0.515782949	0.363915154	0.493319267	0.357981434	0.367247402	0.472686899	0.502456146	664	1	0.483716185	0.614187377	0.41672429	0.518392167	0.576403808	0.425389535	0.474820934	0.416854294	0.668266407	0.320434066	664	1	0.542199263	0.694457403	0.57909832	0.70931096	0.441527516	0.750510495	0.598024284	0.545370985	0.689573221	0.650006901	664	1	0.483716185	0.614187377	0.41672429	0.518392167	0.576403808	0.425389535	0.474820934	0.416854294	0.668266407	0.320434066	664	1	bng	dpi
0.463520326	0.439385116	0.576530222	0.549080981	0.219502691	0.739368922	0.446920588	0.490833948	0.384309097	0.538352303	665	2	0.615029988	0.372106554	0.619759017	0.230336129	0.599343574	0.583757617	0.373191493	0.536376912	0.687067948	0.32055938	665	2	0.210010635	0.534647442	0.482860773	0.425509198	0.566366041	0.239329397	0.660894712	0.29176357	0.389817284	0.649864518	665	2	0.615029988	0.372106554	0.619759017	0.230336129	0.599343574	0.583757617	0.373191493	0.536376912	0.687067948	0.32055938	665	2	bng	dpi
0.617992908	0.41710363	0.254905669	0.475148378	0.42471176	0.456263515	0.498499075	0.545569106	0.300696575	0.375056831	666	3	0.270869002	0.417170847	0.252961154	0.312985339	0.469393545	0.189644523	0.354836915	0.25460494	0.350225542	0.320703987	666	3	0.334550065	0.856068174	0.281860346	0.652053839	0.530137171	0.483704658	0.507659963	0.639031403	0.545713522	0.649826347	666	3	0.270869002	0.417170847	0.252961154	0.312985339	0.469393545	0.189644523	0.354836915	0.25460494	0.350225542	0.320703987	666	3	bng	dpi
0.285823357	0.608426093	0.483814651	0.392939868	0.451660725	0.535592957	0.564641333	0.654310345	0.398169873	0.716603584	667	1	0.752364159	0.383684297	0.421293475	0.587690323	0.569093683	0.486290116	0.553027098	0.52147074	0.537175889	0.320848847	667	1	0.298667463	0.52843586	0.40472519	0.527280949	0.418380174	0.558171143	0.545897138	0.592732481	0.306950881	0.649777734	667	1	0.752364159	0.383684297	0.421293475	0.587690323	0.569093683	0.486290116	0.553027098	0.52147074	0.537175889	0.320848847	667	1	bng	vopt
0.328894228	0.397632018	0.463766104	0.295625517	0.300946541	0.535389744	0.099999282	0.470956114	0.538105171	0.291546696	668	2	0.606278775	0.537412613	0.308673321	0.703415403	0.340850241	0.700543233	0.518767592	0.349935727	0.597071608	0.320937714	668	2	0.45902628	0.464930993	0.736716378	0.560887382	0.526639192	0.674015879	0.575234106	0.491234388	0.666393315	0.649481551	668	2	0.606278775	0.537412613	0.308673321	0.703415403	0.340850241	0.700543233	0.518767592	0.349935727	0.597071608	0.320937714	668	2	bng	vopt
0.431005193	0.665956559	0.511160255	0.38934326	0.585599341	0.381461683	0.490527655	0.474046844	0.65898974	0.443862348	669	3	0.337084853	0.223452615	0.329702838	0.279842286	0.348953041	0.243261666	0.407478031	0.273682652	0.262276322	0.320999911	669	3	0.43602437	0.651698044	0.455042612	0.619858083	0.776241484	0.483071637	0.543225694	0.482306449	0.689132236	0.649464639	669	3	0.337084853	0.223452615	0.329702838	0.279842286	0.348953041	0.243261666	0.407478031	0.273682652	0.262276322	0.320999911	669	3	bng	vopt
0.287962579	0.47202336	0.482984477	0.345571339	0.354577165	0.402962185	0.341466616	0.427352799	0.434462766	0.345408894	670	1	0.191833558	0.371626562	0.296725829	0.371626562	0.399302422	0.187203828	0.35581876	0.28781787	0.416390926	0.321000586	670	1	0.484844487	0.59643025	0.422554781	0.618891251	0.650916552	0.554815847	0.487755263	0.675445083	0.426795811	0.648828729	670	1	0.191833558	0.371626562	0.296725829	0.371626562	0.399302422	0.187203828	0.35581876	0.28781787	0.416390926	0.321000586	670	1	bng	vopt
0.425433289	0.386770746	0.381184972	0.369722802	0.360087682	0.409635024	0.496982729	0.226837046	0.336374784	0.416108167	671	2	0.443034074	0.453587278	0.335852711	0.417118167	0.469975126	0.551451398	0.413151932	0.291165908	0.366923278	0.321157592	671	2	0.757435028	0.479187767	0.759664541	0.6404906	0.657108621	0.690390026	0.667327083	0.621639706	0.775113202	0.64850307	671	2	0.443034074	0.453587278	0.335852711	0.417118167	0.469975126	0.551451398	0.413151932	0.291165908	0.366923278	0.321157592	671	2	bng	vopt
0.448628553	0.388701602	0.460678852	0.359052665	0.441995443	0.469950535	0.537288609	0.428569174	0.386300878	0.449084246	672	3	0.486095459	0.320430056	0.480480115	0.409404938	0.47547569	0.227427794	0.659822008	0.296612741	0.508026802	0.321166565	672	3	0.53455092	0.441456634	0.440068353	0.451949454	0.53961976	0.57656442	0.464059038	0.622598719	0.398020085	0.648486803	672	3	0.486095459	0.320430056	0.480480115	0.409404938	0.47547569	0.227427794	0.659822008	0.296612741	0.508026802	0.321166565	672	3	bng	vopt
0.432248645	0.562306385	0.321666114	0.493768113	0.291887101	0.553064336	0.396111568	0.305045801	0.404221217	0.324674767	673	1	0.673066116	0.226983332	0.523577437	0.260447744	0.533562701	0.375226745	0.513306098	0.470312879	0.237656437	0.321362693	673	1	0.665859437	0.4653073	0.5924122	0.694583311	0.693003183	0.675182748	0.510330759	0.640862665	0.772059596	0.648472472	673	1	0.673066116	0.226983332	0.523577437	0.260447744	0.533562701	0.375226745	0.513306098	0.470312879	0.237656437	0.321362693	673	1	bng	vopt
0.353017702	0.435629302	0.294582289	0.417023994	0.576348615	0.297617704	0.456278525	0.497476143	0.361699619	0.440212883	674	2	0.555194617	0.726003332	0.303492712	0.576055201	0.468270577	0.773878475	0.436930679	0.631370292	0.724674037	0.321418815	674	2	0.655415615	0.545456174	0.68087466	0.590153921	0.717620939	0.705750371	0.62692663	0.506540798	0.611478656	0.648304223	674	2	0.555194617	0.726003332	0.303492712	0.576055201	0.468270577	0.773878475	0.436930679	0.631370292	0.724674037	0.321418815	674	2	bng	vopt
0.54147228	0.388429281	0.431937711	0.504119291	0.503772573	0.507018903	0.381236058	0.517712559	0.336630478	0.556545038	675	3	0.325156787	0.339957196	0.323730878	0.305974679	0.30528813	0.298064514	0.379544328	0.350096994	0.295390935	0.32143193	675	3	0.611286512	0.516070215	0.66818717	0.695880651	0.630466867	0.646386957	0.586676761	0.619226837	0.685326103	0.648240576	675	3	0.325156787	0.339957196	0.323730878	0.305974679	0.30528813	0.298064514	0.379544328	0.350096994	0.295390935	0.32143193	675	3	bng	vopt
0.337319046	0.380751447	0.440126151	0.436398532	0.544049803	0.261422043	0.508926341	0.344157357	0.536992092	0.480586884	676	1	0.444764768	0.332119308	0.316241023	0.415663516	0.393507399	0.400416787	0.273436185	0.421180698	0.585800483	0.321438455	676	1	0.498391878	0.73059921	0.48583104	0.559742429	0.754572666	0.551206163	0.734840281	0.547069475	0.689127954	0.648240474	676	1	0.444764768	0.332119308	0.316241023	0.415663516	0.393507399	0.400416787	0.273436185	0.421180698	0.585800483	0.321438455	676	1	bng	hhe
0.512536418	0.502947042	0.487727529	0.613044676	0.329783821	0.749591852	0.245500637	0.40622161	0.625010605	0.482407379	677	2	0.698161881	0.360906463	0.392110332	0.495008719	0.505422202	0.665755706	0.434334935	0.361606386	0.559794243	0.321540081	677	2	0.375827773	0.479569373	0.387493658	0.487041749	0.579807625	0.254762871	0.68623823	0.435757228	0.360555852	0.648004694	677	2	0.698161881	0.360906463	0.392110332	0.495008719	0.505422202	0.665755706	0.434334935	0.361606386	0.559794243	0.321540081	677	2	bng	hhe
0.659221193	0.408914977	0.434267213	0.517454541	0.523606542	0.672380579	0.338555997	0.682939983	0.503376946	0.508709808	678	3	0.452783342	0.657486187	0.579238996	0.406179337	0.31486977	0.654242393	0.453720106	0.452125614	0.605854551	0.32162892	678	3	0.550527249	0.48101437	0.674525328	0.450351504	0.619833968	0.599182974	0.500941615	0.593250419	0.570577312	0.647957131	678	3	0.452783342	0.657486187	0.579238996	0.406179337	0.31486977	0.654242393	0.453720106	0.452125614	0.605854551	0.32162892	678	3	bng	hhe
0.627676973	0.50291855	0.177178687	0.41388409	0.580862541	0.194115177	0.62652672	0.345058391	0.428341585	0.43566178	679	1	0.810773316	0.55352402	0.746946695	0.459872007	0.659014289	0.676491537	0.556734497	0.522568008	0.730039795	0.321787234	679	1	0.446057413	0.310563948	0.871823938	0.389941272	0.610538526	0.529930173	0.459142545	0.482133222	0.745202136	0.647723866	679	1	0.810773316	0.55352402	0.746946695	0.459872007	0.659014289	0.676491537	0.556734497	0.522568008	0.730039795	0.321787234	679	1	bng	hhe
0.471868853	0.395640211	0.520005709	0.652370105	0.420220839	0.666087535	0.378537469	0.417084708	0.587568459	0.542222912	680	2	0.414712434	0.566050159	0.505348788	0.354099655	0.360816741	0.517370031	0.533988968	0.214342485	0.677346605	0.321911256	680	2	0.517949932	0.551536437	0.630132798	0.684970401	0.633073834	0.604276114	0.471899977	0.762871394	0.622993942	0.647465799	680	2	0.414712434	0.566050159	0.505348788	0.354099655	0.360816741	0.517370031	0.533988968	0.214342485	0.677346605	0.321911256	680	2	bng	hhe
0.334056728	0.365842151	0.35581625	0.304881476	0.372582778	0.339525244	0.466262569	0.155513415	0.445907055	0.271612212	681	3	0.479595996	0.267896364	0.589345864	0.277885894	0.448384873	0.451240555	0.446146173	0.351897965	0.577376851	0.32202792	681	3	0.513976369	0.766396212	0.561303735	0.613380276	0.66112674	0.748109449	0.633327174	0.644482045	0.659145056	0.647222441	681	3	0.479595996	0.267896364	0.589345864	0.277885894	0.448384873	0.451240555	0.446146173	0.351897965	0.577376851	0.32202792	681	3	bng	hhe
0.436430931	0.677183738	0.488107249	0.562194027	0.425928125	0.725509201	0.66731084	0.520929601	0.673293889	0.567397808	682	1	0.489866509	0.462156335	0.769747617	0.351019477	0.492691443	0.346739044	0.603954866	0.314166237	0.870835202	0.322230968	682	1	0.471201882	0.586328715	0.767148232	0.532079823	0.707240072	0.559072371	0.641790307	0.631075273	0.725709556	0.647221838	682	1	0.489866509	0.462156335	0.769747617	0.351019477	0.492691443	0.346739044	0.603954866	0.314166237	0.870835202	0.322230968	682	1	bng	hhe
0.422035694	0.395697942	0.71466117	0.435867217	0.603739477	0.497765384	0.471390544	0.608232125	0.299839109	0.689661075	683	2	0.201813772	0.305582613	0.18852989	0.250556502	0.165058183	0.256379979	0.231707543	0.29684799	0.111479348	0.322407045	683	2	0.654146598	0.586926397	0.676421346	0.598182384	0.678233677	0.711507999	0.714265742	0.497714025	0.80613992	0.647127523	683	2	0.201813772	0.305582613	0.18852989	0.250556502	0.165058183	0.256379979	0.231707543	0.29684799	0.111479348	0.322407045	683	2	bng	hhe
0.257519819	0.73890301	0.268501502	0.726267245	0.646062005	0.303892267	0.488340039	0.639119416	0.414566494	0.544416937	684	3	0.464723385	0.352312562	0.223721349	0.500132784	0.387826751	0.424078354	0.416972023	0.270554825	0.452319325	0.322538548	684	3	0.469450539	0.4940557	0.715074609	0.377753937	0.646881929	0.587842498	0.508268176	0.726942092	0.58153088	0.646983416	684	3	0.464723385	0.352312562	0.223721349	0.500132784	0.387826751	0.424078354	0.416972023	0.270554825	0.452319325	0.322538548	684	3	bng	hhe
0.314486773	0.48290115	0.257060999	0.373251848	0.347056147	0.355298569	0.418561187	0.331809142	0.463861303	0.282563068	685	1	0.371535968	0.626788358	0.438373028	0.443047955	0.377657012	0.650339404	0.384906166	0.589894969	0.358441995	0.322569941	685	1	0.242503211	0.461999526	0.635666514	0.332851209	0.536279833	0.500511016	0.310002078	0.683442411	0.421832725	0.646724581	685	1	0.371535968	0.626788358	0.438373028	0.443047955	0.377657012	0.650339404	0.384906166	0.589894969	0.358441995	0.322569941	685	1	bng	lb
0.426330871	0.411126122	0.271632148	0.525997479	0.515774423	0.480328679	0.384293056	0.416393668	0.442591748	0.415549202	686	2	0.446819926	0.381305166	0.469327105	0.237175362	0.363998841	0.49643101	0.31265922	0.297687467	0.418690715	0.322693115	686	2	0.737008879	0.667881587	0.676697579	0.824067351	0.697588444	0.727035706	0.699511213	0.695411946	0.744878887	0.646468596	686	2	0.446819926	0.381305166	0.469327105	0.237175362	0.363998841	0.49643101	0.31265922	0.297687467	0.418690715	0.322693115	686	2	bng	lb
0.235845943	0.327778399	0.418217524	0.489341745	0.364189432	0.356115027	0.346591666	0.340955982	0.415489397	0.498650946	687	3	0.822080288	0.386625258	0.469419798	0.485395411	0.555797997	0.526969288	0.470830204	0.49199366	0.645678909	0.322796393	687	3	0.695295751	0.399553984	0.641045962	0.473142217	0.473218379	0.713245357	0.588361976	0.581330425	0.384572459	0.646229462	687	3	0.822080288	0.386625258	0.469419798	0.485395411	0.555797997	0.526969288	0.470830204	0.49199366	0.645678909	0.322796393	687	3	bng	lb
0.493823034	0.446574506	0.636684452	0.459906014	0.662485134	0.680598478	0.538001394	0.640060121	0.600836931	0.581317419	688	1	0.496917328	0.378188936	0.376388533	0.376200556	0.556171871	0.374732246	0.544776285	0.174691249	0.5053387	0.322890265	688	1	0.622576333	0.554535429	0.685442601	0.50714169	0.4838024	0.872923455	0.486457535	0.729478377	0.371514051	0.645843696	688	1	0.496917328	0.378188936	0.376388533	0.376200556	0.556171871	0.374732246	0.544776285	0.174691249	0.5053387	0.322890265	688	1	bng	lb
0.487200586	0.375669057	0.333517658	0.802338561	0.626093681	0.347583162	0.52799105	0.425803106	0.566535845	0.579779274	689	2	0.437097087	0.413919293	0.205518232	0.49781998	0.412873121	0.486589241	0.35286264	0.352946568	0.354740286	0.322939376	689	2	0.350717465	0.962744317	0.347905118	0.579166301	0.681236983	0.603076539	0.519582988	0.574650909	0.580962316	0.645838591	689	2	0.437097087	0.413919293	0.205518232	0.49781998	0.412873121	0.486589241	0.35286264	0.352946568	0.354740286	0.322939376	689	2	bng	lb
0.450726353	0.678598203	0.550928117	0.57611213	0.625724001	0.490917991	0.613190857	0.320814971	0.766674331	0.47537155	690	3	0.382343564	0.319813432	0.479429091	0.231038275	0.51014623	0.346782866	0.31568689	0.3170507	0.407768085	0.323108382	690	3	0.542360867	0.695531533	0.518336957	0.617356238	0.798596199	0.578250847	0.557889863	0.529461766	0.640514688	0.64581982	690	3	0.382343564	0.319813432	0.479429091	0.231038275	0.51014623	0.346782866	0.31568689	0.3170507	0.407768085	0.323108382	690	3	bng	lb
0.362211663	0.310184045	0.182612267	0.316491667	0.340450152	0.346780439	0.086792493	0.411521041	0.227516366	0.200284376	691	1	0.425189382	0.265442299	0.350180046	0.349220556	0.365126017	0.374112113	0.352232536	0.36516162	0.329890125	0.323216417	691	1	0.427405245	0.446015235	0.373847343	0.497799758	0.464872239	0.642503733	0.403528716	0.410284333	0.269691055	0.645521506	691	1	0.425189382	0.265442299	0.350180046	0.349220556	0.365126017	0.374112113	0.352232536	0.36516162	0.329890125	0.323216417	691	1	bng	lb
0.505317515	0.311815881	0.517108928	0.359998414	0.578705463	0.36549842	0.407309964	0.375950201	0.501860116	0.422545513	692	2	0.15460834	0.333883039	0.208033935	0.278971635	0.340897823	0.198551548	0.245819873	0.251496602	0.379131162	0.323410573	692	2	0.316725767	0.481236457	0.443346297	0.399817578	0.475433206	0.447229578	0.373078848	0.394720772	0.283394995	0.645400425	692	2	0.15460834	0.333883039	0.208033935	0.278971635	0.340897823	0.198551548	0.245819873	0.251496602	0.379131162	0.323410573	692	2	bng	lb
0.692397375	0.630035806	0.729609272	0.702947475	0.783065934	0.693817261	0.636643794	0.660695663	0.794899829	0.703018545	693	3	0.27109219	0.257132973	0.372874642	0.256126523	0.347359202	0.390856536	0.321931143	0.15066468	0.376157695	0.323555506	693	3	0.688101394	0.683784736	0.686465371	0.633977642	0.690761136	0.771583561	0.612759164	0.705618731	0.722019138	0.64534784	693	3	0.27109219	0.257132973	0.372874642	0.256126523	0.347359202	0.390856536	0.321931143	0.15066468	0.376157695	0.323555506	693	3	bng	lb
0.439884811	0.406583122	0.272597494	0.321532617	0.377428783	0.339323757	0.313171052	0.410531688	0.332720524	0.339068952	694	1	0.331933821	0.560594906	0.549538316	0.341191463	0.674310788	0.356245173	0.403869815	0.636842045	0.60779598	0.32355983	694	1	0.364673617	0.67227952	0.342838331	0.662076508	0.542566497	0.573641851	0.527026488	0.481956965	0.60372395	0.645275112	694	1	0.331933821	0.560594906	0.549538316	0.341191463	0.674310788	0.356245173	0.403869815	0.636842045	0.60779598	0.32355983	694	1	bng	prx
0.600557039	0.413343225	0.808814405	0.456274914	0.535032649	0.704759068	0.223551198	0.841126524	0.470166147	0.576704125	695	2	0.320476637	0.386127686	0.395172487	0.508682229	0.294556315	0.381925695	0.439663025	0.277821696	0.466764615	0.323572638	695	2	0.57375285	0.576540045	0.781954487	0.323726975	0.832964031	0.506870363	0.579510742	0.593381473	0.577547269	0.645206582	695	2	0.320476637	0.386127686	0.395172487	0.508682229	0.294556315	0.381925695	0.439663025	0.277821696	0.466764615	0.323572638	695	2	bng	prx
0.268595632	0.535990375	0.197871996	0.392917926	0.457801908	0.285269802	0.396312236	0.359923791	0.401511668	0.42773423	696	3	0.213066493	0.424494194	0.297784011	0.342632751	0.394845152	0.325456329	0.459762728	0.292229925	0.498081739	0.323594066	696	3	0.195525629	0.629707541	0.471864222	0.442438705	0.504645997	0.436212027	0.644771046	0.41458721	0.488593462	0.644971827	696	3	0.213066493	0.424494194	0.297784011	0.342632751	0.394845152	0.325456329	0.459762728	0.292229925	0.498081739	0.323594066	696	3	bng	prx
0.500069464	0.567431277	0.403472215	0.573946256	0.336811588	0.634059114	0.412015086	0.410827105	0.538478334	0.581689573	697	1	0.281455709	0.324271625	0.361265432	0.412431224	0.304116148	0.29699595	0.373411344	0.408466787	0.362658248	0.323671697	697	1	0.302361138	0.764904888	0.3177405	0.662851502	0.517968483	0.485812309	0.523869378	0.438047157	0.487565294	0.644788344	697	1	0.281455709	0.324271625	0.361265432	0.412431224	0.304116148	0.29699595	0.373411344	0.408466787	0.362658248	0.323671697	697	1	bng	prx
0.682236022	0.631063155	0.406128916	0.62731034	0.615480768	0.653673504	0.50956498	0.7736556	0.480142659	0.537672674	698	2	0.403220749	0.36812839	0.620830853	0.408868093	0.205160964	0.624419135	0.260090102	0.464305534	0.555774405	0.323675484	698	2	0.350671623	0.468244538	0.466372885	0.513290922	0.613565674	0.356423055	0.490967568	0.458793668	0.428396376	0.644557605	698	2	0.403220749	0.36812839	0.620830853	0.408868093	0.205160964	0.624419135	0.260090102	0.464305534	0.555774405	0.323675484	698	2	bng	prx
0.680644762	0.480501097	0.523815641	0.689503864	0.454121285	0.787118934	0.495786413	0.561474423	0.608921189	0.451289064	699	3	0.49960435	0.497761654	0.267406176	0.40789383	0.308978551	0.45749085	0.567716471	0.154864374	0.544308694	0.323761115	699	3	0.643916799	0.645443059	0.474447977	0.564233528	0.544454851	0.672993551	0.532668498	0.517163779	0.510008088	0.644448612	699	3	0.49960435	0.497761654	0.267406176	0.40789383	0.308978551	0.45749085	0.567716471	0.154864374	0.544308694	0.323761115	699	3	bng	prx
0.441350357	0.437703514	0.466563745	0.53497013	0.710769921	0.300596202	0.664619013	0.29175242	0.538594508	0.52051755	700	1	0.475770703	0.341453609	0.377298607	0.419796408	0.38966139	0.396245445	0.454484482	0.354615828	0.328477991	0.323885651	700	1	0.624279513	0.714488662	0.655706817	0.753015312	0.579746496	0.674706925	0.648164599	0.64893336	0.770880661	0.644424407	700	1	0.475770703	0.341453609	0.377298607	0.419796408	0.38966139	0.396245445	0.454484482	0.354615828	0.328477991	0.323885651	700	1	bng	prx
0.200226519	0.266562026	0.346365604	0.044928587	0.364609894	0.275165291	0.227327185	0.2494251	0.257409508	0.256093327	701	2	0.347833562	0.312443284	0.416770784	0.273697105	0.377840273	0.407101036	0.181042901	0.245232248	0.500985278	0.323997711	701	2	0.42562372	0.668442374	0.51160032	0.422983088	0.631050754	0.73534356	0.520808225	0.364087911	0.724077157	0.644318106	701	2	0.347833562	0.312443284	0.416770784	0.273697105	0.377840273	0.407101036	0.181042901	0.245232248	0.500985278	0.323997711	701	2	bng	prx
0.634600423	0.429680895	0.370039446	0.376192781	0.437916257	0.516284343	0.508735262	0.470324443	0.331960174	0.482510552	702	3	0.724096934	0.441390352	0.550289174	0.155484917	0.928019515	0.311101541	0.434539243	0.561090631	0.644929672	0.32422511	702	3	0.432842795	0.646731151	0.656393475	0.466617164	0.680932779	0.661414299	0.533190498	0.551185431	0.628898784	0.644225949	702	3	0.724096934	0.441390352	0.550289174	0.155484917	0.928019515	0.311101541	0.434539243	0.561090631	0.644929672	0.32422511	702	3	bng	prx
0.449983682	0.584542931	0.464316237	0.390046202	0.301497725	0.777374457	0.348423498	0.497804779	0.5360651	0.485725291	703	1	0.503849515	0.322894483	0.548091143	0.385375017	0.397808829	0.305725872	0.517713174	0.262498097	0.541297281	0.324552185	703	1	0.66522697	0.325249108	0.801863013	0.358885427	0.462010303	0.593431698	0.516610733	0.480397765	0.327641711	0.644164701	703	1	0.503849515	0.322894483	0.548091143	0.385375017	0.397808829	0.305725872	0.517713174	0.262498097	0.541297281	0.324552185	703	1	bng	av
0.511190619	0.379584362	0.324919718	0.710511267	0.497492814	0.562814963	0.462143315	0.283968067	0.709873335	0.534429548	704	2	0.432248645	0.562306385	0.321666114	0.493768113	0.291887101	0.553064336	0.396111568	0.305045801	0.404221217	0.324674767	704	2	0.420441533	0.595060043	0.340431091	0.678903826	0.415537388	0.695764902	0.305696713	0.675300111	0.622108994	0.644138988	704	2	0.432248645	0.562306385	0.321666114	0.493768113	0.291887101	0.553064336	0.396111568	0.305045801	0.404221217	0.324674767	704	2	bng	av
0.590665621	0.347535679	0.455218756	0.368205705	0.674746434	0.309718824	0.428582753	0.400665586	0.629853862	0.229298799	705	3	0.620181093	0.458205322	0.662387469	0.323060622	0.42323483	0.70875063	0.420281923	0.545088926	0.475932858	0.324819746	705	3	0.739682058	0.620759408	0.724851867	0.686360039	0.70015946	0.82395638	0.681373629	0.643686754	0.714954319	0.64407387	705	3	0.620181093	0.458205322	0.662387469	0.323060622	0.42323483	0.70875063	0.420281923	0.545088926	0.475932858	0.324819746	705	3	bng	av
0.508166243	0.529233281	0.339335686	0.643991771	0.495810375	0.613179991	0.183128045	0.82442898	0.534297283	0.46713497	706	1	0.367494095	0.285406394	0.413408466	0.232335816	0.379685622	0.403925371	0.369962494	0.373537911	0.371040851	0.324916899	706	1	0.655600314	0.471257997	0.54803458	0.613328107	0.718043523	0.481839339	0.532149276	0.685125837	0.630883934	0.643808507	706	1	0.367494095	0.285406394	0.413408466	0.232335816	0.379685622	0.403925371	0.369962494	0.373537911	0.371040851	0.324916899	706	1	bng	av
0.461403506	0.258926873	0.369523993	0.597469539	0.576819794	0.224899743	0.670164067	0.078334408	0.570784093	0.588231495	707	2	0.715272524	0.143501936	0.65814296	0.287940458	0.442013394	0.544409831	0.377803946	0.490849061	0.37838099	0.325068793	707	2	0.571595854	0.680313726	0.578128563	0.699121877	0.638551452	0.728492922	0.560104785	0.527303041	0.700963287	0.643773137	707	2	0.715272524	0.143501936	0.65814296	0.287940458	0.442013394	0.544409831	0.377803946	0.490849061	0.37838099	0.325068793	707	2	bng	av
0.399507996	0.495618818	0.392346827	0.619800735	0.62806722	0.637146077	0.409930957	0.314110619	0.720342668	0.54331974	708	3	0.53848316	0.403335452	0.380859062	0.207354548	0.559408039	0.364479947	0.342446846	0.520045625	0.393223949	0.325154473	708	3	0.470949985	0.65183395	0.334295627	0.683191229	0.477133268	0.728324942	0.441309166	0.612449369	0.557039277	0.643741749	708	3	0.53848316	0.403335452	0.380859062	0.207354548	0.559408039	0.364479947	0.342446846	0.520045625	0.393223949	0.325154473	708	3	bng	av
0.504214473	0.191041748	0.570722988	0.506668077	0.298672128	0.513551117	0.456283244	0.399537795	0.4023821	0.546220439	709	1	0.53845622	0.403691691	0.385582714	0.421150869	0.26369753	0.57484912	0.368052724	0.414996524	0.398970236	0.325159753	709	1	0.538537285	0.401719521	0.42285977	0.540810831	0.599853449	0.511135467	0.525648889	0.397694226	0.533045988	0.643627282	709	1	0.53845622	0.403691691	0.385582714	0.421150869	0.26369753	0.57484912	0.368052724	0.414996524	0.398970236	0.325159753	709	1	bng	av
0.587397399	0.612482715	0.598688568	0.535782815	0.672303312	0.666864554	0.712297338	0.549753147	0.577178661	0.722213497	710	2	0.373407214	0.423708618	0.325974817	0.351284469	0.531642892	0.271834907	0.329426312	0.483949856	0.465495806	0.325260033	710	2	0.620579466	0.430653933	0.444681477	0.48948335	0.421557849	0.613783889	0.346902355	0.695328292	0.252952367	0.643334812	710	2	0.373407214	0.423708618	0.325974817	0.351284469	0.531642892	0.271834907	0.329426312	0.483949856	0.465495806	0.325260033	710	2	bng	av
0.401449626	0.445160091	0.555450721	0.36405859	0.460196198	0.455016161	0.409179835	0.451804753	0.355361298	0.336857474	711	3	0.230411764	0.360491703	0.292600666	0.209381844	0.44402401	0.430334598	0.360589048	0.268521688	0.322066643	0.32535989	711	3	0.348824524	0.528858044	0.475780739	0.651131916	0.397911054	0.755744749	0.260717634	0.603721015	0.460724859	0.643328835	711	3	0.230411764	0.360491703	0.292600666	0.209381844	0.44402401	0.430334598	0.360589048	0.268521688	0.322066643	0.32535989	711	3	bng	av
0.494624073	0.3998181	0.371046446	0.461512019	0.274967647	0.564953408	0.487036625	0.216689936	0.415321003	0.36978806	712	1	0.533517606	0.429797687	0.299537178	0.573452012	0.559985948	0.47361017	0.492849068	0.381384648	0.512451536	0.325371604	712	1	0.514892347	0.467972002	0.536120849	0.480409538	0.620401549	0.359944633	0.362399972	0.474501143	0.481007665	0.643235949	712	1	0.533517606	0.429797687	0.299537178	0.573452012	0.559985948	0.47361017	0.492849068	0.381384648	0.512451536	0.325371604	712	1	bng	prx
0.39637856	0.506654192	0.598488244	0.415053483	0.599361396	0.465292362	0.477491404	0.569280293	0.464346447	0.4405129	713	2	0.293782681	0.166489521	0.373163821	0.211810668	0.307112847	0.418185748	0.067694554	0.396597969	0.227748725	0.325431899	713	2	0.450084012	0.752817644	0.447343767	0.499888386	0.76944518	0.511020631	0.521852634	0.671532169	0.57587098	0.64321842	713	2	0.293782681	0.166489521	0.373163821	0.211810668	0.307112847	0.418185748	0.067694554	0.396597969	0.227748725	0.325431899	713	2	bng	prx
0.424089486	0.604700126	0.563699957	0.602960078	0.436174416	0.671244475	0.524258108	0.325367876	0.777294278	0.604193559	714	3	0.520442571	0.516467987	0.473011111	0.487855256	0.376270116	0.591374887	0.461806773	0.349077218	0.566185901	0.325436279	714	3	0.39516311	0.65153212	0.547089164	0.802167137	0.352277876	0.74355281	0.401633084	0.627786344	0.681433033	0.643185811	714	3	0.520442571	0.516467987	0.473011111	0.487855256	0.376270116	0.591374887	0.461806773	0.349077218	0.566185901	0.325436279	714	3	bng	prx
0.413515605	0.485764166	0.4128648	0.353449363	0.598483037	0.366539565	0.505552327	0.455468175	0.475694066	0.486030509	715	1	0.46271795	0.419297993	0.601152835	0.287141231	0.575080682	0.332368391	0.400490526	0.553371824	0.450850052	0.325713579	715	1	0.652288777	0.406294413	0.512067772	0.57225224	0.658495267	0.530908978	0.669258254	0.481591845	0.599810791	0.643097521	715	1	0.46271795	0.419297993	0.601152835	0.287141231	0.575080682	0.332368391	0.400490526	0.553371824	0.450850052	0.325713579	715	1	bng	prx
0.694591801	0.194244947	0.492976186	0.592843251	0.313369823	0.414369432	0.457212008	0.360221969	0.485765353	0.483525382	716	2	0.42056574	0.158149136	0.396058429	0.406475395	0.374903892	0.380729134	0.343950054	0.40951662	0.345025985	0.32573893	716	2	0.305976807	0.388339381	0.425391483	0.290675334	0.525130128	0.449065062	0.403583987	0.29098705	0.418588488	0.643074683	716	2	0.42056574	0.158149136	0.396058429	0.406475395	0.374903892	0.380729134	0.343950054	0.40951662	0.345025985	0.32573893	716	2	bng	prx
0.654521227	0.507022059	0.548131691	0.609842183	0.619666837	0.42329873	0.555198163	0.593534266	0.774942851	0.40331616	717	3	0.439678188	0.591007215	0.411243414	0.403391938	0.409664081	0.62870786	0.392228154	0.301090018	0.53921458	0.325835162	717	3	0.395914477	0.73879741	0.55181903	0.574158783	0.433794449	0.817531875	0.355714379	0.692566746	0.464874887	0.643000212	717	3	0.439678188	0.591007215	0.411243414	0.403391938	0.409664081	0.62870786	0.392228154	0.301090018	0.53921458	0.325835162	717	3	bng	prx
0.695355282	0.576815184	0.515836224	0.534825103	0.503454843	0.739082793	0.558425192	0.378445451	0.609503873	0.575349776	718	1	0.325945681	0.308618707	0.364031929	0.290628132	0.401734346	0.258277168	0.337484487	0.480414537	0.260885512	0.32584162	718	1	0.434938299	0.486700729	0.549351704	0.308753905	0.794838444	0.349191639	0.538209583	0.547607102	0.332800499	0.642959213	718	1	0.325945681	0.308618707	0.364031929	0.290628132	0.401734346	0.258277168	0.337484487	0.480414537	0.260885512	0.32584162	718	1	bng	prx
0.626112815	0.327540503	0.601103942	0.462969104	0.557961372	0.344540248	0.722677369	0.446057502	0.682007576	0.545475993	719	2	0.279242986	0.266520559	0.363599194	0.326738581	0.212523855	0.298678928	0.257926146	0.26987219	0.278894346	0.325973917	719	2	0.646891485	0.442191075	0.417727985	0.544968888	0.435587045	0.752798555	0.318677344	0.478587977	0.502151742	0.64273548	719	2	0.279242986	0.266520559	0.363599194	0.326738581	0.212523855	0.298678928	0.257926146	0.26987219	0.278894346	0.325973917	719	2	bng	prx
0.410218895	0.256607494	0.362279352	0.371982805	0.382054936	0.424699959	0.341967855	0.492673541	0.240845559	0.452898126	720	3	0.214885771	0.606348246	0.226372592	0.469313709	0.317765815	0.248760098	0.579009906	0.195084275	0.440167189	0.326060214	720	3	0.677967586	0.632542886	0.698926457	0.600840392	0.692794891	0.747075915	0.585274053	0.561547257	0.765541409	0.642732233	720	3	0.214885771	0.606348246	0.226372592	0.469313709	0.317765815	0.248760098	0.579009906	0.195084275	0.440167189	0.326060214	720	3	bng	prx
0.741888924	0.727908619	0.809046575	0.755997007	0.778067704	0.620995737	0.79173596	0.582332675	0.9144167	0.63324229	721	1	0.548347166	0.46190512	0.594838682	0.523327885	0.623974937	0.505200691	0.463174841	0.603370824	0.621962141	0.32606178	721	1	0.493182069	0.401215475	0.485347552	0.425971962	0.421206411	0.632392209	0.61325444	0.366264855	0.310896715	0.64268141	721	1	0.548347166	0.46190512	0.594838682	0.523327885	0.623974937	0.505200691	0.463174841	0.603370824	0.621962141	0.32606178	721	1	bng	wopt
0.728858293	0.591082289	0.596944613	0.6318509	0.764336642	0.609342792	0.652541355	0.67253204	0.764144205	0.548961371	722	2	0.585223746	0.495001639	0.65883853	0.518522499	0.611347296	0.572190066	0.425313367	0.57797532	0.810704842	0.326107708	722	2	0.529753671	0.56552304	0.492454345	0.618213074	0.369673999	0.640167255	0.560928369	0.352647818	0.513346188	0.642670823	722	2	0.585223746	0.495001639	0.65883853	0.518522499	0.611347296	0.572190066	0.425313367	0.57797532	0.810704842	0.326107708	722	2	bng	wopt
0.228646353	0.335770683	0.540730508	0.288164466	0.419505577	0.356967653	0.385712271	0.323830582	0.371923804	0.445516194	723	3	0.576566345	0.354989471	0.254400818	0.605018373	0.169697473	0.479446757	0.42222345	0.451680002	0.357580086	0.326199891	723	3	0.498265965	0.476118225	0.68378543	0.412064312	0.657985464	0.481504406	0.671363308	0.429833931	0.572698574	0.64264156	723	3	0.576566345	0.354989471	0.254400818	0.605018373	0.169697473	0.479446757	0.42222345	0.451680002	0.357580086	0.326199891	723	3	bng	wopt
0.397729719	0.48375598	0.479944502	0.583261977	0.496245177	0.712298898	0.343553875	0.564088491	0.474897938	0.607813031	724	1	0.525137139	0.373413624	0.503377533	0.441348699	0.691406936	0.223369377	0.368409047	0.538936832	0.363787734	0.326323196	724	1	0.615996361	0.516332569	0.624682476	0.24093283	0.692148605	0.590107344	0.473631937	0.580860612	0.524105681	0.642498623	724	1	0.525137139	0.373413624	0.503377533	0.441348699	0.691406936	0.223369377	0.368409047	0.538936832	0.363787734	0.326323196	724	1	bng	wopt
0.365677608	0.556129093	0.610779752	0.609269882	0.329100488	0.685169768	0.514608864	0.436733624	0.547693672	0.699401292	725	2	0.388918363	0.235010431	0.625881161	0.339913388	0.324866267	0.414945341	0.367998477	0.349281612	0.476770918	0.326354529	725	2	0.291564165	0.480480721	0.572918127	0.503730758	0.600084855	0.459659232	0.664665234	0.510808814	0.356489694	0.642425634	725	2	0.388918363	0.235010431	0.625881161	0.339913388	0.324866267	0.414945341	0.367998477	0.349281612	0.476770918	0.326354529	725	2	bng	wopt
0.302361138	0.764904888	0.3177405	0.662851502	0.517968483	0.485812309	0.523869378	0.438047157	0.487565294	0.644788344	726	3	0.545602096	0.529104976	0.411629065	0.376724788	0.680428129	0.278769608	0.51104197	0.597182942	0.575978329	0.326449257	726	3	0.538597309	0.566630199	0.775801247	0.401221609	0.68148822	0.659009995	0.44027454	0.603153941	0.608966094	0.642395835	726	3	0.545602096	0.529104976	0.411629065	0.376724788	0.680428129	0.278769608	0.51104197	0.597182942	0.575978329	0.326449257	726	3	bng	wopt
0.476329962	0.275814635	0.798770176	0.488509783	0.417201901	0.516280063	0.32357311	0.464609035	0.560654192	0.377192048	727	1	0.443465462	0.468110146	0.317267941	0.210607534	0.375078058	0.540323537	0.363733323	0.309152496	0.33484609	0.326462319	727	1	0.653064692	0.293942899	0.589819294	0.659454094	0.456952608	0.576479699	0.534722242	0.549573041	0.615921927	0.642261039	727	1	0.443465462	0.468110146	0.317267941	0.210607534	0.375078058	0.540323537	0.363733323	0.309152496	0.33484609	0.326462319	727	1	bng	wopt
0.651591571	0.781750061	0.583849495	0.641857852	0.64551205	0.851145766	0.53319979	0.758703003	0.647473708	0.717594093	728	2	0.368462507	0.29909055	0.313969712	0.414158965	0.344870655	0.308149541	0.259227648	0.319794902	0.334746	0.326570324	728	2	0.547066916	0.561560913	0.557508315	0.508718937	0.515257273	0.760508798	0.568599864	0.328950459	0.748981649	0.642157768	728	2	0.368462507	0.29909055	0.313969712	0.414158965	0.344870655	0.308149541	0.259227648	0.319794902	0.334746	0.326570324	728	2	bng	wopt
0.860733398	0.554817238	0.715242133	0.683920926	0.664165882	0.726598953	0.653913016	0.716614306	0.700470417	0.508124092	729	3	0.50680649	0.614238307	0.430533065	0.419015732	0.508323146	0.470163306	0.47583555	0.406322564	0.628241203	0.32667744	729	3	0.546467021	0.587525867	0.197830068	0.917208203	0.496091421	0.418630966	0.602552007	0.470117926	0.644127818	0.642078178	729	3	0.50680649	0.614238307	0.430533065	0.419015732	0.508323146	0.470163306	0.47583555	0.406322564	0.628241203	0.32667744	729	3	bng	wopt
0.367351461	0.607936526	0.193475024	0.646260841	0.320971366	0.463123775	0.416510625	0.350158177	0.338061315	0.618701017	730	1	0.393257094	0.495049649	0.488714727	0.451771825	0.247757381	0.437574713	0.464195695	0.455394335	0.635788667	0.326748242	730	1	0.518812562	0.615450059	0.426392259	0.532921456	0.645829565	0.503766	0.599918497	0.515348273	0.459037409	0.641949561	730	1	0.393257094	0.495049649	0.488714727	0.451771825	0.247757381	0.437574713	0.464195695	0.455394335	0.635788667	0.326748242	730	1	bng	cache
0.283613602	0.80594532	0.565734999	0.323764903	0.627799733	0.814344972	0.383555927	0.477677459	0.500765605	0.706039705	731	2	0.353906739	0.305413314	0.328636359	0.5432646	0.302884034	0.395559528	0.444781476	0.189595098	0.481713815	0.32678143	731	2	0.582219621	0.434319525	0.695075673	0.394395182	0.695659854	0.513861345	0.573236416	0.491355599	0.509146981	0.641812908	731	2	0.353906739	0.305413314	0.328636359	0.5432646	0.302884034	0.395559528	0.444781476	0.189595098	0.481713815	0.32678143	731	2	bng	cache
0.302917622	0.398731773	0.537211989	0.382341418	0.597827366	0.358492746	0.334558835	0.484893851	0.523838608	0.489171449	732	3	0.726244257	0.17282158	0.542535534	0.598577858	0.322756062	0.5271995	0.370139232	0.475171337	0.582667697	0.326926159	732	3	0.285015391	0.638950448	0.368815467	0.508650622	0.340437502	0.648990863	0.52634333	0.392843811	0.468724341	0.641657314	732	3	0.726244257	0.17282158	0.542535534	0.598577858	0.322756062	0.5271995	0.370139232	0.475171337	0.582667697	0.326926159	732	3	bng	cache
0.250124918	0.61538548	0.580924799	0.298954057	0.530155605	0.463892481	0.470546508	0.381966725	0.565686329	0.580483768	733	1	0.678728205	0.26664998	0.283130185	0.570106325	0.412338348	0.427356704	0.437286533	0.325689359	0.498262862	0.326959878	733	1	0.436225606	0.481264317	0.709807844	0.657173223	0.609365148	0.585439181	0.605380271	0.504488545	0.663309264	0.641494781	733	1	0.678728205	0.26664998	0.283130185	0.570106325	0.412338348	0.427356704	0.437286533	0.325689359	0.498262862	0.326959878	733	1	bng	cache
0.742371238	0.550317978	0.353398539	0.566786287	0.586994146	0.565874027	0.447754281	0.75301109	0.346919829	0.403751455	734	2	0.210370761	0.334679513	0.234881747	0.442466755	0.26619982	0.162847292	0.425642808	0.190253455	0.393563326	0.327009192	734	2	0.433080264	0.669211849	0.458056145	0.426216717	0.684971297	0.514149097	0.667423378	0.454590692	0.48444422	0.641402287	734	2	0.210370761	0.334679513	0.234881747	0.442466755	0.26619982	0.162847292	0.425642808	0.190253455	0.393563326	0.327009192	734	2	bng	cache
0.462038027	0.281228932	0.434391314	0.483866542	0.544699807	0.570601061	0.282006973	0.542844828	0.354170896	0.529914736	735	3	0.45277296	0.359419522	0.143713169	0.442399969	0.364883571	0.353273338	0.274429211	0.384435815	0.31867234	0.327155536	735	3	0.344078466	0.750135442	0.569895742	0.432435983	0.69434186	0.494045817	0.551536542	0.63678926	0.541092924	0.641093993	735	3	0.45277296	0.359419522	0.143713169	0.442399969	0.364883571	0.353273338	0.274429211	0.384435815	0.31867234	0.327155536	735	3	bng	cache
0.428442978	0.287788315	0.374426799	0.438454899	0.333244224	0.393801576	0.448319129	0.318080594	0.341386683	0.456636486	736	1	0.310993351	0.503189081	0.277497592	0.402531528	0.3619713	0.496062694	0.375366895	0.36852301	0.380653153	0.327343601	736	1	0.657280115	0.682836275	0.540698697	0.625003956	0.735457616	0.600271064	0.629501679	0.708326428	0.574823083	0.640985266	736	1	0.310993351	0.503189081	0.277497592	0.402531528	0.3619713	0.496062694	0.375366895	0.36852301	0.380653153	0.327343601	736	1	bng	cache
0.50396551	0.638721495	0.248076328	0.359287055	0.662678977	0.437437427	0.481574479	0.46310685	0.432864167	0.539584078	737	2	0.467279218	0.396117103	0.430489688	0.446949767	0.335347855	0.543080966	0.518949907	0.44172058	0.533535159	0.327430663	737	2	0.591546118	0.685321193	0.649960581	0.599266129	0.700268597	0.727273841	0.613082078	0.736428191	0.633667614	0.640931562	737	2	0.467279218	0.396117103	0.430489688	0.446949767	0.335347855	0.543080966	0.518949907	0.44172058	0.533535159	0.327430663	737	2	bng	cache
0.253514337	0.513847748	0.405259602	0.614299053	0.51746356	0.516950267	0.500833353	0.65411597	0.477990524	0.574565577	738	3	0.380418312	0.256820078	0.456408943	0.251734756	0.395341527	0.386805016	0.280441825	0.40197039	0.287628174	0.327523299	738	3	0.700837379	0.808208254	0.548300482	0.83449184	0.597332893	0.774363207	0.652358207	0.718000373	0.63519207	0.640916211	738	3	0.380418312	0.256820078	0.456408943	0.251734756	0.395341527	0.386805016	0.280441825	0.40197039	0.287628174	0.327523299	738	3	bng	cache
0.553950221	0.630722626	0.478276427	0.741988986	0.434604666	0.748111533	0.502971099	0.687639857	0.61393073	0.666399392	739	1	0.612140462	0.347215066	0.325213978	0.52044957	0.373265878	0.479602283	0.339940443	0.43673998	0.538976342	0.327826279	739	1	0.325712186	0.44316077	0.618975001	0.568705867	0.48246178	0.585073305	0.540481066	0.496424336	0.468644155	0.640898966	739	1	0.612140462	0.347215066	0.325213978	0.52044957	0.373265878	0.479602283	0.339940443	0.43673998	0.538976342	0.327826279	739	1	bng	dpi
0.542609632	0.554795397	0.47143435	0.440940738	0.624513156	0.355353259	0.583520028	0.2911152	0.671375306	0.248180332	740	2	0.268442609	0.267294838	0.264446829	0.331915698	0.285535097	0.369445017	0.283904287	0.264121848	0.241172329	0.327893328	740	2	0.589650739	0.584599906	0.666021057	0.591077953	0.715188236	0.670196914	0.74741352	0.541233026	0.728694777	0.640883435	740	2	0.268442609	0.267294838	0.264446829	0.331915698	0.285535097	0.369445017	0.283904287	0.264121848	0.241172329	0.327893328	740	2	bng	dpi
0.617494746	0.436431553	0.488165163	0.196824424	0.616637626	0.357021417	0.537787061	0.312562222	0.423352707	0.379304307	741	3	0.277646832	0.520568006	0.386271317	0.0531004	0.56319469	0.373881287	0.343022208	0.579445642	0.283135489	0.327916141	741	3	0.46644009	0.60032391	0.4722326	0.614015516	0.447948429	0.624868124	0.447569101	0.482858566	0.512572619	0.640811843	741	3	0.277646832	0.520568006	0.386271317	0.0531004	0.56319469	0.373881287	0.343022208	0.579445642	0.283135489	0.327916141	741	3	bng	dpi
0.097504789	0.245806506	0.210512026	0.276699283	0.143254258	0.263246221	0.215899072	0.235789208	0.211902718	0.218865883	742	1	0.313631716	0.266489093	0.23709933	0.439972284	0.267556275	0.285022	0.272115325	0.368629049	0.357735503	0.327923014	742	1	0.290757265	0.61672245	0.514355528	0.334818289	0.579278203	0.471808943	0.533326671	0.357613644	0.66492023	0.640732405	742	1	0.313631716	0.266489093	0.23709933	0.439972284	0.267556275	0.285022	0.272115325	0.368629049	0.357735503	0.327923014	742	1	bng	dpi
0.617402093	0.666059634	0.6261488	0.653208073	0.627315635	0.660656882	0.693606757	0.530495683	0.852354488	0.493937905	743	2	0.533749272	0.629387863	0.271742673	0.561172125	0.640256862	0.399707559	0.398797172	0.656674159	0.55203286	0.328249834	743	2	0.403641832	0.518180924	0.493042938	0.448998603	0.62771818	0.527482197	0.404504636	0.574243758	0.583207201	0.640696701	743	2	0.533749272	0.629387863	0.271742673	0.561172125	0.640256862	0.399707559	0.398797172	0.656674159	0.55203286	0.328249834	743	2	bng	dpi
0.439918713	0.579770357	0.583036242	0.509696194	0.5346198	0.580150779	0.711157019	0.226669599	0.622592925	0.50850947	744	3	0.35241995	0.354938651	0.279070197	0.379064471	0.406355335	0.431057123	0.385457526	0.358327785	0.366043158	0.328307094	744	3	0.5571727	0.587984347	0.433689761	0.491383412	0.591448449	0.616007523	0.335766212	0.527853171	0.524386682	0.640652543	744	3	0.35241995	0.354938651	0.279070197	0.379064471	0.406355335	0.431057123	0.385457526	0.358327785	0.366043158	0.328307094	744	3	bng	dpi
0.344552997	0.626298834	0.490279948	0.681587105	0.29297938	0.712677136	0.278491728	0.622440339	0.559980164	0.429379321	745	1	0.165042882	0.448616496	0.29409235	0.388012911	0.346096754	0.453041352	0.237578404	0.422240263	0.38550761	0.32841321	745	1	0.447484342	0.681233852	0.423306586	0.53625201	0.598002462	0.546903328	0.794139157	0.318576429	0.631670344	0.640614419	745	1	0.165042882	0.448616496	0.29409235	0.388012911	0.346096754	0.453041352	0.237578404	0.422240263	0.38550761	0.32841321	745	1	bng	dpi
0.201349676	0.364007827	0.347361108	0.223042231	0.290452595	0.417259165	0.304242146	0.333812655	0.283075624	0.313341246	746	2	0.287755576	0.382769821	0.177954959	0.459446928	0.30604642	0.36163034	0.22027713	0.22971652	0.279692667	0.328554667	746	2	0.488967595	0.357274141	0.381262073	0.680781289	0.575152392	0.394864453	0.525839822	0.324370791	0.400800787	0.640180356	746	2	0.287755576	0.382769821	0.177954959	0.459446928	0.30604642	0.36163034	0.22027713	0.22971652	0.279692667	0.328554667	746	2	bng	dpi
0.424884396	0.388414776	0.618027786	0.535908997	0.343113106	0.636587266	0.604703616	0.40956401	0.442370942	0.609639621	747	3	0.466632352	0.569501992	0.405178133	0.413484111	0.695472409	0.260718986	0.541963253	0.499574865	0.507310895	0.328569022	747	3	0.45034812	0.687203388	0.260558465	0.64046341	0.506405297	0.328646466	0.639655633	0.336380928	0.473006256	0.640160494	747	3	0.466632352	0.569501992	0.405178133	0.413484111	0.695472409	0.260718986	0.541963253	0.499574865	0.507310895	0.328569022	747	3	bng	dpi
0.343002864	0.327873741	0.416631817	0.519008593	0.431999537	0.377327633	0.426223415	0.49365922	0.289872505	0.453413097	748	1	0.586214293	0.449445097	0.566289826	0.297471094	0.428216719	0.484486846	0.680077883	0.214269946	0.37717121	0.328601112	748	1	0.693743827	0.645930869	0.67508336	0.709690726	0.685834831	0.705289949	0.710132925	0.551660922	0.774458992	0.640159439	748	1	0.586214293	0.449445097	0.566289826	0.297471094	0.428216719	0.484486846	0.680077883	0.214269946	0.37717121	0.328601112	748	1	bng	vopt
0.454390247	0.267539413	0.30246636	0.282475015	0.321006303	0.311892969	0.358074525	0.347126527	0.366383006	0.26474659	749	2	0.747439479	0.634103607	0.51691929	0.573604032	0.639191454	0.553111901	0.673863172	0.423216371	0.77992439	0.328647971	749	2	0.607751378	0.743111815	0.66053784	0.66178977	0.739061645	0.663298879	0.688547742	0.633113465	0.78266082	0.640128477	749	2	0.747439479	0.634103607	0.51691929	0.573604032	0.639191454	0.553111901	0.673863172	0.423216371	0.77992439	0.328647971	749	2	bng	vopt
0.422026004	0.437121519	0.420136181	0.394687017	0.412717642	0.580688122	0.377189419	0.418680163	0.472832033	0.600467815	750	3	0.303052839	0.296867016	0.428143923	0.257561479	0.446742021	0.236359715	0.405648791	0.372669586	0.252474342	0.328737378	750	3	0.682762836	0.716709068	0.426870294	0.609034773	0.711519873	0.623034227	0.458592016	0.631613057	0.577534505	0.639968439	750	3	0.303052839	0.296867016	0.428143923	0.257561479	0.446742021	0.236359715	0.405648791	0.372669586	0.252474342	0.328737378	750	3	bng	vopt
0.356927627	0.321403431	0.296099987	0.289706957	0.4237232	0.411526019	0.32954838	0.386005425	0.350357933	0.45267034	751	1	0.495150084	0.443220263	0.367279299	0.630191424	0.382154889	0.446698869	0.352576629	0.396902473	0.571989332	0.328949503	751	1	0.441796451	0.367448663	0.624070986	0.48314646	0.495937478	0.519958704	0.548614136	0.407813967	0.481697319	0.639953166	751	1	0.495150084	0.443220263	0.367279299	0.630191424	0.382154889	0.446698869	0.352576629	0.396902473	0.571989332	0.328949503	751	1	bng	vopt
0.551654847	0.719452209	0.660154407	0.615156513	0.620578671	0.640911763	0.575285603	0.594874183	0.764059047	0.561592963	752	2	0.558463629	0.610218624	0.553697858	0.487359058	0.563700065	0.579347981	0.490260358	0.507763651	0.849946437	0.329013146	752	2	0.569623528	0.339630037	0.46171089	0.490665513	0.6969716	0.479231427	0.333329981	0.641092846	0.407432908	0.639730808	752	2	0.558463629	0.610218624	0.553697858	0.487359058	0.563700065	0.579347981	0.490260358	0.507763651	0.849946437	0.329013146	752	2	bng	vopt
0.555892066	0.439799672	0.720398057	0.564186502	0.643357066	0.674989633	0.583950914	0.586553944	0.58449965	0.751691874	753	3	0.520206817	0.593834371	0.498749572	0.321854137	0.689981809	0.468950227	0.499082751	0.579510189	0.536315526	0.329113405	753	3	0.357484219	0.5077416	0.667851525	0.537584143	0.526064108	0.555155729	0.654829646	0.500053478	0.71186	0.639232544	753	3	0.520206817	0.593834371	0.498749572	0.321854137	0.689981809	0.468950227	0.499082751	0.579510189	0.536315526	0.329113405	753	3	bng	vopt
0.34440396	0.39091373	0.466114708	0.336930633	0.443676814	0.456891966	0.343727281	0.350153745	0.485800109	0.29422619	754	1	0.562729788	0.475450831	0.543912922	0.340042758	0.555611413	0.587004645	0.551583943	0.529558796	0.717387551	0.329136557	754	1	0.300567887	0.409538176	0.452670616	0.379638217	0.476661156	0.409688471	0.404926957	0.386161884	0.423663713	0.638840173	754	1	0.562729788	0.475450831	0.543912922	0.340042758	0.555611413	0.587004645	0.551583943	0.529558796	0.717387551	0.329136557	754	1	bng	vopt
0.198181043	0.279656816	0.414764813	0.38412564	0.260523283	0.307942826	0.393175373	0.286534017	0.254593976	0.478505693	755	2	0.516568917	0.613194176	0.49398138	0.372994768	0.327631345	0.60054382	0.635803171	0.332049194	0.465371453	0.329169128	755	2	0.774946693	0.65898024	0.73085992	0.671153363	0.7628727	0.682194882	0.687297772	0.776991814	0.61771485	0.638666285	755	2	0.516568917	0.613194176	0.49398138	0.372994768	0.327631345	0.60054382	0.635803171	0.332049194	0.465371453	0.329169128	755	2	bng	vopt
0.496229689	0.480033637	0.35178758	0.404324361	0.506628579	0.485270006	0.387260581	0.620144028	0.305407976	0.500069847	756	3	0.357586902	0.288267511	0.357623419	0.487996459	0.394051476	0.36033302	0.230197344	0.451519104	0.332629	0.329504925	756	3	0.559156311	0.450514158	0.302816407	0.670657918	0.592094973	0.410879832	0.529333502	0.351258632	0.295458991	0.638634965	756	3	0.357586902	0.288267511	0.357623419	0.487996459	0.394051476	0.36033302	0.230197344	0.451519104	0.332629	0.329504925	756	3	bng	vopt
0.621158567	0.559946062	0.519624116	0.707320356	0.547579467	0.590058078	0.667586786	0.32384038	0.739788016	0.516701492	757	1	0.295213494	0.332769496	0.263473452	0.404277199	0.330656307	0.23734149	0.325770338	0.261858863	0.292003072	0.329545007	757	1	0.22469449	0.57563622	0.533567337	0.32766882	0.44861059	0.39939771	0.532189634	0.550083057	0.463789198	0.638628516	757	1	0.295213494	0.332769496	0.263473452	0.404277199	0.330656307	0.23734149	0.325770338	0.261858863	0.292003072	0.329545007	757	1	bng	hhe
0.308118194	0.320925085	0.451074401	0.384134428	0.364949122	0.425097196	0.180188345	0.411960259	0.359314238	0.439613651	758	2	0.502918326	0.257731831	0.534310407	0.424444512	0.409757549	0.361587971	0.481108218	0.451840734	0.432087098	0.329582781	758	2	0.513527013	0.657355165	0.511065407	0.697468161	0.562695205	0.68088029	0.655109348	0.609595603	0.545547878	0.638535464	758	2	0.502918326	0.257731831	0.534310407	0.424444512	0.409757549	0.361587971	0.481108218	0.451840734	0.432087098	0.329582781	758	2	bng	hhe
0.394548109	0.507994611	0.322893088	0.503057028	0.366713326	0.531435578	0.264777661	0.514934745	0.527873791	0.359177014	759	3	0.777514913	0.323623385	0.533387693	0.48170613	0.571302832	0.489876005	0.484108889	0.557711918	0.591167616	0.329650058	759	3	0.148889214	0.667081108	0.420130451	0.578571337	0.643098185	0.227463339	0.492637297	0.374296738	0.49818466	0.638480947	759	3	0.777514913	0.323623385	0.533387693	0.48170613	0.571302832	0.489876005	0.484108889	0.557711918	0.591167616	0.329650058	759	3	bng	hhe
0.26675008	0.529895429	0.536253088	0.391942875	0.58895129	0.419430182	0.547521575	0.595533627	0.158422981	0.819389879	760	1	0.549427144	0.397284843	0.559439793	0.518227361	0.450241764	0.525673783	0.414671149	0.333580333	0.690472578	0.32965095	760	1	0.600634683	0.578469708	0.67952026	0.424741775	0.726554247	0.531942728	0.544881032	0.666032163	0.402946894	0.638429164	760	1	0.549427144	0.397284843	0.559439793	0.518227361	0.450241764	0.525673783	0.414671149	0.333580333	0.690472578	0.32965095	760	1	bng	hhe
0.257584462	0.578735575	0.450701518	0.462393237	0.340116774	0.460356352	0.60583746	0.158469644	0.619043263	0.516268842	761	2	0.462726097	0.480289458	0.287565587	0.562663423	0.373986959	0.430898066	0.473119145	0.384651281	0.481018642	0.32972156	761	2	0.625466825	0.486415865	0.580335856	0.377782864	0.736579672	0.589759274	0.496609046	0.706038283	0.350459665	0.63840018	761	2	0.462726097	0.480289458	0.287565587	0.562663423	0.373986959	0.430898066	0.473119145	0.384651281	0.481018642	0.32972156	761	2	bng	hhe
0.494945525	0.352046807	0.555956948	0.56920976	0.240411697	0.674269888	0.543610185	0.375381258	0.447448935	0.561074904	762	3	0.469477255	0.360963997	0.356777003	0.44690819	0.376847574	0.330881313	0.480742646	0.360998251	0.447907588	0.329859751	762	3	0.49498535	0.531590342	0.649030422	0.62212564	0.461740641	0.706711885	0.649294415	0.47540484	0.747438444	0.638300843	762	3	0.469477255	0.360963997	0.356777003	0.44690819	0.376847574	0.330881313	0.480742646	0.360998251	0.447907588	0.329859751	762	3	bng	hhe
0.356054403	0.401736145	0.650770485	0.410172863	0.426952304	0.668520365	0.518389461	0.335022307	0.627949938	0.598938398	763	1	0.556410713	0.47840548	0.235464779	0.489516445	0.359185933	0.365918791	0.459501607	0.294757566	0.477730341	0.3298627	763	1	0.676246746	0.522409069	0.540737386	0.601713225	0.652857549	0.575544223	0.740253799	0.376602168	0.65689031	0.638251309	763	1	0.556410713	0.47840548	0.235464779	0.489516445	0.359185933	0.365918791	0.459501607	0.294757566	0.477730341	0.3298627	763	1	bng	hhe
0.470949985	0.65183395	0.334295627	0.683191229	0.477133268	0.728324942	0.441309166	0.612449369	0.557039277	0.643741749	764	2	0.70233506	0.349056664	0.387701369	0.60010815	0.453052797	0.385253741	0.610889427	0.273224117	0.706195626	0.329875849	764	2	0.514798075	0.540659429	0.563052827	0.515349894	0.528499772	0.69108147	0.618897822	0.480572186	0.620760485	0.638233312	764	2	0.70233506	0.349056664	0.387701369	0.60010815	0.453052797	0.385253741	0.610889427	0.273224117	0.706195626	0.329875849	764	2	bng	hhe
0.376929939	0.595047824	0.329192803	0.200472592	0.610145579	0.41553343	0.56471777	0.458415905	0.265709448	0.520209723	765	3	0.456928533	0.326373615	0.514386846	0.469762407	0.211427674	0.49433184	0.222391286	0.417418492	0.39926111	0.329906985	765	3	0.579529601	0.778694781	0.802604052	0.498812867	0.704120221	0.726773524	0.722388685	0.470981034	0.736619018	0.63812669	765	3	0.456928533	0.326373615	0.514386846	0.469762407	0.211427674	0.49433184	0.222391286	0.417418492	0.39926111	0.329906985	765	3	bng	hhe
0.56523896	0.472941466	0.608199546	0.430278775	0.641140847	0.563726744	0.645818484	0.371841281	0.599048932	0.631016957	766	1	0.37344515	0.456847596	0.264445783	0.482018648	0.392432338	0.427880662	0.189020134	0.502489574	0.404617274	0.329948079	766	1	0.559627388	0.7862774	0.554366558	0.630315337	0.633838782	0.715533285	0.516344428	0.72673829	0.558427319	0.63778534	766	1	0.37344515	0.456847596	0.264445783	0.482018648	0.392432338	0.427880662	0.189020134	0.502489574	0.404617274	0.329948079	766	1	bng	lb
0.724504195	0.723354111	0.862481855	0.668517419	0.773573592	0.754589413	0.852346575	0.686448868	0.623407116	0.778758057	767	2	0.627697307	0.241641114	0.451779344	0.432641373	0.429728142	0.38519528	0.345744252	0.494474096	0.271966873	0.329966289	767	2	0.29755995	0.665521781	0.355007755	0.404551456	0.462427264	0.505350872	0.422369417	0.465560527	0.357447839	0.637371264	767	2	0.627697307	0.241641114	0.451779344	0.432641373	0.429728142	0.38519528	0.345744252	0.494474096	0.271966873	0.329966289	767	2	bng	lb
0.616178405	0.332147396	0.618478469	0.597591471	0.533080174	0.496582109	0.652268658	0.501096012	0.597025194	0.474021914	768	3	0.31628968	0.321593172	0.49314817	0.20476666	0.464131264	0.341621817	0.391022444	0.274169823	0.285251981	0.32998442	768	3	0.81561642	0.385375812	0.65157888	0.595427986	0.622002052	0.643944278	0.511782075	0.658408619	0.675018619	0.637048758	768	3	0.31628968	0.321593172	0.49314817	0.20476666	0.464131264	0.341621817	0.391022444	0.274169823	0.285251981	0.32998442	768	3	bng	lb
0.644096405	0.67333684	0.318866207	0.854597477	0.549921761	0.636492689	0.565984961	0.647733923	0.639402704	0.529383312	769	1	0.749669852	0.5979182	0.281528269	0.536003728	0.334195019	0.724538908	0.333808117	0.51302477	0.570835044	0.330095879	769	1	0.219421652	0.543780652	0.623951331	0.40910153	0.378946608	0.550042208	0.387771172	0.53211105	0.581654284	0.637045924	769	1	0.749669852	0.5979182	0.281528269	0.536003728	0.334195019	0.724538908	0.333808117	0.51302477	0.570835044	0.330095879	769	1	bng	lb
0.440248212	0.441880359	0.554937088	0.507153794	0.561443251	0.425813052	0.496742937	0.356811842	0.732517212	0.583468519	770	2	0.571949625	0.451337531	0.379510061	0.542290205	0.393122254	0.522344528	0.542700442	0.463152838	0.52004624	0.330120878	770	2	0.692111283	0.656258896	0.707364066	0.597372553	0.822799645	0.625780882	0.61833034	0.699955664	0.756736666	0.63688295	770	2	0.571949625	0.451337531	0.379510061	0.542290205	0.393122254	0.522344528	0.542700442	0.463152838	0.52004624	0.330120878	770	2	bng	lb
0.651556262	0.32286851	0.282746729	0.570193259	0.415819115	0.520232425	0.489683714	0.46840971	0.374316535	0.451370616	771	3	0.618137817	0.388773872	0.322665914	0.304507326	0.500907124	0.515913238	0.279389895	0.413371113	0.43342244	0.330153303	771	3	0.518403671	0.630703632	0.345435501	0.509829263	0.59261574	0.596379527	0.439809341	0.630934657	0.367813672	0.636820989	771	3	0.618137817	0.388773872	0.322665914	0.304507326	0.500907124	0.515913238	0.279389895	0.413371113	0.43342244	0.330153303	771	3	bng	lb
0.305976807	0.388339381	0.425391483	0.290675334	0.525130128	0.449065062	0.403583987	0.29098705	0.418588488	0.643074683	772	1	0.564966855	0.302505963	0.341705858	0.459264811	0.366138585	0.441791042	0.347821677	0.402908852	0.446642152	0.330191092	772	1	0.563310905	0.315607658	0.669744447	0.569387196	0.537898435	0.654862978	0.33134393	0.618532643	0.548176934	0.636766149	772	1	0.564966855	0.302505963	0.341705858	0.459264811	0.366138585	0.441791042	0.347821677	0.402908852	0.446642152	0.330191092	772	1	bng	lb
0.475770703	0.341453609	0.377298607	0.419796408	0.38966139	0.396245445	0.454484482	0.354615828	0.328477991	0.323885651	773	2	0.267045664	0.400985185	0.283929956	0.460752032	0.423711009	0.395198818	0.329639694	0.488966728	0.492922814	0.330226802	773	2	0.330203403	0.400911578	0.403793295	0.676922403	0.615567475	0.31402088	0.417111371	0.466088236	0.589368022	0.636625232	773	2	0.267045664	0.400985185	0.283929956	0.460752032	0.423711009	0.395198818	0.329639694	0.488966728	0.492922814	0.330226802	773	2	bng	lb
0.525857653	0.617205749	0.3612725	0.492760373	0.526739196	0.472891171	0.626942126	0.34322302	0.710678907	0.481278147	774	3	0.285017327	0.252162099	0.263747516	0.424861469	0.208236121	0.469119739	0.13950103	0.436810089	0.228723886	0.330396119	774	3	0.453337749	0.309382546	0.469724515	0.560004415	0.529403839	0.537886193	0.60270389	0.441478606	0.421265822	0.636572734	774	3	0.285017327	0.252162099	0.263747516	0.424861469	0.208236121	0.469119739	0.13950103	0.436810089	0.228723886	0.330396119	774	3	bng	lb
0.377718716	0.729625816	0.381878848	0.48352507	0.35476379	0.606313271	0.523813055	0.264217849	0.651359932	0.489389323	775	1	0.381248538	0.321459343	0.532792408	0.237652315	0.526714913	0.211668937	0.410854962	0.62809858	0.32635433	0.330440441	775	1	0.646335435	0.595948934	0.537798419	0.62266534	0.703851218	0.599876705	0.48820782	0.541047685	0.716002636	0.636372744	775	1	0.381248538	0.321459343	0.532792408	0.237652315	0.526714913	0.211668937	0.410854962	0.62809858	0.32635433	0.330440441	775	1	bng	prx
0.590792742	0.579103847	0.337489678	0.585444499	0.620288826	0.664303574	0.44880334	0.664907446	0.454535438	0.452688715	776	2	0.650224345	0.409371502	0.400133311	0.298966572	0.639770852	0.470233902	0.480651791	0.483944024	0.502850034	0.330469469	776	2	0.332760657	0.587841608	0.639567012	0.285728209	0.465779594	0.633887783	0.525109091	0.389884214	0.437001989	0.63636727	776	2	0.650224345	0.409371502	0.400133311	0.298966572	0.639770852	0.470233902	0.480651791	0.483944024	0.502850034	0.330469469	776	2	bng	prx
0.54521242	0.477643838	0.416430322	0.458277791	0.643561804	0.384550562	0.653052136	0.577042454	0.422705826	0.533342667	777	3	0.353626917	0.220000134	0.151285374	0.414041878	0.326217155	0.223175647	0.354313948	0.275449801	0.218933851	0.330718594	777	3	0.774917607	0.68030863	0.727273272	0.687739948	0.771603918	0.714714286	0.681844884	0.654832541	0.796708733	0.636311254	777	3	0.353626917	0.220000134	0.151285374	0.414041878	0.326217155	0.223175647	0.354313948	0.275449801	0.218933851	0.330718594	777	3	bng	prx
0.435128373	0.234786352	0.58938351	0.357535836	0.343688766	0.441062832	0.4780237	0.28746232	0.402678509	0.439618984	778	1	0.802863026	0.394065878	0.49941708	0.310820428	0.623903511	0.415822752	0.633229691	0.47294529	0.486407451	0.330830382	778	1	0.61516195	0.644018638	0.65748685	0.522637182	0.650295269	0.73643045	0.558781464	0.673281971	0.604355753	0.636296161	778	1	0.802863026	0.394065878	0.49941708	0.310820428	0.623903511	0.415822752	0.633229691	0.47294529	0.486407451	0.330830382	778	1	bng	prx
0.460288485	0.219200423	0.585669611	0.262937582	0.537828123	0.409331688	0.334409673	0.517490725	0.266902135	0.569612322	779	2	0.666932089	0.292587421	0.60529536	0.358456705	0.436828378	0.479471546	0.424601258	0.464367042	0.566127169	0.330840402	779	2	0.702787704	0.668072061	0.68034175	0.502206838	0.709383963	0.724235421	0.590425075	0.71040913	0.546118463	0.63624879	779	2	0.666932089	0.292587421	0.60529536	0.358456705	0.436828378	0.479471546	0.424601258	0.464367042	0.566127169	0.330840402	779	2	bng	prx
0.530933488	0.537755436	0.406585708	0.486034853	0.424416937	0.694284577	0.441491842	0.617139467	0.493014577	0.444669908	780	3	0.566201381	0.383375406	0.486000547	0.395464601	0.53235524	0.36673867	0.291125959	0.565957883	0.514464944	0.33091524	780	3	0.538386172	0.458982261	0.525719584	0.233511993	0.74180285	0.256940814	0.757095103	0.353661137	0.404619509	0.636229642	780	3	0.566201381	0.383375406	0.486000547	0.395464601	0.53235524	0.36673867	0.291125959	0.565957883	0.514464944	0.33091524	780	3	bng	prx
[truncated: 4,589 more rows]
[truncated: 2 more columns]
