# Supplementary material for: QoS-aware service composition based on context-free grammar and skyline in service function chaining using genetic algorithm
Source: PeerJ Comput Sci. 2021 Jul 26;7:e603. doi: 10.7717/peerj-cs.603 (PMC8323722; doi:10.7717/peerj-cs.603)
Supplement: Supplemental Information 2 [file peerj-cs-07-603-s002.zip › data/skyIndependent-grammar-n2.csv]

0.001251259	0.563585314	0.193304239	0.808740501	0.585009308	0.479873043	0.350291452	0.895962401	0.822840052	0.746604816	1	1	3.05E-05	0.705099643	0.132755516	0.56633198	0.580401013	0.7010712	0.029633473	0.934537797	0.160740989	0.321085238	1	1
0.375865963	0.092623676	0.677205725	0.056215094	0.008789331	0.918790246	0.275887326	0.272896512	0.587908567	0.691183203	2	2	0.000274667	0.067323832	0.910214545	0.782250435	0.866267891	0.308206427	0.016907254	0.937101352	0.087801752	0.251045259	2	2
0.147495956	0.949583422	0.141575365	0.905117954	0.692892239	0.303048799	0.426557207	0.070375683	0.966612751	0.683187353	3	3	0.000305185	0.596575823	0.042023988	0.30527665	0.30979339	0.633808405	0.988555559	0.425946837	0.663136692	0.640949736	3	3
0.195989868	0.761314737	0.839442122	0.397656178	0.500900296	0.890163884	0.027466659	0.994628742	0.572588275	0.050508133	4	1	0.000305185	0.544663839	0.900540178	0.980986969	0.451155126	0.93877987	0.183385723	0.62163152	0.407330546	0.3988464	4	1
0.252723777	0.144474624	0.001617481	0.0610065	0.806237983	0.852626118	0.210577715	0.115604114	0.553209021	0.014252144	5	2	0.000335704	0.756920072	0.064241462	0.775933103	0.145634327	0.804956206	0.173406171	0.573351238	0.724234748	0.119418928	5	2
0.189947203	0.335947752	0.178350169	0.995178076	0.457441939	0.998016297	0.097506638	0.625171667	0.09439375	0.437726981	6	3	0.000366222	0.203466903	0.331705679	0.310220649	0.058076724	0.945249794	0.848139897	0.07678457	0.187658315	0.13779107	6	3
0.91155736	0.614703818	0.72768334	0.043214209	0.667775506	0.976531266	0.315012055	0.56920072	0.305825983	0.173924986	7	1	0.00061037	0.890652181	0.948057497	0.204229865	0.817865535	0.327951903	0.752189703	0.093935972	0.291116062	0.334452345	7	1
0.108554338	0.869045076	0.851222266	0.744315928	0.154881436	0.326914274	0.079348125	0.076601459	0.640980255	0.820001831	8	2	0.00061037	0.314340648	0.975096896	0.520706809	0.799920652	0.215460677	0.704794458	0.042023988	0.075014496	0.960539567	8	2
0.545091098	0.448255867	0.408978545	0.298745689	0.465559862	0.501205481	0.152653584	0.323038423	0.737998596	0.31388287	9	3	0.000640889	0.546952727	0.748069704	0.282235176	0.79403058	0.835230567	0.723807489	0.296456801	0.538651692	0.405590991	9	3
0.826685385	0.959074679	0.873348186	0.72502823	0.300057985	0.943998535	0.127231666	0.065736869	0.784966582	0.524582659	10	1	0.000701926	0.282021546	0.356486709	0.95760979	0.441969054	0.342020936	0.433271279	0.732139042	0.777489547	0.336710715	10	1
0.542405469	0.984832301	0.053804132	0.081423383	0.524674215	0.426801355	0.094668416	0.25879696	0.891537217	0.232764672	11	2	0.000854518	0.491103854	0.561479537	0.462996307	0.713064974	0.721640675	0.051942503	0.595934935	0.049867244	0.857661672	11	2
0.946165349	0.837183752	0.534226508	0.842097232	0.693533128	0.397686697	0.259163182	0.004333628	0.52558977	0.954802087	12	3	0.001007111	0.580248421	0.530198065	0.333903012	0.313241981	0.650410474	0.972960601	0.024292734	0.250373852	0.620685446	12	3
0.398693808	0.241096225	0.585558641	0.255134739	0.684011353	0.945280313	0.43549913	0.890224921	0.00717185	0.940977203	13	1	0.001068148	0.029999695	0.294106876	0.313699759	0.72502823	0.863551744	0.482375561	0.567278054	0.855159154	0.763664663	13	1
0.60155034	0.786156804	0.576677755	0.142429884	0.222327342	0.383007294	0.004272591	0.417920469	0.082247383	0.659932249	14	2	0.001129185	0.678243355	0.261482589	0.103091525	0.999053926	0.964476455	0.861934263	0.028199103	0.734122745	0.159733879	14	2
0.72789697	0.777733695	0.031067843	0.868678854	0.644520402	0.706564531	0.085451827	0.551988281	0.947904904	0.058778649	15	3	0.001251259	0.563585314	0.193304239	0.808740501	0.585009308	0.479873043	0.350291452	0.895962401	0.822840052	0.746604816	15	3
0.240546892	0.521439253	0.902279733	0.106418043	0.902645955	0.441724906	0.080111087	0.782097842	0.17178869	0.974394971	16	1	0.001251259	0.714133122	0.19061861	0.769005402	0.951048311	0.33066805	0.882839442	0.24835963	0.300210578	0.556291391	16	1
0.038575396	0.252082888	0.189275796	0.247688223	0.153508103	0.620319224	0.885372478	0.939085055	0.195654164	0.779656362	17	2	0.001281777	0.864192633	0.672780541	0.377086703	0.408581805	0.776757103	0.096255379	0.92977691	0.361125523	0.847193823	17	2
0.943021943	0.540574358	0.578569903	0.53645436	0.255287332	0.396954253	0.350260933	0.036622211	0.79525132	0.196508683	18	3	0.001464888	0.507919553	0.292306284	0.416089358	0.949308756	0.129856258	0.266548662	0.264076662	0.220038453	0.492355113	18	3
0.070284127	0.389416181	0.590746788	0.070925016	0.197668386	0.155888546	0.644337291	0.454329051	0.604297006	0.697347942	19	1	0.001678518	0.924832911	0.025238807	0.557359539	0.632251961	0.379833369	0.762810144	0.609210486	0.966277047	0.059297464	19	1
0.079561754	0.075777459	0.027802362	0.355082858	0.307229835	0.697286905	0.142674032	0.394848476	0.067842647	0.675740837	20	2	0.001770074	0.374614704	0.159611805	0.200872829	0.067476424	0.458906827	0.923795282	0.273506882	0.506332591	0.916409803	20	2
0.169560839	0.060823389	0.310556352	0.784478286	0.212469863	0.321909238	0.484664449	0.009155553	0.439863277	0.507858516	21	3	0.001800592	0.28849147	0.736503189	0.333262123	0.626300851	0.27988525	0.872981964	0.476516007	0.884212775	0.40601825	21	3
0.151829585	0.046967986	0.009247108	0.348582415	0.643879513	0.343241676	0.414563433	0.416516617	0.090670492	0.545182653	22	1	0.001861629	0.454908902	0.198370312	0.681295206	0.529648732	0.28214362	0.065004425	0.296029542	0.262123478	0.692526017	22	1
0.683889279	0.807611316	0.154087954	0.142857143	0.048463393	0.346140934	0.018555254	0.978423414	0.64763329	0.05365154	23	2	0.001983703	0.486831263	0.7010712	0.292031617	0.59889523	0.596667379	0.875362407	0.642658773	0.772301401	0.863490707	23	2
0.004516739	0.339487899	0.375896481	0.12857448	0.827326273	0.733298746	0.891140477	0.64333018	0.650593585	0.514481033	24	3	0.002105777	0.712912381	0.686544389	0.316202277	0.669454024	0.700827052	0.379833369	0.384228034	0.66420484	0.192541276	24	3
0.869441816	0.761375774	0.039124729	0.41666921	0.93612476	0.067751091	0.164860988	0.211279641	0.11691641	0.59111301	25	1	0.002594073	0.267464217	0.220770898	0.521134068	0.42771691	0.919156468	0.408459731	0.758293405	0.630146184	0.627063814	25	1
0.997497482	0.77251503	0.204412976	0.170567949	0.388256478	0.181218909	0.580980865	0.195623646	0.960142827	0.190252388	26	2	0.00265511	0.280770287	0.156926176	0.734427931	0.871883297	0.886440626	0.952269051	0.755821406	0.853328043	0.002594073	26	2
0.796929838	0.305429243	0.394940031	0.481887265	0.052583392	0.651966918	0.000854518	0.768578143	0.756187628	0.219733268	27	3	0.002685629	0.187047945	0.619434187	0.101931822	0.608020264	0.851496933	0.468245491	0.179326762	0.05282754	0.839259011	27	3
0.154759362	0.05752739	0.670613727	0.032685324	0.345866268	0.697866756	0.798150578	0.436262093	0.981719413	0.63554796	28	1	0.002685629	0.411114841	0.692068239	0.398602252	0.927335429	0.006866665	0.438520463	0.630298776	0.602252266	0.522537919	28	1
0.813837092	0.046632282	0.814203314	0.239997559	0.897885067	0.256508072	0.269356365	0.208014161	0.229377117	0.846156194	29	2	0.002807703	0.219733268	0.560991241	0.742179632	0.54033021	0.751243629	0.911496323	0.725180822	0.880703146	0.684316538	29	2
0.146671957	0.374401074	0.284371471	0.17096469	0.973754082	0.74181341	0.716605121	0.030884732	0.645039216	0.812707907	30	3	0.002929777	0.264259774	0.272988067	0.128055666	0.64128544	0.199743645	0.729483932	0.526352733	0.473281045	0.633075961	30	3
0.448866237	0.00756859	0.228614154	0.418469802	0.156590472	0.919034394	0.501693777	0.242866298	0.754478591	0.906521805	31	1	0.003021332	0.819299905	0.097384564	0.720755638	0.063020722	0.142796106	0.852687155	0.56837672	0.306619465	0.671803949	31	1
0.560075686	0.624042482	0.423657949	0.016479995	0.864131596	0.139622181	0.26740318	0.29197058	0.681661428	0.561449019	32	2	0.003051851	0.949583422	0.938352611	0.633228553	0.627094333	0.723929563	0.756157109	0.517014069	0.684804834	0.261574145	32	2
0.748313852	0.333872494	0.90212714	0.462263863	0.767906735	0.050508133	0.630970183	0.02417066	0.68242439	0.96908475	33	3	0.003082369	0.639332255	0.072145756	0.805230873	0.843104343	0.523606067	0.08352916	0.147740104	0.577959532	0.35380108	33	3
0.602343822	0.498550371	0.559617908	0.039002655	0.378215888	0.233039338	0.9373455	0.859523301	0.964110233	0.608813746	34	1	0.003173925	0.105929746	0.192480239	0.121066927	0.152958769	0.957304605	0.28522599	0.255958739	0.448438978	0.152226325	34	1
0.583971679	0.076448866	0.407025361	0.305307169	0.498580889	0.08005005	0.874782556	0.304269539	0.781517991	0.932889798	35	2	0.003326518	0.363994263	0.901638844	0.767174291	0.223120823	0.734305857	0.953856014	0.365581225	0.430463576	0.301705985	35	2
0.190710166	0.446790979	0.890346995	0.57432783	0.028778954	0.995239113	0.059236427	0.619190039	0.256935331	0.169835505	36	3	0.003326518	0.826746422	0.816522721	0.039033174	0.580584124	0.474623859	0.298684652	0.621723075	0.824976348	0.523972289	36	3
0.472884304	0.175908689	0.026673177	0.041627247	0.454786828	0.862300485	0.136112552	0.014465773	0.212775048	0.818536943	37	1	0.003509629	0.866481521	0.274819178	0.836909085	0.95290994	0.207586901	0.107638783	0.498458815	0.302468947	0.712759789	37	1
0.075716422	0.030884732	0.356212043	0.715323344	0.409802545	0.180425428	0.29792169	0.182103946	0.744895779	0.134739219	38	2	0.003509629	0.286141545	0.487075411	0.59480575	0.069368572	0.964751122	0.684133427	0.721304971	0.288949248	0.252906888	38	2
0.058229316	0.525620289	0.358867153	0.806726279	0.158818323	0.89986877	0.131809442	0.029236732	0.181432539	0.818079165	39	3	0.003570666	0.256111332	0.796899319	0.616840114	0.317941832	0.768395032	0.145725883	0.157322916	0.202948088	0.791100803	39	3
0.341563158	0.044373913	0.484298227	0.020783105	0.838190863	0.618518632	0.540574358	0.604052858	0.568681906	0.777367473	40	1	0.003601184	0.142155217	0.611957152	0.356334117	0.731803339	0.070101016	0.289651173	0.542283395	0.70638142	0.980925932	40	1
0.506302072	0.269264809	0.068269906	0.244850002	0.982055116	0.506454665	0.615527818	0.071016572	0.367503891	0.955534532	41	2	0.003723258	0.249519333	0.17670217	0.37162389	0.446852016	0.973082675	0.443037202	0.474745933	0.792748802	0.885982849	41	2
0.860072634	0.337473678	0.241889706	0.289529099	0.050965911	0.992706076	0.172460097	0.068910794	0.220130009	0.300912503	42	3	0.00408948	0.099795526	0.843287454	0.405316324	0.188909574	0.387554552	0.767876217	0.324564348	0.182073428	0.664967803	42	3
0.604571673	0.353984191	0.361247597	0.668111209	0.97604297	0.223639637	0.89577929	0.346964934	0.95352031	0.665120396	43	1	0.004211554	0.357402264	0.361003449	0.787163915	0.818506424	0.433179724	0.048554949	0.56776635	0.183019501	0.511642811	43	1
0.201666311	0.28235725	0.35544908	0.531998657	0.290993988	0.219977416	0.099612415	0.106723228	0.709341716	0.843806269	44	2	0.004242073	0.738761559	0.718100528	0.276100955	0.480605487	0.63145848	0.186101871	0.099642933	0.328989532	0.123203223	44	2
0.671864986	0.819147313	0.005767998	0.491348003	0.60463271	0.935331278	0.290627766	0.605822932	0.746910001	0.873836482	45	3	0.004333628	0.479506821	0.963103122	0.067964721	0.7383343	0.316629536	0.680440687	0.192693869	0.645008698	0.419904172	45	3
0.101931822	0.411603137	0.02743614	0.687429426	0.258888516	0.169011505	0.228644673	0.189001129	0.86220893	0.763298441	46	1	0.004425184	0.140507218	0.101626637	0.971190527	0.021393475	0.641834773	0.724570452	0.372356334	0.056947539	0.671437727	46	1
0.40314951	0.413495285	0.658528397	0.823358867	0.945188757	0.283120212	0.002227851	0.616260262	0.049439985	0.656056398	47	2	0.004516739	0.339487899	0.375896481	0.12857448	0.827326273	0.733298746	0.891140477	0.64333018	0.650593585	0.514481033	47	2
0.518997772	0.264595477	0.007354961	0.576250496	0.770561846	0.107516709	0.969206824	0.369426557	0.903988769	0.521713919	48	3	0.004577776	0.997192297	0.565050203	0.667470321	0.113376263	0.501785333	0.700643941	0.884548479	0.873683889	0.136875515	48	3
0.172460097	0.335276345	0.065431684	0.501907407	0.963682974	0.809259316	0.446455275	0.912991729	0.179265725	0.481917783	49	1	0.004669332	0.768761254	0.106448561	0.959074679	0.038056581	0.688833277	0.178014466	0.571092868	0.754875332	0.780327769	49	1
0.007202368	0.260963775	0.289529099	0.952970977	0.859462264	0.517441328	0.707510605	0.256172369	0.921048616	0.491256447	50	2	0.004760887	0.692037721	0.396130253	0.421094394	0.129276406	0.571062349	0.300210578	0.189153722	0.073763237	0.923154393	50	2
0.093539232	0.825983459	0.076693014	0.282631916	0.383861812	0.643269143	0.515091403	0.431531724	0.140720847	0.974974822	51	3	0.004760887	0.298196356	0.26474807	0.236182745	0.973815119	0.509933775	0.040864284	0.371196631	0.086794641	0.892117069	51	3
0.074617756	0.005188147	0.914792322	0.411664174	0.75533311	0.187658315	0.101718192	0.423139134	0.677938169	0.527420881	52	1	0.004821924	0.215002899	0.293771172	0.22031312	0.580431532	0.695577868	0.41953795	0.572038942	0.043183691	0.638233589	52	1
0.204626606	0.197729423	0.192907498	0.199530015	0.956785791	0.593493454	0.738792077	0.294381542	0.679830317	0.786126286	53	2	0.004882962	0.689565722	0.979064302	0.237861263	0.106509598	0.984740745	0.139194922	0.08352916	0.202429273	0.964232307	53	2
0.082369457	0.552690207	0.568956572	0.533005768	0.21887875	0.07718131	0.304605243	0.064455092	0.411267434	0.13370159	54	3	0.004974517	0.19205298	0.693868831	0.235175634	0.263527329	0.344065676	0.738242744	0.751365703	0.315988647	0.737479781	54	3
0.251686148	0.82064272	0.508774071	0.268715476	0.987945189	0.916531877	0.121738334	0.284432508	0.706961272	0.47093112	55	1	0.005249184	0.70802942	0.150303659	0.188726463	0.42649617	0.807824946	0.418561357	0.706503494	0.829432051	0.958800012	55	1
0.040620136	0.221778008	0.255958739	0.410290841	0.707602161	0.442732017	0.133060701	0.544053468	0.856776635	0.806634724	56	2	0.005249184	0.469649342	0.537614063	0.139103366	0.851588488	0.86404004	0.774956511	0.503646962	0.514786218	0.644947661	56	2
0.000640889	0.546952727	0.748069704	0.282235176	0.79403058	0.835230567	0.723807489	0.296456801	0.538651692	0.405590991	57	3	0.005432295	0.315652944	0.519363994	0.455916013	0.651387066	0.605761895	0.951841792	0.291238136	0.623950926	0.621326334	57	3
0.569505905	0.264931181	0.111453597	0.267128513	0.733451338	0.97747734	0.487899411	0.214911344	0.801202429	0.612903226	58	1	0.005493332	0.785393841	0.071565905	0.801843318	0.945707572	0.707022309	0.75389874	0.391766106	0.329721976	0.900112918	58	1
0.049073763	0.386181219	0.116641743	0.998168889	0.739921262	0.040833766	0.004394665	0.680257576	0.956419568	0.706625568	59	2	0.00552385	0.286355174	0.250160222	0.667775506	0.803735466	0.78194525	0.532334361	0.196081423	0.049470504	0.687429426	59	2
0.750877407	0.141087069	0.678273873	0.612750633	0.6629841	0.976012452	0.071108127	0.907406842	0.861323893	0.628498184	60	3	0.00573748	0.462141789	0.065370647	0.578203681	0.85299234	0.746696371	0.938200018	0.165318766	0.320749535	0.118686483	60	3
0.314127018	0.117648854	0.205511643	0.291787469	0.94778283	0.842493973	0.249763482	0.215918455	0.866176336	0.430890835	61	1	0.005920591	0.0990936	0.56511124	0.877437666	0.469344157	0.628040407	0.285500656	0.601367229	0.222022156	0.856166265	61	1
0.268349254	0.104739525	0.065187536	0.139774773	0.453962828	0.180272835	0.646504105	0.856776635	0.266090884	0.817590869	62	2	0.005981628	0.15887936	0.356425672	0.140507218	0.122470779	0.280831324	0.672109134	0.861659597	0.815881832	0.046205023	62	2
0.479812006	0.727500229	0.757713553	0.383953368	0.744621113	0.273995178	0.362895596	0.031220435	0.822260201	0.757896664	63	3	0.006103702	0.681142613	0.388683737	0.745506149	0.705069124	0.831751457	0.649891659	0.457686087	0.176732688	0.304544206	63	3
0.567278054	0.238380078	0.8619953	0.288918729	0.98956267	0.819940794	0.402508621	0.321726127	0.398663289	0.657582324	64	1	0.006286813	0.631488998	0.371715445	0.234626301	0.101596118	0.513962218	0.595995972	0.815973388	0.987792596	0.787194433	64	1
0.92587054	0.660451064	0.709799493	0.58128605	0.071779534	0.294747765	0.014618366	0.772179327	0.997436445	0.579546495	65	2	0.006439405	0.792413099	0.696676534	0.960722678	0.448469497	0.014313181	0.123447371	0.193792535	0.835963012	0.710745567	65	2
0.52519303	0.045686209	0.832636494	0.892666402	0.551103244	0.256996368	0.005340739	0.933286538	0.817499313	0.099826044	66	3	0.006530961	0.404278695	0.87817011	0.804406873	0.434797205	0.458204901	0.717764824	0.228675192	0.490768151	0.829218421	66	3
0.13083285	0.854487747	0.381603442	0.762321848	0.065248573	0.326548051	0.01617481	0.075106052	0.369823298	0.006256294	67	1	0.00656148	0.234717856	0.475447859	0.006469924	0.067323832	0.182042909	0.668355358	0.051637318	0.874507889	0.489242225	67	1
0.1126133	0.860957671	0.417920469	0.752830592	0.995727409	0.228827784	0.030182806	0.465346232	0.118381298	0.35544908	68	2	0.006683554	0.41297647	0.198767052	0.680318613	0.659718619	0.126773888	0.978209784	0.761345256	0.614062929	0.306375317	68	2
0.05282754	0.554033021	0.697683645	0.135319071	0.286416211	0.731437117	0.330088198	0.347697378	0.509781182	0.911465804	69	3	0.006744591	0.475905637	0.977660451	0.96908475	0.332529679	0.246070742	0.942503128	0.695913572	0.946195868	0.04791406	69	3
0.858424635	0.778283029	0.740897855	0.941862239	0.806421094	0.108798486	0.118167669	0.0253914	0.942564165	0.440321055	70	1	0.006836146	0.875026704	0.091891232	0.162205878	0.733146153	0.340372936	0.062074648	0.25635548	0.126133	0.066682943	70	1
0.202826014	0.637501144	0.197698904	0.332132939	0.760673849	0.648976104	0.954008606	0.15396588	0.63411359	0.177648244	71	2	0.006927702	0.398327586	0.607440413	0.390423292	0.630298776	0.184698019	0.077974792	0.093325602	0.367473373	0.867244484	71	2
0.08352916	0.284127323	0.182317576	0.231635487	0.621234779	0.032685324	0.979033784	0.333719901	0.981017487	0.527420881	72	3	0.00717185	0.401226844	0.070497757	0.138645589	0.31510361	0.31653798	0.1998352	0.947141942	0.833643605	0.329386273	72	3
0.05569628	0.57124546	0.414227729	0.143803217	0.397869808	0.15253151	0.302285836	0.218573565	0.052400281	0.265266884	73	1	0.007202368	0.260963775	0.289529099	0.952970977	0.859462264	0.517441328	0.707510605	0.256172369	0.921048616	0.491256447	73	1
0.596301157	0.855952635	0.334055605	0.582995087	0.92260506	0.735953856	0.025605029	0.789147618	0.635670034	0.080721458	74	2	0.007232887	0.130375072	0.386333811	0.607104709	0.884609516	0.015442366	0.884823145	0.535477767	0.173894467	0.887234107	74	2
0.820856349	0.108096561	0.903592029	0.586046937	0.710379345	0.186925871	0.61445967	0.042756432	0.277047029	0.560991241	75	3	0.007232887	0.655049287	0.44737083	0.891964476	0.50715659	0.074037904	0.858058412	0.385418256	0.664693136	0.244178594	75	3
0.461958678	0.29013947	0.427045503	0.649555956	0.089846492	0.923459578	0.025055696	0.21539964	0.752067629	0.539201025	76	1	0.007446516	0.512710959	0.052400281	0.283883175	0.486526078	0.341349528	0.427045503	0.60359508	0.120303964	0.889584033	76	1
0.325846126	0.003631703	0.911191137	0.703176977	0.271340068	0.771019623	0.049531541	0.211035493	0.246345408	0.547166356	77	2	0.007629627	0.351084933	0.716666158	0.664265877	0.492599261	0.08148442	0.330973235	0.320627461	0.277352214	0.709738456	77	2
0.025666066	0.143894772	0.537583544	0.382580035	0.456465346	0.847163305	0.021362957	0.410534989	0.155430769	0.739799188	78	3	0.007812738	0.377819147	0.838831751	0.838160344	0.907528916	0.354258858	0.978728599	0.923551134	0.997466964	0.462172308	78	3
0.37141026	0.209418012	0.995788446	0.155156102	0.363444929	0.454054384	0.211279641	0.826593829	0.897244179	0.702658162	79	1	0.007843257	0.712485122	0.499526963	0.855098117	0.880184332	0.304483169	0.70802942	0.442030091	0.983794671	0.894436476	79	1
0.300119022	0.332377087	0.018951994	0.551927244	0.846400342	0.768761254	0.626911222	0.549272134	0.6740318	0.977141636	80	2	0.007965331	0.341166417	0.157994324	0.95126194	0.261482589	0.496658223	0.086062197	0.555650502	0.565904721	0.381145665	80	2
0.194280831	0.277779473	0.074404126	0.384533219	0.330179754	0.436964019	0.069887387	0.457289346	0.498641926	0.07800531	81	3	0.008301035	0.831476791	0.356913968	0.914365062	0.984618671	0.614215522	0.500686666	0.126102481	0.062685018	0.311960204	81	3
0.020020142	0.908261361	0.763328959	0.867061373	0.364970855	0.495956297	0.571855831	0.408032472	0.797265542	0.168065432	82	1	0.008362072	0.825037385	0.837122715	0.763908811	0.546983245	0.649525437	0.060304575	0.951536607	0.570818201	0.343455306	82	1
0.244361705	0.536637471	0.334208197	0.705008087	0.442182684	0.76168096	0.471236305	0.054628132	0.519211402	0.92812891	83	2	0.008545183	0.935056612	0.485946226	0.949278237	0.390484329	0.535599841	0.30671102	0.035554064	0.237495041	0.420941801	83	2
0.453352458	0.64271981	0.216467788	0.258552812	0.775231178	0.997222816	0.413312174	0.22501297	0.19122898	0.843867306	84	3	0.00860622	0.487899411	0.29709769	0.71968749	0.627491073	0.699209571	0.633350627	0.278969695	0.80999176	0.877254555	84	3
0.466170232	0.657002472	0.016235847	0.32840968	0.166905728	0.991943113	0.998840297	0.522080142	0.851222266	0.074800867	85	1	0.008789331	0.121646779	0.115115818	0.241554003	0.732779931	0.574755089	0.820215461	0.114841151	0.602252266	0.133030183	85	1
0.443220313	0.647877438	0.014923551	0.206488235	0.545884579	0.908108768	0.812768944	0.227973266	0.785515915	0.630695517	86	2	0.008911405	0.634022034	0.040009766	0.081118198	0.371349223	0.187383648	0.397350993	0.138309885	0.26718955	0.932157353	86	2
0.260078738	0.222266305	0.249031037	0.535691397	0.753959777	0.82677694	0.038422803	0.774742882	0.96704001	0.14127018	87	3	0.009125034	0.565996277	0.650349437	0.419110691	0.687459944	0.738181707	0.779961547	0.289040803	0.709433271	0.552140873	87	3
0.001281777	0.864192633	0.672780541	0.377086703	0.408581805	0.776757103	0.096255379	0.92977691	0.361125523	0.847193823	88	1	0.009338664	0.139530625	0.02334666	0.569566942	0.77498703	0.81572924	0.655690176	0.949797052	0.023590808	0.240058596	88	1
0.070711386	0.607745598	0.048677023	0.043977172	0.181157872	0.667348247	0.214484085	0.959898679	0.851741081	0.426435133	89	2	0.009552293	0.088198492	0.351939451	0.992950224	0.479781487	0.170201727	0.004882962	0.206152532	0.716391491	0.653920103	89	2
0.87530137	0.475081637	0.253608814	0.056947539	0.112521744	0.401959288	0.106112857	0.953550829	0.999908444	0.190374462	90	3	0.009643849	0.042451247	0.899960326	0.293313395	0.215277566	0.64455092	0.767052217	0.68181402	0.051087985	0.22113712	90	3
0.844477676	0.062471389	0.796990875	0.140140996	0.833491012	0.996642964	0.042878506	0.001617481	0.218848231	0.628070925	91	1	0.010162664	0.725699637	0.147465438	0.60441908	0.28479873	0.93530076	0.873226112	0.998229926	0.486159856	0.895931883	91	1
0.45332194	0.740745262	0.798364208	0.375194555	0.367870113	0.80364391	0.004455702	0.129062777	0.319559313	0.318247017	92	2	0.010376293	0.84643086	0.01882992	0.496749779	0.467513047	0.671498764	0.221961119	0.049501022	0.731040376	0.890682699	92	2
0.697653127	0.067384869	0.274117252	0.676351207	0.992034669	0.209906308	0.365581225	0.057893612	0.240699484	0.199530015	93	3	0.010498367	0.030823695	0.079134495	0.971221046	0.589831233	0.132328257	0.961546678	0.64824366	0.931943724	0.9492172	93	3
0.840174566	0.018707846	0.771996216	0.662556841	0.988464003	0.171758171	0.177282022	0.878505814	0.968779565	0.574968719	94	1	0.010620441	0.557908872	0.550309763	0.49610889	0.912808618	0.331797235	0.274117252	0.729422895	0.375560778	0.324564348	94	1
0.822351756	0.9127781	0.031983398	0.664326914	0.812524796	0.687002167	0.242744224	0.129245888	0.03439436	0.446577349	95	2	0.010620441	0.110293893	0.799615467	0.338541826	0.685750908	0.898098697	0.561296426	0.98504593	0.031647694	0.764030885	95	2
0.385387738	0.193151646	0.033204138	0.880581072	0.262855922	0.762321848	0.566698202	0.020325327	0.234351634	0.841608936	96	3	0.010986663	0.122989593	0.131168554	0.001342814	0.424909207	0.397167882	0.216040529	0.659566027	0.807672353	0.889828181	96	3
0.757713553	0.831812494	0.845515305	0.273598437	0.550035096	0.633838923	0.357524339	0.618091372	0.970641194	0.722800378	97	1	0.011108737	0.37919248	0.362529374	0.999114963	0.282174139	0.496597186	0.2362743	0.647114475	0.688558611	0.751853999	97	1
0.010620441	0.557908872	0.550309763	0.49610889	0.912808618	0.331797235	0.274117252	0.729422895	0.375560778	0.324564348	98	2	0.01126133	0.363353374	0.99139378	0.762932218	0.855983154	0.730307932	0.017487106	0.813562426	0.787865841	0.271126438	98	2
0.928830836	0.403576769	0.857387005	0.109317301	0.270607624	0.263283181	0.671559801	0.340159307	0.997528001	0.506271554	99	3	0.011383404	0.706686605	0.602282785	0.992065188	0.030030213	0.483108005	0.355693228	0.743369854	0.962157048	0.466475417	99	3
0.925778985	0.02130192	0.040437025	0.864070559	0.855220191	0.680928983	0.751304666	0.563280129	0.5614185	0.254493851	100	1	0.011597034	0.683095798	0.507431257	0.476393933	0.868068484	0.423902097	0.184362316	0.257148961	0.561723685	0.823084201	100	1
0.881069369	0.030213324	0.118198187	0.132053591	0.104159673	0.105410932	0.973418378	0.38062685	0.746177557	0.526169622	101	2	0.011597034	0.830805383	0.626178777	0.420178838	0.180761132	0.921720023	0.778801843	0.024140141	0.169682913	0.593585009	101	2
0.36732078	0.962767418	0.651448103	0.025208289	0.490157781	0.119144261	0.3124485	0.53624073	0.820520646	0.500656148	102	3	0.011627552	0.42649617	0.298715171	0.282387768	0.178289132	0.505966369	0.308389538	0.550218207	0.36118656	0.367168188	102	3
0.761192663	0.216803491	0.053956725	0.90847499	0.813043611	0.49732963	0.343699454	0.327158422	0.648335215	0.852015748	103	1	0.011810663	0.133457442	0.759361553	0.043488876	0.802606281	0.8992584	0.362163152	0.591235084	0.92117069	0.768181402	103	1
0.15356914	0.422711875	0.046906949	0.818323313	0.255226295	0.141941588	0.037202063	0.741294595	0.79094821	0.661732841	104	2	0.011810663	0.361491745	0.952604755	0.14700766	0.496078372	0.645649586	0.125766778	0.841547899	0.897244179	0.607226783	104	2
0.611194189	0.859035005	0.976378674	0.316843165	0.893307291	0.844416639	0.027253029	0.637134922	0.030945769	0.583025605	105	3	0.01208533	0.729483932	0.55180517	0.811365093	0.403424177	0.364146855	0.223670156	0.062166204	0.86916715	0.259743034	105	3
0.014770959	0.089815973	0.350810266	0.818231758	0.039460433	0.881740776	0.207464827	0.060731834	0.344828639	0.454420606	106	1	0.012237922	0.324991607	0.920896023	0.407269509	0.996429334	0.972136601	0.651173437	0.789208655	0.368480483	0.593432417	106	1
0.308420057	0.588122196	0.377452925	0.195959349	0.465651418	0.126865444	0.294412061	0.152043214	0.556596576	0.736167486	107	2	0.012268441	0.923123875	0.159947508	0.105288858	0.109805597	0.650318918	0.639576403	0.520767846	0.786706137	0.390606403	107	2
0.540879543	0.02764977	0.570879238	0.310953093	0.340464492	0.92608417	0.376934111	0.211279641	0.21723075	0.962858974	108	3	0.012543107	0.383922849	0.775292215	0.117496261	0.943784906	0.200537126	0.840235603	0.341044343	0.129215369	0.741966002	108	3
0.046113468	0.980407117	0.361278115	0.833033235	0.577990051	0.352305673	0.032227546	0.391430403	0.393749809	0.816614277	109	1	0.012665181	0.141697439	0.662251656	0.672078616	0.544816431	0.869930113	0.614947966	0.067995239	0.596942045	0.987792596	109	1
0.522995697	0.153599658	0.506607257	0.972441786	0.72276986	0.361857967	0.273689993	0.052186651	0.670430616	0.967680898	110	2	0.012787255	0.621662038	0.921872616	0.372753075	0.269875179	0.416547136	0.200201422	0.464796899	0.464430677	0.66502884	110	2
0.080599384	0.846339305	0.379558702	0.356578265	0.991821039	0.997985778	0.91155736	0.872310556	0.892849513	0.600970489	111	3	0.012878811	0.150364696	0.150212104	0.040192877	0.822168645	0.258735923	0.687185278	0.430921354	0.881801813	0.675801874	111	3
0.233161412	0.368877224	0.458143864	0.421460616	0.177617725	0.452742088	0.050752281	0.323953978	0.79033784	0.569994201	112	1	0.013153478	0.641590625	0.564714499	0.039582507	0.373912778	0.118808557	0.065797906	0.904080325	0.179143651	0.001281777	112	1
0.033082064	0.018066958	0.57145909	0.274544511	0.9111301	0.757713553	0.468092898	0.529251991	0.440321055	0.90929899	113	2	0.013183996	0.202063051	0.508163701	0.414563433	0.392895291	0.351054415	0.339609973	0.657368694	0.736136967	0.256782739	113	2
0.007629627	0.351084933	0.716666158	0.664265877	0.492599261	0.08148442	0.330973235	0.320627461	0.277352214	0.709738456	114	3	0.01330607	0.947813349	0.135990478	0.625354778	0.409009064	0.562334056	0.311655019	0.76924955	0.779320658	0.601947081	114	3
0.04382458	0.868831446	0.698782311	0.869899594	0.146427808	0.128238777	0.705130161	0.037781915	0.458754234	0.612353893	115	1	0.013428144	0.644337291	0.927426984	0.69307535	0.625263222	0.420026246	0.925321207	0.249885556	0.726981414	0.526871548	115	1
0.091921751	0.097170934	0.664052248	0.717215491	0.29218421	0.876888333	0.154393139	0.845789972	0.843806269	0.20126957	116	2	0.013611255	0.85934019	0.425000763	0.405346843	0.97482223	0.607531968	0.568529313	0.961027863	0.897946104	0.421124912	116	2
0.961394086	0.233954894	0.283059175	0.977996155	0.538102359	0.909115879	0.184514908	0.065462203	0.183202612	0.401379437	117	3	0.013641774	0.516281625	0.378337962	0.086245308	0.368816187	0.936429945	0.584917753	0.294076357	0.577166051	0.872676778	117	3
0.437513352	0.146336253	0.298867763	0.345561083	0.168828394	0.880642109	0.485122227	0.097964415	0.542497024	0.173711356	118	1	0.013885922	0.410809656	0.840144047	0.771721549	0.579546495	0.064455092	0.235602893	0.291299173	0.57637257	0.385662404	118	1
0.206091494	0.325907163	0.568041017	0.3234962	0.25183874	0.462202826	0.606128117	0.065645314	0.864223151	0.88390759	119	2	0.014038514	0.205603198	0.545701468	0.958464309	0.389263588	0.684774316	0.748893704	0.061403241	0.038300729	0.576708274	119	2
0.58189642	0.012665181	0.202795495	0.920896023	0.193914609	0.71559801	0.760490738	0.399151585	0.854152043	0.803277688	120	3	0.014191107	0.922238838	0.393078402	0.979277932	0.97399823	0.981536302	0.729331339	0.437849055	0.166814173	0.784905545	120	3
0.335673086	0.057954649	0.125736259	0.040284433	0.97769097	0.518326365	0.149906919	0.058442946	0.731009857	0.594653157	121	1	0.014221625	0.680410169	0.424787133	0.222266305	0.460005493	0.189672536	0.17157506	0.714468825	0.115695669	0.835413678	121	1
0.632984405	0.311258278	0.353007599	0.128421888	0.208868679	0.920712912	0.90581988	0.148899808	0.644184698	0.525131993	122	2	0.014282662	0.591631825	0.779107028	0.428510392	0.434186834	0.287179174	0.422284616	0.522049623	0.445509201	0.29361858	122	2
0.749107334	0.095980712	0.625049593	0.35749382	0.614917447	0.737571337	0.407055879	0.619739372	0.817682424	0.717307047	123	3	0.014374218	0.192083499	0.178472243	0.619281594	0.721396527	0.768028809	0.189916684	0.876979888	0.542832728	0.10791345	123	3
0.596789453	0.782280953	0.059633168	0.028382214	0.312875759	0.607440413	0.618884854	0.381115146	0.758995331	0.96908475	124	1	0.014526811	0.989806818	0.3361919	0.657765435	0.578936125	0.752983184	0.132694479	0.644917142	0.583300272	0.555467391	124	1
0.272774438	0.508346812	0.457472457	0.593218787	0.884456923	0.471419416	0.159978027	0.751304666	0.490432447	0.782219916	125	2	0.014679403	0.163426618	0.461897641	0.833918271	0.911374248	0.611682485	0.673177282	0.620105594	0.029114658	0.620410779	125	2
0.465559862	0.044740135	0.148258919	0.687032685	0.905056917	0.101260414	0.402874844	0.004333628	0.649311808	0.96151616	126	3	0.014709922	0.771996216	0.693960387	0.3132725	0.900723289	0.498825037	0.032868435	0.716574602	0.495071261	0.109714042	126	3
0.176061281	0.722525712	0.027985473	0.286477248	0.458388012	0.184026612	0.532303842	0.663319803	0.988464003	0.621753594	127	1	0.014770959	0.089815973	0.350810266	0.818231758	0.039460433	0.881740776	0.207464827	0.060731834	0.344828639	0.454420606	127	1
0.106204413	0.368449965	0.328897977	0.023987548	0.255775628	0.970030824	0.015930662	0.559862056	0.64024781	0.490890225	128	2	0.014801477	0.599200415	0.776848659	0.230231635	0.074587237	0.937162389	0.634784997	0.76964629	0.931363872	0.498947111	128	2
0.96252327	0.078493606	0.068880276	0.072328867	0.668965728	0.966032899	0.590807825	0.338145085	0.222724082	0.713858455	129	3	0.014862514	0.22727134	0.790978729	0.143345439	0.517715995	0.914059877	0.22501297	0.117862484	0.484878079	0.178350169	129	3
0.707388531	0.093966491	0.253700369	0.880092776	0.992370373	0.256996368	0.431684317	0.18283639	0.060090945	0.666493728	130	1	0.015076144	0.047608875	0.024109622	0.889553514	0.35728019	0.915890988	0.393230995	0.885982849	0.980468154	0.437330241	130	1
0.076723533	0.334665975	0.793115024	0.554521317	0.859645375	0.677480392	0.019989624	0.117496261	0.410290841	0.394787439	131	2	0.015381329	0.642262032	0.409558397	0.356822413	0.688924833	0.906918546	0.902859584	0.587817011	0.146763512	0.231452376	131	2
0.332224494	0.23831904	0.178991058	0.783898434	0.977172155	0.007904294	0.680959502	0.074312571	0.031373028	0.125156407	132	3	0.015717032	0.5757622	0.232367931	0.738273263	0.836085086	0.068697165	0.174810022	0.797479171	0.547379986	0.621356853	132	3
0.319467757	0.697927793	0.01391644	0.205420087	0.231269265	0.795739616	0.347758415	0.941282388	0.954435865	0.406384472	133	1	0.015808588	0.438642537	0.235816523	0.406689657	0.429090243	0.590441603	0.420422987	0.489791559	0.599230934	0.831476791	133	1
0.176763207	0.434308908	0.690298166	0.087893307	0.143986328	0.492202521	0.608783227	0.144047365	0.277077548	0.979369488	134	2	0.015900143	0.057374798	0.110660115	0.825434126	0.334299753	0.517685476	0.329020051	0.835352641	0.920865505	0.074983978	134	2
0.114932707	0.841914121	0.177251503	0.370067446	0.452436903	0.950926237	0.534623249	0.098269601	0.306253243	0.955656606	135	3	0.015900143	0.256538591	0.179448836	0.829279458	0.065065462	0.97912534	0.340678121	0.540177618	0.803582873	0.784875027	135	3
0.53480636	0.243415632	0.295846431	0.124820704	0.616138188	0.89638966	0.226416822	0.924741356	0.662312693	0.758201849	136	1	0.016052736	0.943449202	0.769341105	0.969206824	0.332651753	0.866328928	0.353495895	0.246009705	0.150364696	0.25962096	136	1
0.348429823	0.69716483	0.108462783	0.59337138	0.208258309	0.976561785	0.867397076	0.00369274	0.48014771	0.958677938	137	2	0.016083254	0.466383862	0.805475021	0.524521622	0.23996704	0.731254006	0.078279977	0.872798853	0.587511826	0.833704642	137	2
0.607837153	0.48197882	0.667531358	0.368053224	0.951414533	0.276924955	0.182653279	0.991882076	0.965056307	0.403088473	138	3	0.016113773	0.64271981	0.189489425	0.30610065	0.075594348	0.738822596	0.345194861	0.704214606	0.693716239	0.222388379	138	3
0.373973815	0.028138066	0.942289499	0.461958678	0.940458388	0.421246986	0.643635365	0.241462447	0.375041963	0.526535844	139	1	0.016113773	0.041810358	0.136417737	0.007019257	0.423780023	0.11282693	0.653035066	0.434400464	0.712149419	0.030274361	139	1
0.888149663	0.307718131	0.021118809	0.321420942	0.528336436	0.796502579	0.188024537	0.337137974	0.683767205	0.46662801	140	2	0.016144292	0.160344249	0.086336863	0.257423627	0.322305979	0.617450484	0.090243233	0.614215522	0.663991211	0.803582873	140	2
0.110385449	0.890316477	0.939542833	0.325571459	0.964293344	0.963744011	0.800317392	0.541032136	0.801416059	0.371044038	141	3	0.016327403	0.539841914	0.688619648	0.585833308	0.859187597	0.657368694	0.368572039	0.53624073	0.77333903	0.40971099	141	3
0.21027253	0.05221717	0.062990204	0.14496292	0.883816034	0.230262154	0.450666829	0.663899655	0.939573351	0.250770592	142	1	0.01638844	0.971190527	0.200476089	0.330912198	0.687368389	0.266762291	0.405926695	0.38514359	0.670918912	0.402844325	142	1
0.790215766	0.670918912	0.071932127	0.701895199	0.925809503	0.574633015	0.181585131	0.654835658	0.9889523	0.316324351	143	2	0.016449477	0.322458571	0.37632374	0.2616657	0.077669607	0.875026704	0.262092959	0.718253121	0.13391522	0.125705741	143	2
0.151890622	0.584734642	0.656300546	0.004669332	0.750480667	0.200262459	0.10913419	0.148136845	0.612567522	0.339793085	144	3	0.016663106	0.224097415	0.390606403	0.784051027	0.647022919	0.261635182	0.306497391	0.50715659	0.395092624	0.274819178	144	3
0.139866329	0.683584094	0.034638508	0.255043184	0.612506485	0.466048158	0.681844539	0.542619098	0.423505356	0.927945799	145	1	0.016693625	0.274605548	0.430951872	0.05609302	0.74507889	0.943510239	0.177007355	0.61650441	0.498489334	0.889309366	145	1
0.003082369	0.639332255	0.072145756	0.805230873	0.843104343	0.523606067	0.08352916	0.147740104	0.577959532	0.35380108	146	2	0.016724143	0.132816553	0.790063173	0.651081881	0.522537919	0.186590167	0.932889798	0.257515183	0.756706442	0.849147008	146	2
0.152562029	0.541917173	0.892361217	0.017731254	0.415753655	0.48649556	0.217627491	0.480636006	0.96252327	0.28379162	147	3	0.01678518	0.637043367	0.835596789	0.626239814	0.903378399	0.200292978	0.19757683	0.222663045	0.553117466	0.475173193	147	3
0.044495987	0.37714774	0.247932371	0.183355205	0.772453993	0.203466903	0.66277047	0.486098819	0.536820582	0.949095126	148	1	0.016907254	0.742667928	0.884395886	0.331858272	0.382854701	0.515945921	0.359508042	0.297128208	0.988982818	0.170445875	148	1
0.532181768	0.645649586	0.45228431	0.92873928	0.298043764	0.830774865	0.700613422	0.016876736	0.801751762	0.212256233	149	2	0.016968291	0.290688803	0.562517167	0.430677206	0.388073366	0.491683706	0.768547624	0.129551073	0.107974487	0.579577013	149	2
0.286538285	0.843073824	0.245033113	0.095461898	0.062227241	0.046601764	0.622394482	0.259102145	0.904812769	0.856166265	150	3	0.017120884	0.651234474	0.65663625	0.844691305	0.385937071	0.791222877	0.952574236	0.44389172	0.22296823	0.088839381	150	3
0.65007477	0.655934324	0.058809168	0.008209479	0.927549059	0.64189581	0.257301553	0.109622486	0.034638508	0.580645161	151	1	0.017273476	0.923734245	0.173528245	0.830713828	0.19757683	0.907559435	0.368633076	0.643665883	0.050141911	0.016357921	151	1
0.178289132	0.582293161	0.568132572	0.151402326	0.876400037	0.48545793	0.180669576	0.404217658	0.676473281	0.919248024	152	2	0.01739555	0.018189032	0.48463393	0.477126377	0.429425947	0.968291269	0.109103671	0.079866939	0.491317484	0.275551622	152	2
0.556352428	0.013092441	0.653828547	0.540147099	0.431928465	0.676015503	0.97030549	0.153843806	0.465834529	0.255836665	153	3	0.01739555	0.039338359	0.209082308	0.385296182	0.124210334	0.633747368	0.839777825	0.777245399	0.520310068	0.458082827	153	3
0.374767296	0.838618122	0.998168889	0.055330058	0.209356975	0.471419416	0.910855434	0.221900082	0.982146672	0.376720481	154	1	0.017883847	0.70946379	0.176519059	0.573442793	0.218329417	0.586779382	0.641804254	0.286080508	0.553514206	0.765068514	154	1
0.233130894	0.977996155	0.102603229	0.176244392	0.537858211	0.429639576	0.15213477	0.308328501	0.817316202	0.011505478	155	2	0.017975402	0.774468215	0.089205603	0.600848415	0.572740867	0.013183996	0.494094668	0.53276162	0.808099612	0.801843318	155	2
0.560075686	0.484084597	0.195959349	0.844355602	0.339609973	0.655079806	0.437299722	0.007904294	0.734946745	0.164464248	156	3	0.018036439	0.75164037	0.895535142	0.958769494	0.197912534	0.953001495	0.492355113	0.294167913	0.628498184	0.907589953	156	3
0.363048189	0.797784356	0.065614795	0.867702261	0.179204688	0.987609485	0.14557329	0.986144597	0.82903531	0.782647176	157	1	0.018158513	0.331064791	0.514419996	0.740348521	0.80834376	0.645893735	0.672231208	0.48545793	0.341288491	0.470778527	157	1
0.894466994	0.089205603	0.00204474	0.222785119	0.83086642	0.251960814	0.584124271	0.306649983	0.966063417	0.055146947	158	2	0.018524735	0.880977813	0.54280221	0.627887814	0.207251198	0.326029237	0.81655324	0.052095096	0.981353191	0.514023255	158	2
0.923642689	0.636005737	0.103122044	0.761589404	0.48915067	0.050691244	0.074221015	0.556260872	0.920438246	0.492538224	159	3	0.018616291	0.374980926	0.436597797	0.243903928	0.192571795	0.69328898	0.27539903	0.402996918	0.519028291	0.812738426	159	3
0.190466018	0.992278817	0.370708335	0.529862362	0.731040376	0.905667287	0.105410932	0.660969878	0.052522355	0.634296701	160	1	0.018677328	0.411236915	0.001495407	0.178441725	0.549913022	0.991973632	0.706869716	0.807611316	0.16318247	0.440900906	160	1
0.21375164	0.613452559	0.896755882	0.394299142	0.976195563	0.156743065	0.886623737	0.231391339	0.046632282	0.194280831	161	2	0.018677328	0.142490921	0.792809839	0.313180944	0.228217414	0.884060183	0.725089267	0.242957854	0.667500839	0.656178472	161	2
0.044923246	0.890926847	0.822717978	0.127536851	0.88451796	0.182714316	0.330301828	0.012115848	0.338633381	0.506424146	162	3	0.018707846	0.280037843	0.13022248	0.561571093	0.16891995	0.601336711	0.165166173	0.516983551	0.95208594	0.813501389	162	3
0.917294839	0.478072451	0.083376568	0.374767296	0.768059328	0.517777032	0.784020508	0.026490066	0.913296915	0.696676534	163	1	0.018738365	0.64476455	0.157383953	0.468489639	0.425122837	0.074495682	0.501663259	0.794946135	0.588976714	0.491500595	163	1
0.016083254	0.466383862	0.805475021	0.524521622	0.23996704	0.731254006	0.078279977	0.872798853	0.587511826	0.833704642	164	2	0.018860439	0.512710959	0.135166478	0.23075045	0.730368969	0.346629231	0.230292673	0.648823511	0.88329722	0.113620411	164	2
0.181249428	0.122379223	0.794000061	0.455702383	0.45619068	0.952482681	0.106662191	0.806268502	0.447035127	0.127842036	165	3	0.01904355	0.424939726	0.613238929	0.292977691	0.632618183	0.63881344	0.559953612	0.431958983	0.045838801	0.605639821	165	3
0.174932096	0.917874691	0.142429884	0.012298959	0.560533464	0.576769311	0.642536699	0.310281686	0.586321604	0.796960356	166	1	0.019135105	0.119327372	0.391399884	0.538438063	0.664143803	0.717093417	0.377025666	0.113986633	0.732688375	0.948118534	166	1
0.919492172	0.176793725	0.365520188	0.911099582	0.458143864	0.208471938	0.454390088	0.711874752	0.996337779	0.344828639	167	2	0.019409772	0.569994201	0.549180578	0.943205054	0.59398175	0.160191656	0.35462508	0.245857112	0.187170019	0.902310251	167	2
0.181432539	0.624897	0.861354411	0.277138585	0.677358318	0.965086825	0.843287454	0.864986114	0.689779351	0.469038972	168	3	0.019501328	0.089114048	0.288064211	0.274208808	0.648274178	0.783928953	0.337473678	0.093478195	0.180516984	0.539292581	168	3
0.825128941	0.333109531	0.46354564	0.356486709	0.58211005	0.419904172	0.17853328	0.138737144	0.892971587	0.19614246	169	1	0.019714957	0.525559252	0.311990722	0.26905118	0.264595477	0.729972228	0.321237831	0.055574206	0.417401654	0.869441816	169	1
0.070863979	0.405438398	0.206366161	0.082461013	0.03869747	0.652302622	0.157231361	0.727805414	0.892208625	0.873989074	170	2	0.019837031	0.598040712	0.071382794	0.474440748	0.95577868	0.461378826	0.532639546	0.743461409	0.770439772	0.411664174	170	2
0.299508652	0.351023896	0.182195502	0.59624012	0.53706473	0.948423719	0.164738914	0.209082308	0.362804041	0.441389203	171	3	0.019959105	0.773522141	0.610309153	0.883480331	0.986236152	0.592394787	0.48710593	0.793572802	0.011322367	0.119754631	171	3
0.516891995	0.140354625	0.96130253	0.402600177	0.932462539	0.583635975	0.000946074	0.856532487	0.806573687	0.388256478	172	1	0.020020142	0.908261361	0.763328959	0.867061373	0.364970855	0.495956297	0.571855831	0.408032472	0.797265542	0.168065432	172	1
0.902005066	0.421704764	0.667592395	0.051637318	0.424512467	0.560350352	0.400769066	0.602069155	0.931485946	0.340250862	173	2	0.020294809	0.809839167	0.250740074	0.129917295	0.495376446	0.063539537	0.845301675	0.10135197	0.849238563	0.597888119	173	2
0.604907376	0.19348735	0.111087374	0.243110446	0.887508774	0.248664815	0.535508286	0.303689688	0.393902402	0.596667379	174	3	0.02047792	0.115421003	0.853999451	0.444654683	0.124301889	0.618427076	0.372112186	0.396649068	0.985381634	0.175145726	174	3
0.01126133	0.363353374	0.99139378	0.762932218	0.855983154	0.730307932	0.017487106	0.813562426	0.787865841	0.271126438	175	1	0.020569475	0.312997833	0.027069918	0.549851985	0.169621876	0.696707053	0.60402234	0.972655416	0.426587725	0.390636921	175	1
0.621753594	0.611316263	0.689840388	0.298562578	0.481917783	0.775841548	0.244453261	0.640491958	0.987701041	0.017334513	176	2	0.020630512	0.19370098	0.314523759	0.181981872	0.940122684	0.933500168	0.602679525	0.7891171	0.721671194	0.727225562	176	2
0.182927946	0.017670217	0.733146153	0.78460036	0.966124454	0.126377148	0.89373455	0.258705405	0.427961058	0.83230079	177	3	0.020935698	0.013763848	0.670674764	0.826654866	0.380596332	0.947447127	0.177434614	0.345805231	0.815973388	0.328989532	177	3
0.269417402	0.348979156	0.413495285	0.382000183	0.274941252	0.846675008	0.942014832	0.038605914	0.65889462	0.393414106	178	1	0.020966216	0.088229011	0.128849147	0.691518906	0.215002899	0.714804529	0.390942106	0.177251503	0.850093081	0.808130131	178	1
0.696798608	0.722464675	0.456038087	0.375743889	0.098635823	0.454206977	0.404034547	0.237067782	0.994567705	0.539658803	179	2	0.021149327	0.460493789	0.234626301	0.684041871	0.375255593	0.61854915	0.132633442	0.773888363	0.053010651	0.846736045	179	2
0.353221229	0.23444319	0.228125858	0.879390851	0.895504624	0.837611011	0.840235603	0.444593646	0.997466964	0.13309122	180	3	0.021271401	0.467055269	0.727286599	0.069582202	0.427137059	0.440656758	0.922299875	0.068575091	0.883144627	0.098513749	180	3
0.56776635	0.718192083	0.014282662	0.951689199	0.958800012	0.090456862	0.903836177	0.336130863	0.429273354	0.457655568	181	1	0.021546068	0.722281564	0.401440474	0.103427229	0.028504288	0.91155736	0.533310953	0.618518632	0.721884823	0.203619495	181	1
0.684926908	0.679647206	0.119602039	0.88042848	0.796899319	0.627948851	0.361491745	0.075869015	0.902005066	0.872920927	182	2	0.021576586	0.160252693	0.765434736	0.001312296	0.295113987	0.441816462	0.319498276	0.02743614	0.497238075	0.957029939	182	2
0.041627247	0.503494369	0.076540422	0.393017365	0.101870785	0.205175939	0.091708121	0.683950316	0.12796411	0.705496384	183	3	0.02169866	0.447706534	0.80834376	0.851008637	0.727805414	0.447889645	0.641956847	0.279427473	0.359782708	0.684621723	183	3
0.028778954	0.037446211	0.137760552	0.771813105	0.623065889	0.634815516	0.925901059	0.504898221	0.617572558	0.610736412	184	1	0.021729179	0.395245216	0.254371776	0.251258889	0.498245186	0.663106174	0.095095676	0.587206641	0.542985321	0.490310373	184	1
0.674611652	0.626422926	0.181188391	0.041688284	0.119449446	0.706656087	0.588702048	0.196722312	0.554887539	0.599230934	185	2	0.021729179	0.695822016	0.363414411	0.155888546	0.298348949	0.094027528	0.189519944	0.499710074	0.145970031	0.876827296	185	2
0.000366222	0.203466903	0.331705679	0.310220649	0.058076724	0.945249794	0.848139897	0.07678457	0.187658315	0.13779107	186	3	0.021881771	0.895077364	0.034577471	0.731131932	0.619953001	0.546952727	0.898922697	0.203283792	0.431592761	0.155858028	186	3
0.631733146	0.985808893	0.906826991	0.965269936	0.512527848	0.64168218	0.624500259	0.016113773	0.968901639	0.783684805	187	1	0.021942808	0.530899991	0.142826624	0.58742027	0.822321238	0.682729575	0.093203528	0.325510422	0.420209357	0.712088382	187	1
0.651600696	0.616443373	9.16E-05	0.562822352	0.588396863	0.305673391	0.46662801	0.460768456	0.300851466	0.052797021	188	2	0.022125919	0.371379742	0.449873348	0.126316111	0.989684744	0.336283456	0.142155217	0.719840083	0.902798547	0.400555437	188	2
0.261024812	0.901852474	0.709921567	0.013550218	0.660695212	0.319986572	0.215308084	0.383678701	0.393353069	0.0872219	189	3	0.022278512	0.72829371	0.856074709	0.830591754	0.047608875	0.831629383	0.10361034	0.128208258	0.895413068	0.482467116	189	3
0.535660878	0.003936888	0.446790979	0.209356975	0.245551927	0.873653371	0.153935362	0.195989868	0.791528062	0.228064821	190	1	0.02230903	0.547990356	0.907101657	0.237739189	0.873073519	0.031922361	0.020661031	0.17935728	0.265541551	0.009186071	190	1
0.584551531	0.010162664	0.267220069	0.337260048	0.774895474	0.504593036	0.73033845	0.681234169	0.826410718	0.250312815	191	2	0.022339549	0.647144993	0.018921476	0.553422651	0.335856197	0.324350719	0.370281075	0.641132847	0.774285104	0.523819697	191	2
0.175786615	0.003021332	0.764244514	0.093234046	0.744438002	0.948057497	0.150395215	0.749900815	0.893704031	0.449415571	192	3	0.022339549	0.317819758	0.376873074	0.224036378	0.526932585	0.832758568	0.529251991	0.325907163	0.593218787	0.371684927	192	3
0.349589526	0.637623218	0.324411756	0.226020081	0.290871914	0.320108646	0.462813196	0.137974181	0.919431135	0.304086428	193	1	0.022614216	0.483046968	0.098727378	0.258339183	0.266762291	0.757866146	0.301431318	0.422284616	0.8984344	0.174169134	193	1
0.013428144	0.644337291	0.927426984	0.69307535	0.625263222	0.420026246	0.925321207	0.249885556	0.726981414	0.526871548	194	2	0.022705771	0.351268044	0.120853298	0.614337596	0.023468734	0.738181707	0.435316019	0.317880795	0.755546739	0.66441847	194	2
0.047364727	0.025940733	0.04626606	0.403637806	0.716757714	0.2014832	0.236121708	0.882015442	0.546311838	0.694265572	195	3	0.022766808	0.584032716	0.346781823	0.294717246	0.515243995	0.841822565	0.85421308	0.471175268	0.266731773	0.614032411	195	3
0.002685629	0.187047945	0.619434187	0.101931822	0.608020264	0.851496933	0.468245491	0.179326762	0.05282754	0.839259011	196	1	0.022827845	0.252174444	0.732016968	0.786523026	0.648335215	0.964964751	0.874843593	0.368358409	0.311319315	0.431806391	196	1
0.477553636	0.415448469	0.007721183	0.619861446	0.295815912	0.193243202	0.837763604	0.055360576	0.964354381	0.006591998	197	2	0.022949919	0.260689108	0.090762047	0.323801386	0.895931883	0.543259987	0.478377636	0.636921293	0.984069338	0.831324198	197	2
0.290993988	0.13922544	0.713064974	0.766350291	0.391155736	0.336039308	0.023285623	0.955870235	0.99508652	0.407269509	198	3	0.023010956	0.968840602	0.764641255	0.139164403	0.244788965	0.194647053	0.181035798	0.305459761	0.407513657	0.997070223	198	3
0.841059603	0.547898801	0.335917234	0.274849696	0.962645344	0.644825587	0.08395642	0.643024995	0.836054567	0.647846919	199	1	0.023041475	0.463393048	0.441297647	0.694326609	0.624530778	0.517593921	0.033082064	0.665578173	0.441541795	0.962065493	199	1
0.141544847	0.11404767	0.416119877	0.153508103	0.603717154	0.986205634	0.979033784	0.061677908	0.684377575	0.54176458	200	2	0.023163549	0.941557054	0.102450636	0.83025605	0.639820551	0.858943449	0.878597369	0.426770837	0.546311838	0.639088107	200	2
0.280892361	0.166203803	0.592425306	0.396862697	0.245521409	0.879696036	0.037965026	0.077791681	0.823816645	0.260292367	201	3	0.023285623	0.694082461	0.238471633	0.28418836	0.563035981	0.620654927	0.839136937	0.288674581	0.288613544	0.75225074	201	3
0.614398633	0.000274667	0.681051057	0.07412946	0.236854152	0.278725547	0.394604328	0.327951903	0.168828394	0.771599475	202	1	0.023377178	0.670247505	0.255684072	0.770561846	0.365031892	0.806329539	0.382030702	0.735038301	0.599291971	0.245948668	202	1
0.400921659	0.78173162	0.432264168	0.978362377	0.717520676	0.255836665	0.208929716	0.639149144	0.999084445	0.910397656	203	2	0.023682363	0.405499435	0.531083102	0.432721946	0.118655965	0.709921567	0.023529771	0.216681417	0.547044282	0.390545366	203	2
0.448896756	0.643086032	0.227912229	0.265602588	0.392590106	0.941343425	0.056428724	0.276192511	0.874233222	0.950407422	204	3	0.023834956	0.771935179	0.917813654	0.053590503	0.194982757	0.817346721	0.232062746	0.37836848	0.560594501	0.273171178	204	3
0.684957427	0.370952483	0.807489242	0.023438215	0.271156957	0.924741356	0.023438215	0.300515763	0.99508652	0.09726249	205	1	0.023865474	0.200201422	0.033509323	0.447920164	0.957335124	0.184545427	0.697073275	0.695730461	0.235145116	0.078341014	205	1
0.238380078	0.373210852	0.067873165	0.676259651	0.30466628	0.966368603	0.117343669	0.425733207	0.208319346	0.262184515	206	2	0.023865474	0.939451277	0.55711539	0.776573992	0.904354991	0.652363659	0.044984283	0.364635151	0.189703055	0.031983398	206	2
0.845942564	0.905362102	0.494949187	0.060762352	0.944822535	0.291940062	0.521958068	0.710440382	0.930753502	0.148533586	207	3	0.02395703	0.634235664	0.647328104	0.20270394	0.87325663	0.989745781	0.341441084	0.426618244	0.519180883	0.39005707	207	3
0.86651204	0.147312845	0.10217597	0.507339702	0.997711112	0.363719596	0.390636921	0.526261177	0.196264534	0.277291177	208	1	0.024353771	0.411938841	0.009796442	0.931913205	0.525925474	0.64107181	0.169927061	0.762565996	0.540116581	0.761314737	208	1
0.295876949	0.351207007	0.663869137	0.353923154	0.707785272	0.949766533	0.086031678	0.271828364	0.887203589	0.153263955	209	2	0.0245674	0.674001282	0.192114017	0.208899197	0.03439436	0.66237373	0.769493698	0.062501907	0.077974792	0.634449293	209	2
0.627491073	0.060762352	0.672994171	0.160252693	0.04647969	0.883968627	0.761619922	0.823389386	0.459639271	0.868709372	210	3	0.024628437	0.633075961	0.993804743	0.097354045	0.498550371	0.852259896	0.540665914	0.462630085	0.527787103	0.961668752	210	3
0.100466933	0.463850826	0.054200873	0.075106052	0.636066774	0.583849605	0.844141972	0.265511032	0.355174413	0.64333018	211	1	0.024811548	0.400219733	0.390484329	0.810052797	0.66093936	0.437177648	0.648579363	0.313577685	0.162755211	0.357432783	211	1
0.305185095	0.444349498	0.041627247	0.187414167	0.491317484	0.193365276	0.233924375	0.208532975	0.885921812	0.879757073	212	2	0.024872585	0.663197729	0.944761498	0.719107639	0.413556322	0.154057436	0.331522568	0.490432447	0.775170141	0.630451369	212	2
0.002594073	0.267464217	0.220770898	0.521134068	0.42771691	0.919156468	0.408459731	0.758293405	0.630146184	0.627063814	213	3	0.025299844	0.838831751	0.809045686	0.187322611	0.122470779	0.795770135	0.772850734	0.051545763	0.483443709	0.189733573	213	3
0.235023041	0.880184332	0.134403516	0.480025636	0.58641316	0.932798242	0.11139256	0.779198584	0.094088565	0.906979583	214	1	0.025543992	0.890774255	0.840876492	0.491683706	0.12121952	0.730307932	0.178930021	0.198370312	0.965300455	0.924741356	214	1
0.558366649	0.745841853	0.0237434	0.373485519	0.159947508	0.634876553	0.183294168	0.690328684	0.997039705	0.239539781	215	2	0.025605029	0.13840144	0.389721366	0.864192633	0.262977996	0.578051088	0.66441847	0.112857448	0.738059633	0.17117832	215	2
0.586107974	0.138065737	0.765343181	0.359721671	0.670918912	0.385418256	0.004242073	0.241035188	0.60954619	0.690878018	216	3	0.025666066	0.143894772	0.537583544	0.382580035	0.456465346	0.847163305	0.021362957	0.410534989	0.155430769	0.739799188	216	3
0.810724204	0.368724631	0.853968932	0.269508957	0.861690115	0.710776086	0.360484634	0.099368267	0.482253487	0.044190802	217	1	0.025727103	0.742484817	0.968108158	0.344828639	0.010406812	0.256721702	0.397656178	0.008545183	0.554734947	0.839747307	217	1
0.684347056	0.002136296	0.341288491	0.193639943	0.284676656	0.795281838	0.228370006	0.586596271	0.382610553	0.35279397	218	2	0.025727103	0.099795526	0.351695303	0.245368816	0.900936918	0.570574053	0.214850307	0.136326182	0.866969817	0.515518662	218	2
0.381481368	0.060121464	0.025605029	0.645680105	0.172978912	0.117679373	0.136875515	0.719992676	0.946745201	0.144444105	219	3	0.025818659	0.929410688	0.798059023	0.826624348	0.219672231	0.957182531	0.435804315	0.103793451	0.756157109	0.425122837	219	3
0.921506394	0.952757347	0.094119083	0.348735008	0.895870846	0.780053102	0.67546617	0.471572008	0.756859035	0.018402661	220	1	0.026459548	0.08661153	0.62428663	0.128116703	0.953032014	0.908017212	0.937192907	0.117923521	0.41871395	0.543504135	220	1
0.243568224	0.708243049	0.235572375	0.980803858	0.98956267	0.051850948	0.633869442	0.977019562	0.992156743	0.377056185	221	2	0.026642659	0.430829798	0.109103671	0.465926084	0.528550066	0.517258217	0.794183172	0.415478988	0.152043214	0.77129429	221	2
0.739524522	0.175939207	0.568193609	0.968047121	0.495529038	0.862575152	0.021637623	0.937009796	0.993194372	0.978118229	222	3	0.026856288	0.715994751	0.714743492	0.310617389	0.875118259	0.239906003	0.126468703	0.556352428	0.399975585	0.763817255	222	3
0.042420728	0.571428571	0.029877621	0.95721305	0.450270089	0.096774194	0.42793054	0.178350169	0.526963103	0.68694113	223	1	0.026947844	0.170751061	0.555711539	0.461012604	0.536667989	0.518478957	0.696401868	0.043977172	0.102664266	0.885433515	223	1
0.810235908	0.035462508	0.393139439	0.42832728	0.872585223	0.767082736	0.27253029	0.077333903	0.534684286	0.541032136	224	2	0.027100436	0.083223975	0.89291055	0.785119175	0.878688925	0.585863826	0.105471969	0.30814539	0.860408338	0.888424329	224	2
0.133121738	0.017181921	0.255684072	0.440046388	0.972045045	0.266762291	0.772576067	0.39906003	0.646015809	0.351603748	225	3	0.027161473	0.229285562	0.745506149	0.166478469	0.482436598	0.83455916	0.268532365	0.825006867	0.091555528	0.4504532	225	3
0.014801477	0.599200415	0.776848659	0.230231635	0.074587237	0.937162389	0.634784997	0.76964629	0.931363872	0.498947111	226	1	0.027253029	0.188116092	0.87325663	0.124912259	0.518539995	0.182195502	0.286049989	0.304727317	0.913907285	0.623706778	226	1
0.206518754	0.743736076	0.203741569	0.309549242	0.932523576	0.548509171	0.827539903	0.364909818	0.863246559	0.83516953	227	2	0.027283547	0.221716971	0.354106265	0.88943144	0.747459334	0.497817927	0.624500259	0.557756279	0.977752007	0.079500717	227	2
0.719809565	0.528794214	0.867976928	0.276284066	0.101413007	0.992706076	0.167577136	0.750663778	0.216650899	0.057405316	228	3	0.027466659	0.700491348	0.659657582	0.208380383	0.700949126	0.054445021	0.257759331	0.084322642	0.111087374	0.563829463	228	3
0.051911985	0.329416791	0.566454054	0.405987732	0.457533494	0.426007874	0.151005585	0.586138493	0.445966979	0.884090701	229	1	0.027893918	0.645527512	0.19061861	0.902066103	0.605975524	0.844233528	0.985351115	0.777275918	0.907498398	0.043153172	229	1
0.47727897	0.593737602	0.200231941	0.080904569	0.134586627	0.997253334	0.505874813	0.687856685	0.52558977	0.839320048	230	2	0.028138066	0.800408948	0.122592853	0.326517533	0.440900906	0.706045717	0.225959044	0.799768059	0.93877987	0.656758324	230	2
0.579271828	0.401501511	0.711020234	0.920102542	0.981017487	0.930722983	0.594073305	0.837519456	0.593523972	0.805444502	231	3	0.028229621	0.646076846	0.013245033	0.47379986	0.233588672	0.546983245	0.277260659	0.228888821	0.985229041	0.267006439	231	3
0.284554582	0.023407697	0.151554918	0.121097446	0.4860683	0.063905759	0.331095309	0.970366527	0.901577807	0.546983245	232	1	0.028351695	0.478865932	0.447126682	0.080690939	0.572038942	0.400067141	0.075899533	0.870693075	0.612689596	0.728110599	232	1
0.234015931	0.319467757	0.074007385	0.189336833	0.971831416	0.943662832	0.456556902	0.973876156	0.730063784	0.608874783	233	2	0.028565325	0.841303751	0.204321421	0.474929044	0.794518876	0.310129093	0.234076968	0.867793817	0.796502579	0.881893368	233	2
0.814844203	0.315622425	0.019226661	0.104525895	0.318308054	0.593615528	0.540787988	0.31122776	0.87060152	0.960722678	234	3	0.028717917	0.774712363	0.424726096	0.284951323	0.350901822	0.480452895	0.808374279	0.078646199	0.794183172	0.702597125	234	3
0.367046113	0.058595538	0.329752495	0.339579455	0.75798822	0.906704917	0.506088443	0.299172948	0.461958678	0.899777215	235	1	0.028778954	0.037446211	0.137760552	0.771813105	0.623065889	0.634815516	0.925901059	0.504898221	0.617572558	0.610736412	235	1
0.176335948	0.918637654	0.249366741	0.992004151	0.836237678	0.756736961	0.127323222	0.644215217	0.63267922	0.274269845	236	2	0.028901028	0.22891934	0.03848384	0.49180578	0.653309732	0.602252266	0.962401196	0.239051485	0.903530992	0.229041414	236	2
0.087984863	0.781579028	0.361919004	0.064851833	0.842188787	0.697012238	0.536606952	0.412549211	0.279519028	0.656697287	237	3	0.029023103	0.881221961	0.191076388	0.503463851	0.816370128	0.699453719	0.369640187	0.546586505	0.515182958	0.425122837	237	3
0.140537736	0.59480575	0.115939817	0.902401807	0.989013337	0.404461806	0.592455824	0.844019898	0.786919767	0.933347575	238	1	0.02908414	0.036591693	0.182958464	0.379284036	0.958006531	0.997772149	0.214362011	0.066072573	0.978331858	0.42301706	238	1
0.620136113	0.823969237	0.607257302	0.34397412	0.561113315	0.066896573	0.260994293	0.494918668	0.992584002	0.45741142	239	2	0.029419843	0.16196173	0.374950407	0.257118442	0.488296152	0.339182714	0.12161626	0.364116337	0.581438643	0.451979125	239	2
0.021149327	0.460493789	0.234626301	0.684041871	0.375255593	0.61854915	0.132633442	0.773888363	0.053010651	0.846736045	240	3	0.029511399	0.742149113	0.553392132	0.98464919	0.458662679	0.145023957	0.025849178	0.268074587	0.273506882	0.402081362	240	3
0.38288522	0.581041902	0.984282968	0.915921506	0.794091617	0.348857082	0.991119114	0.02108829	0.931577502	0.086825159	241	1	0.029541917	0.186437574	0.030945769	0.689931944	0.220770898	0.348643452	0.57289346	0.269508957	0.993163854	0.117465743	241	1
0.920865505	0.241126743	0.255165258	0.129856258	0.731406598	0.821771905	0.650440992	0.0110477	0.45106357	0.879482406	242	2	0.029633473	0.920072024	0.353007599	0.981200598	0.096377453	0.90929899	0.021881771	0.449537645	0.111880856	0.063936277	242	2
0.90725425	0.710745567	0.662648396	0.150791955	0.861323893	0.085329752	0.205420087	0.391857662	0.92260506	0.370342112	243	3	0.029755547	0.129856258	0.608600116	0.0126957	0.247779778	0.795495468	0.10791345	0.660847804	0.960539567	0.398693808	243	3
0.47706534	0.597613453	0.04217658	0.404370251	0.385876034	0.270149846	0.53276162	0.293008209	0.984771264	0.64189581	244	1	0.029847102	0.155247658	0.665364544	0.8136845	0.820673238	0.480422376	0.848963897	0.029541917	0.140476699	0.815912351	244	1
0.642475661	0.787743767	0.000732444	0.178380688	0.405774102	0.311349834	0.725516526	0.908169805	0.131382183	0.508957183	245	2	0.029938658	0.029419843	0.183172094	0.548081912	0.626911222	0.414288766	0.847132786	0.063539537	0.669972839	0.182683798	245	2
0.651814325	0.644276254	0.161168249	0.355540635	0.353099155	0.670796838	0.129795221	0.986571856	0.804437391	0.418591876	246	3	0.029969176	0.588793603	0.069795831	0.464552751	0.336741234	0.34153264	0.591479232	0.163548692	0.637318033	0.678670614	246	3
0.534836879	0.246589557	0.098178045	0.818628498	0.624073	0.429883724	0.478347118	0.038361766	0.432905057	0.952635273	247	1	0.030549028	0.058107242	0.37858211	0.998504593	0.523178808	0.910672323	0.019257179	0.912930692	0.975585192	0.851283303	247	1
0.001770074	0.374614704	0.159611805	0.200872829	0.067476424	0.458906827	0.923795282	0.273506882	0.506332591	0.916409803	248	2	0.030671102	0.150761437	0.091219825	0.080111087	0.045228431	0.766136662	0.019928587	0.713522752	0.654011658	0.110202338	248	2
0.350749229	0.021210364	0.47010712	0.525315104	0.306161687	0.168614765	0.332773827	0.985595264	0.891781365	0.178472243	249	3	0.030732139	0.367656484	0.408246101	0.368358409	0.034882656	0.517258217	0.756706442	0.08169805	0.167638173	0.654164251	249	3
0.117007965	0.108249153	0.296945097	0.04586932	0.947325053	0.018494217	0.317728202	0.863582263	0.449751274	0.857631153	250	1	0.030945769	0.59337138	0.128391369	0.787652211	0.723624378	0.554887539	0.502212592	0.760124516	0.916806543	0.465712455	250	1
0.057588427	0.366588336	0.119388409	0.272286142	0.72746971	0.676717429	0.216406751	0.94021424	0.723838008	0.056489761	251	2	0.031189917	0.414685507	0.4385815	0.814020203	0.935697501	0.558854946	0.028992584	0.187017426	0.745262001	0.260383923	251	2
0.862971892	0.965086825	0.788964507	0.34214301	0.861537523	0.506271554	0.244178594	0.671864986	0.991454817	0.144291513	252	3	0.031464583	0.017639698	0.497940001	0.992156743	0.449934385	0.518753624	0.69615772	0.381023591	0.069124424	0.094363231	252	3
0.092440565	0.302774133	0.182714316	0.484115116	0.833979308	0.289559618	0.106112857	0.510086367	0.025818659	0.930051576	253	1	0.031617176	0.753440962	0.01843318	0.437482833	0.522019105	0.79177221	0.267525254	0.92034669	0.416394543	0.98034608	253	1
0.030671102	0.150761437	0.091219825	0.080111087	0.045228431	0.766136662	0.019928587	0.713522752	0.654011658	0.110202338	254	2	0.031647694	0.329721976	0.66768395	0.033051546	0.072054201	0.230872524	0.38370922	0.16769921	0.197088534	0.138187811	254	2
0.821344646	0.885738701	0.04504532	0.30405591	0.432660909	0.47993408	0.089175085	0.35728019	0.718070009	0.282784509	255	3	0.031922361	0.357768487	0.161076693	0.828180792	0.837580493	0.552171392	0.355357524	0.078890347	0.086581011	0.295724357	255	3
0.246955779	0.821100497	0.221289712	0.970702231	0.419019135	0.845454268	0.169286172	0.135868404	0.679189428	0.448133793	256	1	0.031922361	0.002075259	0.71990112	0.402081362	0.188116092	0.81408124	0.038270211	0.396740623	0.715750603	0.612384411	256	1
0.260475478	0.018127995	0.004455702	0.237739189	0.550431837	0.306619465	0.259559923	0.32370983	0.100039674	0.15131077	257	2	0.032013916	0.851863155	0.628437147	0.279427473	0.817438276	0.931028169	0.305520798	0.842158269	0.333384198	0.811792352	257	2
0.841578417	0.516495254	0.325235755	0.204718162	0.730796228	0.914273507	0.812768944	0.069063387	0.049653615	0.544175542	258	3	0.032197027	0.052644429	0.344737083	0.405896176	0.917661061	0.274697104	0.092471084	0.774468215	0.415875729	0.649891659	258	3
0.692007202	0.426374096	0.012848292	0.487685781	0.051362651	0.822962127	0.338724937	0.145146031	0.628955962	0.075258644	259	1	0.032288583	0.420300913	0.500320444	0.076601459	0.753776666	0.439161351	0.927243873	0.245674001	0.195898312	0.368388928	259	1
0.694601276	0.284310434	0.994323557	0.420453505	0.992858669	0.666158025	0.146000549	0.692861721	0.135624256	0.930082095	260	2	0.032319102	0.693777276	0.065431684	0.606707968	0.341654714	0.577715384	0.495529038	0.517838069	0.6621601	0.47972045	260	2
0.370281075	0.137668996	0.33497116	0.070345164	0.905331584	0.708212531	0.582842494	0.98934904	0.537705618	0.512436293	261	3	0.032380139	0.364696188	0.635090182	0.363261818	0.036622211	0.51454207	0.871517075	0.074587237	0.205420087	0.406537065	261	3
0.963133641	0.15622425	0.156804102	0.166814173	0.347087008	0.938444166	0.978423414	0.285073397	0.979430525	0.871242409	262	1	0.033082064	0.018066958	0.57145909	0.274544511	0.9111301	0.757713553	0.468092898	0.529251991	0.440321055	0.90929899	262	1
0.31757561	0.974089785	0.435438093	0.006469924	0.18509476	0.202002014	0.309060945	0.566759239	0.400219733	0.550614948	263	2	0.033417768	0.354594562	0.888271737	0.328470717	0.786095767	0.873012482	0.34992523	0.856105228	0.576921903	0.045503098	263	2
0.236518448	0.999450667	0.052735984	0.954039125	0.304483169	0.876979888	0.428022095	0.049012726	0.624561296	0.298562578	264	3	0.033661916	0.880306406	0.610827967	0.625263222	0.412610248	0.712515641	0.865443892	0.633228553	0.997314371	0.36118656	264	3
0.313241981	0.935880612	0.917813654	0.814600055	0.920072024	0.745017853	0.759666738	0.006591998	0.615192114	0.574571978	265	1	0.033722953	0.979827265	0.034730064	0.121555223	0.8128605	0.264046144	0.694387646	0.474898526	0.148686178	0.891415143	265	1
0.317392499	0.274452956	0.062685018	0.256172369	0.891262551	0.16913358	0.797265542	0.993957335	0.26187933	0.080660421	266	2	0.034119694	0.168767357	0.176793725	0.730735191	0.393108921	0.759086886	0.12469863	0.568498795	0.321726127	0.188512833	266	2
0.897488327	0.084688864	0.545945616	0.368327891	0.958006531	0.492538224	0.056001465	0.131412702	0.306375317	0.981872005	267	3	0.034363842	0.186223945	0.715353862	0.405804621	0.305368206	0.781182287	0.068117313	0.850703452	0.712912381	0.576250496	267	3
0.113498337	0.472090823	0.304635762	0.247596667	0.100314341	0.986968596	0.023377178	0.232947783	0.924405652	0.559129612	268	1	0.034516434	0.233252968	0.058442946	0.042909024	0.037079989	0.72890408	0.579271828	0.904538102	0.838282418	0.192846461	268	1
0.019409772	0.569994201	0.549180578	0.943205054	0.59398175	0.160191656	0.35462508	0.245857112	0.187170019	0.902310251	269	2	0.034669027	0.26227607	0.294198431	0.133793146	0.07022309	0.611743522	0.285897397	0.814020203	0.737571337	0.46436964	269	2
0.486922819	0.001739555	0.775811029	0.624439222	0.686696982	0.813623463	0.577288125	0.096530045	0.877040925	0.713461715	270	3	0.034852138	0.292153691	0.524552141	0.249763482	0.001648	0.878719443	0.602801599	0.604663228	0.857539598	0.481093783	270	3
0.145451216	0.886318552	0.008178961	0.868495743	0.331919309	0.142277291	0.60872219	0.518234809	0.358684042	0.143559069	271	1	0.034974212	0.162938322	0.075045015	0.780236213	0.851619007	0.043183691	0.852351451	0.969878231	0.391979736	0.072542497	271	1
0.330759606	0.262367626	0.131900998	0.598010193	0.271950438	0.644398328	0.011810663	0.952818384	0.007232887	0.689840388	272	2	0.034974212	0.017670217	0.522873623	0.672231208	0.654774621	0.639332255	0.716727195	0.408368175	0.010711997	0.325632496	272	2
0.654164251	0.108218635	0.853267006	0.536393323	0.513046663	0.662495804	0.002746666	0.035523545	0.01821955	0.601977599	273	3	0.035523545	0.037507248	0.297250282	0.151982177	0.892666402	0.636524552	0.366130558	0.217108676	0.274697104	0.580401013	273	3
0.262794885	0.925199133	0.56163213	0.669820246	0.12817774	0.397991882	0.172734764	0.038850063	0.540879543	0.219397565	274	1	0.035615101	0.564195685	0.271156957	0.164311655	0.266457106	0.643910031	0.873622852	0.357676931	0.107974487	0.583147679	274	1
0.420850246	0.758934294	0.530228584	0.173711356	0.929227577	0.430494095	0.646504105	0.270027772	0.791222877	0.932859279	275	2	0.035645619	0.549668874	0.566148869	0.901211585	0.062501907	0.619617298	0.703604236	0.050599689	0.118289743	0.371715445	275	2
0.255073702	0.861232337	0.928891873	0.299539171	0.270851772	0.194463942	0.148808252	0.896938993	0.959166234	0.932493057	276	3	0.035859249	0.705710013	0.249092074	0.535843989	0.697958312	0.32575457	0.056459243	0.652272103	0.109927671	0.675008393	276	3
0.160985137	0.077547533	0.058748131	0.830133976	0.148167364	0.467055269	0.682943205	0.042451247	0.86773278	0.404675436	277	1	0.036164434	0.801355022	0.813165685	0.869106113	0.88760033	0.391705069	0.344523453	0.158421583	0.996002075	0.256416517	277	1
0.083162938	0.696615497	0.858333079	0.021057772	0.127842036	0.906613361	0.120090335	0.788811914	0.47972045	0.942503128	278	2	0.036164434	0.201574755	0.816888943	0.028504288	0.544877468	0.070741905	0.181798761	0.541886654	0.604052858	0.823847163	278	2
0.22501297	0.233954894	0.377208777	0.012756737	0.683156835	0.122104556	0.4115421	0.354594562	0.700277718	0.812189093	279	3	0.036286508	0.162511063	0.078463088	0.7256386	0.262611774	0.725547044	0.087343974	0.333719901	0.348826563	0.292306284	279	3
0.344981231	0.438489944	0.805566576	0.39597766	0.146885586	0.036103397	0.317117832	0.004516739	0.721640675	0.620532853	280	1	0.036591693	0.171941282	0.663747063	0.195654164	0.975859859	0.813592944	0.347270119	0.360881375	0.709768975	0.29218421	280	1
0.108615375	0.583727531	0.359294412	0.87285989	0.982909635	0.686513871	0.016846217	0.574816126	0.136112552	0.599749748	281	2	0.03665273	0.345774712	0.092898343	0.638080996	0.712790307	0.648579363	0.989837336	0.135105441	0.847743156	0.796990875	281	2
0.1617481	0.51084933	0.025238807	0.411908322	0.118167669	0.933194983	0.588671529	0.115115818	0.173741874	0.233710746	282	3	0.036774804	0.296365246	0.93508713	0.389080477	0.549119541	0.105960265	0.01535081	0.974425489	0.253913999	0.790673544	282	3
0.12182989	0.842371899	0.983489486	0.915372173	0.76433607	0.652302622	0.077761162	0.8509476	0.929105502	0.362590411	283	1	0.036866359	0.288796655	0.358470412	0.780144658	0.802392651	0.836298715	0.045533616	0.146519364	0.172429579	0.062623981	283	1
0.945799127	0.054597613	0.03869747	0.441297647	0.809106723	0.558488723	0.513077181	0.257393109	0.05117954	0.536362804	284	2	0.037079989	0.768822291	0.479567858	0.724753563	0.07126072	0.642536699	0.025360881	0.299417096	0.572161016	0.880886258	284	2
0.140903958	0.668050172	0.00143437	0.945768609	0.712302011	0.814996796	0.197882015	0.782586138	0.909878842	0.139286477	285	3	0.0372631	0.656056398	0.074404126	0.410565508	0.881893368	0.768456069	0.487899411	0.849940489	0.729697562	0.112216559	285	3
0.142368847	0.314340648	0.667989135	0.456831568	0.665700247	0.439405499	0.037965026	0.621326334	0.819421979	0.62428663	286	1	0.037446211	0.341746269	0.219153417	0.588610492	0.857570116	0.272011475	0.80568865	0.050752281	0.745414594	0.967192602	286	1
0.853114414	0.543290506	0.056947539	0.58497879	0.828485977	0.011322367	0.034699545	0.812799463	0.741966002	0.239936522	287	2	0.037598804	0.074861904	0.822962127	0.356120487	0.853663747	0.282204657	0.09582812	0.268745994	0.673848689	0.891598254	287	2
0.569689016	0.883602405	0.950529496	0.006500443	0.720053713	0.479354228	0.368511002	0.099673452	0.510544145	0.564043092	288	3	0.037812433	0.692342906	0.216864528	0.133640553	0.548387097	0.400463881	0.281441694	0.648487808	0.052095096	0.222907193	288	3
0.078890347	0.595995972	0.170415357	0.044160283	0.209601123	0.120212409	0.366191595	0.598620563	0.778893399	0.739829707	289	1	0.037965026	0.101931822	0.388714255	0.523606067	0.339823603	0.109012116	0.006683554	0.621051668	0.585863826	0.578081606	289	1
0.448988311	0.754020814	0.415997803	0.575212867	0.532670064	0.243263039	0.198065126	0.067415387	0.776940214	0.638599811	290	2	0.038331248	0.455061495	0.03543199	0.159520249	0.620715964	0.949400311	0.68959624	0.201849422	0.231482894	0.647846919	290	2
0.806024354	0.024414808	0.512833033	0.762504959	0.930906095	0.987640004	0.689962462	0.791100803	0.886257515	0.836237678	291	3	0.038453322	0.653126621	0.279366436	0.612537004	0.609698782	0.231330302	0.217932676	0.13083285	0.99221778	0.453260903	291	3
0.306802576	0.183172094	0.135227515	0.353556932	0.521530808	0.909665212	0.486587115	0.779290139	0.587908567	0.329966124	292	1	0.038453322	0.108584857	0.003601184	0.796838282	0.099124119	0.296182134	0.443403424	0.135685293	0.109561449	0.177831355	292	1
0.914181951	0.019074068	0.342112491	0.523575549	0.835840938	0.904751732	0.453749199	0.720664083	0.134678182	0.878810999	293	2	0.03848384	0.854640339	0.017426069	0.528977325	0.993957335	0.101687674	0.265877255	0.824243904	0.957121494	0.753349406	293	2
0.296823023	0.76494644	0.674001282	0.066560869	0.8492996	0.160405286	0.127811518	0.388073366	0.025574511	0.640827662	294	3	0.038575396	0.252082888	0.189275796	0.247688223	0.153508103	0.620319224	0.885372478	0.939085055	0.195654164	0.779656362	294	3
0.634479812	0.562273019	0.90765099	0.318826868	0.74303415	0.998535112	0.643360698	0.988250374	0.07596057	0.064241462	295	1	0.038605914	0.019287698	0.130680258	0.059511093	0.714194159	0.236915189	0.278237251	0.616016114	0.84603412	0.040894803	295	1
0.169011505	0.854091006	0.058748131	0.647053438	0.829554125	0.277565844	0.934720908	0.496078372	0.103640858	0.235602893	296	2	0.039063692	0.061189611	0.983642079	0.239783929	0.931699576	0.382457961	0.227729118	0.268654439	0.407330546	0.731864376	296	2
0.678060244	0.329660939	0.700186163	0.289803766	0.885860775	0.098178045	0.674001282	0.164891507	0.966582232	0.450941496	297	3	0.039796136	0.636707663	0.106173894	0.578844569	0.032654805	0.010223701	0.696676534	0.371288186	0.871639149	0.119846187	297	3
0.751396222	0.770531327	0.491683706	0.283059175	0.672719504	0.827143162	0.049531541	0.858058412	0.907101657	0.130771813	298	1	0.039796136	0.619556261	0.6875515	0.809411908	0.723776971	0.868800928	0.08517716	0.033967101	0.236945708	0.450148015	298	1
0.063020722	0.133426923	0.019226661	0.32227546	0.277321696	0.082857753	0.364543596	0.793267617	0.079989013	0.819177831	299	2	0.039887692	0.129154332	0.631122776	0.555681021	0.771477401	0.813379315	0.146732994	0.688955351	0.177037873	0.643482772	299	2
0.349894711	0.373821223	0.371044038	0.920072024	0.908413953	0.765099033	0.04565569	0.204260384	0.570787683	0.914548173	300	3	0.03991821	0.310281686	0.759880367	0.505478072	0.856105228	0.93017365	0.165684988	0.079622791	0.995239113	0.219061861	300	3
0.14291818	0.410779138	0.052308725	0.379772332	0.378887295	0.723715934	0.302865688	0.303994873	0.846125675	0.799584948	301	1	0.040009766	0.148167364	0.371166112	0.377727592	0.877803888	0.679311502	0.287148656	0.174077578	0.638966033	0.595446638	301	1
0.050874355	0.908597064	0.160191656	0.452192755	0.372875149	0.909848323	0.834925382	0.652455214	0.319498276	0.765587329	302	2	0.040070803	0.111972411	0.038178655	0.350810266	0.087801752	0.50614948	0.901852474	0.646931364	0.462355419	0.822382275	302	2
0.385296182	0.710257271	0.303567614	0.488479263	0.530655843	0.638355663	0.037934507	0.895352031	0.982207709	0.761650441	303	3	0.040192877	0.002380444	0.759117405	0.818414869	0.374248482	0.838984344	0.547471541	0.115604114	0.825891903	0.464217048	303	3
0.477156896	0.935941649	0.067110202	0.043031098	0.830500198	0.351207007	0.553453169	0.912961211	0.658040101	0.285470138	304	1	0.040620136	0.221778008	0.255958739	0.410290841	0.707602161	0.442732017	0.133060701	0.544053468	0.856776635	0.806634724	304	1
0.328501236	0.048432875	0.843195898	0.034119694	0.918942839	0.842371899	0.986419263	0.367503891	0.616077151	0.700155644	305	2	0.040620136	0.332010865	0.040925321	0.369701224	0.903164769	0.584795679	0.669820246	0.596881008	0.054078799	0.113101596	305	2
0.134556108	0.0753502	0.484664449	0.770256661	0.247413556	0.690603351	0.607715079	0.00469985	0.204016236	0.428785058	306	3	0.040620136	0.75572985	0.882747887	0.354258858	0.873500778	0.539353618	0.296609394	0.984313486	0.870357372	0.382122257	306	3
0.156682028	0.026337474	0.187078463	0.174596393	0.96642964	0.337199011	0.458296457	0.478072451	0.519150365	0.846125675	307	1	0.040711692	0.873348186	0.987548448	0.232123783	0.966856899	0.167394024	0.421430097	0.382763146	0.956938383	0.47480697	307	1
0.760155034	0.096499527	0.062562944	0.107547227	0.037079989	0.872798853	0.539262062	0.380108036	0.754142888	0.189855647	308	2	0.040864284	0.89291055	0.307382427	0.821832942	0.496505631	0.843348491	0.115298929	0.586107974	0.141331217	0.589831233	308	2
0.96682638	0.611499374	0.566698202	0.085665456	0.718253121	0.722251045	0.094363231	0.057435835	0.733939634	0.09479049	309	3	0.040894803	0.332956938	0.314127018	0.878231147	0.924375134	0.2870571	0.046510208	0.672322764	0.242255928	0.211523789	309	3
0.848963897	0.646473586	0.249549852	0.177617725	0.508987701	0.685262612	0.594012268	0.208960234	0.879024628	0.208258309	310	1	0.040925321	0.800683615	0.120822779	0.988860744	0.519882809	0.159825434	0.126102481	0.312479019	0.767021699	0.055360576	310	1
0.049623096	0.996826075	0.365947447	0.253059481	0.228644673	0.029114658	0.031434065	0.556932279	0.65233314	0.043488876	311	2	0.041261025	0.041138951	0.925046541	0.249397259	0.968962676	0.370525224	0.07043672	0.000152593	0.391674551	0.368175298	311	2
0.259193701	0.680288095	0.004943999	0.389751885	0.291055025	0.523087252	0.210211493	0.926358837	0.163670766	0.639881588	312	3	0.041413617	0.789361248	0.998809778	0.379558702	0.604083377	0.148045289	0.409863582	0.804071169	1	0.024109622	312	3
0.1109653	0.105624561	0.076876125	0.259804071	0.033753471	0.405438398	0.7248146	0.418225654	0.019531846	0.762108219	313	1	0.041596728	0.992034669	0.516647847	0.242286447	0.385113071	0.842677084	0.776390881	0.663014618	0.619037446	0.365733818	313	1
0.621143223	0.105746635	0.001373333	0.161931211	0.949919126	0.840998566	0.710959197	0.047181616	0.972930082	0.573625904	314	2	0.041627247	0.503494369	0.076540422	0.393017365	0.101870785	0.205175939	0.091708121	0.683950316	0.12796411	0.705496384	314	2
0.753227332	0.849116489	0.434339427	0.627918332	0.995880001	0.156865139	0.046723838	0.25592822	0.499313334	0.134189886	315	3	0.041627247	0.968596454	0.169621876	0.997314371	0.592425306	0.960844752	0.729850154	0.293832209	0.007721183	0.091036714	315	3
0.700491348	0.390911588	0.245216224	0.125766778	0.992980743	0.846675008	0.474044008	0.863856929	0.866603595	0.878505814	316	1	0.041779839	0.190130314	0.131015961	0.359019745	0.397595141	0.990569781	0.956328013	0.713309122	0.315042573	0.885280923	316	1
0.916989654	0.75594348	0.226630451	0.591662343	0.445997497	0.692342906	0.052034059	0.596301157	0.835139012	0.77886288	317	2	0.042085025	0.539231544	0.777764214	0.104525895	0.801202429	0.76760155	0.937253945	0.008209479	0.195623646	0.512100589	317	2
0.923306986	0.553178503	0.033967101	0.630085147	0.776482437	0.882412183	0.381939146	0.573351238	0.002746666	0.98260445	318	3	0.042207099	0.875759148	0.083590197	0.262001404	0.039185766	0.115634632	0.126712851	0.479079562	0.444593646	0.442640461	318	3
0.564683981	0.878017518	0.536179693	0.022553179	0.914578692	0.483321635	0.647724845	0.227546007	0.7137669	0.743614002	319	1	0.042420728	0.571428571	0.029877621	0.95721305	0.450270089	0.096774194	0.42793054	0.178350169	0.526963103	0.68694113	319	1
0.302560503	0.050721763	0.36179693	0.005401776	0.113101596	0.867305521	0.294289987	0.680623798	0.812158574	0.168492691	320	2	0.042481765	0.03152562	0.398480178	0.214972381	0.755211035	0.440260018	0.143131809	0.234504227	0.438001648	0.661793878	320	2
0.478896451	0.012421033	0.708578753	0.156987213	0.419568468	0.65355388	0.850825526	0.168492691	0.16626484	0.782830287	321	3	0.042817469	0.123172704	0.027130955	0.073213904	0.582445753	0.848170415	0.963621937	0.501937925	0.86507767	0.444502091	321	3
0.500350963	0.697653127	0.74221015	0.774864956	0.450666829	0.782982879	0.1633961	0.020508438	0.562944426	0.767723624	322	1	0.042939543	0.24427015	0.163823359	0.570482498	0.146946623	0.650868252	0.071352275	0.616382336	0.252693258	0.956785791	322	1
0.746665853	0.330454421	0.497085482	0.244514298	0.755760369	0.9746086	0.521011994	0.391644032	0.394299142	0.610431227	323	2	0.043427839	0.033265175	0.393230995	0.189703055	0.077028718	0.367625965	0.789971618	0.684987945	0.88042848	0.052583392	323	2
0.026459548	0.08661153	0.62428663	0.128116703	0.953032014	0.908017212	0.937192907	0.117923521	0.41871395	0.543504135	324	3	0.043641469	0.490157781	0.414777062	0.654560991	0.975798822	0.145847957	0.968291269	0.801507614	0.005462813	0.967528306	324	3
0.287820063	0.961821345	0.878505814	0.153630177	0.228614154	0.874263741	0.110385449	0.028901028	0.454390088	0.948881497	325	1	0.04382458	0.868831446	0.698782311	0.869899594	0.146427808	0.128238777	0.705130161	0.037781915	0.458754234	0.612353893	325	1
0.246375927	0.586565752	0.022492141	0.108493301	0.879360332	0.348857082	0.488296152	0.24405652	0.500839259	0.519058809	326	2	0.043977172	0.726981414	0.513138218	0.365733818	0.525650807	0.339640492	0.176030763	0.852839747	0.701620533	0.706747642	326	2
0.97891171	0.754692221	0.165196692	0.506698813	0.903073214	0.53111362	0.456678976	0.967284158	0.9246498	0.031800287	327	3	0.04422132	0.4496292	0.597125156	0.092379528	0.206854457	0.321848201	0.323862423	0.610309153	0.373119297	0.21970275	327	3
0.902462844	0.717184973	0.194616535	0.319101535	0.809808649	0.641224403	0.048432875	0.186223945	0.002563555	0.440168462	328	1	0.044312876	0.919339579	0.640400403	0.018463698	0.021515549	0.816797388	0.868923002	0.34562212	0.675801874	0.925412763	328	1
0.241370891	0.012665181	0.755790887	0.138248848	0.307382427	0.894711142	0.21539964	0.405316324	0.679708243	0.923398541	329	2	0.044343394	0.549821467	0.730002747	0.187231056	0.060151982	0.493942076	0.174932096	0.26453444	0.859157079	0.201452681	329	2
0.599017304	0.378246406	0.588732566	0.115085299	0.155858028	0.394054994	0.437391278	0.015533921	0.710837123	0.173253578	330	3	0.044373913	0.414349803	0.508529923	0.837916196	0.841792047	0.871120334	0.108859523	0.572191534	0.690908536	0.193182165	330	3
0.93386639	0.717123936	0.024323252	0.00430311	0.241859188	0.849635304	0.006073183	0.274941252	0.72194586	0.715445418	331	1	0.04443495	0.294503616	0.707266457	0.282570879	0.709280679	0.691518906	0.297067171	0.305246132	0.860377819	0.79360332	331	1
0.276711325	0.82186346	0.116763817	0.087038789	0.173192541	0.737846004	0.632770775	0.507217627	0.729178747	0.458479568	332	2	0.044495987	0.37714774	0.247932371	0.183355205	0.772453993	0.203466903	0.66277047	0.486098819	0.536820582	0.949095126	332	2
0.248115482	0.525833918	0.232367931	0.811731315	0.523056734	0.901699881	0.145329142	0.023407697	0.819544053	0.868190558	333	3	0.044648579	0.682515946	0.130497147	0.992339854	0.417798395	0.723532823	0.71559801	0.544236579	0.545579394	0.874324778	333	3
0.112857448	0.11035493	0.881984924	0.834894864	0.99282815	0.509750664	0.36506241	0.945524461	0.170781579	0.877681814	334	1	0.044923246	0.890926847	0.822717978	0.127536851	0.88451796	0.182714316	0.330301828	0.012115848	0.338633381	0.506424146	334	1
0.780327769	0.912472915	0.118930631	0.024353771	0.232978301	0.833979308	0.846125675	0.377574999	0.539811396	0.901852474	335	2	0.044953764	0.90786462	0.076357311	0.386822108	0.245033113	0.088259529	0.445142979	0.794305246	0.748893704	0.595263527	335	2
0.413739433	0.151982177	0.411725211	0.819757683	0.701559496	0.236182745	0.099490341	0.585924863	0.963469344	0.622913297	336	3	0.045167394	0.62755211	0.014038514	0.510055849	0.387005219	0.166539506	0.580736717	0.628101444	0.471144749	0.921597949	336	3
0.861629078	0.214423048	0.288460952	0.150944548	0.363811151	0.661641285	0.446668905	0.092654195	0.541550951	0.363933226	337	1	0.045197913	0.428113651	0.9009064	0.912503433	0.204687643	0.996948149	0.163823359	0.881588183	0.025605029	0.343638417	337	1
0.900997955	0.243415632	0.956511124	0.292947172	0.266243477	0.669240394	0.178563799	0.934720908	0.996948149	0.769005402	338	2	0.04525895	0.816827906	0.022156438	0.324259163	0.729361858	0.882290109	0.912106693	0.077120273	0.157841731	0.670247505	338	2
0.224524674	0.098910489	0.584429456	0.807275613	0.584398938	0.964384899	0.045503098	0.574083682	0.867152928	0.267128513	339	3	0.045442061	0.905026399	0.590105899	0.827021088	0.48915067	0.135593738	0.543321024	0.042146062	0.590075381	0.681539354	339	3
0.98300119	0.327829829	0.596728416	0.03747673	0.999908444	0.677968688	0.189611499	0.791924802	0.748435926	0.562822352	340	1	0.045472579	0.740409558	0.079195532	0.867854854	0.359721671	0.991882076	0.228614154	0.249153111	0.104068117	0.963194678	340	1
0.645588549	0.586474197	0.394909513	0.980010376	0.982207709	0.837702567	0.782128361	0.624500259	0.944944609	0.317300943	341	2	0.045564135	0.655934324	0.783715323	0.806543168	0.171300394	0.321573534	0.003723258	0.458449049	0.391003143	0.802270577	341	2
0.069795831	0.091555528	0.023987548	0.227149266	0.135441145	0.800134281	0.308847316	0.760277108	0.515671255	0.293130284	342	3	0.04565569	0.053285318	0.382030702	0.689992981	0.336344493	0.828577532	0.131870479	0.160893582	0.920438246	0.611255226	342	3
0.211981567	0.054597613	0.169988098	0.071321757	0.593127232	0.945768609	0.848323008	0.616229743	0.314859462	0.424298837	343	1	0.046113468	0.980407117	0.361278115	0.833033235	0.577990051	0.352305673	0.032227546	0.391430403	0.393749809	0.816614277	343	1
0.88164922	0.782250435	0.066774499	0.275032807	0.901486251	0.457472457	0.416791284	0.357615894	0.476546525	0.601733451	344	2	0.046113468	0.200781274	0.237037263	9.16E-05	0.477767266	0.097140416	0.522904141	0.571214942	0.417676321	0.499435408	344	2
0.361919004	0.429456465	0.416425062	0.685110019	0.295144505	0.401867733	0.216101566	0.035737175	0.293160802	0.361705374	345	3	0.046235542	0.837031159	0.824701682	0.529313028	0.670003357	0.212256233	0.008331553	0.903653066	0.210455641	0.282052065	345	3
0.600878933	0.316507462	0.176824244	0.439008759	0.028809473	0.913113804	0.450910978	0.310098575	0.681295206	0.121189001	346	1	0.046296579	0.003509629	0.165929136	0.960905789	0.076479385	0.686849574	0.108951079	0.209692679	0.926786096	0.855800043	346	1
0.018860439	0.512710959	0.135166478	0.23075045	0.730368969	0.346629231	0.230292673	0.648823511	0.88329722	0.113620411	347	2	0.046449171	0.763603626	0.028015992	0.676351207	0.839594714	0.22583697	0.337137974	0.999359111	0.105960265	0.761650441	347	2
0.579180273	0.456434828	0.03460799	0.527176733	0.297463912	0.955076754	0.439466536	0.026276437	0.410870693	0.526596881	348	3	0.046449171	0.361980041	0.126224555	0.636219367	0.392742698	0.679250465	0.404950102	0.211951048	0.119327372	0.06982635	348	3
0.189489425	0.291848506	0.923886837	0.489242225	0.072389904	0.99447615	0.185888241	0.322214423	0.530777917	0.30405591	349	1	0.04647969	0.689626759	0.131687368	0.739463485	0.469222083	0.055818354	0.163090915	0.155674917	0.988250374	0.299386578	349	1
0.882839442	0.120822779	0.134739219	0.488784448	0.000457778	0.960295419	0.447462386	0.832911161	0.79525132	0.073183386	350	2	0.046845912	0.638538774	0.348246712	0.160802026	0.210058901	0.165410321	0.79812006	0.479476302	0.969939268	0.576128422	350	2
0.773277993	0.780541398	0.691976684	0.620288705	0.960264901	0.727225562	0.08087405	0.510757775	0.884701071	0.863612781	351	3	0.047059542	0.884578997	0.474562822	0.375164037	0.227362896	0.810968352	0.732840968	0.169499802	0.091982788	0.608905301	351	3
0.454847865	0.86956389	0.003051851	0.014099551	0.612903226	0.82064272	0.985412152	0.226355785	0.500228889	0.580401013	352	1	0.04709006	0.682912687	0.450910978	0.032105472	0.397900327	0.176976836	0.096774194	0.407483139	0.241065706	0.015137181	352	1
0.458388012	0.49754326	0.774407178	0.020355846	0.774925993	0.367198706	0.52211066	0.26371044	0.915494247	0.34357738	353	2	0.047364727	0.025940733	0.04626606	0.403637806	0.716757714	0.2014832	0.236121708	0.882015442	0.546311838	0.694265572	353	2
0.199072237	0.054841762	0.398968474	0.352549821	0.873287149	0.648701437	0.364024781	0.430768761	0.079927976	0.620838038	354	3	0.047547838	0.974089785	0.609881893	0.727500229	0.986510819	0.813013092	0.706106754	0.859553819	0.548905911	0.588000122	354	3
0.209418012	0.32288583	0.150120548	0.077089755	0.835291604	0.148014771	0.333994568	0.244697409	0.082888272	0.429120762	355	1	0.047608875	0.068575091	0.124057741	0.545426801	0.189336833	0.019379254	0.286355174	0.5868099	0.763878292	0.350413526	355	1
0.328928495	0.451094089	0.620563372	0.154148991	0.977813044	0.082705161	0.993011261	0.229102451	0.193762017	0.059541612	356	2	0.047730949	0.67281106	0.47911008	0.032868435	0.902371288	0.855372784	0.350688192	0.18591876	0.0634785	0.73955504	356	2
0.955534532	0.221808527	0.787621693	0.923459578	0.734580523	0.990417188	0.619647816	0.648701437	0.990447707	0.640980255	357	3	0.047791986	0.35749382	0.314859462	0.023071993	0.938230537	0.231238746	0.263801996	0.850550859	0.278756066	0.203680532	357	3
0.274697104	0.279030732	0.064668722	0.266548662	0.620868557	0.269417402	0.915341655	0.524643696	0.590227973	0.609057894	358	1	0.047944578	0.893368328	0.327677236	0.43510239	0.416425062	0.457594531	0.19061861	0.485824152	0.425611133	0.705679495	358	1
0.071718497	0.980803858	0.395886105	0.819025239	0.758659627	0.169713431	0.175664541	0.152714621	0.599658193	0.536210211	359	2	0.048097171	0.931974242	0.052888577	0.862422559	0.947538682	0.558915983	0.401348918	0.513809626	0.748954741	0.350962859	359	2
0.15970336	0.694418165	0.260902738	0.390820032	0.988921781	0.303018281	0.320291757	0.035584582	0.150303659	0.838282418	360	3	0.048097171	0.346049379	0.896298105	0.09070101	0.94021424	0.688650166	0.267067476	0.417523728	0.73812067	0.673085726	360	3
0.702963347	0.697103793	0.287087619	0.414716025	0.994811853	0.898342845	0.158360546	0.260750145	0.422711875	0.679464095	361	1	0.048432875	0.451216163	0.255653554	0.008697775	0.136448256	0.433759575	0.476485488	0.11630604	0.677449873	0.698171941	361	1
0.731620228	0.457136753	0.087130345	0.919431135	0.329508347	0.657368694	0.663014618	0.187688833	0.960905789	0.182988983	362	2	0.048585467	0.070406201	0.183416242	0.935605945	0.026032289	0.352000488	0.167516099	0.084444716	0.512375256	0.385479293	362	2
0.307565538	0.344065676	0.696127201	0.940549944	0.750328074	0.85729545	0.930936613	0.016144292	0.872768334	0.373790704	363	3	0.048585467	0.422070986	0.809869686	0.803155614	0.809961241	0.959807123	0.108432264	0.04135258	0.08578753	0.982940153	363	3
0.679677725	0.686483352	0.062349315	0.352916044	0.905758843	0.436231574	0.390575884	0.051698355	0.511001923	0.259743034	364	1	0.049073763	0.386181219	0.116641743	0.998168889	0.739921262	0.040833766	0.004394665	0.680257576	0.956419568	0.706625568	364	1
0.24713889	0.374797815	0.194372387	0.258430738	0.606769005	0.113498337	0.917966247	0.090731529	0.633838923	0.86056093	365	2	0.049165319	0.973296304	0.053041169	0.716177862	0.144016846	0.735343486	0.457258827	0.942106388	0.621356853	0.426038392	365	2
0.990844447	0.533494064	0.51084933	0.045503098	0.693197424	0.539628285	0.498458815	0.027466659	0.024262215	0.38145085	366	3	0.049317911	0.33497116	0.898159734	0.340342418	0.942411573	0.879207739	0.753532517	0.835566271	0.696707053	0.624988556	366	3
0.97686697	0.446638386	0.240943632	0.197607349	0.956816309	0.347911008	3.05E-05	0.572618793	0.751792962	0.572130497	367	1	0.049623096	0.996826075	0.365947447	0.253059481	0.228644673	0.029114658	0.031434065	0.556932279	0.65233314	0.043488876	367	1
0.392620624	0.52150029	0.558610797	0.091677602	0.312509537	0.429609058	0.520371105	0.07943968	0.934995575	0.189580981	368	2	0.049867244	0.159520249	0.456648457	0.036133915	0.337717826	0.455061495	0.110477004	0.400585955	0.424726096	0.17813654	368	2
0.105899228	0.291421247	0.655079806	0.176152837	0.159123508	0.924680319	0.925626392	0.207342753	0.476577044	0.920896023	369	3	0.049897763	0.310251167	0.295205542	0.418622394	0.184179205	0.868434706	0.208471938	0.503646962	0.691122166	0.352702414	369	3
0.012665181	0.141697439	0.662251656	0.672078616	0.544816431	0.869930113	0.614947966	0.067995239	0.596942045	0.987792596	370	1	0.049897763	0.842493973	0.776482437	0.716666158	0.137974181	0.243629261	0.032105472	0.207220679	0.989501633	0.432508316	370	1
0.69594409	0.974089785	0.137730033	0.470229194	0.048646504	0.946623127	0.770500809	0.993255409	0.999023408	0.18774987	371	2	0.05017243	0.471572008	0.28479873	0.149449141	0.532639546	0.281136509	0.352855007	0.652363659	0.311136204	0.859767449	371	2
0.372875149	0.052064577	0.852504044	0.653614917	0.994323557	0.186834315	0.124881741	0.784752953	0.820123905	0.858302561	372	3	0.05017243	0.911648915	0.106326487	0.874019593	0.948759423	0.791894284	0.958281198	0.177892392	0.444349498	0.124362926	372	3
0.678762169	0.629963073	0.353312784	0.285683767	0.180578021	0.921506394	0.417645802	0.28562273	0.572618793	0.657521287	373	1	0.050660726	0.704062014	0.673482467	0.360911893	0.858607746	0.143986328	0.077028718	0.036591693	0.002410962	0.709677419	373	1
0.185827204	0.084749901	0.642597736	0.710562456	0.266335032	0.868434706	0.108859523	0.182470168	0.271553697	0.490035707	374	2	0.050691244	0.987884152	0.352183599	0.588824122	0.819299905	0.019196142	0.108096561	0.187170019	0.177983947	0.225928526	374	2
0.663228248	0.866267891	0.182714316	0.860408338	0.234626301	0.524338511	0.015289773	0.170628986	0.19431135	0.030701621	375	3	0.050874355	0.908597064	0.160191656	0.452192755	0.372875149	0.909848323	0.834925382	0.652455214	0.319498276	0.765587329	375	3
0.169927061	0.195074313	0.126651814	0.804528947	0.372203742	0.308175909	0.754478591	0.638874477	0.858455153	0.453840754	376	1	0.050935392	0.54832606	0.306588946	0.860255745	0.47523423	0.018646809	0.074251534	0.79647206	0.622577593	0.687093722	376	1
0.21539964	0.179418317	0.00860622	0.061922056	0.665425581	0.906094546	0.506851405	0.808008057	0.878841517	0.389507736	377	2	0.050965911	0.811975463	0.032044435	0.211828974	0.60502945	0.76985992	0.316019166	0.834315012	0.47276223	0.486709189	377	2
0.689565722	0.490432447	0.97869808	0.131900998	0.44676046	0.793328654	0.5360271	0.493606372	0.96560564	0.310068056	378	3	0.051240577	0.492446669	0.102084414	0.201330607	0.434980316	0.692373424	0.888454848	0.365550707	0.327677236	0.993011261	378	3
0.335459456	0.969145787	0.219275491	0.602771081	0.7882931	0.510391552	0.148136845	0.402203436	0.899441511	0.845912046	379	1	0.051820429	0.605578784	0.084078494	0.293221839	0.039979247	0.252693258	0.028504288	0.640430921	0.943296609	0.249336222	379	1
0.413098544	0.409741508	0.932401502	0.191503647	0.338847011	0.405529954	0.331095309	0.721915342	0.913815729	0.14496292	380	2	0.051911985	0.329416791	0.566454054	0.405987732	0.457533494	0.426007874	0.151005585	0.586138493	0.445966979	0.884090701	380	2
0.269325846	0.061098056	0.549577319	0.931852168	0.425214393	0.975157933	0.883266701	0.041474654	0.750602741	0.077089755	381	3	0.051911985	0.614520707	0.07861568	0.099154637	0.692922758	0.76351207	0.042603839	0.093417158	0.694082461	0.880489517	381	3
0.312814722	0.005096591	0.232703635	0.122196112	0.779229102	0.204321421	0.122684408	0.139683218	0.213324381	0.795648061	382	1	0.052156133	0.715750603	0.029419843	0.801660207	0.965697195	0.669576098	0.555406354	0.649098178	0.383617664	0.82616657	382	1
0.392986847	0.525223548	0.368785669	0.689107944	0.959807123	0.59889523	0.390026551	0.205389569	0.750968963	0.964964751	383	2	0.052552873	0.294320505	0.017242958	0.278695029	0.378948332	0.398815882	0.955015717	0.206060976	0.892605365	0.417676321	383	2
0.636219367	0.194341868	0.294869839	0.720694601	0.60441908	0.939970092	0.062562944	0.538926359	0.381603442	0.125614185	384	3	0.052644429	0.146122623	0.365489669	0.143040254	0.198461867	0.28357799	0.527481918	0.037690359	0.061952574	0.982146672	384	3
0.828028199	0.6629841	0.594958342	0.189123203	0.634144108	0.92260506	0.768211921	0.853968932	0.963042085	0.335154271	385	1	0.05282754	0.554033021	0.697683645	0.135319071	0.286416211	0.731437117	0.330088198	0.347697378	0.509781182	0.911465804	385	1
0.225623341	0.718619343	0.691396832	0.083254494	0.480452895	0.560380871	0.036835841	0.366344188	0.878139592	0.011322367	386	2	0.053071688	0.675954466	0.996276742	0.1498764	0.801721244	0.638599811	0.859859004	0.1736198	0.279580065	0.379833369	386	2
0.597735527	0.405255287	0.207800531	0.848994415	0.106509598	0.308023316	0.729880673	0.038880581	0.926664022	0.703360088	387	3	0.053163244	0.699362163	0.001648	0.467268899	0.167149876	0.634388256	0.461195715	0.007843257	0.649311808	0.292275765	387	3
0.900540178	0.685537278	0.825403607	0.547807245	0.575182348	0.547441023	0.052919095	0.013153478	0.97134312	0.273262734	388	1	0.05343791	0.04504532	0.004821924	0.096774194	0.082369457	0.315347758	0.624774926	0.438459426	0.970336009	0.359813227	388	1
0.946623127	0.10461745	0.134495071	0.206518754	0.985534227	0.723410749	0.604937895	0.215277566	0.497848445	0.173986023	389	2	0.05365154	0.659382916	0.290597247	0.93221839	0.260536515	0.439405499	0.141209143	0.630451369	0.948698386	0.426831874	389	2
0.143101291	0.228003784	0.177282022	0.18387402	0.701925718	0.73137608	0.801934874	0.884365368	0.941831721	0.794274728	390	3	0.054078799	0.865016633	0.641956847	0.206915494	0.749870296	0.131809442	0.281136509	0.464491714	0.969206824	0.944730979	390	3
0.542435987	0.052583392	0.289468062	0.129734184	0.897183142	0.407330546	0.907773064	0.408917508	0.112491226	0.237586596	391	1	0.054383984	0.496414075	0.310586871	0.13248085	0.318308054	0.97195349	0.381115146	0.533005768	0.970000305	0.389049959	391	1
0.408581805	0.32984405	0.09030427	0.049989319	0.505783258	0.459395123	0.158787805	0.311197241	0.808679464	0.832453383	392	2	0.054536576	0.162755211	0.144077883	0.635273293	0.297189245	0.082338939	0.382305368	0.111362041	0.751792962	0.704672384	392	2
0.571489608	0.346751305	0.273567919	0.545274209	0.643574328	0.899227882	0.108890042	0.164555803	0.599261452	0.022919401	393	3	0.05487228	0.908261361	0.941679128	0.320322275	0.469832453	0.498336741	0.481246376	0.32862331	0.893612476	0.890682699	393	3
0.855494858	0.040467544	0.611987671	0.101321451	0.771324808	0.598834193	0.349528489	0.66072573	0.747703482	0.793725394	394	1	0.055055391	0.911435286	0.958037049	0.08209479	0.085757012	0.944700461	0.265327921	0.589342936	0.325632496	0.79403058	394	1
0.128910184	0.021454512	0.195562609	0.978942228	0.629505295	0.423474837	0.061677908	0.814569536	0.869502853	0.316324351	395	2	0.055543687	0.133365886	0.780205695	0.676931059	0.541245766	0.586962493	0.126834925	0.196295053	0.260048219	0.734458449	395	2
0.643513291	0.380962554	0.058748131	0.610339671	0.93469039	0.322672201	0.680684835	0.725608081	0.678853725	0.720694601	396	3	0.055635243	0.351817377	0.957152013	0.18448439	0.297769097	0.295876949	0.615405744	0.232490005	0.602893155	0.480391858	396	3
0.409070101	0.539017914	0.723410749	0.691396832	0.992919706	0.664693136	0.841761528	0.469100009	0.40397351	0.771202734	397	1	0.05569628	0.57124546	0.414227729	0.143803217	0.397869808	0.15253151	0.302285836	0.218573565	0.052400281	0.265266884	397	1
0.786278878	0.993835261	0.303750725	0.003509629	0.233771783	0.399639882	0.296334727	0.030365917	0.235145116	0.862575152	398	2	0.056031983	0.169438765	0.405133213	0.065736869	0.195196387	0.32984405	0.286172063	0.048768578	0.228888821	0.696340831	398	2
0.502059999	0.146794031	0.281624805	0.745719779	0.020783105	0.874660482	0.732444227	0.031434065	0.626087222	0.540482803	399	3	0.056062502	0.84746849	0.018311106	0.239387188	0.769157994	0.918942839	0.798883023	0.032013916	0.631061739	0.686147649	399	3
0.858943449	0.173100986	0.40623188	0.279030732	0.146702475	0.977660451	0.006714072	0.382610553	0.279000214	0.776757103	400	1	0.056245613	0.492782373	0.886135441	0.001129185	0.059511093	0.308450575	0.886532182	0.886104923	0.060640278	0.393597217	400	1
0.445020905	0.289254433	0.708792383	0.594988861	0.997619556	0.619434187	0.72542497	0.611621448	0.484603412	0.338785974	401	2	0.056794946	0.049806207	0.357310709	0.705618458	0.957182531	0.486678671	0.025482955	0.586962493	0.188634907	0.565813166	401	2
0.031922361	0.357768487	0.161076693	0.828180792	0.837580493	0.552171392	0.355357524	0.078890347	0.086581011	0.295724357	402	3	0.057435835	0.462202826	0.29114658	0.148869289	0.619678335	0.342295602	0.468214972	0.613055818	0.899319437	0.51249733	402	3
0.89638966	0.126621296	0.887234107	0.194189276	0.178380688	0.996429334	0.273018586	0.623645741	0.412884915	0.874782556	403	1	0.057588427	0.366588336	0.119388409	0.272286142	0.72746971	0.676717429	0.216406751	0.94021424	0.723838008	0.056489761	403	1
0.677236244	0.328959014	0.5233314	0.922757653	0.983489486	0.904843287	0.688863796	0.615863521	0.727652821	0.024018067	404	2	0.057588427	0.684926908	0.494552446	0.30097354	0.745719779	0.610034486	0.549913022	0.246467483	0.763878292	0.423261208	404	2
0.746482742	0.991637928	0.725089267	0.345988342	0.835352641	0.3632313	0.135044404	0.223242897	0.836970122	0.592913602	405	3	0.057649464	0.414868618	0.434492019	0.130771813	0.190038759	0.827143162	0.193548387	0.594683676	0.389477218	0.012207404	405	3
0.337992492	0.151219214	0.803888058	0.355632191	0.311593982	0.68959624	0.079073458	0.05630665	0.038636433	0.796533097	406	1	0.05774102	0.209631642	0.278572954	0.073610645	0.455916013	0.187810907	0.312295907	0.608661153	0.319132054	0.062257759	406	1
0.701986755	0.073183386	0.0618305	0.313943907	0.828699606	0.195654164	0.688802759	0.944212165	0.922208319	0.409466842	407	2	0.057802057	0.975951415	0.004394665	0.849177526	0.187902463	0.061952574	0.741172521	0.382946257	0.168858913	0.928830836	407	2
0.680410169	0.845545824	0.348521378	0.463087863	0.892696921	0.851985229	0.026306955	0.457533494	0.468520157	0.519394513	408	3	0.057832575	0.094515824	0.83373516	0.183111057	0.589587085	0.038850063	0.086977752	0.049256874	0.459120457	0.989318522	408	3
0.622547075	0.52375866	0.754051332	0.063722648	0.226233711	0.684163945	0.313394574	0.398480178	0.779045991	0.567522202	409	1	0.057863094	0.037690359	0.541245766	0.347544786	0.539872433	0.943266091	0.850245674	0.103579821	0.943723869	0.553819391	409	1
0.399609363	0.847285379	0.562547685	0.071535386	0.591265603	0.358226264	0.179998169	0.54341258	0.876796777	0.376873074	410	2	0.058137761	0.725211341	0.266548662	0.250709555	0.265999329	0.439405499	0.393841365	0.209601123	0.91604358	0.262794885	410	2
0.563127537	0.883724479	0.966948454	0.03295999	0.035767693	0.480727561	0.117282632	0.798638874	0.965453047	0.380962554	411	3	0.058137761	0.182592242	0.162755211	0.835077975	0.459730827	0.721152379	0.850428785	0.262459181	0.505264443	0.204931791	411	3
0.240974151	0.740226447	0.245796075	0.095431379	0.818079165	0.223822748	0.620960112	0.079927976	0.771050142	0.936399426	412	1	0.058229316	0.525620289	0.358867153	0.806726279	0.158818323	0.89986877	0.131809442	0.029236732	0.181432539	0.818079165	412	1
0.89577929	0.637318033	0.096011231	0.542435987	0.617999817	0.999847407	0.969817194	0.390850551	0.602923673	0.636219367	413	2	0.058229316	0.015839106	0.805993835	0.54585406	0.198004089	0.518295846	0.550950652	0.501113926	0.91994995	0.114993744	413	2
0.742301706	0.662862026	0.113986633	0.834589679	0.813623463	0.865749077	0.006775109	0.396099734	0.177037873	0.328684347	414	3	0.05856502	0.633167516	0.775841548	0.140690329	0.991332743	0.132541887	0.543046358	0.568346202	0.944425794	0.293649098	414	3
0.005249184	0.70802942	0.150303659	0.188726463	0.42649617	0.807824946	0.418561357	0.706503494	0.829432051	0.958800012	415	1	0.059358501	0.8492996	0.242408521	0.084414197	0.063997314	0.398968474	0.701345866	0.987273782	0.706289865	0.851680044	415	1
0.832758568	0.412915433	0.837855159	0.626697592	0.889126255	0.255684072	0.072817164	0.235541856	0.310708945	0.677877132	416	2	0.05957213	0.345042268	0.189947203	0.16605121	0.360850856	0.939817499	0.615009003	0.147709586	0.991363262	0.285103916	416	2
0.450148015	0.056642354	0.333841975	0.111880856	0.749320963	0.021515549	0.854060488	0.301126133	0.949583422	0.064027833	417	3	0.059816279	0.031708731	0.291116062	0.707876827	0.212134159	0.917752617	0.199926756	0.49385052	0.678304392	0.962981048	417	3
0.00061037	0.890652181	0.948057497	0.204229865	0.817865535	0.327951903	0.752189703	0.093935972	0.291116062	0.334452345	418	1	0.059877316	0.43958861	0.085512864	0.544236579	0.224158452	0.779351176	0.539170507	0.852290414	0.029267251	0.967345195	418	1
0.526688437	0.697561571	0.850154118	0.093661306	0.669026765	0.296151616	0.042146062	0.360759301	0.918271432	0.656666768	419	2	0.060335093	0.472914823	0.238074892	0.25962096	0.766899625	0.460493789	0.439893796	0.70146794	0.676320688	0.896542253	419	2
0.029755547	0.129856258	0.608600116	0.0126957	0.247779778	0.795495468	0.10791345	0.660847804	0.960539567	0.398693808	420	3	0.060487686	0.001922666	0.066438795	0.516403699	0.80590228	0.809808649	0.309427168	0.391247291	0.559465316	0.846552934	420	3
0.935422834	0.683156835	0.131351665	0.916989654	0.055513169	0.995208594	0.086336863	0.654133732	0.211645863	0.902432325	421	1	0.060731834	0.091860714	0.011810663	0.572771386	0.345103305	0.910092471	0.326670125	0.970427564	0.174474319	0.208594012	421	1
0.584856716	0.009247108	0.433057649	0.861201819	0.60667745	0.395245216	0.110263375	0.755882443	0.848780786	0.775414289	422	2	0.061189611	0.946256905	0.234046449	0.492477187	0.999694815	0.186773278	0.330790124	0.788171026	0.231849116	0.501693777	422	2
0.871608631	0.366161077	0.636677145	0.649983215	0.373302408	0.700308237	0.368572039	0.495406964	0.981231117	0.641193884	423	3	0.061494797	0.011200293	0.46354564	0.664693136	0.499679556	0.84112064	0.292672506	0.964964751	0.003326518	0.813989685	423	3
0.660176397	0.053285318	0.683523057	0.384990997	0.941007721	0.480788598	0.171239357	0.870906705	0.856898709	0.950163274	424	1	0.061738945	0.179845576	0.355815302	0.074434645	0.166844691	0.681295206	0.653248695	0.021149327	0.077333903	0.895077364	424	1
0.098117008	0.126346629	0.859157079	0.006622517	0.631580554	0.739524522	0.412396619	0.069185461	0.575823237	0.614551225	425	2	0.061799982	0.805597095	0.191717277	0.655171361	0.476851711	0.642872402	0.950224311	0.015625477	0.145634327	0.411175878	425	2
0.763786737	0.388927885	0.819147313	0.304544206	0.94164861	0.986266671	0.777214881	0.752433851	0.914731285	0.267067476	426	3	0.061922056	0.5757622	0.631977294	0.894528031	0.640919218	0.816736351	0.492934965	0.00717185	0.874446852	0.427014985	426	3
0.481765191	0.159245582	0.030274361	0.219946898	0.203039644	0.21622364	0.933378094	0.079805902	0.54319895	0.555558947	427	1	0.062105167	0.00512711	0.630237739	0.311929685	0.337595752	0.323191015	0.853968932	0.273171178	0.05856502	0.840327158	427	1
0.257515183	0.485122227	0.007354961	0.682393872	0.861354411	0.424817652	0.796105838	0.908871731	0.155980102	0.362743004	428	2	0.062196722	0.473433638	0.081301309	0.605639821	0.871333964	0.411236915	0.72133549	0.678731651	0.611926634	0.491500595	428	2
0.000701926	0.282021546	0.356486709	0.95760979	0.441969054	0.342020936	0.433271279	0.732139042	0.777489547	0.336710715	429	3	0.062196722	0.187688833	0.721671194	0.557878353	0.726676229	0.712790307	0.202154607	0.114963225	0.5614185	0.184514908	429	3
0.105807672	0.605334635	0.550828578	0.641499069	0.310220649	0.815271462	0.266029847	0.017487106	0.94738609	0.618274483	430	1	0.06244087	0.92281869	0.544114505	0.30118717	0.982665487	0.132450331	0.443769646	0.697744682	0.461653493	0.824579608	430	1
0.601489303	0.042298654	0.102877895	0.492049928	0.951231422	0.175908689	0.749382	0.623615223	0.704824976	0.3861507	431	2	0.062746055	0.262245552	0.330942717	0.046540727	0.864772485	0.825098422	0.269081698	0.752800073	0.982909635	0.363505966	431	2
0.957487716	0.726950896	0.479476302	0.005462813	0.677602466	0.607623524	0.388134404	0.605822932	0.962065493	0.304452651	432	3	0.063020722	0.133426923	0.019226661	0.32227546	0.277321696	0.082857753	0.364543596	0.793267617	0.079989013	0.819177831	432	3
0.027466659	0.700491348	0.659657582	0.208380383	0.700949126	0.054445021	0.257759331	0.084322642	0.111087374	0.563829463	433	1	0.063081759	0.081331828	0.083193457	0.1515244	0.493820002	0.017883847	0.714316233	0.555101169	0.535111545	0.71028779	433	1
0.409222694	0.14844203	0.014587848	0.611316263	0.395458846	0.341288491	0.046021912	0.493972594	0.396649068	0.650013733	434	2	0.063173315	0.889675588	0.722586749	0.569536424	0.643604846	0.121066927	0.456251717	0.047639393	0.283120212	0.646931364	434	2
0.716177862	0.128147221	0.071932127	0.355204932	0.700155644	0.965666677	0.115359966	0.785882138	0.039735099	0.108615375	435	3	0.063447981	0.611224708	0.120151372	0.501449629	0.039155248	0.664235359	0.726218451	0.27314066	0.30036317	0.114444411	435	3
0.120944853	0.067720573	0.96642964	0.007843257	0.307290872	0.728873562	0.230567339	0.74816126	0.662099063	0.416119877	436	1	0.063570055	0.309518723	0.121677297	0.630542924	0.98239082	0.648548845	0.914120914	0.537644581	0.269295328	0.179296243	436	1
0.102053896	0.040009766	0.641560106	0.189855647	0.188695944	0.653004547	0.201452681	0.260933256	0.881557665	0.381908628	437	2	0.063661611	0.414868618	0.755699332	0.078676717	0.986907559	0.39005707	0.019226661	0.449079867	0.20700705	0.292397839	437	2
0.016327403	0.539841914	0.688619648	0.585833308	0.859187597	0.657368694	0.368572039	0.53624073	0.77333903	0.40971099	438	3	0.064424574	0.563035981	0.02478103	0.635456404	0.709768975	0.585711234	0.707571642	0.453810236	0.297250282	0.767967772	438	3
0.084902493	0.821344646	0.565019684	0.246192816	0.652912992	0.021118809	0.834498123	0.090945158	0.379863887	0.394268624	439	1	0.064546648	0.443708609	0.294351024	0.42793054	0.520920438	0.609820856	0.192205573	0.539872433	0.786187323	0.958372753	439	1
0.90438551	0.569261757	0.665456099	0.023682363	0.750175481	0.441938536	0.428357799	0.75798822	0.980193487	0.947569201	440	2	0.064607685	0.920255135	0.845789972	0.597216712	0.242713706	0.655171361	0.725791192	0.02517777	0.788018433	0.432081057	440	2
0.842097232	0.172276986	0.428876614	0.551957762	0.101382488	0.405499435	0.010193182	0.021454512	0.882229072	0.004547258	441	3	0.064668722	0.636280404	0.557756279	0.854762413	0.368877224	0.342967009	0.175420392	0.00143437	0.290993988	0.406048769	441	3
0.158848842	0.178624836	0.715628529	0.246864223	0.93304239	0.415173803	0.70577105	0.046174505	0.618427076	0.931424909	442	1	0.065095981	0.848719749	0.908322398	0.952787866	0.285683767	0.979461043	0.046845912	0.220282601	0.607593005	0.118839076	442	1
0.97317423	0.196325571	0.10995819	0.234412671	0.920743431	0.215491195	0.171910764	0.574816126	0.666310617	0.641315958	443	2	0.06530961	0.281075472	0.423322245	0.63737907	0.545091098	0.255806146	0.071687979	0.531296731	0.676320688	0.432935575	443	2
0.018158513	0.331064791	0.514419996	0.740348521	0.80834376	0.645893735	0.672231208	0.48545793	0.341288491	0.470778527	444	3	0.065767388	0.657429731	0.095675527	0.4123661	0.254799036	0.789025544	0.185033723	0.951811274	0.434949797	0.191320536	444	3
0.91399884	0.097750786	0.565996277	0.389172033	0.876155889	0.125461592	0.007904294	0.685476241	0.529160436	0.315805536	445	1	0.065858943	0.052797021	0.13370159	0.392406995	0.732749413	0.000457778	0.916501358	0.754570147	0.75103	0.922421949	445	1
0.736198004	0.241645558	0.368053224	0.085360271	0.069215979	0.934598834	0.715292825	0.259895627	0.41462447	0.738425855	446	2	0.06591998	0.922574541	0.339457381	0.05569628	0.724265267	0.611926634	0.733359783	0.122714927	0.872768334	0.830713828	446	2
0.441694388	0.69225135	0.206701865	0.323526719	0.116824854	0.432172613	0.521042512	0.287820063	0.97277749	0.205725272	447	3	0.066225166	0.145146031	0.303994873	0.356944487	0.960661641	0.308603168	0.947325053	0.004272591	0.351237526	0.945860164	447	3
0.41257973	0.267738884	0.196417127	0.663686026	0.79464095	0.426160466	0.090639973	0.022858364	0.140171514	0.473525193	448	1	0.066316721	0.444044313	0.314218574	0.191381573	0.104190191	0.210730308	0.42219306	0.496871853	0.73894467	0.334696493	448	1
0.00656148	0.234717856	0.475447859	0.006469924	0.067323832	0.182042909	0.668355358	0.051637318	0.874507889	0.489242225	449	2	0.066316721	0.091494491	0.490127262	0.127201147	0.450941496	0.073152867	0.031250954	0.367687002	0.170995209	0.488784448	449	2
0.635181738	0.015747551	0.660054323	0.284707175	0.491531114	0.868404187	0.526566362	0.34336375	0.545884579	0.399090548	450	3	0.066316721	0.99221778	0.907498398	0.053071688	0.531174657	0.084139531	0.767784661	0.276650288	0.808648946	0.323404645	450	3
0.61854915	0.669087802	0.295205542	0.37797174	0.862880337	0.858394116	0.07165746	0.681447798	0.055726798	0.964262825	451	1	0.06674398	0.322763756	0.590075381	0.972533341	0.900479141	0.505447554	0.179876095	0.221228675	0.805139317	0.724051637	451	1
0.19000824	0.885250404	0.180974761	0.139408551	0.257698294	0.829706717	0.110110782	0.449171422	0.882900479	0.75389874	452	2	0.066835536	0.385479293	0.018738365	0.419232765	0.613177892	0.455885495	0.321726127	0.039979247	0.945188757	0.527665029	452	2
0.300943022	0.059541612	0.224463637	0.04586932	0.218756676	0.532273324	0.364207892	0.243995483	0.899105808	0.286202582	453	3	0.067171239	0.015778069	0.509964293	0.96990875	0.375652333	0.463270974	0.800805689	0.941740165	0.694753868	0.499710074	453	3
0.434217353	0.053254799	0.306894131	0.875392926	0.697073275	0.60524308	0.397228919	0.062837611	0.667348247	0.371654408	454	1	0.067445906	0.183416242	0.104159673	0.088290048	0.739982299	0.943052461	0.44901883	0.317697684	0.855952635	0.395672475	454	1
0.233252968	0.666859951	0.391308329	0.975707266	0.948698386	0.352732933	0.167058321	0.157750175	0.845179601	0.423169652	455	2	0.067812128	0.324869533	0.046327097	0.78051088	0.252845851	0.199499496	0.603869747	0.151493881	0.245582446	0.195104831	455	2
0.482131413	0.417218543	0.362071596	0.259102145	0.927396466	0.68181402	0.128757591	0.19370098	0.671407208	0.050386059	456	3	0.068056276	0.053773614	0.531876583	0.723227638	0.978881191	0.103091525	0.415753655	0.84521012	0.684499649	0.59376812	456	3
0.488418226	0.915555284	0.511764885	0.287179174	0.178441725	0.623004852	0.121372112	0.069063387	0.580523087	0.433210242	457	1	0.068361461	0.995239113	0.225440229	0.054567095	0.850886563	0.581011383	0.622913297	0.532303842	0.003112888	0.581041902	457	1
0.878414258	0.042817469	0.123020112	0.819757683	0.444502091	0.344950713	0.061067537	0.935239723	0.920438246	0.615985595	458	2	0.068422498	0.404370251	0.529587695	0.268257698	0.669698172	0.231543931	0.891506699	0.442915128	0.991241188	0.849482711	458	2
0.969664602	0.751457259	0.027680288	0.081362346	0.530411695	0.081240272	0.050843837	0.827875607	0.282570879	0.531601917	459	3	0.068666646	0.937986389	0.613971374	0.095126194	0.541428877	0.780846583	0.08517716	0.332285531	0.926541948	0.189458907	459	3
0.534348582	0.008423109	0.443372906	0.154362621	0.711844234	0.254585406	0.620868557	0.118045595	0.599749748	0.4512772	460	1	0.068941313	0.517349773	0.382335887	0.52928251	0.244972076	0.981383709	0.562883389	0.623432112	0.994750816	0.817346721	460	1
0.013153478	0.641590625	0.564714499	0.039582507	0.373912778	0.118808557	0.065797906	0.904080325	0.179143651	0.001281777	461	2	0.069795831	0.091555528	0.023987548	0.227149266	0.135441145	0.800134281	0.308847316	0.760277108	0.515671255	0.293130284	461	2
0.036164434	0.801355022	0.813165685	0.869106113	0.88760033	0.391705069	0.344523453	0.158421583	0.996002075	0.256416517	462	3	0.06982635	0.299691763	0.290444655	0.20844142	0.490188299	0.917996765	0.174382763	0.209143345	0.923001801	0.137363811	462	3
0.949522385	0.062746055	0.768730735	0.550401318	0.896938993	0.112247078	0.212652974	0.6384167	0.781273843	0.789361248	463	1	0.070284127	0.389416181	0.590746788	0.070925016	0.197668386	0.155888546	0.644337291	0.454329051	0.604297006	0.697347942	463	1
0.864986114	0.609424116	0.148991363	0.650379955	0.969115268	0.495132298	0.118442335	0.200323496	0.930539872	0.817865535	464	2	0.070284127	0.227942747	0.020661031	0.561662648	0.532364879	0.286080508	0.187017426	0.01882992	0.356639302	0.032410657	464	2
0.406201361	0.938383129	0.80507828	0.250434889	0.972808008	0.54585406	0.359630116	0.559190649	0.818750572	0.623401593	465	3	0.070375683	0.680532243	0.830561235	0.050141911	0.049867244	0.572557756	0.44636372	0.977507859	0.992339854	0.425428022	465	3
0.189031648	0.437849055	0.319528794	0.99856563	0.863856929	0.437513352	0.078310495	0.958586383	0.745323038	0.096407971	466	1	0.070467238	0.119724113	0.501113926	0.153843806	0.152195807	0.746086001	0.322122868	0.647572253	0.631000702	0.939634388	466	1
0.428052614	0.221076083	0.149449141	0.927915281	0.944425794	0.21192053	0.840357677	0.015228736	0.75103	0.939634388	467	2	0.070497757	0.611743522	0.158330027	0.954405347	0.918393506	0.491164892	0.315500351	0.903286843	0.390758995	0.376506851	467	2
0.154240547	0.764305551	0.88677633	0.018463698	0.555345317	0.361064486	0.557817316	0.037324137	0.154454176	0.340586566	468	3	0.070711386	0.607745598	0.048677023	0.043977172	0.181157872	0.667348247	0.214484085	0.959898679	0.851741081	0.426435133	468	3
0.635273293	0.796166875	0.760979034	0.303048799	0.530747398	0.295022431	0.132145146	0.314371166	0.936490982	0.315347758	469	1	0.070802942	0.157994324	0.007721183	0.552018799	0.85708182	0.973448897	0.494216742	0.929197058	0.311471908	0.565446944	469	1
0.919003876	0.48545793	0.100070193	0.97952208	0.674733726	0.578386792	0.430341502	0.093234046	0.224982452	0.637958922	470	2	0.070863979	0.405438398	0.206366161	0.082461013	0.03869747	0.652302622	0.157231361	0.727805414	0.892208625	0.873989074	470	2
0.218726157	0.472396008	0.490401929	0.725852229	0.771813105	0.015442366	0.725333415	0.016754662	0.148228401	0.429334391	471	3	0.070894498	0.035615101	0.37223426	0.573931089	0.122714927	0.148991363	0.149479659	0.118503372	0.174321726	0.994811853	471	3
0.719016083	0.755455184	0.527939695	0.23831904	0.503646962	0.578447829	0.061494797	0.03030488	0.748344371	0.585863826	472	1	0.070925016	0.365337077	0.326334422	0.083986938	0.869075594	0.899746696	0.46989349	0.813653981	0.998077334	0.162480544	472	1
0.004242073	0.738761559	0.718100528	0.276100955	0.480605487	0.63145848	0.186101871	0.099642933	0.328989532	0.123203223	473	2	0.070955535	0.535081027	0.367198706	0.132572405	0.745963927	0.59276101	0.244941557	0.45023957	0.629505295	0.3640553	473	2
0.617450484	0.03295999	0.005371258	0.190527055	0.549974059	0.560472427	0.261970885	0.460005493	0.953978088	0.721152379	474	3	0.071016572	0.278115177	0.911008026	0.173314615	0.633625294	0.820978423	0.123935667	0.410565508	0.09234901	0.5368511	474	3
0.991241188	0.192754906	0.005890072	0.779381695	0.921506394	0.304300058	0.638050478	0.961241493	0.205542161	0.769890439	475	1	0.071138646	0.936826685	0.056550798	0.075930052	0.795342875	0.063814203	0.200598163	0.797112949	0.986724448	0.982116153	475	1
0.728263192	0.31675161	0.060243538	0.042420728	0.738670003	0.379314554	0.796349986	0.447920164	0.526779992	0.464156011	476	2	0.071169164	0.30201117	0.784142582	0.666982025	0.971770379	0.874782556	0.181981872	0.306680502	0.007721183	0.535996582	476	2
0.006683554	0.41297647	0.198767052	0.680318613	0.659718619	0.126773888	0.978209784	0.761345256	0.614062929	0.306375317	477	3	0.071443831	0.343882565	0.117160558	0.530961028	0.072634053	0.646748253	0.182103946	0.738151189	0.278359325	0.44819483	477	3
0.407086398	0.28440199	0.476851711	0.838007752	0.204229865	0.460951567	0.010864589	0.742271187	0.880703146	0.539536729	478	1	0.071718497	0.980803858	0.395886105	0.819025239	0.758659627	0.169713431	0.175664541	0.152714621	0.599658193	0.536210211	478	1
0.56880398	0.225928526	0.329294717	0.37836848	0.903317362	0.563432722	0.623981445	0.582781457	0.995483261	0.258674886	479	2	0.072084719	0.863399152	0.033600879	0.239875484	0.92281869	0.110873745	0.909634693	0.703421125	0.415723136	0.506912442	479	2
0.359233375	0.704824976	0.272774438	0.615741447	0.36384167	0.536118656	0.026734214	0.26044496	0.758568072	0.21866512	480	3	0.072176275	0.374340037	0.875240333	0.866878262	0.760093997	0.923032319	0.066042055	0.76229133	0.734427931	0.824610126	480	3
0.865718558	0.476973785	0.235847041	0.424756615	0.230597858	0.888393811	0.610431227	0.093997009	0.986541337	0.901730399	481	1	0.072603534	0.050447096	0.235602893	0.356608783	0.36610004	0.514603107	0.154911954	0.626483963	0.584521012	0.441572314	481	1
0.010162664	0.725699637	0.147465438	0.60441908	0.28479873	0.93530076	0.873226112	0.998229926	0.486159856	0.895931883	482	2	0.073213904	0.484511856	0.103213599	0.811975463	0.123294778	0.97973571	0.230170598	0.946806238	0.111362041	0.019714957	482	2
0.158726768	0.055513169	0.324442274	0.094515824	0.19000824	0.77764214	0.618579669	0.106173894	0.646717734	0.411114841	483	3	0.073549608	0.17731254	0.014526811	0.894924772	0.065584277	0.654744102	0.473860897	0.086367382	0.050447096	0.219672231	483	3
0.066316721	0.444044313	0.314218574	0.191381573	0.104190191	0.210730308	0.42219306	0.496871853	0.73894467	0.334696493	484	1	0.073580126	0.056459243	0.071626942	0.643971068	0.045686209	0.06778161	0.069154942	0.113467818	0.581011383	0.640186773	484	1
0.007843257	0.712485122	0.499526963	0.855098117	0.880184332	0.304483169	0.70802942	0.442030091	0.983794671	0.894436476	485	2	0.073763237	0.22461623	0.893093661	0.705954161	0.769188513	0.70433668	0.133213294	0.816736351	0.335551012	0.131260109	485	2
0.047608875	0.068575091	0.124057741	0.545426801	0.189336833	0.019379254	0.286355174	0.5868099	0.763878292	0.350413526	486	3	0.073824274	0.266609699	0.603503525	0.176854762	0.215887936	0.787743767	0.606555376	0.243903928	0.460005493	0.698110904	486	3
0.678395947	0.608966338	0.041993469	0.663747063	0.750206	0.992858669	0.188177129	0.044801172	0.009735405	0.422009949	487	1	0.074068422	0.089114048	0.544053468	0.496993927	0.731589709	0.108279672	0.154087954	0.736503189	0.587176122	0.469649342	487	1
0.029023103	0.881221961	0.191076388	0.503463851	0.816370128	0.699453719	0.369640187	0.546586505	0.515182958	0.425122837	488	2	0.074068422	0.027100436	0.824335459	0.648762474	0.471968749	0.778405103	0.03439436	0.730307932	0.781792657	0.117587817	488	2
0.580828272	0.447431867	0.377422407	0.640278329	0.266914884	0.920163579	0.524460585	0.029053621	0.034821619	0.542100284	489	3	0.074251534	0.94247261	0.919522691	0.072878201	0.370433668	0.671132542	0.290169988	0.066377758	0.747276223	0.44697409	489	3
0.727561266	0.121097446	0.129032258	0.724692526	0.024292734	0.53132725	0.295907468	0.134983367	0.74999237	0.415875729	490	1	0.074251534	0.019287698	0.064851833	0.690023499	0.817590869	0.060121464	0.053895688	0.616840114	0.669759209	0.662526322	490	1
0.606555376	0.091677602	0.131962035	0.760002441	0.421765801	0.921323283	0.100466933	0.632648701	0.018005921	0.843501083	491	2	0.0745262	0.056428724	0.347331156	0.137485885	0.160863063	0.262153996	0.884762108	0.414868618	0.59910886	0.317941832	491	2
0.140415662	0.274788659	0.260628071	0.243324076	0.65376751	0.30918302	0.295480209	0.140568255	0.70863979	0.649159215	492	3	0.074617756	0.005188147	0.914792322	0.411664174	0.75533311	0.187658315	0.101718192	0.423139134	0.677938169	0.527420881	492	3
0.529740287	0.372905667	0.114597003	0.397473067	0.559526353	0.937467574	0.023560289	0.169560839	0.826563311	0.146488845	493	1	0.075045015	0.870723594	0.689535203	0.058656575	0.645832698	0.786339915	0.201513718	0.318460646	0.762352367	0.899563585	493	1
0.018036439	0.75164037	0.895535142	0.958769494	0.197912534	0.953001495	0.492355113	0.294167913	0.628498184	0.907589953	494	2	0.075411237	0.899899289	0.083285012	0.716544084	0.304971465	0.459547716	0.583208716	0.908719138	0.967558824	0.81142613	494	2
0.187566759	0.544724876	0.792901395	0.891781365	0.158421583	0.888851588	0.945799127	0.012390515	0.65437788	0.040375988	495	3	0.075716422	0.030884732	0.356212043	0.715323344	0.409802545	0.180425428	0.29792169	0.182103946	0.744895779	0.134739219	495	3
0.905484176	0.123477889	0.697103793	0.744132817	0.447492904	0.860072634	0.385845515	0.023499252	0.449262978	0.704092532	496	1	0.07596057	0.486159856	0.111636708	0.617786187	0.599597156	0.709585864	0.044862209	0.048463393	0.493148595	0.841181677	496	1
0.198278756	0.87490463	0.062257759	0.264198737	0.619556261	0.409741508	0.751304666	0.247932371	0.720908231	0.332651753	497	2	0.076052126	0.192327647	0.595599231	0.193456832	0.284859767	0.931424909	0.002410962	0.938688314	0.638630329	0.64311655	497	2
0.147251808	0.028717917	0.08374279	0.294442579	0.612689596	0.074190497	0.139591662	0.997283853	0.551377911	0.142216254	498	3	0.076082644	0.766747032	0.767052217	0.140690329	0.621997742	0.692953276	0.470259713	0.063936277	0.318155461	0.513565477	498	3
0.42014832	0.702841273	0.023560289	0.267220069	0.281563768	0.414319285	0.753868221	0.226416822	0.72154912	0.839045381	499	1	0.076357311	0.73381756	0.7002472	0.622882778	0.974578082	0.304422132	0.429090243	0.405316324	0.847346416	0.64516129	499	1
0.031189917	0.414685507	0.4385815	0.814020203	0.935697501	0.558854946	0.028992584	0.187017426	0.745262001	0.260383923	500	2	0.076479385	0.082125309	0.406079287	0.862269967	0.357737968	0.335337382	0.341776788	0.010193182	0.925687429	0.965330973	500	2
0.043641469	0.490157781	0.414777062	0.654560991	0.975798822	0.145847957	0.968291269	0.801507614	0.005462813	0.967528306	501	3	0.076723533	0.334665975	0.793115024	0.554521317	0.859645375	0.677480392	0.019989624	0.117496261	0.410290841	0.394787439	501	3
0.402661214	0.297860652	0.397991882	0.304269539	0.773583178	0.876857814	0.306588946	0.479659413	0.030182806	0.2997528	502	1	0.077028718	0.101596118	0.562578204	0.913022248	0.149601733	0.612750633	0.094607379	0.364879299	0.917722098	0.134617145	502	1
0.333445235	0.386486404	0.65520188	0.465468307	0.985747856	0.670979949	0.079775384	0.351664785	0.864589373	0.369121372	503	2	0.07718131	0.345469527	0.305215613	0.641407514	0.958708457	0.612964263	0.581194494	0.134983367	0.843623157	0.870906705	503	2
0.070375683	0.680532243	0.830561235	0.050141911	0.049867244	0.572557756	0.44636372	0.977507859	0.992339854	0.425428022	504	3	0.077517014	0.123661	0.571214942	0.226172674	0.502609333	0.747672964	0.894375439	0.993682669	0.022461623	0.621265297	504	3
0.286538285	0.942106388	0.598101749	0.243964965	0.518784143	0.394482253	0.154881436	0.747825556	0.736747337	0.796411023	505	1	0.07800531	0.775963622	0.763573107	0.870448927	0.898892178	0.591998047	0.200323496	0.743583483	0.215552232	0.374858852	505	1
0.827295755	0.519638661	0.135196997	0.215979492	0.675160985	0.241462447	0.066255684	0.455671865	0.890835292	0.690755943	506	2	0.078432569	0.870906705	0.62959685	0.501663259	0.272408216	0.804589984	0.158635212	0.293130284	0.654622028	0.710409864	506	2
0.620502335	0.805200354	0.285988952	0.732688375	0.244392224	0.096835231	0.048066652	0.154362621	0.997924741	0.352763451	507	3	0.078890347	0.595995972	0.170415357	0.044160283	0.209601123	0.120212409	0.366191595	0.598620563	0.778893399	0.739829707	507	3
0.014038514	0.205603198	0.545701468	0.958464309	0.389263588	0.684774316	0.748893704	0.061403241	0.038300729	0.576708274	508	1	0.079073458	0.509842219	0.59089938	0.580797754	0.352946562	0.988158818	0.195959349	0.82738731	0.882869961	0.224250008	508	1
0.011108737	0.37919248	0.362529374	0.999114963	0.282174139	0.496597186	0.2362743	0.647114475	0.688558611	0.751853999	509	2	0.079165014	0.409039583	0.686086612	0.44328135	0.74221015	0.627582629	0.644032105	0.01986755	0.788109989	0.781853694	509	2
0.76146733	0.856105228	0.205053865	0.280617695	0.123538926	0.5749382	0.213293863	0.021362957	0.825647755	0.033448286	510	3	0.079226051	0.828638569	0.001068148	0.277962584	0.396252327	0.699789422	0.797936949	0.025788141	0.630085147	0.888637959	510	3
0.776573992	0.144291513	0.75881222	0.107455672	0.949400311	0.866756188	0.964476455	0.08435316	0.098117008	0.598101749	511	1	0.079561754	0.075777459	0.027802362	0.355082858	0.307229835	0.697286905	0.142674032	0.394848476	0.067842647	0.675740837	511	1
0.406292917	0.304391614	0.833033235	0.11487167	0.556138798	0.201635792	0.368480483	0.024109622	0.689687796	0.992400891	512	2	0.079622791	0.054139836	0.770287179	0.255043184	0.744651631	0.414380322	0.578936125	0.296090579	0.816248054	0.82821131	512	2
0.215094455	0.461561937	0.010986663	0.431104465	0.660420545	0.919186987	0.556291391	0.144688253	0.160863063	0.42567217	513	3	0.079683828	0.193090609	0.699942015	0.135807367	0.966307566	0.5384991	0.696707053	0.899929807	0.850184637	0.040009766	513	3
0.333048494	0.73320719	0.535233619	0.193548387	0.310068056	0.332132939	0.713064974	0.042847987	0.694021424	0.144474624	514	1	0.079989013	0.692770165	0.732322153	0.344981231	0.718710898	0.244972076	0.375743889	0.398937956	0.949613941	0.336863308	514	1
0.889614551	0.160802026	0.379772332	0.021027253	0.514816736	0.344615009	0.729972228	0.0253914	0.057435835	0.887539293	515	2	0.080080569	0.818475906	0.160802026	0.091616565	0.034546953	0.673055208	0.835657826	0.173741874	0.001709037	0.531479843	515	2
0.275093844	0.92916654	0.382305368	0.844660787	0.288583026	0.074709311	0.030152287	0.719809565	0.990203558	0.639271218	516	3	0.080111087	0.653065584	0.840601825	0.439222388	0.018555254	0.078127384	0.23648793	0.060182501	0.262733848	0.424909207	516	3
0.869319742	0.750541704	0.381572924	0.630542924	0.058534501	0.946440016	0.176641133	0.075502792	0.297341838	0.315469832	517	1	0.08026368	0.125370037	0.27375103	0.783684805	0.470290231	0.016846217	0.291817988	0.021210364	0.775017548	0.37284463	517	1
0.079073458	0.509842219	0.59089938	0.580797754	0.352946562	0.988158818	0.195959349	0.82738731	0.882869961	0.224250008	518	2	0.080324717	0.884884182	0.000396741	0.735892819	0.774834437	0.946928312	0.989226966	0.410687582	0.328653829	0.044465468	518	2
0.717459639	0.852107303	0.802850429	0.196600238	0.847132786	0.190710166	0.402722251	0.153080844	0.898739586	0.704458754	519	3	0.080446791	0.386028626	0.187597278	0.516251106	0.165715506	0.304635762	0.144901883	0.795922727	0.998962371	0.407483139	519	3
0.023041475	0.463393048	0.441297647	0.694326609	0.624530778	0.517593921	0.033082064	0.665578173	0.441541795	0.962065493	520	1	0.080538347	0.000457778	0.203283792	0.782708213	0.75389874	0.393383587	0.272133549	0.374523148	0.960386975	0.697042756	520	1
0.214850307	0.11056856	0.54484695	0.109622486	0.616718039	0.578508866	0.481765191	0.192754906	0.937620167	0.149174474	521	2	0.080538347	0.552293466	0.178655354	0.105807672	0.612140263	0.610339671	0.423047578	0.986144597	0.523178808	0.043244728	521	2
0.437391278	0.520218513	0.780480361	0.920468764	0.897946104	0.79403058	0.057222205	0.602252266	0.896237068	0.927945799	522	3	0.080599384	0.846339305	0.379558702	0.356578265	0.991821039	0.997985778	0.91155736	0.872310556	0.892849513	0.600970489	522	3
0.106326487	0.938962981	0.120578631	0.491866817	0.265724662	0.87243263	0.993560595	0.128391369	0.763786737	0.633808405	523	1	0.081118198	0.346690268	0.65868099	0.32023072	0.273232215	0.911221656	0.076082644	0.135441145	0.423749504	0.274330882	523	1
0.972380749	0.008514664	0.493881039	0.871028779	0.89599292	0.88473159	0.629352702	0.057313761	0.904538102	0.119266335	524	2	0.081362346	0.875362407	0.0364391	0.64024781	0.918668172	0.261024812	0.860866115	0.201452681	0.196478164	0.349772637	524	2
0.256416517	0.850032044	0.506668294	0.366466262	0.371654408	0.88103885	0.441724906	0.002441481	0.563982055	0.731711783	525	3	0.082125309	0.006500443	0.154606769	0.014496292	0.818567461	0.866176336	0.011780145	0.207068087	0.731955931	0.303109836	525	3
0.421185949	0.026154363	0.936704611	0.291879025	0.676564837	0.540421766	0.289223914	0.339426862	0.845271157	0.219306009	526	1	0.082186346	0.060151982	0.997314371	0.980407117	0.924527726	0.08148442	0.134189886	0.430066836	0.605945006	0.112033448	526	1
0.983794671	0.112247078	0.100894192	0.299386578	0.850825526	0.335489975	0.225806452	0.738151189	0.502304147	0.253120518	527	2	0.082277902	0.480513932	0.733329264	0.00491348	0.482375561	0.526230659	0.406994842	0.904812769	0.959440901	0.74672689	527	2
0.696920682	0.475417341	0.904141362	0.010376293	0.959318827	0.474990081	0.843928343	0.478896451	0.379528184	0.668446913	528	3	0.082369457	0.552690207	0.568956572	0.533005768	0.21887875	0.07718131	0.304605243	0.064455092	0.411267434	0.13370159	528	3
0.056794946	0.049806207	0.357310709	0.705618458	0.957182531	0.486678671	0.025482955	0.586962493	0.188634907	0.565813166	529	1	0.08313242	0.800531022	0.85338908	0.261024812	0.295815912	0.048677023	0.827204199	0.05365154	0.168156987	0.503036592	529	1
0.266243477	0.033936583	0.529465621	0.929624317	0.721060823	0.915585803	0.492233039	0.18140202	0.656758324	0.701345866	530	2	0.083162938	0.696615497	0.858333079	0.021057772	0.127842036	0.906613361	0.120090335	0.788811914	0.47972045	0.942503128	530	2
0.292733543	0.12652974	0.026306955	0.242103336	0.993560595	0.610858486	0.440473647	0.517715995	0.255073702	0.633198035	531	3	0.083254494	0.369335002	0.008484146	0.502761925	0.573320719	0.836054567	0.721884823	0.250709555	0.979613636	0.723349712	531	3
0.863338115	0.978484451	0.476943266	0.779381695	0.989623707	0.972655416	0.783501694	0.767998291	0.972930082	0.153721732	532	1	0.08352916	0.284127323	0.182317576	0.231635487	0.621234779	0.032685324	0.979033784	0.333719901	0.981017487	0.527420881	532	1
0.555955687	0.975371563	0.865504929	0.665700247	0.606585894	0.999084445	0.957090976	0.834315012	0.975646229	0.652088992	533	2	0.083895383	0.522629475	0.917264321	0.16891995	0.90356151	0.341502121	0.26966155	0.756523331	0.989288003	0.189214759	533	2
0.896877956	0.759788812	0.100619526	0.165562914	0.578691977	0.40375988	0.570818201	0.136509293	0.75798822	0.880794702	534	3	0.083925901	0.32227546	0.097476119	0.954924162	0.37223426	0.035737175	0.145756401	0.472548601	0.14618366	0.78972747	534	3
0.24692526	0.334269234	0.435651723	0.187170019	0.827539903	0.535721915	0.081514939	0.258674886	0.306405835	0.85668508	535	1	0.08435316	0.333994568	0.316232795	0.658223212	0.820307016	0.107364116	0.413953063	0.027497177	0.977080599	0.087405011	535	1
0.565141758	0.43058565	0.527970214	0.163701285	0.945066683	0.618823817	0.793664357	0.432325205	0.272499771	0.246406446	536	2	0.084658345	0.211066012	0.297128208	0.140812403	0.311319315	0.173070467	0.533951842	0.915311136	0.972685934	0.916409803	536	2
0.070284127	0.227942747	0.020661031	0.561662648	0.532364879	0.286080508	0.187017426	0.01882992	0.356639302	0.032410657	537	3	0.084902493	0.821344646	0.565019684	0.246192816	0.652912992	0.021118809	0.834498123	0.090945158	0.379863887	0.394268624	537	3
0.530442213	0.544236579	0.501144444	0.273628956	0.611865596	0.373760186	0.02743614	0.941099277	0.997619556	0.671620838	538	1	0.08539079	0.839136937	0.223456526	0.826929533	0.168462172	0.923886837	0.109836116	0.318033387	0.527512436	0.500015259	538	1
0.570757164	0.858424635	0.03952147	0.857417524	0.33906064	0.531174657	0.214880825	0.369396039	0.831415754	0.541337321	539	2	0.085543382	0.285195471	0.448927274	0.749534593	0.733512375	0.840388195	0.694479202	0.05487228	0.365245521	0.280281991	539	2
0.006103702	0.681142613	0.388683737	0.745506149	0.705069124	0.831751457	0.649891659	0.457686087	0.176732688	0.304544206	540	3	0.085573901	0.333201086	0.043336283	0.102237007	0.212500381	0.955992309	0.19757683	0.472212897	0.903530992	0.583971679	540	3
0.429120762	0.943113498	0.003265481	0.721091342	0.258766442	0.913632618	0.621448408	0.55262917	0.879787591	0.182073428	541	1	0.085757012	0.969512009	0.00143437	0.295175024	0.428205206	0.937070833	0.334604938	0.925962096	0.631641591	0.080690939	541	1
0.986053041	0.255592517	0.460615864	0.130314035	0.789757988	0.73689993	0.825800348	0.148564104	0.770744957	0.555864132	542	2	0.08600116	0.613177892	0.094149602	0.074678793	0.529953917	0.471175268	0.733909116	0.164677877	0.281350139	0.00656148	542	2
0.443830683	0.635059664	0.570757164	0.533799249	0.939146092	0.524735252	0.808099612	0.003112888	0.286111026	0.322397534	543	3	0.086886196	0.936582537	0.060914945	0.618305002	0.802850429	0.235297708	0.811243019	0.46888638	0.82351146	0.825434126	543	3
0.588579974	0.072817164	0.04852443	0.50532548	0.4750206	0.570696127	0.69472335	0.313455611	0.312570574	0.766411328	544	1	0.087862789	0.651692251	0.665700247	0.840876492	0.163090915	0.654683065	0.300698874	0.013611255	0.382488479	0.871639149	544	1
0.500167852	0.166936247	0.601001007	0.379894406	0.147129734	0.992004151	0.142185736	0.763786737	0.803094577	0.111148412	545	2	0.087984863	0.781579028	0.361919004	0.064851833	0.842188787	0.697012238	0.536606952	0.412549211	0.279519028	0.656697287	545	2
0.441419721	0.028290658	0.096133305	0.252296518	0.669301431	0.368785669	0.098086489	0.889217811	0.691610462	0.91891232	546	3	0.088595233	0.46498001	0.126987518	0.710226753	0.924283578	0.876918851	0.277016511	0.67506943	0.068147832	0.480269784	546	3
0.14435255	0.010223701	0.366405225	0.328501236	0.174108097	0.470534379	0.495071261	0.939420759	0.774681845	0.097415082	547	1	0.088839381	0.781060213	0.584704123	0.050202948	0.973021638	0.900387585	0.569750053	0.091372417	0.784295175	0.890713218	547	1
0.564836573	0.065645314	0.463393048	0.606250191	0.559709464	0.882930998	0.873561815	0.987121189	0.991332743	0.64085818	548	2	0.089053011	0.403057955	0.373180334	0.153904843	0.95660268	0.959013642	0.684957427	0.914548173	0.682485427	0.470992157	548	2
0.001129185	0.678243355	0.261482589	0.103091525	0.999053926	0.964476455	0.861934263	0.028199103	0.734122745	0.159733879	549	3	0.08926664	0.591418195	0.027253029	0.175756096	0.01413007	0.191808832	0.446913053	0.217047639	0.100833155	0.96600238	549	3
0.279854732	0.147862178	0.100375378	0.347941527	0.465376751	0.506942961	0.778283029	0.543137913	0.710776086	0.725058748	550	1	0.090151677	0.482924894	0.375560778	0.94717246	0.596545305	0.717520676	0.162450026	0.858577227	0.8136845	0.909329508	550	1
0.020935698	0.013763848	0.670674764	0.826654866	0.380596332	0.947447127	0.177434614	0.345805231	0.815973388	0.328989532	551	2	0.090578936	0.724021119	0.685628834	0.634693442	0.52763451	0.403088473	0.289162877	0.067751091	0.999206519	0.170415357	551	2
0.740928373	0.64024781	0.723075045	0.000762963	0.483169042	0.907406842	0.066988128	0.65211951	0.12244026	0.281929991	552	3	0.090578936	0.04339732	0.035035249	0.866786706	0.380809961	0.023468734	0.403790399	0.249702445	0.516647847	0.506302072	552	3
0.004211554	0.357402264	0.361003449	0.787163915	0.818506424	0.433179724	0.048554949	0.56776635	0.183019501	0.511642811	553	1	0.090792566	0.395245216	0.513657033	0.052980132	0.28214362	0.960997345	0.602526933	0.813257241	0.766716514	0.67424543	553	1
0.32801294	0.237434004	0.062074648	0.973845637	0.44819483	0.796319468	0.738700522	0.550614948	0.900234993	0.887417219	554	2	0.090945158	0.394604328	0.695028535	0.434522538	0.969176305	0.579912717	0.181310465	0.343211158	0.658101138	0.715536973	554	2
0.141575365	0.260628071	0.17218543	0.390514847	0.09869686	0.718253121	0.626758629	0.101229896	0.073488571	0.482924894	555	3	0.091433454	0.208594012	0.807641835	0.430127873	0.990874966	0.462904752	0.767052217	0.644428846	0.290871914	0.071993164	555	3
0.236365856	0.649433882	0.034058657	0.576464125	0.656788842	0.404339732	0.363658559	0.877224036	0.669484542	0.271858882	556	1	0.091555528	0.265846736	0.320352794	0.266060366	0.07739494	0.269783624	0.59807123	0.042939543	0.481124302	0.162114322	556	1
0.428266243	0.87182226	0.100497452	0.792626728	0.91338847	0.465315714	0.050599689	0.11978515	0.291940062	0.57145909	557	2	0.091921751	0.097170934	0.664052248	0.717215491	0.29218421	0.876888333	0.154393139	0.845789972	0.843806269	0.20126957	557	2
0.039887692	0.129154332	0.631122776	0.555681021	0.771477401	0.813379315	0.146732994	0.688955351	0.177037873	0.643482772	558	3	0.092226936	0.147373882	0.162022767	0.872219001	0.096041749	0.011352886	0.055024873	0.40418714	0.86895352	0.580278939	558	3
0.127231666	0.500961333	0.982421339	0.99734489	0.273598437	0.885311441	0.017090365	0.355388043	0.7366863	0.112674337	559	1	0.092440565	0.302774133	0.182714316	0.484115116	0.833979308	0.289559618	0.106112857	0.510086367	0.025818659	0.930051576	559	1
0.211645863	0.05117954	0.774620808	0.731406598	0.420789209	0.350596637	0.03543199	0.653309732	0.996978668	0.231116672	560	2	0.092471084	0.896786401	0.339335307	0.036622211	0.595873898	0.286477248	0.644245735	0.178167058	0.566789758	0.493820002	560	2
0.66237373	0.679952391	0.05609302	0.052583392	0.953276162	0.285378582	0.572954497	0.199865719	0.326395459	0.996612445	561	3	0.092989898	0.973143712	0.361827448	0.758201849	0.431989502	0.671071505	0.125156407	0.890896329	0.783349101	0.315958129	561	3
0.066316721	0.091494491	0.490127262	0.127201147	0.450941496	0.073152867	0.031250954	0.367687002	0.170995209	0.488784448	562	1	0.093508713	0.259315775	0.796319468	0.107028413	0.834986419	0.894924772	0.811578722	0.789208655	0.12244026	0.478041932	562	1
0.409070101	0.819879757	0.764763329	0.735679189	0.894039735	0.242286447	0.117557299	0.061189611	0.033356731	0.673940245	563	2	0.093539232	0.825983459	0.076693014	0.282631916	0.383861812	0.643269143	0.515091403	0.431531724	0.140720847	0.974974822	563	2
0.886379589	0.986938078	0.289162877	0.619098483	0.274147771	0.809472945	0.896786401	0.470748009	0.994689779	0.925077059	564	3	0.094332713	0.135532701	0.527512436	0.845332194	0.789300211	0.630115665	0.495193335	0.020020142	0.737174596	0.255134739	564	3
0.403302103	0.079927976	0.880367443	0.829523606	0.906857509	0.47215186	0.168950468	0.046357616	0.572710349	0.831965087	565	1	0.094729453	0.011535997	0.007263405	0.865047151	0.006408887	0.189703055	0.063051241	0.936552019	0.046143986	0.395764031	565	1
0.097628712	0.996002075	0.237525559	0.134098331	0.787316507	0.679403058	0.307046724	0.435560167	0.745597705	0.039033174	566	2	0.094973601	0.136173589	0.10196234	0.641010773	0.100833155	0.831995605	0.782647176	0.570299387	0.573198645	0.112857448	566	2
0.057832575	0.094515824	0.83373516	0.183111057	0.589587085	0.038850063	0.086977752	0.049256874	0.459120457	0.989318522	567	3	0.095492416	0.222388379	0.84356212	0.624622333	0.898190252	0.076204718	0.498641926	0.003875851	0.744224372	0.533951842	567	3
0.541550951	0.532822657	0.438337352	0.847102268	0.455397198	0.995513779	0.174077578	0.059419538	0.186284982	0.817926572	568	1	0.095706046	0.605395672	0.866054262	0.075777459	0.8890347	0.369396039	0.9254738	0.493636891	0.896114994	0.419995727	568	1
0.427503281	0.004242073	0.337382122	0.106173894	0.11978515	0.745445112	0.489852596	0.030671102	0.671346171	0.703634754	569	2	0.095858638	0.765434736	0.993346965	0.60524308	0.36649678	0.339976196	0.002899258	0.699209571	0.749809259	0.095034639	569	2
0.080080569	0.818475906	0.160802026	0.091616565	0.034546953	0.673055208	0.835657826	0.173741874	0.001709037	0.531479843	570	3	0.096407971	0.522568438	0.119296854	0.013580737	0.847102268	0.588061159	0.769127476	0.128879666	0.496444594	0.085879086	570	3
0.57145909	0.386272774	0.370769372	0.604602191	0.418805506	0.696127201	0.403057955	0.069460128	0.997070223	0.068086795	571	1	0.09665212	0.24466689	0.114566485	0.552781762	0.625324259	0.153904843	0.10647908	0.803003021	0.042329173	0.862727744	571	1
0.979338969	0.598803674	0.865291299	0.403485214	0.138645589	0.295419172	0.003357036	0.049378948	0.787987915	0.283486435	572	2	0.096682638	0.134556108	0.088351085	0.760521256	0.435987426	0.956419568	0.386883145	0.723227638	0.521805475	0.130619221	572	2
0.017883847	0.70946379	0.176519059	0.573442793	0.218329417	0.586779382	0.641804254	0.286080508	0.553514206	0.765068514	573	3	0.097018342	0.443433943	0.911069063	0.008514664	0.651936399	0.103305155	0.537583544	0.570268868	0.863826411	0.114505448	573	3
0.744804224	0.495254372	0.076815088	0.627704703	0.204870754	0.933805353	0.416150395	0.31101413	0.053132725	0.688619648	574	1	0.097415082	0.863368633	0.883724479	0.904812769	0.985290078	0.642384106	0.486770226	0.472640156	0.559099094	0.86425367	574	1
0.406933805	0.174169134	0.663075655	0.142490921	0.4123661	0.338969085	0.267799921	0.103030488	0.989593188	0.881221961	575	2	0.097567675	0.285256508	0.850093081	0.812433241	0.333475753	0.910885952	0.162907804	0.736747337	0.67711417	0.41502121	575	2
0.136783959	0.157963805	0.467085788	0.638111515	0.681081576	0.830744346	0.205511643	0.130863369	0.142674032	0.432691427	576	3	0.097628712	0.996002075	0.237525559	0.134098331	0.787316507	0.679403058	0.307046724	0.435560167	0.745597705	0.039033174	576	3
0.019501328	0.089114048	0.288064211	0.274208808	0.648274178	0.783928953	0.337473678	0.093478195	0.180516984	0.539292581	577	1	0.097628712	0.307138279	0.3014008	0.158757286	0.440656758	0.409527879	0.429700613	0.977080599	0.846919156	0.195318461	577	1
0.048097171	0.931974242	0.052888577	0.862422559	0.947538682	0.558915983	0.401348918	0.513809626	0.748954741	0.350962859	578	2	0.097994934	0.302682577	0.214331492	0.052095096	0.870967742	0.76720481	0.472945341	0.314249092	0.988250374	0.651387066	578	2
0.047730949	0.67281106	0.47911008	0.032868435	0.902371288	0.855372784	0.350688192	0.18591876	0.0634785	0.73955504	579	3	0.097994934	0.598925748	0.77007355	0.052735984	0.86260567	0.820276498	0.203222755	0.533951842	0.860286264	0.153721732	579	3
0.707785272	0.474715415	0.191412091	0.150395215	0.961241493	0.920072024	0.005920591	0.952421644	0.726554155	0.385326701	580	1	0.098117008	0.126346629	0.859157079	0.006622517	0.631580554	0.739524522	0.412396619	0.069185461	0.575823237	0.614551225	580	1
0.123538926	0.964812159	0.409253212	0.731315043	0.618701743	0.436506241	0.921475875	0.016266366	0.488509781	0.084444716	581	2	0.098666341	0.438795129	0.686574908	0.109164708	0.932981353	0.918546098	0.895260475	0.752342296	0.55711539	0.301339763	581	2
0.623096408	0.521713919	0.059205908	0.35749382	0.39762566	0.970000305	0.182042909	0.23648793	0.067049165	0.895809809	582	3	0.098727378	0.168645283	0.052949614	0.103732414	0.382793664	0.124027223	0.047547838	0.68816187	0.47358623	0.672963652	582	3
0.469038972	0.033112583	0.855708487	0.54033021	0.438886685	0.156956694	0.448561052	0.675252541	0.873683889	0.593615528	583	1	0.098788415	0.717062899	0.043122654	0.383251442	0.325418867	0.358867153	0.935941649	0.900570696	0.23526719	0.097628712	583	1
0.004882962	0.689565722	0.979064302	0.237861263	0.106509598	0.984740745	0.139194922	0.08352916	0.202429273	0.964232307	584	2	0.098910489	0.089236122	0.084292123	0.960356456	0.970793786	0.857387005	0.44328135	0.449995422	0.132145146	0.49201941	584	2
0.7882931	0.029328288	0.878475295	0.818811609	0.420850246	0.186803797	0.14865566	0.05548265	0.742393262	0.605609302	585	3	0.098910489	0.740134892	0.106906339	0.18366039	0.776970733	0.96151616	0.709524827	0.476149785	0.897671438	0.708609272	585	3
0.924100467	0.06039613	0.573046052	0.060792871	0.648945585	0.845179601	0.53050325	0.685171056	0.991119114	0.057832575	586	1	0.099185156	0.667989135	0.496261483	0.620075076	0.285409101	0.090609455	0.036408582	0.319498276	0.99487289	0.236213263	586	1
0.036164434	0.201574755	0.816888943	0.028504288	0.544877468	0.070741905	0.181798761	0.541886654	0.604052858	0.823847163	587	2	0.09970397	0.659718619	0.094058046	0.449476608	0.903378399	0.994384594	0.823755608	0.147160253	0.886257515	0.608996857	587	2
0.531266213	0.550614948	0.620410779	0.005554369	0.632587664	0.20618305	0.214636677	0.221625416	0.942991424	0.533951842	588	3	0.100466933	0.463850826	0.054200873	0.075106052	0.636066774	0.583849605	0.844141972	0.265511032	0.355174413	0.64333018	588	3
0.05017243	0.471572008	0.28479873	0.149449141	0.532639546	0.281136509	0.352855007	0.652363659	0.311136204	0.859767449	589	1	0.101107822	0.490127262	0.868312632	0.021576586	0.428174688	0.919278542	0.883266701	0.470046083	0.401745659	0.645344401	589	1
0.548631245	0.248725852	0.035157323	0.954680013	0.042878506	0.688619648	0.168218024	0.535264138	0.348033082	0.673512986	590	2	0.101168859	0.500564592	0.046510208	0.134800256	0.315866573	0.061189611	0.580370495	0.395611438	0.417126988	0.694540239	590	2
0.296182134	0.057496872	0.120639668	0.164708396	0.007354961	0.029023103	0.392834254	0.282113102	0.370891446	0.238502152	591	3	0.10135197	0.739066744	0.44676046	0.087679678	0.493331706	0.929471725	0.247444075	0.15787225	0.102328562	0.934659871	591	3
0.307046724	0.291238136	0.594164861	0.299203467	0.701437422	0.366130558	0.98791467	0.08496353	0.976622822	0.043641469	592	1	0.101382488	0.95269631	0.508529923	0.763328959	0.977385784	0.663197729	0.332407605	0.513534959	0.797875912	0.779595325	592	1
0.244941557	0.048432875	0.07165746	0.233588672	0.954832606	0.964659566	0.531235694	0.193212683	0.17218543	0.68959624	593	2	0.101443525	0.476912748	0.239631336	0.027832881	0.703207495	0.249977111	0.312295907	0.253120518	0.839838862	0.97482223	593	2
0.227179785	0.487075411	0.163121433	0.046662801	0.324686422	0.213904233	0.348551897	0.121097446	0.023438215	0.907803583	594	3	0.101657155	0.14783166	0.329172643	0.100680563	0.514816736	0.560380871	0.637653737	0.031067843	0.673787652	0.68037965	594	3
0.226325266	0.61915952	0.105807672	0.019196142	0.552964873	0.447614978	0.82247383	0.382457961	0.56633198	0.170567949	595	1	0.101931822	0.411603137	0.02743614	0.687429426	0.258888516	0.169011505	0.228644673	0.189001129	0.86220893	0.763298441	595	1
0.386944182	0.039460433	0.439374981	0.332621235	0.377452925	0.558915983	0.097476119	0.640583514	0.811883908	0.565630055	596	2	0.102053896	0.040009766	0.641560106	0.189855647	0.188695944	0.653004547	0.201452681	0.260933256	0.881557665	0.381908628	596	2
0.993102817	0.669576098	0.188848537	0.208685568	0.243751335	0.871944334	0.236030152	0.551835688	0.418652913	0.759636219	597	3	0.102633747	0.421338542	0.067262795	0.047486801	0.680349132	0.578264718	0.444074831	0.821588794	0.302652058	0.902920621	597	3
0.978179266	0.094058046	0.42649617	0.011200293	0.143375958	0.691122166	0.906247139	0.113071078	0.154087954	0.891659291	598	1	0.102633747	0.658345286	0.27292703	0.796624653	0.986022523	0.048127689	0.735801263	0.25531785	0.835657826	0.519272439	598	1
0.061494797	0.011200293	0.46354564	0.664693136	0.499679556	0.84112064	0.292672506	0.964964751	0.003326518	0.813989685	599	2	0.102999969	0.098605304	0.484450819	0.995788446	0.595477157	0.474868007	0.062379833	0.33906064	0.742362743	0.279366436	599	2
0.830561235	0.257118442	0.583239235	0.183294168	0.959929197	0.463728751	0.25962096	0.025543992	0.539658803	0.24283578	600	3	0.103107437	0.573300247	0.72806046	0.250932024	0.599026317	0.613425805	0.303618405	0.502316104	0.720604217	0.612719798	600	3
0.85338908	0.991912595	0.775048067	0.002746666	0.568132572	0.686635945	0.707052828	0.558458205	0.64476455	0.829096347	601	1	0.103244118	0.102267525	0.877498703	0.353648488	0.663747063	0.585619678	0.560136723	0.026856288	0.123111667	0.842585528	601	1
0.141605884	0.162816248	0.431592761	0.696096683	0.986510819	0.474349193	0.601062044	0.947813349	0.734153264	0.373363445	602	2	0.10339671	0.923612171	0.020325327	0.887844478	0.823358867	0.869258705	0.275124363	0.623523667	0.790032655	0.426404614	602	2
0.526841029	0.155369732	0.596179083	0.014618366	0.876094852	0.423230689	0.44145024	0.745139927	0.246986297	0.539353618	603	3	0.103885006	0.016510514	0.002319407	0.527665029	0.041871395	0.112979522	0.905545213	0.468855861	0.580339976	0.468001343	603	3
0.658558916	0.641834773	0.180608539	0.064638203	0.5122837	0.566972869	0.619922483	0.08087405	0.525681326	0.147282327	604	1	0.104068117	0.570360424	0.937284463	0.154057436	0.206946013	0.471266823	0.311075167	0.687856685	0.985625782	0.958098086	604	1
0.984740745	0.105838191	0.892574847	0.321756645	0.447004608	0.990539262	0.629016999	0.325724052	0.640797143	0.254799036	605	2	0.104709006	0.53276162	0.756981109	0.775505844	0.497604297	0.94491409	0.421948912	0.055146947	0.899441511	0.823847163	605	2
0.910580767	0.424054689	0.018921476	0.595324564	0.981719413	0.379863887	0.302133244	0.319254128	0.013214515	0.903836177	606	3	0.104983673	0.06552324	0.199346904	0.401379437	0.535203101	0.763298441	0.142948698	0.454206977	0.743278298	0.986510819	606	3
0.029419843	0.16196173	0.374950407	0.257118442	0.488296152	0.339182714	0.12161626	0.364116337	0.581438643	0.451979125	607	1	0.105197302	0.091616565	0.150303659	0.132694479	0.572954497	0.001739555	0.231910154	0.19614246	0.225562304	0.21231727	607	1
0.70207831	0.579058199	0.929197058	0.847102268	0.953703421	0.25736259	0.36219367	0.841486862	0.998443556	0.315134129	608	2	0.105471969	0.832636494	0.265388958	0.08291879	0.907376324	0.229346599	0.498062075	0.626239814	0.024323252	0.225684378	608	2
0.606891079	0.270973846	0.534714805	0.285409101	0.977446821	0.859645375	0.466597491	0.999877926	0.493362224	0.765526292	609	3	0.105807672	0.605334635	0.550828578	0.641499069	0.310220649	0.815271462	0.266029847	0.017487106	0.94738609	0.618274483	609	3
0.092989898	0.973143712	0.361827448	0.758201849	0.431989502	0.671071505	0.125156407	0.890896329	0.783349101	0.315958129	610	1	0.105899228	0.291421247	0.655079806	0.176152837	0.159123508	0.924680319	0.925626392	0.207342753	0.476577044	0.920896023	610	1
0.251747185	0.852717673	0.297036653	0.306070132	0.502365184	0.994659261	0.520187994	0.699697867	0.103122044	0.935605945	611	2	0.106112857	0.159672842	0.723929563	0.10791345	0.471419416	0.097506638	0.779839473	0.419751579	0.833613086	0.909176916	611	2
0.164769433	0.103427229	0.157597583	0.140018921	0.991698965	0.8382519	0.199041719	0.600299081	0.890316477	0.204535051	612	3	0.106143376	0.486465041	0.716940825	0.346385083	0.690298166	0.877285073	0.413739433	0.751884518	0.675710318	0.247260964	612	3
0.212500381	0.326303903	0.10257271	0.328562273	0.763206885	0.290963469	0.204443495	0.498489334	0.438062685	0.878200629	613	1	0.106204413	0.368449965	0.328897977	0.023987548	0.255775628	0.970030824	0.015930662	0.559862056	0.64024781	0.490890225	613	1
0.108951079	0.280404065	0.123477889	0.175664541	0.813440352	0.401623585	0.979827265	0.175511948	0.422009949	0.80794702	614	2	0.106326487	0.938962981	0.120578631	0.491866817	0.265724662	0.87243263	0.993560595	0.128391369	0.763786737	0.633808405	614	2
0.022827845	0.252174444	0.732016968	0.786523026	0.648335215	0.964964751	0.874843593	0.368358409	0.311319315	0.431806391	615	3	0.106357006	0.266304514	0.896511734	0.669515061	0.87899411	0.607837153	0.020661031	0.469771416	0.102206488	0.63820307	615	3
0.061738945	0.179845576	0.355815302	0.074434645	0.166844691	0.681295206	0.653248695	0.021149327	0.077333903	0.895077364	616	1	0.10647908	0.60994293	0.736960967	0.824213385	0.516312143	0.001800592	0.089846492	0.001922666	0.806970428	0.058656575	616	1
0.954832606	0.982787561	0.230018006	0.41441084	0.824640645	0.978820154	0.037018952	0.774254585	0.904446547	0.75533311	617	2	0.106540117	0.005615406	0.513473922	0.14966277	0.93713187	0.460798975	0.809350871	0.772270882	0.056581317	0.587969604	617	2
0.177068392	0.392406995	0.593188269	0.084841456	0.925046541	0.16748558	0.525559252	0.571642201	0.443159276	0.187383648	618	3	0.106662191	0.089388714	0.278298288	0.001159703	0.361857967	0.998046815	0.516251106	0.436658834	0.484176153	0.713827937	618	3
0.991882076	0.107882931	0.143192846	0.818140202	0.157261879	0.428510392	0.107669301	0.014801477	0.68959624	0.286751915	619	1	0.107058931	0.329111606	0.828791162	0.564073611	0.959593493	0.556474502	0.153477584	0.485793634	0.758842738	0.709585864	619	1
0.700582904	0.133732109	0.438825648	0.324472793	0.92056032	0.906002991	0.530594806	0.708334605	0.137363811	0.113315226	620	2	0.107364116	0.023163549	0.370433668	0.940794092	0.205481124	0.54811243	0.417950987	0.691061129	0.996673482	0.886410108	620	2
0.859492782	0.754264962	0.257148961	0.914944914	0.758049257	0.331614124	0.14557329	0.069734794	0.788354137	0.891232032	621	3	0.108401746	0.919827876	0.41605884	0.293801691	0.587817011	0.343394269	0.405713065	0.006439405	0.016449477	0.523789178	621	3
0.110690634	0.45536668	0.149937437	0.167088839	0.452925199	0.163151952	0.090639973	0.349864193	0.298165838	0.222174749	622	1	0.108554338	0.869045076	0.851222266	0.744315928	0.154881436	0.326914274	0.079348125	0.076601459	0.640980255	0.820001831	622	1
0.151615955	0.722922452	0.292458876	0.555223243	0.887539293	0.925046541	0.02108829	0.671040986	0.715079196	0.677053133	623	2	0.108615375	0.583727531	0.359294412	0.87285989	0.982909635	0.686513871	0.016846217	0.574816126	0.136112552	0.599749748	623	2
0.814050722	0.124637593	0.906674398	0.295632801	0.794244209	0.19000824	0.163457137	0.754264962	0.967497787	0.314065981	624	3	0.108676412	0.757438887	0.011810663	0.308450575	0.75429548	0.364207892	0.328318125	0.645619068	0.791192358	0.383953368	624	3
0.478194525	0.279976806	0.392620624	0.795190283	0.982879116	0.883632923	0.340128788	0.34336375	0.16809595	0.832697531	625	1	0.108767968	0.632648701	0.503952147	0.246253853	0.395428327	0.985198523	0.107577746	0.555314798	0.798028504	0.719840083	625	1
0.018524735	0.880977813	0.54280221	0.627887814	0.207251198	0.326029237	0.81655324	0.052095096	0.981353191	0.514023255	626	2	0.108890042	0.566148869	0.621662038	0.97952208	0.414258248	0.840479751	0.104403821	0.983153783	0.940305795	0.973937193	626	2
0.453077792	0.032471694	0.151676992	0.324716941	0.404705954	0.294808802	0.952543718	0.340433973	0.557847835	0.869228187	627	3	0.108951079	0.280404065	0.123477889	0.175664541	0.813440352	0.401623585	0.979827265	0.175511948	0.422009949	0.80794702	627	3
0.811059908	0.07083346	0.210364086	0.095156713	0.850489822	0.896084475	0.703024384	0.315775018	0.282540361	0.749870296	628	1	0.10913419	0.424878689	0.57145909	0.238563189	0.252021851	0.660817286	0.106082339	0.198339793	0.808648946	0.302499466	628	1
0.396862697	0.353312784	0.158391064	0.119754631	0.405926695	0.635792108	0.383922849	0.218451491	0.801690725	0.320322275	629	2	0.109195227	0.787347026	0.485030671	0.228522599	0.890011292	0.523972289	0.383678701	0.169682913	0.266335032	0.461470382	629	2
0.631214331	0.6494644	0.54094058	0.353495895	0.977935118	0.849452193	0.707174902	0.097384564	0.395275735	0.519425031	630	3	0.109195227	0.114780114	0.343394269	0.661275063	0.977446821	0.87734611	0.159154027	0.288644063	0.717001862	0.256294443	630	3
0.023285623	0.694082461	0.238471633	0.28418836	0.563035981	0.620654927	0.839136937	0.288674581	0.288613544	0.75225074	631	1	0.109256264	0.918729209	0.364879299	0.759849849	0.803888058	0.197424238	0.30262154	0.041199988	0.427991577	0.664571062	631	1
0.951200903	0.529953917	0.062929167	0.243415632	0.101443525	0.615558336	0.448652608	0.402813807	0.941282388	0.339304788	632	2	0.109469893	0.855677969	0.190740684	0.024506363	0.82595294	0.554002503	0.35114597	0.380504776	0.435895871	0.122196112	632	2
0.793572802	0.741386151	0.035187841	0.04013184	0.97112949	0.025696585	0.764366588	0.00656148	0.908871731	0.805017243	633	3	0.109836116	0.096804712	0.027619251	0.971556749	0.196020386	0.058595538	0.248847926	0.68529313	0.830622272	0.10257271	633	3
0.378521073	0.784142582	0.040375988	0.045167394	0.631427961	0.806634724	0.771752068	0.026795251	0.442793054	0.254249702	634	1	0.109897153	0.049897763	0.148380993	0.149693289	0.598925748	0.361980041	0.829981384	0.386333811	0.640400403	0.196172979	634	1
0.801232948	0.549882504	0.348643452	0.182683798	0.395306253	0.896023438	0.629932554	0.264564959	0.718192083	0.184667501	635	2	0.110171819	0.566057314	0.566698202	0.441877499	0.739219337	0.915982543	0.167180395	0.605609302	0.604449599	0.495132298	635	2
0.020569475	0.312997833	0.027069918	0.549851985	0.169621876	0.696707053	0.60402234	0.972655416	0.426587725	0.390636921	636	3	0.110293893	0.970763268	0.726096377	0.076631977	0.795739616	0.964384899	0.066286203	0.680654317	0.346324046	0.515915403	636	3
0.004760887	0.692037721	0.396130253	0.421094394	0.129276406	0.571062349	0.300210578	0.189153722	0.073763237	0.923154393	637	1	0.110385449	0.890316477	0.939542833	0.325571459	0.964293344	0.963744011	0.800317392	0.541032136	0.801416059	0.371044038	637	1
0.708212531	0.229895932	0.607654042	0.002746666	0.661610767	0.365001373	0.077669607	0.382549516	0.904507584	0.23361919	638	2	0.110690634	0.45536668	0.149937437	0.167088839	0.452925199	0.163151952	0.090639973	0.349864193	0.298165838	0.222174749	638	2
0.109195227	0.787347026	0.485030671	0.228522599	0.890011292	0.523972289	0.383678701	0.169682913	0.266335032	0.461470382	639	3	0.110812708	0.704092532	0.534623249	0.986938078	0.973448897	0.95760979	0.751823481	0.896176031	0.080599384	0.578722495	639	3
0.518051698	0.80425428	0.995025483	0.143253883	0.431012909	0.188146611	0.101931822	0.165623951	0.976683859	0.784966582	640	1	0.110873745	0.923703726	0.647724845	0.036561174	0.542222358	0.443800165	0.678395947	0.072176275	0.351420637	0.37141026	640	1
0.393414106	0.695913572	0.220618305	0.402142399	0.933835871	0.580431532	0.005157628	0.869045076	0.667409284	0.189855647	641	2	0.110934782	0.501693777	0.11874752	0.190160833	0.836451308	0.930936613	0.203253273	0.251716666	0.411908322	0.808954131	641	2
0.587786493	0.418195135	0.620319224	0.056398206	0.75307474	0.751335185	0.682790613	0.036988433	0.246681112	0.145756401	642	3	0.1109653	0.105624561	0.076876125	0.259804071	0.033753471	0.405438398	0.7248146	0.418225654	0.019531846	0.762108219	642	3
0.615833003	0.594286935	0.199804682	0.328531755	0.902798547	0.409680471	0.367412336	0.056611835	0.809228797	0.068727683	643	1	0.111026337	0.531632435	0.570085757	0.317300943	0.698232978	0.556260872	0.873897519	0.063814203	0.111819819	0.475112156	643	1
0.304116947	0.358287301	0.008117924	0.841883602	0.830042421	0.379436628	0.743949705	0.4496292	0.922666097	0.269844661	644	2	0.111301004	0.807885983	0.209967345	0.092196417	0.988158818	0.748008667	0.39844966	0.338084048	0.302774133	0.18836024	644	2
0.567308573	0.665669729	0.003387555	0.479842524	0.916959136	0.500076296	0.086336863	0.763420515	0.595843379	0.493667409	645	3	0.111301004	0.948210089	0.055543687	0.693350017	0.958677938	0.952391125	0.125125889	0.076204718	0.521439253	0.67076632	645	3
0.157353435	0.967253639	0.016937773	0.28296762	0.18039491	0.07882931	0.079500717	0.084810938	0.261238441	0.011810663	646	1	0.11239967	0.280556658	0.045686209	0.779015473	0.480727561	0.207190161	0.422925504	0.419812616	0.508133183	0.472609638	646	1
0.41032136	0.299050874	0.398937956	0.05630665	0.947141942	0.984313486	0.3488876	0.511734367	0.698110904	0.279793695	647	2	0.112552263	0.795525987	0.869441816	0.456740013	0.235969115	0.869960631	0.767326884	0.034180731	0.785760063	0.087038789	647	2
0.115726188	0.354533525	0.42915128	0.240028077	0.980040895	0.911587878	0.154210028	0.339243751	0.470625935	0.241157262	648	3	0.1126133	0.860957671	0.417920469	0.752830592	0.995727409	0.228827784	0.030182806	0.465346232	0.118381298	0.35544908	648	3
0.153477584	0.847590564	0.148625141	0.432905057	0.505691702	0.547166356	0.033265175	0.073061312	0.970610675	0.19348735	649	1	0.112857448	0.11035493	0.881984924	0.834894864	0.99282815	0.509750664	0.36506241	0.945524461	0.170781579	0.877681814	649	1
0.232642598	0.103061007	0.632953887	0.039216285	0.074251534	0.982482376	0.393353069	0.728354747	0.597979675	0.132358776	650	2	0.113406781	0.373973815	0.981902524	0.803491317	0.460707419	0.448622089	0.129093295	0.086245308	0.925443281	0.656544694	650	2
0.552781762	0.844630268	0.421491134	0.276711325	0.624897	0.324625385	0.035187841	0.84664449	0.965361492	0.303140355	651	3	0.113406781	0.266121403	0.069277017	0.928220466	0.88964507	0.8611713	0.468428602	0.31305887	0.584093753	0.44349498	651	3
0.631397443	0.533890805	0.257179479	0.022827845	0.735221412	0.622333445	0.231543931	0.06244087	0.683400983	0.711600085	652	1	0.113467818	0.854670858	0.615802484	0.118228706	0.53398236	0.175206763	0.112918485	0.635059664	0.804528947	0.36362804	652	1
0.903897214	0.512527848	0.692709128	0.322794275	0.853724784	0.69798883	0.252082888	0.635242775	0.931089206	0.462965789	653	2	0.113498337	0.472090823	0.304635762	0.247596667	0.100314341	0.986968596	0.023377178	0.232947783	0.924405652	0.559129612	653	2
0.244911039	0.764976959	0.825647755	0.102816858	0.428418836	0.876247444	0.070955535	0.936094241	0.300881985	0.901699881	654	3	0.114932707	0.841914121	0.177251503	0.370067446	0.452436903	0.950926237	0.534623249	0.098269601	0.306253243	0.955656606	654	3
0.914273507	0.64741966	0.891628773	0.610583819	0.250770592	0.983489486	0.192205573	0.745384075	0.847956786	0.853205969	655	1	0.114963225	0.693258461	0.148808252	0.638294626	0.819666128	0.171300394	0.393414106	0.502792444	0.526932585	0.860286264	655	1
0.601367229	0.457228309	0.912045656	0.009338664	0.245918149	0.709891049	0.018982513	0.822168645	0.220862453	0.101657155	656	2	0.115054781	0.035462508	0.720786157	0.24857326	0.64394055	0.831812494	0.716147343	0.509689627	0.917752617	0.442274239	656	2
0.224036378	0.075655385	0.824854274	0.283913694	0.430921354	0.985106967	0.133518479	0.366130558	0.802056948	0.090823084	657	3	0.115359966	0.356242561	0.72011475	0.585283975	0.970641194	0.818842128	0.92117069	0.194219794	0.57206946	0.536362804	657	3
0.115359966	0.356242561	0.72011475	0.585283975	0.970641194	0.818842128	0.92117069	0.194219794	0.57206946	0.536362804	658	1	0.115451521	0.388103885	0.343394269	0.112460707	0.536698508	0.661061434	0.822931608	0.054292428	0.74385815	0.420117801	658	1
0.183996094	0.060213019	0.178411206	0.600207526	0.454481643	0.686483352	0.644642476	0.192022462	0.631427961	0.527176733	659	2	0.115726188	0.354533525	0.42915128	0.240028077	0.980040895	0.911587878	0.154210028	0.339243751	0.470625935	0.241157262	659	2
0.322580645	0.614947966	0.822626423	0.083498642	0.734397412	0.724845119	0.693380535	0.1609241	0.560075686	0.693044832	660	3	0.116428114	0.942289499	0.466841639	0.013183996	0.134617145	0.627002777	0.665486618	0.24692526	0.180761132	0.537583544	660	3
0.69450972	0.214117862	0.02478103	0.044099246	0.452009644	0.87142552	0.062318796	0.507003998	0.526383251	0.69081698	661	1	0.116428114	0.593310343	0.942381054	0.155369732	0.438459426	0.215002899	0.331614124	0.171971801	0.993835261	0.258735923	661	1
0.158726768	0.327982421	0.933164464	0.2608417	0.902279733	0.441785943	0.919766839	0.233039338	0.441694388	0.699575793	662	2	0.117007965	0.108249153	0.296945097	0.04586932	0.947325053	0.018494217	0.317728202	0.863582263	0.449751274	0.857631153	662	2
0.048432875	0.451216163	0.255653554	0.008697775	0.136448256	0.433759575	0.476485488	0.11630604	0.677449873	0.698171941	663	3	0.117007965	0.942838832	0.791497543	0.061586352	0.919583728	0.490615558	0.392803735	0.189336833	0.743095187	0.393993957	663	3
0.585558641	0.388592181	0.142033143	0.219641713	0.995757927	0.07187109	0.836787011	0.442579424	0.782677694	0.213293863	664	1	0.118259224	0.651844844	0.014221625	0.879024628	0.404858547	0.038636433	0.287789544	0.234748375	0.372814112	0.335917234	664	1
0.188055055	0.376171148	0.0626545	0.002227851	0.431928465	0.160740989	0.131015961	0.618518632	0.855372784	0.864803003	665	2	0.118625446	0.842921232	0.799096652	0.646656697	0.14639729	0.447157201	0.863155004	0.005584887	0.871395001	0.501358074	665	2
0.932340464	0.056886502	0.962492752	0.42875454	0.91790521	0.975646229	0.160161138	0.233954894	0.528244881	0.404644917	666	3	0.118686483	0.947080905	0.191076388	0.304422132	0.830042421	0.950712607	0.113010041	0.70311594	0.25183874	0.497878964	666	3
0.018707846	0.280037843	0.13022248	0.561571093	0.16891995	0.601336711	0.165166173	0.516983551	0.95208594	0.813501389	667	1	0.11874752	0.080538347	0.019562365	0.242561113	0.41380047	0.998321482	0.594225898	0.326029237	0.368297372	0.639179662	667	1
0.314615314	0.298684652	0.153050325	0.863032929	0.335276345	0.348033082	0.8136845	0.027558214	0.685781426	0.914578692	668	2	0.118839076	0.808740501	0.749412519	0.010986663	0.131138035	0.088747826	0.663624989	0.890408032	0.972655416	0.088167974	668	2
0.971068453	0.005554369	0.829004791	0.969939268	0.0372631	0.893673513	0.062959685	0.098818934	0.581957457	0.194036683	669	3	0.119968261	0.453016755	0.103793451	0.394695883	0.713522752	0.918576617	0.111514634	0.730826746	0.910611286	0.861415448	669	3
0.981322672	0.391186254	0.776726585	0.752616962	0.993224891	0.568895535	0.042817469	0.238288522	0.639332255	0.455946532	670	1	0.120517594	0.864467299	0.099063082	0.31388287	0.459700308	0.512466811	0.801110874	0.341990417	0.756126591	0.131351665	670	1
0.501205481	0.717398602	0.000701926	0.891598254	0.886593219	0.728354747	0.734183782	0.589648122	0.50532548	0.508865627	671	2	0.120670186	0.403576769	0.505630665	0.094576861	0.899685659	0.496627705	0.985198523	0.233680227	0.188848537	0.191351054	671	2
0.036286508	0.162511063	0.078463088	0.7256386	0.262611774	0.725547044	0.087343974	0.333719901	0.348826563	0.292306284	672	3	0.120914335	0.296639912	0.986907559	0.644276254	0.846675008	0.139133885	0.792657247	0.049378948	0.697317423	0.789544359	672	3
0.241004669	0.320505387	0.015655995	0.497878964	0.742271187	0.253975036	0.53050325	0.126682333	0.978423414	0.25000763	673	1	0.120944853	0.067720573	0.96642964	0.007843257	0.307290872	0.728873562	0.230567339	0.74816126	0.662099063	0.416119877	673	1
0.212195196	0.722647786	0.316354869	0.712302011	0.836573382	0.497817927	0.001159703	0.761558885	0.97338786	0.446455275	674	2	0.120944853	0.816034425	0.093844417	0.657002472	0.820368053	0.144444105	0.111911374	0.74324778	0.688863796	0.510666219	674	2
0.877712333	0.326395459	0.186773278	0.608539079	0.966887417	0.624134037	0.146427808	0.524552141	0.773491623	0.722251045	675	3	0.121066927	0.214758751	0.081270791	0.001312296	0.295297098	0.912625507	0.077974792	0.484420301	0.193792535	0.870906705	675	3
0.55180517	0.114627522	0.002716147	0.781884213	0.094302194	0.767509995	0.736167486	0.905941954	0.547837764	0.533158361	676	1	0.121298259	0.218376614	0.209333172	0.219727252	0.156582357	0.211474629	0.211887728	0.178745087	0.317095922	0.201226226	676	1
0.249885556	0.364329966	0.879085665	0.305032502	0.983275857	0.980040895	0.695638905	0.530198065	0.28501236	0.137089145	677	2	0.121402631	0.014221625	0.968993194	0.41749321	0.996459853	0.397778253	0.544358654	0.257393109	0.546220283	0.237159337	677	2
0.05487228	0.908261361	0.941679128	0.320322275	0.469832453	0.498336741	0.481246376	0.32862331	0.893612476	0.890682699	678	3	0.12161626	0.075441755	0.260719626	0.132663961	0.029908139	0.909634693	0.723532823	0.920377209	0.921597949	0.120761742	678	3
0.847224342	0.03521836	0.171971801	0.426465651	0.867458113	0.835139012	0.848658712	0.192632832	0.10422071	0.747215186	679	1	0.121768853	0.192205573	0.029328288	0.057771538	0.797784356	0.267464217	0.792901395	0.902706992	0.545945616	0.105960265	679	1
0.07800531	0.775963622	0.763573107	0.870448927	0.898892178	0.591998047	0.200323496	0.743583483	0.215552232	0.374858852	680	2	0.12182989	0.842371899	0.983489486	0.915372173	0.76433607	0.652302622	0.077761162	0.8509476	0.929105502	0.362590411	680	2
0.029969176	0.588793603	0.069795831	0.464552751	0.336741234	0.34153264	0.591479232	0.163548692	0.637318033	0.678670614	681	3	0.122348704	0.720999786	0.2235786	0.017181921	0.641987365	0.521652882	0.807489242	0.114474929	0.383007294	0.459547716	681	3
0.58046205	0.266243477	0.820581683	0.554490799	0.966277047	0.977629933	0.441206091	0.344248787	0.893795587	0.548692282	682	1	0.122348704	0.05691702	0.023560289	0.747703482	0.397961364	0.394817957	0.814600055	0.063844722	0.071108127	0.441755425	682	1
0.93469039	0.440961943	0.280404065	0.133945738	0.617297891	0.056398206	0.50880459	0.031250954	0.758140812	0.395397809	683	2	0.122379223	0.765739921	0.748008667	0.089144566	0.62715537	0.552842799	0.984588153	0.079897458	0.070802942	0.421277505	683	2
0.427961058	0.80343028	0.839136937	0.001007111	0.942228462	0.636341441	0.105777154	0.226996673	0.219397565	0.839594714	684	3	0.122745445	0.535905026	0.875484481	0.137028108	0.960295419	0.820520646	0.288460952	0.122898038	0.251808222	0.426740318	684	3
0.590258492	0.251808222	0.213476974	0.143253883	0.447950682	0.13595996	0.112918485	0.017578661	0.421521653	0.482558672	685	1	0.12305063	0.297952208	0.141453291	0.160161138	0.994994964	0.701956236	0.793908506	0.838007752	0.370433668	0.405285806	685	1
0.101443525	0.476912748	0.239631336	0.027832881	0.703207495	0.249977111	0.312295907	0.253120518	0.839838862	0.97482223	686	2	0.123538926	0.964812159	0.409253212	0.731315043	0.618701743	0.436506241	0.921475875	0.016266366	0.488509781	0.084444716	686	2
0.017120884	0.651234474	0.65663625	0.844691305	0.385937071	0.791222877	0.952574236	0.44389172	0.22296823	0.088839381	687	3	0.123752556	0.488876003	0.207312235	0.393261513	0.963499863	0.912991729	0.45084994	0.078157903	0.773644215	0.553880428	687	3
0.494613483	0.92895291	0.186254463	0.687887204	0.998504593	0.211737419	0.862758263	0.359111301	0.056459243	0.301095614	688	1	0.123770011	0.558945362	0.411101758	0.369246462	0.537652004	0.317294633	0.506565642	0.316708654	0.42219319	0.580569649	688	1
0.25983459	0.674306467	0.930417798	0.20413831	0.135227515	0.949766533	0.588610492	0.20761742	0.895718253	0.24057741	689	2	0.124179815	0.383465072	0.068330943	0.478591266	0.793969543	0.886867885	0.959471419	0.783135472	0.401959288	0.132816553	689	2
0.345164342	0.013550218	0.362224189	0.853785821	0.469222083	0.744834742	0.875881222	0.13779107	0.300424207	0.726523637	690	3	0.124210334	0.001800592	0.649037141	0.556260872	0.721060823	0.767723624	0.902706992	0.479140599	0.887081515	0.506973479	690	3
0.783806879	0.934873501	0.128238777	0.242652669	0.412793359	0.070680868	0.966582232	0.046662801	0.873805963	0.578386792	691	1	0.124271371	0.927213355	0.072542497	0.757011628	0.493881039	0.957060457	0.912900174	0.409283731	0.128452406	0.945036164	691	1
0.156773583	0.989288003	0.517929624	0.194952239	0.850886563	0.893856624	0.017487106	0.534775842	0.880336924	0.965575121	692	2	0.124332408	0.391949217	0.732963042	0.264168218	0.55015717	0.92587054	0.980254524	0.125766778	0.703970458	0.602221747	692	2
0.402233955	0.340830714	0.302072207	0.018524735	0.775017548	0.168340098	0.35914182	0.097506638	0.179998169	0.849940489	693	3	0.125003815	0.052186651	0.871669668	0.170293283	0.823145238	0.258735923	0.148075808	0.256294443	0.008697775	0.803155614	693	3
0.157750175	0.571947386	0.944822535	0.594866787	0.994445631	0.279335917	0.875698111	0.527756584	0.364848781	0.623523667	694	1	0.125492111	0.610492264	0.991088595	0.008178961	0.983764153	0.966277047	0.82186346	0.753257851	0.241584521	0.098391675	694	1
0.244697409	0.414258248	0.080080569	0.287118137	0.368297372	0.570390942	0.470473342	0.221289712	0.204992828	0.27723014	695	2	0.125705741	0.239906003	0.746879482	0.206244087	0.800927763	0.857631153	0.387554552	0.53111362	0.89986877	0.897000031	695	2
0.48075808	0.699545274	0.003875851	0.897671438	0.22891934	0.398174993	0.299111911	0.176335948	0.886043886	0.988402966	696	3	0.12591937	0.244697409	0.196691794	0.022614216	0.178289132	0.273384808	0.414746544	0.872249519	0.870235298	0.219672231	696	3
0.925778985	0.70311594	0.747825556	0.090487381	0.311136204	0.365520188	0.166112247	0.034577471	0.633564257	0.678151799	697	1	0.126041444	0.119876705	0.670949431	0.120792261	0.86016419	0.681661428	0.680043947	0.051515244	0.070925016	0.409375286	697	1
0.156163213	0.978057192	0.970763268	0.439619129	0.726737266	0.180089724	0.187841426	0.62511063	0.739860225	0.191839351	698	2	0.126163518	0.379650258	0.710837123	0.744712668	0.154118473	0.113010041	0.014313181	0.458510086	0.735831782	0.411603137	698	2
0.50654622	0.418134098	0.625202185	0.207342753	0.264320811	0.942411573	0.083315531	0.468611713	0.388042848	0.405377361	699	3	0.126377148	0.086275826	0.738822596	0.408703879	0.344157231	0.719504379	0.49732963	0.606097598	0.991546373	0.084200568	699	3
0.522049623	0.679403058	0.145603809	0.050691244	0.568163091	0.385479293	0.120975372	0.962981048	0.958891568	0.903164769	700	1	0.126621296	0.470778527	0.112277596	0.659443953	0.622211371	0.364116337	0.41892758	0.398663289	0.569536424	0.599169897	700	1
0.223059786	0.163609729	0.367595447	0.051271096	0.495651112	0.029328288	0.268776513	0.206213569	0.395001068	0.420422987	701	2	0.126987518	0.395214698	0.822290719	0.300515763	0.723685415	0.971861934	0.900509659	0.916989654	0.49488815	0.275093844	701	2
0.283120212	0.235114597	0.188085574	0.114627522	0.841486862	0.053041169	0.007202368	0.582659383	0.428846095	0.014038514	702	3	0.127231666	0.500961333	0.982421339	0.99734489	0.273598437	0.885311441	0.017090365	0.355388043	0.7366863	0.112674337	702	3
0.081118198	0.346690268	0.65868099	0.32023072	0.273232215	0.911221656	0.076082644	0.135441145	0.423749504	0.274330882	703	1	0.127292703	0.413708914	0.196600238	0.422925504	0.014679403	0.940610981	0.019592883	0.830988495	0.895687735	0.772911771	703	1
0.732016968	0.363536485	0.857112339	0.506454665	0.78481399	0.920438246	0.151829585	0.391857662	0.821710868	0.724662008	704	2	0.128635517	0.102633747	0.021759697	0.359630116	0.704306162	0.163518174	0.102633747	0.445661794	0.102999969	0.069277017	704	2
0.327707755	0.339152196	0.968413343	0.079622791	0.279580065	0.986510819	0.722495193	0.113711966	0.134128849	0.01556444	705	3	0.128879666	0.945036164	0.177068392	0.210608234	0.108005005	0.360606708	0.451490829	0.083376568	0.62202826	0.759331034	705	3
0.468367565	0.542710654	0.349314859	0.35770745	0.996642964	0.741386151	0.061098056	0.324137089	0.715659047	0.957792901	706	1	0.128910184	0.021454512	0.195562609	0.978942228	0.629505295	0.423474837	0.061677908	0.814569536	0.869502853	0.316324351	706	1
0.920133061	0.567094943	0.988891263	0.746208075	0.57371746	0.790185247	0.550889615	0.016571551	0.942075869	0.000183111	707	2	0.129154332	0.46845912	0.294961394	0.010193182	0.595965453	0.196417127	0.165105136	0.919156468	0.266273995	0.129032258	707	2
0.717886898	0.97112949	0.863368633	0.427381207	0.92260506	0.646107364	0.035157323	0.128238777	0.751457259	0.625232704	708	3	0.129428999	0.453016755	0.264717551	0.690847499	0.703482162	0.669148839	0.632007813	0.051911985	0.702047792	0.015778069	708	3
0.237464522	0.643086032	0.039796136	0.666829432	0.860988189	0.972289193	0.298989837	0.611865596	0.469405194	0.982482376	709	1	0.129733458	0.645236409	0.568843478	0.451744294	0.399119057	0.414072374	0.591110319	0.51788976	0.434958831	0.781585669	709	1
0.199468978	0.036805322	0.007660146	0.35093234	0.940031129	0.657490768	0.52702414	0.924253059	0.999908444	0.617206336	710	2	0.129825739	0.385570849	0.668874172	0.864436781	0.050904874	0.942808313	0.100192267	0.067873165	0.528244881	0.507766961	710	2
0.649708548	0.507492294	0.970366527	0.822199164	0.998138371	0.418134098	0.388256478	0.066255684	0.930661946	0.151585437	711	3	0.129917295	0.136997589	0.765953551	0.699575793	0.624347667	0.612170782	0.045289468	0.006866665	0.48710593	0.007599109	711	3
0.018677328	0.411236915	0.001495407	0.178441725	0.549913022	0.991973632	0.706869716	0.807611316	0.16318247	0.440900906	712	1	0.13083285	0.854487747	0.381603442	0.762321848	0.065248573	0.326548051	0.01617481	0.075106052	0.369823298	0.006256294	712	1
0.120670186	0.403576769	0.505630665	0.094576861	0.899685659	0.496627705	0.985198523	0.233680227	0.188848537	0.191351054	713	2	0.131260109	0.092318491	0.315775018	0.920834986	0.993926817	0.467024751	0.399639882	0.758293405	0.075594348	0.855586413	713	2
0.046296579	0.003509629	0.165929136	0.960905789	0.076479385	0.686849574	0.108951079	0.209692679	0.926786096	0.855800043	714	3	0.131321146	0.972533341	0.023468734	0.785332804	0.341013825	0.893795587	0.844843898	0.856563005	0.648152104	0.02908414	714	3
0.694326609	0.346263009	0.453260903	0.624897	0.0888699	0.890621662	0.013214515	0.235206153	0.77968688	0.07513657	715	1	0.131626331	0.522598956	0.031586657	0.851161229	0.676595355	0.876857814	0.160039064	0.417737358	0.544907987	0.296151616	715	1
0.264107181	0.868221076	0.640675069	0.461348308	0.40888699	0.366313669	0.507400739	0.30323191	0.980529191	0.087801752	716	2	0.13165685	0.860621967	0.150639363	0.652211066	0.125858333	0.990112003	0.380932035	0.239844966	0.123142186	0.930661946	716	2
0.84807886	0.322428053	0.129490036	0.031098361	0.818262276	0.099490341	0.471877194	0.774224067	0.90520951	0.00900296	717	3	0.131748405	0.045899838	0.038178655	0.659535508	0.094058046	0.114810633	0.918973357	0.889492477	0.383190405	0.523575549	717	3
0.41706595	0.979766228	0.208990753	0.204412976	0.363536485	0.365611744	0.674550615	0.041993469	0.837794122	0.9136021	718	1	0.132114628	0.035279397	0.614185003	0.752281259	0.994415113	0.956358531	0.532456435	0.337656789	0.063173315	0.738242744	718	1
0.785149693	0.6883755	0.2014832	0.202032533	0.455214087	0.807672353	0.284981841	0.137119663	0.563829463	0.328073977	719	2	0.132511368	0.375133518	0.371440779	0.750694296	0.386730552	0.021973327	0.39188818	0.23770867	0.985564745	0.930509354	719	2
0.715414899	0.022003845	0.040101321	0.528824732	0.862941374	0.672414319	0.671346171	0.303933836	0.283150731	0.919186987	720	3	0.132572405	0.072206793	0.760490738	0.425702689	0.985625782	0.902401807	0.073000275	0.166936247	0.461897641	0.164647359	720	3
0.176366466	0.750267037	0.968077639	0.067995239	0.292764061	0.190801721	0.841761528	0.167638173	0.912076174	0.338084048	721	1	0.132938627	0.943235572	0.16318247	0.274819178	0.952970977	0.396588031	0.580401013	0.138737144	0.672994171	0.326639607	721	1
0.258491775	0.87777337	0.848719749	0.482467116	0.343272195	0.768944365	0.084536271	0.009704886	0.168370617	0.738975188	722	2	0.132969146	0.389721366	0.042298654	0.305764946	0.882625813	0.458265938	0.089541307	0.790490432	0.394940031	0.484725486	722	2
0.840235603	0.739677114	0.005310221	0.095095676	0.329172643	0.126071963	0.710104678	0.117435224	0.666707358	0.456434828	723	3	0.133121738	0.017181921	0.255684072	0.440046388	0.972045045	0.266762291	0.772576067	0.39906003	0.646015809	0.351603748	723	3
0.39988403	0.074159978	0.386211737	0.525070956	0.144688253	0.893490402	0.175328837	0.191900388	0.715445418	0.445997497	724	1	0.133213294	0.200384533	0.009338664	0.708731346	0.258613849	0.08435316	0.422559282	0.736655782	0.98361156	0.649311808	724	1
0.789178137	0.851527451	0.807489242	0.234595782	0.395947142	0.100802637	0.368114261	0.074343089	0.969664602	0.126071963	725	2	0.133610034	0.229163488	0.276314585	0.517746513	0.992126225	0.431470687	0.650685141	0.50758385	0.513779107	0.902645955	725	2
0.961455123	0.296639912	0.526535844	0.092806787	0.239051485	0.926572466	0.000579852	0.323557237	0.355571154	0.847987304	726	3	0.134434034	0.417310099	0.001342814	0.890346995	0.983245338	0.875698111	0.832850124	0.113925596	0.144413587	0.937040315	726	3
0.331522568	0.320505387	0.569322794	0.07165746	0.630146184	0.822016053	0.952757347	0.01739555	0.225562304	0.575609607	727	1	0.134556108	0.0753502	0.484664449	0.770256661	0.247413556	0.690603351	0.607715079	0.00469985	0.204016236	0.428785058	727	1
0.373485519	0.540971099	0.331644642	0.124668111	0.617267373	0.924344615	0.948789941	0.6375927	0.987456893	0.081270791	728	2	0.134617145	0.782921842	0.069795831	0.398144475	0.693319498	0.925626392	0.499923704	0.58989227	0.501907407	0.858363598	728	2
0.693258461	0.705740532	0.036591693	0.69820246	0.973021638	0.203253273	0.348033082	0.908597064	0.237830744	0.730613117	729	3	0.134708701	0.483718375	0.026154363	0.866481521	0.735221412	0.082491531	0.312173833	0.911587878	0.439039277	0.807092502	729	3
0.843806269	0.161107212	0.925809503	0.335001679	0.93856624	0.311471908	0.110385449	0.055909909	0.40684225	0.648518326	730	1	0.134891812	0.900204474	0.07657094	0.163304544	0.457289346	0.20740379	0.677541429	0.755455184	0.607226783	0.644367809	730	1
0.969328898	0.581865902	0.382122257	0.479354228	0.958677938	0.912320322	0.262947478	0.917386395	0.311105686	0.130863369	731	2	0.135258034	0.782006287	0.090151677	0.222785119	0.746604816	0.630390332	0.452803125	0.546250801	0.137974181	0.583910642	731	2
0.097994934	0.302682577	0.214331492	0.052095096	0.870967742	0.76720481	0.472945341	0.314249092	0.988250374	0.651387066	732	3	0.13534959	0.420026246	0.091036714	0.984923856	0.636860256	0.01782281	0.352244636	0.953611866	0.725852229	0.009704886	732	3
0.270302438	0.097750786	0.534897916	0.048371838	0.782708213	0.006988739	0.797875912	0.297189245	0.894039735	0.187780389	733	1	0.135441145	0.331980346	0.17218543	0.629291665	0.023438215	0.948576312	0.139072848	0.304116947	0.196417127	0.065706351	733	1
0.991760002	0.408001953	0.893459883	0.966307566	0.46436964	0.407757805	0.002410962	0.230567339	0.149967956	0.159611805	734	2	0.136326182	0.261207923	0.389690847	0.559007538	0.694814905	0.93182165	0.060548723	0.336283456	0.479689932	0.768089846	734	2
0.842677084	0.741508225	0.103152562	0.099154637	0.601977599	0.919370098	0.094729453	0.871150853	0.079195532	0.008819849	735	3	0.136692404	0.469649342	0.943388165	0.9381695	0.705343791	0.650624104	0.06982635	0.560319834	0.805017243	0.541184729	735	3
0.180913724	0.424207282	0.169866024	0.933530686	0.858790857	0.279549547	0.391949217	0.537491989	0.331949828	0.71764275	736	1	0.136783959	0.157963805	0.467085788	0.638111515	0.681081576	0.830744346	0.205511643	0.130863369	0.142674032	0.432691427	736	1
0.01638844	0.971190527	0.200476089	0.330912198	0.687368389	0.266762291	0.405926695	0.38514359	0.670918912	0.402844325	737	2	0.136844996	0.987731559	0.198980682	0.645954772	0.445051424	0.98095645	0.014557329	0.166997284	0.91790521	0.635975219	737	2
0.161412397	0.355937376	0.861323893	0.079805902	0.715964232	0.945829646	0.301889096	0.215155492	0.674886319	0.765007477	738	3	0.137089145	0.090060121	0.697653127	0.387096774	0.54728843	0.585711234	0.799829096	0.010773034	0.793969543	0.768089846	738	3
0.149540696	0.625873592	0.531144139	0.083559679	0.308603168	0.425458541	0.882168035	0.041077914	0.625049593	0.246955779	739	1	0.137272256	0.483077486	0.030610065	0.775261696	0.453199866	0.962858974	0.467055269	0.364177374	0.415570544	0.616595965	739	1
0.259437849	0.126651814	0.321481979	0.481917783	0.863155004	0.340342418	0.920438246	0.021668142	0.064119388	0.786278878	740	2	0.138338526	0.455694396	0.412751448	0.297094506	0.263459835	0.326385537	0.431097785	0.325039479	0.274993641	0.374867128	740	2
0.159154027	0.955412458	0.324777978	0.783837397	0.681112094	0.737784967	0.106906339	0.527878658	0.741935484	0.98300119	741	3	0.138370922	0.502212592	0.008270516	0.429456465	0.652027955	0.113345744	0.079958495	0.414838099	0.346171453	0.323984497	741	3
0.168401135	0.711874752	0.80529191	0.784966582	0.272774438	0.409039583	0.060029908	0.850978118	0.976439711	0.415387432	742	1	0.139194922	0.911282693	0.003601184	0.404889065	0.954527421	0.179448836	0.980498672	0.358500931	0.755607776	0.847193823	742	1
0.222235786	0.220892972	0.095675527	0.973906674	0.987365337	0.035493027	0.027161473	0.9381695	0.164067507	0.259651479	743	2	0.139530625	0.661885434	0.16379284	0.687154759	0.822199164	0.42445143	0.728049562	0.589098788	0.881374554	0.305520798	743	2
0.345713675	0.023651845	0.500076296	0.326548051	0.220038453	0.500320444	0.03848384	0.003265481	0.72215949	0.172765282	744	3	0.139805292	0.716605121	0.871150853	0.836481826	0.903195288	0.566362499	0.232490005	0.030274361	0.458784753	0.576403088	744	3
0.206640828	0.04278695	0.175817133	0.482650227	0.053376873	0.540849025	0.959318827	0.12161626	0.701559496	0.301644948	745	1	0.139866329	0.683584094	0.034638508	0.255043184	0.612506485	0.466048158	0.681844539	0.542619098	0.423505356	0.927945799	745	1
0.13165685	0.860621967	0.150639363	0.652211066	0.125858333	0.990112003	0.380932035	0.239844966	0.123142186	0.930661946	746	2	0.139896847	0.204382458	0.919064913	0.232032228	0.878902554	0.811181982	0.004608295	0.126895962	0.132053591	0.06060976	746	2
0.028717917	0.774712363	0.424726096	0.284951323	0.350901822	0.480452895	0.808374279	0.078646199	0.794183172	0.702597125	747	3	0.139896847	0.02969451	0.662648396	0.256721702	0.29606006	0.312295907	0.563615833	0.301736503	0.934965056	0.021393475	747	3
0.409741508	0.699728385	0.969878231	0.115665151	0.180211798	0.868861965	0.491622669	0.050935392	0.109042634	0.169469283	748	1	0.140140996	0.675099948	0.086062197	0.014069033	0.621662038	0.500747703	0.62858974	0.837794122	0.267525254	0.800042726	748	1
0.455305643	0.182348094	0.790002136	0.473250526	0.787530137	0.605487228	0.810022279	0.898525956	0.994994964	0.714865566	749	2	0.140140996	0.9500412	0.325907163	0.431653798	0.964690085	0.664113285	0.622882778	0.217322306	0.595294046	0.75634022	749	2
0.203070162	0.513779107	0.878200629	0.541337321	0.844782861	0.869869076	0.046510208	0.086428419	0.779808954	0.191534165	750	3	0.140415662	0.274788659	0.260628071	0.243324076	0.65376751	0.30918302	0.295480209	0.140568255	0.70863979	0.649159215	750	3
0.187414167	0.886867885	0.086214789	0.018616291	0.859828486	0.231177709	0.502029481	0.825098422	0.077669607	0.269203772	751	1	0.140537736	0.59480575	0.115939817	0.902401807	0.989013337	0.404461806	0.592455824	0.844019898	0.786919767	0.933347575	751	1
0.642200995	0.384899442	0.781395917	0.035981323	0.486220893	0.354289377	0.011383404	0.003601184	0.393810846	0.850672933	752	2	0.140903958	0.668050172	0.00143437	0.945768609	0.712302011	0.814996796	0.197882015	0.782586138	0.909878842	0.139286477	752	2
0.549119541	0.112369152	0.193548387	0.197241127	0.264320811	0.869289224	0.014221625	0.064577166	0.863582263	0.899227882	753	3	0.141300699	0.77068392	0.573290201	0.016754662	0.862331004	0.107791375	0.594714194	0.254402295	0.042481765	0.491348003	753	3
0.146427808	0.886684774	0.087008271	0.122837001	0.904904324	0.989410077	0.646687216	0.834406568	0.616382336	0.263832514	754	1	0.141396684	0.566813877	0.439427033	0.480229416	0.501230839	0.351548741	0.380068615	0.541397421	0.403244208	0.565259945	754	1
0.999298074	0.604998932	0.152287362	0.113925596	0.827906125	0.16031373	0.427228614	0.272957549	0.97952208	0.079348125	755	2	0.141514328	0.892056032	0.106906339	0.93182165	0.942533647	0.271980956	0.245216224	0.801507614	0.122104556	0.439619129	755	2
0.366344188	0.056855983	0.022186956	0.173345134	0.605212561	0.073152867	0.620410779	0.900204474	0.471724601	0.498580889	756	3	0.141544847	0.11404767	0.416119877	0.153508103	0.603717154	0.986205634	0.979033784	0.061677908	0.684377575	0.54176458	756	3
0.947294534	0.623401593	0.185552538	0.721182897	0.967131565	0.613940855	0.190862758	0.393719291	0.026673177	0.775963622	757	1	0.141575365	0.260628071	0.17218543	0.390514847	0.09869686	0.718253121	0.626758629	0.101229896	0.073488571	0.482924894	757	1
0.197759941	0.705587939	0.635303812	0.691335795	0.87408063	0.114749596	0.002014222	0.083834346	0.392254402	0.951414533	758	2	0.141605884	0.162816248	0.431592761	0.696096683	0.986510819	0.474349193	0.601062044	0.947813349	0.734153264	0.373363445	758	2
0.476210822	0.472884304	0.629078036	0.512405774	0.935331278	0.562669759	0.147953734	0.022614216	0.908871731	0.014069033	759	3	0.142124699	0.557786798	0.873592334	0.040040284	0.292367321	0.500412	0.820703757	0.008453627	0.553575243	0.430372021	759	3
0.023377178	0.670247505	0.255684072	0.770561846	0.365031892	0.806329539	0.382030702	0.735038301	0.599291971	0.245948668	760	1	0.142368847	0.314340648	0.667989135	0.456831568	0.665700247	0.439405499	0.037965026	0.621326334	0.819421979	0.62428663	760	1
0.059877316	0.43958861	0.085512864	0.544236579	0.224158452	0.779351176	0.539170507	0.852290414	0.029267251	0.967345195	761	2	0.14291818	0.410779138	0.052308725	0.379772332	0.378887295	0.723715934	0.302865688	0.303994873	0.846125675	0.799584948	761	2
0.001861629	0.454908902	0.198370312	0.681295206	0.529648732	0.28214362	0.065004425	0.296029542	0.262123478	0.692526017	762	3	0.143101291	0.228003784	0.177282022	0.18387402	0.701925718	0.73137608	0.801934874	0.884365368	0.941831721	0.794274728	762	3
0.800012207	0.363322855	0.646870327	0.568407239	0.908902249	0.808160649	0.140598773	0.174932096	0.10913419	0.298043764	763	1	0.14331492	0.963866085	0.068208869	0.292947172	0.79750969	0.870357372	0.024872585	0.544969024	0.2244026	0.394299142	763	1
0.047059542	0.884578997	0.474562822	0.375164037	0.227362896	0.810968352	0.732840968	0.169499802	0.091982788	0.608905301	764	2	0.143406476	0.093020417	0.222815638	0.410687582	0.075899533	0.012359996	0.050447096	0.961638234	0.948332163	0.938657796	764	2
0.464003418	0.538834803	0.057252724	0.208075198	0.332163457	0.645924253	0.900234993	0.290353099	0.94143498	0.181463057	765	3	0.14374218	0.850550859	0.261604663	0.599841304	0.874172185	0.673757134	0.438093204	0.063509018	0.708548235	0.879116184	765	3
0.408612323	0.804681539	0.125766778	0.909604175	0.992034669	0.917416913	0.700888089	0.938535722	0.159978027	0.096316416	766	1	0.14374218	0.002502518	0.239448225	0.695913572	0.503921628	0.01004059	0.813898129	0.59746086	0.676717429	0.603625599	766	1
0.793542283	0.47932371	0.049012726	0.991485336	0.111331523	0.704611347	0.182958464	0.12326426	0.226294748	0.494582965	767	2	0.143803217	0.258156072	0.214728233	0.013977477	0.405743583	0.972838527	0.211890011	0.671346171	0.270485549	0.51863155	767	2
0.068361461	0.995239113	0.225440229	0.054567095	0.850886563	0.581011383	0.622913297	0.532303842	0.003112888	0.581041902	768	3	0.14435255	0.010223701	0.366405225	0.328501236	0.174108097	0.470534379	0.495071261	0.939420759	0.774681845	0.097415082	768	3
0.256202887	0.454206977	0.618823817	0.049806207	0.880367443	0.824243904	0.767571032	0.868190558	0.508377331	0.060060427	769	1	0.144718772	0.479964599	0.976317637	0.146641438	0.661000397	0.531571398	0.709830012	0.212683493	0.868007447	0.079927976	769	1
0.593005158	0.115146336	0.630756554	0.003082369	0.132206183	0.496292001	0.180425428	0.206671346	0.16870632	0.82964568	770	2	0.144840846	0.095950194	0.037141026	0.964323862	0.027741325	0.51106296	0.914639729	0.019989624	0.626270333	0.928556169	770	2
0.040192877	0.002380444	0.759117405	0.818414869	0.374248482	0.838984344	0.547471541	0.115604114	0.825891903	0.464217048	771	3	0.145084994	0.931882687	0.625904111	0.089053011	0.438306833	0.550920133	0.102755821	0.166356395	0.153477584	0.152012696	771	3
0.94634846	0.786065249	0.536729026	0.195440535	0.826349681	0.594409009	0.362041078	0.181096835	0.845851009	0.522629475	772	1	0.145451216	0.886318552	0.008178961	0.868495743	0.331919309	0.142277291	0.60872219	0.518234809	0.358684042	0.143559069	772	1
0.273995178	0.732627338	0.028412732	0.365794855	0.459852901	0.016846217	0.855220191	0.23157445	0.669850764	0.427900021	773	2	0.145994421	0.395955486	0.435531122	0.36033969	0.461916775	0.326946562	0.32726517	0.336633755	0.397448012	0.540476346	773	2
0.403790399	0.989989929	0.014496292	0.038300729	0.834131901	0.86608478	0.949186682	0.35196997	0.120487075	0.584948271	774	3	0.146427808	0.886684774	0.087008271	0.122837001	0.904904324	0.989410077	0.646687216	0.834406568	0.616382336	0.263832514	774	3
0.354472488	0.602069155	0.670369579	0.940092166	0.483779412	0.963652455	0.182958464	0.073183386	0.683217872	0.735068819	775	1	0.146488845	0.128452406	0.222663045	0.372051149	0.471297342	0.501510666	0.016205329	0.388042848	0.82903531	0.424146245	775	1
0.897488327	0.04770043	0.097781304	0.39988403	0.772820215	0.407513657	0.969023713	0.209570605	0.247505112	0.750724815	776	2	0.146549883	0.759514145	0.892025513	0.308420057	0.933286538	0.988708151	0.875728629	0.025116733	0.734916227	0.863338115	776	2
0.202124088	0.02865688	0.314920499	0.734366894	0.414380322	0.740409558	0.620624409	0.03543199	0.233344523	0.985900449	777	3	0.146671957	0.374401074	0.284371471	0.17096469	0.973754082	0.74181341	0.716605121	0.030884732	0.645039216	0.812707907	777	3
0.3132725	0.947233497	0.987853633	0.876155889	0.168492691	0.956083865	0.489547411	0.030274361	0.995788446	0.80242317	778	1	0.146710145	0.616901219	0.312154827	0.454146875	0.54902243	0.334140004	0.413825154	0.37252068	0.558082867	0.613783984	778	1
0.171452986	0.769737846	0.177800836	0.787896359	0.625904111	0.092928861	0.291207617	0.770805994	0.991027558	0.206488235	779	2	0.147068697	0.839411603	0.33475753	0.152775658	0.223364971	0.626606037	0.50511185	0.305581835	0.994018372	0.965361492	779	2
0.34397412	0.32309946	0.011810663	0.682149724	0.117587817	0.00469985	0.664632099	0.515640736	0.586962493	0.649830622	780	3	0.147251808	0.028717917	0.08374279	0.294442579	0.612689596	0.074190497	0.139591662	0.997283853	0.551377911	0.142216254	780	3
0.945616016	0.034669027	0.915768914	0.090731529	0.821680349	0.229773858	0.59685049	0.03930784	0.62715537	0.978881191	781	1	0.147495956	0.949583422	0.141575365	0.905117954	0.692892239	0.303048799	0.426557207	0.070375683	0.966612751	0.683187353	781	1
0.629535813	0.230567339	0.394451735	0.026734214	0.183507797	0.776268807	0.636555071	0.157170324	0.739402448	0.714316233	782	2	0.147556993	0.534440138	0.185369427	0.717307047	0.40910062	0.745872372	0.174260689	0.047059542	0.032258065	0.532975249	782	2
0.871669668	0.011291849	0.004821924	0.917142247	0.610431227	0.413373211	0.335978271	0.133793146	0.863368633	0.346079897	783	3	0.147892697	0.316843165	0.042756432	0.867427595	0.784142582	0.168218024	0.194677572	0.334452345	0.491500595	0.089785455	783	3
0.303079318	0.256263924	0.677419355	0.600787378	0.683828242	0.13431196	0.40623188	0.053865169	0.220374157	0.393993957	784	1	0.148044547	0.701067036	0.490435891	0.478646676	0.436034304	0.73838624	0.489297898	0.416176814	0.563284954	0.632225907	784	1
0.349314859	0.067873165	0.619098483	0.963591418	0.079836421	0.349681082	0.980559709	0.377727592	0.984374523	0.267372662	785	2	0.148106326	0.660573138	0.318277535	0.101290933	0.959837642	0.833399457	0.149784845	0.035096286	0.437635426	0.868617817	785	2
0.073824274	0.266609699	0.603503525	0.176854762	0.215887936	0.787743767	0.606555376	0.243903928	0.460005493	0.698110904	786	3	0.148106326	0.348094119	0.050508133	0.947660756	0.008270516	0.775048067	0.515030366	0.015533921	0.328440199	0.518112735	786	3
0.011627552	0.42649617	0.298715171	0.282387768	0.178289132	0.505966369	0.308389538	0.550218207	0.36118656	0.367168188	787	1	0.148258919	0.326639607	0.107425153	0.010315256	0.487197485	0.235633412	0.745750298	0.571825312	0.65663625	0.31614124	787	1
0.52967925	0.764061403	0.144047365	0.57267983	0.627307962	0.802789392	0.675862911	0.105533006	0.427045503	0.858973968	788	2	0.148686178	0.736045412	0.310464797	0.118442335	0.979033784	0.408459731	0.992522965	0.405835139	0.821283609	0.653126621	788	2
0.072176275	0.374340037	0.875240333	0.866878262	0.760093997	0.923032319	0.066042055	0.76229133	0.734427931	0.824610126	789	3	0.149021882	0.876857814	0.09930723	0.207739494	0.074007385	0.843348491	0.10257271	0.109073153	0.779259621	0.072145756	789	3
0.008789331	0.121646779	0.115115818	0.241554003	0.732779931	0.574755089	0.820215461	0.114841151	0.602252266	0.133030183	790	1	0.149296548	0.063997314	0.984557634	0.179723502	0.371715445	0.019135105	0.238288522	0.102023377	0.431134983	0.731315043	790	1
0.055055391	0.911435286	0.958037049	0.08209479	0.085757012	0.944700461	0.265327921	0.589342936	0.325632496	0.79403058	791	2	0.149510178	0.375072481	0.365184484	0.349131748	0.170659505	0.977172155	0.470534379	0.573656423	0.049317911	0.163090915	791	2
0.450148015	0.518082217	0.04483169	0.254768517	0.808618427	0.433606983	0.686819056	0.079195532	0.336222419	0.092074343	792	3	0.149540696	0.625873592	0.531144139	0.083559679	0.308603168	0.425458541	0.882168035	0.041077914	0.625049593	0.246955779	792	3
0.013641774	0.516281625	0.378337962	0.086245308	0.368816187	0.936429945	0.584917753	0.294076357	0.577166051	0.872676778	793	1	0.150273141	0.615527818	0.376476333	0.734519486	0.905423139	0.655232398	0.125400555	0.53398236	0.416913358	0.24427015	793	1
0.270729698	0.837031159	0.653920103	0.005188147	0.998199408	0.020813623	0.021881771	0.090456862	0.332956938	0.770165105	794	2	0.150273141	0.784752953	0.161259804	0.10339671	0.826868496	0.211615345	0.278237251	0.256935331	0.7612537	0.498825037	794	2
0.360667745	0.228888821	0.913144322	0.663289285	0.496017335	0.773094882	0.041413617	0.1617481	0.852412488	0.64271981	795	3	0.150425733	0.268501846	0.561754204	0.43263039	0.989471114	0.046357616	0.486007263	0.458601642	0.798669393	0.107974487	795	3
0.133610034	0.229163488	0.276314585	0.517746513	0.992126225	0.431470687	0.650685141	0.50758385	0.513779107	0.902645955	796	1	0.150608844	0.083223975	0.055604724	0.985503708	0.681722465	0.554826502	0.291909543	0.786278878	0.361552782	0.434797205	796	1
0.577959532	0.580828272	0.740653706	0.847163305	0.99569689	0.967802973	0.83312479	0.288186285	0.081789605	0.788445692	797	2	0.150944548	0.661732841	0.793633839	0.715231788	0.568346202	0.945829646	0.131382183	0.735435041	0.596789453	0.025025178	797	2
0.62163152	0.45823542	0.014679403	0.511276589	0.92956328	0.233252968	0.298409986	0.718649861	0.477584155	0.041718802	798	3	0.151432844	0.495468001	0.547441023	0.406414991	0.483535264	0.693746757	0.027100436	0.769432661	0.912350841	0.082613605	798	3
0.626514481	0.139713736	0.000183111	0.110507523	0.527970214	0.059053316	0.528977325	0.189001129	0.721884823	0.917722098	799	1	0.151615955	0.722922452	0.292458876	0.555223243	0.887539293	0.925046541	0.02108829	0.671040986	0.715079196	0.677053133	799	1
0.253578295	0.546037172	0.132389294	0.018860439	0.812707907	0.401013215	0.237983337	0.887630848	0.058015687	0.885799738	800	2	0.151738029	0.097354045	0.42936491	0.209601123	0.191808832	0.820917386	0.073335978	0.79668569	0.98504593	0.444288461	800	2
0.209418012	0.853694266	0.853938414	0.410840175	0.496383557	0.183416242	0.15417951	0.057832575	0.664265877	0.097354045	801	3	0.151829585	0.046967986	0.009247108	0.348582415	0.643879513	0.343241676	0.414563433	0.416516617	0.090670492	0.545182653	801	3
0.927182836	0.891750847	0.612292856	0.17957091	0.075441755	0.740440077	0.749839778	0.022705771	0.858851894	0.211890011	802	1	0.151829585	0.965269936	0.036683248	0.30814539	0.473555712	0.227057711	0.150425733	0.529251991	0.344004639	0.352305673	802	1
0.247566149	0.106357006	0.116489151	0.195257424	0.525406659	0.653431806	0.96047853	0.326944792	0.782250435	0.999511704	803	2	0.151890622	0.584734642	0.656300546	0.004669332	0.750480667	0.200262459	0.10913419	0.148136845	0.612567522	0.339793085	803	2
0.355754265	0.491073336	0.288827174	0.336771752	0.212469863	0.996856594	0.498672445	0.660542619	0.976958525	0.709097568	804	3	0.15192114	0.102114933	0.693990905	0.694143498	0.557420576	0.303689688	0.7747734	0.577105014	0.987731559	0.409955138	804	3
0.885402997	0.700064089	0.105960265	0.039155248	0.184850612	0.217963195	0.289529099	0.317514573	0.73955504	0.753868221	805	1	0.151982177	0.286629841	0.975310526	0.179754021	0.610095523	0.122867519	0.868099002	0.197271645	0.768578143	0.117893002	805	1
0.636097293	0.815881832	0.649037141	0.756065554	0.943174535	0.374431593	0.051362651	0.762199774	0.943540757	0.342387158	806	2	0.15213477	0.116794336	0.371837519	0.192388684	0.375652333	0.185430464	0.294045839	0.004242073	0.315622425	0.904690695	806	2
0.702444533	0.001037629	0.480025636	0.486465041	0.933439131	0.304635762	0.222083193	0.373943297	0.713187048	0.288918729	807	3	0.152375341	0.515310938	0.294404111	0.198402733	0.474554932	0.285427476	0.356707515	0.298303826	0.555122402	0.282977567	807	3
0.469344157	0.055635243	0.04483169	0.221259194	0.595446638	0.256050295	0.943845943	0.314523759	0.07187109	0.17731254	808	1	0.152562029	0.541917173	0.892361217	0.017731254	0.415753655	0.48649556	0.217627491	0.480636006	0.96252327	0.28379162	808	1
0.020966216	0.088229011	0.128849147	0.691518906	0.215002899	0.714804529	0.390942106	0.177251503	0.850093081	0.808130131	809	2	0.152897732	0.901608325	0.002838221	0.303079318	0.152256844	0.169072542	0.483809931	0.769768365	0.744499039	0.253517258	809	2
0.005920591	0.0990936	0.56511124	0.877437666	0.469344157	0.628040407	0.285500656	0.601367229	0.222022156	0.856166265	810	3	0.15335551	0.73689993	0.634479812	0.053285318	0.793664357	0.087466048	0.645313883	0.202185125	0.695364238	0.65929136	810	3
0.070802942	0.157994324	0.007721183	0.552018799	0.85708182	0.973448897	0.494216742	0.929197058	0.311471908	0.565446944	811	1	0.153477584	0.847590564	0.148625141	0.432905057	0.505691702	0.547166356	0.033265175	0.073061312	0.970610675	0.19348735	811	1
0.031647694	0.329721976	0.66768395	0.033051546	0.072054201	0.230872524	0.38370922	0.16769921	0.197088534	0.138187811	812	2	0.15356914	0.422711875	0.046906949	0.818323313	0.255226295	0.141941588	0.037202063	0.741294595	0.79094821	0.661732841	812	2
0.206884976	0.884823145	0.01904355	0.152928251	0.519699698	0.478865932	0.828852199	0.379436628	0.577898495	0.976104007	813	3	0.154240547	0.764305551	0.88677633	0.018463698	0.555345317	0.361064486	0.557817316	0.037324137	0.154454176	0.340586566	813	3
0.154698325	0.401837214	0.041779839	0.397228919	0.746879482	0.224890896	0.385326701	0.094729453	0.97195349	0.091006195	814	1	0.154698325	0.401837214	0.041779839	0.397228919	0.746879482	0.224890896	0.385326701	0.094729453	0.97195349	0.091006195	814	1
0.661458174	0.810113834	0.150517289	0.713095492	0.945188757	0.975585192	0.746940519	0.217780084	0.832819605	0.257820368	815	2	0.154759362	0.05752739	0.670613727	0.032685324	0.345866268	0.697866756	0.798150578	0.436262093	0.981719413	0.63554796	815	2
0.624530778	0.826960051	0.377910703	0.208990753	0.888302255	0.959227271	0.040620136	0.551896725	0.336924345	0.769157994	816	3	0.154820399	0.865871151	0.124759667	0.118808557	0.483901486	0.868068484	0.214331492	0.36814478	0.762047182	0.215124973	816	3
0.307412946	0.528733177	0.234168523	0.116641743	0.651966918	0.460188604	0.405987732	0.118564409	0.845851009	0.023590808	817	1	0.155064547	0.605945006	0.856959746	0.54054384	0.937253945	0.63289285	0.704672384	0.065279092	0.5986816	0.622974334	817	1
0.047944578	0.893368328	0.327677236	0.43510239	0.416425062	0.457594531	0.19061861	0.485824152	0.425611133	0.705679495	818	2	0.155674917	0.21622364	0.043977172	0.362041078	0.015137181	0.700308237	0.812494278	0.169866024	0.925656911	0.945585498	818	2
0.128635517	0.102633747	0.021759697	0.359630116	0.704306162	0.163518174	0.102633747	0.445661794	0.102999969	0.069277017	819	3	0.155674917	0.206640828	0.860377819	0.273903623	0.025757622	0.942533647	0.7256386	0.125492111	0.130893887	0.641621143	819	3
0.061799982	0.805597095	0.191717277	0.655171361	0.476851711	0.642872402	0.950224311	0.015625477	0.145634327	0.411175878	820	1	0.155735954	0.928434095	0.411999878	0.819544053	0.732749413	0.95434431	0.799859615	0.05017243	0.484939116	0.484389782	820	1
0.27314066	0.034669027	0.565294351	0.400524918	0.496169927	0.258125553	0.766411328	0.536423841	0.810052797	0.333414716	821	2	0.155796991	0.00430311	0.832850124	0.980559709	0.871578112	0.994506668	0.342600787	0.332743309	0.203711051	0.732139042	821	2
0.281594287	0.072359386	0.06982635	0.614123966	0.933317057	0.933683279	0.117069002	0.338908048	0.880092776	0.567735832	822	3	0.155827509	0.10913419	0.396038697	0.080843532	0.932401502	0.532334361	0.151249733	0.891232032	0.821985534	0.255256813	822	3
0.954863124	0.60585345	0.167088839	0.156895657	0.017914365	0.890285958	0.566759239	0.177800836	0.360057375	0.456068606	823	1	0.156071657	0.998260445	0.265602588	0.243507187	0.984893338	0.190160833	0.422376171	0.272743919	0.306802576	0.270760216	823	1
0.805169836	0.890316477	0.386883145	0.540879543	0.947935423	0.218909268	0.132175665	0.105624561	0.869289224	0.555223243	824	2	0.156163213	0.978057192	0.970763268	0.439619129	0.726737266	0.180089724	0.187841426	0.62511063	0.739860225	0.191839351	824	2
0.923093356	0.628894925	0.620532853	0.312051759	0.757194739	0.805505539	0.180852687	0.979705191	0.851069674	0.806024354	825	3	0.156651509	0.25675222	0.067445906	0.030335398	0.272621845	0.705282754	0.772179327	0.447340312	0.383526109	0.421552171	825	3
0.616199225	0.513412885	0.279457991	0.785454878	0.823328349	0.637440107	0.126224555	0.223334452	0.67076632	0.324839015	826	1	0.156682028	0.026337474	0.187078463	0.174596393	0.96642964	0.337199011	0.458296457	0.478072451	0.519150365	0.846125675	826	1
0.457106235	0.814661092	0.000579852	0.457655568	0.170049135	0.896786401	0.280678732	0.469435713	0.283486435	0.994933927	827	2	0.156773583	0.989288003	0.517929624	0.194952239	0.850886563	0.893856624	0.017487106	0.534775842	0.880336924	0.965575121	827	2
0.016724143	0.132816553	0.790063173	0.651081881	0.522537919	0.186590167	0.932889798	0.257515183	0.756706442	0.849147008	828	3	0.157353435	0.967253639	0.016937773	0.28296762	0.18039491	0.07882931	0.079500717	0.084810938	0.261238441	0.011810663	828	3
0.274025697	0.976165044	0.188940092	0.344492935	0.741538743	0.722647786	0.473220008	0.00839259	0.936094241	0.371105075	829	1	0.157750175	0.571947386	0.944822535	0.594866787	0.994445631	0.279335917	0.875698111	0.527756584	0.364848781	0.623523667	829	1
0.412732322	0.839014863	0.409131138	0.321390423	0.708365123	0.701132237	0.187108982	0.060213019	0.775261696	0.14435255	830	2	0.157963805	0.92056032	0.047517319	0.25205237	0.893276772	0.671712394	0.331156346	0.565263833	0.135196997	0.379680776	830	2
0.628864406	0.863795892	0.812280648	0.188329722	0.352000488	0.615710929	0.169377728	0.147465438	0.775688955	0.263771477	831	3	0.158177435	0.998992889	0.146244697	0.240058596	0.218451491	0.403637806	0.287392804	0.41727958	0.886684774	0.793328654	831	3
0.728568377	0.030762658	0.713919492	0.873226112	0.335062716	0.932462539	0.284646138	0.015289773	0.301004059	0.992858669	832	1	0.158604694	0.725058748	0.08783227	0.1507004	0.996063112	0.39475692	0.784752953	0.186101871	0.779229102	0.574510941	832	1
0.835779901	0.642963958	0.835688345	0.353648488	0.19431135	0.939237648	0.051850948	0.72789697	0.989654225	0.840327158	833	2	0.158726768	0.055513169	0.324442274	0.094515824	0.19000824	0.77764214	0.618579669	0.106173894	0.646717734	0.411114841	833	2
0.364329966	0.112430189	0.762474441	0.064394055	0.097415082	0.59746086	0.553605762	0.056031983	0.716910306	0.887508774	834	3	0.158726768	0.327982421	0.933164464	0.2608417	0.902279733	0.441785943	0.919766839	0.233039338	0.441694388	0.699575793	834	3
0.85216834	0.944212165	0.938322092	0.853785821	0.788445692	0.317636647	0.101168859	0.025421918	0.763573107	0.509994812	835	1	0.158848842	0.178624836	0.715628529	0.246864223	0.93304239	0.415173803	0.70577105	0.046174505	0.618427076	0.931424909	835	1
0.909390545	0.420117801	0.611682485	0.398480178	0.855372784	0.827265236	0.000762963	0.362468337	0.680837428	0.864619892	836	2	0.159031953	0.074221015	0.169591357	0.9754326	0.938016907	0.442976165	0.651600696	0.649525437	0.901211585	0.559678945	836	2
0.338358715	0.976012452	0.007446516	0.245277261	0.538651692	0.127811518	0.983397931	0.955351421	0.700399792	0.151799066	837	3	0.159062471	0.427900021	0.541550951	0.078249458	0.420728172	0.279213843	0.314951018	0.066774499	0.655659658	0.592028565	837	3
0.339945677	0.486526078	0.372386853	0.133976257	0.90356151	0.995849483	0.324167608	0.599261452	0.266609699	0.468031861	838	1	0.159154027	0.955412458	0.324777978	0.783837397	0.681112094	0.737784967	0.106906339	0.527878658	0.741935484	0.98300119	838	1
0.216376232	0.670461135	0.049714652	0.40766625	0.186010315	0.7764214	0.283028657	0.267006439	0.291482284	0.325540941	839	2	0.15970336	0.694418165	0.260902738	0.390820032	0.988921781	0.303018281	0.320291757	0.035584582	0.150303659	0.838282418	839	2
0.700521867	0.817621387	0.29792169	0.129245888	0.017365032	0.110415967	0.34745323	0.222113712	0.9381695	0.978423414	840	3	0.160191656	0.889889218	0.016205329	0.301950133	0.117923521	0.147892697	0.631702628	0.937376019	0.815088351	0.099978637	840	3
0.324808496	0.785393841	0.72624897	0.289010285	0.885555589	0.418652913	0.819513535	0.211676382	0.965300455	0.270912809	841	1	0.160283212	0.581682791	0.26596881	0.372966704	0.056245613	0.041993469	0.333079012	0.149784845	0.824549089	0.341227454	841	1
0.965422529	0.007995849	0.623035371	0.910275582	0.069185461	0.778069399	0.851832636	0.257484664	0.975646229	0.068056276	842	2	0.1609241	0.416486099	0.022919401	0.00369274	0.402661214	0.456892605	0.216284677	0.645924253	0.31122776	0.719779046	842	2
0.39332255	0.080080569	0.121646779	0.923154393	0.544358654	0.691183203	0.457289346	0.325815607	0.35975219	0.418897061	843	3	0.160985137	0.077547533	0.058748131	0.830133976	0.148167364	0.467055269	0.682943205	0.042451247	0.86773278	0.404675436	843	3
0.019837031	0.598040712	0.071382794	0.474440748	0.95577868	0.461378826	0.532639546	0.743461409	0.770439772	0.411664174	844	1	0.160985137	0.369335002	0.793481246	0.339823603	0.845454268	0.591387677	0.974974822	0.231116672	0.928983428	0.875453963	844	1
0.719443342	0.408001953	0.088381603	0.56428724	0.819330424	0.804315317	0.70393994	0.626453444	0.939634388	0.423596912	845	2	0.16135136	0.841486862	0.275734733	0.242103336	0.956846828	0.207037568	0.065736869	0.784051027	0.878292184	0.951384014	845	2
0.132511368	0.375133518	0.371440779	0.750694296	0.386730552	0.021973327	0.39188818	0.23770867	0.985564745	0.930509354	846	3	0.161412397	0.355937376	0.861323893	0.079805902	0.715964232	0.945829646	0.301889096	0.215155492	0.674886319	0.765007477	846	3
0.897061068	0.993194372	0.017639698	0.604815821	0.564256722	0.915280618	0.497848445	0.371990112	0.797662282	0.13574633	847	1	0.161564989	0.752983184	0.703238014	0.778221992	0.978789636	0.992645039	0.928067873	0.219672231	0.464644307	0.629566332	847	1
0.022614216	0.483046968	0.098727378	0.258339183	0.266762291	0.757866146	0.301431318	0.422284616	0.8984344	0.174169134	848	2	0.161564989	0.447279275	0.23157445	0.276375622	0.483657338	0.732688375	0.185003204	0.293862728	0.877742851	0.970763268	848	2
0.073549608	0.17731254	0.014526811	0.894924772	0.065584277	0.654744102	0.473860897	0.086367382	0.050447096	0.219672231	849	3	0.1617481	0.51084933	0.025238807	0.411908322	0.118167669	0.933194983	0.588671529	0.115115818	0.173741874	0.233710746	849	3
0.926969207	0.034485916	0.013428144	0.720053713	0.524887844	0.271523179	0.242927335	0.110324412	0.416608173	0.512222663	850	1	0.161778619	0.42240669	0.627002777	0.383404035	0.514908292	0.884548479	0.08435316	0.255439924	0.840174566	0.06326487	850	1
0.001678518	0.924832911	0.025238807	0.557359539	0.632251961	0.379833369	0.762810144	0.609210486	0.966277047	0.059297464	851	2	0.16235847	0.096133305	0.634907071	0.105349895	0.613086337	0.29505295	0.246589557	0.061189611	0.124912259	0.365550707	851	2
0.228553117	0.052797021	0.052369762	0.731894894	0.873012482	0.767571032	0.059389019	0.969817194	0.243690298	0.818445387	852	3	0.162663656	0.501968444	0.185766167	0.18305002	0.083590197	0.089053011	0.298715171	0.450056459	0.779473251	0.567552721	852	3
0.725943785	0.376018555	0.124942778	0.922696615	0.469618824	0.287331767	0.122165593	0.262855922	0.877529221	0.506881924	853	1	0.162999359	0.269356365	0.146702475	0.805810724	0.814142277	0.755699332	0.7612537	0.5638905	0.267952513	0.610187078	853	1
0.948210089	0.887478256	0.025605029	0.006439405	0.588488418	0.637623218	0.498550371	0.208471938	0.746848964	0.988250374	854	2	0.163121433	0.517166662	0.824762719	0.009155553	0.985625782	0.413953063	0.715414899	0.572740867	0.652851955	0.145115513	854	2
0.612323374	0.442762535	0.10052797	0.407940916	0.959440901	0.436170537	0.455702383	0.018066958	0.057374798	0.492080447	855	3	0.164311655	0.309671316	0.062837611	0.436170537	0.315775018	0.484542375	0.636951811	0.458998383	0.889004181	0.209021271	855	3
0.05017243	0.911648915	0.106326487	0.874019593	0.948759423	0.791894284	0.958281198	0.177892392	0.444349498	0.124362926	856	1	0.16474466	0.569158599	0.214684885	0.460678339	0.429954389	0.392742494	0.287147246	0.322155867	0.480915317	0.421706873	856	1
0.379833369	0.025208289	0.458815271	0.73403119	0.625293741	0.966307566	0.902279733	0.707144383	0.484878079	0.982329783	857	2	0.164769433	0.103427229	0.157597583	0.140018921	0.991698965	0.8382519	0.199041719	0.600299081	0.890316477	0.204535051	857	2
0.25388348	0.927640614	0.915250099	0.661763359	0.586779382	0.940641499	0.12469863	0.438520463	0.589739677	0.28522599	858	3	0.164922025	0.152684103	0.920194098	0.94247261	0.850276193	0.856715598	0.1863155	0.034882656	0.824152348	0.410077212	858	3
0.481215857	0.040498062	0.170506912	0.178624836	0.994567705	0.422101505	0.825586718	0.120609149	0.527176733	0.508072146	859	1	0.165135655	0.626300851	0.354136784	0.244392224	0.629108554	0.977996155	0.91399884	0.182897427	0.570482498	0.048951689	859	1
0.993835261	0.28583636	0.715231788	0.812891018	0.955748161	0.939878536	0.088686789	0.820551164	0.144077883	0.953642384	860	2	0.165684988	0.56489761	0.04156621	0.699667348	0.628620258	0.129673147	0.269936216	0.896725364	0.43958861	0.343760491	860	2
0.021271401	0.467055269	0.727286599	0.069582202	0.427137059	0.440656758	0.922299875	0.068575091	0.883144627	0.098513749	861	3	0.165715506	0.744987335	0.010803552	0.114169744	0.866573077	0.626453444	0.182012391	0.851069674	0.812707907	0.593218787	861	3
0.074068422	0.089114048	0.544053468	0.496993927	0.731589709	0.108279672	0.154087954	0.736503189	0.587176122	0.469649342	862	1	0.165746025	0.368449965	0.259926145	0.037354656	0.997314371	0.797021393	0.191076388	0.634540849	0.911008026	0.309549242	862	1
0.994384594	0.991821039	0.120700705	0.086733604	0.481490524	0.86547441	0.168645283	0.914761803	0.146458327	0.230262154	863	2	0.165776543	0.017181921	0.130802332	0.682393872	0.162541581	0.381328776	0.055269021	0.618213446	0.947874386	0.084749901	863	2
0.5749382	0.453505051	0.478011414	0.730124821	0.578295236	0.975646229	0.191961425	0.116367077	0.727958007	0.923764763	864	3	0.166081729	0.048371838	0.408612323	0.331614124	0.976714377	0.023438215	0.764885403	0.912686544	0.801812799	0.290505692	864	3
0.023010956	0.968840602	0.764641255	0.139164403	0.244788965	0.194647053	0.181035798	0.305459761	0.407513657	0.997070223	865	1	0.166600543	0.022431104	0.007995849	0.623950926	0.862422559	0.975768303	0.387249367	0.684804834	0.335978271	0.830500198	865	1
0.076052126	0.192327647	0.595599231	0.193456832	0.284859767	0.931424909	0.002410962	0.938688314	0.638630329	0.64311655	866	2	0.166767168	0.47513733	0.397844438	0.416552627	0.368516675	0.265263794	0.283457592	0.473422692	0.368404851	0.448776637	866	2
0.925504318	0.864009522	0.171483505	0.940092166	0.880947295	0.859218116	0.40028077	0.213934751	0.368053224	0.903195288	867	3	0.167302469	0.001098666	0.401226844	0.64229255	0.656788842	0.714255196	0.797173986	0.608081301	0.019196142	0.685384686	867	3
0.172948393	0.807061983	0.773400067	0.379436628	0.213538011	0.752067629	0.521256142	0.037537767	0.582750938	0.467268899	868	1	0.167760247	0.348216193	0.210638752	0.972228156	0.460951567	0.714957121	0.170567949	0.515549181	0.750968963	0.516342662	868	1
0.203588977	0.986846522	0.095858638	0.796197394	0.901455733	0.60155034	0.050691244	0.763237403	0.82042909	0.440961943	869	2	0.168401135	0.711874752	0.80529191	0.784966582	0.272774438	0.409039583	0.060029908	0.850978118	0.976439711	0.415387432	869	2
0.773888363	0.736442152	0.436170537	0.095675527	0.778069399	0.437208167	0.774010437	0.021454512	0.403637806	0.689718314	870	3	0.168417498	0.491744191	0.208419867	0.347722135	0.381012629	0.270247245	0.459728768	0.281687364	0.316941196	0.39876553	870	3
0.000335704	0.756920072	0.064241462	0.775933103	0.145634327	0.804956206	0.173406171	0.573351238	0.724234748	0.119418928	871	1	0.168553728	0.066408277	0.033265175	0.156804102	0.197637867	0.889065218	0.728232673	0.905575732	0.483779412	0.333994568	871	1
0.190527055	0.306253243	0.17465743	0.81490524	0.98156682	0.248420667	0.560777612	0.54402295	0.555528428	0.970763268	872	2	0.168828394	0.680928983	0.142399365	0.574816126	0.896969512	0.362926115	0.296151616	0.11774041	0.445020905	0.619678335	872	2
0.097415082	0.863368633	0.883724479	0.904812769	0.985290078	0.642384106	0.486770226	0.472640156	0.559099094	0.86425367	873	3	0.169011505	0.854091006	0.058748131	0.647053438	0.829554125	0.277565844	0.934720908	0.496078372	0.103640858	0.235602893	873	3
0.19022187	0.724936674	0.049104282	0.64885403	0.561967833	0.898068178	0.526169622	0.644276254	0.047791986	0.768272958	874	1	0.169225135	0.806115909	0.354655599	0.2743614	0.490615558	0.401440474	0.032502213	0.421277505	0.791405988	0.424787133	874	1
0.540971099	0.146427808	0.732505264	0.647328104	0.742942595	0.859157079	0.031189917	0.263039033	0.893429365	0.815057833	875	2	0.169499802	0.915555284	0.387920774	0.012756737	0.99221778	0.052095096	0.697500534	0.326334422	0.12326426	0.046784875	875	2
0.774193548	0.826868496	0.758232368	0.74816126	0.769554735	0.201849422	0.504928739	0.027741325	0.967406232	0.711630604	876	3	0.169499802	0.056184576	0.851405377	0.042847987	0.408734397	0.976287118	0.320719016	0.518539995	0.613879818	0.614642781	876	3
0.027283547	0.221716971	0.354106265	0.88943144	0.747459334	0.497817927	0.624500259	0.557756279	0.977752007	0.079500717	877	1	0.169560839	0.060823389	0.310556352	0.784478286	0.212469863	0.321909238	0.484664449	0.009155553	0.439863277	0.507858516	877	1
0.126041444	0.119876705	0.670949431	0.120792261	0.86016419	0.681661428	0.680043947	0.051515244	0.070925016	0.409375286	878	2	0.169682913	0.783501694	0.041962951	0.687063204	0.829523606	0.650868252	0.494949187	0.37571337	0.982207709	0.452894681	878	2
0.309091464	0.049653615	0.453566088	0.030640584	0.436628315	0.796777245	0.512710959	0.883541368	0.992065188	0.172948393	879	3	0.169682913	0.810052797	0.173406171	0.786187323	0.670827357	0.853541673	0.279396954	0.128086184	0.55793939	0.775841548	879	3
0.102633747	0.421338542	0.067262795	0.047486801	0.680349132	0.578264718	0.444074831	0.821588794	0.302652058	0.902920621	880	1	0.169927061	0.195074313	0.126651814	0.804528947	0.372203742	0.308175909	0.754478591	0.638874477	0.858455153	0.453840754	880	1
0.406720176	0.00408948	0.484420301	0.348612934	0.972869045	0.552598651	0.64680929	0.79116184	0.795525987	0.815454573	881	2	0.169927061	0.977843562	0.053224281	0.331186865	0.480361339	0.096865749	0.515732292	0.572740867	0.605151524	0.965514084	881	2
0.121066927	0.214758751	0.081270791	0.001312296	0.295297098	0.912625507	0.077974792	0.484420301	0.193792535	0.870906705	882	3	0.17035432	0.409772027	0.081881161	0.399700919	0.427564318	0.9483932	0.427808466	0.799127171	0.951170385	0.1126133	882	3
0.887142552	0.591143529	0.250587481	0.631214331	0.892635884	0.95864742	0.529557176	0.050233467	0.666310617	0.148533586	883	1	0.170384838	0.950804163	0.613727226	0.004669332	0.016266366	0.956846828	0.12265389	0.421979431	0.35584582	0.892147588	883	1
0.893276772	0.531754509	0.103457747	0.393139439	0.610705893	0.895107883	0.140354625	0.880306406	0.420300913	0.459913938	884	2	0.170628986	0.693929868	0.065736869	0.865108188	0.003357036	0.637226478	0.116550188	0.455214087	0.850917081	0.703970458	884	2
0.045167394	0.62755211	0.014038514	0.510055849	0.387005219	0.166539506	0.580736717	0.628101444	0.471144749	0.921597949	885	3	0.17096469	0.04730369	0.756828516	0.094759972	0.735740226	0.185735649	0.204657125	0.077700125	0.059327982	0.641834773	885	3
0.004760887	0.298196356	0.26474807	0.236182745	0.973815119	0.509933775	0.040864284	0.371196631	0.086794641	0.892117069	886	1	0.171300394	0.612384411	0.661397137	0.687978759	0.71581164	0.924497208	0.077791681	0.812402722	0.926877651	0.423078097	886	1
0.904599139	0.228003784	0.737113559	0.585680715	0.970610675	0.349681082	0.13391522	0.947813349	0.712851344	0.178075503	887	2	0.171361431	0.283822138	0.116641743	0.460493789	0.342722861	0.132023072	0.42445143	0.161473434	0.821924497	0.582811975	887	2
0.860194708	0.003601184	0.234138005	0.370097964	0.549424726	0.540574358	0.608203375	0.896694845	0.212927641	0.251686148	888	3	0.171452986	0.769737846	0.177800836	0.787896359	0.625904111	0.092928861	0.291207617	0.770805994	0.991027558	0.206488235	888	3
0.004425184	0.140507218	0.101626637	0.971190527	0.021393475	0.641834773	0.724570452	0.372356334	0.056947539	0.671437727	889	1	0.171636097	0.190679647	0.928647725	0.659260842	0.145451216	0.618915372	0.003357036	0.132236702	0.308420057	0.362590411	889	1
0.666432691	0.136387219	0.950926237	0.56593524	0.849574267	0.199926756	0.282631916	0.919675283	0.993408002	0.397503586	890	2	0.171971801	0.061372723	0.407605213	0.83108005	0.158146916	0.93264565	0.19696646	0.575853755	0.618305002	0.369273965	890	2
0.070497757	0.611743522	0.158330027	0.954405347	0.918393506	0.491164892	0.315500351	0.903286843	0.390758995	0.376506851	891	3	0.172215949	0.820276498	0.686056093	0.828547014	0.173192541	0.347575304	0.12469863	0.616626484	0.998687704	0.796349986	891	3
0.325510422	0.133579516	0.094454787	0.55406354	0.156132694	0.885250404	0.157719657	0.263222144	0.771202734	0.494003113	892	1	0.172276986	0.939695425	0.01882992	0.607440413	0.952848903	0.314981536	0.337748344	0.529313028	0.912656026	0.175115207	892	1
0.92486343	0.316476943	0.143040254	0.996276742	0.925717948	0.706900235	0.04504532	0.314798425	0.164159062	0.606738487	893	2	0.172307505	0.41257973	0.882351146	0.06695761	0.734763634	0.556077761	0.648731956	0.108676412	0.792107913	0.221472823	893	2
0.252204962	0.891842402	0.474471267	0.641407514	0.637623218	0.932767724	0.371288186	0.057954649	0.568865017	0.090609455	894	3	0.172460097	0.335276345	0.065431684	0.501907407	0.963682974	0.809259316	0.446455275	0.912991729	0.179265725	0.481917783	894	3
0.72972808	0.410718101	0.477492599	0.711081271	0.919095431	0.437421796	0.349253822	0.031037324	0.780266732	0.509689627	895	1	0.172460097	0.351329081	0.121433149	0.564561907	0.454847865	0.184972686	0.111270486	0.522873623	0.595049898	0.32227546	895	1
0.456251717	0.683370464	0.447401349	0.004211554	0.731803339	0.020416883	0.243842891	0.295297098	0.506637776	0.683217872	896	2	0.172460097	0.867946409	0.367687002	0.400433363	0.334543901	0.049897763	0.006408887	0.361705374	0.523361919	0.150395215	896	2
0.441206091	0.566087832	0.055909909	0.099887082	0.606830042	0.131962035	0.03152562	0.569383831	0.761284219	0.723899045	897	3	0.172795801	0.884426405	0.978637043	0.447889645	0.96743675	0.577532273	0.889095737	0.08496353	0.937040315	0.067079684	897	3
0.184759056	0.825861385	0.136326182	0.286355174	0.743736076	0.693868831	0.243415632	0.79464095	0.841578417	0.198217719	898	1	0.172948393	0.807061983	0.773400067	0.379436628	0.213538011	0.752067629	0.521256142	0.037537767	0.582750938	0.467268899	898	1
0.338419752	0.679464095	0.69533372	0.059541612	0.644825587	0.614551225	0.751121555	0.037659841	0.08865627	0.705038606	899	2	0.173375652	0.459974975	0.645893735	0.886074404	0.466658528	0.237006745	0.643024995	0.013611255	0.416699728	0.320566424	899	2
0.135258034	0.782006287	0.090151677	0.222785119	0.746604816	0.630390332	0.452803125	0.546250801	0.137974181	0.583910642	900	3	0.173986023	0.002746666	0.132694479	0.833185827	0.143925291	0.425733207	0.085970641	0.644581439	0.68242439	0.933408612	900	3
0.654957732	0.364513077	0.264503922	0.894070254	0.270241401	0.086733604	0.082766198	0.415814692	0.980285043	0.515732292	901	1	0.174016541	0.338389233	0.37940611	0.550126652	0.968779565	0.984405042	0.430860317	0.187047945	0.404644917	0.47441023	901	1
0.964537492	0.727561266	0.785363323	0.045381024	0.042725913	0.985503708	0.051545763	0.574205756	0.132328257	0.714011048	902	2	0.174382763	0.52436903	0.189947203	0.223944823	0.998077334	0.64250618	0.523148289	0.796319468	0.660786767	0.227820673	902	2
0.062196722	0.473433638	0.081301309	0.605639821	0.871333964	0.411236915	0.72133549	0.678731651	0.611926634	0.491500595	903	3	0.174932096	0.917874691	0.142429884	0.012298959	0.560533464	0.576769311	0.642536699	0.310281686	0.586321604	0.796960356	903	3
0.029511399	0.742149113	0.553392132	0.98464919	0.458662679	0.145023957	0.025849178	0.268074587	0.273506882	0.402081362	904	1	0.175298318	0.158787805	0.629139073	0.117282632	0.97051912	0.912503433	0.717795343	0.499252297	0.788964507	0.839411603	904	1
0.057863094	0.037690359	0.541245766	0.347544786	0.539872433	0.943266091	0.850245674	0.103579821	0.943723869	0.553819391	905	2	0.175786615	0.003021332	0.764244514	0.093234046	0.744438002	0.948057497	0.150395215	0.749900815	0.893704031	0.449415571	905	2
0.038605914	0.019287698	0.130680258	0.059511093	0.714194159	0.236915189	0.278237251	0.616016114	0.84603412	0.040894803	906	3	0.175817133	0.078737754	0.361735893	0.671712394	0.362132633	0.638355663	0.64168218	0.012207404	0.629627369	0.478530229	906	3
0.980986969	0.285073397	0.831385235	0.134586627	0.944822535	0.215308084	0.217871639	0.515518662	0.964049196	0.322061831	907	1	0.176000244	0.353587451	0.547898801	0.570299387	0.827265236	0.163640248	0.093997009	0.200567644	0.538956877	0.996246223	907	1
0.45310831	0.996826075	0.398480178	0.065431684	0.038026063	0.931699576	0.120639668	0.531449324	0.103762932	0.259224219	908	2	0.176061281	0.722525712	0.027985473	0.286477248	0.458388012	0.184026612	0.532303842	0.663319803	0.988464003	0.621753594	908	2
0.109469893	0.855677969	0.190740684	0.024506363	0.82595294	0.554002503	0.35114597	0.380504776	0.435895871	0.122196112	909	3	0.176335948	0.918637654	0.249366741	0.992004151	0.836237678	0.756736961	0.127323222	0.644215217	0.63267922	0.274269845	909	3
0.216345714	0.257423627	0.874813074	0.134434034	0.519669179	0.873104038	0.781212806	0.16483047	0.150456252	0.902676473	910	1	0.176366466	0.750267037	0.968077639	0.067995239	0.292764061	0.190801721	0.841761528	0.167638173	0.912076174	0.338084048	910	1
0.663014618	0.39906003	0.435895871	0.201116977	0.945860164	0.088015381	0.539811396	0.027466659	0.10135197	0.571153905	911	2	0.176763207	0.434308908	0.690298166	0.087893307	0.143986328	0.492202521	0.608783227	0.144047365	0.277077548	0.979369488	911	2
0.50471511	0.611529893	0.776085696	0.676625874	0.744987335	0.87203589	0.068208869	0.526596881	0.174352245	0.171544542	912	3	0.177068392	0.392406995	0.593188269	0.084841456	0.925046541	0.16748558	0.525559252	0.571642201	0.443159276	0.187383648	912	3
0.83046968	0.98586993	0.372966704	0.403088473	0.984008301	0.990661336	0.933133946	0.086916715	0.575823237	0.076143681	913	1	0.177220985	0.65498825	0.002716147	0.305429243	0.792687765	0.345561083	0.540971099	0.198828089	0.574388867	0.655690176	913	1
0.647572253	0.54197821	0.327768792	0.732688375	0.222754601	0.163029878	0.036011841	0.059694205	0.388378552	0.720236824	914	2	0.177831355	0.935270241	0.311929685	0.93960387	0.169621876	0.481765191	0.014618366	0.080019532	0.176458022	0.655323954	914	2
0.838984344	0.00122074	0.263588366	0.742271187	0.469618824	0.415997803	0.835505234	0.369029817	0.188756981	0.579302347	915	3	0.178258614	0.729453413	0.107058931	0.327555162	0.76577044	0.173192541	0.221625416	0.453016755	0.561937315	0.526718955	915	3
0.173375652	0.459974975	0.645893735	0.886074404	0.466658528	0.237006745	0.643024995	0.013611255	0.416699728	0.320566424	916	1	0.178289132	0.582293161	0.568132572	0.151402326	0.876400037	0.48545793	0.180669576	0.404217658	0.676473281	0.919248024	916	1
0.050691244	0.987884152	0.352183599	0.588824122	0.819299905	0.019196142	0.108096561	0.187170019	0.177983947	0.225928526	917	2	0.178563799	0.752281259	0.340556047	0.602221747	0.373821223	0.980529191	0.122135075	0.133976257	0.322946867	0.978514969	917	2
0.407025361	0.230323191	0.136875515	0.359599597	0.149113437	0.053498947	0.083346049	0.578691977	0.396374401	0.357982116	918	3	0.178655354	0.840449232	0.046967986	0.861110263	0.589770196	0.974242378	0.358775597	0.342905972	0.222907193	0.848780786	918	3
0.853328043	0.019837031	0.331369976	0.242042299	0.637958922	0.575884274	0.357402264	0.810357982	0.808313242	0.995666372	919	1	0.178685873	0.144199957	0.022919401	0.874935148	0.912686544	0.343943602	0.939481796	0.416211432	0.902584918	0.073946348	919	1
0.880794702	0.026978362	0.055116428	0.794518876	0.93264565	0.466475417	0.468977935	0.803155614	0.814233833	0.124729148	920	2	0.179002019	0.15553978	0.166213457	0.238150273	0.225714703	0.225341247	0.239483459	0.154866536	0.202716981	0.224538061	920	2
0.169499802	0.915555284	0.387920774	0.012756737	0.99221778	0.052095096	0.697500534	0.326334422	0.12326426	0.046784875	921	3	0.180089724	0.820276498	0.455916013	0.686696982	0.662892544	0.984252449	0.004150517	0.29074984	0.996948149	0.86547441	921	3
0.738975188	0.556962798	0.071443831	0.167027802	0.82964568	0.893795587	0.345744194	0.155766472	0.430524613	0.383983886	922	1	0.180089724	0.748039186	0.399273659	0.147434919	0.996032594	0.074922941	0.752800073	0.109591968	0.965147862	0.829065828	922	1
0.014221625	0.680410169	0.424787133	0.222266305	0.460005493	0.189672536	0.17157506	0.714468825	0.115695669	0.835413678	923	2	0.180913724	0.424207282	0.169866024	0.933530686	0.858790857	0.279549547	0.391949217	0.537491989	0.331949828	0.71764275	923	2
0.617145299	0.988860744	0.270790735	0.000885037	0.28153325	0.930478835	0.299722282	0.378215888	0.681020539	0.366252632	924	3	0.180913724	0.876857814	0.200720237	0.433210242	0.306649983	0.924375134	0.005035554	0.517593921	0.547593616	0.760093997	924	3
0.404278695	0.885586108	0.526169622	0.239082003	0.031617176	0.853663747	0.307687613	0.128055666	0.790826136	0.916928617	925	1	0.18100528	0.45084994	0.04217658	0.360118412	0.747062593	0.214117862	0.479537339	0.53254799	0.778344066	0.468794824	925	1
0.408734397	0.104556413	0.416150395	0.195715201	0.47911008	0.967284158	0.374095889	0.380962554	0.654347362	0.524124882	926	2	0.181188391	0.43488876	0.079622791	0.44901883	0.367015595	0.223517563	0.255409406	0.556199835	0.362376782	0.624561296	926	2
0.717459639	0.483840449	0.031708731	0.078920866	0.669087802	0.790887173	0.986571856	0.502883999	0.783898434	0.530533769	927	3	0.181249428	0.122379223	0.794000061	0.455702383	0.45619068	0.952482681	0.106662191	0.806268502	0.447035127	0.127842036	927	3
0.782921842	0.265205847	0.451002533	0.442274239	0.98217719	0.842371899	0.259132664	0.205755791	0.707998901	0.875637074	928	1	0.181432539	0.624897	0.861354411	0.277138585	0.677358318	0.965086825	0.843287454	0.864986114	0.689779351	0.469038972	928	1
0.822656941	0.986907559	0.438886685	0.992309336	0.873104038	0.300668355	0.229377117	0.044618061	0.587206641	0.117099521	929	2	0.181493576	0.313577685	0.002929777	0.406048769	0.0990936	0.864986114	0.875545518	0.88964507	0.299386578	0.445997497	929	2
0.186651204	0.10339671	0.168004395	0.456740013	0.861049226	0.182103946	0.081392865	0.902859584	0.059755242	0.687704093	930	3	0.181951353	0.078737754	0.897000031	0.687582018	0.76699118	0.114139225	0.999511704	0.013641774	0.108584857	0.467604602	930	3
0.672383801	0.5266274	0.594927824	0.072542497	0.365153966	0.492080447	0.053590503	0.172551653	0.013885922	0.568529313	931	1	0.182500687	0.412060915	0.728232673	0.192480239	0.779625843	0.9238258	0.739005707	0.157017731	0.991485336	0.68489639	931	1
0.148686178	0.736045412	0.310464797	0.118442335	0.979033784	0.408459731	0.992522965	0.405835139	0.821283609	0.653126621	932	2	0.182536247	0.562833229	0.319408641	0.302988643	0.496319074	0.258378069	0.590155044	0.125995563	0.406882655	0.533274159	932	2
0.147556993	0.534440138	0.185369427	0.717307047	0.40910062	0.745872372	0.174260689	0.047059542	0.032258065	0.532975249	933	3	0.182561724	0.546555986	0.531052583	0.334025086	0.198278756	0.658497879	0.001281777	0.655659658	0.585314493	0.795281838	933	3
0.360728782	0.291634877	0.544907987	0.281502731	0.179754021	0.869197668	0.023041475	0.271553697	0.766258736	0.949613941	934	1	0.182592242	0.914975433	0.940336314	0.702414014	0.885769219	0.47523423	0.143131809	0.765434736	0.715353862	0.830805383	934	1
0.942106388	0.946165349	0.122135075	0.718405713	0.990081484	0.194555498	0.420422987	0.030945769	0.416638691	0.863063448	935	2	0.182714316	0.030274361	0.052125614	0.579699087	0.857753227	0.020935698	0.300485244	0.370769372	0.284310434	0.117221595	935	2
0.585802789	0.087557604	0.037751396	0.279122288	0.403820917	0.609759819	0.372600482	0.08026368	0.053895688	0.086764122	936	3	0.182805872	0.102084414	0.778832362	0.098574786	0.627887814	0.458479568	0.558519242	0.441572314	0.867305521	0.991882076	936	3
0.346903897	0.005829035	0.89107944	0.256233406	0.777550584	0.825464644	0.958983123	0.888241218	0.126133	0.790063173	937	1	0.182897427	0.880397961	0.236945708	0.95843379	0.505874813	0.971678823	0.019074068	0.735343486	0.932370983	0.039796136	937	1
0.034974212	0.162938322	0.075045015	0.780236213	0.851619007	0.043183691	0.852351451	0.969878231	0.391979736	0.072542497	938	2	0.182927946	0.017670217	0.733146153	0.78460036	0.966124454	0.126377148	0.89373455	0.258705405	0.427961058	0.83230079	938	2
0.429486984	0.585222938	0.07965331	0.68550676	0.17813654	0.5368511	0.149510178	0.1490524	0.426404614	0.900753807	939	3	0.182958464	0.107333598	0.74385815	0.26718955	0.913724174	0.279000214	0.904843287	0.453688162	0.254127628	0.833429975	939	3
0.655690176	0.065584277	0.686361278	0.148869289	0.657368694	0.332071902	0.542954802	0.198889126	0.884578997	0.809839167	940	1	0.183996094	0.060213019	0.178411206	0.600207526	0.454481643	0.686483352	0.644642476	0.192022462	0.631427961	0.527176733	940	1
0.839808344	0.535508286	0.125553148	0.536362804	0.623950926	0.312814722	0.156407361	0.099673452	0.733939634	0.280251473	941	2	0.184240242	0.024384289	0.168431654	0.650471511	0.238868374	0.539658803	0.431012909	0.900784326	0.985137486	0.975341044	941	2
0.565996277	0.803247169	0.534318064	0.02191229	0.988860744	0.882229072	0.069124424	0.658864101	0.684011353	0.988769189	942	3	0.184301279	0.046082949	0.657918027	0.658162175	0.36875515	0.948118534	0.040894803	0.877010407	0.704306162	0.677968688	942	3
0.043977172	0.726981414	0.513138218	0.365733818	0.525650807	0.339640492	0.176030763	0.852839747	0.701620533	0.706747642	943	1	0.184392834	0.039277322	0.011230811	0.65889462	0.005462813	0.657277139	0.44697409	0.883144627	0.537430952	0.050935392	943	1
0.527420881	0.322183905	0.744560076	0.160344249	0.054963836	0.872310556	0.635151219	0.047486801	0.172002319	0.820703757	944	2	0.184423353	0.546098209	0.094119083	0.228308969	0.959166234	0.4615009	0.08435316	0.683065279	0.414258248	0.351298563	944	2
0.932615131	0.145359661	0.418378246	0.929532762	0.713705863	0.984069338	0.077150792	0.266396069	0.249366741	0.278817103	945	3	0.184453871	0.110843226	0.202520829	0.003875851	0.803796503	0.992980743	0.556779687	0.277413251	0.96069216	0.63063448	945	3
0.275673696	0.24222541	0.057191687	0.301767022	0.499252297	0.614673299	0.140568255	0.459364605	0.773857845	0.636616108	946	1	0.184759056	0.825861385	0.136326182	0.286355174	0.743736076	0.693868831	0.243415632	0.79464095	0.841578417	0.198217719	946	1
0.526444288	0.864497818	0.648915067	0.405224769	0.791436506	0.215704825	0.049165319	0.165013581	0.663502915	0.045442061	947	2	0.184911649	0.720633564	0.780999176	0.321634571	0.862117374	0.270455031	0.904812769	0.077425459	0.871364483	0.438306833	947	2
0.216315195	0.943388165	0.173589282	0.926206244	0.806726279	0.845332194	0.903317362	0.064851833	0.502945036	0.132786035	948	3	0.185674612	0.518509476	0.830652791	0.311380352	0.070284127	0.332255013	0.00408948	0.89434492	0.169835505	0.013885922	948	3
0.025299844	0.838831751	0.809045686	0.187322611	0.122470779	0.795770135	0.772850734	0.051545763	0.483443709	0.189733573	949	1	0.185751438	0.481274906	0.258430765	0.25284019	0.460544188	0.424802526	0.342184193	0.376973483	0.361150438	0.484698649	949	1
0.080324717	0.884884182	0.000396741	0.735892819	0.774834437	0.946928312	0.989226966	0.410687582	0.328653829	0.044465468	950	2	0.185827204	0.084749901	0.642597736	0.710562456	0.266335032	0.868434706	0.108859523	0.182470168	0.271553697	0.490035707	950	2
0.956266976	0.367809076	0.164067507	0.574419385	0.769585253	0.934385205	0.602832118	0.368297372	0.481429487	0.24692526	951	3	0.185979797	0.016632588	0.003082369	0.301217689	0.055818354	0.080935087	0.931363872	0.725363933	0.440076907	0.108706931	951	3
0.189214759	0.147862178	0.500045778	0.198370312	0.021881771	0.746391186	0.635700552	0.335612049	0.963713492	0.901425214	952	1	0.186376537	0.986297189	0.123081149	0.030213324	0.074373608	0.990539262	0.560686056	0.001373333	0.405011139	0.979338969	952	1
0.106143376	0.486465041	0.716940825	0.346385083	0.690298166	0.877285073	0.413739433	0.751884518	0.675710318	0.247260964	953	2	0.186590167	0.446241646	0.558671834	0.68550676	0.998290963	0.223639637	0.82534257	0.37980285	0.559221168	0.228370006	953	2
0.598498489	0.787072359	0.039002655	0.038850063	0.646687216	0.87755974	0.892574847	0.613055818	0.990295114	0.235999634	954	3	0.186651204	0.10339671	0.168004395	0.456740013	0.861049226	0.182103946	0.081392865	0.902859584	0.059755242	0.687704093	954	3
0.885769219	0.71868038	0.544907987	0.577013459	0.990752892	0.592028565	0.642994476	0.278725547	0.446424757	0.895931883	955	1	0.186681722	0.360911893	0.435926389	0.091280862	0.964018677	0.889492477	0.801995911	0.538163396	0.787011322	0.533097324	955	1
0.494644002	0.476912748	0.493942076	0.122959075	0.980254524	0.321543016	0.620227668	0.07022309	0.240150151	0.996124149	956	2	0.187017426	0.432538835	0.887966552	0.08005005	0.925901059	0.330607013	0.164281137	0.396313364	0.371593371	0.319711905	956	2
0.072603534	0.050447096	0.235602893	0.356608783	0.36610004	0.514603107	0.154911954	0.626483963	0.584521012	0.441572314	957	3	0.187322611	0.021332438	0.860225227	0.424024171	0.682210761	0.985992004	0.557969909	0.737327189	0.977782525	0.027680288	957	3
0.484115116	0.788171026	0.851161229	0.788964507	0.938444166	0.071413312	0.017517624	0.375896481	0.514969329	0.542771691	958	1	0.187414167	0.886867885	0.086214789	0.018616291	0.859828486	0.231177709	0.502029481	0.825098422	0.077669607	0.269203772	958	1
0.362224189	0.981810968	0.029206214	0.248115482	0.769280068	0.3886227	0.333201086	0.53828547	0.966093936	0.57472457	959	2	0.187475204	0.164586322	0.695699942	0.032837916	0.776482437	0.141209143	0.177434614	0.42484817	0.87182226	0.691579943	959	2
0.188818018	0.667928098	0.062135685	0.108981597	0.607440413	0.712240974	0.54628132	0.252571184	0.047059542	0.807672353	960	3	0.187566759	0.544724876	0.792901395	0.891781365	0.158421583	0.888851588	0.945799127	0.012390515	0.65437788	0.040375988	960	3
0.455397198	0.538926359	0.0872219	0.168340098	0.879146702	0.987365337	0.131870479	0.217993713	0.118717002	0.284463027	961	1	0.187780389	0.001678518	0.387981811	0.191869869	0.051698355	0.678670614	0.615405744	0.541276284	0.488570818	0.17261269	961	1
0.658162175	0.510971404	0.025940733	0.000274667	0.800256355	0.88943144	0.681508835	0.045808283	0.472823267	0.906765954	962	2	0.188055055	0.376171148	0.0626545	0.002227851	0.431928465	0.160740989	0.131015961	0.618518632	0.855372784	0.864803003	962	2
0.135441145	0.331980346	0.17218543	0.629291665	0.023438215	0.948576312	0.139072848	0.304116947	0.196417127	0.065706351	963	3	0.188055055	0.896267586	0.034974212	0.209204382	0.274178289	0.739677114	0.591875973	0.099154637	0.455458235	0.042634358	963	3
0.015900143	0.057374798	0.110660115	0.825434126	0.334299753	0.517685476	0.329020051	0.835352641	0.920865505	0.074983978	964	1	0.188177129	0.11835078	0.085055086	0.75838496	0.982329783	0.185766167	0.628803369	0.602008118	0.888363292	0.573046052	964	1
0.600177007	0.877101962	0.429059725	0.052156133	0.564104129	0.729789117	0.092776269	0.030365917	0.816919462	0.121890927	965	2	0.188604389	0.286477248	0.102664266	0.048677023	0.354533525	0.522476882	0.711050752	0.721915342	0.498184149	0.626880703	965	2
0.325998718	0.518173772	0.543473617	0.116641743	0.586046937	0.702352977	0.006012146	0.959013642	0.542893765	0.858851894	966	3	0.188756981	0.774956511	0.674336985	0.71089816	0.771599475	0.454847865	0.179509873	0.070406201	0.538468581	0.20557268	966	3
0.019959105	0.773522141	0.610309153	0.883480331	0.986236152	0.592394787	0.48710593	0.793572802	0.011322367	0.119754631	967	1	0.188818018	0.667928098	0.062135685	0.108981597	0.607440413	0.712240974	0.54628132	0.252571184	0.047059542	0.807672353	967	1
0.917722098	0.248939482	0.446638386	0.280587176	0.993255409	0.225043489	0.881008332	0.97769097	0.638172552	0.873012482	968	2	0.189031648	0.437849055	0.319528794	0.99856563	0.863856929	0.437513352	0.078310495	0.958586383	0.745323038	0.096407971	968	2
0.694662313	0.268044069	0.755455184	0.007934812	0.594012268	0.841853084	0.470534379	0.797387616	0.689291055	0.362651448	969	3	0.18918424	0.368694113	0.705740532	0.385814997	0.818414869	0.962981048	0.119693594	0.625721	0.436414686	0.746024964	969	3
0.900631733	0.040833766	0.816034425	0.037110508	0.831049532	0.286049989	0.28522599	0.071504868	0.231757561	0.082033753	970	1	0.189214759	0.147862178	0.500045778	0.198370312	0.021881771	0.746391186	0.635700552	0.335612049	0.963713492	0.901425214	970	1
0.994079409	0.377239296	0.132175665	0.585192419	0.279030732	0.919278542	0.692190313	0.21601001	0.846858119	0.657399213	971	2	0.189458907	0.963621937	0.135532701	0.446852016	0.601519822	0.662190619	0.034516434	0.369243446	0.165532395	0.408215583	971	2
0.686422315	0.007873775	0.946409497	0.536729026	0.703878903	0.420880764	0.016327403	0.284890286	0.931241798	0.286080508	972	3	0.189489425	0.291848506	0.923886837	0.489242225	0.072389904	0.99447615	0.185888241	0.322214423	0.530777917	0.30405591	972	3
0.451338237	0.128421888	0.670918912	0.108706931	0.73955504	0.093966491	0.551286355	0.333841975	0.873714408	0.038178655	973	1	0.189947203	0.335947752	0.178350169	0.995178076	0.457441939	0.998016297	0.097506638	0.625171667	0.09439375	0.437726981	973	1
0.872280038	0.23300882	0.320413831	0.074159978	0.690328684	0.933713797	0.255623035	0.650654622	0.331827754	0.34336375	974	2	0.19000824	0.885250404	0.180974761	0.139408551	0.257698294	0.829706717	0.110110782	0.449171422	0.882900479	0.75389874	974	2
0.933622242	0.428418836	0.322214423	0.124790185	0.90929899	0.547044282	0.456495865	0.370891446	0.866878262	0.659077731	975	3	0.19000824	0.259926145	0.51863155	0.983336894	0.428968169	0.386822108	0.687032685	0.590746788	0.98956267	0.394360179	975	3
0.949339274	0.055879391	0.370250557	0.32718894	0.849696341	0.322336497	0.623249001	0.545915098	0.856105228	0.52845851	976	1	0.19022187	0.724936674	0.049104282	0.64885403	0.561967833	0.898068178	0.526169622	0.644276254	0.047791986	0.768272958	976	1
0.690359203	0.204229865	0.55384991	0.660878323	0.883632923	0.050202948	0.146763512	0.264931181	0.596728416	0.313455611	977	2	0.190466018	0.992278817	0.370708335	0.529862362	0.731040376	0.905667287	0.105410932	0.660969878	0.052522355	0.634296701	977	2
0.067812128	0.324869533	0.046327097	0.78051088	0.252845851	0.199499496	0.603869747	0.151493881	0.245582446	0.195104831	978	3	0.190527055	0.306253243	0.17465743	0.81490524	0.98156682	0.248420667	0.560777612	0.54402295	0.555528428	0.970763268	978	3
0.18918424	0.368694113	0.705740532	0.385814997	0.818414869	0.962981048	0.119693594	0.625721	0.436414686	0.746024964	979	1	0.190710166	0.446790979	0.890346995	0.57432783	0.028778954	0.995239113	0.059236427	0.619190039	0.256935331	0.169835505	979	1
0.029541917	0.186437574	0.030945769	0.689931944	0.220770898	0.348643452	0.57289346	0.269508957	0.993163854	0.117465743	980	2	0.190771203	0.055391095	0.001739555	0.137272256	0.521256142	0.354655599	0.327524644	0.202185125	0.061281167	0.946378979	980	2
0.021942808	0.530899991	0.142826624	0.58742027	0.822321238	0.682729575	0.093203528	0.325510422	0.420209357	0.712088382	981	3	0.191198462	0.922788171	0.069093905	0.1007416	0.612933744	0.697897275	0.749900815	0.658955657	0.279152806	0.248878445	981	3
0.428815577	0.797021393	0.769310587	0.779503769	0.994598224	0.031769768	0.114413892	0.058473464	0.825678274	0.700277718	982	1	0.191290017	0.125370037	0.031281472	0.967925047	0.35871456	0.593615528	0.139042329	0.835932493	0.995208594	0.519333476	982	1
0.044343394	0.549821467	0.730002747	0.187231056	0.060151982	0.493942076	0.174932096	0.26453444	0.859157079	0.201452681	983	2	0.191833558	0.371626562	0.296725829	0.371626562	0.399302422	0.187203828	0.35581876	0.28781787	0.416390926	0.321000586	983	2
0.147068697	0.839411603	0.33475753	0.152775658	0.223364971	0.626606037	0.50511185	0.305581835	0.994018372	0.965361492	984	3	0.192546355	0.293984574	0.314185393	0.121662935	0.379356133	0.190448741	0.324726567	0.283823095	0.211614727	0.297747003	984	3
0.523026215	0.190282907	0.401470992	0.927335429	0.976805933	0.132328257	0.698477126	0.56715598	0.763420515	0.757621998	985	1	0.192938017	0.166936247	0.126499222	0.944456313	0.876918851	0.992522965	0.191290017	0.604266488	0.899441511	0.225653859	985	1
0.16135136	0.841486862	0.275734733	0.242103336	0.956846828	0.207037568	0.065736869	0.784051027	0.878292184	0.951384014	986	2	0.193273721	0.227851192	0.032258065	0.138248848	0.031678213	0.91012299	0.520035401	0.690603351	0.470442824	0.878963591	986	2
0.727225562	0.171697134	0.026886807	0.287362285	0.351512192	0.151036103	0.69020661	0.018860439	0.416516617	0.90621662	987	3	0.193517869	0.069673757	0.728415784	0.138035218	0.508957183	0.824915311	0.406903287	0.123630482	0.928556169	0.118686483	987	3
0.388805811	0.587298196	0.048615986	0.007446516	0.062959685	0.719229713	0.926053652	0.346659749	0.758049257	0.614917447	988	1	0.19409772	0.875209815	0.06674398	0.328073977	0.914578692	0.908413953	0.572801904	0.424726096	0.485366375	0.498672445	988	1
0.938718833	0.281685842	0.817102573	0.495742668	0.171056246	0.813592944	0.973754082	0.450483718	0.988097781	0.453535569	989	2	0.194280831	0.277779473	0.074404126	0.384533219	0.330179754	0.436964019	0.069887387	0.457289346	0.498641926	0.07800531	989	2
0.134434034	0.417310099	0.001342814	0.890346995	0.983245338	0.875698111	0.832850124	0.113925596	0.144413587	0.937040315	990	3	0.194555498	0.021851253	0.603473006	0.525131993	0.689779351	0.119449446	0.42240669	0.14926603	0.326548051	0.425550096	990	3
0.468642232	0.501327555	0.155674917	0.210211493	0.668935209	0.9000824	0.46253853	0.274452956	0.039643544	0.544938505	991	1	0.194982757	0.108493301	0.998718223	0.617053743	0.851771599	0.508835108	0.062959685	0.49775689	0.381786554	0.224433119	991	1
0.182561724	0.546555986	0.531052583	0.334025086	0.198278756	0.658497879	0.001281777	0.655659658	0.585314493	0.795281838	992	2	0.195013276	0.606738487	0.687032685	0.96990875	0.639240699	0.309335612	0.068819239	0.56837672	0.973662526	0.832911161	992	2
0.222510453	0.220892972	0.47706534	0.534073916	0.647816401	0.668660543	0.371105075	0.915463729	0.987060152	0.179418317	993	3	0.195525629	0.629707541	0.471864222	0.442438705	0.504645997	0.436212027	0.644771046	0.41458721	0.488593462	0.644971827	993	3
0.317819758	0.444868313	0.870204779	0.375499741	0.413769951	0.442518387	0.00717185	0.61589404	0.615558336	0.437513352	994	1	0.19553209	0.775566881	0.413617359	0.85872982	0.464522233	0.26657918	0.173192541	0.500808741	0.918149358	0.338297678	994	1
0.002929777	0.264259774	0.272988067	0.128055666	0.64128544	0.199743645	0.729483932	0.526352733	0.473281045	0.633075961	995	2	0.195727802	0.355007511	0.240487102	0.375375652	0.33017238	0.215224667	0.310261849	0.315371309	0.40802953	0.233375981	995	2
0.877101962	0.577501755	0.161168249	0.075746941	0.674367504	0.33332316	0.046388134	0.174626911	0.475295267	0.553941465	996	3	0.195989868	0.761314737	0.839442122	0.397656178	0.500900296	0.890163884	0.027466659	0.994628742	0.572588275	0.050508133	996	3
0.987975707	0.582628864	0.252510147	0.121066927	0.66154973	0.759239479	0.335886715	0.416272469	0.985656301	0.620868557	997	1	0.195989868	0.739371929	0.981902524	0.708304086	0.451612903	0.10013123	0.081148717	0.172154912	0.855189673	0.263740959	997	1
0.392010254	0.090121158	0.792931913	0.646046327	0.643055513	0.160252693	0.052125614	0.641132847	0.794579913	0.930021058	998	2	0.196111942	0.443861202	0.014496292	0.389721366	0.416180914	0.139896847	0.281563768	0.251533555	0.656178472	0.500167852	998	2
0.165715506	0.744987335	0.010803552	0.114169744	0.866573077	0.626453444	0.182012391	0.851069674	0.812707907	0.593218787	999	3	0.19696646	0.005188147	0.402508621	0.718710898	0.823450423	0.116428114	0.614642781	0.892147588	0.53193762	0.33005768	999	3
0.059358501	0.8492996	0.242408521	0.084414197	0.063997314	0.398968474	0.701345866	0.987273782	0.706289865	0.851680044	1000	1	0.197058016	0.009491256	0.614185003	0.695059053	0.204657125	0.608233894	0.53358562	0.0499588	0.02130192	0.851954711	1000	1
0.692922758	0.991454817	0.15335551	0.941862239	0.91338847	0.008941923	0.128696554	0.738883633	0.933164464	0.976805933	1001	2	0.197302164	0.788811914	0.196081423	0.410870693	0.010681478	0.316080203	0.073061312	0.319284646	0.919156468	0.933622242	1001	2
0.941068758	0.899166845	0.346934416	0.992034669	0.72768334	0.099368267	0.974272897	0.701437422	0.999328593	0.56346324	1002	3	0.197423614	0.279130585	0.31467006	0.367815929	0.238679339	0.248010699	0.287051592	0.205482778	0.405685365	0.285421051	1002	3
0.30957976	0.819330424	0.353831599	0.13492233	0.410626545	0.907712027	0.400708029	0.599291971	0.579729606	0.583239235	1003	1	0.197698904	0.656910916	0.008148442	0.652150029	0.474044008	0.705252235	0.545548875	0.049409467	0.083925901	0.980101932	1003	1
0.699880978	0.276711325	0.103701895	0.498611408	0.541245766	0.666310617	0.227057711	0.152592547	0.80590228	0.295999023	1004	2	0.197759941	0.705587939	0.635303812	0.691335795	0.87408063	0.114749596	0.002014222	0.083834346	0.392254402	0.951414533	1004	2
0.364757225	0.627124851	0.043855098	0.625080111	0.558488723	0.712912381	0.928159429	0.119541002	0.91625721	0.266426588	1005	3	0.198278756	0.87490463	0.062257759	0.264198737	0.619556261	0.409741508	0.751304666	0.247932371	0.720908231	0.332651753	1005	3
0.192938017	0.166936247	0.126499222	0.944456313	0.876918851	0.992522965	0.191290017	0.604266488	0.899441511	0.225653859	1006	1	0.198339793	0.240882595	0.599169897	0.548448134	0.682515946	0.671864986	0.017120884	0.078096866	0.994964446	0.274727622	1006	1
0.69512009	0.867915891	0.920712912	0.311990722	0.199713126	0.720419935	0.000671407	0.95065157	0.274758141	0.641254921	1007	2	0.198461867	0.666158025	0.023865474	0.240211188	0.50737022	0.103366192	0.18488113	0.645802179	0.704886013	0.027771844	1007	2
0.442823572	0.082583087	0.286996063	0.030701621	0.044679098	0.819513535	0.8882107	0.473036897	0.935148167	0.630787072	1008	3	0.198910647	0.233634262	0.458364272	0.286613909	0.361870702	0.256226823	0.434103815	0.231845815	0.294963298	0.49011705	1008	3
0.272438734	0.053559984	0.420331431	0.214484085	0.574175237	0.492721335	0.571916868	0.847010712	0.932462539	0.097842341	1009	1	0.199072237	0.054841762	0.398968474	0.352549821	0.873287149	0.648701437	0.364024781	0.430768761	0.079927976	0.620838038	1009	1
0.374858852	0.608325449	0.061738945	0.698568682	0.921140172	0.980895413	0.739890744	0.786339915	0.762199774	0.732718894	1010	2	0.199285867	0.443769646	0.714072085	0.010620441	0.942594684	0.749809259	0.815332499	0.767876217	0.130344554	0.88021485	1010	2
0.960936308	0.352549821	0.534836879	0.523392438	0.630603961	0.552659688	0.168248543	0.337809381	0.795220801	0.979369488	1011	3	0.199377422	0.694875942	0.785882138	0.582689901	0.075838496	0.165868099	0.026734214	0.033112583	0.801141392	0.97317423	1011	3
0.557267983	0.140842921	0.768913846	0.031159398	0.456923124	0.086336863	0.344645528	0.029877621	0.393993957	0.141453291	1012	1	0.199403099	0.18797987	0.334564098	0.212949732	0.25920031	0.29784928	0.210194228	0.204611305	0.275551652	0.298179839	1012	1
0.871913816	0.083651234	0.525345622	0.271645253	0.411908322	0.573778497	0.679616688	0.06982635	0.830317087	0.092684713	1013	2	0.199468978	0.036805322	0.007660146	0.35093234	0.940031129	0.657490768	0.52702414	0.924253059	0.999908444	0.617206336	1013	2
0.161778619	0.42240669	0.627002777	0.383404035	0.514908292	0.884548479	0.08435316	0.255439924	0.840174566	0.06326487	1014	3	0.199530015	0.297677541	0.039735099	0.017914365	0.028229621	0.988647114	0.156407361	0.937314982	0.948332163	0.734702597	1014	3
0.149296548	0.063997314	0.984557634	0.179723502	0.371715445	0.019135105	0.238288522	0.102023377	0.431134983	0.731315043	1015	1	0.199865719	0.016937773	0.508987701	0.364696188	0.817316202	0.854701376	0.693258461	0.416882839	0.754020814	0.040223395	1015	1
0.65929136	0.671193579	0.270210883	0.445448164	0.873378704	0.616870632	0.139988403	0.30344554	0.133610034	0.624469741	1016	2	0.200720237	0.851008637	0.041077914	0.033906064	0.908658101	0.597216712	0.475692007	0.860866115	0.584459975	0.453566088	1016	2
0.121402631	0.014221625	0.968993194	0.41749321	0.996459853	0.397778253	0.544358654	0.257393109	0.546220283	0.237159337	1017	3	0.201186424	0.375491417	0.429562237	0.34807981	0.352294961	0.304038565	0.324382926	0.401651951	0.365043651	0.338314447	1017	3
0.240424818	0.218176824	0.153508103	0.036164434	0.938871426	0.228766747	0.915341655	0.036011841	0.085512864	0.344340342	1018	1	0.201300089	0.790368358	0.149510178	0.679036836	0.811944945	0.121433149	0.950560015	0.043427839	0.965117344	0.276284066	1018	1
0.740501114	0.506393628	0.542741173	0.249397259	0.728782006	0.85360271	0.207739494	0.206884976	0.78194525	0.567552721	1019	2	0.201300089	0.487197485	0.326883755	0.268105106	0.906918546	0.573381756	0.414654988	0.100680563	0.717123936	0.431501205	1019	2
0.221076083	0.579790643	0.052552873	0.703787347	0.892605365	0.345561083	0.088167974	0.576555681	0.399792474	0.253975036	1020	3	0.201534207	0.740411449	0.426818696	0.548733674	0.439416476	0.431543495	0.478925398	0.547743235	0.459432443	0.758034697	1020	3
0.224158452	0.001586962	0.013367107	0.58415479	0.63881344	0.917447432	0.022949919	0.575121311	0.733634449	0.048982208	1021	1	0.201666311	0.28235725	0.35544908	0.531998657	0.290993988	0.219977416	0.099612415	0.106723228	0.709341716	0.843806269	1021	1
0.799981689	0.292641987	0.144291513	0.000183111	0.500289926	0.395947142	0.223822748	0.587694937	0.277291177	0.393780328	1022	2	0.201849422	0.027283547	0.544419691	0.713278603	0.444013794	0.846064638	0.438795129	0.019409772	0.434858242	0.514847255	1022	2
0.248054445	0.705679495	0.684102908	0.892025513	0.748496963	0.509292886	0.423139134	0.031647694	0.8390759	0.968840602	1023	3	0.202063051	0.444624165	0.589403974	0.03521836	0.064363536	0.355113376	0.414349803	0.744499039	0.823725089	0.097384564	1023	3
0.071443831	0.343882565	0.117160558	0.530961028	0.072634053	0.646748253	0.182103946	0.738151189	0.278359325	0.44819483	1024	1	0.202124088	0.02865688	0.314920499	0.734366894	0.414380322	0.740409558	0.620624409	0.03543199	0.233344523	0.985900449	1024	1
0.903256325	0.468428602	0.409375286	0.080751976	0.872402112	0.714560381	0.134098331	0.74590289	0.673665578	0.977446821	1025	2	0.202215644	0.397991882	0.107058931	0.631214331	0.982970672	0.019898068	0.53828547	0.87817011	0.325510422	0.626972259	1025	2
0.657887509	0.897274697	0.726187933	0.275521104	0.98751793	0.866725669	0.398022401	0.154148991	0.764580218	0.009277627	1026	3	0.202276681	0.279152806	0.094882046	0.947447127	0.67363506	0.594439528	0.181798761	0.9262978	0.00469985	0.839442122	1026	3
0.410077212	0.214545122	0.045777764	0.522751549	0.566179388	0.354228339	0.711264382	0.548265023	0.597491379	0.415204321	1027	1	0.202826014	0.637501144	0.197698904	0.332132939	0.760673849	0.648976104	0.954008606	0.15396588	0.63411359	0.177648244	1027	1
0.110934782	0.501693777	0.11874752	0.190160833	0.836451308	0.930936613	0.203253273	0.251716666	0.411908322	0.808954131	1028	2	0.203070162	0.513779107	0.878200629	0.541337321	0.844782861	0.869869076	0.046510208	0.086428419	0.779808954	0.191534165	1028	2
0.249458296	0.037293619	0.310861538	0.260048219	0.559312723	0.3513596	0.014770959	0.079195532	0.701803644	0.946501053	1029	3	0.203131199	0.323618274	0.19226661	0.846827601	0.749687185	0.997863704	0.214484085	0.686361278	0.389324625	0.973143712	1029	3
0.694814905	0.043183691	0.596484268	0.505874813	0.475783563	0.75450911	0.004943999	0.538163396	0.951414533	0.573168126	1030	1	0.203222755	0.664632099	0.828089236	0.91503647	0.761711478	0.88103885	0.099215674	0.553453169	0.85216834	0.508377331	1030	1
0.706503494	0.233893857	0.678853725	0.299203467	0.962706381	0.728171636	0.675222022	0.069887387	0.779534288	0.666371654	1031	2	0.203588977	0.986846522	0.095858638	0.796197394	0.901455733	0.60155034	0.050691244	0.763237403	0.82042909	0.440961943	1031	2
0.140140996	0.675099948	0.086062197	0.014069033	0.621662038	0.500747703	0.62858974	0.837794122	0.267525254	0.800042726	1032	3	0.203772088	0.891994995	0.224555193	0.192999054	0.416119877	0.780816065	0.8263802	0.045686209	0.494857631	0.800073244	1032	3
0.612353893	0.586016419	0.583483383	0.19266335	0.989532151	0.9381695	0.937650685	0.314676351	0.822229682	0.588061159	1033	1	0.20392468	0.816980499	0.012298959	0.12509537	0.783623768	0.037659841	0.426007874	0.791405988	0.658162175	0.006469924	1033	1
0.830378124	0.632251961	0.713064974	0.891598254	0.951963866	0.906399731	0.366527299	0.325907163	0.998290963	0.120151372	1034	2	0.204351939	0.101931822	0.158024842	0.107791375	0.310159612	0.830957976	0.536820582	0.158940397	0.940092166	0.553941465	1034	2
0.711325419	0.199377422	0.831781976	0.724478896	0.938108463	0.338480789	0.364696188	0.050538652	0.859218116	0.855586413	1035	3	0.204596088	0.105410932	0.08026368	0.70720542	0.921445357	0.24509415	0.120639668	0.21744438	0.467177343	0.466383862	1035	3
0.036591693	0.171941282	0.663747063	0.195654164	0.975859859	0.813592944	0.347270119	0.360881375	0.709768975	0.29218421	1036	1	0.204626606	0.197729423	0.192907498	0.199530015	0.956785791	0.593493454	0.738792077	0.294381542	0.679830317	0.786126286	1036	1
0.079226051	0.828638569	0.001068148	0.277962584	0.396252327	0.699789422	0.797936949	0.025788141	0.630085147	0.888637959	1037	2	0.204840236	0.389660329	0.961394086	0.095797601	0.959685049	0.618945891	0.231971191	0.090456862	0.511429182	0.491134373	1037	2
0.996765038	0.714957121	0.226172674	0.54811243	0.956541643	0.285897397	0.102053896	0.335734123	0.802758873	0.754753258	1038	3	0.205389569	0.005310221	0.99978637	0.112674337	0.148869289	0.424665059	0.416272469	0.568071535	0.482161931	0.883022553	1038	3
0.864833522	0.634662923	0.047730949	0.884365368	0.915982543	0.389660329	0.184453871	0.888302255	0.804620502	0.594714194	1039	1	0.206091494	0.325907163	0.568041017	0.3234962	0.25183874	0.462202826	0.606128117	0.065645314	0.864223151	0.88390759	1039	1
0.239600818	0.862392041	0.012512589	0.93386639	0.272835475	0.792291025	0.589129307	0.739921262	0.342814417	0.830561235	1040	2	0.206518754	0.743736076	0.203741569	0.309549242	0.932523576	0.548509171	0.827539903	0.364909818	0.863246559	0.83516953	1040	2
0.04647969	0.689626759	0.131687368	0.739463485	0.469222083	0.055818354	0.163090915	0.155674917	0.988250374	0.299386578	1041	3	0.206640828	0.04278695	0.175817133	0.482650227	0.053376873	0.540849025	0.959318827	0.12161626	0.701559496	0.301644948	1041	3
0.699942015	0.255378887	0.584704123	0.744010743	0.921597949	0.630909146	0.651326029	0.021393475	0.487807855	0.246681112	1042	1	0.206884976	0.884823145	0.01904355	0.152928251	0.519699698	0.478865932	0.828852199	0.379436628	0.577898495	0.976104007	1042	1
0.689138462	0.008026368	0.789056063	0.874874111	0.904690695	0.732291635	0.662038026	0.644398328	0.854579302	0.835688345	1043	2	0.206915494	0.153050325	0.527390362	0.334116642	0.921201209	0.249031037	0.165715506	0.712424085	0.689474166	0.884975738	1043	2
0.226386303	0.84603412	0.039124729	0.492721335	0.966307566	0.743369854	0.21683401	0.688436537	0.17896054	0.746879482	1044	3	0.206946013	0.421430097	0.118198187	0.770378735	0.796838282	0.637195959	0.250953703	0.822992645	0.913266396	0.584276864	1044	3
0.020294809	0.809839167	0.250740074	0.129917295	0.495376446	0.063539537	0.845301675	0.10135197	0.849238563	0.597888119	1045	1	0.207312235	0.386303293	0.002410962	0.750999481	0.046052431	0.043855098	0.385235145	0.904965361	0.569261757	0.841090121	1045	1
0.071138646	0.936826685	0.056550798	0.075930052	0.795342875	0.063814203	0.200598163	0.797112949	0.986724448	0.982116153	1046	2	0.208563494	0.391033662	0.386333811	0.133243812	0.11139256	0.767937254	0.782860805	0.012543107	0.316171758	0.47932371	1046	2
0.304849391	0.205298013	0.523850215	0.310983612	0.814600055	0.928861354	0.550035096	0.776512955	0.381328776	0.551622059	1047	3	0.20883816	0.216101566	0.16113773	0.876155889	0.228888821	0.733359783	0.863338115	0.048829615	0.749931333	0.421979431	1047	3
0.074251534	0.94247261	0.919522691	0.072878201	0.370433668	0.671132542	0.290169988	0.066377758	0.747276223	0.44697409	1048	1	0.20894422	0.206310993	0.229665311	0.280681216	0.257619613	0.198655644	0.283337425	0.214901337	0.20274519	0.295171828	1048	1
0.885189367	0.117679373	0.173406171	0.161900693	0.982787561	0.900845363	0.285592212	0.372295297	0.915982543	0.793145543	1049	2	0.209387494	0.970793786	0.332255013	0.945310831	0.610827967	0.808893094	0.005157628	0.421338542	0.528397473	0.528916288	1049	2
0.015076144	0.047608875	0.024109622	0.889553514	0.35728019	0.915890988	0.393230995	0.885982849	0.980468154	0.437330241	1050	3	0.209418012	0.32288583	0.150120548	0.077089755	0.835291604	0.148014771	0.333994568	0.244697409	0.082888272	0.429120762	1050	3
0.718955046	0.150547807	0.492782373	0.888515885	0.933835871	0.101840266	0.181371502	0.204992828	0.807855464	0.096987823	1051	1	0.209418012	0.853694266	0.853938414	0.410840175	0.496383557	0.183416242	0.15417951	0.057832575	0.664265877	0.097354045	1051	1
0.17096469	0.04730369	0.756828516	0.094759972	0.735740226	0.185735649	0.204657125	0.077700125	0.059327982	0.641834773	1052	2	0.209443418	0.434447426	0.439545178	0.529096925	0.51682268	0.343443787	0.650631768	0.362816168	0.338417477	0.706204645	1052	2
0.095858638	0.765434736	0.993346965	0.60524308	0.36649678	0.339976196	0.002899258	0.699209571	0.749809259	0.095034639	1053	3	0.209479049	0.349223304	0.607654042	0.246192816	0.24857326	0.508468886	0.364818262	0.076723533	0.03112888	0.598101749	1053	3
0.321695608	0.09418012	0.200292978	0.768974883	0.428724021	0.771599475	0.018341624	0.226813562	0.930295724	0.807519761	1054	1	0.209967345	0.65846736	0.771263771	0.411023286	0.998229926	0.894375439	0.201178014	0.890102847	0.709585864	0.94943083	1054	1
0.6867275	0.048341319	0.178289132	0.34849086	0.044129765	0.179631947	0.081759087	0.021332438	0.049439985	0.570665609	1055	2	0.210150456	0.762047182	0.038758507	0.202032533	0.860286264	0.556138798	0.612659078	0.04339732	0.352122562	0.917416913	1055	2
0.252479629	0.784539323	0.014069033	0.674153874	0.670674764	0.182134465	0.350993377	0.61507004	0.369945372	0.387310404	1056	3	0.21027253	0.05221717	0.062990204	0.14496292	0.883816034	0.230262154	0.450666829	0.663899655	0.939573351	0.250770592	1056	3
0.96456801	0.617267373	0.103122044	0.162755211	0.38471633	0.158421583	0.092287973	0.304452651	0.790490432	0.974150822	1057	1	0.210913419	0.104922636	0.249794	0.023438215	0.510971404	0.823786126	0.457167272	0.647785882	0.885036775	0.001312296	1057	1
0.401257363	0.320200201	0.696462905	0.05261391	0.376598407	0.185583056	0.040559099	0.256263924	0.887783441	0.795648061	1058	2	0.21109653	0.12756737	0.168858913	0.135380108	0.077517014	0.887569811	0.563188574	0.673696097	0.066255684	0.807611316	1058	2
0.250251778	0.095553453	0.201178014	0.65254677	0.415173803	0.012848292	0.355571154	0.042725913	0.96765038	0.336802271	1059	3	0.211218604	0.464278085	0.251350444	0.299630726	0.281105991	0.392895291	0.08374279	0.848017823	0.798181097	0.458723716	1059	3
0.988555559	0.682973724	0.369121372	0.347514267	0.766136662	0.555955687	0.228614154	0.046571245	0.697561571	0.091616565	1060	1	0.211645863	0.05117954	0.774620808	0.731406598	0.420789209	0.350596637	0.03543199	0.653309732	0.996978668	0.231116672	1060	1
0.383770257	0.038758507	0.115695669	0.350352489	0.9762566	0.430829798	0.605059969	0.364360485	0.052369762	0.154423658	1061	2	0.211767937	0.168248543	0.096530045	0.670094913	0.119754631	0.022980438	0.767021699	0.042512284	0.587206641	0.657490768	1061	2
0.170384838	0.950804163	0.613727226	0.004669332	0.016266366	0.956846828	0.12265389	0.421979431	0.35584582	0.892147588	1062	3	0.211981567	0.054597613	0.169988098	0.071321757	0.593127232	0.945768609	0.848323008	0.616229743	0.314859462	0.424298837	1062	3
0.467360454	0.386394848	0.680959502	0.620258187	0.899380474	0.573259682	0.110995819	0.039887692	0.466170232	0.530350658	1063	1	0.212042604	0.683797723	0.05569628	0.111056856	0.333597827	0.294656209	0.642231513	0.057069613	0.490340892	0.506179998	1063	1
0.45966979	0.820459609	0.571581164	0.092654195	0.881221961	0.934354686	0.596301157	0.413434248	0.25183874	0.270973846	1064	2	0.212042604	0.8390759	0.594653157	0.068025758	0.977568896	0.109073153	0.087038789	0.677694021	0.905941954	0.999542222	1064	2
0.899197363	0.59193701	0.378612629	0.132236702	0.904965361	0.862361522	0.534165471	0.275032807	0.11896115	0.881099887	1065	3	0.212195196	0.722647786	0.316354869	0.712302011	0.836573382	0.497817927	0.001159703	0.761558885	0.97338786	0.446455275	1065	3
0.29114658	0.916714988	0.529190954	0.425153356	0.434980316	0.118320261	0.011169774	0.759331034	0.968657491	0.27784051	1066	1	0.212286752	0.715659047	0.013672292	0.622699667	0.004547258	0.577471236	0.167546617	0.577715384	0.985168004	0.81163976	1066	1
0.14374218	0.850550859	0.261604663	0.599841304	0.874172185	0.673757134	0.438093204	0.063509018	0.708548235	0.879116184	1067	2	0.212500381	0.326303903	0.10257271	0.328562273	0.763206885	0.290963469	0.204443495	0.498489334	0.438062685	0.878200629	1067	2
0.693197424	0.034424879	0.849055452	0.512649922	0.831995605	0.546617023	0.075502792	0.897762993	0.422620319	0.718375195	1068	3	0.213110752	0.284951323	0.151829585	0.985229041	0.639790033	0.342387158	0.344370861	0.18222602	0.117282632	0.526139103	1068	3
0.379131443	0.626545	0.929624317	0.280465102	0.759788812	0.29013947	0.602130192	0.032776879	0.913968322	0.431958983	1069	1	0.213251283	0.714333841	0.463326602	0.57924547	0.436150601	0.452303888	0.774793427	0.323348154	0.461891144	0.656156457	1069	1
0.228278451	0.028931547	0.335642567	0.834009827	0.950376904	0.666859951	0.120792261	0.04791406	0.602221747	0.824457533	1070	2	0.21375164	0.613452559	0.896755882	0.394299142	0.976195563	0.156743065	0.886623737	0.231391339	0.046632282	0.194280831	1070	2
0.326151311	0.344737083	0.13144322	0.503097629	0.914883877	0.432996612	0.117954039	0.346537675	0.305917539	0.505447554	1071	3	0.214209418	0.689931944	0.325449385	0.458906827	0.754387036	0.832667013	0.047059542	0.526230659	0.81081576	0.022919401	1071	3
0.611255226	0.620929594	0.084292123	0.773003327	0.301950133	0.935453352	0.857661672	0.671437727	0.843714713	0.921231727	1072	1	0.214850307	0.11056856	0.54484695	0.109622486	0.616718039	0.578508866	0.481765191	0.192754906	0.937620167	0.149174474	1072	1
0.430402539	0.891384625	0.036347545	0.784752953	0.188299203	0.935270241	0.610065004	0.97317423	0.818628498	0.68633076	1073	2	0.214880825	0.807824946	0.525345622	0.459547716	0.169438765	0.683217872	0.168218024	0.26474807	0.929227577	0.746879482	1073	2
0.150944548	0.661732841	0.793633839	0.715231788	0.568346202	0.945829646	0.131382183	0.735435041	0.596789453	0.025025178	1074	3	0.214941862	0.262031922	0.295480209	0.262153996	0.887356182	0.758079775	0.441663869	0.399426252	0.3124485	0.278542436	1074	3
0.104983673	0.06552324	0.199346904	0.401379437	0.535203101	0.763298441	0.142948698	0.454206977	0.743278298	0.986510819	1075	1	0.215094455	0.461561937	0.010986663	0.431104465	0.660420545	0.919186987	0.556291391	0.144688253	0.160863063	0.42567217	1075	1
0.749931333	0.776787622	0.178502762	0.97317423	0.749382	0.961210974	0.141361736	0.342783898	0.445905942	0.715170751	1076	2	0.21518601	0.021149327	0.924130985	0.101657155	0.862483596	0.341868343	0.191839351	0.556016724	0.884914701	0.643543809	1076	2
0.887264626	0.408764916	0.826136052	0.372051149	0.609210486	0.965819269	0.113376263	0.254402295	0.87243263	0.017792291	1077	3	0.21518601	0.095461898	0.929410688	0.04770043	0.199194311	0.625354778	0.005432295	0.488570818	0.871486557	0.618121891	1077	3
0.214880825	0.807824946	0.525345622	0.459547716	0.169438765	0.683217872	0.168218024	0.26474807	0.929227577	0.746879482	1078	1	0.215216529	0.027405622	0.325663015	0.317697684	0.907315287	0.263252663	0.855952635	0.492233039	0.652272103	0.529190954	1078	1
0.34070864	0.478835414	0.62550737	0.042909024	0.096682638	0.882076479	0.591692862	0.048249763	0.074190497	0.853785821	1079	2	0.215216529	0.899136326	0.230231635	0.640522477	0.042023988	0.910611286	0.674916837	0.003967406	0.455092013	0.374340037	1079	2
0.294808802	0.136082034	0.604998932	0.721518601	0.797845393	0.804315317	0.039124729	0.19061861	0.812128056	0.287514878	1080	3	0.215308084	0.966887417	0.939085055	0.42936491	0.975615711	0.072115238	0.71703238	0.058442946	0.466872158	0.659840693	1080	3
0.827936644	0.445875423	0.13083285	0.23035371	0.655446028	0.148258919	0.048768578	0.661000397	0.031098361	0.356517228	1081	1	0.21539964	0.179418317	0.00860622	0.061922056	0.665425581	0.906094546	0.506851405	0.808008057	0.878841517	0.389507736	1081	1
0.209387494	0.970793786	0.332255013	0.945310831	0.610827967	0.808893094	0.005157628	0.421338542	0.528397473	0.528916288	1082	2	0.215826899	0.407818842	0.535813471	0.139072848	0.57023835	0.445997497	0.134556108	0.150242622	0.272804956	0.655476547	1082	2
0.287179174	0.398144475	0.202642903	0.472273934	0.828394421	0.121890927	0.084994049	0.377086703	0.319376202	0.448530534	1083	3	0.216162603	0.865962706	0.725486007	0.053621021	0.848567156	0.127109592	0.796990875	0.284005249	0.793481246	0.472212897	1083	3
0.393169958	0.188604389	0.547044282	0.168584246	0.919827876	0.198980682	0.121951964	0.494918668	0.180425428	0.520767846	1084	1	0.216254158	0.638477737	0.158726768	0.293527024	0.134006775	0.383281961	0.307168798	0.068636128	0.039826655	0.294289987	1084	1
0.156651509	0.25675222	0.067445906	0.030335398	0.272621845	0.705282754	0.772179327	0.447340312	0.383526109	0.421552171	1085	2	0.216315195	0.943388165	0.173589282	0.926206244	0.806726279	0.845332194	0.903317362	0.064851833	0.502945036	0.132786035	1085	2
0.049165319	0.973296304	0.053041169	0.716177862	0.144016846	0.735343486	0.457258827	0.942106388	0.621356853	0.426038392	1086	3	0.216345714	0.257423627	0.874813074	0.134434034	0.519669179	0.873104038	0.781212806	0.16483047	0.150456252	0.902676473	1086	3
0.277718436	0.392773217	0.023041475	0.488601337	0.674703207	0.912747581	0.676259651	0.852717673	0.722678304	0.014038514	1087	1	0.216376232	0.670461135	0.049714652	0.40766625	0.186010315	0.7764214	0.283028657	0.267006439	0.291482284	0.325540941	1087	1
0.88021485	0.124912259	0.809625538	0.37531663	0.689504685	0.601367229	0.137943663	0.70537431	0.990600299	0.115329447	1088	2	0.216681417	0.607318339	0.145664846	0.241340373	0.798089541	0.16830958	0.720847194	0.219611194	0.316385388	0.560625019	1088	2
0.471297342	0.698446608	0.174504837	0.646412549	0.912656026	0.421185949	0.414746544	0.05365154	0.246436964	0.934781945	1089	3	0.216986602	0.819391461	0.219946898	0.838007752	0.696066164	0.971098972	0.140903958	0.519333476	0.60258797	0.550248726	1089	3
0.863795892	0.793053987	0.881374554	0.133945738	0.885372478	0.417645802	0.019440291	0.443678091	0.50511185	0.749626148	1090	1	0.218207343	0.078249458	0.875667592	0.914761803	0.311807611	0.653218177	0.304116947	0.007019257	0.387951292	0.906735435	1090	1
0.862544633	0.598559526	0.141453291	0.077486496	0.62163152	0.293374432	0.78316599	0.046327097	0.81655324	0.054689169	1091	2	0.218512528	0.13943907	0.640552995	0.370433668	0.906369213	0.346049379	0.71233253	0.574419385	0.554094058	0.07104709	1091	2
0.52558977	0.550309763	0.73894467	0.100924711	0.582262642	0.883236183	0.905148473	0.085909604	0.241065706	0.872066408	1092	3	0.218726157	0.472396008	0.490401929	0.725852229	0.771813105	0.015442366	0.725333415	0.016754662	0.148228401	0.429334391	1092	3
0.622974334	0.139286477	0.681112094	0.089358196	0.34501175	0.892056032	0.543046358	0.512131108	0.943784906	0.817072054	1093	1	0.218939787	0.406170843	0.005005036	0.876918851	0.306253243	0.23218482	0.264931181	0.877224036	0.982482376	0.119388409	1093	1
0.866145817	0.080111087	0.794854579	0.097445601	0.798089541	0.524735252	0.397808771	0.503707999	0.85790582	0.7383343	1094	2	0.219031343	0.069399091	0.05404828	0.525559252	0.236518448	0.021759697	0.528183844	0.072359386	0.799798578	0.386730552	1094	2
0.008911405	0.634022034	0.040009766	0.081118198	0.371349223	0.187383648	0.397350993	0.138309885	0.26718955	0.932157353	1095	3	0.219185309	0.256998906	0.230847351	0.387972945	0.247730352	0.35077014	0.210977604	0.307428726	0.263736618	0.397150903	1095	3
0.735099338	0.28336436	0.868129521	0.488998077	0.809137242	0.875942259	0.366832484	0.001464888	0.732169561	0.266487625	1096	1	0.220282601	0.800500504	0.21683401	0.287392804	0.245277261	0.977782525	0.117831965	0.717795343	0.259132664	0.905880917	1096	1
0.03848384	0.854640339	0.017426069	0.528977325	0.993957335	0.101687674	0.265877255	0.824243904	0.957121494	0.753349406	1097	2	0.220709861	0.359843745	0.328470717	0.168340098	0.200109867	0.585039827	0.086672567	0.820856349	0.775566881	0.316415906	1097	2
0.126621296	0.470778527	0.112277596	0.659443953	0.622211371	0.364116337	0.41892758	0.398663289	0.569536424	0.599169897	1098	3	0.221076083	0.579790643	0.052552873	0.703787347	0.892605365	0.345561083	0.088167974	0.576555681	0.399792474	0.253975036	1098	3
0.765953551	0.351664785	0.277291177	0.129245888	0.155095065	0.427625355	0.774132511	0.099429304	0.958342235	0.589403974	1099	1	0.221411786	0.970152898	0.68285165	0.482070376	0.330484939	0.372753075	0.006286813	0.755699332	0.264046144	0.849879452	1099	1
0.381511887	0.874599445	0.937376019	0.448866237	0.337809381	0.331736198	0.074221015	0.054353465	0.850001526	0.678243355	1100	2	0.221841851	0.707942768	0.475442395	0.487310956	0.630061599	0.439672756	0.718117122	0.402322768	0.699043625	0.741300894	1100	2
0.031464583	0.017639698	0.497940001	0.992156743	0.449934385	0.518753624	0.69615772	0.381023591	0.069124424	0.094363231	1101	3	0.221930601	0.577135533	0.753166295	0.447065645	0.358989227	0.16318247	0.067751091	0.091555528	0.240638447	0.332468642	1101	3
0.996490371	0.138737144	0.769096957	0.227576525	0.740562151	0.225257118	0.133304849	0.523422956	0.908261361	0.894436476	1102	1	0.222205267	0.039674062	0.393383587	0.188818018	0.908200323	0.907132176	0.516891995	0.135044404	0.6367687	0.466719565	1102	1
0.010498367	0.030823695	0.079134495	0.971221046	0.589831233	0.132328257	0.961546678	0.64824366	0.931943724	0.9492172	1103	2	0.222235786	0.220892972	0.095675527	0.973906674	0.987365337	0.035493027	0.027161473	0.9381695	0.164067507	0.259651479	1103	2
0.202276681	0.279152806	0.094882046	0.947447127	0.67363506	0.594439528	0.181798761	0.9262978	0.00469985	0.839442122	1104	3	0.222235786	0.125583666	0.32779931	0.458296457	0.933133946	0.176854762	0.139805292	0.572344127	0.59910886	0.18018128	1104	3
0.234900967	0.294686728	0.446241646	0.484786523	0.931974242	0.274697104	0.575914792	0.037110508	0.999847407	0.249855037	1105	1	0.222296823	0.089297159	0.097567675	0.50819422	0.680684835	0.318735313	0.331919309	0.828272347	0.277932066	0.973754082	1105	1
0.920529801	0.083407086	0.906826991	0.532975249	0.767265847	0.020661031	0.008301035	0.451551866	0.453535569	0.301705985	1106	2	0.222510453	0.220892972	0.47706534	0.534073916	0.647816401	0.668660543	0.371105075	0.915463729	0.987060152	0.179418317	1106	2
0.595599231	0.636616108	0.029358806	0.266151921	0.923368023	0.510635701	0.58742027	0.795800653	0.490951262	0.035889767	1107	3	0.222663045	0.524094363	0.328531755	0.681142613	0.149113437	0.196630757	0.113345744	0.444593646	0.928800317	0.376079592	1107	3
0.402661214	0.259987182	0.752159185	0.139194922	0.719016083	0.262031922	0.769585253	0.38554033	0.976897488	0.820154424	1108	1	0.222724082	0.903500473	0.00469985	0.350199896	0.627277444	0.57167272	0.762779626	0.563310648	0.199804682	0.19696646	1108	1
0.525376141	0.004516739	0.127719962	0.343302713	0.639698477	0.32493057	0.834681234	0.243263039	0.801355022	0.483932005	1109	2	0.223059786	0.163609729	0.367595447	0.051271096	0.495651112	0.029328288	0.268776513	0.206213569	0.395001068	0.420422987	1109	2
0.386791589	0.297982727	0.467543565	0.10257271	0.707358013	0.040498062	0.067018647	0.004547258	0.355082858	0.671193579	1110	3	0.223609119	0.416882839	0.048066652	0.073763237	0.082125309	0.770836512	0.152836695	0.394421216	0.811029389	0.724509415	1110	3
0.54893643	0.149845882	0.007446516	0.865352336	0.264809107	0.851466414	0.122562334	0.557573168	0.983550523	0.584521012	1111	1	0.2236265	0.721098549	0.554718816	0.33968492	0.555218248	0.361636133	0.428383994	0.647803376	0.449971336	0.393537929	1111	1
0.586504715	0.017151402	0.353251747	0.321543016	0.40458388	0.939237648	0.241279336	0.345316935	0.318399609	0.095797601	1112	2	0.224036378	0.075655385	0.824854274	0.283913694	0.430921354	0.985106967	0.133518479	0.366130558	0.802056948	0.090823084	1112	2
0.517044588	0.963164159	0.084658345	0.072511979	0.355815302	0.35279397	0.559190649	0.634693442	0.964293344	0.886898404	1113	3	0.224158452	0.001586962	0.013367107	0.58415479	0.63881344	0.917447432	0.022949919	0.575121311	0.733634449	0.048982208	1113	3
0.330149236	0.476577044	0.555406354	0.019989624	0.256691183	0.953550829	0.247322001	0.898007141	0.794763024	0.723776971	1114	1	0.224524674	0.098910489	0.584429456	0.807275613	0.584398938	0.964384899	0.045503098	0.574083682	0.867152928	0.267128513	1114	1
0.082186346	0.060151982	0.997314371	0.980407117	0.924527726	0.08148442	0.134189886	0.430066836	0.605945006	0.112033448	1115	2	0.22501297	0.233954894	0.377208777	0.012756737	0.683156835	0.122104556	0.4115421	0.354594562	0.700277718	0.812189093	1115	2
0.495010224	0.665883358	0.636005737	0.732108524	0.560502945	0.816614277	0.050538652	0.163823359	0.413220618	0.293252358	1116	3	0.225165563	0.431287576	0.876430555	0.1879635	0.300454726	0.358134709	0.889797662	0.010193182	0.514023255	0.873683889	1116	3
0.080538347	0.000457778	0.203283792	0.782708213	0.75389874	0.393383587	0.272133549	0.374523148	0.960386975	0.697042756	1117	1	0.225623341	0.718619343	0.691396832	0.083254494	0.480452895	0.560380871	0.036835841	0.366344188	0.878139592	0.011322367	1117	1
0.835322123	0.084414197	0.551286355	0.005615406	0.085329752	0.995818964	0.881466109	0.675771355	0.532364879	0.96417127	1118	2	0.226325266	0.61915952	0.105807672	0.019196142	0.552964873	0.447614978	0.82247383	0.382457961	0.56633198	0.170567949	1118	2
0.003326518	0.363994263	0.901638844	0.767174291	0.223120823	0.734305857	0.953856014	0.365581225	0.430463576	0.301705985	1119	3	0.226386303	0.84603412	0.039124729	0.492721335	0.966307566	0.743369854	0.21683401	0.688436537	0.17896054	0.746879482	1119	3
0.091433454	0.208594012	0.807641835	0.430127873	0.990874966	0.462904752	0.767052217	0.644428846	0.290871914	0.071993164	1120	1	0.226813562	0.050721763	0.683889279	0.150944548	0.106570635	0.299600208	0.649769585	0.98504593	0.801965392	0.443159276	1120	1
0.090578936	0.724021119	0.685628834	0.634693442	0.52763451	0.403088473	0.289162877	0.067751091	0.999206519	0.170415357	1121	2	0.226874599	0.305368206	0.379039888	0.017303995	0.664876247	0.114597003	0.849452193	0.109042634	0.289040803	0.319223609	1121	2
0.091555528	0.265846736	0.320352794	0.266060366	0.07739494	0.269783624	0.59807123	0.042939543	0.481124302	0.162114322	1122	3	0.226905118	0.403851436	0.643421735	0.978392895	0.218420972	0.046113468	0.571489608	0.514389477	0.995391705	0.523300882	1122	3
0.939817499	0.239631336	0.39332255	0.414807581	0.476516007	0.691763054	0.00839259	0.180700095	0.769371624	0.770195624	1123	1	0.227149266	0.101657155	0.602923673	0.495803705	0.814233833	0.806665242	0.669301431	0.012237922	0.338602863	0.350016785	1123	1
0.716788232	0.781304361	0.120365001	0.268471328	0.538590655	0.453688162	0.426160466	0.173100986	0.985747856	0.748496963	1124	2	0.227179785	0.487075411	0.163121433	0.046662801	0.324686422	0.213904233	0.348551897	0.121097446	0.023438215	0.907803583	1124	2
0.005249184	0.469649342	0.537614063	0.139103366	0.851588488	0.86404004	0.774956511	0.503646962	0.514786218	0.644947661	1125	3	0.227240822	0.019440291	0.097293008	0.263496811	0.776146733	0.073030793	0.572099979	0.723624378	0.369335002	0.492141484	1125	3
0.280831324	0.409833064	0.973937193	0.386761071	0.457564013	0.943815424	0.009704886	0.87612537	0.670003357	0.852961821	1126	1	0.227334995	0.501743312	0.400030677	0.387501727	0.342131968	0.331039172	0.432948156	0.215853241	0.443721183	0.394138331	1126	1
0.00717185	0.401226844	0.070497757	0.138645589	0.31510361	0.31653798	0.1998352	0.947141942	0.833643605	0.329386273	1127	2	0.227607044	0.127689444	0.055879391	0.703787347	0.009277627	0.20596942	0.193639943	0.244972076	0.305459761	0.20844142	1127	2
0.254585406	0.106326487	0.574907682	0.880611591	0.981292154	0.670369579	0.99630726	0.238898892	0.150120548	0.098452712	1128	3	0.228186895	0.561937315	0.903256325	0.337443159	0.703085421	0.974059267	0.439771722	0.559801019	0.089053011	0.01043733	1128	3
0.256508072	0.308236946	0.0737022	0.887966552	0.995788446	0.873561815	0.577349162	0.131962035	0.938474685	0.203070162	1129	1	0.228278451	0.028931547	0.335642567	0.834009827	0.950376904	0.666859951	0.120792261	0.04791406	0.602221747	0.824457533	1129	1
0.573259682	0.374156926	0.634235664	0.511734367	0.468001343	0.646900845	0.025238807	0.470839564	0.914944914	0.17117832	1130	2	0.228278451	0.240119633	0.15457625	0.761772515	0.786461989	0.980010376	0.678151799	0.002594073	0.506424146	0.861842708	1130	2
0.163121433	0.517166662	0.824762719	0.009155553	0.985625782	0.413953063	0.715414899	0.572740867	0.652851955	0.145115513	1131	3	0.228431043	0.216315195	0.033265175	0.492049928	0.13226722	0.425305948	0.615619373	0.205114902	0.349314859	0.496566668	1131	3
0.611316263	0.055146947	0.863093966	0.037903989	0.166234321	0.976500748	0.998718223	0.957487716	0.352122562	0.813837092	1132	1	0.228553117	0.052797021	0.052369762	0.731894894	0.873012482	0.767571032	0.059389019	0.969817194	0.243690298	0.818445387	1132	1
0.373485519	0.041840876	0.936704611	0.155339213	0.48075808	0.987670522	0.235908078	0.02948088	0.998077334	0.651234474	1133	2	0.228553117	0.29114658	0.97091586	0.029816584	0.956541643	0.172032838	0.120242927	0.246772668	0.187627796	0.20209357	1133	2
0.694326609	0.019684439	0.792535173	0.388775292	0.870815149	0.067018647	0.687795648	0.28849147	0.3234962	0.528794214	1134	3	0.228644673	0.130405591	0.989196448	0.202581866	0.247444075	0.395062105	0.593615528	0.110324412	0.6130253	0.275948363	1134	3
0.01678518	0.637043367	0.835596789	0.626239814	0.903378399	0.200292978	0.19757683	0.222663045	0.553117466	0.475173193	1135	1	0.229041414	0.640003662	0.296243171	0.669423505	0.99630726	0.760093997	0.485091708	0.012207404	0.569902646	0.242866298	1135	1
0.521927549	0.193609424	0.166966765	0.978423414	0.759178442	0.042512284	0.002533036	0.131229591	0.902005066	0.069887387	1136	2	0.229102451	0.959349345	0.627826777	0.0618305	0.890163884	0.167790765	0.085695975	0.463789789	0.281197546	0.432538835	1136	2
0.150608844	0.083223975	0.055604724	0.985503708	0.681722465	0.554826502	0.291909543	0.786278878	0.361552782	0.434797205	1137	3	0.229107832	0.47151391	0.369902772	0.361761269	0.40471911	0.41036352	0.43528745	0.382746646	0.306012434	0.479044361	1137	3
0.395336772	0.740104373	0.225623341	0.113345744	0.205664235	0.796655171	0.517044588	0.084261605	0.071932127	0.917233802	1138	1	0.229393411	0.355894376	0.333375845	0.445818335	0.184698867	0.389650239	0.337622746	0.32632636	0.408220519	0.306239208	1138	1
0.827234718	0.647907956	0.369121372	0.649281289	0.996551408	0.334482864	0.852717673	0.187810907	0.555772576	0.704611347	1139	2	0.229712821	0.047791986	0.632435072	0.615009003	0.398876919	0.529648732	0.158452101	0.303811762	0.986846522	0.437330241	1139	2
0.640095218	0.201086459	0.276284066	0.601641896	0.995818964	0.133793146	0.965056307	0.615863521	0.08844264	0.318887906	1140	3	0.230323191	0.133823664	0.885280923	0.000488296	0.779961547	0.864619892	0.446607868	0.377697073	0.498062075	0.061494797	1140	3
0.936429945	0.144291513	0.444135868	0.623371075	0.801995911	0.75942259	0.981048006	0.813257241	0.988921781	0.454268014	1141	1	0.230339301	0.388195062	0.226428851	0.450964506	0.243496497	0.475100194	0.259320141	0.26423837	0.421018375	0.382065121	1141	1
0.01739555	0.018189032	0.48463393	0.477126377	0.429425947	0.968291269	0.109103671	0.079866939	0.491317484	0.275551622	1142	2	0.231299783	0.071810053	0.320657979	0.729361858	0.138645589	0.201391644	0.051057466	0.159428694	0.0491348	0.674428541	1142	2
0.806176946	0.843012787	0.16544084	0.783562731	0.019989624	0.996887112	0.632343516	0.654011658	0.425214393	0.24118778	1143	3	0.232093265	0.136448256	0.203955199	0.012787255	0.993194372	0.008545183	0.061250649	0.201971496	0.59767449	0.313943907	1143	3
0.306985687	0.715659047	0.995513779	0.229712821	0.031678213	0.433637501	0.33906064	0.185064241	0.77211829	0.699575793	1144	1	0.23218482	0.251411481	0.206823939	0.880977813	0.998840297	0.440839869	0.57902768	0.71846675	0.297769097	0.088015381	1144	1
0.315225684	0.124881741	0.515488144	0.277138585	0.515488144	0.759239479	0.065340129	0.794335765	0.887508774	0.601184118	1145	2	0.232365378	0.317888629	0.425594695	0.330773299	0.333173368	0.273108841	0.34707306	0.220010285	0.271942753	0.585116112	1145	2
0.052644429	0.146122623	0.365489669	0.143040254	0.198461867	0.28357799	0.527481918	0.037690359	0.061952574	0.982146672	1146	3	0.232642598	0.103061007	0.632953887	0.039216285	0.074251534	0.982482376	0.393353069	0.728354747	0.597979675	0.132358776	1146	3
0.389660329	0.048829615	0.15356914	0.578234199	0.630237739	0.368999298	0.350688192	0.664540544	0.887264626	0.403576769	1147	1	0.232917264	0.629108554	0.464491714	0.345164342	0.667165136	0.935422834	0.548448134	0.594347972	0.887234107	0.960417493	1147	1
0.754783776	0.123783074	0.344553972	0.977721488	0.855586413	0.399334696	0.208044679	0.045289468	0.492873928	0.523728141	1148	2	0.233130894	0.977996155	0.102603229	0.176244392	0.537858211	0.429639576	0.15213477	0.308328501	0.817316202	0.011505478	1148	2
0.056062502	0.84746849	0.018311106	0.239387188	0.769157994	0.918942839	0.798883023	0.032013916	0.631061739	0.686147649	1149	3	0.233161412	0.368877224	0.458143864	0.421460616	0.177617725	0.452742088	0.050752281	0.323953978	0.79033784	0.569994201	1149	3
0.664632099	0.591296121	0.305063021	0.144718772	0.795617542	0.495010224	0.455702383	0.851680044	0.965941343	0.807794427	1150	1	0.233252968	0.666859951	0.391308329	0.975707266	0.948698386	0.352732933	0.167058321	0.157750175	0.845179601	0.423169652	1150	1
0.070925016	0.365337077	0.326334422	0.083986938	0.869075594	0.899746696	0.46989349	0.813653981	0.998077334	0.162480544	1151	2	0.233314005	0.098422193	0.253334147	0.562822352	0.736991485	0.131015961	0.026856288	0.122470779	0.934812464	0.354228339	1151	2
0.98382519	0.92178106	0.000183111	0.347392193	0.28070925	0.889370403	0.336985382	0.175023652	0.613696707	0.452528459	1152	3	0.233741264	0.567827387	0.615771966	0.615710929	0.801324503	0.338206122	0.996673482	0.063020722	0.691488388	0.965422529	1152	3
0.031922361	0.002075259	0.71990112	0.402081362	0.188116092	0.81408124	0.038270211	0.396740623	0.715750603	0.612384411	1153	1	0.234015931	0.319467757	0.074007385	0.189336833	0.971831416	0.943662832	0.456556902	0.973876156	0.730063784	0.608874783	1153	1
0.751670888	0.175695059	0.889248329	0.757866146	0.725394452	0.799493393	0.05691702	0.116336558	0.129947813	0.952391125	1154	2	0.234046449	0.205420087	0.621356853	0.341898862	0.899746696	0.694448683	0.526352733	0.020538957	0.15356914	0.651173437	1154	2
0.078432569	0.870906705	0.62959685	0.501663259	0.272408216	0.804589984	0.158635212	0.293130284	0.654622028	0.710409864	1155	3	0.234076968	0.583697012	0.258613849	0.392132328	0.02804651	0.977172155	0.160283212	0.216406751	0.641163366	0.858760338	1155	3
0.317300943	0.08926664	0.748741111	0.084078494	0.917600024	0.056031983	0.750572222	0.756706442	0.710989715	0.705099643	1156	1	0.234275947	0.505896631	0.537952876	0.412211811	0.523641886	0.4662771	0.463941892	0.46902823	0.355818285	0.599179469	1156	1
0.849177526	0.695181127	0.414471877	0.372753075	0.984954375	0.681020539	0.513840144	0.194952239	0.28418836	0.104495376	1157	2	0.234290597	0.342600787	0.045991394	0.809442427	0.522751549	0.998474075	0.345042268	0.622363964	0.424604022	0.858912931	1157	2
0.422101505	0.506210517	0.525650807	0.005005036	0.394695883	0.919461653	0.232062746	0.228797266	0.14926603	0.01290933	1158	3	0.234600848	0.647227771	0.406099833	0.579248687	0.28809054	0.624167049	0.486142178	0.544713765	0.531360062	0.565572998	1158	3
0.199530015	0.297677541	0.039735099	0.017914365	0.028229621	0.988647114	0.156407361	0.937314982	0.948332163	0.734702597	1159	1	0.234778893	0.781579028	0.591387677	0.035523545	0.909970397	0.683187353	0.622882778	0.179631947	0.420270394	0.349742119	1159	1
0.243781854	0.25388348	0.070131535	0.731650746	0.966551714	0.452894681	0.373241371	0.116214484	0.948942534	0.044587542	1160	2	0.234900967	0.294686728	0.446241646	0.484786523	0.931974242	0.274697104	0.575914792	0.037110508	0.999847407	0.249855037	1160	2
0.139805292	0.716605121	0.871150853	0.836481826	0.903195288	0.566362499	0.232490005	0.030274361	0.458784753	0.576403088	1161	3	0.235023041	0.880184332	0.134403516	0.480025636	0.58641316	0.932798242	0.11139256	0.779198584	0.094088565	0.906979583	1161	3
0.908139286	0.67690054	0.125186926	0.877437666	0.746818445	0.007934812	0.374126408	0.054780725	0.490890225	0.800592059	1162	1	0.235550522	0.31903347	0.305232936	0.383181057	0.293626281	0.401280981	0.259567631	0.370369553	0.400844244	0.372296631	1162	1
0.362926115	0.43549913	0.131809442	0.056031983	0.477858821	0.427350688	0.038880581	0.009247108	0.628070925	0.847529527	1163	2	0.235850341	0.210476892	0.321809164	0.1963625	0.290636179	0.30781455	0.08827194	0.305005581	0.389350631	0.186512434	1163	2
0.388225959	0.492110965	0.109408856	0.046357616	0.64168218	0.818567461	0.356120487	0.169011505	0.062410352	0.059419538	1164	3	0.236121708	0.871486557	0.470870083	0.657826472	0.137150182	0.091738639	0.010498367	0.525284585	0.811853389	0.027344584	1164	3
0.516556291	0.860744041	0.001525925	0.599658193	0.622089297	0.969237342	0.590258492	0.522537919	0.491439558	0.331766717	1165	1	0.236365856	0.649433882	0.034058657	0.576464125	0.656788842	0.404339732	0.363658559	0.877224036	0.669484542	0.271858882	1165	1
0.744895779	0.589770196	0.082064272	0.025818659	0.92812891	0.533829768	0.739402448	0.673085726	0.86507767	0.877956481	1166	2	0.236518448	0.999450667	0.052735984	0.954039125	0.304483169	0.876979888	0.428022095	0.049012726	0.624561296	0.298562578	1166	2
0.373180334	0.54176458	0.898129215	0.013794366	0.299539171	0.482772301	0.494735557	0.224677267	0.885250404	0.408703879	1167	3	0.236752369	0.404616959	0.467618515	0.414432142	0.312097668	0.454204363	0.337238892	0.432928164	0.471846531	0.523075641	1167	3
0.422009949	0.222327342	0.78234199	0.361705374	0.919156468	0.638996551	0.966704306	0.031037324	0.667622913	0.85238197	1168	1	0.237067782	0.493270669	0.868099002	0.268196661	0.130252998	0.94799646	0.009277627	0.603900266	0.019135105	0.071962645	1168	1
0.598773156	0.058259835	0.889828181	0.051789911	0.236091189	0.251869259	0.25983459	0.286355174	0.90643025	0.894283883	1169	2	0.237128819	0.028595843	0.64271981	0.840205084	0.612353893	0.250373852	0.827845088	0.055909909	0.685048982	0.773155919	1169	2
0.046449171	0.763603626	0.028015992	0.676351207	0.839594714	0.22583697	0.337137974	0.999359111	0.105960265	0.761650441	1170	3	0.237189856	0.22379223	0.267159032	0.949247719	0.501083407	0.447401349	0.114932707	0.156804102	0.705710013	0.111209449	1170	3
0.601855525	0.957853938	0.86507767	0.902981658	0.955351421	0.465376751	0.937192907	0.005676443	0.379284036	0.929013947	1171	1	0.237220374	0.724662008	0.363292337	0.560106204	0.884945219	0.90438551	0.145054476	0.183538316	0.313241981	0.108066042	1171	1
0.608783227	0.182470168	0.011597034	0.331888791	0.072450941	0.873104038	0.524735252	0.547532579	0.631366924	0.166692099	1172	2	0.23731193	0.305001984	0.197729423	0.37797174	0.323984497	0.339793085	0.288949248	0.277474288	0.826685385	0.065950499	1172	2
0.830622272	0.144383068	0.8255562	0.04504532	0.706350902	0.936399426	0.584582049	0.185125278	0.56797998	0.906308176	1173	3	0.237372967	0.059511093	0.523636586	0.071596423	0.910824915	0.531052583	0.994628742	0.917752617	0.847010712	0.542924284	1173	3
0.509933775	0.274666585	0.955504013	0.016754662	0.935178686	0.132541887	0.404980621	0.32740257	0.840479751	0.46171453	1174	1	0.237434004	0.096682638	0.795159764	0.62263863	0.617145299	0.965910825	0.13309122	0.859828486	0.888729514	0.992736595	1174	1
0.612262337	0.130893887	0.124576556	0.613299966	0.881923887	0.939817499	0.471144749	0.372936186	0.847621082	0.380993072	1175	2	0.237464522	0.643086032	0.039796136	0.666829432	0.860988189	0.972289193	0.298989837	0.611865596	0.469405194	0.982482376	1175	2
0.707907346	0.5638905	0.3632313	0.192815943	0.532456435	0.994506668	0.766716514	0.671864986	0.70085757	0.651600696	1176	3	0.237678152	0.063295389	0.045838801	0.260353404	0.008819849	0.452314829	0.961058382	0.699942015	0.839899899	0.394604328	1176	3
0.373088778	0.926358837	0.296395764	0.047334208	0.859248634	0.785576952	0.751976073	0.622089297	0.187871944	0.010345775	1177	1	0.238311471	0.597639258	0.394565564	0.379865822	0.51119507	0.455789063	0.336587102	0.597972082	0.460774494	0.571323023	1177	1
0.45719779	0.056947539	0.207037568	0.05465865	0.680166021	0.612567522	0.946714682	0.376079592	0.815607166	0.745231483	1178	2	0.238380078	0.373210852	0.067873165	0.676259651	0.30466628	0.966368603	0.117343669	0.425733207	0.208319346	0.262184515	1178	2
0.380169073	0.385814997	0.461165197	0.967711417	0.72255623	0.718008972	0.201208533	0.094363231	0.63206885	0.130649739	1179	3	0.238380078	0.329050569	0.511551256	0.875331889	0.725669118	0.823847163	0.659260842	0.030182806	0.984557634	0.323801386	1179	3
0.383098849	0.339823603	0.198095645	0.497940001	0.29422895	0.358561968	0.684499649	0.014679403	0.005859554	0.869655446	1180	1	0.238685263	0.81655324	0.83190405	0.821924497	0.395458846	0.588366344	0.13574633	0.015259255	0.611926634	0.215430158	1180	1
0.551011689	0.72154912	0.166112247	0.945860164	0.820551164	0.392193365	0.077913755	0.355265969	0.409649953	0.416913358	1181	2	0.2387463	0.106295969	0.682576983	0.340250862	0.937772759	0.743797113	0.099856563	0.499710074	0.024414808	0.392254402	1181	2
0.728598895	0.024719993	0.829889828	0.991424299	0.302774133	0.900265511	0.254799036	0.025147252	0.887203589	0.255958739	1182	3	0.23914304	0.582384716	0.082338939	0.877864925	0.452253792	0.804834132	0.144230476	0.560930204	0.626606037	0.120731223	1182	3
0.748527482	0.157811213	0.943845943	0.834620197	0.044190802	0.384289071	0.113193152	0.211737419	0.962004456	0.368236335	1183	1	0.239152342	0.337131404	0.402077002	0.330581483	0.377598104	0.356927505	0.372950569	0.360605334	0.340474244	0.348794319	1183	1
0.610003967	0.005340739	0.030976287	0.906399731	0.16113773	0.040772729	0.110232856	0.35627308	0.016205329	0.058503983	1184	2	0.239264817	0.636602042	0.430726227	0.515020711	0.481090871	0.460434196	0.41024586	0.521434525	0.484857676	0.504456501	1184	2
0.106540117	0.005615406	0.513473922	0.14966277	0.93713187	0.460798975	0.809350871	0.772270882	0.056581317	0.587969604	1185	3	0.239448225	0.589648122	0.145420698	0.105807672	0.501083407	0.507095553	0.350596637	0.424329356	0.323587756	0.965117344	1185	3
0.010620441	0.110293893	0.799615467	0.338541826	0.685750908	0.898098697	0.561296426	0.98504593	0.031647694	0.764030885	1186	1	0.239600818	0.862392041	0.012512589	0.93386639	0.272835475	0.792291025	0.589129307	0.739921262	0.342814417	0.830561235	1186	1
0.003509629	0.866481521	0.274819178	0.836909085	0.95290994	0.207586901	0.107638783	0.498458815	0.302468947	0.712759789	1187	2	0.239661855	0.074007385	0.699209571	0.037903989	0.081514939	0.163457137	0.603137303	0.75655385	0.792687765	0.954680013	1187	2
0.110293893	0.970763268	0.726096377	0.076631977	0.795739616	0.964384899	0.066286203	0.680654317	0.346324046	0.515915403	1188	3	0.239661855	0.343852046	0.270546587	0.609973449	0.22092349	0.037079989	0.531632435	0.048585467	0.507248146	0.56880398	1188	3
0.016449477	0.322458571	0.37632374	0.2616657	0.077669607	0.875026704	0.262092959	0.718253121	0.13391522	0.125705741	1189	1	0.239847352	0.494953744	0.34560901	0.492894851	0.448606471	0.371973403	0.293980411	0.474594984	0.540644284	0.448511445	1189	1
0.589037751	0.357554857	0.335123753	0.226172674	0.561784722	0.588793603	0.726065859	0.199957274	0.999359111	0.80281991	1190	2	0.240012925	0.394131889	0.383799774	0.351552794	0.202010226	0.466385372	0.227922264	0.369331336	0.401051274	0.383523208	1190	2
0.693472091	0.900845363	0.792626728	0.620166631	0.995574816	0.695211646	0.418958098	0.378948332	0.80773339	0.987151708	1191	3	0.240389805	0.502552382	0.271819387	0.568843145	0.21708973	0.486732227	0.44097886	0.288084201	0.386158338	0.398249167	1191	3
0.996765038	0.034272286	0.881466109	0.028473769	0.318308054	0.366985076	0.63389996	0.591814936	0.949461348	0.160435804	1192	1	0.240424818	0.218176824	0.153508103	0.036164434	0.938871426	0.228766747	0.915341655	0.036011841	0.085512864	0.344340342	1192	1
0.517563402	0.15887936	0.375377667	0.157567064	0.456709494	0.299508652	0.018799402	0.212927641	0.788781396	0.443617054	1193	2	0.240546892	0.521439253	0.902279733	0.106418043	0.902645955	0.441724906	0.080111087	0.782097842	0.17178869	0.974394971	1193	2
0.357554857	0.567827387	0.141972106	0.536667989	0.30549028	0.727652821	0.013031404	0.78807947	0.209448531	0.285378582	1194	3	0.240699484	0.436719871	0.118045595	0.447004608	0.297952208	0.862147893	0.427350688	0.631672109	0.79894406	0.016541032	1194	3
0.29279458	0.328165532	0.032074953	0.745506149	0.863704337	0.03213599	0.562517167	0.549363689	0.299874874	0.080721458	1195	1	0.240974151	0.740226447	0.245796075	0.095431379	0.818079165	0.223822748	0.620960112	0.079927976	0.771050142	0.936399426	1195	1
0.542191839	0.508438368	0.435407575	0.514694662	0.183904538	0.49180578	0.011627552	0.451216163	0.646504105	0.48484756	1196	2	0.241004669	0.320505387	0.015655995	0.497878964	0.742271187	0.253975036	0.53050325	0.126682333	0.978423414	0.25000763	1196	2
0.796502579	0.500686666	0.015381329	0.637653737	0.626697592	0.527268288	0.417218543	0.887905515	0.807702872	0.292641987	1197	3	0.241340373	0.649952696	0.288918729	0.134739219	0.738273263	0.717001862	0.275612659	0.027039399	0.256111332	0.323221534	1197	3
0.885372478	0.122196112	0.393688772	0.052705466	0.896908475	0.675435652	0.581804865	0.111056856	0.35584582	0.890743736	1198	1	0.241370891	0.012665181	0.755790887	0.138248848	0.307382427	0.894711142	0.21539964	0.405316324	0.679708243	0.923398541	1198	1
0.283120212	0.152439955	0.629535813	0.374187445	0.819025239	0.328440199	0.127536851	0.671407208	0.946287423	0.712393567	1199	2	0.241828669	0.501266518	0.28235725	0.195898312	0.379436628	0.471816156	0.519150365	0.14352855	0.25205237	0.639210181	1199	2
0.206946013	0.421430097	0.118198187	0.770378735	0.796838282	0.637195959	0.250953703	0.822992645	0.913266396	0.584276864	1200	3	0.24222541	0.10852382	0.738639485	0.682271798	0.28666036	0.856501968	0.431012909	0.056031983	0.032990509	0.352122562	1200	3
0.571123386	0.690694906	0.969206824	0.008545183	0.405987732	0.746696371	0.386791589	0.196172979	0.930051576	0.689291055	1201	1	0.242805261	0.295175024	0.101718192	0.358836634	0.353587451	0.182042909	0.426007874	0.503585925	0.349894711	0.551927244	1201	1
0.495620594	0.163823359	0.210089419	0.103823969	0.269844661	0.895535142	0.150822474	0.977660451	0.249671926	0.083986938	1202	2	0.24344615	0.812952055	0.687459944	0.089907529	0.979918821	0.991882076	0.487838374	0.171483505	0.804406873	0.757896664	1202	2
0.344523453	0.611041597	0.65642262	0.09234901	0.247566149	0.355204932	0.92526017	0.19779046	0.947325053	0.951872311	1203	3	0.243568224	0.708243049	0.235572375	0.980803858	0.98956267	0.051850948	0.633869442	0.977019562	0.992156743	0.377056185	1203	3
0.815179907	0.185766167	0.918454543	0.508743553	0.907712027	0.097293008	0.180913724	0.03665273	0.457930235	0.804345836	1204	1	0.243781854	0.25388348	0.070131535	0.731650746	0.966551714	0.452894681	0.373241371	0.116214484	0.948942534	0.044587542	1204	1
0.063661611	0.414868618	0.755699332	0.078676717	0.986907559	0.39005707	0.019226661	0.449079867	0.20700705	0.292397839	1205	2	0.244200215	0.459787268	0.417562441	0.547146235	0.543060916	0.326736866	0.478025628	0.458561218	0.440780068	0.556199449	1205	2
0.634510331	0.541459395	0.783196509	1	0.534958953	0.840174566	0.295266579	0.014526811	0.512771996	0.820978423	1206	3	0.244300668	0.795342875	0.000518815	0.725669118	0.281472213	0.660145878	0.166478469	0.878200629	0.077578051	0.895290994	1206	3
0.271645253	0.326670125	0.426526688	0.806482131	0.705740532	0.15765862	0.0516068	0.024201178	0.431684317	0.867702261	1207	1	0.244361705	0.536637471	0.334208197	0.705008087	0.442182684	0.76168096	0.471236305	0.054628132	0.519211402	0.92812891	1207	1
0.014282662	0.591631825	0.779107028	0.428510392	0.434186834	0.287179174	0.422284616	0.522049623	0.445509201	0.29361858	1208	2	0.244518544	0.359308518	0.34210554	0.251031416	0.298379193	0.30758874	0.357316494	0.303563522	0.307053522	0.342297142	1208	2
0.180089724	0.820276498	0.455916013	0.686696982	0.662892544	0.984252449	0.004150517	0.29074984	0.996948149	0.86547441	1209	3	0.244671245	0.420297192	0.453535818	0.44389364	0.090286903	0.571078203	0.416052329	0.276642175	0.355636972	0.504143811	1209	3
0.803521836	0.15192114	0.808496353	0.726981414	0.82616657	0.907437361	0.19861446	0.205908383	0.583758049	0.623828852	1210	1	0.244697409	0.414258248	0.080080569	0.287118137	0.368297372	0.570390942	0.470473342	0.221289712	0.204992828	0.27723014	1210	1
0.402905362	0.687459944	0.236823634	0.228980377	0.28418836	0.665547655	0.454237495	0.068636128	0.44758446	0.653645436	1211	2	0.244788965	0.38492996	0.810937834	0.49897763	0.520645772	0.746604816	0.050965911	0.126133	0.630542924	0.343302713	1211	2
0.197058016	0.009491256	0.614185003	0.695059053	0.204657125	0.608233894	0.53358562	0.0499588	0.02130192	0.851954711	1212	3	0.244911039	0.764976959	0.825647755	0.102816858	0.428418836	0.876247444	0.070955535	0.936094241	0.300881985	0.901699881	1212	3
0.330027161	0.124393445	0.690847499	0.312417982	0.4766686	0.421796319	0.198156682	0.757835627	0.740318003	0.325510422	1213	1	0.244941557	0.048432875	0.07165746	0.233588672	0.954832606	0.964659566	0.531235694	0.193212683	0.17218543	0.68959624	1213	1
0.920590838	0.737388226	0.019684439	0.858760338	0.130649739	0.906308176	0.429700613	0.93508713	0.812768944	0.636463515	1214	2	0.245063631	0.351207007	0.120029298	0.619800409	0.998382519	0.839869381	0.051149022	0.707632679	0.874355296	0.443769646	1214	2
0.482650227	0.135166478	0.147282327	0.79320658	0.534897916	0.593188269	0.102816858	0.416425062	0.759941404	0.940519425	1215	3	0.245124668	0.357554857	0.095126194	0.671102023	0.037720878	0.772820215	0.206549272	0.056215094	0.350871303	0.546769616	1215	3
0.073763237	0.22461623	0.893093661	0.705954161	0.769188513	0.70433668	0.133213294	0.816736351	0.335551012	0.131260109	1216	1	0.245246742	0.034730064	0.557390057	0.223883786	0.297891171	0.024658956	0.989623707	0.183996094	0.258461257	0.786156804	1216	1
0.007232887	0.130375072	0.386333811	0.607104709	0.884609516	0.015442366	0.884823145	0.535477767	0.173894467	0.887234107	1217	2	0.24549089	0.852015748	0.052797021	0.691732536	0.644428846	0.898281808	0.140232551	0.885708182	0.289498581	0.494918668	1217	2
0.021729179	0.395245216	0.254371776	0.251258889	0.498245186	0.663106174	0.095095676	0.587206641	0.542985321	0.490310373	1218	3	0.245765557	0.068758202	0.113040559	0.289468062	0.785119175	0.86568804	0.495254372	0.771629994	0.610919523	0.09704886	1218	3
0.371837519	0.554307688	0.03317362	0.495712149	0.976622822	0.730765709	0.970976897	0.962431715	0.691335795	0.376781518	1219	1	0.246247031	0.415103752	0.212453669	0.335404617	0.204026156	0.350346532	0.299692193	0.272716712	0.224454508	0.364296186	1219	1
0.743369854	0.346201971	0.697866756	0.101321451	0.198583941	0.434400464	0.292153691	0.079531236	0.967162084	0.060335093	1220	2	0.246284371	0.569444868	0.945493942	0.266670736	0.997680593	0.093447676	0.322000793	0.441663869	0.10769982	0.211554308	1220	2
0.398266549	0.089083529	0.012237922	0.530899991	0.785790582	0.062929167	0.183629872	0.231940672	0.554582354	0.587786493	1221	3	0.246375927	0.586565752	0.022492141	0.108493301	0.879360332	0.348857082	0.488296152	0.24405652	0.500839259	0.519058809	1221	3
0.315836055	0.44737083	0.209021271	0.31223487	0.76720481	0.821100497	0.765984069	0.023102512	0.241492965	0.321573534	1222	1	0.24646705	0.507281088	0.342409661	0.519247457	0.392572837	0.486158832	0.341580482	0.469411589	0.394667606	0.590159758	1222	1
0.90417188	0.377452925	0.164677877	0.71437727	0.233191931	0.96743675	0.009247108	0.300149541	0.228431043	0.390026551	1223	2	0.246639999	0.526374223	0.436066516	0.398995226	0.397921242	0.544104933	0.436175022	0.505315268	0.267608164	0.594356338	1223	2
0.682546464	0.642200995	0.147923215	0.700643941	0.660573138	0.943845943	0.053498947	0.999755852	0.373821223	0.997711112	1224	3	0.246650594	0.708761864	0.735892819	0.380535295	0.869624928	0.830164495	0.074831385	0.232978301	0.768791772	0.569627979	1224	3
0.169682913	0.783501694	0.041962951	0.687063204	0.829523606	0.650868252	0.494949187	0.37571337	0.982207709	0.452894681	1225	1	0.24692526	0.334269234	0.435651723	0.187170019	0.827539903	0.535721915	0.081514939	0.258674886	0.306405835	0.85668508	1225	1
0.326425977	0.110660115	0.435560167	0.07800531	0.849574267	0.287514878	0.668446913	0.083407086	0.739036225	0.849330119	1226	2	0.246955779	0.821100497	0.221289712	0.970702231	0.419019135	0.845454268	0.169286172	0.135868404	0.679189428	0.448133793	1226	2
0.245246742	0.034730064	0.557390057	0.223883786	0.297891171	0.024658956	0.989623707	0.183996094	0.258461257	0.786156804	1227	3	0.247093049	0.554969823	0.177426807	0.392739919	0.436790913	0.398315551	0.409233525	0.368343611	0.517242933	0.319951478	1227	3
0.277687918	0.09643849	0.708578753	0.320810572	0.676778466	0.915097507	0.128849147	0.659962767	0.17383343	0.937284463	1228	1	0.24713889	0.374797815	0.194372387	0.258430738	0.606769005	0.113498337	0.917966247	0.090731529	0.633838923	0.86056093	1228	1
0.237067782	0.493270669	0.868099002	0.268196661	0.130252998	0.94799646	0.009277627	0.603900266	0.019135105	0.071962645	1229	2	0.247260964	0.34214301	0.143101291	0.598223823	0.814569536	0.453260903	0.075655385	0.887447737	0.032013916	0.508377331	1229	2
0.829676199	0.872188482	0.106112857	0.895413068	0.827265236	0.313760796	0.964476455	0.312021241	0.979338969	0.520920438	1230	3	0.247566149	0.106357006	0.116489151	0.195257424	0.525406659	0.653431806	0.96047853	0.326944792	0.782250435	0.999511704	1230	3
0.449873348	0.118289743	0.05426191	0.97091586	0.902462844	0.998474075	0.733268227	0.875942259	0.660084841	0.410901212	1231	1	0.247688223	0.233222449	0.278084658	0.3124485	0.682485427	0.713156529	0.018555254	0.950529496	0.988586077	0.737601856	1231	1
0.985625782	0.817011017	0.90356151	0.996978668	0.872066408	0.637928404	0.096072268	0.166692099	0.982329783	0.864558855	1232	2	0.247779778	0.959593493	0.900570696	0.096255379	0.210425123	0.992004151	0.091189306	0.514084292	0.42710654	0.613269448	1232	2
0.181493576	0.313577685	0.002929777	0.406048769	0.0990936	0.864986114	0.875545518	0.88964507	0.299386578	0.445997497	1233	3	0.247901852	0.029175695	0.901974548	0.201574755	0.345133824	0.898098697	0.455885495	0.130039369	0.572344127	0.829187902	1233	3
0.182714316	0.030274361	0.052125614	0.579699087	0.857753227	0.020935698	0.300485244	0.370769372	0.284310434	0.117221595	1234	1	0.248023927	0.334635456	0.052247688	0.597491379	0.476424451	0.96908475	0.582842494	0.52641377	0.660969878	0.901913511	1234	1
0.034974212	0.017670217	0.522873623	0.672231208	0.654774621	0.639332255	0.716727195	0.408368175	0.010711997	0.325632496	1235	2	0.248054445	0.705679495	0.684102908	0.892025513	0.748496963	0.509292886	0.423139134	0.031647694	0.8390759	0.968840602	1235	2
0.042939543	0.24427015	0.163823359	0.570482498	0.146946623	0.650868252	0.071352275	0.616382336	0.252693258	0.956785791	1236	3	0.248115482	0.525833918	0.232367931	0.811731315	0.523056734	0.901699881	0.145329142	0.023407697	0.819544053	0.868190558	1236	3
0.262550737	0.150578326	0.150914029	0.286965545	0.576616718	0.787774285	0.893978698	0.916409803	0.645924253	0.107272561	1237	1	0.248481704	0.904080325	0.538956877	0.830835902	0.861201819	0.065553758	0.026429029	0.540299692	0.953184606	0.919186987	1237	1
0.151738029	0.097354045	0.42936491	0.209601123	0.191808832	0.820917386	0.073335978	0.79668569	0.98504593	0.444288461	1238	2	0.248495671	0.375197985	0.455467546	0.275163565	0.541254064	0.240206552	0.431992135	0.381014053	0.373231274	0.521508757	1238	2
0.196111942	0.443861202	0.014496292	0.389721366	0.416180914	0.139896847	0.281563768	0.251533555	0.656178472	0.500167852	1239	3	0.249458296	0.037293619	0.310861538	0.260048219	0.559312723	0.3513596	0.014770959	0.079195532	0.701803644	0.946501053	1239	3
0.000305185	0.596575823	0.042023988	0.30527665	0.30979339	0.633808405	0.988555559	0.425946837	0.663136692	0.640949736	1240	1	0.249885556	0.364329966	0.879085665	0.305032502	0.983275857	0.980040895	0.695638905	0.530198065	0.28501236	0.137089145	1240	1
0.324564348	0.088717307	0.008728294	0.561967833	0.610583819	0.896114994	0.576921903	0.927762688	0.179296243	0.560777612	1241	2	0.250099185	0.010467849	0.741416669	0.091860714	0.171941282	0.753746147	0.393505661	0.265480514	0.93530076	0.589831233	1241	2
0.068941313	0.517349773	0.382335887	0.52928251	0.244972076	0.981383709	0.562883389	0.623432112	0.994750816	0.817346721	1242	3	0.250221259	0.001464888	0.369487594	0.679036836	0.173192541	0.931516465	0.906247139	0.816736351	0.33066805	0.30405591	1242	3
0.071016572	0.278115177	0.911008026	0.173314615	0.633625294	0.820978423	0.123935667	0.410565508	0.09234901	0.5368511	1243	1	0.250251778	0.095553453	0.201178014	0.65254677	0.415173803	0.012848292	0.355571154	0.042725913	0.96765038	0.336802271	1243	1
0.487197485	0.739860225	0.623950926	0.054750206	0.98504593	0.60954619	0.739707633	0.08948027	0.064943388	0.82738731	1244	2	0.250373852	0.995941038	0.723624378	0.637256996	0.137028108	0.823267312	0.984679708	0.00982696	0.39783929	0.368022706	1244	2
0.516922514	0.844355602	0.55262917	0.072450941	0.929868465	0.553758354	0.253364666	0.461622974	0.35279397	0.320596942	1245	3	0.250373852	0.211859493	0.778374584	0.313425092	0.742484817	0.639332255	0.037049471	0.158574175	0.610950041	0.019196142	1245	3
0.039063692	0.061189611	0.983642079	0.239783929	0.931699576	0.382457961	0.227729118	0.268654439	0.407330546	0.731864376	1246	1	0.250587481	0.052552873	0.926664022	0.274544511	0.390270699	0.855433821	0.651448103	0.303537095	0.882534257	0.072542497	1246	1
0.45332194	0.057161168	0.001464888	0.003814814	0.681844539	0.52006592	0.106814783	0.387371441	0.887752922	0.46745201	1247	2	0.251319926	0.032471694	0.135410627	0.918546098	0.500015259	0.843531602	0.407940916	0.853175451	0.832148198	0.261360515	1247	2
0.768028809	0.077730644	0.471388897	0.721823786	0.976836451	0.792260506	0.307046724	0.271309549	0.176305429	0.596819971	1248	3	0.251411481	0.970549638	0.156590472	0.397778253	0.287362285	0.245521409	0.591357158	0.089602344	0.897396771	0.337504196	1248	3
0.336558123	0.426648762	0.196661275	0.423505356	0.659047212	0.123661	0.95782342	0.04626606	0.683492538	0.53828547	1249	1	0.251442	0.712515641	0.170415357	0.239509262	0.30487991	0.987762078	0.711905271	0.492233039	0.979888302	0.470046083	1249	1
0.752281259	0.042115543	0.075685904	0.669515061	0.093234046	0.840815455	0.138859218	0.330973235	0.870265816	0.281899472	1250	2	0.251607563	0.715106117	0.4435959	0.268820101	0.38495044	0.536638414	0.514746195	0.374432835	0.529093479	0.571999893	1250	2
0.329172643	0.728843043	0.240974151	0.064821314	0.531449324	0.759971923	0.360789819	0.684865871	0.875515	0.687612537	1251	3	0.251667493	0.750237949	0.39073729	0.396483067	0.806132602	0.43043908	0.482464177	0.561874929	0.62091016	0.610087831	1251	3
0.022125919	0.371379742	0.449873348	0.126316111	0.989684744	0.336283456	0.142155217	0.719840083	0.902798547	0.400555437	1252	1	0.251686148	0.82064272	0.508774071	0.268715476	0.987945189	0.916531877	0.121738334	0.284432508	0.706961272	0.47093112	1252	1
0.132572405	0.072206793	0.760490738	0.425702689	0.985625782	0.902401807	0.073000275	0.166936247	0.461897641	0.164647359	1253	2	0.251747185	0.852717673	0.297036653	0.306070132	0.502365184	0.994659261	0.520187994	0.699697867	0.103122044	0.935605945	1253	2
0.611468856	0.921414838	0.001159703	0.40253914	0.767998291	0.98791467	0.804681539	0.148838771	0.560502945	0.010101627	1254	3	0.252143925	0.186864834	0.111880856	0.939664907	0.776329844	0.421216468	0.17752617	0.868251595	0.319040498	0.69246498	1254	3
0.578997162	0.695059053	0.477584155	0.102511673	0.715872677	0.694174017	0.95617542	0.123783074	0.626880703	0.999603259	1255	1	0.252204962	0.891842402	0.474471267	0.641407514	0.637623218	0.932767724	0.371288186	0.057954649	0.568865017	0.090609455	1255	1
0.035615101	0.564195685	0.271156957	0.164311655	0.266457106	0.643910031	0.873622852	0.357676931	0.107974487	0.583147679	1256	2	0.252479629	0.784539323	0.014069033	0.674153874	0.670674764	0.182134465	0.350993377	0.61507004	0.369945372	0.387310404	1256	2
0.478988006	0.828852199	0.162724693	0.023926511	0.312204352	0.950437941	0.670857875	0.672170171	0.476729637	0.248298593	1257	3	0.252540226	0.467764176	0.332239194	0.505437447	0.273142116	0.552735035	0.537743352	0.21694873	0.402556684	0.539461905	1257	3
0.04525895	0.816827906	0.022156438	0.324259163	0.729361858	0.882290109	0.912106693	0.077120273	0.157841731	0.670247505	1258	1	0.252599138	0.620258958	0.433415483	0.635979988	0.505633195	0.573890011	0.515858972	0.443489295	0.461977559	0.738085792	1258	1
0.923612171	0.129306925	0.102725303	0.447218238	0.00961333	0.864436781	0.185155797	0.533921323	0.155796991	0.982634968	1259	2	0.252723777	0.144474624	0.001617481	0.0610065	0.806237983	0.852626118	0.210577715	0.115604114	0.553209021	0.014252144	1259	2
0.834467605	0.55302591	0.262031922	0.97973571	0.475722526	0.991363262	0.081423383	0.456373791	0.227332377	0.232520524	1260	3	0.253012027	0.521477614	0.291889533	0.349686763	0.529883507	0.210147339	0.577821163	0.274632295	0.384243	0.516871972	1260	3
0.269722587	0.058381909	0.978453932	0.134891812	0.091067232	0.920133061	0.917966247	0.236671041	0.542466506	0.742973113	1261	1	0.253089999	0.02661214	0.633106479	0.549485763	0.541581469	0.995391705	0.882412183	0.360484634	0.355876339	0.039216285	1261	1
0.015717032	0.5757622	0.232367931	0.738273263	0.836085086	0.068697165	0.174810022	0.797479171	0.547379986	0.621356853	1262	2	0.253120518	0.641407514	0.405224769	0.001007111	0.031922361	0.544297617	0.511612293	0.637073885	0.056947539	0.273201697	1262	2
0.012543107	0.383922849	0.775292215	0.117496261	0.943784906	0.200537126	0.840235603	0.341044343	0.129215369	0.741966002	1263	3	0.253149341	0.65022064	0.566393168	0.221352454	0.657702998	0.444061007	0.555218511	0.576497484	0.277794748	0.725738559	1263	3
0.924710837	0.955748161	0.698751793	0.740256966	0.967741935	0.238502152	0.038575396	0.884640034	0.85708182	0.159489731	1264	1	0.253269468	0.659334057	0.353454787	0.42064547	0.410270612	0.347743223	0.361866833	0.550594335	0.378677985	0.50472064	1264	1
0.843592639	0.597277749	0.00408948	0.859645375	0.326334422	0.542619098	0.395641957	0.777825251	0.967253639	0.412030396	1265	2	0.253578295	0.546037172	0.132389294	0.018860439	0.812707907	0.401013215	0.237983337	0.887630848	0.058015687	0.885799738	1265	2
0.729850154	0.065340129	0.808282723	0.055146947	0.215216529	0.549943541	0.04974517	0.692342906	0.877193518	0.869075594	1266	3	0.25388348	0.927640614	0.915250099	0.661763359	0.586779382	0.940641499	0.12469863	0.438520463	0.589739677	0.28522599	1266	3
0.10135197	0.739066744	0.44676046	0.087679678	0.493331706	0.929471725	0.247444075	0.15787225	0.102328562	0.934659871	1267	1	0.254188665	0.592608417	0.185338908	0.268257698	0.880977813	0.624073	0.654560991	0.2735374	0.315988647	0.898190252	1267	1
0.531754509	0.404126102	0.015381329	0.392376476	0.441267129	0.819055757	0.420331431	0.988433485	0.941251869	0.292611469	1268	2	0.254524369	0.581713309	0.040681173	0.85525071	0.797723319	0.430768761	0.794061098	0.484542375	0.868587298	0.460768456	1268	2
0.024811548	0.400219733	0.390484329	0.810052797	0.66093936	0.437177648	0.648579363	0.313577685	0.162755211	0.357432783	1269	3	0.254554888	0.421918394	0.274544511	0.064271981	0.917294839	0.396282846	0.231421857	0.250770592	0.094576861	0.929319132	1269	3
0.10913419	0.424878689	0.57145909	0.238563189	0.252021851	0.660817286	0.106082339	0.198339793	0.808648946	0.302499466	1270	1	0.254585406	0.106326487	0.574907682	0.880611591	0.981292154	0.670369579	0.99630726	0.238898892	0.150120548	0.098452712	1270	1
0.178685873	0.144199957	0.022919401	0.874935148	0.912686544	0.343943602	0.939481796	0.416211432	0.902584918	0.073946348	1271	2	0.254676962	0.793542283	0.041779839	0.122013001	0.647907956	0.54545732	0.602557451	0.156163213	0.898220771	0.230445265	1271	2
0.027253029	0.188116092	0.87325663	0.124912259	0.518539995	0.182195502	0.286049989	0.304727317	0.913907285	0.623706778	1272	3	0.254770643	0.378838304	0.308147061	0.320185451	0.310765796	0.311668473	0.203483693	0.405928334	0.300578218	0.397503897	1272	3
0.784234138	0.227240822	0.241248817	0.319711905	0.772942289	0.696707053	0.527878658	0.368938261	0.915768914	0.344126713	1273	1	0.254982147	0.098635823	0.603015229	0.825098422	0.929441206	0.876552629	0.039277322	0.684865871	0.40867336	0.569627979	1273	1
0.88164922	0.038758507	0.072389904	0.297524949	0.620227668	0.229743339	0.453016755	0.773522141	0.903286843	0.554399243	1274	2	0.255073702	0.861232337	0.928891873	0.299539171	0.270851772	0.194463942	0.148808252	0.896938993	0.959166234	0.932493057	1274	2
0.037965026	0.101931822	0.388714255	0.523606067	0.339823603	0.109012116	0.006683554	0.621051668	0.585863826	0.578081606	1275	3	0.255370063	0.291626048	0.231039996	0.342952328	0.313866839	0.277993439	0.289660813	0.303789588	0.370634505	0.261235881	1275	3
0.652211066	0.343760491	0.97134312	0.167058321	0.289376507	0.459242531	0.842707602	0.002929777	0.12121952	0.876827296	1276	1	0.255409406	0.154606769	0.154728843	0.336100345	0.922116764	0.247932371	0.096682638	0.338785974	0.946256905	0.526322214	1276	1
0.055635243	0.351817377	0.957152013	0.18448439	0.297769097	0.295876949	0.615405744	0.232490005	0.602893155	0.480391858	1277	2	0.255607964	0.550616886	0.688352484	0.374441817	0.512653151	0.507284845	0.471351751	0.593971462	0.374329143	0.594056594	1277	2
0.420484024	0.766747032	0.075624866	0.064485611	0.975585192	0.235908078	0.094851527	0.236426893	0.241798151	0.679036836	1278	3	0.255648409	0.707754952	0.582754419	0.307555198	0.505636911	0.531737332	0.446627591	0.469380322	0.625560617	0.508504564	1278	3
0.276497696	0.449537645	0.455336161	0.098910489	0.977752007	0.035157323	0.913724174	0.228583636	0.623218482	0.348704489	1279	1	0.256202887	0.454206977	0.618823817	0.049806207	0.880367443	0.824243904	0.767571032	0.868190558	0.508377331	0.060060427	1279	1
0.16235847	0.096133305	0.634907071	0.105349895	0.613086337	0.29505295	0.246589557	0.061189611	0.124912259	0.365550707	1280	2	0.256416517	0.850032044	0.506668294	0.366466262	0.371654408	0.88103885	0.441724906	0.002441481	0.563982055	0.731711783	1280	2
0.531907102	0.178868984	0.035401471	0.289773247	0.906002991	0.866267891	0.218420972	0.984069338	0.157628101	0.914487136	1281	3	0.256508072	0.308236946	0.0737022	0.887966552	0.995788446	0.873561815	0.577349162	0.131962035	0.938474685	0.203070162	1281	3
0.033661916	0.880306406	0.610827967	0.625263222	0.412610248	0.712515641	0.865443892	0.633228553	0.997314371	0.36118656	1282	1	0.256985303	0.481580887	0.419577225	0.28054817	0.39885825	0.330020164	0.368370136	0.35977791	0.335711733	0.488562898	1282	1
0.025543992	0.890774255	0.840876492	0.491683706	0.12121952	0.730307932	0.178930021	0.198370312	0.965300455	0.924741356	1283	2	0.257393109	0.429853206	0.054933317	0.749870296	0.461867122	0.913480026	0.361766411	0.410016175	0.179082614	0.350505081	1283	2
0.218207343	0.078249458	0.875667592	0.914761803	0.311807611	0.653218177	0.304116947	0.007019257	0.387951292	0.906735435	1284	3	0.257423627	0.354228339	0.522049623	0.586840419	0.359080782	0.628406629	0.104800562	0.194860683	0.749229408	0.965666677	1284	3
0.549729911	0.009552293	0.611835078	0.193121128	0.784295175	0.007202368	0.844935453	0.825525681	0.863032929	0.931302835	1285	1	0.257484664	0.028077029	0.543839839	0.195165868	0.101901303	0.929898984	0.910275582	0.749443037	0.871028779	0.148991363	1285	1
0.616565447	0.137058626	0.039185766	0.09970397	0.644245735	0.251686148	0.947935423	0.078493606	0.204107791	0.249427778	1286	2	0.257515183	0.485122227	0.007354961	0.682393872	0.861354411	0.424817652	0.796105838	0.908871731	0.155980102	0.362743004	1286	2
0.379863887	0.355662709	0.648701437	0.102053896	0.263679922	0.156590472	0.015747551	0.310434278	0.852473525	0.320871609	1287	3	0.258217109	0.570726646	0.606555376	0.959593493	0.877803888	0.614612262	0.159672842	0.067873165	0.783013398	0.609118931	1287	3
0.014526811	0.989806818	0.3361919	0.657765435	0.578936125	0.752983184	0.132694479	0.644917142	0.583300272	0.555467391	1288	1	0.258491775	0.87777337	0.848719749	0.482467116	0.343272195	0.768944365	0.084536271	0.009704886	0.168370617	0.738975188	1288	1
0.210150456	0.762047182	0.038758507	0.202032533	0.860286264	0.556138798	0.612659078	0.04339732	0.352122562	0.917416913	1289	2	0.258827479	0.364482559	0.239051485	0.819421979	0.629627369	0.554551836	0.185125278	0.160771508	0.881191443	0.529587695	1289	2
0.693411054	0.30118717	0.202551347	0.122623371	0.594958342	0.665578173	0.935789056	0.344553972	0.963377789	0.561052278	1290	3	0.258949553	0.003418073	0.622821741	0.109988708	0.400982696	0.404766991	0.860408338	0.301034577	0.431165502	0.560960723	1290	3
0.744438002	0.003295999	0.259193701	0.278145695	0.70863979	0.913876766	0.432599872	0.099429304	0.050386059	0.981414228	1291	1	0.259193701	0.680288095	0.004943999	0.389751885	0.291055025	0.523087252	0.210211493	0.926358837	0.163670766	0.639881588	1291	1
0.422162542	0.142033143	0.124942778	0.441511277	0.117404706	0.448866237	0.169377728	0.985839412	0.734824671	0.996032594	1292	2	0.259224219	0.418256172	0.38923307	0.004791406	0.45475631	0.067903684	0.280404065	0.164372692	0.416425062	0.043549913	1292	2
0.910763878	0.297402875	0.571031831	0.04074221	0.485885189	0.909482101	0.896420179	0.058442946	0.015778069	0.877254555	1293	3	0.259437849	0.126651814	0.321481979	0.481917783	0.863155004	0.340342418	0.920438246	0.021668142	0.064119388	0.786278878	1293	3
0.589251381	0.393780328	0.049470504	0.813287759	0.012237922	0.395062105	0.455336161	0.704458754	0.998901334	0.495651112	1294	1	0.259498886	0.952116459	0.009033479	0.005584887	0.29831843	0.719046602	0.622333445	0.730216376	0.511490219	0.67854854	1294	1
0.345866268	0.038575396	0.037018952	0.086672567	0.478041932	0.157261879	0.637226478	0.911496323	0.645191809	0.17853328	1295	2	0.259712516	0.19370098	0.008545183	0.48075808	0.512680441	0.975157933	0.701559496	0.315073092	0.19348735	0.609851375	1295	2
0.530289621	0.079500717	0.182348094	0.694082461	0.982818079	0.290993988	0.405316324	0.759544664	0.663655507	0.376659444	1296	3	0.259773553	0.099978637	0.656270028	0.180120243	0.260536515	0.873195593	0.543351543	0.299264504	0.360698263	0.803521836	1296	3
0.484359264	0.352336192	0.881801813	0.273506882	0.517044588	0.95373394	0.371868038	0.742881558	0.823419904	0.29157384	1297	1	0.25983459	0.674306467	0.930417798	0.20413831	0.135227515	0.949766533	0.588610492	0.20761742	0.895718253	0.24057741	1297	1
0.847163305	0.552293466	0.442365795	0.034363842	0.135227515	0.711172826	0.319895016	0.067629017	0.852107303	0.667256691	1298	2	0.259987182	0.560106204	0.05365154	0.174016541	0.1617481	0.196539201	0.464888455	0.941831721	0.965483566	0.13022248	1298	2
0.223609119	0.416882839	0.048066652	0.073763237	0.082125309	0.770836512	0.152836695	0.394421216	0.811029389	0.724509415	1299	3	0.259987182	0.328135014	0.128116703	0.767052217	0.076906644	0.937742241	0.073427534	0.743827631	0.304239021	0.995757927	1299	3
0.23218482	0.251411481	0.206823939	0.880977813	0.998840297	0.440839869	0.57902768	0.71846675	0.297769097	0.088015381	1300	1	0.260078738	0.222266305	0.249031037	0.535691397	0.753959777	0.82677694	0.038422803	0.774742882	0.96704001	0.14127018	1300	1
0.036774804	0.296365246	0.93508713	0.389080477	0.549119541	0.105960265	0.01535081	0.974425489	0.253913999	0.790673544	1301	2	0.260138297	0.608107418	0.278464636	0.355425289	0.509354573	0.243217841	0.361373872	0.411417341	0.397946783	0.49511427	1301	2
0.01904355	0.424939726	0.613238929	0.292977691	0.632618183	0.63881344	0.559953612	0.431958983	0.045838801	0.605639821	1302	3	0.260322886	0.229590747	0.024140141	0.355021821	0.253456221	0.281014435	0.341563158	0.294351024	0.840937529	0.061983093	1302	3
0.273903623	0.692403943	0.037049471	0.376110111	0.219763787	0.66646321	0.21314127	0.953459273	0.969756157	0.5741142	1303	1	0.260377663	0.633976996	0.483193264	0.40860463	0.458027865	0.652731629	0.383029444	0.635817263	0.48628803	0.540578419	1303	1
0.246650594	0.708761864	0.735892819	0.380535295	0.869624928	0.830164495	0.074831385	0.232978301	0.768791772	0.569627979	1304	2	0.260475478	0.018127995	0.004455702	0.237739189	0.550431837	0.306619465	0.259559923	0.32370983	0.100039674	0.15131077	1304	2
0.923612171	0.068086795	0.007141331	0.960386975	0.624866482	0.052735984	0.024140141	0.287575915	0.635731071	0.661702322	1305	3	0.260569099	0.397225145	0.343257387	0.343182449	0.246025845	0.415748841	0.430753924	0.260321629	0.320429097	0.408769125	1305	3
0.478316599	0.756736961	0.276345103	0.96682638	0.705465865	0.885158849	0.182134465	0.214117862	0.555864132	0.098117008	1306	1	0.260966526	0.643380976	0.215323378	0.365412317	0.643080963	0.196194436	0.458677468	0.321887757	0.623411586	0.311613323	1306	1
0.021546068	0.722281564	0.401440474	0.103427229	0.028504288	0.91155736	0.533310953	0.618518632	0.721884823	0.203619495	1307	2	0.261024812	0.901852474	0.709921567	0.013550218	0.660695212	0.319986572	0.215308084	0.383678701	0.393353069	0.0872219	1307	2
0.276955473	0.318948943	0.453413495	0.629566332	0.779961547	0.539872433	0.38431959	0.706411939	0.989776299	0.443220313	1308	3	0.261254778	0.669657438	0.332044355	0.318672469	0.496582014	0.417177131	0.321719047	0.433585392	0.476051792	0.285066244	1308	3
0.515488144	0.470900601	0.177282022	0.572130497	0.649647511	0.718558306	0.845362712	0.250984222	0.816217536	0.853755303	1309	1	0.261360515	0.614764855	0.186132389	0.469405194	0.451094089	0.040406507	0.082735679	0.784264657	0.916379284	0.143559069	1309	1
0.278511917	0.509262368	0.474349193	0.261085849	0.393353069	0.403332621	0.000274667	0.287148656	0.817865535	0.678304392	1310	2	0.261360515	0.378398999	0.827967162	0.074892422	0.05465865	0.931485946	0.418591876	0.406964324	0.185766167	0.837763604	1310	2
0.359935301	0.164342174	0.788598285	0.546983245	0.647755364	0.91051973	0.848353526	0.092257454	0.980681784	0.57759331	1311	3	0.261574145	0.988586077	0.522293771	0.344981231	0.40171514	0.767906735	0.227790155	0.170232246	0.883846553	0.098269601	1311	3
0.614093448	0.189672536	0.54667806	0.17896054	0.808435316	0.932340464	0.249794	0.551530503	0.418683432	0.396130253	1312	1	0.261635182	0.264473403	0.839167455	0.042725913	0.117221595	0.933378094	0.58067568	0.208563494	0.544480728	0.590258492	1312	1
0.027893918	0.645527512	0.19061861	0.902066103	0.605975524	0.844233528	0.985351115	0.777275918	0.907498398	0.043153172	1313	2	0.261919344	0.311851689	0.336889875	0.395410611	0.231912271	0.488619255	0.168825577	0.413988214	0.379890125	0.381615004	1313	2
0.421918394	0.666554765	0.027954955	0.159337138	0.113925596	0.717062899	0.467574084	0.15500351	0.919705802	0.712637715	1314	3	0.262031922	0.945554979	0.906155583	0.039368877	0.949583422	0.724417859	0.078463088	0.896145512	0.557176428	0.471755119	1314	3
0.51863155	0.408093509	0.124454482	0.658375805	0.995422224	0.704672384	0.306039613	0.144016846	0.714926603	0.214117862	1315	1	0.262184515	0.18018128	0.777245399	0.860316782	0.706686605	0.225928526	0.957518235	0.001800592	0.330973235	0.919675283	1315	1
0.181951353	0.078737754	0.897000031	0.687582018	0.76699118	0.114139225	0.999511704	0.013641774	0.108584857	0.467604602	1316	2	0.2624897	0.937925352	0.489944151	0.979491562	0.932981353	0.729514451	0.098788415	0.024079104	0.71868038	0.014069033	1316	2
0.790704062	0.126377148	0.188482315	0.342844935	0.712637715	0.039826655	0.443342387	0.493026521	0.816888943	0.166325877	1317	3	0.262550737	0.150578326	0.150914029	0.286965545	0.576616718	0.787774285	0.893978698	0.916409803	0.645924253	0.107272561	1317	3
0.435621204	0.332682272	0.053621021	0.57371746	0.706350902	0.504776147	0.195684683	0.338541826	0.340739158	0.308999908	1318	1	0.262794885	0.925199133	0.56163213	0.669820246	0.12817774	0.397991882	0.172734764	0.038850063	0.540879543	0.219397565	1318	1
0.332621235	0.283028657	0.23422956	0.068605609	0.715903195	0.179845576	0.49980163	0.11691641	0.897518845	0.071321757	1319	2	0.263178018	0.236295593	0.47236463	0.435950874	0.241263921	0.333810757	0.394347542	0.294465918	0.377994716	0.430140036	1319	2
0.05957213	0.345042268	0.189947203	0.16605121	0.360850856	0.939817499	0.615009003	0.147709586	0.991363262	0.285103916	1320	3	0.26320466	0.482657564	0.443358132	0.36212952	0.375750256	0.347693681	0.37431044	0.405548095	0.475018212	0.369374212	1320	3
0.155735954	0.928434095	0.411999878	0.819544053	0.732749413	0.95434431	0.799859615	0.05017243	0.484939116	0.484389782	1321	1	0.263222144	0.869930113	0.863032929	0.437849055	0.569963683	0.546586505	0.169255654	0.129428999	0.806817835	0.473616749	1321	1
0.492507706	0.196234016	0.157933287	0.782158879	0.697683645	0.138920255	0.094943083	0.357585376	0.766838588	0.679647206	1322	2	0.263954588	0.954832606	0.411633656	0.188940092	0.706106754	0.229773858	0.06552324	0.940977203	0.857631153	0.906155583	1322	2
0.823816645	0.330912198	0.728629414	0.065095981	0.106814783	0.407727287	0.988097781	0.014252144	0.485000153	0.371929075	1323	3	0.264076662	0.928373058	0.39149144	0.081026643	0.935270241	0.624958037	0.235755486	0.552537614	0.087862789	0.725547044	1323	3
0.093508713	0.259315775	0.796319468	0.107028413	0.834986419	0.894924772	0.811578722	0.789208655	0.12244026	0.478041932	1324	1	0.264107181	0.868221076	0.640675069	0.461348308	0.40888699	0.366313669	0.507400739	0.30323191	0.980529191	0.087801752	1324	1
0.785119175	0.634815516	0.4234138	0.651600696	0.864131596	0.997619556	0.396923734	0.961363567	0.995941038	0.163365581	1325	2	0.2641377	0.941984313	0.557237465	0.219916379	0.842646565	0.23340556	0.510574664	0.152409436	0.84151738	0.326212348	1325	2
0.305337687	0.549974059	0.58149968	0.473220008	0.491134373	0.902676473	0.138859218	0.917813654	0.918698691	0.001922666	1326	3	0.264595477	0.332834864	0.119815668	0.589922788	0.768059328	0.723899045	0.119693594	0.440656758	0.557481613	0.653096103	1326	3
0.0745262	0.056428724	0.347331156	0.137485885	0.160863063	0.262153996	0.884762108	0.414868618	0.59910886	0.317941832	1327	1	0.264767178	0.460124205	0.317780927	0.258071603	0.353127495	0.404513109	0.416696231	0.235143487	0.348243089	0.368669734	1327	1
0.23731193	0.305001984	0.197729423	0.37797174	0.323984497	0.339793085	0.288949248	0.277474288	0.826685385	0.065950499	1328	2	0.264809107	0.521378216	0.735801263	0.950407422	0.802911466	0.046937468	0.538560137	0.007232887	0.426435133	0.225714896	1328	2
0.537919248	0.705648976	0.551499985	0.261177404	0.006988739	0.794915616	0.905362102	0.000457778	0.388378552	0.846858119	1329	3	0.265638745	0.504471345	0.431446648	0.548629893	0.382558859	0.643295313	0.329072209	0.385024228	0.633094849	0.537310531	1329	3
0.178655354	0.840449232	0.046967986	0.861110263	0.589770196	0.974242378	0.358775597	0.342905972	0.222907193	0.848780786	1330	1	0.265834749	0.520064102	0.466436069	0.358109053	0.552676211	0.344191329	0.527353461	0.556225311	0.485786841	0.451293087	1330	1
0.624713889	0.442823572	0.541489914	0.103427229	0.792626728	0.253730888	0.82290109	0.142277291	0.95065157	0.184362316	1331	2	0.266243477	0.033936583	0.529465621	0.929624317	0.721060823	0.915585803	0.492233039	0.18140202	0.656758324	0.701345866	1331	2
0.131321146	0.972533341	0.023468734	0.785332804	0.341013825	0.893795587	0.844843898	0.856563005	0.648152104	0.02908414	1332	3	0.266731773	0.722373119	0.34275338	0.009430219	0.456648457	0.18100528	0.086764122	0.80220954	0.849543748	0.151676992	1332	3
0.411603137	0.810510575	0.106967376	0.84090701	0.959898679	0.568010498	0.566789758	0.446211127	0.645039216	0.644032105	1333	1	0.266851832	0.845422031	0.306905493	0.480832429	0.443993214	0.597442191	0.543859707	0.37246864	0.492383325	0.590940414	1333	1
0.039796136	0.636707663	0.106173894	0.578844569	0.032654805	0.010223701	0.696676534	0.371288186	0.871639149	0.119846187	1334	2	0.266975921	0.686269723	0.103183081	0.134067812	0.777794733	0.393017365	0.142124699	0.908627583	0.672780541	0.374736778	1334	2
0.009643849	0.042451247	0.899960326	0.293313395	0.215277566	0.64455092	0.767052217	0.68181402	0.051087985	0.22113712	1335	3	0.267433699	0.532639546	0.084200568	0.440076907	0.684041871	0.487685781	0.559526353	0.12756737	0.876857814	0.356303598	1335	3
0.129825739	0.385570849	0.668874172	0.864436781	0.050904874	0.942808313	0.100192267	0.067873165	0.528244881	0.507766961	1336	1	0.267983032	0.708395642	0.568773461	0.319345683	0.94308298	0.333567309	0.2125309	0.41788995	0.794183172	0.63103122	1336	1
0.847285379	0.712607196	0.122928556	0.577379681	0.543900876	0.996276742	0.05957213	0.680135502	0.671651357	0.783501694	1337	2	0.268268676	0.440632413	0.68063249	0.480651713	0.342647015	0.647996686	0.413800263	0.449298901	0.607773617	0.614158391	1337	2
0.467604602	0.594866787	0.08517716	0.346812342	0.816797388	0.784478286	0.82247383	0.164067507	0.4361095	0.238776818	1338	3	0.268333408	0.282585431	0.281320198	0.324299712	0.233594279	0.309741698	0.228853567	0.289052497	0.249302246	0.330975989	1338	3
0.624530778	0.482894375	0.883785516	0.945982238	0.886349071	0.420056764	0.046906949	0.104861599	0.74794763	0.97091586	1339	1	0.268349254	0.104739525	0.065187536	0.139774773	0.453962828	0.180272835	0.646504105	0.856776635	0.266090884	0.817590869	1339	1
0.536362804	0.56428724	0.5258034	0.350505081	0.713003937	0.722525712	0.082277902	0.30036317	0.866817225	0.667195654	1340	2	0.269002378	0.392978478	0.284660702	0.29994285	0.393647235	0.342799044	0.394406553	0.165599272	0.53265644	0.348239663	1340	2
0.891415143	0.077242347	0.210730308	0.750328074	0.771996216	0.904293954	0.059480575	0.00552385	0.228858303	0.985351115	1341	3	0.269264809	0.7358623	0.740195929	0.000671407	0.441145054	0.826563311	0.932340464	0.181920835	0.173070467	0.15704825	1341	3
0.428479873	0.142826624	0.127933592	0.222998749	0.981658376	0.489791559	0.366466262	0.772881252	0.2252266	0.0110477	1342	1	0.269325846	0.061098056	0.549577319	0.931852168	0.425214393	0.975157933	0.883266701	0.041474654	0.750602741	0.077089755	1342	1
0.650135807	0.009521775	0.533494064	0.187871944	0.947843867	0.79320658	0.49815363	0.309976501	0.64455092	0.179601428	1343	2	0.269417402	0.348979156	0.413495285	0.382000183	0.274941252	0.846675008	0.942014832	0.038605914	0.65889462	0.393414106	1343	2
0.141514328	0.892056032	0.106906339	0.93182165	0.942533647	0.271980956	0.245216224	0.801507614	0.122104556	0.439619129	1344	3	0.269722587	0.058381909	0.978453932	0.134891812	0.091067232	0.920133061	0.917966247	0.236671041	0.542466506	0.742973113	1344	3
0.574510941	0.125644704	0.100466933	0.991943113	0.267769402	0.89577929	0.226630451	0.344828639	0.891750847	0.344920194	1345	1	0.269936216	0.069490646	0.032929472	0.338847011	0.484298227	0.402905362	0.448988311	0.80507828	0.054017762	0.454573199	1345	1
0.231299783	0.071810053	0.320657979	0.729361858	0.138645589	0.201391644	0.051057466	0.159428694	0.0491348	0.674428541	1346	2	0.270302438	0.097750786	0.534897916	0.048371838	0.782708213	0.006988739	0.797875912	0.297189245	0.894039735	0.187780389	1346	2
0.598498489	0.87734611	0.035676138	0.632129887	0.959746086	0.13144322	0.136631367	0.10831019	0.08661153	0.406689657	1347	3	0.270576697	0.673970015	0.495676019	0.455590402	0.452052438	0.498072626	0.51582545	0.478793145	0.504215597	0.419411086	1347	3
0.81020539	0.663502915	0.360545671	0.765678884	0.760093997	0.551377911	0.142429884	0.108798486	0.588335826	0.722373119	1348	1	0.270687699	0.666441591	0.351088367	0.526840261	0.276101771	0.584635761	0.48101928	0.345088622	0.483584438	0.477478	1348	1
0.001251259	0.714133122	0.19061861	0.769005402	0.951048311	0.33066805	0.882839442	0.24835963	0.300210578	0.556291391	1349	2	0.270729698	0.837031159	0.653920103	0.005188147	0.998199408	0.020813623	0.021881771	0.090456862	0.332956938	0.770165105	1349	2
0.472884304	0.909421064	0.034302805	0.170171209	0.288888211	0.679433576	0.790704062	0.539475692	0.751762444	0.119449446	1350	3	0.270973846	0.789666433	0.103091525	0.235389264	0.077120273	0.966338084	0.164464248	0.146214179	0.452375866	0.339732047	1350	3
0.361766411	0.021790216	0.110721152	0.446882534	0.699392682	0.449507126	0.304727317	0.037018952	0.602038636	0.154240547	1351	1	0.271046123	0.369644685	0.216378809	0.294937583	0.383330274	0.241673249	0.459574129	0.276529168	0.286894913	0.407303302	1351	1
0.162663656	0.501968444	0.185766167	0.18305002	0.083590197	0.089053011	0.298715171	0.450056459	0.779473251	0.567552721	1352	2	0.271065401	0.690389721	0.058198798	0.317209387	0.233283486	0.563554796	0.364329966	0.006744591	0.186834315	0.09930723	1352	2
0.023865474	0.200201422	0.033509323	0.447920164	0.957335124	0.184545427	0.697073275	0.695730461	0.235145116	0.078341014	1353	3	0.271239741	0.775454552	0.562288214	0.382064109	0.565719453	0.62171168	0.50115613	0.438177713	0.666126391	0.627024266	1353	3
0.929654836	0.139072848	0.430951872	0.065797906	0.316995758	0.53501999	0.149174474	0.452925199	0.750938444	0.785393841	1354	1	0.271246266	0.360379874	0.175276474	0.279664593	0.393411068	0.203157752	0.297075387	0.274184943	0.283372648	0.305487929	1354	1
0.747856075	0.599688711	0.266365551	0.019074068	0.744315928	0.393444624	0.146977142	0.757713553	0.8890347	0.371837519	1355	2	0.271639767	0.347764216	0.32095053	0.414788395	0.38226606	0.369496857	0.215598671	0.389111331	0.376227189	0.499027921	1355	2
0.169499802	0.056184576	0.851405377	0.042847987	0.408734397	0.976287118	0.320719016	0.518539995	0.613879818	0.614642781	1356	3	0.271645253	0.326670125	0.426526688	0.806482131	0.705740532	0.15765862	0.0516068	0.024201178	0.431684317	0.867702261	1356	3
0.428937651	0.476577044	0.289132359	0.748283334	0.890987884	0.771263771	0.099276711	0.026551103	0.556932279	0.390118107	1357	1	0.271950438	0.9737846	0.04217658	0.785576952	0.798974578	0.260078738	0.176824244	0.613727226	0.979400006	0.640095218	1357	1
0.248023927	0.334635456	0.052247688	0.597491379	0.476424451	0.96908475	0.582842494	0.52641377	0.660969878	0.901913511	1358	2	0.272011475	0.441328166	0.072237312	0.889400922	0.428907132	0.975615711	0.925351726	0.550462355	0.021210364	0.763359478	1358	2
0.123752556	0.488876003	0.207312235	0.393261513	0.963499863	0.912991729	0.45084994	0.078157903	0.773644215	0.553880428	1359	3	0.272061047	0.440023022	0.45886943	0.333021758	0.394053818	0.445772844	0.540565177	0.268653122	0.479862578	0.492761907	1359	3
0.31592761	0.113620411	0.792718284	0.067720573	0.219458602	0.593279824	0.20700705	0.99365215	0.749565111	0.635883663	1360	1	0.272255623	0.519730216	0.96786401	0.705893124	0.783043916	0.561876278	0.041779839	0.11139256	0.998931852	0.673757134	1360	1
0.510269478	0.800317392	0.151219214	0.05404828	0.122714927	0.153019807	0.149479659	0.008911405	0.051637318	0.058107242	1361	2	0.27231666	0.014038514	0.294320505	0.419019135	0.202642903	0.715933714	0.071382794	0.355693228	0.840876492	0.700827052	1361	2
0.142124699	0.557786798	0.873592334	0.040040284	0.292367321	0.500412	0.820703757	0.008453627	0.553575243	0.430372021	1362	3	0.272438734	0.053559984	0.420331431	0.214484085	0.574175237	0.492721335	0.571916868	0.847010712	0.932462539	0.097842341	1362	3
0.251411481	0.970549638	0.156590472	0.397778253	0.287362285	0.245521409	0.591357158	0.089602344	0.897396771	0.337504196	1363	1	0.272438734	0.00512711	0.004852443	0.261238441	0.678121281	0.511642811	0.332438124	0.684530168	0.348429823	0.205481124	1363	1
0.484298227	0.208014161	0.239295633	0.95352031	0.640278329	0.831720939	0.783043916	0.009887997	0.613483077	0.869502853	1364	2	0.272684106	0.288405599	0.236207129	0.365160151	0.252210096	0.332346572	0.197144558	0.24769662	0.352334015	0.236627218	1364	2
0.68202765	0.147190771	0.07269509	0.756431776	0.554612873	0.422132023	0.103030488	0.500534074	0.615802484	0.96151616	1365	3	0.272713401	0.964842677	0.479750969	0.068880276	0.676747948	0.896755882	0.097750786	0.436414686	0.520584735	0.691915647	1365	3
0.859889523	0.697897275	0.519638661	0.064149907	0.850032044	0.387859737	0.126651814	0.237434004	0.270821253	0.532090213	1366	1	0.272774438	0.508346812	0.457472457	0.593218787	0.884456923	0.471419416	0.159978027	0.751304666	0.490432447	0.782219916	1366	1
0.999176	0.255745109	0.248786889	0.677938169	0.575365459	0.599597156	0.064516129	0.495803705	0.906704917	0.510727256	1367	2	0.27314066	0.034669027	0.565294351	0.400524918	0.496169927	0.258125553	0.766411328	0.536423841	0.810052797	0.333414716	1367	2
0.836542863	0.00143437	0.911282693	0.973479415	0.895657216	0.851222266	0.173284097	0.075685904	0.957304605	0.461836604	1368	3	0.273506882	0.17218543	0.266212958	0.369426557	0.1380047	0.395855586	0.0364391	0.057344279	0.111423078	0.264290292	1368	3
0.215308084	0.966887417	0.939085055	0.42936491	0.975615711	0.072115238	0.71703238	0.058442946	0.466872158	0.659840693	1369	1	0.273598437	0.927152318	0.089358196	0.575640126	0.674001282	0.779229102	0.547227393	0.638233589	0.742118595	0.113895077	1369	1
0.277779473	0.64085818	0.883999145	0.041779839	0.753868221	0.019562365	0.641102329	0.147099216	0.138096255	0.276070437	1370	2	0.273903623	0.692403943	0.037049471	0.376110111	0.219763787	0.66646321	0.21314127	0.953459273	0.969756157	0.5741142	1370	2
0.005981628	0.15887936	0.356425672	0.140507218	0.122470779	0.280831324	0.672109134	0.861659597	0.815881832	0.046205023	1371	3	0.273995178	0.732627338	0.028412732	0.365794855	0.459852901	0.016846217	0.855220191	0.23157445	0.669850764	0.427900021	1371	3
0.139896847	0.204382458	0.919064913	0.232032228	0.878902554	0.811181982	0.004608295	0.126895962	0.132053591	0.06060976	1372	1	0.274025697	0.976165044	0.188940092	0.344492935	0.741538743	0.722647786	0.473220008	0.00839259	0.936094241	0.371105075	1372	1
0.188756981	0.774956511	0.674336985	0.71089816	0.771599475	0.454847865	0.179509873	0.070406201	0.538468581	0.20557268	1373	2	0.274383674	0.500805777	0.387638217	0.608800253	0.40591677	0.483592768	0.622405876	0.251134997	0.473686348	0.741932874	1373	2
0.369304483	0.914426099	0.425550096	0.309701834	0.333903012	0.943723869	0.429883724	0.436170537	0.2878811	0.825495163	1374	3	0.27457503	0.355601672	0.136814478	0.553819391	0.020233772	0.970336009	0.067476424	0.44697409	0.256111332	0.604663228	1374	3
0.320871609	0.851619007	0.684713279	0.981200598	0.988891263	0.920468764	0.8239082	0.833094272	0.704916532	0.71703238	1375	1	0.274666585	0.007080294	0.174230171	0.623950926	0.788140507	0.155674917	0.773064364	0.359813227	0.985534227	0.342661824	1375	1
0.740745262	0.474288156	0.117954039	0.932584613	0.915494247	0.195928831	0.639271218	0.038514359	0.40253914	0.876491592	1376	2	0.274697104	0.279030732	0.064668722	0.266548662	0.620868557	0.269417402	0.915341655	0.524643696	0.590227973	0.609057894	1376	2
0.411816767	0.693380535	0.945463424	0.451246681	0.991027558	0.170445875	0.825373089	0.012848292	0.297799615	0.487990967	1377	3	0.274830736	0.336295848	0.210904064	0.326104384	0.333954718	0.308748225	0.384046561	0.251608905	0.363715015	0.366656682	1377	3
0.546098209	0.031189917	0.55650502	0.204412976	0.592699973	0.921506394	0.48484756	0.553209021	0.34992523	0.623889889	1378	1	0.275093844	0.92916654	0.382305368	0.844660787	0.288583026	0.074709311	0.030152287	0.719809565	0.990203558	0.639271218	1378	1
0.30118717	0.796502579	0.154301584	0.773827326	0.664174322	0.763573107	0.602618488	0.827539903	0.965147862	0.499588	1379	2	0.275337992	0.054139836	0.094912564	0.049592578	0.82903531	0.436750389	0.646290475	0.807641835	0.7891171	0.441785943	1379	2
0.893307291	0.000671407	0.540513321	0.79750969	0.509872738	0.084475234	0.240730003	0.586138493	0.243781854	0.280648213	1380	3	0.275673696	0.24222541	0.057191687	0.301767022	0.499252297	0.614673299	0.140568255	0.459364605	0.773857845	0.636616108	1380	3
0.432599872	0.001190222	0.321420942	0.194250313	0.840479751	0.312387463	0.551133763	0.712698752	0.57084872	0.539780877	1381	1	0.275765252	0.431134983	0.938505203	0.267159032	0.915952025	0.004242073	0.318399609	0.089114048	0.785576952	0.726767785	1381	1
0.060731834	0.091860714	0.011810663	0.572771386	0.345103305	0.910092471	0.326670125	0.970427564	0.174474319	0.208594012	1382	2	0.27579577	0.334116642	0.330942717	0.353923154	0.158207953	0.884914701	0.508377331	0.060762352	0.134617145	0.221442305	1382	2
0.273506882	0.17218543	0.266212958	0.369426557	0.1380047	0.395855586	0.0364391	0.057344279	0.111423078	0.264290292	1383	3	0.275856716	0.275217029	0.291581004	0.143360361	0.322942957	0.233610767	0.265536444	0.307286635	0.238754911	0.265928251	1383	3
0.46928312	0.852229377	0.949583422	0.572954497	0.495162816	0.235816523	0.338999603	0.01248207	0.667470321	0.30262154	1384	1	0.275907857	0.182346344	0.386295421	0.167246883	0.287403142	0.175804995	0.35009873	0.250869011	0.222426879	0.282978344	1384	1
0.363414411	0.048402356	0.003631703	0.647755364	0.064455092	0.632038331	0.381817072	0.557695242	0.906277657	0.276528214	1385	2	0.276244565	0.433953261	0.332381347	0.348232427	0.232366762	0.349100504	0.423260293	0.356638881	0.383125637	0.278008497	1385	2
0.284463027	0.304361095	0.413922544	0.176549577	0.317545091	0.999877926	0.96069216	0.583910642	0.110873745	0.099124119	1386	3	0.276284066	0.664540544	0.219000824	0.426923429	0.602649007	0.936277352	0.075380718	0.571520127	0.842066713	0.75533311	1386	3
0.445509201	0.51985229	0.128604999	0.577929014	0.590319529	0.411053804	0.058259835	0.238959929	0.477828303	0.474379711	1387	1	0.276314585	0.946165349	0.681386761	0.661061434	0.407544176	0.886410108	0.47010712	0.632404553	0.982970672	0.185949278	1387	1
0.912686544	0.486556597	0.083864864	0.26618244	0.503036592	0.821375164	0.13861507	0.793511765	0.238776818	0.483443709	1388	2	0.276497696	0.449537645	0.455336161	0.098910489	0.977752007	0.035157323	0.913724174	0.228583636	0.623218482	0.348704489	1388	2
0.222296823	0.089297159	0.097567675	0.50819422	0.680684835	0.318735313	0.331919309	0.828272347	0.277932066	0.973754082	1389	3	0.276608498	0.436227771	0.416888757	0.326446257	0.702227027	0.196013182	0.334440675	0.545099334	0.342420714	0.461959033	1389	3
0.522019105	0.960142827	0.919309061	0.508041627	0.983397931	0.41215247	0.322672201	0.216803491	0.508407849	0.658375805	1390	1	0.27661977	0.817072054	0.019470809	0.094729453	0.860042116	0.975341044	0.743156224	0.557054353	0.88799707	0.703665273	1390	1
0.793939024	0.151799066	0.721488083	0.77150792	0.777520066	0.491958373	0.049226356	0.08148442	0.953978088	0.684194464	1391	2	0.276711325	0.82186346	0.116763817	0.087038789	0.173192541	0.737846004	0.632770775	0.507217627	0.729178747	0.458479568	1391	2
0.263954588	0.954832606	0.411633656	0.188940092	0.706106754	0.229773858	0.06552324	0.940977203	0.857631153	0.906155583	1392	3	0.276741844	0.017273476	0.600390637	0.457960753	0.501693777	0.71007416	0.999298074	0.089144566	0.344950713	0.307565538	1392	3
0.269936216	0.069490646	0.032929472	0.338847011	0.484298227	0.402905362	0.448988311	0.80507828	0.054017762	0.454573199	1393	1	0.276833399	0.317117832	0.011352886	0.660542619	0.485641041	0.28766747	0.763969848	0.045075838	0.500900296	0.448164312	1393	1
0.01330607	0.947813349	0.135990478	0.625354778	0.409009064	0.562334056	0.311655019	0.76924955	0.779320658	0.601947081	1394	2	0.276955473	0.318948943	0.453413495	0.629566332	0.779961547	0.539872433	0.38431959	0.706411939	0.989776299	0.443220313	1394	2
0.466841639	0.253913999	0.231330302	0.257332072	0.882106998	0.666707358	0.534867397	0.16830958	0.342722861	0.729453413	1395	3	0.276985992	0.431470687	0.028229621	0.417981506	0.125858333	0.618610187	0.048707541	0.261238441	0.930875576	0.052674947	1395	3
0.936674093	0.421338542	0.52293466	0.427777947	0.954985199	0.536393323	0.138492996	0.286721397	0.497512741	0.841608936	1396	1	0.277047029	0.309305094	0.742973113	0.281960509	0.351603748	0.963042085	0.526474807	0.566423536	0.985808893	0.419965209	1396	1
0.806268502	0.077211829	0.862971892	0.179906613	0.295846431	0.979674673	0.637501144	0.623645741	0.024109622	0.532486953	1397	2	0.277352214	0.718863491	0.064241462	0.324472793	0.236182745	0.179174169	0.5495468	0.638843959	0.874935148	0.839808344	1397	2
0.687215796	0.710226753	0.045319987	0.661061434	0.950193793	0.175420392	0.217627491	0.450422681	0.634174627	0.055116428	1398	3	0.277382733	0.83764153	0.040620136	0.328928495	0.62694174	0.179296243	0.878017518	0.129917295	0.583452864	0.334940641	1398	3
0.842738121	0.828241829	0.846949675	0.061891537	0.51350444	0.640278329	0.002136296	0.628925443	0.294503616	0.110477004	1399	1	0.277687918	0.09643849	0.708578753	0.320810572	0.676778466	0.915097507	0.128849147	0.659962767	0.17383343	0.937284463	1399	1
0.04565569	0.053285318	0.382030702	0.689992981	0.336344493	0.828577532	0.131870479	0.160893582	0.920438246	0.611255226	1400	2	0.277718436	0.392773217	0.023041475	0.488601337	0.674703207	0.912747581	0.676259651	0.852717673	0.722678304	0.014038514	1400	2
0.602862636	0.019379254	0.345286416	0.89251381	0.421704764	0.584887234	0.553392132	0.64229255	0.786309397	0.44001587	1401	3	0.277779473	0.64085818	0.883999145	0.041779839	0.753868221	0.019562365	0.641102329	0.147099216	0.138096255	0.276070437	1401	3
0.372997223	0.411450545	0.028321177	0.365184484	0.13922544	0.921750542	0.384899442	0.689687796	0.813287759	0.467055269	1402	1	0.277881555	0.313833272	0.310063858	0.201302471	0.37407239	0.325084601	0.106623488	0.403171158	0.330587682	0.226424602	1402	1
0.912808618	0.067049165	0.371257668	0.00286874	0.439771722	0.740653706	0.68242439	0.786339915	0.799737541	0.945890683	1403	2	0.277887592	0.600502187	0.578065504	0.322952909	0.650404672	0.395462433	0.381579571	0.499936612	0.592032346	0.418422183	1403	2
0.226813562	0.050721763	0.683889279	0.150944548	0.106570635	0.299600208	0.649769585	0.98504593	0.801965392	0.443159276	1404	3	0.277975079	0.184638806	0.407016061	0.184338788	0.238214381	0.180886665	0.347114572	0.295013555	0.167292653	0.227473733	1404	3
0.063447981	0.611224708	0.120151372	0.501449629	0.039155248	0.664235359	0.726218451	0.27314066	0.30036317	0.114444411	1405	1	0.278001218	0.339270112	0.467036472	0.475362909	0.375884896	0.354974833	0.503949006	0.436885604	0.456689137	0.463592287	1405	1
0.785302286	0.532517472	0.214331492	0.290322581	0.521744438	0.478164006	0.070528275	0.167790765	0.974974822	0.590136418	1406	2	0.278176214	0.023621326	0.446607868	0.630970183	0.924710837	0.383404035	0.846369823	0.863551744	0.323953978	0.717062899	1406	2
0.085757012	0.969512009	0.00143437	0.295175024	0.428205206	0.937070833	0.334604938	0.925962096	0.631641591	0.080690939	1407	3	0.278243022	0.420533639	0.33337576	0.376475974	0.263983911	0.521110759	0.239142451	0.357254171	0.545957818	0.333254446	1407	3
0.518997772	0.895901364	0.044801172	0.19431135	0.15192114	0.976287118	0.165105136	0.85277871	0.808099612	0.044984283	1408	1	0.278304066	0.487441006	0.429405881	0.23049884	0.58775904	0.38050757	0.288842793	0.578398732	0.308252173	0.425066047	1408	1
0.052552873	0.294320505	0.017242958	0.278695029	0.378948332	0.398815882	0.955015717	0.206060976	0.892605365	0.417676321	1409	2	0.278389843	0.416821802	0.92669454	0.689626759	0.819666128	0.78377636	0.496261483	0.041688284	0.363811151	0.000244148	1409	2
0.228186895	0.561937315	0.903256325	0.337443159	0.703085421	0.974059267	0.439771722	0.559801019	0.089053011	0.01043733	1410	3	0.278511917	0.509262368	0.474349193	0.261085849	0.393353069	0.403332621	0.000274667	0.287148656	0.817865535	0.678304392	1410	3
0.68694113	0.930906095	0.092989898	0.28153325	0.120639668	0.601611377	0.026551103	0.059755242	0.801019318	0.259346294	1411	1	0.279091769	0.317239906	0.073366497	0.038605914	0.406262398	0.120059816	0.207770013	0.719595935	0.972197638	0.011993774	1411	1
0.162999359	0.269356365	0.146702475	0.805810724	0.814142277	0.755699332	0.7612537	0.5638905	0.267952513	0.610187078	1412	2	0.279335917	0.983367412	0.724021119	0.191564684	0.477492599	0.781914731	0.198278756	0.012390515	0.723410749	0.600543229	1412	2
0.669240394	0.150120548	0.756187628	0.871456038	0.986724448	0.974120304	0.363353374	0.588000122	0.896572771	0.044526505	1413	3	0.27939645	0.500232794	0.339639641	0.653709868	0.497023714	0.242700728	0.597155998	0.245317363	0.43560012	0.621192683	1413	3
0.892605365	0.812799463	0.009277627	0.671224097	0.063356426	0.856074709	0.761619922	0.121311075	0.53132725	0.179021577	1414	1	0.279427473	0.313028352	0.660206915	0.8619953	0.26453444	0.319956053	0.004669332	0.977172155	0.74098941	0.622058779	1414	1
0.067171239	0.015778069	0.509964293	0.96990875	0.375652333	0.463270974	0.800805689	0.941740165	0.694753868	0.499710074	1415	2	0.279854732	0.147862178	0.100375378	0.347941527	0.465376751	0.506942961	0.778283029	0.543137913	0.710776086	0.725058748	1415	2
0.644245735	0.458449049	0.640064699	0.267067476	0.237220374	0.173131504	0.126438185	0.582415235	0.969573046	0.934934538	1416	3	0.279854776	0.669807124	0.334606198	0.564955007	0.279405882	0.595823889	0.293554025	0.637087977	0.371595536	0.453182628	1416	3
0.083895383	0.522629475	0.917264321	0.16891995	0.90356151	0.341502121	0.26966155	0.756523331	0.989288003	0.189214759	1417	1	0.279877112	0.424082114	0.456080454	0.428083775	0.480224948	0.362227196	0.538033362	0.308198366	0.506438604	0.414910751	1417	1
0.354197821	0.408490249	0.097994934	0.325449385	0.696005127	0.102847377	0.795068209	0.075380718	0.377941221	0.89660329	1418	2	0.280037843	0.562639241	0.820093387	0.666982025	0.963591418	0.977507859	0.477950377	0.089663381	0.196111942	0.709585864	1418	2
0.710959197	0.292153691	0.234595782	0.604541154	0.636890774	0.4115421	0.07739494	0.795464949	0.939268166	0.779534288	1419	3	0.28005471	0.553661026	0.399366599	0.361387453	0.608344358	0.39526523	0.60107569	0.546593871	0.357177031	0.557982873	1419	3
0.447187719	0.368480483	0.862422559	0.01495407	0.931150243	0.730582598	0.180089724	0.312845241	0.896023438	0.426374096	1420	1	0.280343028	0.528794214	0.537736137	0.112857448	0.487472152	0.846491897	0.472792749	0.528397473	0.924680319	0.446485794	1420	1
0.652851955	0.809930723	0.154026917	0.919278542	0.999969481	0.821527757	0.087343974	0.834131901	0.25348674	0.638935514	1421	2	0.280831324	0.409833064	0.973937193	0.386761071	0.457564013	0.943815424	0.009704886	0.87612537	0.670003357	0.852961821	1421	2
0.184301279	0.046082949	0.657918027	0.658162175	0.36875515	0.948118534	0.040894803	0.877010407	0.704306162	0.677968688	1422	3	0.280892361	0.166203803	0.592425306	0.396862697	0.245521409	0.879696036	0.037965026	0.077791681	0.823816645	0.260292367	1422	3
0.681539354	0.334482864	0.284615619	0.806268502	0.327951903	0.395062105	0.120853298	0.19083224	0.652485733	0.51207007	1423	1	0.280953398	0.586931974	0.946317942	0.850398267	0.249397259	0.044190802	0.207312235	0.006622517	0.449232459	0.980407117	1423	1
0.028351695	0.478865932	0.447126682	0.080690939	0.572038942	0.400067141	0.075899533	0.870693075	0.612689596	0.728110599	1424	2	0.281594287	0.072359386	0.06982635	0.614123966	0.933317057	0.933683279	0.117069002	0.338908048	0.880092776	0.567735832	1424	2
0.262031922	0.945554979	0.906155583	0.039368877	0.949583422	0.724417859	0.078463088	0.896145512	0.557176428	0.471755119	1425	3	0.281991028	0.603045747	0.036774804	0.573686941	0.862056337	0.558885464	0.504867702	0.890987884	0.559892575	0.072908719	1425	3
0.412915433	0.490310373	0.143040254	0.125247963	0.071687979	0.910184027	0.790612506	0.174016541	0.812494278	0.442487869	1426	1	0.28207328	0.251752268	0.310921684	0.363919233	0.345388907	0.376231878	0.276469186	0.27774381	0.30831353	0.424050753	1426	1
0.681447798	0.782403027	0.912350841	0.06530961	0.954039125	0.816705832	0.427137059	0.14661092	0.397656178	0.729850154	1427	2	0.282224464	0.468798287	0.493866912	0.322255613	0.289702555	0.571299087	0.391791076	0.24095648	0.581555298	0.514201738	1427	2
0.035523545	0.037507248	0.297250282	0.151982177	0.892666402	0.636524552	0.366130558	0.217108676	0.274697104	0.580401013	1428	3	0.282631916	0.788720359	0.981261635	0.042451247	0.129276406	0.99630726	0.696096683	0.144779809	0.302377392	0.374767296	1428	3
0.797814875	0.53254799	0.295785394	0.218543046	0.968443861	0.196996979	0.478530229	0.026703696	0.820551164	0.773979919	1429	1	0.28295142	0.325971168	0.580921213	0.394163076	0.554521367	0.532067653	0.409287603	0.345307208	0.446443539	0.665308411	1429	1
0.019714957	0.525559252	0.311990722	0.26905118	0.264595477	0.729972228	0.321237831	0.055574206	0.417401654	0.869441816	1430	2	0.283120212	0.235114597	0.188085574	0.114627522	0.841486862	0.053041169	0.007202368	0.582659383	0.428846095	0.014038514	1430	2
0.705069124	0.710501419	0.394909513	0.026062807	0.219428083	0.458510086	0.545091098	0.590258492	0.891140477	0.125980407	1431	3	0.283120212	0.152439955	0.629535813	0.374187445	0.819025239	0.328440199	0.127536851	0.671407208	0.946287423	0.712393567	1431	3
0.101168859	0.500564592	0.046510208	0.134800256	0.315866573	0.061189611	0.580370495	0.395611438	0.417126988	0.694540239	1432	1	0.284463027	0.304361095	0.413922544	0.176549577	0.317545091	0.999877926	0.96069216	0.583910642	0.110873745	0.099124119	1432	1
0.008545183	0.935056612	0.485946226	0.949278237	0.390484329	0.535599841	0.30671102	0.035554064	0.237495041	0.420941801	1433	2	0.284554582	0.023407697	0.151554918	0.121097446	0.4860683	0.063905759	0.331095309	0.970366527	0.901577807	0.546983245	1433	2
0.414471877	0.295754875	0.062929167	0.057100131	0.101107822	0.648731956	0.189336833	0.850672933	0.016693625	0.570085757	1434	3	0.284615619	0.940977203	0.110507523	0.714926603	0.476149785	0.228431043	0.085665456	0.005188147	0.772545549	0.394116031	1434	3
0.672963652	0.023163549	0.391552477	0.480025636	0.781823176	0.231147191	0.150425733	0.095919675	0.133335368	0.947752312	1435	1	0.285015391	0.638950448	0.368815467	0.508650622	0.340437502	0.648990863	0.52634333	0.392843811	0.468724341	0.641657314	1435	1
0.706625568	0.555192724	0.858668783	0.00369274	0.092928861	0.679403058	0.575731681	0.764885403	0.527268288	0.857600635	1436	2	0.28516624	0.488418873	0.643869072	0.20079941	0.50168731	0.273151243	0.521079147	0.379453277	0.440607854	0.485439806	1436	2
0.006927702	0.398327586	0.607440413	0.390423292	0.630298776	0.184698019	0.077974792	0.093325602	0.367473373	0.867244484	1437	3	0.285287027	0.223090304	0.064851833	0.489638966	0.118442335	0.762535478	0.019470809	0.838770714	0.637287515	0.892025513	1437	3
0.574877163	0.158360546	0.423444319	0.192358165	0.86056093	0.428662984	0.013763848	0.867976928	0.542527543	0.10974456	1438	1	0.286371127	0.233513177	0.458790092	0.268933199	0.320024246	0.235573471	0.384355595	0.402234429	0.258262938	0.374360625	1438	1
0.228644673	0.130405591	0.989196448	0.202581866	0.247444075	0.395062105	0.593615528	0.110324412	0.6130253	0.275948363	1439	2	0.286425124	0.533281237	0.561881945	0.65346506	0.275276241	0.627884718	0.539767231	0.25491042	0.549303273	0.581112346	1439	2
0.867671743	0.772606586	0.254280221	0.224951933	0.549668874	0.913846248	0.161442915	0.833155309	0.769157994	0.023468734	1440	3	0.286538285	0.843073824	0.245033113	0.095461898	0.062227241	0.046601764	0.622394482	0.259102145	0.904812769	0.856166265	1440	3
0.554002503	0.458510086	0.16196173	0.00512711	0.501174963	0.777611621	0.630939665	0.594866787	0.916104617	0.459273049	1441	1	0.286538285	0.942106388	0.598101749	0.243964965	0.518784143	0.394482253	0.154881436	0.747825556	0.736747337	0.796411023	1441	1
0.220282601	0.800500504	0.21683401	0.287392804	0.245277261	0.977782525	0.117831965	0.717795343	0.259132664	0.905880917	1442	2	0.287049116	0.478641413	0.41879576	0.468032807	0.40824218	0.334821089	0.561052421	0.273379674	0.497251756	0.780348152	1442	2
0.309335612	0.301889096	0.91686758	0.045594653	0.983916746	0.958464309	0.877162999	0.462599567	0.575457015	0.447157201	1443	3	0.287179174	0.398144475	0.202642903	0.472273934	0.828394421	0.121890927	0.084994049	0.377086703	0.319376202	0.448530534	1443	3
0.247779778	0.959593493	0.900570696	0.096255379	0.210425123	0.992004151	0.091189306	0.514084292	0.42710654	0.613269448	1444	1	0.287606778	0.347181968	0.382901726	0.392211532	0.298869373	0.484987912	0.254920276	0.414852148	0.35698754	0.499656533	1444	1
0.151829585	0.965269936	0.036683248	0.30814539	0.473555712	0.227057711	0.150425733	0.529251991	0.344004639	0.352305673	1445	2	0.287617593	0.64908701	0.490197597	0.270685013	0.661256034	0.377067915	0.525907561	0.461566143	0.392129439	0.576492898	1445	2
0.172215949	0.820276498	0.686056093	0.828547014	0.173192541	0.347575304	0.12469863	0.616626484	0.998687704	0.796349986	1446	3	0.287630197	0.437599766	0.344137683	0.496442149	0.480933138	0.321634664	0.513534104	0.402178981	0.369567334	0.546207702	1446	3
0.291879025	0.587603381	0.502090518	0.534867397	0.064363536	0.222724082	0.115817743	0.005371258	0.110141301	0.535782952	1447	1	0.287648438	0.445274787	0.394825103	0.476635575	0.365186235	0.502597159	0.447851242	0.340113453	0.493522812	0.45695343	1447	1
0.358958708	0.129642628	0.975249489	0.83046968	0.994567705	0.095492416	0.164860988	0.884548479	0.309121982	0.684499649	1448	2	0.287820063	0.961821345	0.878505814	0.153630177	0.228614154	0.874263741	0.110385449	0.028901028	0.454390088	0.948881497	1448	2
0.280037843	0.562639241	0.820093387	0.666982025	0.963591418	0.977507859	0.477950377	0.089663381	0.196111942	0.709585864	1449	3	0.287942137	0.531693472	0.007934812	0.598803674	0.341044343	0.348673971	0.786217841	0.101687674	0.743186743	0.138279366	1449	3
0.349284341	0.556291391	0.791497543	0.225898007	0.877193518	0.436231574	0.591082492	0.018524735	0.395550401	0.780144658	1450	1	0.288521989	0.035981323	0.389782403	0.529618213	0.037293619	0.640278329	0.230109561	0.433851131	0.894650105	0.821192053	1450	1
0.098727378	0.168645283	0.052949614	0.103732414	0.382793664	0.124027223	0.047547838	0.68816187	0.47358623	0.672963652	1451	2	0.288888211	0.851008637	0.938962981	0.57267983	0.818048647	0.624134037	0.133610034	0.659199805	0.908017212	0.221778008	1451	2
0.120914335	0.296639912	0.986907559	0.644276254	0.846675008	0.139133885	0.792657247	0.049378948	0.697317423	0.789544359	1452	3	0.289162877	0.63042085	0.9737846	0.207281716	0.121738334	0.815881832	0.073000275	0.827448347	0.853358562	0.808008057	1452	3
0.033417768	0.354594562	0.888271737	0.328470717	0.786095767	0.873012482	0.34992523	0.856105228	0.576921903	0.045503098	1453	1	0.289181918	0.351662423	0.301928618	0.282435791	0.414720979	0.165620057	0.508554227	0.078115821	0.331343573	0.505020228	1453	1
0.038453322	0.653126621	0.279366436	0.612537004	0.609698782	0.231330302	0.217932676	0.13083285	0.99221778	0.453260903	1454	2	0.289193396	0.313943907	0.076418348	0.82699057	0.316385388	0.560136723	0.387890255	0.643299661	0.914456618	0.728659932	1454	2
0.732840968	0.661366619	0.787347026	0.070802942	0.548173467	0.696707053	0.317270425	0.332834864	0.927152318	0.902462844	1455	3	0.289254433	0.784173101	0.514267403	0.188818018	0.542680136	0.932096316	0.160618915	0.536118656	0.972014527	0.240363781	1455	3
0.251442	0.712515641	0.170415357	0.239509262	0.30487991	0.987762078	0.711905271	0.492233039	0.979888302	0.470046083	1456	1	0.289620655	0.809198279	0.640369884	0.369335002	0.838618122	0.991119114	0.766258736	0.502212592	0.332255013	0.561784722	1456	1
0.180089724	0.748039186	0.399273659	0.147434919	0.996032594	0.074922941	0.752800073	0.109591968	0.965147862	0.829065828	1457	2	0.289742729	0.134250923	0.469985046	0.122196112	0.886074404	0.836787011	0.546250801	0.367259743	0.653035066	0.257972961	1457	2
0.820276498	0.974211859	0.000244148	0.34684286	0.868312632	0.613940855	0.966093936	0.085268715	0.87203589	0.564592425	1458	3	0.29062723	0.717401333	0.348090389	0.37460043	0.502635676	0.318990099	0.548293147	0.462940181	0.412596147	0.582893945	1458	3
0.782372509	0.863307596	0.251045259	0.107821894	0.242561113	0.927640614	0.490890225	0.78725547	0.915738395	0.049287393	1459	1	0.290757265	0.61672245	0.514355528	0.334818289	0.579278203	0.471808943	0.533326671	0.357613644	0.66492023	0.640732405	1459	1
0.614185003	0.207800531	0.598010193	0.224219489	0.525040437	0.874813074	0.197210608	0.229621265	0.289193396	0.672688986	1460	2	0.290993988	0.13922544	0.713064974	0.766350291	0.391155736	0.336039308	0.023285623	0.955870235	0.99508652	0.407269509	1460	2
0.577440718	0.166081729	0.166386914	0.227393414	0.275978881	0.683126316	0.560533464	0.85995056	0.982757042	0.603411969	1461	3	0.29114658	0.916714988	0.529190954	0.425153356	0.434980316	0.118320261	0.011169774	0.759331034	0.968657491	0.27784051	1461	3
0.239448225	0.589648122	0.145420698	0.105807672	0.501083407	0.507095553	0.350596637	0.424329356	0.323587756	0.965117344	1462	1	0.291879025	0.587603381	0.502090518	0.534867397	0.064363536	0.222724082	0.115817743	0.005371258	0.110141301	0.535782952	1462	1
0.420484024	0.220831935	0.901852474	0.368083743	0.67546617	0.433210242	0.225409711	0.837397382	0.980590228	0.279213843	1463	2	0.292733543	0.12652974	0.026306955	0.242103336	0.993560595	0.610858486	0.440473647	0.517715995	0.255073702	0.633198035	1463	2
0.850032044	0.125370037	0.134281442	0.25635548	0.982238227	0.412549211	0.14496292	0.836024049	0.722617267	0.810266427	1464	3	0.29279458	0.328165532	0.032074953	0.745506149	0.863704337	0.03213599	0.562517167	0.549363689	0.299874874	0.080721458	1464	3
0.925534837	0.083285012	0.684621723	0.400372326	0.963011567	0.838343455	0.94430372	0.666310617	0.173100986	0.756645405	1465	1	0.292916654	0.770134587	0.869228187	0.274300363	0.568651387	0.806726279	0.279641102	0.148594623	0.631092257	0.557756279	1465	1
0.785546434	0.830042421	0.661183508	0.22849208	0.980651265	0.953337199	0.074068422	0.917020173	0.307077242	0.276314585	1466	2	0.293492066	0.520252532	0.394687755	0.596514786	0.607529283	0.427354203	0.457140536	0.456401047	0.363179192	0.665851627	1466	2
0.762321848	0.187261574	0.571794794	0.015686514	0.664326914	0.958616901	0.311929685	0.173680837	0.432142094	0.798974578	1467	3	0.294259468	0.315836055	0.090792566	0.509872738	0.731315043	0.999938963	0.789330729	0.953184606	0.411938841	0.045381024	1467	3
0.075045015	0.870723594	0.689535203	0.058656575	0.645832698	0.786339915	0.201513718	0.318460646	0.762352367	0.899563585	1468	1	0.294808802	0.136082034	0.604998932	0.721518601	0.797845393	0.804315317	0.039124729	0.19061861	0.812128056	0.287514878	1468	1
0.022278512	0.72829371	0.856074709	0.830591754	0.047608875	0.831629383	0.10361034	0.128208258	0.895413068	0.482467116	1469	2	0.294885133	0.446975315	0.2672221	0.411951204	0.285461955	0.354554732	0.258501798	0.424270625	0.326256952	0.196743514	1469	2
0.320413831	0.713736381	0.198553423	0.091067232	0.848597674	0.342631306	0.845515305	0.027802362	0.970091861	0.489822077	1470	3	0.295003895	0.468427069	0.393742731	0.392469271	0.402767786	0.566789952	0.281026252	0.549046255	0.450448673	0.47271685	1470	3
0.869472335	0.008484146	0.008209479	0.021515549	0.654530473	0.105471969	0.096896268	0.407574694	0.167149876	0.674520096	1471	1	0.295015238	0.25647441	0.39824538	0.36633809	0.273480033	0.322795029	0.248639547	0.390820805	0.369157591	0.305572773	1471	1
0.362926115	0.273262734	0.122867519	0.517227699	0.949461348	0.972319712	0.948698386	0.374553667	0.062715537	0.508499405	1472	2	0.295205542	0.846156194	0.184728538	0.321207312	0.575640126	0.958983123	0.454420606	0.27539903	0.659596545	0.15848262	1472	2
0.917142247	0.122898038	0.70207831	0.400006104	0.425305948	0.216132084	0.071016572	0.841364788	0.974303415	0.397656178	1473	3	0.295229184	0.621620505	0.32913768	0.234998842	0.65986675	0.474696911	0.254276254	0.618975536	0.314475738	0.530106798	1473	3
0.618121891	0.013214515	0.155766472	0.351451155	0.573656423	0.941740165	0.846247749	0.26822718	0.610919523	0.211432234	1474	1	0.295266579	0.002624592	0.03030488	0.483962523	0.055330058	0.416638691	0.988830226	0.157139805	0.938535722	0.412671285	1474	1
0.83864864	0.328379162	0.649525437	0.445265053	0.889553514	0.235450301	0.141453291	0.152165288	0.753776666	0.088229011	1475	2	0.295876949	0.351207007	0.663869137	0.353923154	0.707785272	0.949766533	0.086031678	0.271828364	0.887203589	0.153263955	1475	2
0.045564135	0.655934324	0.783715323	0.806543168	0.171300394	0.321573534	0.003723258	0.458449049	0.391003143	0.802270577	1476	3	0.296039974	0.475671964	0.462452624	0.267792482	0.490840047	0.419127593	0.505038903	0.28230824	0.488529131	0.357885252	1476	3
0.970030824	0.337076937	0.364940336	0.223761711	0.331217383	0.92342906	0.004394665	0.885494552	0.279641102	0.255989257	1477	1	0.296182134	0.057496872	0.120639668	0.164708396	0.007354961	0.029023103	0.392834254	0.282113102	0.370891446	0.238502152	1477	1
0.53746147	0.500686666	0.371318705	0.429029206	0.894863735	0.136814478	0.324198126	0.027375103	0.605700858	0.855586413	1478	2	0.296578875	0.049623096	0.677968688	0.350718711	0.498550371	0.538621174	0.521927549	0.098788415	0.775749992	0.058931242	1478	2
0.506637776	0.786431471	0.443037202	0.900814844	0.997985778	0.534836879	0.219855342	0.435590686	0.002807703	0.077364422	1479	3	0.296609394	0.287026582	0.195684683	0.280495621	0.741660817	0.26761681	0.292977691	0.912472915	0.951414533	0.690908536	1479	3
0.499343852	0.393902402	0.999511704	0.687368389	0.492233039	0.825281533	0.024109622	0.010986663	0.268257698	0.437849055	1480	1	0.296823023	0.76494644	0.674001282	0.066560869	0.8492996	0.160405286	0.127811518	0.388073366	0.025574511	0.640827662	1480	1
0.482528153	0.061647389	0.41358684	0.384441664	0.008819849	0.17465743	0.110324412	0.852839747	0.929502243	0.42915128	1481	2	0.297485849	0.608824715	0.582409729	0.689991926	0.5614746	0.431099022	0.615935508	0.660061268	0.602799741	0.611009595	1481	2
0.788262581	0.026429029	0.120456557	0.718741417	0.864406262	0.361491745	0.301980651	0.983581042	0.53459273	0.279244362	1482	3	0.29755995	0.665521781	0.355007755	0.404551456	0.462427264	0.505350872	0.422369417	0.465560527	0.357447839	0.637371264	1482	3
0.544419691	0.746238594	0.07739494	0.25592822	0.758415479	0.974089785	0.145725883	0.711447493	0.66237373	0.694936979	1483	1	0.297943383	0.509803452	0.251004457	0.435316109	0.379520481	0.532628029	0.225428633	0.482123262	0.379656246	0.431836119	1483	1
0.383739738	0.613727226	0.19061861	0.153172399	0.204596088	0.675771355	0.55754265	0.012329478	0.889889218	0.404004028	1484	2	0.298135319	0.63820307	0.14230781	0.238258003	0.082125309	0.785637989	0.578478347	0.163335063	0.99856563	0.783623768	1484	2
0.303781243	0.130954924	0.010895108	0.963774529	0.795373394	0.325479904	0.874721519	0.665089877	0.90908536	0.044129765	1485	3	0.298734809	0.313302778	0.306622919	0.344216614	0.25951912	0.216587234	0.356006805	0.213394213	0.416076067	0.222742418	1485	3
0.101382488	0.95269631	0.508529923	0.763328959	0.977385784	0.663197729	0.332407605	0.513534959	0.797875912	0.779595325	1486	1	0.299478133	0.376476333	0.274727622	0.076509903	0.028565325	0.058717612	0.933774834	0.038575396	0.155064547	0.150975066	1486	1
0.568498795	0.069154942	0.549058504	0.641865291	0.832026124	0.158085879	0.083407086	0.316843165	0.92773217	0.643543809	1487	2	0.299508652	0.351023896	0.182195502	0.59624012	0.53706473	0.948423719	0.164738914	0.209082308	0.362804041	0.441389203	1487	2
0.246284371	0.569444868	0.945493942	0.266670736	0.997680593	0.093447676	0.322000793	0.441663869	0.10769982	0.211554308	1488	3	0.299508652	0.601855525	0.042298654	0.082338939	0.166386914	0.936033204	0.159154027	0.60237434	0.309244057	0.455397198	1488	3
0.562303537	0.118533891	0.338938566	0.367168188	0.643269143	0.945158238	0.511856441	0.306344798	0.204077273	0.871669668	1489	1	0.2997528	0.447187719	0.158665731	0.204901273	0.097598193	0.104098636	0.194494461	0.603137303	0.809900204	0.975035859	1489	1
0.61568041	0.030854213	0.960631123	0.697561571	0.251472518	0.765892514	0.783562731	0.279763176	0.947630238	0.561937315	1490	2	0.299844356	0.319528794	0.078066347	0.374553667	0.194067202	0.832697531	0.452833644	0.001556444	0.576616718	0.341593677	1490	2
0.201849422	0.027283547	0.544419691	0.713278603	0.444013794	0.846064638	0.438795129	0.019409772	0.434858242	0.514847255	1491	3	0.300119022	0.332377087	0.018951994	0.551927244	0.846400342	0.768761254	0.626911222	0.549272134	0.6740318	0.977141636	1491	3
0.079165014	0.409039583	0.686086612	0.44328135	0.74221015	0.627582629	0.644032105	0.01986755	0.788109989	0.781853694	1492	1	0.300699223	0.451065515	0.485230858	0.492834971	0.408055463	0.259394728	0.539564721	0.346373946	0.536772862	0.279223388	1492	1
0.54811243	0.50367748	0.029755547	0.134006775	0.691061129	0.158177435	0.599261452	0.476760155	0.558183538	0.724326304	1493	2	0.300943022	0.059541612	0.224463637	0.04586932	0.218756676	0.532273324	0.364207892	0.243995483	0.899105808	0.286202582	1493	2
0.027100436	0.083223975	0.89291055	0.785119175	0.878688925	0.585863826	0.105471969	0.30814539	0.860408338	0.888424329	1494	3	0.301095614	0.2870571	0.172582171	0.366161077	0.593798639	0.909237953	0.197943052	0.436689352	0.475661489	0.383892331	1494	3
0.602893155	0.729209265	0.535081027	0.017548143	0.00613422	0.823603015	0.247505112	0.168828394	0.860316782	0.815546129	1495	1	0.30118717	0.796502579	0.154301584	0.773827326	0.664174322	0.763573107	0.602618488	0.827539903	0.965147862	0.499588	1495	1
0.852229377	0.834803308	0.453749199	0.167790765	0.99978637	0.020386364	0.591906491	0.927945799	0.416180914	0.018616291	1496	2	0.302041688	0.42732017	0.108645894	0.128910184	0.667775506	0.374980926	0.414471877	0.915555284	0.744743187	0.187017426	1496	2
0.144840846	0.095950194	0.037141026	0.964323862	0.027741325	0.51106296	0.914639729	0.019989624	0.626270333	0.928556169	1497	3	0.302560503	0.050721763	0.36179693	0.005401776	0.113101596	0.867305521	0.294289987	0.680623798	0.812158574	0.168492691	1497	3
0.131260109	0.092318491	0.315775018	0.920834986	0.993926817	0.467024751	0.399639882	0.758293405	0.075594348	0.855586413	1498	1	0.302682577	0.480697043	0.14291818	0.361980041	0.204168828	0.329416791	0.04852443	0.955870235	0.49262978	0.248146001	1498	1
0.278176214	0.023621326	0.446607868	0.630970183	0.924710837	0.383404035	0.846369823	0.863551744	0.323953978	0.717062899	1499	2	0.303079318	0.256263924	0.677419355	0.600787378	0.683828242	0.13431196	0.40623188	0.053865169	0.220374157	0.393993957	1499	2
0.784569842	0.632099368	0.067629017	0.941343425	0.935148167	0.141850032	0.359019745	0.489944151	0.366618854	0.578356273	1500	3	0.303297156	0.344430445	0.459510438	0.307918471	0.457993273	0.359553034	0.193697073	0.395914047	0.398684194	0.488923438	1500	3
0.074068422	0.027100436	0.824335459	0.648762474	0.471968749	0.778405103	0.03439436	0.730307932	0.781792657	0.117587817	1501	1	0.303781243	0.130954924	0.010895108	0.963774529	0.795373394	0.325479904	0.874721519	0.665089877	0.90908536	0.044129765	1501	1
0.036866359	0.288796655	0.358470412	0.780144658	0.802392651	0.836298715	0.045533616	0.146519364	0.172429579	0.062623981	1502	2	0.30384228	0.430768761	0.542527543	0.082766198	0.276192511	0.43079928	0.730796228	0.134495071	0.726645711	0.897549364	1502	2
0.80977813	0.486983856	0.789666433	0.68099002	0.702169866	0.773522141	0.994140446	0.010193182	0.482467116	0.341441084	1503	3	0.304116947	0.358287301	0.008117924	0.841883602	0.830042421	0.379436628	0.743949705	0.4496292	0.922666097	0.269844661	1503	3
0.924985504	0.229682302	0.039765618	0.266273995	0.627674184	0.887234107	0.178472243	0.291634877	0.901150548	0.996642964	1504	1	0.304116947	0.363689077	0.415112766	0.032807398	0.976561785	0.916653951	0.797784356	0.504654073	0.469374676	0.410260323	1504	1
0.853205969	0.545213172	0.396282846	0.477217933	0.585222938	0.948515275	0.077639088	0.69103061	0.375347148	0.668385876	1505	2	0.304208502	0.048158208	0.085909604	0.512863552	0.064027833	0.056642354	0.214209418	0.614093448	0.460249641	0.293496506	1505	2
0.041627247	0.968596454	0.169621876	0.997314371	0.592425306	0.960844752	0.729850154	0.293832209	0.007721183	0.091036714	1506	3	0.304452651	0.349284341	0.34131901	0.07718131	0.959685049	0.863734855	0.531785028	0.78276925	0.576403088	0.119876705	1506	3
0.337504196	0.09479049	0.875484481	0.248451186	0.866634114	0.653828547	0.308023316	0.975280007	0.552323984	0.180028687	1507	1	0.304849391	0.205298013	0.523850215	0.310983612	0.814600055	0.928861354	0.550035096	0.776512955	0.381328776	0.551622059	1507	1
0.259773553	0.099978637	0.656270028	0.180120243	0.260536515	0.873195593	0.543351543	0.299264504	0.360698263	0.803521836	1508	2	0.304968017	0.738451759	0.245829498	0.493294822	0.46829922	0.482804848	0.556922005	0.527962484	0.432020369	0.592917543	1508	2
0.026947844	0.170751061	0.555711539	0.461012604	0.536667989	0.518478957	0.696401868	0.043977172	0.102664266	0.885433515	1509	3	0.305072641	0.427063396	0.547354516	0.319381354	0.533132852	0.390026136	0.349348043	0.579893508	0.508241132	0.318998338	1509	3
0.468855861	0.009247108	0.000457778	0.886349071	0.060060427	0.315836055	0.904538102	0.509537034	0.764458144	0.740653706	1510	1	0.305185095	0.444349498	0.041627247	0.187414167	0.491317484	0.193365276	0.233924375	0.208532975	0.885921812	0.879757073	1510	1
0.237128819	0.028595843	0.64271981	0.840205084	0.612353893	0.250373852	0.827845088	0.055909909	0.685048982	0.773155919	1511	2	0.305337687	0.549974059	0.58149968	0.473220008	0.491134373	0.902676473	0.138859218	0.917813654	0.918698691	0.001922666	1511	2
0.709616382	0.165105136	0.574663533	0.011444441	0.223731193	0.961790826	0.294289987	0.142551958	0.102908414	0.079012421	1512	3	0.305795465	0.02334666	0.046632282	0.493301187	0.970336009	0.488204596	0.388012329	0.927335429	0.295907468	0.622669149	1512	3
0.21518601	0.021149327	0.924130985	0.101657155	0.862483596	0.341868343	0.191839351	0.556016724	0.884914701	0.643543809	1513	1	0.306780784	0.369891581	0.239508451	0.356573657	0.33691721	0.225638332	0.50956831	0.121496148	0.441601549	0.381797226	1513	1
0.279335917	0.983367412	0.724021119	0.191564684	0.477492599	0.781914731	0.198278756	0.012390515	0.723410749	0.600543229	1514	2	0.306802576	0.183172094	0.135227515	0.353556932	0.521530808	0.909665212	0.486587115	0.779290139	0.587908567	0.329966124	1514	2
0.028138066	0.800408948	0.122592853	0.326517533	0.440900906	0.706045717	0.225959044	0.799768059	0.93877987	0.656758324	1515	3	0.306985687	0.715659047	0.995513779	0.229712821	0.031678213	0.433637501	0.33906064	0.185064241	0.77211829	0.699575793	1515	3
0.472853786	0.030640584	0.289254433	0.601794488	0.246223334	0.525467696	0.674733726	0.892330699	0.863887448	0.714560381	1516	1	0.307003839	0.437582089	0.239944311	0.470192658	0.462695871	0.18944117	0.30681166	0.501969243	0.237756011	0.411012462	1516	1
0.85647145	0.23300882	0.798547319	0.197546312	0.670278024	0.873104038	0.010742515	0.032776879	0.141453291	0.351268044	1517	2	0.307046724	0.291238136	0.594164861	0.299203467	0.701437422	0.366130558	0.98791467	0.08496353	0.976622822	0.043641469	1517	2
0.434217353	0.588702048	0.79360332	0.03869747	0.629840999	0.659657582	0.312570574	0.171117283	0.510116886	0.149143956	1518	3	0.30709459	0.424627418	0.343578556	0.396104601	0.488656703	0.375281983	0.518952704	0.385906117	0.410854758	0.554149026	1518	3
0.732932524	0.609851375	0.310434278	0.751274148	0.691152684	0.914029359	0.12900174	0.299386578	0.443189795	0.243812372	1519	1	0.307138279	0.25000763	0.84255501	0.174077578	0.234412671	0.241523484	0.096835231	0.078157903	0.460524308	0.929715873	1519	1
0.358592486	0.1015656	0.129276406	0.211279641	0.164860988	0.120944853	0.055635243	0.582384716	0.290444655	0.959105197	1520	2	0.307335719	0.788422071	0.424046926	0.526557069	0.439818301	0.495044663	0.672659119	0.372578182	0.535506066	0.40946656	1520	2
0.101657155	0.14783166	0.329172643	0.100680563	0.514816736	0.560380871	0.637653737	0.031067843	0.673787652	0.68037965	1521	3	0.307412946	0.528733177	0.234168523	0.116641743	0.651966918	0.460188604	0.405987732	0.118564409	0.845851009	0.023590808	1521	3
0.145084994	0.931882687	0.625904111	0.089053011	0.438306833	0.550920133	0.102755821	0.166356395	0.153477584	0.152012696	1522	1	0.307565538	0.344065676	0.696127201	0.940549944	0.750328074	0.85729545	0.930936613	0.016144292	0.872768334	0.373790704	1522	1
0.370036927	0.539689322	0.167424543	0.730979339	0.629139073	0.880764183	0.650410474	0.179326762	0.344065676	0.300057985	1523	2	0.30785091	0.303311512	0.499518657	0.336533665	0.434963681	0.366318047	0.323930432	0.419363714	0.381199645	0.413410689	1523	2
0.635608997	0.734488968	0.022644734	0.604388562	0.418317209	0.105410932	0.738975188	0.009155553	0.419812616	0.822290719	1524	3	0.308420057	0.588122196	0.377452925	0.195959349	0.465651418	0.126865444	0.294412061	0.152043214	0.556596576	0.736167486	1524	3
0.046845912	0.638538774	0.348246712	0.160802026	0.210058901	0.165410321	0.79812006	0.479476302	0.969939268	0.576128422	1525	1	0.309091464	0.049653615	0.453566088	0.030640584	0.436628315	0.796777245	0.512710959	0.883541368	0.992065188	0.172948393	1525	1
0.569994201	0.015900143	0.733176672	0.382610553	0.631641591	0.989165929	0.012604144	0.925321207	0.925016022	0.151463363	1526	2	0.309091464	0.371593371	0.452040162	0.353587451	0.879909665	0.129032258	0.834467605	0.048554949	0.848445082	0.322855312	1526	2
0.960722678	0.145634327	0.869899594	0.09970397	0.983245338	0.77150792	0.117130039	0.368205817	0.992889187	0.760124516	1527	3	0.309095703	0.468432569	0.510455331	0.484391484	0.27036162	0.676541469	0.332676853	0.366095019	0.398988514	0.572377619	1527	3
0.710013123	0.079409162	0.89168981	0.460493789	0.935972167	0.867610706	0.787102878	0.019592883	0.446302683	0.002014222	1528	1	0.309335612	0.301889096	0.91686758	0.045594653	0.983916746	0.958464309	0.877162999	0.462599567	0.575457015	0.447157201	1528	1
0.209967345	0.65846736	0.771263771	0.411023286	0.998229926	0.894375439	0.201178014	0.890102847	0.709585864	0.94943083	1529	2	0.30957976	0.819330424	0.353831599	0.13492233	0.410626545	0.907712027	0.400708029	0.599291971	0.579729606	0.583239235	1529	2
0.744895779	0.150120548	0.266762291	0.233649709	0.940794092	0.821527757	0.196081423	0.45332194	0.745231483	0.559038057	1530	3	0.309789826	0.729557007	0.386872977	0.59628774	0.415679045	0.532324449	0.755735683	0.340710503	0.420914292	0.711475382	1530	3
0.095492416	0.222388379	0.84356212	0.624622333	0.898190252	0.076204718	0.498641926	0.003875851	0.744224372	0.533951842	1531	1	0.309915464	0.706747642	0.93939024	0.895565661	0.794824061	0.103762932	0.7264626	0.000244148	0.881618702	0.244087039	1531	1
0.178258614	0.729453413	0.107058931	0.327555162	0.76577044	0.173192541	0.221625416	0.453016755	0.561937315	0.526718955	1532	2	0.310373241	0.181737724	0.855891598	0.809930723	0.994720298	0.871395001	0.732749413	0.820612201	0.603289895	0.430372021	1532	2
0.155796991	0.00430311	0.832850124	0.980559709	0.871578112	0.994506668	0.342600787	0.332743309	0.203711051	0.732139042	1533	3	0.310464797	0.403637806	0.06469924	0.936887722	0.222418897	0.754966887	0.204199347	0.572801904	0.247169408	0.595904416	1533	3
0.420667135	0.328684347	0.028443251	0.311380352	0.854579302	0.933530686	0.418256172	0.757652516	0.983336894	0.201178014	1534	1	0.310993351	0.503189081	0.277497592	0.402531528	0.3619713	0.496062694	0.375366895	0.36852301	0.380653153	0.327343601	1534	1
0.580034791	0.774010437	0.097079379	0.367259743	0.474684896	0.989928892	0.657887509	0.334879604	0.795983764	0.832392346	1535	2	0.311197241	0.67998291	0.670491653	0.00369274	0.804284799	0.358684042	0.256416517	0.09274575	0.857844783	0.651936399	1535	2
0.19409772	0.875209815	0.06674398	0.328073977	0.914578692	0.908413953	0.572801904	0.424726096	0.485366375	0.498672445	1536	3	0.31122001	0.291360496	0.420507926	0.411080576	0.385296577	0.386275291	0.269619985	0.290042494	0.550069213	0.349617308	1536	3
0.239661855	0.074007385	0.699209571	0.037903989	0.081514939	0.163457137	0.603137303	0.75655385	0.792687765	0.954680013	1537	1	0.311641554	0.26378831	0.385850911	0.390940746	0.369287876	0.391501397	0.312062959	0.435813011	0.225744632	0.515498796	1537	1
0.69081698	0.747306742	0.056184576	0.465590381	0.416150395	0.967284158	0.788598285	0.351207007	0.731467635	0.442487869	1538	2	0.311747123	0.506829491	0.348590291	0.471896991	0.317825369	0.554169721	0.29364328	0.425804501	0.472171452	0.448052699	1538	2
0.085573901	0.333201086	0.043336283	0.102237007	0.212500381	0.955992309	0.19757683	0.472212897	0.903530992	0.583971679	1539	3	0.311778465	0.307247676	0.615801949	0.506348607	0.174691538	0.608737865	0.501693268	0.278634143	0.607431269	0.707771332	1539	3
0.013183996	0.202063051	0.508163701	0.414563433	0.392895291	0.351054415	0.339609973	0.657368694	0.736136967	0.256782739	1540	1	0.31223487	0.214056825	0.396313364	0.0237434	0.606524857	0.999511704	0.287026582	0.854640339	0.872371593	0.123844111	1540	1
0.364909818	0.707480087	0.147190771	0.520920438	0.535538804	0.94143498	0.303720206	0.189245277	0.978118229	0.686819056	1541	2	0.312465379	0.503490847	0.396486704	0.33498383	0.500670993	0.592025733	0.461323152	0.264382048	0.491166044	0.553418187	1541	2
0.649494919	0.505539109	0.399121067	0.022278512	0.674092837	0.355418561	0.299203467	0.310586871	0.829706717	0.868037965	1542	3	0.312479019	0.005279702	0.340037233	0.160100101	0.535050508	0.480452895	0.206610309	0.52211066	0.05017243	0.672780541	1542	3
0.699911496	0.661946471	0.007843257	0.959135716	0.582995087	0.444013794	0.666646321	0.071474349	0.669392987	0.846003601	1543	1	0.312643873	0.571946483	0.417613287	0.527615736	0.411581557	0.57760741	0.530473392	0.445616338	0.605219881	0.45972416	1543	1
0.685476241	0.89208655	0.313791314	0.382702109	0.298196356	0.311349834	0.113498337	0.320474868	0.944700461	0.580523087	1544	2	0.312814722	0.005096591	0.232703635	0.122196112	0.779229102	0.204321421	0.122684408	0.139683218	0.213324381	0.795648061	1544	2
0.916623432	0.37040315	0.544175542	0.153111362	0.228125858	0.920041505	0.725760674	0.267464217	0.456678976	0.873134556	1545	3	0.312965242	0.715967133	0.473096726	0.299336423	0.638895782	0.595206471	0.477496113	0.712390996	0.394819053	0.702009967	1545	3
0.752647481	0.20392468	0.62715537	0.328318125	0.905758843	0.850886563	0.322672201	0.467482528	0.406659139	0.805841243	1546	1	0.313220027	0.439804896	0.495419395	0.30011367	0.575261344	0.489524583	0.409506467	0.311259607	0.662181584	0.444060001	1546	1
0.445966979	0.049165319	0.05896176	0.900723289	0.273323771	0.42832728	0.745719779	0.143223365	0.311319315	0.996215705	1547	2	0.313241981	0.935880612	0.917813654	0.814600055	0.920072024	0.745017853	0.759666738	0.006591998	0.615192114	0.574571978	1547	2
0.061189611	0.946256905	0.234046449	0.492477187	0.999694815	0.186773278	0.330790124	0.788171026	0.231849116	0.501693777	1548	3	0.3132725	0.947233497	0.987853633	0.876155889	0.168492691	0.956083865	0.489547411	0.030274361	0.995788446	0.80242317	1548	3
0.244300668	0.795342875	0.000518815	0.725669118	0.281472213	0.660145878	0.166478469	0.878200629	0.077578051	0.895290994	1549	1	0.313712561	0.189923515	0.286759973	0.239082807	0.317117673	0.295134897	0.301644217	0.219228751	0.202322153	0.386622265	1549	1
0.390606403	0.977629933	0.532181768	0.06778161	0.925229652	0.274117252	0.021820734	0.221167638	0.318613239	0.371074557	1550	2	0.314127018	0.117648854	0.205511643	0.291787469	0.94778283	0.842493973	0.249763482	0.215918455	0.866176336	0.430890835	1550	2
0.385723441	0.706167791	0.510696738	0.722891934	0.939054537	0.04239021	0.046510208	0.882076479	0.96008179	0.087069308	1551	3	0.314367097	0.563907433	0.49982181	0.399703464	0.5014408	0.613554063	0.422796259	0.381393286	0.423184816	0.595337427	1551	3
0.484115116	0.715506455	0.973509934	0.649220252	0.854518265	0.296670431	0.029816584	0.4496292	0.437421796	0.91769158	1552	1	0.314615314	0.298684652	0.153050325	0.863032929	0.335276345	0.348033082	0.8136845	0.027558214	0.685781426	0.914578692	1552	1
0.090792566	0.395245216	0.513657033	0.052980132	0.28214362	0.960997345	0.602526933	0.813257241	0.766716514	0.67424543	1553	2	0.31477837	0.348566879	0.4006436	0.246589595	0.432781102	0.444806178	0.253259956	0.31236451	0.494284775	0.374594183	1553	2
0.857325968	0.552873318	0.65089877	0.866725669	0.997833186	0.84459975	0.356852931	0.843409528	0.270332957	0.96008179	1554	3	0.315203927	0.540442865	0.371553926	0.554800787	0.508527668	0.219177575	0.600732206	0.243608023	0.534451148	0.390410532	1554	3
0.197302164	0.788811914	0.196081423	0.410870693	0.010681478	0.316080203	0.073061312	0.319284646	0.919156468	0.933622242	1555	1	0.315225684	0.124881741	0.515488144	0.277138585	0.515488144	0.759239479	0.065340129	0.794335765	0.887508774	0.601184118	1555	1
0.185674612	0.518509476	0.830652791	0.311380352	0.070284127	0.332255013	0.00408948	0.89434492	0.169835505	0.013885922	1556	2	0.315244749	0.332352026	0.46900544	0.321016056	0.29097869	0.489688418	0.235907723	0.480889388	0.270096446	0.42222058	1556	2
0.4639729	0.779381695	0.006897183	0.167912839	0.559709464	0.042451247	0.271614734	0.096346934	0.952360607	0.293771172	1557	3	0.315318212	0.352061887	0.518837045	0.292272599	0.499543383	0.40033254	0.453076753	0.459573322	0.332263516	0.477004565	1557	3
0.512833033	0.757103183	0.032837916	0.216498306	0.023071993	0.860225227	0.089388714	0.14639729	0.342722861	0.348582415	1558	1	0.315438862	0.442344998	0.44615507	0.483779823	0.435817737	0.576083386	0.315813169	0.383266928	0.640612008	0.50324608	1558	1
0.110812708	0.704092532	0.534623249	0.986938078	0.973448897	0.95760979	0.751823481	0.896176031	0.080599384	0.578722495	1559	2	0.315836055	0.44737083	0.209021271	0.31223487	0.76720481	0.821100497	0.765984069	0.023102512	0.241492965	0.321573534	1559	2
0.872280038	0.253181555	0.458876308	0.282326731	0.532975249	0.990722373	0.370708335	0.324045534	0.624897	0.417096469	1560	3	0.31592761	0.113620411	0.792718284	0.067720573	0.219458602	0.593279824	0.20700705	0.99365215	0.749565111	0.635883663	1560	3
0.258827479	0.364482559	0.239051485	0.819421979	0.629627369	0.554551836	0.185125278	0.160771508	0.881191443	0.529587695	1561	1	0.31628968	0.321593172	0.49314817	0.20476666	0.464131264	0.341621817	0.391022444	0.274169823	0.285251981	0.32998442	1561	1
0.40110477	0.099337748	0.276680807	0.797204505	0.972106082	0.05609302	0.024414808	0.819116794	0.753624073	0.242133854	1562	2	0.316740347	0.362669878	0.409351993	0.482573647	0.285024303	0.47458192	0.330555641	0.337227359	0.551367399	0.364181019	1562	2
0.657643361	0.996093631	0.041840876	0.773522141	0.314889981	0.951872311	0.346934416	0.475600452	0.952238533	0.021973327	1563	3	0.317211307	0.535816089	0.284122672	0.621361254	0.402070979	0.458566477	0.372623073	0.479287949	0.403402794	0.40392725	1563	3
0.184911649	0.720633564	0.780999176	0.321634571	0.862117374	0.270455031	0.904812769	0.077425459	0.871364483	0.438306833	1564	1	0.317239906	0.129520554	0.590655232	0.421216468	0.064516129	0.89886166	0.094821009	0.934965056	0.055726798	0.494216742	1564	1
0.591082492	0.841151158	0.343028047	0.043427839	0.936796167	0.934720908	0.422132023	0.470748009	0.428479873	0.836115604	1565	2	0.317300943	0.08926664	0.748741111	0.084078494	0.917600024	0.056031983	0.750572222	0.756706442	0.710989715	0.705099643	1565	2
0.496749779	0.185888241	0.63985107	0.609790338	0.516525773	0.410687582	0.193243202	0.026123844	0.75881222	0.04791406	1566	3	0.317392499	0.274452956	0.062685018	0.256172369	0.891262551	0.16913358	0.797265542	0.993957335	0.26187933	0.080660421	1566	3
0.274666585	0.007080294	0.174230171	0.623950926	0.788140507	0.155674917	0.773064364	0.359813227	0.985534227	0.342661824	1567	1	0.317392499	0.485396893	0.02252266	0.922116764	0.287575915	0.707113865	0.275154881	0.467604602	0.570940275	0.607043672	1567	1
0.974486526	0.682271798	0.031281472	0.787041841	0.950590533	0.149540696	0.037995544	0.753929258	0.45023957	0.365764336	1568	2	0.317528164	0.467279912	0.366479757	0.358163514	0.51942943	0.278622805	0.376048965	0.4221343	0.505890456	0.413508911	1568	2
0.804773095	0.850703452	0.000122074	0.101657155	0.412793359	0.336710715	0.37919248	0.15048677	0.616351817	0.951231422	1569	3	0.31757561	0.974089785	0.435438093	0.006469924	0.18509476	0.202002014	0.309060945	0.566759239	0.400219733	0.550614948	1569	3
0.034119694	0.168767357	0.176793725	0.730735191	0.393108921	0.759086886	0.12469863	0.568498795	0.321726127	0.188512833	1570	1	0.317576648	0.590020509	0.253278177	0.500797833	0.39912273	0.436817607	0.382487957	0.340105412	0.632822364	0.37451677	1570	1
0.382030702	0.842402417	0.811487167	0.437177648	0.710806604	0.689291055	0.101321451	0.085757012	0.181371502	0.116519669	1571	2	0.317697684	0.505142369	0.02722251	0.338236641	0.882229072	0.992492447	0.415051729	0.447309793	0.270485549	0.081728568	1571	2
0.237372967	0.059511093	0.523636586	0.071596423	0.910824915	0.531052583	0.994628742	0.917752617	0.847010712	0.542924284	1572	3	0.317775495	0.308284318	0.433853069	0.234354238	0.426187519	0.207749762	0.516628147	0.079570243	0.476905559	0.413743378	1572	3
0.43162328	0.10913419	0.346629231	0.079409162	0.279152806	0.784112064	0.561784722	0.036164434	0.63554796	0.935331278	1573	1	0.317819758	0.444868313	0.870204779	0.375499741	0.413769951	0.442518387	0.00717185	0.61589404	0.615558336	0.437513352	1573	1
0.202063051	0.444624165	0.589403974	0.03521836	0.064363536	0.355113376	0.414349803	0.744499039	0.823725089	0.097384564	1574	2	0.318277535	0.183629872	0.594653157	0.896572771	0.217627491	0.579271828	0.003509629	0.251625111	0.299600208	0.213843196	1574	2
0.68346202	0.021942808	0.059297464	0.219794305	0.12714011	0.119083224	0.860316782	0.40888699	0.176427503	0.944059572	1575	3	0.318399609	0.622425001	0.444227424	0.399731437	0.902920621	0.887356182	0.142948698	0.176580096	0.892574847	0.139378033	1575	3
0.000305185	0.544663839	0.900540178	0.980986969	0.451155126	0.93877987	0.183385723	0.62163152	0.407330546	0.3988464	1576	1	0.31885271	0.314304945	0.456364027	0.40436966	0.492583518	0.130458313	0.449907324	0.441764328	0.348479974	0.449214221	1576	1
0.580004273	0.533433027	0.082857753	0.992034669	0.732261116	0.188085574	0.052125614	0.481704154	0.478988006	0.075807978	1577	2	0.318891823	0.121161914	0.295336085	0.37212015	0.246194953	0.205550224	0.325223351	0.243517088	0.37137018	0.241257421	1577	2
0.340586566	0.165929136	0.507919553	0.552659688	0.131809442	0.978392895	0.014221625	0.69716483	0.225501267	0.562730796	1578	3	0.319071017	0.559404279	0.541795099	0.204626606	0.725547044	0.116580706	0.1363567	0.835688345	0.949461348	0.009643849	1578	3
0.909329508	0.506820887	0.817682424	0.205267495	0.690969573	0.961943419	0.444837794	0.168675802	0.799310282	0.041291543	1579	1	0.319162572	0.226172674	0.011078219	0.976073489	0.10974456	0.159459212	0.548081912	0.598559526	0.809320353	0.556871242	1579	1
0.556382946	0.325571459	0.106784265	0.025635548	0.395184179	0.667348247	0.930845058	0.734092227	0.542680136	0.963408307	1580	2	0.319467757	0.697927793	0.01391644	0.205420087	0.231269265	0.795739616	0.347758415	0.941282388	0.954435865	0.406384472	1580	2
0.955870235	0.764793847	0.057985168	0.820520646	0.699789422	0.781884213	0.215338603	0.857509079	0.657612842	0.914914396	1581	3	0.319467757	0.903439436	0.075716422	0.100222785	0.960753197	0.402813807	0.028809473	0.725119785	0.119815668	0.365428632	1581	3
[truncated: 2,637 more rows]
