# Supplementary material for: QoS-aware service composition based on context-free grammar and skyline in service function chaining using genetic algorithm
Source: PeerJ Comput Sci. 2021 Jul 26;7:e603. doi: 10.7717/peerj-cs.603 (PMC8323722; doi:10.7717/peerj-cs.603)
Supplement: Supplemental Information 2 [file peerj-cs-07-603-s002.zip › data/skyIndependent-grammar-n4.csv]

0.001251259	0.563585314	0.193304239	0.808740501	0.585009308	0.479873043	0.350291452	0.895962401	0.822840052	0.746604816	1	1	0.920133061	0.567094943	0.988891263	0.746208075	0.57371746	0.790185247	0.550889615	0.016571551	0.942075869	0.000183111	1	1	0.578997162	0.695059053	0.477584155	0.102511673	0.715872677	0.694174017	0.95617542	0.123783074	0.626880703	0.999603259	1	1	0.920133061	0.567094943	0.988891263	0.746208075	0.57371746	0.790185247	0.550889615	0.016571551	0.942075869	0.000183111	1	1	acl	fw
0.375865963	0.092623676	0.677205725	0.056215094	0.008789331	0.918790246	0.275887326	0.272896512	0.587908567	0.691183203	2	2	0.278389843	0.416821802	0.92669454	0.689626759	0.819666128	0.78377636	0.496261483	0.041688284	0.363811151	0.000244148	2	2	0.212042604	0.8390759	0.594653157	0.068025758	0.977568896	0.109073153	0.087038789	0.677694021	0.905941954	0.999542222	2	2	0.278389843	0.416821802	0.92669454	0.689626759	0.819666128	0.78377636	0.496261483	0.041688284	0.363811151	0.000244148	2	2	acl	fw
0.147495956	0.949583422	0.141575365	0.905117954	0.692892239	0.303048799	0.426557207	0.070375683	0.966612751	0.683187353	3	3	0.618671224	0.339243751	0.102206488	0.017090365	0.226844081	0.536606952	0.883571886	0.23444319	0.845942564	0.000885037	3	3	0.247566149	0.106357006	0.116489151	0.195257424	0.525406659	0.653431806	0.96047853	0.326944792	0.782250435	0.999511704	3	3	0.618671224	0.339243751	0.102206488	0.017090365	0.226844081	0.536606952	0.883571886	0.23444319	0.845942564	0.000885037	3	3	acl	fw
0.195989868	0.761314737	0.839442122	0.397656178	0.500900296	0.890163884	0.027466659	0.994628742	0.572588275	0.050508133	4	1	0.013153478	0.641590625	0.564714499	0.039582507	0.373912778	0.118808557	0.065797906	0.904080325	0.179143651	0.001281777	4	1	0.615314188	0.001495407	0.096011231	0.281228065	0.13534959	0.396069216	0.487990967	0.060243538	0.888760033	0.999359111	4	1	0.013153478	0.641590625	0.564714499	0.039582507	0.373912778	0.118808557	0.065797906	0.904080325	0.179143651	0.001281777	4	1	acl	fw
0.252723777	0.144474624	0.001617481	0.0610065	0.806237983	0.852626118	0.210577715	0.115604114	0.553209021	0.014252144	5	2	0.210913419	0.104922636	0.249794	0.023438215	0.510971404	0.823786126	0.457167272	0.647785882	0.885036775	0.001312296	5	2	0.448561052	0.214392529	0.251411481	0.63820307	0.979949339	0.961607715	0.956419568	0.771324808	0.572527238	0.999023408	5	2	0.210913419	0.104922636	0.249794	0.023438215	0.510971404	0.823786126	0.457167272	0.647785882	0.885036775	0.001312296	5	2	acl	fw
0.189947203	0.335947752	0.178350169	0.995178076	0.457441939	0.998016297	0.097506638	0.625171667	0.09439375	0.437726981	6	3	0.817835017	0.17322306	0.793023469	0.904629658	0.070467238	0.330088198	0.001800592	0.968565935	0.622058779	0.001678518	6	3	0.682546464	0.642200995	0.147923215	0.700643941	0.660573138	0.943845943	0.053498947	0.999755852	0.373821223	0.997711112	6	3	0.817835017	0.17322306	0.793023469	0.904629658	0.070467238	0.330088198	0.001800592	0.968565935	0.622058779	0.001678518	6	3	acl	fw
0.91155736	0.614703818	0.72768334	0.043214209	0.667775506	0.976531266	0.315012055	0.56920072	0.305825983	0.173924986	7	1	0.305337687	0.549974059	0.58149968	0.473220008	0.491134373	0.902676473	0.138859218	0.917813654	0.918698691	0.001922666	7	1	0.023010956	0.968840602	0.764641255	0.139164403	0.244788965	0.194647053	0.181035798	0.305459761	0.407513657	0.997070223	7	1	0.305337687	0.549974059	0.58149968	0.473220008	0.491134373	0.902676473	0.138859218	0.917813654	0.918698691	0.001922666	7	1	acl	fw
0.108554338	0.869045076	0.851222266	0.744315928	0.154881436	0.326914274	0.079348125	0.076601459	0.640980255	0.820001831	8	2	0.710013123	0.079409162	0.89168981	0.460493789	0.935972167	0.867610706	0.787102878	0.019592883	0.446302683	0.002014222	8	2	0.924985504	0.229682302	0.039765618	0.266273995	0.627674184	0.887234107	0.178472243	0.291634877	0.901150548	0.996642964	8	2	0.710013123	0.079409162	0.89168981	0.460493789	0.935972167	0.867610706	0.787102878	0.019592883	0.446302683	0.002014222	8	2	acl	fw
0.545091098	0.448255867	0.408978545	0.298745689	0.465559862	0.501205481	0.152653584	0.323038423	0.737998596	0.31388287	9	3	0.00265511	0.280770287	0.156926176	0.734427931	0.871883297	0.886440626	0.952269051	0.755821406	0.853328043	0.002594073	9	3	0.66237373	0.679952391	0.05609302	0.052583392	0.953276162	0.285378582	0.572954497	0.199865719	0.326395459	0.996612445	9	3	0.00265511	0.280770287	0.156926176	0.734427931	0.871883297	0.886440626	0.952269051	0.755821406	0.853328043	0.002594073	9	3	acl	fw
0.826685385	0.959074679	0.873348186	0.72502823	0.300057985	0.943998535	0.127231666	0.065736869	0.784966582	0.524582659	10	1	0.760948515	0.090609455	0.405163732	0.161442915	0.460341197	0.357951598	0.289559618	0.099520859	0.92138432	0.002716147	10	1	0.176000244	0.353587451	0.547898801	0.570299387	0.827265236	0.163640248	0.093997009	0.200567644	0.538956877	0.996246223	10	1	0.760948515	0.090609455	0.405163732	0.161442915	0.460341197	0.357951598	0.289559618	0.099520859	0.92138432	0.002716147	10	1	acl	fw
0.542405469	0.984832301	0.053804132	0.081423383	0.524674215	0.426801355	0.094668416	0.25879696	0.891537217	0.232764672	11	2	0.842097232	0.172276986	0.428876614	0.551957762	0.101382488	0.405499435	0.010193182	0.021454512	0.882229072	0.004547258	11	2	0.445966979	0.049165319	0.05896176	0.900723289	0.273323771	0.42832728	0.745719779	0.143223365	0.311319315	0.996215705	11	2	0.842097232	0.172276986	0.428876614	0.551957762	0.101382488	0.405499435	0.010193182	0.021454512	0.882229072	0.004547258	11	2	acl	fw
0.946165349	0.837183752	0.534226508	0.842097232	0.693533128	0.397686697	0.259163182	0.004333628	0.52558977	0.954802087	12	3	0.565477462	0.907376324	0.302041688	0.315378277	0.807763909	0.859859004	0.236579485	0.645588549	0.886288034	0.004730369	12	3	0.494644002	0.476912748	0.493942076	0.122959075	0.980254524	0.321543016	0.620227668	0.07022309	0.240150151	0.996124149	12	3	0.565477462	0.907376324	0.302041688	0.315378277	0.807763909	0.859859004	0.236579485	0.645588549	0.886288034	0.004730369	12	3	acl	fw
0.398693808	0.241096225	0.585558641	0.255134739	0.684011353	0.945280313	0.43549913	0.890224921	0.00717185	0.940977203	13	1	0.13083285	0.854487747	0.381603442	0.762321848	0.065248573	0.326548051	0.01617481	0.075106052	0.369823298	0.006256294	13	1	0.422162542	0.142033143	0.124942778	0.441511277	0.117404706	0.448866237	0.169377728	0.985839412	0.734824671	0.996032594	13	1	0.13083285	0.854487747	0.381603442	0.762321848	0.065248573	0.326548051	0.01617481	0.075106052	0.369823298	0.006256294	13	1	acl	fw
0.60155034	0.786156804	0.576677755	0.142429884	0.222327342	0.383007294	0.004272591	0.417920469	0.082247383	0.659932249	14	2	0.20392468	0.816980499	0.012298959	0.12509537	0.783623768	0.037659841	0.426007874	0.791405988	0.658162175	0.006469924	14	2	0.259987182	0.328135014	0.128116703	0.767052217	0.076906644	0.937742241	0.073427534	0.743827631	0.304239021	0.995757927	14	2	0.20392468	0.816980499	0.012298959	0.12509537	0.783623768	0.037659841	0.426007874	0.791405988	0.658162175	0.006469924	14	2	acl	fw
0.72789697	0.777733695	0.031067843	0.868678854	0.644520402	0.706564531	0.085451827	0.551988281	0.947904904	0.058778649	15	3	0.08600116	0.613177892	0.094149602	0.074678793	0.529953917	0.471175268	0.733909116	0.164677877	0.281350139	0.00656148	15	3	0.853328043	0.019837031	0.331369976	0.242042299	0.637958922	0.575884274	0.357402264	0.810357982	0.808313242	0.995666372	15	3	0.08600116	0.613177892	0.094149602	0.074678793	0.529953917	0.471175268	0.733909116	0.164677877	0.281350139	0.00656148	15	3	acl	fw
0.240546892	0.521439253	0.902279733	0.106418043	0.902645955	0.441724906	0.080111087	0.782097842	0.17178869	0.974394971	16	1	0.477553636	0.415448469	0.007721183	0.619861446	0.295815912	0.193243202	0.837763604	0.055360576	0.964354381	0.006591998	16	1	0.586565752	0.402233955	0.786614582	0.023590808	0.989379559	0.020325327	0.76699118	0.634907071	0.328226569	0.995056001	16	1	0.477553636	0.415448469	0.007721183	0.619861446	0.295815912	0.193243202	0.837763604	0.055360576	0.964354381	0.006591998	16	1	acl	fw
0.038575396	0.252082888	0.189275796	0.247688223	0.153508103	0.620319224	0.885372478	0.939085055	0.195654164	0.779656362	17	2	0.129917295	0.136997589	0.765953551	0.699575793	0.624347667	0.612170782	0.045289468	0.006866665	0.48710593	0.007599109	17	2	0.457106235	0.814661092	0.000579852	0.457655568	0.170049135	0.896786401	0.280678732	0.469435713	0.283486435	0.994933927	17	2	0.129917295	0.136997589	0.765953551	0.699575793	0.624347667	0.612170782	0.045289468	0.006866665	0.48710593	0.007599109	17	2	acl	fw
0.943021943	0.540574358	0.578569903	0.53645436	0.255287332	0.396954253	0.350260933	0.036622211	0.79525132	0.196508683	18	3	0.533310953	0.372722556	0.141880551	0.059633168	0.868465224	0.542435987	0.359294412	0.472029786	0.705252235	0.007721183	18	3	0.070894498	0.035615101	0.37223426	0.573931089	0.122714927	0.148991363	0.149479659	0.118503372	0.174321726	0.994811853	18	3	0.533310953	0.372722556	0.141880551	0.059633168	0.868465224	0.542435987	0.359294412	0.472029786	0.705252235	0.007721183	18	3	acl	fw
0.070284127	0.389416181	0.590746788	0.070925016	0.197668386	0.155888546	0.644337291	0.454329051	0.604297006	0.697347942	19	1	0.59111301	0.799890133	0.220954009	0.254554888	0.446302683	0.944151128	0.879543443	0.342631306	0.977080599	0.008026368	19	1	0.979338969	0.148991363	0.083437605	0.584032716	0.76760155	0.869624928	0.979979858	0.776055177	0.377086703	0.994323557	19	1	0.59111301	0.799890133	0.220954009	0.254554888	0.446302683	0.944151128	0.879543443	0.342631306	0.977080599	0.008026368	19	1	acl	fw
0.079561754	0.075777459	0.027802362	0.355082858	0.307229835	0.697286905	0.142674032	0.394848476	0.067842647	0.675740837	20	2	0.983123264	0.289986877	0.488662374	0.028351695	0.021240883	0.649372845	0.115939817	0.649403363	0.791955321	0.008148442	20	2	0.654042177	0.275337992	0.151646474	0.34253975	0.688711203	0.258491775	0.129978332	0.05548265	0.310892056	0.993408002	20	2	0.983123264	0.289986877	0.488662374	0.028351695	0.021240883	0.649372845	0.115939817	0.649403363	0.791955321	0.008148442	20	2	acl	fw
0.169560839	0.060823389	0.310556352	0.784478286	0.212469863	0.321909238	0.484664449	0.009155553	0.439863277	0.507858516	21	3	0.892666402	0.632984405	0.251716666	0.342631306	0.329325236	0.787774285	0.066560869	0.038941618	0.882534257	0.008514664	21	3	0.051240577	0.492446669	0.102084414	0.201330607	0.434980316	0.692373424	0.888454848	0.365550707	0.327677236	0.993011261	21	3	0.892666402	0.632984405	0.251716666	0.342631306	0.329325236	0.787774285	0.066560869	0.038941618	0.882534257	0.008514664	21	3	acl	fw
0.151829585	0.046967986	0.009247108	0.348582415	0.643879513	0.343241676	0.414563433	0.416516617	0.090670492	0.545182653	22	1	0.842677084	0.741508225	0.103152562	0.099154637	0.601977599	0.919370098	0.094729453	0.871150853	0.079195532	0.008819849	22	1	0.728568377	0.030762658	0.713919492	0.873226112	0.335062716	0.932462539	0.284646138	0.015289773	0.301004059	0.992858669	22	1	0.842677084	0.741508225	0.103152562	0.099154637	0.601977599	0.919370098	0.094729453	0.871150853	0.079195532	0.008819849	22	1	acl	fw
0.683889279	0.807611316	0.154087954	0.142857143	0.048463393	0.346140934	0.018555254	0.978423414	0.64763329	0.05365154	23	2	0.84807886	0.322428053	0.129490036	0.031098361	0.818262276	0.099490341	0.471877194	0.774224067	0.90520951	0.00900296	23	2	0.237434004	0.096682638	0.795159764	0.62263863	0.617145299	0.965910825	0.13309122	0.859828486	0.888729514	0.992736595	23	2	0.84807886	0.322428053	0.129490036	0.031098361	0.818262276	0.099490341	0.471877194	0.774224067	0.90520951	0.00900296	23	2	acl	fw
0.004516739	0.339487899	0.375896481	0.12857448	0.827326273	0.733298746	0.891140477	0.64333018	0.650593585	0.514481033	24	3	0.3488876	0.101077303	0.886623737	0.670888394	0.594256417	0.399487289	0.546342357	0.052308725	0.291909543	0.009033479	24	3	0.406292917	0.304391614	0.833033235	0.11487167	0.556138798	0.201635792	0.368480483	0.024109622	0.689687796	0.992400891	24	3	0.3488876	0.101077303	0.886623737	0.670888394	0.594256417	0.399487289	0.546342357	0.052308725	0.291909543	0.009033479	24	3	acl	fw
0.869441816	0.761375774	0.039124729	0.41666921	0.93612476	0.067751091	0.164860988	0.211279641	0.11691641	0.59111301	25	1	0.02230903	0.547990356	0.907101657	0.237739189	0.873073519	0.031922361	0.020661031	0.17935728	0.265541551	0.009186071	25	1	0.182805872	0.102084414	0.778832362	0.098574786	0.627887814	0.458479568	0.558519242	0.441572314	0.867305521	0.991882076	25	1	0.02230903	0.547990356	0.907101657	0.237739189	0.873073519	0.031922361	0.020661031	0.17935728	0.265541551	0.009186071	25	1	acl	fw
0.997497482	0.77251503	0.204412976	0.170567949	0.388256478	0.181218909	0.580980865	0.195623646	0.960142827	0.190252388	26	2	0.795892209	0.065065462	0.084749901	0.791436506	0.131595813	0.958708457	0.75041963	0.60850856	0.677846614	0.00921659	26	2	0.400708029	0.207647938	0.1736198	0.811944945	0.698049867	0.907589953	0.362498856	0.186101871	0.333079012	0.98956267	26	2	0.795892209	0.065065462	0.084749901	0.791436506	0.131595813	0.958708457	0.75041963	0.60850856	0.677846614	0.00921659	26	2	acl	fw
0.796929838	0.305429243	0.394940031	0.481887265	0.052583392	0.651966918	0.000854518	0.768578143	0.756187628	0.219733268	27	3	0.657887509	0.897274697	0.726187933	0.275521104	0.98751793	0.866725669	0.398022401	0.154148991	0.764580218	0.009277627	27	3	0.057832575	0.094515824	0.83373516	0.183111057	0.589587085	0.038850063	0.086977752	0.049256874	0.459120457	0.989318522	27	3	0.657887509	0.897274697	0.726187933	0.275521104	0.98751793	0.866725669	0.398022401	0.154148991	0.764580218	0.009277627	27	3	acl	fw
0.154759362	0.05752739	0.670613727	0.032685324	0.345866268	0.697866756	0.798150578	0.436262093	0.981719413	0.63554796	28	1	0.319071017	0.559404279	0.541795099	0.204626606	0.725547044	0.116580706	0.1363567	0.835688345	0.949461348	0.009643849	28	1	0.435590686	0.975310526	0.605456709	0.257728813	0.30097354	0.785668508	0.14413892	0.163579211	0.722434156	0.988982818	28	1	0.319071017	0.559404279	0.541795099	0.204626606	0.725547044	0.116580706	0.1363567	0.835688345	0.949461348	0.009643849	28	1	acl	fw
0.813837092	0.046632282	0.814203314	0.239997559	0.897885067	0.256508072	0.269356365	0.208014161	0.229377117	0.846156194	29	2	0.13534959	0.420026246	0.091036714	0.984923856	0.636860256	0.01782281	0.352244636	0.953611866	0.725852229	0.009704886	29	2	0.565996277	0.803247169	0.534318064	0.02191229	0.988860744	0.882229072	0.069124424	0.658864101	0.684011353	0.988769189	29	2	0.13534959	0.420026246	0.091036714	0.984923856	0.636860256	0.01782281	0.352244636	0.953611866	0.725852229	0.009704886	29	2	acl	fw
0.146671957	0.374401074	0.284371471	0.17096469	0.973754082	0.74181341	0.716605121	0.030884732	0.645039216	0.812707907	30	3	0.611468856	0.921414838	0.001159703	0.40253914	0.767998291	0.98791467	0.804681539	0.148838771	0.560502945	0.010101627	30	3	0.48075808	0.699545274	0.003875851	0.897671438	0.22891934	0.398174993	0.299111911	0.176335948	0.886043886	0.988402966	30	3	0.611468856	0.921414838	0.001159703	0.40253914	0.767998291	0.98791467	0.804681539	0.148838771	0.560502945	0.010101627	30	3	acl	fw
0.448866237	0.00756859	0.228614154	0.418469802	0.156590472	0.919034394	0.501693777	0.242866298	0.754478591	0.906521805	31	1	0.373088778	0.926358837	0.296395764	0.047334208	0.859248634	0.785576952	0.751976073	0.622089297	0.187871944	0.010345775	31	1	0.948210089	0.887478256	0.025605029	0.006439405	0.588488418	0.637623218	0.498550371	0.208471938	0.746848964	0.988250374	31	1	0.373088778	0.926358837	0.296395764	0.047334208	0.859248634	0.785576952	0.751976073	0.622089297	0.187871944	0.010345775	31	1	acl	fw
0.560075686	0.624042482	0.423657949	0.016479995	0.864131596	0.139622181	0.26740318	0.29197058	0.681661428	0.561449019	32	2	0.228186895	0.561937315	0.903256325	0.337443159	0.703085421	0.974059267	0.439771722	0.559801019	0.089053011	0.01043733	32	2	0.012665181	0.141697439	0.662251656	0.672078616	0.544816431	0.869930113	0.614947966	0.067995239	0.596942045	0.987792596	32	2	0.228186895	0.561937315	0.903256325	0.337443159	0.703085421	0.974059267	0.439771722	0.559801019	0.089053011	0.01043733	32	2	acl	fw
0.748313852	0.333872494	0.90212714	0.462263863	0.767906735	0.050508133	0.630970183	0.02417066	0.68242439	0.96908475	33	3	0.445905942	0.396862697	0.073732719	0.38123722	0.162724693	0.05139317	0.150242622	0.665974914	0.8611713	0.010956145	33	3	0.751792962	0.619129002	0.521713919	0.090609455	0.682332835	0.126560259	0.291512803	0.336436048	0.984313486	0.987182226	33	3	0.445905942	0.396862697	0.073732719	0.38123722	0.162724693	0.05139317	0.150242622	0.665974914	0.8611713	0.010956145	33	3	acl	fw
0.602343822	0.498550371	0.559617908	0.039002655	0.378215888	0.233039338	0.9373455	0.859523301	0.964110233	0.608813746	34	1	0.428479873	0.142826624	0.127933592	0.222998749	0.981658376	0.489791559	0.366466262	0.772881252	0.2252266	0.0110477	34	1	0.693472091	0.900845363	0.792626728	0.620166631	0.995574816	0.695211646	0.418958098	0.378948332	0.80773339	0.987151708	34	1	0.428479873	0.142826624	0.127933592	0.222998749	0.981658376	0.489791559	0.366466262	0.772881252	0.2252266	0.0110477	34	1	acl	fw
0.583971679	0.076448866	0.407025361	0.305307169	0.498580889	0.08005005	0.874782556	0.304269539	0.781517991	0.932889798	35	2	0.225623341	0.718619343	0.691396832	0.083254494	0.480452895	0.560380871	0.036835841	0.366344188	0.878139592	0.011322367	35	2	0.104983673	0.06552324	0.199346904	0.401379437	0.535203101	0.763298441	0.142948698	0.454206977	0.743278298	0.986510819	35	2	0.225623341	0.718619343	0.691396832	0.083254494	0.480452895	0.560380871	0.036835841	0.366344188	0.878139592	0.011322367	35	2	acl	fw
0.190710166	0.446790979	0.890346995	0.57432783	0.028778954	0.995239113	0.059236427	0.619190039	0.256935331	0.169835505	36	3	0.233130894	0.977996155	0.102603229	0.176244392	0.537858211	0.429639576	0.15213477	0.308328501	0.817316202	0.011505478	36	3	0.202124088	0.02865688	0.314920499	0.734366894	0.414380322	0.740409558	0.620624409	0.03543199	0.233344523	0.985900449	36	3	0.233130894	0.977996155	0.102603229	0.176244392	0.537858211	0.429639576	0.15213477	0.308328501	0.817316202	0.011505478	36	3	acl	fw
0.472884304	0.175908689	0.026673177	0.041627247	0.454786828	0.862300485	0.136112552	0.014465773	0.212775048	0.818536943	37	1	0.157353435	0.967253639	0.016937773	0.28296762	0.18039491	0.07882931	0.079500717	0.084810938	0.261238441	0.011810663	37	1	0.759300516	0.914975433	0.495468001	0.136112552	0.993011261	0.810113834	0.523148289	0.407940916	0.630573443	0.985595264	37	1	0.157353435	0.967253639	0.016937773	0.28296762	0.18039491	0.07882931	0.079500717	0.084810938	0.261238441	0.011810663	37	1	acl	fw
0.075716422	0.030884732	0.356212043	0.715323344	0.409802545	0.180425428	0.29792169	0.182103946	0.744895779	0.134739219	38	2	0.779107028	0.447950682	0.64271981	0.885677664	0.881527146	0.600146489	0.184667501	0.132999664	0.912289804	0.011902219	38	2	0.891415143	0.077242347	0.210730308	0.750328074	0.771996216	0.904293954	0.059480575	0.00552385	0.228858303	0.985351115	38	2	0.779107028	0.447950682	0.64271981	0.885677664	0.881527146	0.600146489	0.184667501	0.132999664	0.912289804	0.011902219	38	2	acl	fw
0.058229316	0.525620289	0.358867153	0.806726279	0.158818323	0.89986877	0.131809442	0.029236732	0.181432539	0.818079165	39	3	0.279091769	0.317239906	0.073366497	0.038605914	0.406262398	0.120059816	0.207770013	0.719595935	0.972197638	0.011993774	39	3	0.484939116	0.829523606	0.349284341	0.16605121	0.977629933	0.086977752	0.638080996	0.313394574	0.902829066	0.98525956	39	3	0.279091769	0.317239906	0.073366497	0.038605914	0.406262398	0.120059816	0.207770013	0.719595935	0.972197638	0.011993774	39	3	acl	fw
0.341563158	0.044373913	0.484298227	0.020783105	0.838190863	0.618518632	0.540574358	0.604052858	0.568681906	0.777367473	40	1	0.057649464	0.414868618	0.434492019	0.130771813	0.190038759	0.827143162	0.193548387	0.594683676	0.389477218	0.012207404	40	1	0.465742973	0.716452528	0.491500595	0.457533494	0.568010498	0.063905759	0.035309915	0.420850246	0.833307901	0.984160894	40	1	0.057649464	0.414868618	0.434492019	0.130771813	0.190038759	0.827143162	0.193548387	0.594683676	0.389477218	0.012207404	40	1	acl	fw
0.506302072	0.269264809	0.068269906	0.244850002	0.982055116	0.506454665	0.615527818	0.071016572	0.367503891	0.955534532	41	2	0.534379101	0.108767968	0.49140904	0.012054811	0.986938078	0.324350719	0.408490249	0.719626453	0.0364391	0.012634663	41	2	0.159154027	0.955412458	0.324777978	0.783837397	0.681112094	0.737784967	0.106906339	0.527878658	0.741935484	0.98300119	41	2	0.534379101	0.108767968	0.49140904	0.012054811	0.986938078	0.324350719	0.408490249	0.719626453	0.0364391	0.012634663	41	2	acl	fw
0.860072634	0.337473678	0.241889706	0.289529099	0.050965911	0.992706076	0.172460097	0.068910794	0.220130009	0.300912503	42	3	0.422101505	0.506210517	0.525650807	0.005005036	0.394695883	0.919461653	0.232062746	0.228797266	0.14926603	0.01290933	42	3	0.399639882	0.155308695	0.888698996	0.817835017	0.751579333	0.960142827	0.285042879	0.018463698	0.513534959	0.982970672	42	3	0.422101505	0.506210517	0.525650807	0.005005036	0.394695883	0.919461653	0.232062746	0.228797266	0.14926603	0.01290933	42	3	acl	fw
0.604571673	0.353984191	0.361247597	0.668111209	0.97604297	0.223639637	0.89577929	0.346964934	0.95352031	0.665120396	43	1	0.633167516	0.075289163	0.82677694	0.230903043	0.86651204	0.444410535	0.670369579	0.372753075	0.846980193	0.013611255	43	1	0.048585467	0.422070986	0.809869686	0.803155614	0.809961241	0.959807123	0.108432264	0.04135258	0.08578753	0.982940153	43	1	0.633167516	0.075289163	0.82677694	0.230903043	0.86651204	0.444410535	0.670369579	0.372753075	0.846980193	0.013611255	43	1	acl	fw
0.201666311	0.28235725	0.35544908	0.531998657	0.290993988	0.219977416	0.099612415	0.106723228	0.709341716	0.843806269	44	2	0.185674612	0.518509476	0.830652791	0.311380352	0.070284127	0.332255013	0.00408948	0.89434492	0.169835505	0.013885922	44	2	0.923612171	0.129306925	0.102725303	0.447218238	0.00961333	0.864436781	0.185155797	0.533921323	0.155796991	0.982634968	44	2	0.185674612	0.518509476	0.830652791	0.311380352	0.070284127	0.332255013	0.00408948	0.89434492	0.169835505	0.013885922	44	2	acl	fw
0.671864986	0.819147313	0.005767998	0.491348003	0.60463271	0.935331278	0.290627766	0.605822932	0.746910001	0.873836482	45	3	0.283120212	0.235114597	0.188085574	0.114627522	0.841486862	0.053041169	0.007202368	0.582659383	0.428846095	0.014038514	45	3	0.923306986	0.553178503	0.033967101	0.630085147	0.776482437	0.882412183	0.381939146	0.573351238	0.002746666	0.98260445	45	3	0.283120212	0.235114597	0.188085574	0.114627522	0.841486862	0.053041169	0.007202368	0.582659383	0.428846095	0.014038514	45	3	acl	fw
0.101931822	0.411603137	0.02743614	0.687429426	0.258888516	0.169011505	0.228644673	0.189001129	0.86220893	0.763298441	46	1	0.277718436	0.392773217	0.023041475	0.488601337	0.674703207	0.912747581	0.676259651	0.852717673	0.722678304	0.014038514	46	1	0.237464522	0.643086032	0.039796136	0.666829432	0.860988189	0.972289193	0.298989837	0.611865596	0.469405194	0.982482376	46	1	0.277718436	0.392773217	0.023041475	0.488601337	0.674703207	0.912747581	0.676259651	0.852717673	0.722678304	0.014038514	46	1	acl	fw
0.40314951	0.413495285	0.658528397	0.823358867	0.945188757	0.283120212	0.002227851	0.616260262	0.049439985	0.656056398	47	2	0.476210822	0.472884304	0.629078036	0.512405774	0.935331278	0.562669759	0.147953734	0.022614216	0.908871731	0.014069033	47	2	0.379833369	0.025208289	0.458815271	0.73403119	0.625293741	0.966307566	0.902279733	0.707144383	0.484878079	0.982329783	47	2	0.476210822	0.472884304	0.629078036	0.512405774	0.935331278	0.562669759	0.147953734	0.022614216	0.908871731	0.014069033	47	2	acl	fw
0.518997772	0.264595477	0.007354961	0.576250496	0.770561846	0.107516709	0.969206824	0.369426557	0.903988769	0.521713919	48	3	0.2624897	0.937925352	0.489944151	0.979491562	0.932981353	0.729514451	0.098788415	0.024079104	0.71868038	0.014069033	48	3	0.052644429	0.146122623	0.365489669	0.143040254	0.198461867	0.28357799	0.527481918	0.037690359	0.061952574	0.982146672	48	3	0.2624897	0.937925352	0.489944151	0.979491562	0.932981353	0.729514451	0.098788415	0.024079104	0.71868038	0.014069033	48	3	acl	fw
0.172460097	0.335276345	0.065431684	0.501907407	0.963682974	0.809259316	0.446455275	0.912991729	0.179265725	0.481917783	49	1	0.252723777	0.144474624	0.001617481	0.0610065	0.806237983	0.852626118	0.210577715	0.115604114	0.553209021	0.014252144	49	1	0.071138646	0.936826685	0.056550798	0.075930052	0.795342875	0.063814203	0.200598163	0.797112949	0.986724448	0.982116153	49	1	0.252723777	0.144474624	0.001617481	0.0610065	0.806237983	0.852626118	0.210577715	0.115604114	0.553209021	0.014252144	49	1	acl	fw
0.007202368	0.260963775	0.289529099	0.952970977	0.859462264	0.517441328	0.707510605	0.256172369	0.921048616	0.491256447	50	2	0.726676229	0.621845149	0.172795801	0.835261086	0.327372051	0.636677145	0.179296243	0.156865139	0.856532487	0.014343699	50	2	0.624317148	0.17587817	0.503097629	0.666982025	0.964720603	0.525376141	0.516617328	0.919156468	0.894802698	0.982055116	50	2	0.726676229	0.621845149	0.172795801	0.835261086	0.327372051	0.636677145	0.179296243	0.156865139	0.856532487	0.014343699	50	2	acl	fw
0.093539232	0.825983459	0.076693014	0.282631916	0.383861812	0.643269143	0.515091403	0.431531724	0.140720847	0.974974822	51	3	0.04709006	0.682912687	0.450910978	0.032105472	0.397900327	0.176976836	0.096774194	0.407483139	0.241065706	0.015137181	51	3	0.897488327	0.084688864	0.545945616	0.368327891	0.958006531	0.492538224	0.056001465	0.131412702	0.306375317	0.981872005	51	3	0.04709006	0.682912687	0.450910978	0.032105472	0.397900327	0.176976836	0.096774194	0.407483139	0.241065706	0.015137181	51	3	acl	fw
0.074617756	0.005188147	0.914792322	0.411664174	0.75533311	0.187658315	0.101718192	0.423139134	0.677938169	0.527420881	52	1	0.327707755	0.339152196	0.968413343	0.079622791	0.279580065	0.986510819	0.722495193	0.113711966	0.134128849	0.01556444	52	1	0.90029603	0.036133915	0.096102786	0.651753288	0.863704337	0.834986419	0.868831446	0.117069002	0.244392224	0.981872005	52	1	0.327707755	0.339152196	0.968413343	0.079622791	0.279580065	0.986510819	0.722495193	0.113711966	0.134128849	0.01556444	52	1	acl	fw
0.204626606	0.197729423	0.192907498	0.199530015	0.956785791	0.593493454	0.738792077	0.294381542	0.679830317	0.786126286	53	2	0.129428999	0.453016755	0.264717551	0.690847499	0.703482162	0.669148839	0.632007813	0.051911985	0.702047792	0.015778069	53	2	0.579882199	0.190862758	0.40192877	0.372569964	0.941618091	0.414166692	0.089815973	0.385906552	0.219306009	0.981536302	53	2	0.129428999	0.453016755	0.264717551	0.690847499	0.703482162	0.669148839	0.632007813	0.051911985	0.702047792	0.015778069	53	2	acl	fw
0.082369457	0.552690207	0.568956572	0.533005768	0.21887875	0.07718131	0.304605243	0.064455092	0.411267434	0.13370159	54	3	0.017273476	0.923734245	0.173528245	0.830713828	0.19757683	0.907559435	0.368633076	0.643665883	0.050141911	0.016357921	54	3	0.744438002	0.003295999	0.259193701	0.278145695	0.70863979	0.913876766	0.432599872	0.099429304	0.050386059	0.981414228	54	3	0.017273476	0.923734245	0.173528245	0.830713828	0.19757683	0.907559435	0.368633076	0.643665883	0.050141911	0.016357921	54	3	acl	fw
0.251686148	0.82064272	0.508774071	0.268715476	0.987945189	0.916531877	0.121738334	0.284432508	0.706961272	0.47093112	55	1	0.240699484	0.436719871	0.118045595	0.447004608	0.297952208	0.862147893	0.427350688	0.631672109	0.79894406	0.016541032	55	1	0.003601184	0.142155217	0.611957152	0.356334117	0.731803339	0.070101016	0.289651173	0.542283395	0.70638142	0.980925932	55	1	0.240699484	0.436719871	0.118045595	0.447004608	0.297952208	0.862147893	0.427350688	0.631672109	0.79894406	0.016541032	55	1	acl	fw
0.040620136	0.221778008	0.255958739	0.410290841	0.707602161	0.442732017	0.133060701	0.544053468	0.856776635	0.806634724	56	2	0.446607868	0.788933988	0.0745262	0.769951476	0.057710501	0.480056154	0.632801294	0.584826197	0.989715262	0.017120884	56	2	0.280953398	0.586931974	0.946317942	0.850398267	0.249397259	0.044190802	0.207312235	0.006622517	0.449232459	0.980407117	56	2	0.446607868	0.788933988	0.0745262	0.769951476	0.057710501	0.480056154	0.632801294	0.584826197	0.989715262	0.017120884	56	2	acl	fw
0.000640889	0.546952727	0.748069704	0.282235176	0.79403058	0.835230567	0.723807489	0.296456801	0.538651692	0.405590991	57	3	0.621753594	0.611316263	0.689840388	0.298562578	0.481917783	0.775841548	0.244453261	0.640491958	0.987701041	0.017334513	57	3	0.031617176	0.753440962	0.01843318	0.437482833	0.522019105	0.79177221	0.267525254	0.92034669	0.416394543	0.98034608	57	3	0.621753594	0.611316263	0.689840388	0.298562578	0.481917783	0.775841548	0.244453261	0.640491958	0.987701041	0.017334513	57	3	acl	fw
0.569505905	0.264931181	0.111453597	0.267128513	0.733451338	0.97747734	0.487899411	0.214911344	0.801202429	0.612903226	58	1	0.342356639	0.171941282	0.284951323	0.349070711	0.821710868	0.285348064	0.120456557	0.825067904	0.91708121	0.01739555	58	1	0.197698904	0.656910916	0.008148442	0.652150029	0.474044008	0.705252235	0.545548875	0.049409467	0.083925901	0.980101932	58	1	0.342356639	0.171941282	0.284951323	0.349070711	0.821710868	0.285348064	0.120456557	0.825067904	0.91708121	0.01739555	58	1	acl	fw
0.049073763	0.386181219	0.116641743	0.998168889	0.739921262	0.040833766	0.004394665	0.680257576	0.956419568	0.706625568	59	2	0.887264626	0.408764916	0.826136052	0.372051149	0.609210486	0.965819269	0.113376263	0.254402295	0.87243263	0.017792291	59	2	0.429914243	0.679067354	0.091982788	0.029755547	0.213599048	0.590105899	0.418164617	0.33640553	0.049653615	0.980010376	59	2	0.887264626	0.408764916	0.826136052	0.372051149	0.609210486	0.965819269	0.113376263	0.254402295	0.87243263	0.017792291	59	2	acl	fw
0.750877407	0.141087069	0.678273873	0.612750633	0.6629841	0.976012452	0.071108127	0.907406842	0.861323893	0.628498184	60	3	0.921506394	0.952757347	0.094119083	0.348735008	0.895870846	0.780053102	0.67546617	0.471572008	0.756859035	0.018402661	60	3	0.402294992	0.585497604	0.01043733	0.035920286	0.886135441	0.572801904	0.249610889	0.162419507	0.632801294	0.979583117	60	3	0.921506394	0.952757347	0.094119083	0.348735008	0.895870846	0.780053102	0.67546617	0.471572008	0.756859035	0.018402661	60	3	acl	fw
0.314127018	0.117648854	0.205511643	0.291787469	0.94778283	0.842493973	0.249763482	0.215918455	0.866176336	0.430890835	61	1	0.852229377	0.834803308	0.453749199	0.167790765	0.99978637	0.020386364	0.591906491	0.927945799	0.416180914	0.018616291	61	1	0.695486312	0.377819147	0.47523423	0.544053468	0.371105075	0.939298685	0.137150182	0.185277871	0.568285165	0.979491562	61	1	0.852229377	0.834803308	0.453749199	0.167790765	0.99978637	0.020386364	0.591906491	0.927945799	0.416180914	0.018616291	61	1	acl	fw
0.268349254	0.104739525	0.065187536	0.139774773	0.453962828	0.180272835	0.646504105	0.856776635	0.266090884	0.817590869	62	2	0.250373852	0.211859493	0.778374584	0.313425092	0.742484817	0.639332255	0.037049471	0.158574175	0.610950041	0.019196142	62	2	0.176763207	0.434308908	0.690298166	0.087893307	0.143986328	0.492202521	0.608783227	0.144047365	0.277077548	0.979369488	62	2	0.250373852	0.211859493	0.778374584	0.313425092	0.742484817	0.639332255	0.037049471	0.158574175	0.610950041	0.019196142	62	2	acl	fw
0.479812006	0.727500229	0.757713553	0.383953368	0.744621113	0.273995178	0.362895596	0.031220435	0.822260201	0.757896664	63	3	0.073213904	0.484511856	0.103213599	0.811975463	0.123294778	0.97973571	0.230170598	0.946806238	0.111362041	0.019714957	63	3	0.960936308	0.352549821	0.534836879	0.523392438	0.630603961	0.552659688	0.168248543	0.337809381	0.795220801	0.979369488	63	3	0.073213904	0.484511856	0.103213599	0.811975463	0.123294778	0.97973571	0.230170598	0.946806238	0.111362041	0.019714957	63	3	acl	fw
0.567278054	0.238380078	0.8619953	0.288918729	0.98956267	0.819940794	0.402508621	0.321726127	0.398663289	0.657582324	64	1	0.4750206	0.252571184	0.975646229	0.375133518	0.763023774	0.462630085	0.406323435	0.050630207	0.38227485	0.020905179	64	1	0.186376537	0.986297189	0.123081149	0.030213324	0.074373608	0.990539262	0.560686056	0.001373333	0.405011139	0.979338969	64	1	0.4750206	0.252571184	0.975646229	0.375133518	0.763023774	0.462630085	0.406323435	0.050630207	0.38227485	0.020905179	64	1	acl	fw
0.92587054	0.660451064	0.709799493	0.58128605	0.071779534	0.294747765	0.014618366	0.772179327	0.997436445	0.579546495	65	2	0.139896847	0.02969451	0.662648396	0.256721702	0.29606006	0.312295907	0.563615833	0.301736503	0.934965056	0.021393475	65	2	0.800531022	0.297189245	0.098513749	0.275246437	0.139042329	0.456953642	0.001495407	0.694662313	0.66933195	0.979064302	65	2	0.139896847	0.02969451	0.662648396	0.256721702	0.29606006	0.312295907	0.563615833	0.301736503	0.934965056	0.021393475	65	2	acl	fw
0.52519303	0.045686209	0.832636494	0.892666402	0.551103244	0.256996368	0.005340739	0.933286538	0.817499313	0.099826044	66	3	0.938383129	0.809656056	0.399456771	0.008880886	0.574571978	0.60319834	0.117252113	0.944761498	0.344859157	0.021820734	66	3	0.945616016	0.034669027	0.915768914	0.090731529	0.821680349	0.229773858	0.59685049	0.03930784	0.62715537	0.978881191	66	3	0.938383129	0.809656056	0.399456771	0.008880886	0.574571978	0.60319834	0.117252113	0.944761498	0.344859157	0.021820734	66	3	acl	fw
0.13083285	0.854487747	0.381603442	0.762321848	0.065248573	0.326548051	0.01617481	0.075106052	0.369823298	0.006256294	67	1	0.657643361	0.996093631	0.041840876	0.773522141	0.314889981	0.951872311	0.346934416	0.475600452	0.952238533	0.021973327	67	1	0.441297647	0.069948424	0.853999451	0.30979339	0.56511124	0.291817988	0.051240577	0.201757866	0.221076083	0.978606525	67	1	0.657643361	0.996093631	0.041840876	0.773522141	0.314889981	0.951872311	0.346934416	0.475600452	0.952238533	0.021973327	67	1	acl	fw
0.1126133	0.860957671	0.417920469	0.752830592	0.995727409	0.228827784	0.030182806	0.465346232	0.118381298	0.35544908	68	2	0.571489608	0.346751305	0.273567919	0.545274209	0.643574328	0.899227882	0.108890042	0.164555803	0.599261452	0.022919401	68	2	0.178563799	0.752281259	0.340556047	0.602221747	0.373821223	0.980529191	0.122135075	0.133976257	0.322946867	0.978514969	68	2	0.571489608	0.346751305	0.273567919	0.545274209	0.643574328	0.899227882	0.108890042	0.164555803	0.599261452	0.022919401	68	2	acl	fw
0.05282754	0.554033021	0.697683645	0.135319071	0.286416211	0.731437117	0.330088198	0.347697378	0.509781182	0.911465804	69	3	0.214209418	0.689931944	0.325449385	0.458906827	0.754387036	0.832667013	0.047059542	0.526230659	0.81081576	0.022919401	69	3	0.700521867	0.817621387	0.29792169	0.129245888	0.017365032	0.110415967	0.34745323	0.222113712	0.9381695	0.978423414	69	3	0.214209418	0.689931944	0.325449385	0.458906827	0.754387036	0.832667013	0.047059542	0.526230659	0.81081576	0.022919401	69	3	acl	fw
0.858424635	0.778283029	0.740897855	0.941862239	0.806421094	0.108798486	0.118167669	0.0253914	0.942564165	0.440321055	70	1	0.672719504	0.734214301	0.645100253	0.006744591	0.99774163	0.220374157	0.195623646	0.150181585	0.715506455	0.023285623	70	1	0.739524522	0.175939207	0.568193609	0.968047121	0.495529038	0.862575152	0.021637623	0.937009796	0.993194372	0.978118229	70	1	0.672719504	0.734214301	0.645100253	0.006744591	0.99774163	0.220374157	0.195623646	0.150181585	0.715506455	0.023285623	70	1	acl	fw
0.202826014	0.637501144	0.197698904	0.332132939	0.760673849	0.648976104	0.954008606	0.15396588	0.63411359	0.177648244	71	2	0.867671743	0.772606586	0.254280221	0.224951933	0.549668874	0.913846248	0.161442915	0.833155309	0.769157994	0.023468734	71	2	0.617633595	0.149388104	0.341349528	0.018524735	0.883541368	0.131504257	0.760582293	0.548905911	0.274056215	0.977965636	71	2	0.867671743	0.772606586	0.254280221	0.224951933	0.549668874	0.913846248	0.161442915	0.833155309	0.769157994	0.023468734	71	2	acl	fw
0.08352916	0.284127323	0.182317576	0.231635487	0.621234779	0.032685324	0.979033784	0.333719901	0.981017487	0.527420881	72	3	0.307412946	0.528733177	0.234168523	0.116641743	0.651966918	0.460188604	0.405987732	0.118564409	0.845851009	0.023590808	72	3	0.950621052	0.128910184	0.384380627	0.193548387	0.699148534	0.904019288	0.061586352	0.961119419	0.578844569	0.977538377	72	3	0.307412946	0.528733177	0.234168523	0.116641743	0.651966918	0.460188604	0.405987732	0.118564409	0.845851009	0.023590808	72	3	acl	fw
0.05569628	0.57124546	0.414227729	0.143803217	0.397869808	0.15253151	0.302285836	0.218573565	0.052400281	0.265266884	73	1	0.677236244	0.328959014	0.5233314	0.922757653	0.983489486	0.904843287	0.688863796	0.615863521	0.727652821	0.024018067	73	1	0.903256325	0.468428602	0.409375286	0.080751976	0.872402112	0.714560381	0.134098331	0.74590289	0.673665578	0.977446821	73	1	0.677236244	0.328959014	0.5233314	0.922757653	0.983489486	0.904843287	0.688863796	0.615863521	0.727652821	0.024018067	73	1	acl	fw
0.596301157	0.855952635	0.334055605	0.582995087	0.92260506	0.735953856	0.025605029	0.789147618	0.635670034	0.080721458	74	2	0.041413617	0.789361248	0.998809778	0.379558702	0.604083377	0.148045289	0.409863582	0.804071169	1	0.024109622	74	2	0.300119022	0.332377087	0.018951994	0.551927244	0.846400342	0.768761254	0.626911222	0.549272134	0.6740318	0.977141636	74	2	0.041413617	0.789361248	0.998809778	0.379558702	0.604083377	0.148045289	0.409863582	0.804071169	1	0.024109622	74	2	acl	fw
0.820856349	0.108096561	0.903592029	0.586046937	0.710379345	0.186925871	0.61445967	0.042756432	0.277047029	0.560991241	75	3	0.970458083	0.602130192	0.907620472	0.172215949	0.986968596	0.761528367	0.148350475	0.25614185	0.428235725	0.024689474	75	3	0.692922758	0.991454817	0.15335551	0.941862239	0.91338847	0.008941923	0.128696554	0.738883633	0.933164464	0.976805933	75	3	0.970458083	0.602130192	0.907620472	0.172215949	0.986968596	0.761528367	0.148350475	0.25614185	0.428235725	0.024689474	75	3	acl	fw
0.461958678	0.29013947	0.427045503	0.649555956	0.089846492	0.923459578	0.025055696	0.21539964	0.752067629	0.539201025	76	1	0.150944548	0.661732841	0.793633839	0.715231788	0.568346202	0.945829646	0.131382183	0.735435041	0.596789453	0.025025178	76	1	0.206884976	0.884823145	0.01904355	0.152928251	0.519699698	0.478865932	0.828852199	0.379436628	0.577898495	0.976104007	76	1	0.150944548	0.661732841	0.793633839	0.715231788	0.568346202	0.945829646	0.131382183	0.735435041	0.596789453	0.025025178	76	1	acl	fw
0.325846126	0.003631703	0.911191137	0.703176977	0.271340068	0.771019623	0.049531541	0.211035493	0.246345408	0.547166356	77	2	0.993346965	0.349375896	0.717307047	0.091891232	0.673085726	0.894222846	0.598132267	0.100802637	0.100436415	0.02517777	77	2	0.736777856	0.637653737	0.951719718	0.124942778	0.262459181	0.368022706	0.527817621	0.026520585	0.872981964	0.975402081	77	2	0.993346965	0.349375896	0.717307047	0.091891232	0.673085726	0.894222846	0.598132267	0.100802637	0.100436415	0.02517777	77	2	acl	fw
0.025666066	0.143894772	0.537583544	0.382580035	0.456465346	0.847163305	0.021362957	0.410534989	0.155430769	0.739799188	78	3	0.653920103	0.729453413	0.625293741	0.82207709	0.324381237	0.802575762	0.122989593	0.265511032	0.920499283	0.025666066	78	3	0.184240242	0.024384289	0.168431654	0.650471511	0.238868374	0.539658803	0.431012909	0.900784326	0.985137486	0.975341044	78	3	0.653920103	0.729453413	0.625293741	0.82207709	0.324381237	0.802575762	0.122989593	0.265511032	0.920499283	0.025666066	78	3	acl	fw
0.37141026	0.209418012	0.995788446	0.155156102	0.363444929	0.454054384	0.211279641	0.826593829	0.897244179	0.702658162	79	1	0.850642415	0.661641285	0.360393078	0.725577563	0.174932096	0.904721213	0.844447157	0.049684133	0.625812555	0.026337474	79	1	0.2997528	0.447187719	0.158665731	0.204901273	0.097598193	0.104098636	0.194494461	0.603137303	0.809900204	0.975035859	79	1	0.850642415	0.661641285	0.360393078	0.725577563	0.174932096	0.904721213	0.844447157	0.049684133	0.625812555	0.026337474	79	1	acl	fw
0.300119022	0.332377087	0.018951994	0.551927244	0.846400342	0.768761254	0.626911222	0.549272134	0.6740318	0.977141636	80	2	0.373119297	0.190099796	0.59541612	0.234199042	0.983581042	0.548387097	0.485030671	0.07226783	0.747215186	0.027283547	80	2	0.093539232	0.825983459	0.076693014	0.282631916	0.383861812	0.643269143	0.515091403	0.431531724	0.140720847	0.974974822	80	2	0.373119297	0.190099796	0.59541612	0.234199042	0.983581042	0.548387097	0.485030671	0.07226783	0.747215186	0.027283547	80	2	acl	fw
0.194280831	0.277779473	0.074404126	0.384533219	0.330179754	0.436964019	0.069887387	0.457289346	0.498641926	0.07800531	81	3	0.236121708	0.871486557	0.470870083	0.657826472	0.137150182	0.091738639	0.010498367	0.525284585	0.811853389	0.027344584	81	3	0.101443525	0.476912748	0.239631336	0.027832881	0.703207495	0.249977111	0.312295907	0.253120518	0.839838862	0.97482223	81	3	0.236121708	0.871486557	0.470870083	0.657826472	0.137150182	0.091738639	0.010498367	0.525284585	0.811853389	0.027344584	81	3	acl	fw
0.020020142	0.908261361	0.763328959	0.867061373	0.364970855	0.495956297	0.571855831	0.408032472	0.797265542	0.168065432	82	1	0.799066134	0.644398328	0.86547441	0.037965026	0.192449721	0.675283059	0.000701926	0.364513077	0.767967772	0.027497177	82	1	0.240546892	0.521439253	0.902279733	0.106418043	0.902645955	0.441724906	0.080111087	0.782097842	0.17178869	0.974394971	82	1	0.799066134	0.644398328	0.86547441	0.037965026	0.192449721	0.675283059	0.000701926	0.364513077	0.767967772	0.027497177	82	1	bng	cache
0.244361705	0.536637471	0.334208197	0.705008087	0.442182684	0.76168096	0.471236305	0.054628132	0.519211402	0.92812891	83	2	0.187322611	0.021332438	0.860225227	0.424024171	0.682210761	0.985992004	0.557969909	0.737327189	0.977782525	0.027680288	83	2	0.96456801	0.617267373	0.103122044	0.162755211	0.38471633	0.158421583	0.092287973	0.304452651	0.790490432	0.974150822	83	2	0.187322611	0.021332438	0.860225227	0.424024171	0.682210761	0.985992004	0.557969909	0.737327189	0.977782525	0.027680288	83	2	bng	cache
0.453352458	0.64271981	0.216467788	0.258552812	0.775231178	0.997222816	0.413312174	0.22501297	0.19122898	0.843867306	84	3	0.198461867	0.666158025	0.023865474	0.240211188	0.50737022	0.103366192	0.18488113	0.645802179	0.704886013	0.027771844	84	3	0.108890042	0.566148869	0.621662038	0.97952208	0.414258248	0.840479751	0.104403821	0.983153783	0.940305795	0.973937193	84	3	0.198461867	0.666158025	0.023865474	0.240211188	0.50737022	0.103366192	0.18488113	0.645802179	0.704886013	0.027771844	84	3	bng	cache
0.466170232	0.657002472	0.016235847	0.32840968	0.166905728	0.991943113	0.998840297	0.522080142	0.851222266	0.074800867	85	1	0.527542955	0.556138798	0.074007385	0.875026704	0.411450545	0.473525193	0.30384228	0.170873135	0.77272866	0.027863399	85	1	0.222296823	0.089297159	0.097567675	0.50819422	0.680684835	0.318735313	0.331919309	0.828272347	0.277932066	0.973754082	85	1	0.527542955	0.556138798	0.074007385	0.875026704	0.411450545	0.473525193	0.30384228	0.170873135	0.77272866	0.027863399	85	1	bng	cache
0.443220313	0.647877438	0.014923551	0.206488235	0.545884579	0.908108768	0.812768944	0.227973266	0.785515915	0.630695517	86	2	0.941343425	0.65172277	0.511795404	0.182073428	0.247169408	0.840998566	0.141148106	0.149693289	0.435407575	0.028504288	86	2	0.199377422	0.694875942	0.785882138	0.582689901	0.075838496	0.165868099	0.026734214	0.033112583	0.801141392	0.97317423	86	2	0.941343425	0.65172277	0.511795404	0.182073428	0.247169408	0.840998566	0.141148106	0.149693289	0.435407575	0.028504288	86	2	bng	cache
0.260078738	0.222266305	0.249031037	0.535691397	0.753959777	0.82677694	0.038422803	0.774742882	0.96704001	0.14127018	87	3	0.131321146	0.972533341	0.023468734	0.785332804	0.341013825	0.893795587	0.844843898	0.856563005	0.648152104	0.02908414	87	3	0.203131199	0.323618274	0.19226661	0.846827601	0.749687185	0.997863704	0.214484085	0.686361278	0.389324625	0.973143712	87	3	0.131321146	0.972533341	0.023468734	0.785332804	0.341013825	0.893795587	0.844843898	0.856563005	0.648152104	0.02908414	87	3	bng	cache
0.001281777	0.864192633	0.672780541	0.377086703	0.408581805	0.776757103	0.096255379	0.92977691	0.361125523	0.847193823	88	1	0.557176428	0.000732444	0.92095706	0.448011719	0.382335887	0.397595141	0.302865688	0.016663106	0.238196966	0.02908414	88	1	0.746940519	0.332682272	0.280007324	0.130375072	0.583727531	0.46580401	0.827082125	0.019257179	0.219580676	0.972930082	88	1	0.557176428	0.000732444	0.92095706	0.448011719	0.382335887	0.397595141	0.302865688	0.016663106	0.238196966	0.02908414	88	1	bng	cache
0.070711386	0.607745598	0.048677023	0.043977172	0.181157872	0.667348247	0.214484085	0.959898679	0.851741081	0.426435133	89	2	0.903042695	0.215430158	0.507217627	0.036255989	0.462050233	0.967680898	0.136753441	0.967619861	0.772576067	0.029114658	89	2	0.624530778	0.482894375	0.883785516	0.945982238	0.886349071	0.420056764	0.046906949	0.104861599	0.74794763	0.97091586	89	2	0.903042695	0.215430158	0.507217627	0.036255989	0.462050233	0.967680898	0.136753441	0.967619861	0.772576067	0.029114658	89	2	bng	cache
0.87530137	0.475081637	0.253608814	0.056947539	0.112521744	0.401959288	0.106112857	0.953550829	0.999908444	0.190374462	90	3	0.016113773	0.041810358	0.136417737	0.007019257	0.423780023	0.11282693	0.653035066	0.434400464	0.712149419	0.030274361	90	3	0.190527055	0.306253243	0.17465743	0.81490524	0.98156682	0.248420667	0.560777612	0.54402295	0.555528428	0.970763268	90	3	0.016113773	0.041810358	0.136417737	0.007019257	0.423780023	0.11282693	0.653035066	0.434400464	0.712149419	0.030274361	90	3	bng	cache
0.844477676	0.062471389	0.796990875	0.140140996	0.833491012	0.996642964	0.042878506	0.001617481	0.218848231	0.628070925	91	1	0.663228248	0.866267891	0.182714316	0.860408338	0.234626301	0.524338511	0.015289773	0.170628986	0.19431135	0.030701621	91	1	0.161564989	0.447279275	0.23157445	0.276375622	0.483657338	0.732688375	0.185003204	0.293862728	0.877742851	0.970763268	91	1	0.663228248	0.866267891	0.182714316	0.860408338	0.234626301	0.524338511	0.015289773	0.170628986	0.19431135	0.030701621	91	1	bng	dpi
0.45332194	0.740745262	0.798364208	0.375194555	0.367870113	0.80364391	0.004455702	0.129062777	0.319559313	0.318247017	92	2	0.472792749	0.859553819	0.165135655	0.340617084	0.568041017	0.031891842	0.478988006	0.291116062	0.88616596	0.031556139	92	2	0.723715934	0.263283181	0.896725364	0.081240272	0.249275185	0.151890622	0.00860622	0.890713218	0.949858089	0.970030824	92	2	0.472792749	0.859553819	0.165135655	0.340617084	0.568041017	0.031891842	0.478988006	0.291116062	0.88616596	0.031556139	92	2	bng	dpi
0.697653127	0.067384869	0.274117252	0.676351207	0.992034669	0.209906308	0.365581225	0.057893612	0.240699484	0.199530015	93	3	0.97891171	0.754692221	0.165196692	0.506698813	0.903073214	0.53111362	0.456678976	0.967284158	0.9246498	0.031800287	93	3	0.35523545	0.184636982	0.512771996	0.608264412	0.995849483	0.570299387	0.857448042	0.797814875	0.570970794	0.970030824	93	3	0.97891171	0.754692221	0.165196692	0.506698813	0.903073214	0.53111362	0.456678976	0.967284158	0.9246498	0.031800287	93	3	bng	dpi
0.840174566	0.018707846	0.771996216	0.662556841	0.988464003	0.171758171	0.177282022	0.878505814	0.968779565	0.574968719	94	1	0.023865474	0.939451277	0.55711539	0.776573992	0.904354991	0.652363659	0.044984283	0.364635151	0.189703055	0.031983398	94	1	0.748313852	0.333872494	0.90212714	0.462263863	0.767906735	0.050508133	0.630970183	0.02417066	0.68242439	0.96908475	94	1	0.023865474	0.939451277	0.55711539	0.776573992	0.904354991	0.652363659	0.044984283	0.364635151	0.189703055	0.031983398	94	1	bng	dpi
0.822351756	0.9127781	0.031983398	0.664326914	0.812524796	0.687002167	0.242744224	0.129245888	0.03439436	0.446577349	95	2	0.956511124	0.004211554	0.251350444	0.598223823	0.015015107	0.725974303	0.208502457	0.916409803	0.821680349	0.032166509	95	2	0.596789453	0.782280953	0.059633168	0.028382214	0.312875759	0.607440413	0.618884854	0.381115146	0.758995331	0.96908475	95	2	0.956511124	0.004211554	0.251350444	0.598223823	0.015015107	0.725974303	0.208502457	0.916409803	0.821680349	0.032166509	95	2	bng	dpi
0.385387738	0.193151646	0.033204138	0.880581072	0.262855922	0.762321848	0.566698202	0.020325327	0.234351634	0.841608936	96	3	0.070284127	0.227942747	0.020661031	0.561662648	0.532364879	0.286080508	0.187017426	0.01882992	0.356639302	0.032410657	96	3	0.248054445	0.705679495	0.684102908	0.892025513	0.748496963	0.509292886	0.423139134	0.031647694	0.8390759	0.968840602	96	3	0.070284127	0.227942747	0.020661031	0.561662648	0.532364879	0.286080508	0.187017426	0.01882992	0.356639302	0.032410657	96	3	bng	dpi
0.757713553	0.831812494	0.845515305	0.273598437	0.550035096	0.633838923	0.357524339	0.618091372	0.970641194	0.722800378	97	1	0.632007813	0.656056398	0.130954924	0.843897824	0.455580309	0.378429518	0.808282723	0.007232887	0.19431135	0.032471694	97	1	0.908078249	0.015655995	0.821680349	0.464064455	0.51536607	0.446852016	0.833368938	0.319986572	0.854579302	0.968199713	97	1	0.632007813	0.656056398	0.130954924	0.843897824	0.455580309	0.378429518	0.808282723	0.007232887	0.19431135	0.032471694	97	1	bng	dpi
0.010620441	0.557908872	0.550309763	0.49610889	0.912808618	0.331797235	0.274117252	0.729422895	0.375560778	0.324564348	98	2	0.632740257	0.707907346	0.166814173	0.101504563	0.768974883	0.634693442	0.085085604	0.135624256	0.645283364	0.032593768	98	2	0.522995697	0.153599658	0.506607257	0.972441786	0.72276986	0.361857967	0.273689993	0.052186651	0.670430616	0.967680898	98	2	0.632740257	0.707907346	0.166814173	0.101504563	0.768974883	0.634693442	0.085085604	0.135624256	0.645283364	0.032593768	98	2	bng	dpi
0.928830836	0.403576769	0.857387005	0.109317301	0.270607624	0.263283181	0.671559801	0.340159307	0.997528001	0.506271554	99	3	0.76146733	0.856105228	0.205053865	0.280617695	0.123538926	0.5749382	0.213293863	0.021362957	0.825647755	0.033448286	99	3	0.043641469	0.490157781	0.414777062	0.654560991	0.975798822	0.145847957	0.968291269	0.801507614	0.005462813	0.967528306	99	3	0.76146733	0.856105228	0.205053865	0.280617695	0.123538926	0.5749382	0.213293863	0.021362957	0.825647755	0.033448286	99	3	bng	dpi
0.925778985	0.02130192	0.040437025	0.864070559	0.855220191	0.680928983	0.751304666	0.563280129	0.5614185	0.254493851	100	1	0.771172216	0.267372662	0.526932585	0.016876736	0.701590014	0.802392651	0.679525132	0.07739494	0.592150639	0.033478805	100	1	0.059877316	0.43958861	0.085512864	0.544236579	0.224158452	0.779351176	0.539170507	0.852290414	0.029267251	0.967345195	100	1	0.771172216	0.267372662	0.526932585	0.016876736	0.701590014	0.802392651	0.679525132	0.07739494	0.592150639	0.033478805	100	1	bng	vopt
0.881069369	0.030213324	0.118198187	0.132053591	0.104159673	0.105410932	0.973418378	0.38062685	0.746177557	0.526169622	101	2	0.876613666	0.503402814	0.928556169	0.183202612	0.988586077	0.885433515	0.693197424	0.963988159	0.002502518	0.034760582	101	2	0.037446211	0.341746269	0.219153417	0.588610492	0.857570116	0.272011475	0.80568865	0.050752281	0.745414594	0.967192602	101	2	0.876613666	0.503402814	0.928556169	0.183202612	0.988586077	0.885433515	0.693197424	0.963988159	0.002502518	0.034760582	101	2	bng	vopt
0.36732078	0.962767418	0.651448103	0.025208289	0.490157781	0.119144261	0.3124485	0.53624073	0.820520646	0.500656148	102	3	0.724845119	0.024689474	0.11774041	0.502792444	0.928891873	0.685811945	0.473067415	0.946378979	0.493392743	0.035065767	102	3	0.08926664	0.591418195	0.027253029	0.175756096	0.01413007	0.191808832	0.446913053	0.217047639	0.100833155	0.96600238	102	3	0.724845119	0.024689474	0.11774041	0.502792444	0.928891873	0.685811945	0.473067415	0.946378979	0.493392743	0.035065767	102	3	bng	vopt
0.761192663	0.216803491	0.053956725	0.90847499	0.813043611	0.49732963	0.343699454	0.327158422	0.648335215	0.852015748	103	1	0.675283059	0.044038209	0.05117954	0.91747795	0.47154149	0.402874844	0.171361431	0.648518326	0.958616901	0.035554064	103	1	0.686025575	0.386883145	0.918210395	0.568437757	0.947202979	0.136448256	0.15009003	0.190374462	0.849024934	0.965971862	103	1	0.675283059	0.044038209	0.05117954	0.91747795	0.47154149	0.402874844	0.171361431	0.648518326	0.958616901	0.035554064	103	1	bng	vopt
0.15356914	0.422711875	0.046906949	0.818323313	0.255226295	0.141941588	0.037202063	0.741294595	0.79094821	0.661732841	104	2	0.595599231	0.636616108	0.029358806	0.266151921	0.923368023	0.510635701	0.58742027	0.795800653	0.490951262	0.035889767	104	2	0.257423627	0.354228339	0.522049623	0.586840419	0.359080782	0.628406629	0.104800562	0.194860683	0.749229408	0.965666677	104	2	0.595599231	0.636616108	0.029358806	0.266151921	0.923368023	0.510635701	0.58742027	0.795800653	0.490951262	0.035889767	104	2	bng	vopt
0.611194189	0.859035005	0.976378674	0.316843165	0.893307291	0.844416639	0.027253029	0.637134922	0.030945769	0.583025605	105	3	0.96539201	0.526383251	0.079409162	0.807550279	0.675862911	0.76964629	0.321207312	0.880153813	0.925199133	0.036133915	105	3	0.156773583	0.989288003	0.517929624	0.194952239	0.850886563	0.893856624	0.017487106	0.534775842	0.880336924	0.965575121	105	3	0.96539201	0.526383251	0.079409162	0.807550279	0.675862911	0.76964629	0.321207312	0.880153813	0.925199133	0.036133915	105	3	bng	vopt
0.014770959	0.089815973	0.350810266	0.818231758	0.039460433	0.881740776	0.207464827	0.060731834	0.344828639	0.454420606	106	1	0.641407514	0.906277657	0.322397534	0.11117893	0.124912259	0.968352306	0.209570605	0.395611438	0.936002686	0.036500137	106	1	0.169927061	0.977843562	0.053224281	0.331186865	0.480361339	0.096865749	0.515732292	0.572740867	0.605151524	0.965514084	106	1	0.641407514	0.906277657	0.322397534	0.11117893	0.124912259	0.968352306	0.209570605	0.395611438	0.936002686	0.036500137	106	1	bng	vopt
0.308420057	0.588122196	0.377452925	0.195959349	0.465651418	0.126865444	0.294412061	0.152043214	0.556596576	0.736167486	107	2	0.999542222	0.38840907	0.63145848	0.643391217	0.973693045	0.616473891	0.091189306	0.045106357	0.786950285	0.037354656	107	2	0.233741264	0.567827387	0.615771966	0.615710929	0.801324503	0.338206122	0.996673482	0.063020722	0.691488388	0.965422529	107	2	0.999542222	0.38840907	0.63145848	0.643391217	0.973693045	0.616473891	0.091189306	0.045106357	0.786950285	0.037354656	107	2	bng	vopt
0.540879543	0.02764977	0.570879238	0.310953093	0.340464492	0.92608417	0.376934111	0.211279641	0.21723075	0.962858974	108	3	0.451338237	0.128421888	0.670918912	0.108706931	0.73955504	0.093966491	0.551286355	0.333841975	0.873714408	0.038178655	108	3	0.147068697	0.839411603	0.33475753	0.152775658	0.223364971	0.626606037	0.50511185	0.305581835	0.994018372	0.965361492	108	3	0.451338237	0.128421888	0.670918912	0.108706931	0.73955504	0.093966491	0.551286355	0.333841975	0.873714408	0.038178655	108	3	bng	vopt
0.046113468	0.980407117	0.361278115	0.833033235	0.577990051	0.352305673	0.032227546	0.391430403	0.393749809	0.816614277	109	1	0.542741173	0.945432905	0.281991028	0.081270791	0.427869503	0.140598773	0.287331767	0.864925077	0.961119419	0.038819544	109	1	0.076479385	0.082125309	0.406079287	0.862269967	0.357737968	0.335337382	0.341776788	0.010193182	0.925687429	0.965330973	109	1	0.542741173	0.945432905	0.281991028	0.081270791	0.427869503	0.140598773	0.287331767	0.864925077	0.961119419	0.038819544	109	1	bng	hhe
0.522995697	0.153599658	0.506607257	0.972441786	0.72276986	0.361857967	0.273689993	0.052186651	0.670430616	0.967680898	110	2	0.097628712	0.996002075	0.237525559	0.134098331	0.787316507	0.679403058	0.307046724	0.435560167	0.745597705	0.039033174	110	2	0.982329783	0.004791406	0.952970977	0.571031831	0.301370281	0.940153203	0.283974731	0.723654897	0.736564226	0.965239418	110	2	0.097628712	0.996002075	0.237525559	0.134098331	0.787316507	0.679403058	0.307046724	0.435560167	0.745597705	0.039033174	110	2	bng	hhe
0.080599384	0.846339305	0.379558702	0.356578265	0.991821039	0.997985778	0.91155736	0.872310556	0.892849513	0.600970489	111	3	0.253089999	0.02661214	0.633106479	0.549485763	0.541581469	0.995391705	0.882412183	0.360484634	0.355876339	0.039216285	111	3	0.239448225	0.589648122	0.145420698	0.105807672	0.501083407	0.507095553	0.350596637	0.424329356	0.323587756	0.965117344	111	3	0.253089999	0.02661214	0.633106479	0.549485763	0.541581469	0.995391705	0.882412183	0.360484634	0.355876339	0.039216285	111	3	bng	hhe
0.233161412	0.368877224	0.458143864	0.421460616	0.177617725	0.452742088	0.050752281	0.323953978	0.79033784	0.569994201	112	1	0.182897427	0.880397961	0.236945708	0.95843379	0.505874813	0.971678823	0.019074068	0.735343486	0.932370983	0.039796136	112	1	0.802606281	0.512649922	0.236213263	0.162022767	0.621967223	0.449537645	0.086367382	0.092013306	0.002075259	0.965056307	112	1	0.182897427	0.880397961	0.236945708	0.95843379	0.505874813	0.971678823	0.019074068	0.735343486	0.932370983	0.039796136	112	1	bng	hhe
0.033082064	0.018066958	0.57145909	0.274544511	0.9111301	0.757713553	0.468092898	0.529251991	0.440321055	0.90929899	113	2	0.079683828	0.193090609	0.699942015	0.135807367	0.966307566	0.5384991	0.696707053	0.899929807	0.850184637	0.040009766	113	2	0.392986847	0.525223548	0.368785669	0.689107944	0.959807123	0.59889523	0.390026551	0.205389569	0.750968963	0.964964751	113	2	0.079683828	0.193090609	0.699942015	0.135807367	0.966307566	0.5384991	0.696707053	0.899929807	0.850184637	0.040009766	113	2	bng	hhe
0.007629627	0.351084933	0.716666158	0.664265877	0.492599261	0.08148442	0.330973235	0.320627461	0.277352214	0.709738456	114	3	0.199865719	0.016937773	0.508987701	0.364696188	0.817316202	0.854701376	0.693258461	0.416882839	0.754020814	0.040223395	114	3	0.61854915	0.669087802	0.295205542	0.37797174	0.862880337	0.858394116	0.07165746	0.681447798	0.055726798	0.964262825	114	3	0.199865719	0.016937773	0.508987701	0.364696188	0.817316202	0.854701376	0.693258461	0.416882839	0.754020814	0.040223395	114	3	bng	hhe
0.04382458	0.868831446	0.698782311	0.869899594	0.146427808	0.128238777	0.705130161	0.037781915	0.458754234	0.612353893	115	1	0.187566759	0.544724876	0.792901395	0.891781365	0.158421583	0.888851588	0.945799127	0.012390515	0.65437788	0.040375988	115	1	0.004882962	0.689565722	0.979064302	0.237861263	0.106509598	0.984740745	0.139194922	0.08352916	0.202429273	0.964232307	115	1	0.187566759	0.544724876	0.792901395	0.891781365	0.158421583	0.888851588	0.945799127	0.012390515	0.65437788	0.040375988	115	1	bng	hhe
0.091921751	0.097170934	0.664052248	0.717215491	0.29218421	0.876888333	0.154393139	0.845789972	0.843806269	0.20126957	116	2	0.565874203	0.976348155	0.004669332	0.118503372	0.74611652	0.758445997	0.129428999	0.012665181	0.213599048	0.040681173	116	2	0.835322123	0.084414197	0.551286355	0.005615406	0.085329752	0.995818964	0.881466109	0.675771355	0.532364879	0.96417127	116	2	0.565874203	0.976348155	0.004669332	0.118503372	0.74611652	0.758445997	0.129428999	0.012665181	0.213599048	0.040681173	116	2	bng	hhe
0.961394086	0.233954894	0.283059175	0.977996155	0.538102359	0.909115879	0.184514908	0.065462203	0.183202612	0.401379437	117	3	0.038605914	0.019287698	0.130680258	0.059511093	0.714194159	0.236915189	0.278237251	0.616016114	0.84603412	0.040894803	117	3	0.556382946	0.325571459	0.106784265	0.025635548	0.395184179	0.667348247	0.930845058	0.734092227	0.542680136	0.963408307	117	3	0.038605914	0.019287698	0.130680258	0.059511093	0.714194159	0.236915189	0.278237251	0.616016114	0.84603412	0.040894803	117	3	bng	hhe
0.437513352	0.146336253	0.298867763	0.345561083	0.168828394	0.880642109	0.485122227	0.097964415	0.542497024	0.173711356	118	1	0.909329508	0.506820887	0.817682424	0.205267495	0.690969573	0.961943419	0.444837794	0.168675802	0.799310282	0.041291543	118	1	0.045472579	0.740409558	0.079195532	0.867854854	0.359721671	0.991882076	0.228614154	0.249153111	0.104068117	0.963194678	118	1	0.909329508	0.506820887	0.817682424	0.205267495	0.690969573	0.961943419	0.444837794	0.168675802	0.799310282	0.041291543	118	1	bng	lb
0.206091494	0.325907163	0.568041017	0.3234962	0.25183874	0.462202826	0.606128117	0.065645314	0.864223151	0.88390759	119	2	0.551988281	0.338053529	0.933011872	0.372081668	0.632709738	0.868465224	0.353984191	0.082277902	0.553178503	0.041688284	119	2	0.059816279	0.031708731	0.291116062	0.707876827	0.212134159	0.917752617	0.199926756	0.49385052	0.678304392	0.962981048	119	2	0.551988281	0.338053529	0.933011872	0.372081668	0.632709738	0.868465224	0.353984191	0.082277902	0.553178503	0.041688284	119	2	bng	lb
0.58189642	0.012665181	0.202795495	0.920896023	0.193914609	0.71559801	0.760490738	0.399151585	0.854152043	0.803277688	120	3	0.62163152	0.45823542	0.014679403	0.511276589	0.92956328	0.233252968	0.298409986	0.718649861	0.477584155	0.041718802	120	3	0.540879543	0.02764977	0.570879238	0.310953093	0.340464492	0.92608417	0.376934111	0.211279641	0.21723075	0.962858974	120	3	0.62163152	0.45823542	0.014679403	0.511276589	0.92956328	0.233252968	0.298409986	0.718649861	0.477584155	0.041718802	120	3	bng	lb
0.335673086	0.057954649	0.125736259	0.040284433	0.97769097	0.518326365	0.149906919	0.058442946	0.731009857	0.594653157	121	1	0.477401044	0.237067782	0.016663106	0.359050264	0.217505417	0.697622608	0.453810236	0.007415998	0.144901883	0.041993469	121	1	0.683767205	0.267677847	0.123386334	0.000762963	0.733664968	0.84377575	0.875820185	0.326822718	0.92956328	0.962553789	121	1	0.477401044	0.237067782	0.016663106	0.359050264	0.217505417	0.697622608	0.453810236	0.007415998	0.144901883	0.041993469	121	1	bng	lb
0.632984405	0.311258278	0.353007599	0.128421888	0.208868679	0.920712912	0.90581988	0.148899808	0.644184698	0.525131993	122	2	0.188055055	0.896267586	0.034974212	0.209204382	0.274178289	0.739677114	0.591875973	0.099154637	0.455458235	0.042634358	122	2	0.023041475	0.463393048	0.441297647	0.694326609	0.624530778	0.517593921	0.033082064	0.665578173	0.441541795	0.962065493	122	2	0.188055055	0.896267586	0.034974212	0.209204382	0.274178289	0.739677114	0.591875973	0.099154637	0.455458235	0.042634358	122	2	bng	lb
0.749107334	0.095980712	0.625049593	0.35749382	0.614917447	0.737571337	0.407055879	0.619739372	0.817682424	0.717307047	123	3	0.445997497	0.959013642	0.635853145	0.142674032	0.954863124	0.186010315	0.993011261	0.060335093	0.924130985	0.042847987	123	3	0.372539445	0.195165868	0.148564104	0.135227515	0.802117985	0.918546098	0.725455489	0.814233833	0.585314493	0.962065493	123	3	0.445997497	0.959013642	0.635853145	0.142674032	0.954863124	0.186010315	0.993011261	0.060335093	0.924130985	0.042847987	123	3	bng	lb
0.596789453	0.782280953	0.059633168	0.028382214	0.312875759	0.607440413	0.618884854	0.381115146	0.758995331	0.96908475	124	1	0.027893918	0.645527512	0.19061861	0.902066103	0.605975524	0.844233528	0.985351115	0.777275918	0.907498398	0.043153172	124	1	0.024628437	0.633075961	0.993804743	0.097354045	0.498550371	0.852259896	0.540665914	0.462630085	0.527787103	0.961668752	124	1	0.027893918	0.645527512	0.19061861	0.902066103	0.605975524	0.844233528	0.985351115	0.777275918	0.907498398	0.043153172	124	1	bng	lb
0.272774438	0.508346812	0.457472457	0.593218787	0.884456923	0.471419416	0.159978027	0.751304666	0.490432447	0.782219916	125	2	0.080538347	0.552293466	0.178655354	0.105807672	0.612140263	0.610339671	0.423047578	0.986144597	0.523178808	0.043244728	125	2	0.465559862	0.044740135	0.148258919	0.687032685	0.905056917	0.101260414	0.402874844	0.004333628	0.649311808	0.96151616	125	2	0.080538347	0.552293466	0.178655354	0.105807672	0.612140263	0.610339671	0.423047578	0.986144597	0.523178808	0.043244728	125	2	bng	lb
0.465559862	0.044740135	0.148258919	0.687032685	0.905056917	0.101260414	0.402874844	0.004333628	0.649311808	0.96151616	126	3	0.049623096	0.996826075	0.365947447	0.253059481	0.228644673	0.029114658	0.031434065	0.556932279	0.65233314	0.043488876	126	3	0.68202765	0.147190771	0.07269509	0.756431776	0.554612873	0.422132023	0.103030488	0.500534074	0.615802484	0.96151616	126	3	0.049623096	0.996826075	0.365947447	0.253059481	0.228644673	0.029114658	0.031434065	0.556932279	0.65233314	0.043488876	126	3	bng	lb
0.176061281	0.722525712	0.027985473	0.286477248	0.458388012	0.184026612	0.532303842	0.663319803	0.988464003	0.621753594	127	1	0.259224219	0.418256172	0.38923307	0.004791406	0.45475631	0.067903684	0.280404065	0.164372692	0.416425062	0.043549913	127	1	0.56593524	0.959715567	0.656880398	0.696890164	0.380901517	0.820673238	0.814386425	0.028321177	0.898403882	0.960966826	127	1	0.259224219	0.418256172	0.38923307	0.004791406	0.45475631	0.067903684	0.280404065	0.164372692	0.416425062	0.043549913	127	1	bng	prx
0.106204413	0.368449965	0.328897977	0.023987548	0.255775628	0.970030824	0.015930662	0.559862056	0.64024781	0.490890225	128	2	0.307046724	0.291238136	0.594164861	0.299203467	0.701437422	0.366130558	0.98791467	0.08496353	0.976622822	0.043641469	128	2	0.3488876	0.876827296	0.972746971	0.952024903	0.794488357	0.681600391	0.010620441	0.850764489	0.953550829	0.960936308	128	2	0.307046724	0.291238136	0.594164861	0.299203467	0.701437422	0.366130558	0.98791467	0.08496353	0.976622822	0.043641469	128	2	bng	prx
0.96252327	0.078493606	0.068880276	0.072328867	0.668965728	0.966032899	0.590807825	0.338145085	0.222724082	0.713858455	129	3	0.880520035	0.516434217	0.005645924	0.031891842	0.916196173	0.53993347	0.842524491	0.903012177	0.847499008	0.043855098	129	3	0.814844203	0.315622425	0.019226661	0.104525895	0.318308054	0.593615528	0.540787988	0.31122776	0.87060152	0.960722678	129	3	0.880520035	0.516434217	0.005645924	0.031891842	0.916196173	0.53993347	0.842524491	0.903012177	0.847499008	0.043855098	129	3	bng	prx
0.707388531	0.093966491	0.253700369	0.880092776	0.992370373	0.256996368	0.431684317	0.18283639	0.060090945	0.666493728	130	1	0.450209052	0.021485031	0.651478622	0.200415052	0.326334422	0.862086856	0.318613239	0.845149083	0.814966277	0.044007691	130	1	0.00061037	0.314340648	0.975096896	0.520706809	0.799920652	0.215460677	0.704794458	0.042023988	0.075014496	0.960539567	130	1	0.450209052	0.021485031	0.651478622	0.200415052	0.326334422	0.862086856	0.318613239	0.845149083	0.814966277	0.044007691	130	1	bng	prx
0.076723533	0.334665975	0.793115024	0.554521317	0.859645375	0.677480392	0.019989624	0.117496261	0.410290841	0.394787439	131	2	0.303781243	0.130954924	0.010895108	0.963774529	0.795373394	0.325479904	0.874721519	0.665089877	0.90908536	0.044129765	131	2	0.232917264	0.629108554	0.464491714	0.345164342	0.667165136	0.935422834	0.548448134	0.594347972	0.887234107	0.960417493	131	2	0.303781243	0.130954924	0.010895108	0.963774529	0.795373394	0.325479904	0.874721519	0.665089877	0.90908536	0.044129765	131	2	bng	prx
0.332224494	0.23831904	0.178991058	0.783898434	0.977172155	0.007904294	0.680959502	0.074312571	0.031373028	0.125156407	132	3	0.810724204	0.368724631	0.853968932	0.269508957	0.861690115	0.710776086	0.360484634	0.099368267	0.482253487	0.044190802	132	3	0.857325968	0.552873318	0.65089877	0.866725669	0.997833186	0.84459975	0.356852931	0.843409528	0.270332957	0.96008179	132	3	0.810724204	0.368724631	0.853968932	0.269508957	0.861690115	0.710776086	0.360484634	0.099368267	0.482253487	0.044190802	132	3	bng	prx
0.319467757	0.697927793	0.01391644	0.205420087	0.231269265	0.795739616	0.347758415	0.941282388	0.954435865	0.406384472	133	1	0.080324717	0.884884182	0.000396741	0.735892819	0.774834437	0.946928312	0.989226966	0.410687582	0.328653829	0.044465468	133	1	0.86159856	0.907895138	0.822260201	0.624011963	0.970397046	0.017517624	0.093386639	0.285653249	0.733970153	0.959898679	133	1	0.080324717	0.884884182	0.000396741	0.735892819	0.774834437	0.946928312	0.989226966	0.410687582	0.328653829	0.044465468	133	1	bng	prx
0.176763207	0.434308908	0.690298166	0.087893307	0.143986328	0.492202521	0.608783227	0.144047365	0.277077548	0.979369488	134	2	0.669240394	0.150120548	0.756187628	0.871456038	0.986724448	0.974120304	0.363353374	0.588000122	0.896572771	0.044526505	134	2	0.358592486	0.1015656	0.129276406	0.211279641	0.164860988	0.120944853	0.055635243	0.582384716	0.290444655	0.959105197	134	2	0.669240394	0.150120548	0.756187628	0.871456038	0.986724448	0.974120304	0.363353374	0.588000122	0.896572771	0.044526505	134	2	bng	prx
0.114932707	0.841914121	0.177251503	0.370067446	0.452436903	0.950926237	0.534623249	0.098269601	0.306253243	0.955656606	135	3	0.243781854	0.25388348	0.070131535	0.731650746	0.966551714	0.452894681	0.373241371	0.116214484	0.948942534	0.044587542	135	3	0.005249184	0.70802942	0.150303659	0.188726463	0.42649617	0.807824946	0.418561357	0.706503494	0.829432051	0.958800012	135	3	0.243781854	0.25388348	0.070131535	0.731650746	0.966551714	0.452894681	0.373241371	0.116214484	0.948942534	0.044587542	135	3	bng	prx
0.53480636	0.243415632	0.295846431	0.124820704	0.616138188	0.89638966	0.226416822	0.924741356	0.662312693	0.758201849	136	1	0.518997772	0.895901364	0.044801172	0.19431135	0.15192114	0.976287118	0.165105136	0.85277871	0.808099612	0.044984283	136	1	0.348429823	0.69716483	0.108462783	0.59337138	0.208258309	0.976561785	0.867397076	0.00369274	0.48014771	0.958677938	136	1	0.518997772	0.895901364	0.044801172	0.19431135	0.15192114	0.976287118	0.165105136	0.85277871	0.808099612	0.044984283	136	1	bng	av
0.348429823	0.69716483	0.108462783	0.59337138	0.208258309	0.976561785	0.867397076	0.00369274	0.48014771	0.958677938	137	2	0.477340007	0.13104648	0.0262154	0.136509293	0.82412183	0.988830226	0.464125492	0.674367504	0.001709037	0.045228431	137	2	0.064546648	0.443708609	0.294351024	0.42793054	0.520920438	0.609820856	0.192205573	0.539872433	0.786187323	0.958372753	137	2	0.477340007	0.13104648	0.0262154	0.136509293	0.82412183	0.988830226	0.464125492	0.674367504	0.001709037	0.045228431	137	2	bng	av
0.607837153	0.48197882	0.667531358	0.368053224	0.951414533	0.276924955	0.182653279	0.991882076	0.965056307	0.403088473	138	3	0.294259468	0.315836055	0.090792566	0.509872738	0.731315043	0.999938963	0.789330729	0.953184606	0.411938841	0.045381024	138	3	0.104068117	0.570360424	0.937284463	0.154057436	0.206946013	0.471266823	0.311075167	0.687856685	0.985625782	0.958098086	138	3	0.294259468	0.315836055	0.090792566	0.509872738	0.731315043	0.999938963	0.789330729	0.953184606	0.411938841	0.045381024	138	3	bng	av
0.373973815	0.028138066	0.942289499	0.461958678	0.940458388	0.421246986	0.643635365	0.241462447	0.375041963	0.526535844	139	1	0.526444288	0.864497818	0.648915067	0.405224769	0.791436506	0.215704825	0.049165319	0.165013581	0.663502915	0.045442061	139	1	0.386394848	0.213538011	0.288644063	0.004425184	0.701162755	0.576219977	0.062807093	0.745750298	0.334482864	0.957976012	139	1	0.526444288	0.864497818	0.648915067	0.405224769	0.791436506	0.215704825	0.049165319	0.165013581	0.663502915	0.045442061	139	1	bng	av
0.888149663	0.307718131	0.021118809	0.321420942	0.528336436	0.796502579	0.188024537	0.337137974	0.683767205	0.46662801	140	2	0.033417768	0.354594562	0.888271737	0.328470717	0.786095767	0.873012482	0.34992523	0.856105228	0.576921903	0.045503098	140	2	0.468367565	0.542710654	0.349314859	0.35770745	0.996642964	0.741386151	0.061098056	0.324137089	0.715659047	0.957792901	140	2	0.033417768	0.354594562	0.888271737	0.328470717	0.786095767	0.873012482	0.34992523	0.856105228	0.576921903	0.045503098	140	2	bng	av
0.110385449	0.890316477	0.939542833	0.325571459	0.964293344	0.963744011	0.800317392	0.541032136	0.801416059	0.371044038	141	3	0.005981628	0.15887936	0.356425672	0.140507218	0.122470779	0.280831324	0.672109134	0.861659597	0.815881832	0.046205023	141	3	0.021576586	0.160252693	0.765434736	0.001312296	0.295113987	0.441816462	0.319498276	0.02743614	0.497238075	0.957029939	141	3	0.005981628	0.15887936	0.356425672	0.140507218	0.122470779	0.280831324	0.672109134	0.861659597	0.815881832	0.046205023	141	3	bng	av
0.21027253	0.05221717	0.062990204	0.14496292	0.883816034	0.230262154	0.450666829	0.663899655	0.939573351	0.250770592	142	1	0.169499802	0.915555284	0.387920774	0.012756737	0.99221778	0.052095096	0.697500534	0.326334422	0.12326426	0.046784875	142	1	0.042939543	0.24427015	0.163823359	0.570482498	0.146946623	0.650868252	0.071352275	0.616382336	0.252693258	0.956785791	142	1	0.169499802	0.915555284	0.387920774	0.012756737	0.99221778	0.052095096	0.697500534	0.326334422	0.12326426	0.046784875	142	1	bng	av
0.790215766	0.670918912	0.071932127	0.701895199	0.925809503	0.574633015	0.181585131	0.654835658	0.9889523	0.316324351	143	2	0.436140019	0.501968444	0.665822321	0.478438673	0.463576159	0.732718894	0.270729698	0.063295389	0.637043367	0.04730369	143	2	0.79812006	0.347331156	0.021576586	0.679067354	0.228003784	0.830988495	0.330576495	0.231818598	0.851039155	0.955931272	143	2	0.436140019	0.501968444	0.665822321	0.478438673	0.463576159	0.732718894	0.270729698	0.063295389	0.637043367	0.04730369	143	2	bng	av
0.151890622	0.584734642	0.656300546	0.004669332	0.750480667	0.200262459	0.10913419	0.148136845	0.612567522	0.339793085	144	3	0.85238197	0.71868038	0.590258492	0.069490646	0.33375042	0.983306375	0.562822352	0.174810022	0.981749931	0.04770043	144	3	0.114932707	0.841914121	0.177251503	0.370067446	0.452436903	0.950926237	0.534623249	0.098269601	0.306253243	0.955656606	144	3	0.85238197	0.71868038	0.590258492	0.069490646	0.33375042	0.983306375	0.562822352	0.174810022	0.981749931	0.04770043	144	3	bng	av
0.139866329	0.683584094	0.034638508	0.255043184	0.612506485	0.466048158	0.681844539	0.542619098	0.423505356	0.927945799	145	1	0.496749779	0.185888241	0.63985107	0.609790338	0.516525773	0.410687582	0.193243202	0.026123844	0.75881222	0.04791406	145	1	0.506302072	0.269264809	0.068269906	0.244850002	0.982055116	0.506454665	0.615527818	0.071016572	0.367503891	0.955534532	145	1	0.496749779	0.185888241	0.63985107	0.609790338	0.516525773	0.410687582	0.193243202	0.026123844	0.75881222	0.04791406	145	1	bng	prx
0.003082369	0.639332255	0.072145756	0.805230873	0.843104343	0.523606067	0.08352916	0.147740104	0.577959532	0.35380108	146	2	0.006744591	0.475905637	0.977660451	0.96908475	0.332529679	0.246070742	0.942503128	0.695913572	0.946195868	0.04791406	146	2	0.946165349	0.837183752	0.534226508	0.842097232	0.693533128	0.397686697	0.259163182	0.004333628	0.52558977	0.954802087	146	2	0.006744591	0.475905637	0.977660451	0.96908475	0.332529679	0.246070742	0.942503128	0.695913572	0.946195868	0.04791406	146	2	bng	prx
0.152562029	0.541917173	0.892361217	0.017731254	0.415753655	0.48649556	0.217627491	0.480636006	0.96252327	0.28379162	147	3	0.165135655	0.626300851	0.354136784	0.244392224	0.629108554	0.977996155	0.91399884	0.182897427	0.570482498	0.048951689	147	3	0.239661855	0.074007385	0.699209571	0.037903989	0.081514939	0.163457137	0.603137303	0.75655385	0.792687765	0.954680013	147	3	0.165135655	0.626300851	0.354136784	0.244392224	0.629108554	0.977996155	0.91399884	0.182897427	0.570482498	0.048951689	147	3	bng	prx
0.044495987	0.37714774	0.247932371	0.183355205	0.772453993	0.203466903	0.66277047	0.486098819	0.536820582	0.949095126	148	1	0.224158452	0.001586962	0.013367107	0.58415479	0.63881344	0.917447432	0.022949919	0.575121311	0.733634449	0.048982208	148	1	0.591570788	0.362010559	0.008056887	0.980498672	0.483382672	0.75881222	0.946775719	0.740043336	0.58906827	0.954527421	148	1	0.224158452	0.001586962	0.013367107	0.58415479	0.63881344	0.917447432	0.022949919	0.575121311	0.733634449	0.048982208	148	1	bng	prx
0.532181768	0.645649586	0.45228431	0.92873928	0.298043764	0.830774865	0.700613422	0.016876736	0.801751762	0.212256233	149	2	0.782372509	0.863307596	0.251045259	0.107821894	0.242561113	0.927640614	0.490890225	0.78725547	0.915738395	0.049287393	149	2	0.993835261	0.28583636	0.715231788	0.812891018	0.955748161	0.939878536	0.088686789	0.820551164	0.144077883	0.953642384	149	2	0.782372509	0.863307596	0.251045259	0.107821894	0.242561113	0.927640614	0.490890225	0.78725547	0.915738395	0.049287393	149	2	bng	prx
0.286538285	0.843073824	0.245033113	0.095461898	0.062227241	0.046601764	0.622394482	0.259102145	0.904812769	0.856166265	150	3	0.61037019	0.350993377	0.322092349	0.944578387	0.625629444	0.969786676	0.177037873	0.130619221	0.16031373	0.049714652	150	3	0.633991516	0.910000916	0.530045473	0.342692343	0.335001679	0.221228675	0.011566515	0.677663503	0.915250099	0.953611866	150	3	0.61037019	0.350993377	0.322092349	0.944578387	0.625629444	0.969786676	0.177037873	0.130619221	0.16031373	0.049714652	150	3	bng	prx
0.65007477	0.655934324	0.058809168	0.008209479	0.927549059	0.64189581	0.257301553	0.109622486	0.034638508	0.580645161	151	1	0.482131413	0.417218543	0.362071596	0.259102145	0.927396466	0.68181402	0.128757591	0.19370098	0.671407208	0.050386059	151	1	0.534836879	0.246589557	0.098178045	0.818628498	0.624073	0.429883724	0.478347118	0.038361766	0.432905057	0.952635273	151	1	0.482131413	0.417218543	0.362071596	0.259102145	0.927396466	0.68181402	0.128757591	0.19370098	0.671407208	0.050386059	151	1	bng	prx
0.178289132	0.582293161	0.568132572	0.151402326	0.876400037	0.48545793	0.180669576	0.404217658	0.676473281	0.919248024	152	2	0.195989868	0.761314737	0.839442122	0.397656178	0.500900296	0.890163884	0.027466659	0.994628742	0.572588275	0.050508133	152	2	0.751670888	0.175695059	0.889248329	0.757866146	0.725394452	0.799493393	0.05691702	0.116336558	0.129947813	0.952391125	152	2	0.195989868	0.761314737	0.839442122	0.397656178	0.500900296	0.890163884	0.027466659	0.994628742	0.572588275	0.050508133	152	2	bng	prx
0.556352428	0.013092441	0.653828547	0.540147099	0.431928465	0.676015503	0.97030549	0.153843806	0.465834529	0.255836665	153	3	0.410565508	0.549394208	0.060670797	0.335001679	0.813592944	0.79503769	0.133762627	0.164159062	0.744987335	0.050508133	153	3	0.757927183	0.400952177	0.906491287	0.352977081	0.822870571	0.388958403	0.05200354	0.612964263	0.877101962	0.952208014	153	3	0.410565508	0.549394208	0.060670797	0.335001679	0.813592944	0.79503769	0.133762627	0.164159062	0.744987335	0.050508133	153	3	bng	prx
0.374767296	0.838618122	0.998168889	0.055330058	0.209356975	0.471419416	0.910855434	0.221900082	0.982146672	0.376720481	154	1	0.184392834	0.039277322	0.011230811	0.65889462	0.005462813	0.657277139	0.44697409	0.883144627	0.537430952	0.050935392	154	1	0.344523453	0.611041597	0.65642262	0.09234901	0.247566149	0.355204932	0.92526017	0.19779046	0.947325053	0.951872311	154	1	0.184392834	0.039277322	0.011230811	0.65889462	0.005462813	0.657277139	0.44697409	0.883144627	0.537430952	0.050935392	154	1	bng	wopt
0.233130894	0.977996155	0.102603229	0.176244392	0.537858211	0.429639576	0.15213477	0.308328501	0.817316202	0.011505478	155	2	0.5114597	0.024262215	0.001556444	0.320871609	0.714560381	0.663655507	0.370738853	0.25205237	0.103671377	0.051759392	155	2	0.505844295	0.906796472	0.235572375	0.538743248	0.607715079	0.423902097	0.530655843	0.170751061	0.990020447	0.951841792	155	2	0.5114597	0.024262215	0.001556444	0.320871609	0.714560381	0.663655507	0.370738853	0.25205237	0.103671377	0.051759392	155	2	bng	wopt
0.560075686	0.484084597	0.195959349	0.844355602	0.339609973	0.655079806	0.437299722	0.007904294	0.734946745	0.164464248	156	3	0.647755364	0.556138798	0.425824763	0.463301492	0.617664113	0.234748375	0.001831111	0.768700217	0.993743706	0.051881466	156	3	0.197759941	0.705587939	0.635303812	0.691335795	0.87408063	0.114749596	0.002014222	0.083834346	0.392254402	0.951414533	156	3	0.647755364	0.556138798	0.425824763	0.463301492	0.617664113	0.234748375	0.001831111	0.768700217	0.993743706	0.051881466	156	3	bng	wopt
0.363048189	0.797784356	0.065614795	0.867702261	0.179204688	0.987609485	0.14557329	0.986144597	0.82903531	0.782647176	157	1	0.043427839	0.033265175	0.393230995	0.189703055	0.077028718	0.367625965	0.789971618	0.684987945	0.88042848	0.052583392	157	1	0.16135136	0.841486862	0.275734733	0.242103336	0.956846828	0.207037568	0.065736869	0.784051027	0.878292184	0.951384014	157	1	0.043427839	0.033265175	0.393230995	0.189703055	0.077028718	0.367625965	0.789971618	0.684987945	0.88042848	0.052583392	157	1	bng	wopt
0.894466994	0.089205603	0.00204474	0.222785119	0.83086642	0.251960814	0.584124271	0.306649983	0.966063417	0.055146947	158	2	0.276985992	0.431470687	0.028229621	0.417981506	0.125858333	0.618610187	0.048707541	0.261238441	0.930875576	0.052674947	158	2	0.804773095	0.850703452	0.000122074	0.101657155	0.412793359	0.336710715	0.37919248	0.15048677	0.616351817	0.951231422	158	2	0.276985992	0.431470687	0.028229621	0.417981506	0.125858333	0.618610187	0.048707541	0.261238441	0.930875576	0.052674947	158	2	bng	wopt
0.923642689	0.636005737	0.103122044	0.761589404	0.48915067	0.050691244	0.074221015	0.556260872	0.920438246	0.492538224	159	3	0.651234474	0.656300546	0.166447951	0.998748741	0.096743675	0.468916898	0.501602222	0.012176885	0.986144597	0.052766503	159	3	0.448896756	0.643086032	0.227912229	0.265602588	0.392590106	0.941343425	0.056428724	0.276192511	0.874233222	0.950407422	159	3	0.651234474	0.656300546	0.166447951	0.998748741	0.096743675	0.468916898	0.501602222	0.012176885	0.986144597	0.052766503	159	3	bng	wopt
0.190466018	0.992278817	0.370708335	0.529862362	0.731040376	0.905667287	0.105410932	0.660969878	0.052522355	0.634296701	160	1	0.651600696	0.616443373	9.16E-05	0.562822352	0.588396863	0.305673391	0.46662801	0.460768456	0.300851466	0.052797021	160	1	0.660176397	0.053285318	0.683523057	0.384990997	0.941007721	0.480788598	0.171239357	0.870906705	0.856898709	0.950163274	160	1	0.651600696	0.616443373	9.16E-05	0.562822352	0.588396863	0.305673391	0.46662801	0.460768456	0.300851466	0.052797021	160	1	bng	wopt
0.21375164	0.613452559	0.896755882	0.394299142	0.976195563	0.156743065	0.886623737	0.231391339	0.046632282	0.194280831	161	2	0.683889279	0.807611316	0.154087954	0.142857143	0.048463393	0.346140934	0.018555254	0.978423414	0.64763329	0.05365154	161	2	0.366618854	0.602496414	0.533066805	0.836237678	0.114291818	0.800836207	0.428571429	0.23483993	0.993133335	0.950071718	161	2	0.683889279	0.807611316	0.154087954	0.142857143	0.048463393	0.346140934	0.018555254	0.978423414	0.64763329	0.05365154	161	2	bng	wopt
0.044923246	0.890926847	0.822717978	0.127536851	0.88451796	0.182714316	0.330301828	0.012115848	0.338633381	0.506424146	162	3	0.811151463	0.071382794	0.651661733	0.106692709	0.817651906	0.965727714	0.651051363	0.790093692	0.537308878	0.053926206	162	3	0.360728782	0.291634877	0.544907987	0.281502731	0.179754021	0.869197668	0.023041475	0.271553697	0.766258736	0.949613941	162	3	0.811151463	0.071382794	0.651661733	0.106692709	0.817651906	0.965727714	0.651051363	0.790093692	0.537308878	0.053926206	162	3	bng	wopt
0.917294839	0.478072451	0.083376568	0.374767296	0.768059328	0.517777032	0.784020508	0.026490066	0.913296915	0.696676534	163	1	0.862544633	0.598559526	0.141453291	0.077486496	0.62163152	0.293374432	0.78316599	0.046327097	0.81655324	0.054689169	163	1	0.209967345	0.65846736	0.771263771	0.411023286	0.998229926	0.894375439	0.201178014	0.890102847	0.709585864	0.94943083	163	1	0.862544633	0.598559526	0.141453291	0.077486496	0.62163152	0.293374432	0.78316599	0.046327097	0.81655324	0.054689169	163	1	bng	cache
0.016083254	0.466383862	0.805475021	0.524521622	0.23996704	0.731254006	0.078279977	0.872798853	0.587511826	0.833704642	164	2	0.687215796	0.710226753	0.045319987	0.661061434	0.950193793	0.175420392	0.217627491	0.450422681	0.634174627	0.055116428	164	2	0.010498367	0.030823695	0.079134495	0.971221046	0.589831233	0.132328257	0.961546678	0.64824366	0.931943724	0.9492172	164	2	0.687215796	0.710226753	0.045319987	0.661061434	0.950193793	0.175420392	0.217627491	0.450422681	0.634174627	0.055116428	164	2	bng	cache
0.181249428	0.122379223	0.794000061	0.455702383	0.45619068	0.952482681	0.106662191	0.806268502	0.447035127	0.127842036	165	3	0.894466994	0.089205603	0.00204474	0.222785119	0.83086642	0.251960814	0.584124271	0.306649983	0.966063417	0.055146947	165	3	0.044495987	0.37714774	0.247932371	0.183355205	0.772453993	0.203466903	0.66277047	0.486098819	0.536820582	0.949095126	165	3	0.894466994	0.089205603	0.00204474	0.222785119	0.83086642	0.251960814	0.584124271	0.306649983	0.966063417	0.055146947	165	3	bng	cache
0.174932096	0.917874691	0.142429884	0.012298959	0.560533464	0.576769311	0.642536699	0.310281686	0.586321604	0.796960356	166	1	0.040925321	0.800683615	0.120822779	0.988860744	0.519882809	0.159825434	0.126102481	0.312479019	0.767021699	0.055360576	166	1	0.287820063	0.961821345	0.878505814	0.153630177	0.228614154	0.874263741	0.110385449	0.028901028	0.454390088	0.948881497	166	1	0.040925321	0.800683615	0.120822779	0.988860744	0.519882809	0.159825434	0.126102481	0.312479019	0.767021699	0.055360576	166	1	bng	cache
0.919492172	0.176793725	0.365520188	0.911099582	0.458143864	0.208471938	0.454390088	0.711874752	0.996337779	0.344828639	167	2	0.057588427	0.366588336	0.119388409	0.272286142	0.72746971	0.676717429	0.216406751	0.94021424	0.723838008	0.056489761	167	2	0.019135105	0.119327372	0.391399884	0.538438063	0.664143803	0.717093417	0.377025666	0.113986633	0.732688375	0.948118534	167	2	0.057588427	0.366588336	0.119388409	0.272286142	0.72746971	0.676717429	0.216406751	0.94021424	0.723838008	0.056489761	167	2	bng	cache
0.181432539	0.624897	0.861354411	0.277138585	0.677358318	0.965086825	0.843287454	0.864986114	0.689779351	0.469038972	168	3	0.703970458	0.140964995	0.72829371	0.43284402	0.934720908	0.037202063	0.041657765	0.183629872	0.517777032	0.057039094	168	3	0.672963652	0.023163549	0.391552477	0.480025636	0.781823176	0.231147191	0.150425733	0.095919675	0.133335368	0.947752312	168	3	0.703970458	0.140964995	0.72829371	0.43284402	0.934720908	0.037202063	0.041657765	0.183629872	0.517777032	0.057039094	168	3	bng	cache
0.825128941	0.333109531	0.46354564	0.356486709	0.58211005	0.419904172	0.17853328	0.138737144	0.892971587	0.19614246	169	1	0.719809565	0.528794214	0.867976928	0.276284066	0.101413007	0.992706076	0.167577136	0.750663778	0.216650899	0.057405316	169	1	0.90438551	0.569261757	0.665456099	0.023682363	0.750175481	0.441938536	0.428357799	0.75798822	0.980193487	0.947569201	169	1	0.719809565	0.528794214	0.867976928	0.276284066	0.101413007	0.992706076	0.167577136	0.750663778	0.216650899	0.057405316	169	1	bng	cache
0.070863979	0.405438398	0.206366161	0.082461013	0.03869747	0.652302622	0.157231361	0.727805414	0.892208625	0.873989074	170	2	0.854335154	0.473952452	0.109530931	0.951200903	0.985106967	0.294167913	0.372356334	0.908200323	0.129734184	0.057588427	170	2	0.580156865	0.056794946	0.154057436	0.215826899	0.664632099	0.831324198	0.045350505	0.000640889	0.623340556	0.947508164	170	2	0.854335154	0.473952452	0.109530931	0.951200903	0.985106967	0.294167913	0.372356334	0.908200323	0.129734184	0.057588427	170	2	bng	cache
0.299508652	0.351023896	0.182195502	0.59624012	0.53706473	0.948423719	0.164738914	0.209082308	0.362804041	0.441389203	171	3	0.924100467	0.06039613	0.573046052	0.060792871	0.648945585	0.845179601	0.53050325	0.685171056	0.991119114	0.057832575	171	3	0.749473556	0.515396588	0.83272805	0.154240547	0.513168737	0.533646657	0.477004303	0.243263039	0.822809534	0.946928312	171	3	0.924100467	0.06039613	0.573046052	0.060792871	0.648945585	0.845179601	0.53050325	0.685171056	0.991119114	0.057832575	171	3	bng	cache
0.516891995	0.140354625	0.96130253	0.402600177	0.932462539	0.583635975	0.000946074	0.856532487	0.806573687	0.388256478	172	1	0.510269478	0.800317392	0.151219214	0.05404828	0.122714927	0.153019807	0.149479659	0.008911405	0.051637318	0.058107242	172	1	0.249458296	0.037293619	0.310861538	0.260048219	0.559312723	0.3513596	0.014770959	0.079195532	0.701803644	0.946501053	172	1	0.510269478	0.800317392	0.151219214	0.05404828	0.122714927	0.153019807	0.149479659	0.008911405	0.051637318	0.058107242	172	1	bng	dpi
0.902005066	0.421704764	0.667592395	0.051637318	0.424512467	0.560350352	0.400769066	0.602069155	0.931485946	0.340250862	173	2	0.998046815	0.148045289	0.114169744	0.828119755	0.76699118	0.455824458	0.130191961	0.61241493	0.965697195	0.058473464	173	2	0.53154088	0.791802728	0.104709006	0.128482925	0.938474685	0.05752739	0.974791711	0.135471664	0.208502457	0.946440016	173	2	0.998046815	0.148045289	0.114169744	0.828119755	0.76699118	0.455824458	0.130191961	0.61241493	0.965697195	0.058473464	173	2	bng	dpi
0.604907376	0.19348735	0.111087374	0.243110446	0.887508774	0.248664815	0.535508286	0.303689688	0.393902402	0.596667379	174	3	0.610003967	0.005340739	0.030976287	0.906399731	0.16113773	0.040772729	0.110232856	0.35627308	0.016205329	0.058503983	174	3	0.190771203	0.055391095	0.001739555	0.137272256	0.521256142	0.354655599	0.327524644	0.202185125	0.061281167	0.946378979	174	3	0.610003967	0.005340739	0.030976287	0.906399731	0.16113773	0.040772729	0.110232856	0.35627308	0.016205329	0.058503983	174	3	bng	dpi
0.01126133	0.363353374	0.99139378	0.762932218	0.855983154	0.730307932	0.017487106	0.813562426	0.787865841	0.271126438	175	1	0.10647908	0.60994293	0.736960967	0.824213385	0.516312143	0.001800592	0.089846492	0.001922666	0.806970428	0.058656575	175	1	0.912808618	0.067049165	0.371257668	0.00286874	0.439771722	0.740653706	0.68242439	0.786339915	0.799737541	0.945890683	175	1	0.10647908	0.60994293	0.736960967	0.824213385	0.516312143	0.001800592	0.089846492	0.001922666	0.806970428	0.058656575	175	1	bng	dpi
0.621753594	0.611316263	0.689840388	0.298562578	0.481917783	0.775841548	0.244453261	0.640491958	0.987701041	0.017334513	176	2	0.72789697	0.777733695	0.031067843	0.868678854	0.644520402	0.706564531	0.085451827	0.551988281	0.947904904	0.058778649	176	2	0.066225166	0.145146031	0.303994873	0.356944487	0.960661641	0.308603168	0.947325053	0.004272591	0.351237526	0.945860164	176	2	0.72789697	0.777733695	0.031067843	0.868678854	0.644520402	0.706564531	0.085451827	0.551988281	0.947904904	0.058778649	176	2	bng	dpi
0.182927946	0.017670217	0.733146153	0.78460036	0.966124454	0.126377148	0.89373455	0.258705405	0.427961058	0.83230079	177	3	0.296578875	0.049623096	0.677968688	0.350718711	0.498550371	0.538621174	0.521927549	0.098788415	0.775749992	0.058931242	177	3	0.155674917	0.21622364	0.043977172	0.362041078	0.015137181	0.700308237	0.812494278	0.169866024	0.925656911	0.945585498	177	3	0.296578875	0.049623096	0.677968688	0.350718711	0.498550371	0.538621174	0.521927549	0.098788415	0.775749992	0.058931242	177	3	bng	dpi
0.269417402	0.348979156	0.413495285	0.382000183	0.274941252	0.846675008	0.942014832	0.038605914	0.65889462	0.393414106	178	1	0.001678518	0.924832911	0.025238807	0.557359539	0.632251961	0.379833369	0.762810144	0.609210486	0.966277047	0.059297464	178	1	0.453962828	0.101077303	0.628772851	0.155522324	0.194433424	0.873989074	0.985137486	0.086733604	0.323831904	0.945219275	178	1	0.001678518	0.924832911	0.025238807	0.557359539	0.632251961	0.379833369	0.762810144	0.609210486	0.966277047	0.059297464	178	1	bng	dpi
0.696798608	0.722464675	0.456038087	0.375743889	0.098635823	0.454206977	0.404034547	0.237067782	0.994567705	0.539658803	179	2	0.388225959	0.492110965	0.109408856	0.046357616	0.64168218	0.818567461	0.356120487	0.169011505	0.062410352	0.059419538	179	2	0.124271371	0.927213355	0.072542497	0.757011628	0.493881039	0.957060457	0.912900174	0.409283731	0.128452406	0.945036164	179	2	0.388225959	0.492110965	0.109408856	0.046357616	0.64168218	0.818567461	0.356120487	0.169011505	0.062410352	0.059419538	179	2	bng	dpi
0.353221229	0.23444319	0.228125858	0.879390851	0.895504624	0.837611011	0.840235603	0.444593646	0.997466964	0.13309122	180	3	0.328928495	0.451094089	0.620563372	0.154148991	0.977813044	0.082705161	0.993011261	0.229102451	0.193762017	0.059541612	180	3	0.054078799	0.865016633	0.641956847	0.206915494	0.749870296	0.131809442	0.281136509	0.464491714	0.969206824	0.944730979	180	3	0.328928495	0.451094089	0.620563372	0.154148991	0.977813044	0.082705161	0.993011261	0.229102451	0.193762017	0.059541612	180	3	bng	dpi
0.56776635	0.718192083	0.014282662	0.951689199	0.958800012	0.090456862	0.903836177	0.336130863	0.429273354	0.457655568	181	1	0.256202887	0.454206977	0.618823817	0.049806207	0.880367443	0.824243904	0.767571032	0.868190558	0.508377331	0.060060427	181	1	0.68346202	0.021942808	0.059297464	0.219794305	0.12714011	0.119083224	0.860316782	0.40888699	0.176427503	0.944059572	181	1	0.256202887	0.454206977	0.618823817	0.049806207	0.880367443	0.824243904	0.767571032	0.868190558	0.508377331	0.060060427	181	1	bng	vopt
0.684926908	0.679647206	0.119602039	0.88042848	0.796899319	0.627948851	0.361491745	0.075869015	0.902005066	0.872920927	182	2	0.743369854	0.346201971	0.697866756	0.101321451	0.198583941	0.434400464	0.292153691	0.079531236	0.967162084	0.060335093	182	2	0.083162938	0.696615497	0.858333079	0.021057772	0.127842036	0.906613361	0.120090335	0.788811914	0.47972045	0.942503128	182	2	0.743369854	0.346201971	0.697866756	0.101321451	0.198583941	0.434400464	0.292153691	0.079531236	0.967162084	0.060335093	182	2	bng	vopt
0.041627247	0.503494369	0.076540422	0.393017365	0.101870785	0.205175939	0.091708121	0.683950316	0.12796411	0.705496384	183	3	0.139896847	0.204382458	0.919064913	0.232032228	0.878902554	0.811181982	0.004608295	0.126895962	0.132053591	0.06060976	183	3	0.398693808	0.241096225	0.585558641	0.255134739	0.684011353	0.945280313	0.43549913	0.890224921	0.00717185	0.940977203	183	3	0.139896847	0.204382458	0.919064913	0.232032228	0.878902554	0.811181982	0.004608295	0.126895962	0.132053591	0.06060976	183	3	bng	vopt
0.028778954	0.037446211	0.137760552	0.771813105	0.623065889	0.634815516	0.925901059	0.504898221	0.617572558	0.610736412	184	1	0.903256325	0.108584857	0.885738701	0.509170812	0.871486557	0.295175024	0.366771447	0.000244148	0.425550096	0.060701315	184	1	0.482650227	0.135166478	0.147282327	0.79320658	0.534897916	0.593188269	0.102816858	0.416425062	0.759941404	0.940519425	184	1	0.903256325	0.108584857	0.885738701	0.509170812	0.871486557	0.295175024	0.366771447	0.000244148	0.425550096	0.060701315	184	1	bng	vopt
0.674611652	0.626422926	0.181188391	0.041688284	0.119449446	0.706656087	0.588702048	0.196722312	0.554887539	0.599230934	185	2	0.497451704	0.528733177	0.295236061	0.435590686	0.131992553	0.879421369	0.06039613	0.948515275	0.388744774	0.060701315	185	2	0.428052614	0.221076083	0.149449141	0.927915281	0.944425794	0.21192053	0.840357677	0.015228736	0.75103	0.939634388	185	2	0.497451704	0.528733177	0.295236061	0.435590686	0.131992553	0.879421369	0.06039613	0.948515275	0.388744774	0.060701315	185	2	bng	vopt
0.000366222	0.203466903	0.331705679	0.310220649	0.058076724	0.945249794	0.848139897	0.07678457	0.187658315	0.13779107	186	3	0.230323191	0.133823664	0.885280923	0.000488296	0.779961547	0.864619892	0.446607868	0.377697073	0.498062075	0.061494797	186	3	0.070467238	0.119724113	0.501113926	0.153843806	0.152195807	0.746086001	0.322122868	0.647572253	0.631000702	0.939634388	186	3	0.230323191	0.133823664	0.885280923	0.000488296	0.779961547	0.864619892	0.446607868	0.377697073	0.498062075	0.061494797	186	3	bng	vopt
0.631733146	0.985808893	0.906826991	0.965269936	0.512527848	0.64168218	0.624500259	0.016113773	0.968901639	0.783684805	187	1	0.260322886	0.229590747	0.024140141	0.355021821	0.253456221	0.281014435	0.341563158	0.294351024	0.840937529	0.061983093	187	1	0.965544603	0.315622425	0.110263375	0.216376232	0.853144932	0.301828059	0.706564531	0.256996368	0.760521256	0.939298685	187	1	0.260322886	0.229590747	0.024140141	0.355021821	0.253456221	0.281014435	0.341563158	0.294351024	0.840937529	0.061983093	187	1	bng	vopt
0.651600696	0.616443373	9.16E-05	0.562822352	0.588396863	0.305673391	0.46662801	0.460768456	0.300851466	0.052797021	188	2	0.05774102	0.209631642	0.278572954	0.073610645	0.455916013	0.187810907	0.312295907	0.608661153	0.319132054	0.062257759	188	2	0.904263436	0.665822321	0.914242988	0.180455947	0.014862514	0.109622486	0.03869747	0.089571825	0.4885403	0.939237648	188	2	0.05774102	0.209631642	0.278572954	0.073610645	0.455916013	0.187810907	0.312295907	0.608661153	0.319132054	0.062257759	188	2	bng	vopt
0.261024812	0.901852474	0.709921567	0.013550218	0.660695212	0.319986572	0.215308084	0.383678701	0.393353069	0.0872219	189	3	0.036866359	0.288796655	0.358470412	0.780144658	0.802392651	0.836298715	0.045533616	0.146519364	0.172429579	0.062623981	189	3	0.143406476	0.093020417	0.222815638	0.410687582	0.075899533	0.012359996	0.050447096	0.961638234	0.948332163	0.938657796	189	3	0.036866359	0.288796655	0.358470412	0.780144658	0.802392651	0.836298715	0.045533616	0.146519364	0.172429579	0.062623981	189	3	bng	vopt
0.535660878	0.003936888	0.446790979	0.209356975	0.245551927	0.873653371	0.153935362	0.195989868	0.791528062	0.228064821	190	1	0.35196997	0.544114505	0.283944212	0.050752281	0.485976745	0.388775292	0.308542131	0.404522843	0.831598865	0.062898648	190	1	0.797753838	0.02478103	0.135868404	0.368907743	0.642262032	0.39066744	0.482558672	0.56797998	0.610858486	0.93795587	190	1	0.35196997	0.544114505	0.283944212	0.050752281	0.485976745	0.388775292	0.308542131	0.404522843	0.831598865	0.062898648	190	1	bng	hhe
0.584551531	0.010162664	0.267220069	0.337260048	0.774895474	0.504593036	0.73033845	0.681234169	0.826410718	0.250312815	191	2	0.161778619	0.42240669	0.627002777	0.383404035	0.514908292	0.884548479	0.08435316	0.255439924	0.840174566	0.06326487	191	2	0.277687918	0.09643849	0.708578753	0.320810572	0.676778466	0.915097507	0.128849147	0.659962767	0.17383343	0.937284463	191	2	0.161778619	0.42240669	0.627002777	0.383404035	0.514908292	0.884548479	0.08435316	0.255439924	0.840174566	0.06326487	191	2	bng	hhe
0.175786615	0.003021332	0.764244514	0.093234046	0.744438002	0.948057497	0.150395215	0.749900815	0.893704031	0.449415571	192	3	0.840205084	0.016602069	0.314401685	0.835901975	0.838953825	0.191259499	0.358073672	0.761894589	0.610889004	0.063692129	192	3	0.134434034	0.417310099	0.001342814	0.890346995	0.983245338	0.875698111	0.832850124	0.113925596	0.144413587	0.937040315	192	3	0.840205084	0.016602069	0.314401685	0.835901975	0.838953825	0.191259499	0.358073672	0.761894589	0.610889004	0.063692129	192	3	bng	hhe
0.349589526	0.637623218	0.324411756	0.226020081	0.290871914	0.320108646	0.462813196	0.137974181	0.919431135	0.304086428	193	1	0.029633473	0.920072024	0.353007599	0.981200598	0.096377453	0.90929899	0.021881771	0.449537645	0.111880856	0.063936277	193	1	0.240974151	0.740226447	0.245796075	0.095431379	0.818079165	0.223822748	0.620960112	0.079927976	0.771050142	0.936399426	193	1	0.029633473	0.920072024	0.353007599	0.981200598	0.096377453	0.90929899	0.021881771	0.449537645	0.111880856	0.063936277	193	1	bng	hhe
0.013428144	0.644337291	0.927426984	0.69307535	0.625263222	0.420026246	0.925321207	0.249885556	0.726981414	0.526871548	194	2	0.450148015	0.056642354	0.333841975	0.111880856	0.749320963	0.021515549	0.854060488	0.301126133	0.949583422	0.064027833	194	2	0.863002411	0.052980132	0.283700064	0.515060884	0.573564867	0.071504868	0.263801996	0.008789331	0.167088839	0.935666982	194	2	0.450148015	0.056642354	0.333841975	0.111880856	0.749320963	0.021515549	0.854060488	0.301126133	0.949583422	0.064027833	194	2	bng	hhe
0.047364727	0.025940733	0.04626606	0.403637806	0.716757714	0.2014832	0.236121708	0.882015442	0.546311838	0.694265572	195	3	0.945616016	0.296456801	0.672353282	0.213812677	0.218207343	0.909756767	0.447248756	0.320261238	0.779290139	0.064119388	195	3	0.345866268	0.414441359	0.616718039	0.720938749	0.970152898	0.952421644	0.069368572	0.267006439	0.309091464	0.935636464	195	3	0.945616016	0.296456801	0.672353282	0.213812677	0.218207343	0.909756767	0.447248756	0.320261238	0.779290139	0.064119388	195	3	bng	hhe
0.002685629	0.187047945	0.619434187	0.101931822	0.608020264	0.851496933	0.468245491	0.179326762	0.05282754	0.839259011	196	1	0.634479812	0.562273019	0.90765099	0.318826868	0.74303415	0.998535112	0.643360698	0.988250374	0.07596057	0.064241462	196	1	0.251747185	0.852717673	0.297036653	0.306070132	0.502365184	0.994659261	0.520187994	0.699697867	0.103122044	0.935605945	196	1	0.634479812	0.562273019	0.90765099	0.318826868	0.74303415	0.998535112	0.643360698	0.988250374	0.07596057	0.064241462	196	1	bng	hhe
0.477553636	0.415448469	0.007721183	0.619861446	0.295815912	0.193243202	0.837763604	0.055360576	0.964354381	0.006591998	197	2	0.135441145	0.331980346	0.17218543	0.629291665	0.023438215	0.948576312	0.139072848	0.304116947	0.196417127	0.065706351	197	2	0.43162328	0.10913419	0.346629231	0.079409162	0.279152806	0.784112064	0.561784722	0.036164434	0.63554796	0.935331278	197	2	0.135441145	0.331980346	0.17218543	0.629291665	0.023438215	0.948576312	0.139072848	0.304116947	0.196417127	0.065706351	197	2	bng	hhe
0.290993988	0.13922544	0.713064974	0.766350291	0.391155736	0.336039308	0.023285623	0.955870235	0.99508652	0.407269509	198	3	0.23731193	0.305001984	0.197729423	0.37797174	0.323984497	0.339793085	0.288949248	0.277474288	0.826685385	0.065950499	198	3	0.644245735	0.458449049	0.640064699	0.267067476	0.237220374	0.173131504	0.126438185	0.582415235	0.969573046	0.934934538	198	3	0.23731193	0.305001984	0.197729423	0.37797174	0.323984497	0.339793085	0.288949248	0.277474288	0.826685385	0.065950499	198	3	bng	hhe
0.841059603	0.547898801	0.335917234	0.274849696	0.962645344	0.644825587	0.08395642	0.643024995	0.836054567	0.647846919	199	1	0.006836146	0.875026704	0.091891232	0.162205878	0.733146153	0.340372936	0.062074648	0.25635548	0.126133	0.066682943	199	1	0.471297342	0.698446608	0.174504837	0.646412549	0.912656026	0.421185949	0.414746544	0.05365154	0.246436964	0.934781945	199	1	0.006836146	0.875026704	0.091891232	0.162205878	0.733146153	0.340372936	0.062074648	0.25635548	0.126133	0.066682943	199	1	bng	lb
0.141544847	0.11404767	0.416119877	0.153508103	0.603717154	0.986205634	0.979033784	0.061677908	0.684377575	0.54176458	200	2	0.83455916	0.177770318	0.002990814	0.440565203	0.45393231	0.738151189	0.505874813	0.061647389	0.156620991	0.06674398	200	2	0.10135197	0.739066744	0.44676046	0.087679678	0.493331706	0.929471725	0.247444075	0.15787225	0.102328562	0.934659871	200	2	0.83455916	0.177770318	0.002990814	0.440565203	0.45393231	0.738151189	0.505874813	0.061647389	0.156620991	0.06674398	200	2	bng	lb
0.280892361	0.166203803	0.592425306	0.396862697	0.245521409	0.879696036	0.037965026	0.077791681	0.823816645	0.260292367	201	3	0.172795801	0.884426405	0.978637043	0.447889645	0.96743675	0.577532273	0.889095737	0.08496353	0.937040315	0.067079684	201	3	0.804986724	0.254493851	0.129184851	0.032013916	0.652424696	0.575579089	0.640095218	0.883571886	0.525284585	0.934385205	201	3	0.172795801	0.884426405	0.978637043	0.447889645	0.96743675	0.577532273	0.889095737	0.08496353	0.937040315	0.067079684	201	3	bng	lb
0.614398633	0.000274667	0.681051057	0.07412946	0.236854152	0.278725547	0.394604328	0.327951903	0.168828394	0.771599475	202	1	0.965422529	0.007995849	0.623035371	0.910275582	0.069185461	0.778069399	0.851832636	0.257484664	0.975646229	0.068056276	202	1	0.566301462	0.378002258	0.010834071	0.206671346	0.941099277	0.457380902	0.194647053	0.289651173	0.087679678	0.934293649	202	1	0.965422529	0.007995849	0.623035371	0.910275582	0.069185461	0.778069399	0.851832636	0.257484664	0.975646229	0.068056276	202	1	bng	lb
0.400921659	0.78173162	0.432264168	0.978362377	0.717520676	0.255836665	0.208929716	0.639149144	0.999084445	0.910397656	203	2	0.57145909	0.386272774	0.370769372	0.604602191	0.418805506	0.696127201	0.403057955	0.069460128	0.997070223	0.068086795	203	2	0.72276986	0.296212653	0.051271096	0.826136052	0.482650227	0.766563921	0.06408887	0.494827113	0.419415876	0.934232612	203	2	0.57145909	0.386272774	0.370769372	0.604602191	0.418805506	0.696127201	0.403057955	0.069460128	0.997070223	0.068086795	203	2	bng	lb
0.448896756	0.643086032	0.227912229	0.265602588	0.392590106	0.941343425	0.056428724	0.276192511	0.874233222	0.950407422	204	3	0.615833003	0.594286935	0.199804682	0.328531755	0.902798547	0.409680471	0.367412336	0.056611835	0.809228797	0.068727683	204	3	0.197302164	0.788811914	0.196081423	0.410870693	0.010681478	0.316080203	0.073061312	0.319284646	0.919156468	0.933622242	204	3	0.615833003	0.594286935	0.199804682	0.328531755	0.902798547	0.409680471	0.367412336	0.056611835	0.809228797	0.068727683	204	3	bng	lb
0.684957427	0.370952483	0.807489242	0.023438215	0.271156957	0.924741356	0.023438215	0.300515763	0.99508652	0.09726249	205	1	0.92034669	0.711661122	0.195562609	0.976226081	0.018585772	0.993957335	0.494308298	0.012421033	0.005462813	0.069124424	205	1	0.173986023	0.002746666	0.132694479	0.833185827	0.143925291	0.425733207	0.085970641	0.644581439	0.68242439	0.933408612	205	1	0.92034669	0.711661122	0.195562609	0.976226081	0.018585772	0.993957335	0.494308298	0.012421033	0.005462813	0.069124424	205	1	bng	lb
0.238380078	0.373210852	0.067873165	0.676259651	0.30466628	0.966368603	0.117343669	0.425733207	0.208319346	0.262184515	206	2	0.128635517	0.102633747	0.021759697	0.359630116	0.704306162	0.163518174	0.102633747	0.445661794	0.102999969	0.069277017	206	2	0.140537736	0.59480575	0.115939817	0.902401807	0.989013337	0.404461806	0.592455824	0.844019898	0.786919767	0.933347575	206	2	0.128635517	0.102633747	0.021759697	0.359630116	0.704306162	0.163518174	0.102633747	0.445661794	0.102999969	0.069277017	206	2	bng	lb
0.845942564	0.905362102	0.494949187	0.060762352	0.944822535	0.291940062	0.521958068	0.710440382	0.930753502	0.148533586	207	3	0.046449171	0.361980041	0.126224555	0.636219367	0.392742698	0.679250465	0.404950102	0.211951048	0.119327372	0.06982635	207	3	0.583971679	0.076448866	0.407025361	0.305307169	0.498580889	0.08005005	0.874782556	0.304269539	0.781517991	0.932889798	207	3	0.046449171	0.361980041	0.126224555	0.636219367	0.392742698	0.679250465	0.404950102	0.211951048	0.119327372	0.06982635	207	3	bng	lb
0.86651204	0.147312845	0.10217597	0.507339702	0.997711112	0.363719596	0.390636921	0.526261177	0.196264534	0.277291177	208	1	0.521927549	0.193609424	0.166966765	0.978423414	0.759178442	0.042512284	0.002533036	0.131229591	0.902005066	0.069887387	208	1	0.420850246	0.758934294	0.530228584	0.173711356	0.929227577	0.430494095	0.646504105	0.270027772	0.791222877	0.932859279	208	1	0.521927549	0.193609424	0.166966765	0.978423414	0.759178442	0.042512284	0.002533036	0.131229591	0.902005066	0.069887387	208	1	bng	prx
0.295876949	0.351207007	0.663869137	0.353923154	0.707785272	0.949766533	0.086031678	0.271828364	0.887203589	0.153263955	209	2	0.539658803	0.029236732	0.976836451	0.648121586	0.302743614	0.202002014	0.808984649	0.891659291	0.979216895	0.070528275	209	2	0.788842433	0.542771691	0.067262795	0.241645558	0.654194769	0.571855831	0.965788751	0.004882962	0.739860225	0.93264565	209	2	0.539658803	0.029236732	0.976836451	0.648121586	0.302743614	0.202002014	0.808984649	0.891659291	0.979216895	0.070528275	209	2	bng	prx
0.627491073	0.060762352	0.672994171	0.160252693	0.04647969	0.883968627	0.761619922	0.823389386	0.459639271	0.868709372	210	3	0.218512528	0.13943907	0.640552995	0.370433668	0.906369213	0.346049379	0.71233253	0.574419385	0.554094058	0.07104709	210	3	0.255073702	0.861232337	0.928891873	0.299539171	0.270851772	0.194463942	0.148808252	0.896938993	0.959166234	0.932493057	210	3	0.218512528	0.13943907	0.640552995	0.370433668	0.906369213	0.346049379	0.71233253	0.574419385	0.554094058	0.07104709	210	3	bng	prx
0.100466933	0.463850826	0.054200873	0.075106052	0.636066774	0.583849605	0.844141972	0.265511032	0.355174413	0.64333018	211	1	0.332621235	0.283028657	0.23422956	0.068605609	0.715903195	0.179845576	0.49980163	0.11691641	0.897518845	0.071321757	211	1	0.008911405	0.634022034	0.040009766	0.081118198	0.371349223	0.187383648	0.397350993	0.138309885	0.26718955	0.932157353	211	1	0.332621235	0.283028657	0.23422956	0.068605609	0.715903195	0.179845576	0.49980163	0.11691641	0.897518845	0.071321757	211	1	bng	prx
0.305185095	0.444349498	0.041627247	0.187414167	0.491317484	0.193365276	0.233924375	0.208532975	0.885921812	0.879757073	212	2	0.965422529	0.115939817	0.618121891	0.040620136	0.114444411	0.983489486	0.2608417	0.808282723	0.42915128	0.071535386	212	2	0.158848842	0.178624836	0.715628529	0.246864223	0.93304239	0.415173803	0.70577105	0.046174505	0.618427076	0.931424909	212	2	0.965422529	0.115939817	0.618121891	0.040620136	0.114444411	0.983489486	0.2608417	0.808282723	0.42915128	0.071535386	212	2	bng	prx
0.002594073	0.267464217	0.220770898	0.521134068	0.42771691	0.919156468	0.408459731	0.758293405	0.630146184	0.627063814	213	3	0.237067782	0.493270669	0.868099002	0.268196661	0.130252998	0.94799646	0.009277627	0.603900266	0.019135105	0.071962645	213	3	0.549729911	0.009552293	0.611835078	0.193121128	0.784295175	0.007202368	0.844935453	0.825525681	0.863032929	0.931302835	213	3	0.237067782	0.493270669	0.868099002	0.268196661	0.130252998	0.94799646	0.009277627	0.603900266	0.019135105	0.071962645	213	3	bng	prx
0.235023041	0.880184332	0.134403516	0.480025636	0.58641316	0.932798242	0.11139256	0.779198584	0.094088565	0.906979583	214	1	0.091433454	0.208594012	0.807641835	0.430127873	0.990874966	0.462904752	0.767052217	0.644428846	0.290871914	0.071993164	214	1	0.13165685	0.860621967	0.150639363	0.652211066	0.125858333	0.990112003	0.380932035	0.239844966	0.123142186	0.930661946	214	1	0.091433454	0.208594012	0.807641835	0.430127873	0.990874966	0.462904752	0.767052217	0.644428846	0.290871914	0.071993164	214	1	bng	prx
0.558366649	0.745841853	0.0237434	0.373485519	0.159947508	0.634876553	0.183294168	0.690328684	0.997039705	0.239539781	215	2	0.149021882	0.876857814	0.09930723	0.207739494	0.074007385	0.843348491	0.10257271	0.109073153	0.779259621	0.072145756	215	2	0.876400037	0.507858516	0.04443495	0.025971252	0.15457625	0.507675405	0.856318857	0.21314127	0.554948576	0.930600909	215	2	0.149021882	0.876857814	0.09930723	0.207739494	0.074007385	0.843348491	0.10257271	0.109073153	0.779259621	0.072145756	215	2	bng	prx
0.586107974	0.138065737	0.765343181	0.359721671	0.670918912	0.385418256	0.004242073	0.241035188	0.60954619	0.690878018	216	3	0.577654347	0.858394116	0.145390179	0.718649861	0.730765709	0.894863735	0.113162633	0.890438551	0.070101016	0.072359386	216	3	0.132511368	0.375133518	0.371440779	0.750694296	0.386730552	0.021973327	0.39188818	0.23770867	0.985564745	0.930509354	216	3	0.577654347	0.858394116	0.145390179	0.718649861	0.730765709	0.894863735	0.113162633	0.890438551	0.070101016	0.072359386	216	3	bng	prx
0.810724204	0.368724631	0.853968932	0.269508957	0.861690115	0.710776086	0.360484634	0.099368267	0.482253487	0.044190802	217	1	0.034974212	0.162938322	0.075045015	0.780236213	0.851619007	0.043183691	0.852351451	0.969878231	0.391979736	0.072542497	217	1	0.726004822	0.136448256	0.252357555	0.243049409	0.614551225	0.892880032	0.109317301	0.115634632	0.199438459	0.930295724	217	1	0.034974212	0.162938322	0.075045015	0.780236213	0.851619007	0.043183691	0.852351451	0.969878231	0.391979736	0.072542497	217	1	bng	av
0.684347056	0.002136296	0.341288491	0.193639943	0.284676656	0.795281838	0.228370006	0.586596271	0.382610553	0.35279397	218	2	0.250587481	0.052552873	0.926664022	0.274544511	0.390270699	0.855433821	0.651448103	0.303537095	0.882534257	0.072542497	218	2	0.694601276	0.284310434	0.994323557	0.420453505	0.992858669	0.666158025	0.146000549	0.692861721	0.135624256	0.930082095	218	2	0.250587481	0.052552873	0.926664022	0.274544511	0.390270699	0.855433821	0.651448103	0.303537095	0.882534257	0.072542497	218	2	bng	av
0.381481368	0.060121464	0.025605029	0.645680105	0.172978912	0.117679373	0.136875515	0.719992676	0.946745201	0.144444105	219	3	0.351939451	0.86425367	0.07226783	0.312356944	0.202246162	0.594409009	0.056031983	0.785699026	0.666707358	0.072878201	219	3	0.092440565	0.302774133	0.182714316	0.484115116	0.833979308	0.289559618	0.106112857	0.510086367	0.025818659	0.930051576	219	3	0.351939451	0.86425367	0.07226783	0.312356944	0.202246162	0.594409009	0.056031983	0.785699026	0.666707358	0.072878201	219	3	bng	av
0.921506394	0.952757347	0.094119083	0.348735008	0.895870846	0.780053102	0.67546617	0.471572008	0.756859035	0.018402661	220	1	0.281991028	0.603045747	0.036774804	0.573686941	0.862056337	0.558885464	0.504867702	0.890987884	0.559892575	0.072908719	220	1	0.392010254	0.090121158	0.792931913	0.646046327	0.643055513	0.160252693	0.052125614	0.641132847	0.794579913	0.930021058	220	1	0.281991028	0.603045747	0.036774804	0.573686941	0.862056337	0.558885464	0.504867702	0.890987884	0.559892575	0.072908719	220	1	bng	av
0.243568224	0.708243049	0.235572375	0.980803858	0.98956267	0.051850948	0.633869442	0.977019562	0.992156743	0.377056185	221	2	0.882839442	0.120822779	0.134739219	0.488784448	0.000457778	0.960295419	0.447462386	0.832911161	0.79525132	0.073183386	221	2	0.307138279	0.25000763	0.84255501	0.174077578	0.234412671	0.241523484	0.096835231	0.078157903	0.460524308	0.929715873	221	2	0.882839442	0.120822779	0.134739219	0.488784448	0.000457778	0.960295419	0.447462386	0.832911161	0.79525132	0.073183386	221	2	bng	av
0.739524522	0.175939207	0.568193609	0.968047121	0.495529038	0.862575152	0.021637623	0.937009796	0.993194372	0.978118229	222	3	0.80568865	0.829126865	0.054078799	0.1744438	0.884060183	0.673543504	0.659016694	0.813959166	0.995117038	0.073854793	222	3	0.254554888	0.421918394	0.274544511	0.064271981	0.917294839	0.396282846	0.231421857	0.250770592	0.094576861	0.929319132	222	3	0.80568865	0.829126865	0.054078799	0.1744438	0.884060183	0.673543504	0.659016694	0.813959166	0.995117038	0.073854793	222	3	bng	av
0.042420728	0.571428571	0.029877621	0.95721305	0.450270089	0.096774194	0.42793054	0.178350169	0.526963103	0.68694113	223	1	0.928495132	0.057618946	0.012970367	0.057588427	0.874996185	0.019775994	0.942564165	0.15887936	0.887539293	0.073885311	223	1	0.601855525	0.957853938	0.86507767	0.902981658	0.955351421	0.465376751	0.937192907	0.005676443	0.379284036	0.929013947	223	1	0.928495132	0.057618946	0.012970367	0.057588427	0.874996185	0.019775994	0.942564165	0.15887936	0.887539293	0.073885311	223	1	bng	av
0.810235908	0.035462508	0.393139439	0.42832728	0.872585223	0.767082736	0.27253029	0.077333903	0.534684286	0.541032136	224	2	0.178685873	0.144199957	0.022919401	0.874935148	0.912686544	0.343943602	0.939481796	0.416211432	0.902584918	0.073946348	224	2	0.057802057	0.975951415	0.004394665	0.849177526	0.187902463	0.061952574	0.741172521	0.382946257	0.168858913	0.928830836	224	2	0.178685873	0.144199957	0.022919401	0.874935148	0.912686544	0.343943602	0.939481796	0.416211432	0.902584918	0.073946348	224	2	bng	av
0.133121738	0.017181921	0.255684072	0.440046388	0.972045045	0.266762291	0.772576067	0.39906003	0.646015809	0.351603748	225	3	0.973448897	0.505661184	0.141972106	0.586352123	0.536515397	0.306466872	0.224494156	0.018707846	0.795525987	0.074159978	225	3	0.144840846	0.095950194	0.037141026	0.964323862	0.027741325	0.51106296	0.914639729	0.019989624	0.626270333	0.928556169	225	3	0.973448897	0.505661184	0.141972106	0.586352123	0.536515397	0.306466872	0.224494156	0.018707846	0.795525987	0.074159978	225	3	bng	av
0.014801477	0.599200415	0.776848659	0.230231635	0.074587237	0.937162389	0.634784997	0.76964629	0.931363872	0.498947111	226	1	0.466170232	0.657002472	0.016235847	0.32840968	0.166905728	0.991943113	0.998840297	0.522080142	0.851222266	0.074800867	226	1	0.956968902	0.980071413	0.384594256	0.039857173	0.095645009	0.478286081	0.336344493	0.276924955	0.812555315	0.928159429	226	1	0.466170232	0.657002472	0.016235847	0.32840968	0.166905728	0.991943113	0.998840297	0.522080142	0.851222266	0.074800867	226	1	bng	prx
0.206518754	0.743736076	0.203741569	0.309549242	0.932523576	0.548509171	0.827539903	0.364909818	0.863246559	0.83516953	227	2	0.015900143	0.057374798	0.110660115	0.825434126	0.334299753	0.517685476	0.329020051	0.835352641	0.920865505	0.074983978	227	2	0.946134831	0.386730552	0.413892026	0.087862789	0.892880032	0.217261269	0.865230262	0.039735099	0.715384381	0.928159429	227	2	0.015900143	0.057374798	0.110660115	0.825434126	0.334299753	0.517685476	0.329020051	0.835352641	0.920865505	0.074983978	227	2	bng	prx
0.719809565	0.528794214	0.867976928	0.276284066	0.101413007	0.992706076	0.167577136	0.750663778	0.216650899	0.057405316	228	3	0.694326609	0.346263009	0.453260903	0.624897	0.0888699	0.890621662	0.013214515	0.235206153	0.77968688	0.07513657	228	3	0.244361705	0.536637471	0.334208197	0.705008087	0.442182684	0.76168096	0.471236305	0.054628132	0.519211402	0.92812891	228	3	0.694326609	0.346263009	0.453260903	0.624897	0.0888699	0.890621662	0.013214515	0.235206153	0.77968688	0.07513657	228	3	bng	prx
0.051911985	0.329416791	0.566454054	0.405987732	0.457533494	0.426007874	0.151005585	0.586138493	0.445966979	0.884090701	229	1	0.692007202	0.426374096	0.012848292	0.487685781	0.051362651	0.822962127	0.338724937	0.145146031	0.628955962	0.075258644	229	1	0.139866329	0.683584094	0.034638508	0.255043184	0.612506485	0.466048158	0.681844539	0.542619098	0.423505356	0.927945799	229	1	0.692007202	0.426374096	0.012848292	0.487685781	0.051362651	0.822962127	0.338724937	0.145146031	0.628955962	0.075258644	229	1	bng	prx
0.47727897	0.593737602	0.200231941	0.080904569	0.134586627	0.997253334	0.505874813	0.687856685	0.52558977	0.839320048	230	2	0.509598071	0.886043886	0.841151158	0.548203986	0.732840968	0.69267861	0.478316599	0.006256294	0.626758629	0.075624866	230	2	0.437391278	0.520218513	0.780480361	0.920468764	0.897946104	0.79403058	0.057222205	0.602252266	0.896237068	0.927945799	230	2	0.509598071	0.886043886	0.841151158	0.548203986	0.732840968	0.69267861	0.478316599	0.006256294	0.626758629	0.075624866	230	2	bng	prx
0.579271828	0.401501511	0.711020234	0.920102542	0.981017487	0.930722983	0.594073305	0.837519456	0.593523972	0.805444502	231	3	0.580004273	0.533433027	0.082857753	0.992034669	0.732261116	0.188085574	0.052125614	0.481704154	0.478988006	0.075807978	231	3	0.044312876	0.919339579	0.640400403	0.018463698	0.021515549	0.816797388	0.868923002	0.34562212	0.675801874	0.925412763	231	3	0.580004273	0.533433027	0.082857753	0.992034669	0.732261116	0.188085574	0.052125614	0.481704154	0.478988006	0.075807978	231	3	bng	prx
0.284554582	0.023407697	0.151554918	0.121097446	0.4860683	0.063905759	0.331095309	0.970366527	0.901577807	0.546983245	232	1	0.83046968	0.98586993	0.372966704	0.403088473	0.984008301	0.990661336	0.933133946	0.086916715	0.575823237	0.076143681	232	1	0.886379589	0.986938078	0.289162877	0.619098483	0.274147771	0.809472945	0.896786401	0.470748009	0.994689779	0.925077059	232	1	0.83046968	0.98586993	0.372966704	0.403088473	0.984008301	0.990661336	0.933133946	0.086916715	0.575823237	0.076143681	232	1	bng	prx
0.234015931	0.319467757	0.074007385	0.189336833	0.971831416	0.943662832	0.456556902	0.973876156	0.730063784	0.608874783	233	2	0.783715323	0.088259529	0.225135044	0.230597858	0.762474441	0.63289285	0.791039766	0.005951109	0.800531022	0.076693014	233	2	0.025543992	0.890774255	0.840876492	0.491683706	0.12121952	0.730307932	0.178930021	0.198370312	0.965300455	0.924741356	233	2	0.783715323	0.088259529	0.225135044	0.230597858	0.762474441	0.63289285	0.791039766	0.005951109	0.800531022	0.076693014	233	2	bng	prx
0.814844203	0.315622425	0.019226661	0.104525895	0.318308054	0.593615528	0.540787988	0.31122776	0.87060152	0.960722678	234	3	0.269325846	0.061098056	0.549577319	0.931852168	0.425214393	0.975157933	0.883266701	0.041474654	0.750602741	0.077089755	234	3	0.5749382	0.453505051	0.478011414	0.730124821	0.578295236	0.975646229	0.191961425	0.116367077	0.727958007	0.923764763	234	3	0.269325846	0.061098056	0.549577319	0.931852168	0.425214393	0.975157933	0.883266701	0.041474654	0.750602741	0.077089755	234	3	bng	prx
0.367046113	0.058595538	0.329752495	0.339579455	0.75798822	0.906704917	0.506088443	0.299172948	0.461958678	0.899777215	235	1	0.94430372	0.902554399	0.448835719	0.896053957	0.748710593	0.749900815	0.142490921	0.055055391	0.70986053	0.07718131	235	1	0.241370891	0.012665181	0.755790887	0.138248848	0.307382427	0.894711142	0.21539964	0.405316324	0.679708243	0.923398541	235	1	0.94430372	0.902554399	0.448835719	0.896053957	0.748710593	0.749900815	0.142490921	0.055055391	0.70986053	0.07718131	235	1	bng	wopt
0.176335948	0.918637654	0.249366741	0.992004151	0.836237678	0.756736961	0.127323222	0.644215217	0.63267922	0.274269845	236	2	0.506637776	0.786431471	0.443037202	0.900814844	0.997985778	0.534836879	0.219855342	0.435590686	0.002807703	0.077364422	236	2	0.004760887	0.692037721	0.396130253	0.421094394	0.129276406	0.571062349	0.300210578	0.189153722	0.073763237	0.923154393	236	2	0.506637776	0.786431471	0.443037202	0.900814844	0.997985778	0.534836879	0.219855342	0.435590686	0.002807703	0.077364422	236	2	bng	wopt
0.087984863	0.781579028	0.361919004	0.064851833	0.842188787	0.697012238	0.536606952	0.412549211	0.279519028	0.656697287	237	3	0.339762566	0.013794366	0.136082034	0.02865688	0.994079409	0.404370251	0.046510208	0.62346263	0.514755699	0.07760857	237	3	0.065858943	0.052797021	0.13370159	0.392406995	0.732749413	0.000457778	0.916501358	0.754570147	0.75103	0.922421949	237	3	0.339762566	0.013794366	0.136082034	0.02865688	0.994079409	0.404370251	0.046510208	0.62346263	0.514755699	0.07760857	237	3	bng	wopt
0.140537736	0.59480575	0.115939817	0.902401807	0.989013337	0.404461806	0.592455824	0.844019898	0.786919767	0.933347575	238	1	0.194280831	0.277779473	0.074404126	0.384533219	0.330179754	0.436964019	0.069887387	0.457289346	0.498641926	0.07800531	238	1	0.557267983	0.780571917	0.053773614	0.195318461	0.015442366	0.935575426	0.189428388	0.417767876	0.164799951	0.921964171	238	1	0.194280831	0.277779473	0.074404126	0.384533219	0.330179754	0.436964019	0.069887387	0.457289346	0.498641926	0.07800531	238	1	bng	wopt
0.620136113	0.823969237	0.607257302	0.34397412	0.561113315	0.066896573	0.260994293	0.494918668	0.992584002	0.45741142	239	2	0.023865474	0.200201422	0.033509323	0.447920164	0.957335124	0.184545427	0.697073275	0.695730461	0.235145116	0.078341014	239	2	0.045167394	0.62755211	0.014038514	0.510055849	0.387005219	0.166539506	0.580736717	0.628101444	0.471144749	0.921597949	239	2	0.023865474	0.200201422	0.033509323	0.447920164	0.957335124	0.184545427	0.697073275	0.695730461	0.235145116	0.078341014	239	2	bng	wopt
0.021149327	0.460493789	0.234626301	0.684041871	0.375255593	0.61854915	0.132633442	0.773888363	0.053010651	0.846736045	240	3	0.709616382	0.165105136	0.574663533	0.011444441	0.223731193	0.961790826	0.294289987	0.142551958	0.102908414	0.079012421	240	3	0.611255226	0.620929594	0.084292123	0.773003327	0.301950133	0.935453352	0.857661672	0.671437727	0.843714713	0.921231727	240	3	0.709616382	0.165105136	0.574663533	0.011444441	0.223731193	0.961790826	0.294289987	0.142551958	0.102908414	0.079012421	240	3	bng	wopt
0.38288522	0.581041902	0.984282968	0.915921506	0.794091617	0.348857082	0.991119114	0.02108829	0.931577502	0.086825159	241	1	0.999298074	0.604998932	0.152287362	0.113925596	0.827906125	0.16031373	0.427228614	0.272957549	0.97952208	0.079348125	241	1	0.105899228	0.291421247	0.655079806	0.176152837	0.159123508	0.924680319	0.925626392	0.207342753	0.476577044	0.920896023	241	1	0.999298074	0.604998932	0.152287362	0.113925596	0.827906125	0.16031373	0.427228614	0.272957549	0.97952208	0.079348125	241	1	bng	wopt
0.920865505	0.241126743	0.255165258	0.129856258	0.731406598	0.821771905	0.650440992	0.0110477	0.45106357	0.879482406	242	2	0.027283547	0.221716971	0.354106265	0.88943144	0.747459334	0.497817927	0.624500259	0.557756279	0.977752007	0.079500717	242	2	0.678029725	0.098513749	0.907712027	0.664021729	0.155461287	0.96395764	0.498245186	0.091982788	0.993743706	0.920712912	242	2	0.027283547	0.221716971	0.354106265	0.88943144	0.747459334	0.497817927	0.624500259	0.557756279	0.977752007	0.079500717	242	2	bng	wopt
0.90725425	0.710745567	0.662648396	0.150791955	0.861323893	0.085329752	0.205420087	0.391857662	0.92260506	0.370342112	243	3	0.445814386	0.053010651	0.374126408	0.964659566	0.085634938	0.882229072	0.001617481	0.652790918	0.561296426	0.079500717	243	3	0.262184515	0.18018128	0.777245399	0.860316782	0.706686605	0.225928526	0.957518235	0.001800592	0.330973235	0.919675283	243	3	0.445814386	0.053010651	0.374126408	0.964659566	0.085634938	0.882229072	0.001617481	0.652790918	0.561296426	0.079500717	243	3	bng	wopt
0.47706534	0.597613453	0.04217658	0.404370251	0.385876034	0.270149846	0.53276162	0.293008209	0.984771264	0.64189581	244	1	0.144718772	0.479964599	0.976317637	0.146641438	0.661000397	0.531571398	0.709830012	0.212683493	0.868007447	0.079927976	244	1	0.625049593	0.920834986	0.945921201	0.548844874	0.958983123	0.811395611	0.286629841	0.421246986	0.863155004	0.919583728	244	1	0.144718772	0.479964599	0.976317637	0.146641438	0.661000397	0.531571398	0.709830012	0.212683493	0.868007447	0.079927976	244	1	bng	cache
0.642475661	0.787743767	0.000732444	0.178380688	0.405774102	0.311349834	0.725516526	0.908169805	0.131382183	0.508957183	245	2	0.607409894	0.590319529	0.258613849	0.134495071	0.168736839	0.667714469	0.103488266	0.284737693	0.915250099	0.080629902	245	2	0.178289132	0.582293161	0.568132572	0.151402326	0.876400037	0.48545793	0.180669576	0.404217658	0.676473281	0.919248024	245	2	0.607409894	0.590319529	0.258613849	0.134495071	0.168736839	0.667714469	0.103488266	0.284737693	0.915250099	0.080629902	245	2	bng	cache
0.651814325	0.644276254	0.161168249	0.355540635	0.353099155	0.670796838	0.129795221	0.986571856	0.804437391	0.418591876	246	3	0.317392499	0.274452956	0.062685018	0.256172369	0.891262551	0.16913358	0.797265542	0.993957335	0.26187933	0.080660421	246	3	0.715414899	0.022003845	0.040101321	0.528824732	0.862941374	0.672414319	0.671346171	0.303933836	0.283150731	0.919186987	246	3	0.317392499	0.274452956	0.062685018	0.256172369	0.891262551	0.16913358	0.797265542	0.993957335	0.26187933	0.080660421	246	3	bng	cache
0.534836879	0.246589557	0.098178045	0.818628498	0.624073	0.429883724	0.478347118	0.038361766	0.432905057	0.952635273	247	1	0.085757012	0.969512009	0.00143437	0.295175024	0.428205206	0.937070833	0.334604938	0.925962096	0.631641591	0.080690939	247	1	0.248481704	0.904080325	0.538956877	0.830835902	0.861201819	0.065553758	0.026429029	0.540299692	0.953184606	0.919186987	247	1	0.085757012	0.969512009	0.00143437	0.295175024	0.428205206	0.937070833	0.334604938	0.925962096	0.631641591	0.080690939	247	1	bng	cache
0.001770074	0.374614704	0.159611805	0.200872829	0.067476424	0.458906827	0.923795282	0.273506882	0.506332591	0.916409803	248	2	0.596301157	0.855952635	0.334055605	0.582995087	0.92260506	0.735953856	0.025605029	0.789147618	0.635670034	0.080721458	248	2	0.758201849	0.446058535	0.43018891	0.414136174	0.914487136	0.773094882	0.469588305	0.009765923	0.659779656	0.919156468	248	2	0.596301157	0.855952635	0.334055605	0.582995087	0.92260506	0.735953856	0.025605029	0.789147618	0.635670034	0.080721458	248	2	bng	cache
0.350749229	0.021210364	0.47010712	0.525315104	0.306161687	0.168614765	0.332773827	0.985595264	0.891781365	0.178472243	249	3	0.29279458	0.328165532	0.032074953	0.745506149	0.863704337	0.03213599	0.562517167	0.549363689	0.299874874	0.080721458	249	3	0.441419721	0.028290658	0.096133305	0.252296518	0.669301431	0.368785669	0.098086489	0.889217811	0.691610462	0.91891232	249	3	0.29279458	0.328165532	0.032074953	0.745506149	0.863704337	0.03213599	0.562517167	0.549363689	0.299874874	0.080721458	249	3	bng	cache
0.117007965	0.108249153	0.296945097	0.04586932	0.947325053	0.018494217	0.317728202	0.863582263	0.449751274	0.857631153	250	1	0.373485519	0.540971099	0.331644642	0.124668111	0.617267373	0.924344615	0.948789941	0.6375927	0.987456893	0.081270791	250	1	0.626514481	0.139713736	0.000183111	0.110507523	0.527970214	0.059053316	0.528977325	0.189001129	0.721884823	0.917722098	250	1	0.373485519	0.540971099	0.331644642	0.124668111	0.617267373	0.924344615	0.948789941	0.6375927	0.987456893	0.081270791	250	1	bng	cache
0.057588427	0.366588336	0.119388409	0.272286142	0.72746971	0.676717429	0.216406751	0.94021424	0.723838008	0.056489761	251	2	0.571550645	0.278817103	0.937589648	0.402203436	0.837580493	0.0880459	0.033478805	0.506485183	0.459913938	0.08148442	251	2	0.484115116	0.715506455	0.973509934	0.649220252	0.854518265	0.296670431	0.029816584	0.4496292	0.437421796	0.91769158	251	2	0.571550645	0.278817103	0.937589648	0.402203436	0.837580493	0.0880459	0.033478805	0.506485183	0.459913938	0.08148442	251	2	bng	cache
0.862971892	0.965086825	0.788964507	0.34214301	0.861537523	0.506271554	0.244178594	0.671864986	0.991454817	0.144291513	252	3	0.317697684	0.505142369	0.02722251	0.338236641	0.882229072	0.992492447	0.415051729	0.447309793	0.270485549	0.081728568	252	3	0.877315592	0.245124668	0.180669576	0.867915891	0.992126225	0.559282205	0.045716727	0.500686666	0.458815271	0.917569506	252	3	0.317697684	0.505142369	0.02722251	0.338236641	0.882229072	0.992492447	0.415051729	0.447309793	0.270485549	0.081728568	252	3	bng	cache
0.092440565	0.302774133	0.182714316	0.484115116	0.833979308	0.289559618	0.106112857	0.510086367	0.025818659	0.930051576	253	1	0.900631733	0.040833766	0.816034425	0.037110508	0.831049532	0.286049989	0.28522599	0.071504868	0.231757561	0.082033753	253	1	0.210150456	0.762047182	0.038758507	0.202032533	0.860286264	0.556138798	0.612659078	0.04339732	0.352122562	0.917416913	253	1	0.900631733	0.040833766	0.816034425	0.037110508	0.831049532	0.286049989	0.28522599	0.071504868	0.231757561	0.082033753	253	1	bng	dpi
0.030671102	0.150761437	0.091219825	0.080111087	0.045228431	0.766136662	0.019928587	0.713522752	0.654011658	0.110202338	254	2	0.376445814	0.744895779	0.527939695	0.772881252	0.977874081	0.877040925	0.136661885	0.487868892	0.539445173	0.08252205	254	2	0.395336772	0.740104373	0.225623341	0.113345744	0.205664235	0.796655171	0.517044588	0.084261605	0.071932127	0.917233802	254	2	0.376445814	0.744895779	0.527939695	0.772881252	0.977874081	0.877040925	0.136661885	0.487868892	0.539445173	0.08252205	254	2	bng	dpi
0.821344646	0.885738701	0.04504532	0.30405591	0.432660909	0.47993408	0.089175085	0.35728019	0.718070009	0.282784509	255	3	0.151432844	0.495468001	0.547441023	0.406414991	0.483535264	0.693746757	0.027100436	0.769432661	0.912350841	0.082613605	255	3	0.404278695	0.885586108	0.526169622	0.239082003	0.031617176	0.853663747	0.307687613	0.128055666	0.790826136	0.916928617	255	3	0.151432844	0.495468001	0.547441023	0.406414991	0.483535264	0.693746757	0.027100436	0.769432661	0.912350841	0.082613605	255	3	bng	dpi
0.246955779	0.821100497	0.221289712	0.970702231	0.419019135	0.845454268	0.169286172	0.135868404	0.679189428	0.448133793	256	1	0.849757378	0.205236976	0.127018036	0.17178869	0.78234199	0.690328684	0.32535783	0.11035493	0.883602405	0.083101901	256	1	0.975859859	0.227820673	0.152500992	0.927884762	0.67976928	0.512161626	0.285348064	0.050508133	0.312753685	0.916776025	256	1	0.849757378	0.205236976	0.127018036	0.17178869	0.78234199	0.690328684	0.32535783	0.11035493	0.883602405	0.083101901	256	1	bng	dpi
0.260475478	0.018127995	0.004455702	0.237739189	0.550431837	0.306619465	0.259559923	0.32370983	0.100039674	0.15131077	257	2	0.990874966	0.207800531	0.047791986	0.006012146	0.344492935	0.245887631	0.623035371	0.253028962	0.562547685	0.083590197	257	2	0.84356212	0.083651234	0.922025208	0.466841639	0.945188757	0.794335765	0.026703696	0.593066195	0.794366283	0.916745506	257	2	0.990874966	0.207800531	0.047791986	0.006012146	0.344492935	0.245887631	0.623035371	0.253028962	0.562547685	0.083590197	257	2	bng	dpi
0.841578417	0.516495254	0.325235755	0.204718162	0.730796228	0.914273507	0.812768944	0.069063387	0.049653615	0.544175542	258	3	0.495620594	0.163823359	0.210089419	0.103823969	0.269844661	0.895535142	0.150822474	0.977660451	0.249671926	0.083986938	258	3	0.390575884	0.64967803	0.297128208	0.038941618	0.385509812	0.25635548	0.532700583	0.675099948	0.919278542	0.916440321	258	3	0.495620594	0.163823359	0.210089419	0.103823969	0.269844661	0.895535142	0.150822474	0.977660451	0.249671926	0.083986938	258	3	bng	dpi
0.692007202	0.426374096	0.012848292	0.487685781	0.051362651	0.822962127	0.338724937	0.145146031	0.628955962	0.075258644	259	1	0.126377148	0.086275826	0.738822596	0.408703879	0.344157231	0.719504379	0.49732963	0.606097598	0.991546373	0.084200568	259	1	0.001770074	0.374614704	0.159611805	0.200872829	0.067476424	0.458906827	0.923795282	0.273506882	0.506332591	0.916409803	259	1	0.126377148	0.086275826	0.738822596	0.408703879	0.344157231	0.719504379	0.49732963	0.606097598	0.991546373	0.084200568	259	1	bng	dpi
0.694601276	0.284310434	0.994323557	0.420453505	0.992858669	0.666158025	0.146000549	0.692861721	0.135624256	0.930082095	260	2	0.123538926	0.964812159	0.409253212	0.731315043	0.618701743	0.436506241	0.921475875	0.016266366	0.488509781	0.084444716	260	2	0.084658345	0.211066012	0.297128208	0.140812403	0.311319315	0.173070467	0.533951842	0.915311136	0.972685934	0.916409803	260	2	0.123538926	0.964812159	0.409253212	0.731315043	0.618701743	0.436506241	0.921475875	0.016266366	0.488509781	0.084444716	260	2	bng	dpi
0.370281075	0.137668996	0.33497116	0.070345164	0.905331584	0.708212531	0.582842494	0.98934904	0.537705618	0.512436293	261	3	0.165776543	0.017181921	0.130802332	0.682393872	0.162541581	0.381328776	0.055269021	0.618213446	0.947874386	0.084749901	261	3	0.334452345	0.514786218	0.396771142	0.299874874	0.989654225	0.083895383	0.727988525	0.262672811	0.015167699	0.915860469	261	3	0.165776543	0.017181921	0.130802332	0.682393872	0.162541581	0.381328776	0.055269021	0.618213446	0.947874386	0.084749901	261	3	bng	dpi
0.963133641	0.15622425	0.156804102	0.166814173	0.347087008	0.938444166	0.978423414	0.285073397	0.979430525	0.871242409	262	1	0.618579669	0.906247139	0.953825495	0.045899838	0.666219062	0.812189093	0.763298441	0.014069033	0.636249886	0.085146641	262	1	0.948088015	0.580156865	0.276894436	0.045747246	0.747428816	0.361369671	0.631824702	0.176519059	0.895504624	0.915250099	262	1	0.618579669	0.906247139	0.953825495	0.045899838	0.666219062	0.812189093	0.763298441	0.014069033	0.636249886	0.085146641	262	1	bng	vopt
0.31757561	0.974089785	0.435438093	0.006469924	0.18509476	0.202002014	0.309060945	0.566759239	0.400219733	0.550614948	263	2	0.096407971	0.522568438	0.119296854	0.013580737	0.847102268	0.588061159	0.769127476	0.128879666	0.496444594	0.085879086	263	2	0.955870235	0.764793847	0.057985168	0.820520646	0.699789422	0.781884213	0.215338603	0.857509079	0.657612842	0.914914396	263	2	0.096407971	0.522568438	0.119296854	0.013580737	0.847102268	0.588061159	0.769127476	0.128879666	0.496444594	0.085879086	263	2	bng	vopt
0.236518448	0.999450667	0.052735984	0.954039125	0.304483169	0.876979888	0.428022095	0.049012726	0.624561296	0.298562578	264	3	0.585802789	0.087557604	0.037751396	0.279122288	0.403820917	0.609759819	0.372600482	0.08026368	0.053895688	0.086764122	264	3	0.314615314	0.298684652	0.153050325	0.863032929	0.335276345	0.348033082	0.8136845	0.027558214	0.685781426	0.914578692	264	3	0.585802789	0.087557604	0.037751396	0.279122288	0.403820917	0.609759819	0.372600482	0.08026368	0.053895688	0.086764122	264	3	bng	vopt
0.313241981	0.935880612	0.917813654	0.814600055	0.920072024	0.745017853	0.759666738	0.006591998	0.615192114	0.574571978	265	1	0.38288522	0.581041902	0.984282968	0.915921506	0.794091617	0.348857082	0.991119114	0.02108829	0.931577502	0.086825159	265	1	0.349894711	0.373821223	0.371044038	0.920072024	0.908413953	0.765099033	0.04565569	0.204260384	0.570787683	0.914548173	265	1	0.38288522	0.581041902	0.984282968	0.915921506	0.794091617	0.348857082	0.991119114	0.02108829	0.931577502	0.086825159	265	1	bng	vopt
0.317392499	0.274452956	0.062685018	0.256172369	0.891262551	0.16913358	0.797265542	0.993957335	0.26187933	0.080660421	266	2	0.112552263	0.795525987	0.869441816	0.456740013	0.235969115	0.869960631	0.767326884	0.034180731	0.785760063	0.087038789	266	2	0.531907102	0.178868984	0.035401471	0.289773247	0.906002991	0.866267891	0.218420972	0.984069338	0.157628101	0.914487136	266	2	0.112552263	0.795525987	0.869441816	0.456740013	0.235969115	0.869960631	0.767326884	0.034180731	0.785760063	0.087038789	266	2	bng	vopt
0.897488327	0.084688864	0.545945616	0.368327891	0.958006531	0.492538224	0.056001465	0.131412702	0.306375317	0.981872005	267	3	0.385723441	0.706167791	0.510696738	0.722891934	0.939054537	0.04239021	0.046510208	0.882076479	0.96008179	0.087069308	267	3	0.528031251	0.083834346	0.247199927	0.055207984	0.865169225	0.84807886	0.816980499	0.190191351	0.63246559	0.914304025	267	3	0.385723441	0.706167791	0.510696738	0.722891934	0.939054537	0.04239021	0.046510208	0.882076479	0.96008179	0.087069308	267	3	bng	vopt
0.113498337	0.472090823	0.304635762	0.247596667	0.100314341	0.986968596	0.023377178	0.232947783	0.924405652	0.559129612	268	1	0.261024812	0.901852474	0.709921567	0.013550218	0.660695212	0.319986572	0.215308084	0.383678701	0.393353069	0.0872219	268	1	0.41706595	0.979766228	0.208990753	0.204412976	0.363536485	0.365611744	0.674550615	0.041993469	0.837794122	0.9136021	268	1	0.261024812	0.901852474	0.709921567	0.013550218	0.660695212	0.319986572	0.215308084	0.383678701	0.393353069	0.0872219	268	1	bng	vopt
0.019409772	0.569994201	0.549180578	0.943205054	0.59398175	0.160191656	0.35462508	0.245857112	0.187170019	0.902310251	269	2	0.08435316	0.333994568	0.316232795	0.658223212	0.820307016	0.107364116	0.413953063	0.027497177	0.977080599	0.087405011	269	2	0.05282754	0.554033021	0.697683645	0.135319071	0.286416211	0.731437117	0.330088198	0.347697378	0.509781182	0.911465804	269	2	0.08435316	0.333994568	0.316232795	0.658223212	0.820307016	0.107364116	0.413953063	0.027497177	0.977080599	0.087405011	269	2	bng	vopt
0.486922819	0.001739555	0.775811029	0.624439222	0.686696982	0.813623463	0.577288125	0.096530045	0.877040925	0.713461715	270	3	0.264107181	0.868221076	0.640675069	0.461348308	0.40888699	0.366313669	0.507400739	0.30323191	0.980529191	0.087801752	270	3	0.400921659	0.78173162	0.432264168	0.978362377	0.717520676	0.255836665	0.208929716	0.639149144	0.999084445	0.910397656	270	3	0.264107181	0.868221076	0.640675069	0.461348308	0.40888699	0.366313669	0.507400739	0.30323191	0.980529191	0.087801752	270	3	bng	vopt
0.145451216	0.886318552	0.008178961	0.868495743	0.331919309	0.142277291	0.60872219	0.518234809	0.358684042	0.143559069	271	1	0.75655385	0.136234626	0.502914518	0.168462172	0.526902066	0.930631428	0.149235511	0.103885006	0.208563494	0.087893307	271	1	0.958220161	0.174565874	0.003875851	0.179906613	0.862514115	0.074831385	0.481215857	0.160802026	0.839503159	0.910245064	271	1	0.75655385	0.136234626	0.502914518	0.168462172	0.526902066	0.930631428	0.149235511	0.103885006	0.208563494	0.087893307	271	1	bng	hhe
0.330759606	0.262367626	0.131900998	0.598010193	0.271950438	0.644398328	0.011810663	0.952818384	0.007232887	0.689840388	272	2	0.23218482	0.251411481	0.206823939	0.880977813	0.998840297	0.440839869	0.57902768	0.71846675	0.297769097	0.088015381	272	2	0.090151677	0.482924894	0.375560778	0.94717246	0.596545305	0.717520676	0.162450026	0.858577227	0.8136845	0.909329508	272	2	0.23218482	0.251411481	0.206823939	0.880977813	0.998840297	0.440839869	0.57902768	0.71846675	0.297769097	0.088015381	272	2	bng	hhe
0.654164251	0.108218635	0.853267006	0.536393323	0.513046663	0.662495804	0.002746666	0.035523545	0.01821955	0.601977599	273	3	0.118839076	0.808740501	0.749412519	0.010986663	0.131138035	0.088747826	0.663624989	0.890408032	0.972655416	0.088167974	273	3	0.033082064	0.018066958	0.57145909	0.274544511	0.9111301	0.757713553	0.468092898	0.529251991	0.440321055	0.90929899	273	3	0.118839076	0.808740501	0.749412519	0.010986663	0.131138035	0.088747826	0.663624989	0.890408032	0.972655416	0.088167974	273	3	bng	hhe
0.262794885	0.925199133	0.56163213	0.669820246	0.12817774	0.397991882	0.172734764	0.038850063	0.540879543	0.219397565	274	1	0.83864864	0.328379162	0.649525437	0.445265053	0.889553514	0.235450301	0.141453291	0.152165288	0.753776666	0.088229011	274	1	0.106112857	0.159672842	0.723929563	0.10791345	0.471419416	0.097506638	0.779839473	0.419751579	0.833613086	0.909176916	274	1	0.83864864	0.328379162	0.649525437	0.445265053	0.889553514	0.235450301	0.141453291	0.152165288	0.753776666	0.088229011	274	1	bng	hhe
0.420850246	0.758934294	0.530228584	0.173711356	0.929227577	0.430494095	0.646504105	0.270027772	0.791222877	0.932859279	275	2	0.017120884	0.651234474	0.65663625	0.844691305	0.385937071	0.791222877	0.952574236	0.44389172	0.22296823	0.088839381	275	2	0.94286935	0.03213599	0.709677419	0.088290048	0.476027711	0.970122379	0.332132939	0.765373699	0.250892666	0.908932768	275	2	0.017120884	0.651234474	0.65663625	0.844691305	0.385937071	0.791222877	0.952574236	0.44389172	0.22296823	0.088839381	275	2	bng	hhe
0.255073702	0.861232337	0.928891873	0.299539171	0.270851772	0.194463942	0.148808252	0.896938993	0.959166234	0.932493057	276	3	0.504226814	0.422467727	0.707937864	0.408154546	0.105990783	0.712149419	0.008972442	0.629688406	0.162999359	0.089175085	276	3	0.227179785	0.487075411	0.163121433	0.046662801	0.324686422	0.213904233	0.348551897	0.121097446	0.023438215	0.907803583	276	3	0.504226814	0.422467727	0.707937864	0.408154546	0.105990783	0.712149419	0.008972442	0.629688406	0.162999359	0.089175085	276	3	bng	hhe
0.160985137	0.077547533	0.058748131	0.830133976	0.148167364	0.467055269	0.682943205	0.042451247	0.86773278	0.404675436	277	1	0.483138524	0.744590594	0.59889523	0.262123478	0.667561876	0.544572283	0.297280801	0.397167882	0.995605335	0.089632862	277	1	0.688406018	0.447950682	0.569170202	0.995605335	0.877010407	0.658619953	0.813104648	0.02108829	0.374370556	0.907620472	277	1	0.483138524	0.744590594	0.59889523	0.262123478	0.667561876	0.544572283	0.297280801	0.397167882	0.995605335	0.089632862	277	1	bng	hhe
0.083162938	0.696615497	0.858333079	0.021057772	0.127842036	0.906613361	0.120090335	0.788811914	0.47972045	0.942503128	278	2	0.147892697	0.316843165	0.042756432	0.867427595	0.784142582	0.168218024	0.194677572	0.334452345	0.491500595	0.089785455	278	2	0.018036439	0.75164037	0.895535142	0.958769494	0.197912534	0.953001495	0.492355113	0.294167913	0.628498184	0.907589953	278	2	0.147892697	0.316843165	0.042756432	0.867427595	0.784142582	0.168218024	0.194677572	0.334452345	0.491500595	0.089785455	278	2	bng	hhe
0.22501297	0.233954894	0.377208777	0.012756737	0.683156835	0.122104556	0.4115421	0.354594562	0.700277718	0.812189093	279	3	0.252204962	0.891842402	0.474471267	0.641407514	0.637623218	0.932767724	0.371288186	0.057954649	0.568865017	0.090609455	279	3	0.235023041	0.880184332	0.134403516	0.480025636	0.58641316	0.932798242	0.11139256	0.779198584	0.094088565	0.906979583	279	3	0.252204962	0.891842402	0.474471267	0.641407514	0.637623218	0.932767724	0.371288186	0.057954649	0.568865017	0.090609455	279	3	bng	hhe
0.344981231	0.438489944	0.805566576	0.39597766	0.146885586	0.036103397	0.317117832	0.004516739	0.721640675	0.620532853	280	1	0.224036378	0.075655385	0.824854274	0.283913694	0.430921354	0.985106967	0.133518479	0.366130558	0.802056948	0.090823084	280	1	0.658162175	0.510971404	0.025940733	0.000274667	0.800256355	0.88943144	0.681508835	0.045808283	0.472823267	0.906765954	280	1	0.224036378	0.075655385	0.824854274	0.283913694	0.430921354	0.985106967	0.133518479	0.366130558	0.802056948	0.090823084	280	1	bng	lb
0.108615375	0.583727531	0.359294412	0.87285989	0.982909635	0.686513871	0.016846217	0.574816126	0.136112552	0.599749748	281	2	0.154698325	0.401837214	0.041779839	0.397228919	0.746879482	0.224890896	0.385326701	0.094729453	0.97195349	0.091006195	281	2	0.218207343	0.078249458	0.875667592	0.914761803	0.311807611	0.653218177	0.304116947	0.007019257	0.387951292	0.906735435	281	2	0.154698325	0.401837214	0.041779839	0.397228919	0.746879482	0.224890896	0.385326701	0.094729453	0.97195349	0.091006195	281	2	bng	lb
0.1617481	0.51084933	0.025238807	0.411908322	0.118167669	0.933194983	0.588671529	0.115115818	0.173741874	0.233710746	282	3	0.041627247	0.968596454	0.169621876	0.997314371	0.592425306	0.960844752	0.729850154	0.293832209	0.007721183	0.091036714	282	3	0.448866237	0.00756859	0.228614154	0.418469802	0.156590472	0.919034394	0.501693777	0.242866298	0.754478591	0.906521805	282	3	0.041627247	0.968596454	0.169621876	0.997314371	0.592425306	0.960844752	0.729850154	0.293832209	0.007721183	0.091036714	282	3	bng	lb
0.12182989	0.842371899	0.983489486	0.915372173	0.76433607	0.652302622	0.077761162	0.8509476	0.929105502	0.362590411	283	1	0.840113529	0.051973022	0.652821436	0.837702567	0.730613117	0.980285043	0.133152257	0.407818842	0.566850795	0.09152501	283	1	0.830622272	0.144383068	0.8255562	0.04504532	0.706350902	0.936399426	0.584582049	0.185125278	0.56797998	0.906308176	283	1	0.840113529	0.051973022	0.652821436	0.837702567	0.730613117	0.980285043	0.133152257	0.407818842	0.566850795	0.09152501	283	1	bng	lb
0.945799127	0.054597613	0.03869747	0.441297647	0.809106723	0.558488723	0.513077181	0.257393109	0.05117954	0.536362804	284	2	0.988555559	0.682973724	0.369121372	0.347514267	0.766136662	0.555955687	0.228614154	0.046571245	0.697561571	0.091616565	284	2	0.727225562	0.171697134	0.026886807	0.287362285	0.351512192	0.151036103	0.69020661	0.018860439	0.416516617	0.90621662	284	2	0.988555559	0.682973724	0.369121372	0.347514267	0.766136662	0.555955687	0.228614154	0.046571245	0.697561571	0.091616565	284	2	bng	lb
0.140903958	0.668050172	0.00143437	0.945768609	0.712302011	0.814996796	0.197882015	0.782586138	0.909878842	0.139286477	285	3	0.934263131	0.657643361	0.178624836	0.211462752	0.817316202	0.911709952	0.318002869	0.254860073	0.804528947	0.091982788	285	3	0.263954588	0.954832606	0.411633656	0.188940092	0.706106754	0.229773858	0.06552324	0.940977203	0.857631153	0.906155583	285	3	0.934263131	0.657643361	0.178624836	0.211462752	0.817316202	0.911709952	0.318002869	0.254860073	0.804528947	0.091982788	285	3	bng	lb
0.142368847	0.314340648	0.667989135	0.456831568	0.665700247	0.439405499	0.037965026	0.621326334	0.819421979	0.62428663	286	1	0.450148015	0.518082217	0.04483169	0.254768517	0.808618427	0.433606983	0.686819056	0.079195532	0.336222419	0.092074343	286	1	0.220282601	0.800500504	0.21683401	0.287392804	0.245277261	0.977782525	0.117831965	0.717795343	0.259132664	0.905880917	286	1	0.450148015	0.518082217	0.04483169	0.254768517	0.808618427	0.433606983	0.686819056	0.079195532	0.336222419	0.092074343	286	1	bng	lb
0.853114414	0.543290506	0.056947539	0.58497879	0.828485977	0.011322367	0.034699545	0.812799463	0.741966002	0.239936522	287	2	0.871913816	0.083651234	0.525345622	0.271645253	0.411908322	0.573778497	0.679616688	0.06982635	0.830317087	0.092684713	287	2	0.427045503	0.617786187	0.392651143	0.055574206	0.517685476	0.038056581	0.479201636	0.482406079	0.992400891	0.905148473	287	2	0.871913816	0.083651234	0.525345622	0.271645253	0.411908322	0.573778497	0.679616688	0.06982635	0.830317087	0.092684713	287	2	bng	lb
0.569689016	0.883602405	0.950529496	0.006500443	0.720053713	0.479354228	0.368511002	0.099673452	0.510544145	0.564043092	288	3	0.812982574	0.745048372	0.928312021	0.378978851	0.708700827	0.12509537	0.807245094	0.022827845	0.921689505	0.093478195	288	3	0.15213477	0.116794336	0.371837519	0.192388684	0.375652333	0.185430464	0.294045839	0.004242073	0.315622425	0.904690695	288	3	0.812982574	0.745048372	0.928312021	0.378978851	0.708700827	0.12509537	0.807245094	0.022827845	0.921689505	0.093478195	288	3	bng	lb
0.078890347	0.595995972	0.170415357	0.044160283	0.209601123	0.120212409	0.366191595	0.598620563	0.778893399	0.739829707	289	1	0.031464583	0.017639698	0.497940001	0.992156743	0.449934385	0.518753624	0.69615772	0.381023591	0.069124424	0.094363231	289	1	0.910580767	0.424054689	0.018921476	0.595324564	0.981719413	0.379863887	0.302133244	0.319254128	0.013214515	0.903836177	289	1	0.031464583	0.017639698	0.497940001	0.992156743	0.449934385	0.518753624	0.69615772	0.381023591	0.069124424	0.094363231	289	1	bng	prx
0.448988311	0.754020814	0.415997803	0.575212867	0.532670064	0.243263039	0.198065126	0.067415387	0.776940214	0.638599811	290	2	0.96682638	0.611499374	0.566698202	0.085665456	0.718253121	0.722251045	0.094363231	0.057435835	0.733939634	0.09479049	290	2	0.368175298	0.434553056	0.787499619	0.03869747	0.956083865	0.887691885	0.451551866	0.954924162	0.546861171	0.903836177	290	2	0.96682638	0.611499374	0.566698202	0.085665456	0.718253121	0.722251045	0.094363231	0.057435835	0.733939634	0.09479049	290	2	bng	prx
0.806024354	0.024414808	0.512833033	0.762504959	0.930906095	0.987640004	0.689962462	0.791100803	0.886257515	0.836237678	291	3	0.095858638	0.765434736	0.993346965	0.60524308	0.36649678	0.339976196	0.002899258	0.699209571	0.749809259	0.095034639	291	3	0.329050569	0.04135258	0.05343791	0.317606128	0.88125248	0.850062563	0.280526139	0.530442213	3.05E-05	0.903592029	291	3	0.095858638	0.765434736	0.993346965	0.60524308	0.36649678	0.339976196	0.002899258	0.699209571	0.749809259	0.095034639	291	3	bng	prx
0.306802576	0.183172094	0.135227515	0.353556932	0.521530808	0.909665212	0.486587115	0.779290139	0.587908567	0.329966124	292	1	0.586504715	0.017151402	0.353251747	0.321543016	0.40458388	0.939237648	0.241279336	0.345316935	0.318399609	0.095797601	292	1	0.925504318	0.864009522	0.171483505	0.940092166	0.880947295	0.859218116	0.40028077	0.213934751	0.368053224	0.903195288	292	1	0.586504715	0.017151402	0.353251747	0.321543016	0.40458388	0.939237648	0.241279336	0.345316935	0.318399609	0.095797601	292	1	bng	prx
0.914181951	0.019074068	0.342112491	0.523575549	0.835840938	0.904751732	0.453749199	0.720664083	0.134678182	0.878810999	293	2	0.408612323	0.804681539	0.125766778	0.909604175	0.992034669	0.917416913	0.700888089	0.938535722	0.159978027	0.096316416	293	2	0.522049623	0.679403058	0.145603809	0.050691244	0.568163091	0.385479293	0.120975372	0.962981048	0.958891568	0.903164769	293	2	0.408612323	0.804681539	0.125766778	0.909604175	0.992034669	0.917416913	0.700888089	0.938535722	0.159978027	0.096316416	293	2	bng	prx
0.296823023	0.76494644	0.674001282	0.066560869	0.8492996	0.160405286	0.127811518	0.388073366	0.025574511	0.640827662	294	3	0.189031648	0.437849055	0.319528794	0.99856563	0.863856929	0.437513352	0.078310495	0.958586383	0.745323038	0.096407971	294	3	0.102633747	0.421338542	0.067262795	0.047486801	0.680349132	0.578264718	0.444074831	0.821588794	0.302652058	0.902920621	294	3	0.189031648	0.437849055	0.319528794	0.99856563	0.863856929	0.437513352	0.078310495	0.958586383	0.745323038	0.096407971	294	3	bng	prx
0.634479812	0.562273019	0.90765099	0.318826868	0.74303415	0.998535112	0.643360698	0.988250374	0.07596057	0.064241462	295	1	0.718955046	0.150547807	0.492782373	0.888515885	0.933835871	0.101840266	0.181371502	0.204992828	0.807855464	0.096987823	295	1	0.216345714	0.257423627	0.874813074	0.134434034	0.519669179	0.873104038	0.781212806	0.16483047	0.150456252	0.902676473	295	1	0.718955046	0.150547807	0.492782373	0.888515885	0.933835871	0.101840266	0.181371502	0.204992828	0.807855464	0.096987823	295	1	bng	prx
0.169011505	0.854091006	0.058748131	0.647053438	0.829554125	0.277565844	0.934720908	0.496078372	0.103640858	0.235602893	296	2	0.245765557	0.068758202	0.113040559	0.289468062	0.785119175	0.86568804	0.495254372	0.771629994	0.610919523	0.09704886	296	2	0.133610034	0.229163488	0.276314585	0.517746513	0.992126225	0.431470687	0.650685141	0.50758385	0.513779107	0.902645955	296	2	0.245765557	0.068758202	0.113040559	0.289468062	0.785119175	0.86568804	0.495254372	0.771629994	0.610919523	0.09704886	296	2	bng	prx
0.678060244	0.329660939	0.700186163	0.289803766	0.885860775	0.098178045	0.674001282	0.164891507	0.966582232	0.450941496	297	3	0.684957427	0.370952483	0.807489242	0.023438215	0.271156957	0.924741356	0.023438215	0.300515763	0.99508652	0.09726249	297	3	0.732840968	0.661366619	0.787347026	0.070802942	0.548173467	0.696707053	0.317270425	0.332834864	0.927152318	0.902462844	297	3	0.684957427	0.370952483	0.807489242	0.023438215	0.271156957	0.924741356	0.023438215	0.300515763	0.99508652	0.09726249	297	3	bng	prx
0.751396222	0.770531327	0.491683706	0.283059175	0.672719504	0.827143162	0.049531541	0.858058412	0.907101657	0.130771813	298	1	0.209418012	0.853694266	0.853938414	0.410840175	0.496383557	0.183416242	0.15417951	0.057832575	0.664265877	0.097354045	298	1	0.935422834	0.683156835	0.131351665	0.916989654	0.055513169	0.995208594	0.086336863	0.654133732	0.211645863	0.902432325	298	1	0.209418012	0.853694266	0.853938414	0.410840175	0.496383557	0.183416242	0.15417951	0.057832575	0.664265877	0.097354045	298	1	bng	av
0.063020722	0.133426923	0.019226661	0.32227546	0.277321696	0.082857753	0.364543596	0.793267617	0.079989013	0.819177831	299	2	0.202063051	0.444624165	0.589403974	0.03521836	0.064363536	0.355113376	0.414349803	0.744499039	0.823725089	0.097384564	299	2	0.019409772	0.569994201	0.549180578	0.943205054	0.59398175	0.160191656	0.35462508	0.245857112	0.187170019	0.902310251	299	2	0.202063051	0.444624165	0.589403974	0.03521836	0.064363536	0.355113376	0.414349803	0.744499039	0.823725089	0.097384564	299	2	bng	av
0.349894711	0.373821223	0.371044038	0.920072024	0.908413953	0.765099033	0.04565569	0.204260384	0.570787683	0.914548173	300	3	0.14435255	0.010223701	0.366405225	0.328501236	0.174108097	0.470534379	0.495071261	0.939420759	0.774681845	0.097415082	300	3	0.248023927	0.334635456	0.052247688	0.597491379	0.476424451	0.96908475	0.582842494	0.52641377	0.660969878	0.901913511	300	3	0.14435255	0.010223701	0.366405225	0.328501236	0.174108097	0.470534379	0.495071261	0.939420759	0.774681845	0.097415082	300	3	bng	av
0.14291818	0.410779138	0.052308725	0.379772332	0.378887295	0.723715934	0.302865688	0.303994873	0.846125675	0.799584948	301	1	0.098788415	0.717062899	0.043122654	0.383251442	0.325418867	0.358867153	0.935941649	0.900570696	0.23526719	0.097628712	301	1	0.780327769	0.912472915	0.118930631	0.024353771	0.232978301	0.833979308	0.846125675	0.377574999	0.539811396	0.901852474	301	1	0.098788415	0.717062899	0.043122654	0.383251442	0.325418867	0.358867153	0.935941649	0.900570696	0.23526719	0.097628712	301	1	bng	av
0.050874355	0.908597064	0.160191656	0.452192755	0.372875149	0.909848323	0.834925382	0.652455214	0.319498276	0.765587329	302	2	0.272438734	0.053559984	0.420331431	0.214484085	0.574175237	0.492721335	0.571916868	0.847010712	0.932462539	0.097842341	302	2	0.356364635	0.026703696	0.546861171	0.534928434	0.999084445	0.6003296	0.47911008	0.304330576	0.416119877	0.901852474	302	2	0.272438734	0.053559984	0.420331431	0.214484085	0.574175237	0.492721335	0.571916868	0.847010712	0.932462539	0.097842341	302	2	bng	av
0.385296182	0.710257271	0.303567614	0.488479263	0.530655843	0.638355663	0.037934507	0.895352031	0.982207709	0.761650441	303	3	0.753990295	0.911069063	0.030457472	0.569780572	0.750907926	0.835291604	0.12408826	0.85586108	0.693716239	0.098086489	303	3	0.865718558	0.476973785	0.235847041	0.424756615	0.230597858	0.888393811	0.610431227	0.093997009	0.986541337	0.901730399	303	3	0.753990295	0.911069063	0.030457472	0.569780572	0.750907926	0.835291604	0.12408826	0.85586108	0.693716239	0.098086489	303	3	bng	av
0.477156896	0.935941649	0.067110202	0.043031098	0.830500198	0.351207007	0.553453169	0.912961211	0.658040101	0.285470138	304	1	0.478316599	0.756736961	0.276345103	0.96682638	0.705465865	0.885158849	0.182134465	0.214117862	0.555864132	0.098117008	304	1	0.244911039	0.764976959	0.825647755	0.102816858	0.428418836	0.876247444	0.070955535	0.936094241	0.300881985	0.901699881	304	1	0.478316599	0.756736961	0.276345103	0.96682638	0.705465865	0.885158849	0.182134465	0.214117862	0.555864132	0.098117008	304	1	bng	av
0.328501236	0.048432875	0.843195898	0.034119694	0.918942839	0.842371899	0.986419263	0.367503891	0.616077151	0.700155644	305	2	0.261574145	0.988586077	0.522293771	0.344981231	0.40171514	0.767906735	0.227790155	0.170232246	0.883846553	0.098269601	305	2	0.189214759	0.147862178	0.500045778	0.198370312	0.021881771	0.746391186	0.635700552	0.335612049	0.963713492	0.901425214	305	2	0.261574145	0.988586077	0.522293771	0.344981231	0.40171514	0.767906735	0.227790155	0.170232246	0.883846553	0.098269601	305	2	bng	av
0.134556108	0.0753502	0.484664449	0.770256661	0.247413556	0.690603351	0.607715079	0.00469985	0.204016236	0.428785058	306	3	0.125492111	0.610492264	0.991088595	0.008178961	0.983764153	0.966277047	0.82186346	0.753257851	0.241584521	0.098391675	306	3	0.429486984	0.585222938	0.07965331	0.68550676	0.17813654	0.5368511	0.149510178	0.1490524	0.426404614	0.900753807	306	3	0.125492111	0.610492264	0.991088595	0.008178961	0.983764153	0.966277047	0.82186346	0.753257851	0.241584521	0.098391675	306	3	bng	av
0.156682028	0.026337474	0.187078463	0.174596393	0.96642964	0.337199011	0.458296457	0.478072451	0.519150365	0.846125675	307	1	0.254585406	0.106326487	0.574907682	0.880611591	0.981292154	0.670369579	0.99630726	0.238898892	0.150120548	0.098452712	307	1	0.005493332	0.785393841	0.071565905	0.801843318	0.945707572	0.707022309	0.75389874	0.391766106	0.329721976	0.900112918	307	1	0.254585406	0.106326487	0.574907682	0.880611591	0.981292154	0.670369579	0.99630726	0.238898892	0.150120548	0.098452712	307	1	bng	prx
0.760155034	0.096499527	0.062562944	0.107547227	0.037079989	0.872798853	0.539262062	0.380108036	0.754142888	0.189855647	308	2	0.021271401	0.467055269	0.727286599	0.069582202	0.427137059	0.440656758	0.922299875	0.068575091	0.883144627	0.098513749	308	2	0.367046113	0.058595538	0.329752495	0.339579455	0.75798822	0.906704917	0.506088443	0.299172948	0.461958678	0.899777215	308	2	0.021271401	0.467055269	0.727286599	0.069582202	0.427137059	0.440656758	0.922299875	0.068575091	0.883144627	0.098513749	308	2	bng	prx
0.96682638	0.611499374	0.566698202	0.085665456	0.718253121	0.722251045	0.094363231	0.057435835	0.733939634	0.09479049	309	3	0.284463027	0.304361095	0.413922544	0.176549577	0.317545091	0.999877926	0.96069216	0.583910642	0.110873745	0.099124119	309	3	0.075045015	0.870723594	0.689535203	0.058656575	0.645832698	0.786339915	0.201513718	0.318460646	0.762352367	0.899563585	309	3	0.284463027	0.304361095	0.413922544	0.176549577	0.317545091	0.999877926	0.96069216	0.583910642	0.110873745	0.099124119	309	3	bng	prx
0.848963897	0.646473586	0.249549852	0.177617725	0.508987701	0.685262612	0.594012268	0.208960234	0.879024628	0.208258309	310	1	0.271065401	0.690389721	0.058198798	0.317209387	0.233283486	0.563554796	0.364329966	0.006744591	0.186834315	0.09930723	310	1	0.549119541	0.112369152	0.193548387	0.197241127	0.264320811	0.869289224	0.014221625	0.064577166	0.863582263	0.899227882	310	1	0.271065401	0.690389721	0.058198798	0.317209387	0.233283486	0.563554796	0.364329966	0.006744591	0.186834315	0.09930723	310	1	bng	prx
0.049623096	0.996826075	0.365947447	0.253059481	0.228644673	0.029114658	0.031434065	0.556932279	0.65233314	0.043488876	311	2	0.52519303	0.045686209	0.832636494	0.892666402	0.551103244	0.256996368	0.005340739	0.933286538	0.817499313	0.099826044	311	2	0.860652486	0.409985656	0.087771233	0.703268532	0.530930509	0.6638081	0.002929777	0.51597644	0.654499954	0.898800623	311	2	0.52519303	0.045686209	0.832636494	0.892666402	0.551103244	0.256996368	0.005340739	0.933286538	0.817499313	0.099826044	311	2	bng	prx
0.259193701	0.680288095	0.004943999	0.389751885	0.291055025	0.523087252	0.210211493	0.926358837	0.163670766	0.639881588	312	3	0.698416089	0.643269143	0.505630665	0.024536882	0.059358501	0.951139866	0.474105045	0.249427778	0.573870052	0.099856563	312	3	0.254188665	0.592608417	0.185338908	0.268257698	0.880977813	0.624073	0.654560991	0.2735374	0.315988647	0.898190252	312	3	0.698416089	0.643269143	0.505630665	0.024536882	0.059358501	0.951139866	0.474105045	0.249427778	0.573870052	0.099856563	312	3	bng	prx
0.1109653	0.105624561	0.076876125	0.259804071	0.033753471	0.405438398	0.7248146	0.418225654	0.019531846	0.762108219	313	1	0.160191656	0.889889218	0.016205329	0.301950133	0.117923521	0.147892697	0.631702628	0.937376019	0.815088351	0.099978637	313	1	0.30384228	0.430768761	0.542527543	0.082766198	0.276192511	0.43079928	0.730796228	0.134495071	0.726645711	0.897549364	313	1	0.160191656	0.889889218	0.016205329	0.301950133	0.117923521	0.147892697	0.631702628	0.937376019	0.815088351	0.099978637	313	1	bng	prx
0.621143223	0.105746635	0.001373333	0.161931211	0.949919126	0.840998566	0.710959197	0.047181616	0.972930082	0.573625904	314	2	0.479018525	0.605731376	0.167149876	0.007446516	0.365367595	0.797143468	0.059144871	0.880031739	0.260200812	0.100680563	314	2	0.125705741	0.239906003	0.746879482	0.206244087	0.800927763	0.857631153	0.387554552	0.53111362	0.89986877	0.897000031	314	2	0.479018525	0.605731376	0.167149876	0.007446516	0.365367595	0.797143468	0.059144871	0.880031739	0.260200812	0.100680563	314	2	bng	prx
0.753227332	0.849116489	0.434339427	0.627918332	0.995880001	0.156865139	0.046723838	0.25592822	0.499313334	0.134189886	315	3	0.587878048	0.504898221	0.346201971	0.179448836	0.705282754	0.259529405	0.0761742	0.064424574	0.655873287	0.101199377	315	3	0.354197821	0.408490249	0.097994934	0.325449385	0.696005127	0.102847377	0.795068209	0.075380718	0.377941221	0.89660329	315	3	0.587878048	0.504898221	0.346201971	0.179448836	0.705282754	0.259529405	0.0761742	0.064424574	0.655873287	0.101199377	315	3	bng	prx
0.700491348	0.390911588	0.245216224	0.125766778	0.992980743	0.846675008	0.474044008	0.863856929	0.866603595	0.878505814	316	1	0.601367229	0.457228309	0.912045656	0.009338664	0.245918149	0.709891049	0.018982513	0.822168645	0.220862453	0.101657155	316	1	0.060335093	0.472914823	0.238074892	0.25962096	0.766899625	0.460493789	0.439893796	0.70146794	0.676320688	0.896542253	316	1	0.601367229	0.457228309	0.912045656	0.009338664	0.245918149	0.709891049	0.018982513	0.822168645	0.220862453	0.101657155	316	1	bng	wopt
0.916989654	0.75594348	0.226630451	0.591662343	0.445997497	0.692342906	0.052034059	0.596301157	0.835139012	0.77886288	317	2	0.479232154	0.679097873	0.291543321	0.901669362	0.978331858	0.778679769	0.532334361	0.570421461	0.76924955	0.102298044	317	2	0.902310251	0.551377911	0.227668081	0.501602222	0.751518296	0.346629231	0.346385083	0.032197027	0.297891171	0.896298105	317	2	0.479232154	0.679097873	0.291543321	0.901669362	0.978331858	0.778679769	0.532334361	0.570421461	0.76924955	0.102298044	317	2	bng	wopt
0.923306986	0.553178503	0.033967101	0.630085147	0.776482437	0.882412183	0.381939146	0.573351238	0.002746666	0.98260445	318	3	0.109836116	0.096804712	0.027619251	0.971556749	0.196020386	0.058595538	0.248847926	0.68529313	0.830622272	0.10257271	318	3	0.010162664	0.725699637	0.147465438	0.60441908	0.28479873	0.93530076	0.873226112	0.998229926	0.486159856	0.895931883	318	3	0.109836116	0.096804712	0.027619251	0.971556749	0.196020386	0.058595538	0.248847926	0.68529313	0.830622272	0.10257271	318	3	bng	wopt
0.564683981	0.878017518	0.536179693	0.022553179	0.914578692	0.483321635	0.647724845	0.227546007	0.7137669	0.743614002	319	1	0.784875027	0.018707846	0.945432905	0.594439528	0.91830195	0.959593493	0.820245979	0.715933714	0.80242317	0.102603229	319	1	0.885769219	0.71868038	0.544907987	0.577013459	0.990752892	0.592028565	0.642994476	0.278725547	0.446424757	0.895931883	319	1	0.784875027	0.018707846	0.945432905	0.594439528	0.91830195	0.959593493	0.820245979	0.715933714	0.80242317	0.102603229	319	1	bng	wopt
0.302560503	0.050721763	0.36179693	0.005401776	0.113101596	0.867305521	0.294289987	0.680623798	0.812158574	0.168492691	320	2	0.577990051	0.6511124	0.422223579	0.814844203	0.987243263	0.51454207	0.013550218	0.130283517	0.867946409	0.10400708	320	2	0.623096408	0.521713919	0.059205908	0.35749382	0.39762566	0.970000305	0.182042909	0.23648793	0.067049165	0.895809809	320	2	0.577990051	0.6511124	0.422223579	0.814844203	0.987243263	0.51454207	0.013550218	0.130283517	0.867946409	0.10400708	320	2	bng	wopt
0.478896451	0.012421033	0.708578753	0.156987213	0.419568468	0.65355388	0.850825526	0.168492691	0.16626484	0.782830287	321	3	0.849177526	0.695181127	0.414471877	0.372753075	0.984954375	0.681020539	0.513840144	0.194952239	0.28418836	0.104495376	321	3	0.389873959	0.174993133	0.617175817	0.993377483	0.971190527	0.575395978	0.07904294	0.331522568	0.646565142	0.895809809	321	3	0.849177526	0.695181127	0.414471877	0.372753075	0.984954375	0.681020539	0.513840144	0.194952239	0.28418836	0.104495376	321	3	bng	wopt
0.500350963	0.697653127	0.74221015	0.774864956	0.450666829	0.782982879	0.1633961	0.020508438	0.562944426	0.767723624	322	1	0.372997223	0.250434889	0.649708548	0.120151372	0.914487136	0.783318583	0.315469832	0.120609149	0.54667806	0.104892117	322	1	0.244300668	0.795342875	0.000518815	0.725669118	0.281472213	0.660145878	0.166478469	0.878200629	0.077578051	0.895290994	322	1	0.372997223	0.250434889	0.649708548	0.120151372	0.914487136	0.783318583	0.315469832	0.120609149	0.54667806	0.104892117	322	1	bng	wopt
0.746665853	0.330454421	0.497085482	0.244514298	0.755760369	0.9746086	0.521011994	0.391644032	0.394299142	0.610431227	323	2	0.121768853	0.192205573	0.029328288	0.057771538	0.797784356	0.267464217	0.792901395	0.902706992	0.545945616	0.105960265	323	2	0.531785028	0.735892819	0.715018159	0.137699515	0.886471145	0.798272652	0.463179418	0.143894772	0.94595172	0.895260475	323	2	0.121768853	0.192205573	0.029328288	0.057771538	0.797784356	0.267464217	0.792901395	0.902706992	0.545945616	0.105960265	323	2	bng	wopt
0.026459548	0.08661153	0.62428663	0.128116703	0.953032014	0.908017212	0.937192907	0.117923521	0.41871395	0.543504135	324	3	0.877254555	0.100009156	0.728873562	0.854670858	0.228766747	0.98608356	0.172429579	0.447187719	0.99591052	0.107242042	324	3	0.061738945	0.179845576	0.355815302	0.074434645	0.166844691	0.681295206	0.653248695	0.021149327	0.077333903	0.895077364	324	3	0.877254555	0.100009156	0.728873562	0.854670858	0.228766747	0.98608356	0.172429579	0.447187719	0.99591052	0.107242042	324	3	bng	wopt
0.287820063	0.961821345	0.878505814	0.153630177	0.228614154	0.874263741	0.110385449	0.028901028	0.454390088	0.948881497	325	1	0.262550737	0.150578326	0.150914029	0.286965545	0.576616718	0.787774285	0.893978698	0.916409803	0.645924253	0.107272561	325	1	0.007843257	0.712485122	0.499526963	0.855098117	0.880184332	0.304483169	0.70802942	0.442030091	0.983794671	0.894436476	325	1	0.262550737	0.150578326	0.150914029	0.286965545	0.576616718	0.787774285	0.893978698	0.916409803	0.645924253	0.107272561	325	1	bng	cache
0.246375927	0.586565752	0.022492141	0.108493301	0.879360332	0.348857082	0.488296152	0.24405652	0.500839259	0.519058809	326	2	0.014374218	0.192083499	0.178472243	0.619281594	0.721396527	0.768028809	0.189916684	0.876979888	0.542832728	0.10791345	326	2	0.996490371	0.138737144	0.769096957	0.227576525	0.740562151	0.225257118	0.133304849	0.523422956	0.908261361	0.894436476	326	2	0.014374218	0.192083499	0.178472243	0.619281594	0.721396527	0.768028809	0.189916684	0.876979888	0.542832728	0.10791345	326	2	bng	cache
0.97891171	0.754692221	0.165196692	0.506698813	0.903073214	0.53111362	0.456678976	0.967284158	0.9246498	0.031800287	327	3	0.150425733	0.268501846	0.561754204	0.43263039	0.989471114	0.046357616	0.486007263	0.458601642	0.798669393	0.107974487	327	3	0.598773156	0.058259835	0.889828181	0.051789911	0.236091189	0.251869259	0.25983459	0.286355174	0.90643025	0.894283883	327	3	0.150425733	0.268501846	0.561754204	0.43263039	0.989471114	0.046357616	0.486007263	0.458601642	0.798669393	0.107974487	327	3	bng	cache
0.902462844	0.717184973	0.194616535	0.319101535	0.809808649	0.641224403	0.048432875	0.186223945	0.002563555	0.440168462	328	1	0.237220374	0.724662008	0.363292337	0.560106204	0.884945219	0.90438551	0.145054476	0.183538316	0.313241981	0.108066042	328	1	0.358165227	0.777764214	0.057557909	0.611804559	0.240241707	0.56511124	0.209479049	0.170903653	0.848567156	0.893063143	328	1	0.237220374	0.724662008	0.363292337	0.560106204	0.884945219	0.90438551	0.145054476	0.183538316	0.313241981	0.108066042	328	1	bng	cache
0.241370891	0.012665181	0.755790887	0.138248848	0.307382427	0.894711142	0.21539964	0.405316324	0.679708243	0.923398541	329	2	0.716177862	0.128147221	0.071932127	0.355204932	0.700155644	0.965666677	0.115359966	0.785882138	0.039735099	0.108615375	329	2	0.170384838	0.950804163	0.613727226	0.004669332	0.016266366	0.956846828	0.12265389	0.421979431	0.35584582	0.892147588	329	2	0.716177862	0.128147221	0.071932127	0.355204932	0.700155644	0.965666677	0.115359966	0.785882138	0.039735099	0.108615375	329	2	bng	cache
0.599017304	0.378246406	0.588732566	0.115085299	0.155858028	0.394054994	0.437391278	0.015533921	0.710837123	0.173253578	330	3	0.185979797	0.016632588	0.003082369	0.301217689	0.055818354	0.080935087	0.931363872	0.725363933	0.440076907	0.108706931	330	3	0.004760887	0.298196356	0.26474807	0.236182745	0.973815119	0.509933775	0.040864284	0.371196631	0.086794641	0.892117069	330	3	0.185979797	0.016632588	0.003082369	0.301217689	0.055818354	0.080935087	0.931363872	0.725363933	0.440076907	0.108706931	330	3	bng	cache
0.93386639	0.717123936	0.024323252	0.00430311	0.241859188	0.849635304	0.006073183	0.274941252	0.72194586	0.715445418	331	1	0.801934874	0.221350749	0.104434339	0.231543931	0.419080172	0.956114383	0.127811518	0.51985229	0.356028932	0.108890042	331	1	0.285287027	0.223090304	0.064851833	0.489638966	0.118442335	0.762535478	0.019470809	0.838770714	0.637287515	0.892025513	331	1	0.801934874	0.221350749	0.104434339	0.231543931	0.419080172	0.956114383	0.127811518	0.51985229	0.356028932	0.108890042	331	1	bng	cache
0.276711325	0.82186346	0.116763817	0.087038789	0.173192541	0.737846004	0.632770775	0.507217627	0.729178747	0.458479568	332	2	0.014709922	0.771996216	0.693960387	0.3132725	0.900723289	0.498825037	0.032868435	0.716574602	0.495071261	0.109714042	332	2	0.978179266	0.094058046	0.42649617	0.011200293	0.143375958	0.691122166	0.906247139	0.113071078	0.154087954	0.891659291	332	2	0.014709922	0.771996216	0.693960387	0.3132725	0.900723289	0.498825037	0.032868435	0.716574602	0.495071261	0.109714042	332	2	bng	cache
0.248115482	0.525833918	0.232367931	0.811731315	0.523056734	0.901699881	0.145329142	0.023407697	0.819544053	0.868190558	333	3	0.574877163	0.158360546	0.423444319	0.192358165	0.86056093	0.428662984	0.013763848	0.867976928	0.542527543	0.10974456	333	3	0.037598804	0.074861904	0.822962127	0.356120487	0.853663747	0.282204657	0.09582812	0.268745994	0.673848689	0.891598254	333	3	0.574877163	0.158360546	0.423444319	0.192358165	0.86056093	0.428662984	0.013763848	0.867976928	0.542527543	0.10974456	333	3	bng	cache
0.112857448	0.11035493	0.881984924	0.834894864	0.99282815	0.509750664	0.36506241	0.945524461	0.170781579	0.877681814	334	1	0.030671102	0.150761437	0.091219825	0.080111087	0.045228431	0.766136662	0.019928587	0.713522752	0.654011658	0.110202338	334	1	0.033722953	0.979827265	0.034730064	0.121555223	0.8128605	0.264046144	0.694387646	0.474898526	0.148686178	0.891415143	334	1	0.030671102	0.150761437	0.091219825	0.080111087	0.045228431	0.766136662	0.019928587	0.713522752	0.654011658	0.110202338	334	1	bng	dpi
0.780327769	0.912472915	0.118930631	0.024353771	0.232978301	0.833979308	0.846125675	0.377574999	0.539811396	0.901852474	335	2	0.842738121	0.828241829	0.846949675	0.061891537	0.51350444	0.640278329	0.002136296	0.628925443	0.294503616	0.110477004	335	2	0.859492782	0.754264962	0.257148961	0.914944914	0.758049257	0.331614124	0.14557329	0.069734794	0.788354137	0.891232032	335	2	0.842738121	0.828241829	0.846949675	0.061891537	0.51350444	0.640278329	0.002136296	0.628925443	0.294503616	0.110477004	335	2	bng	dpi
0.413739433	0.151982177	0.411725211	0.819757683	0.701559496	0.236182745	0.099490341	0.585924863	0.963469344	0.622913297	336	3	0.500167852	0.166936247	0.601001007	0.379894406	0.147129734	0.992004151	0.142185736	0.763786737	0.803094577	0.111148412	336	3	0.885372478	0.122196112	0.393688772	0.052705466	0.896908475	0.675435652	0.581804865	0.111056856	0.35584582	0.890743736	336	3	0.500167852	0.166936247	0.601001007	0.379894406	0.147129734	0.992004151	0.142185736	0.763786737	0.803094577	0.111148412	336	3	bng	dpi
0.861629078	0.214423048	0.288460952	0.150944548	0.363811151	0.661641285	0.446668905	0.092654195	0.541550951	0.363933226	337	1	0.237189856	0.22379223	0.267159032	0.949247719	0.501083407	0.447401349	0.114932707	0.156804102	0.705710013	0.111209449	337	1	0.088839381	0.781060213	0.584704123	0.050202948	0.973021638	0.900387585	0.569750053	0.091372417	0.784295175	0.890713218	337	1	0.237189856	0.22379223	0.267159032	0.949247719	0.501083407	0.447401349	0.114932707	0.156804102	0.705710013	0.111209449	337	1	bng	dpi
0.900997955	0.243415632	0.956511124	0.292947172	0.266243477	0.669240394	0.178563799	0.934720908	0.996948149	0.769005402	338	2	0.082186346	0.060151982	0.997314371	0.980407117	0.924527726	0.08148442	0.134189886	0.430066836	0.605945006	0.112033448	338	2	0.05487228	0.908261361	0.941679128	0.320322275	0.469832453	0.498336741	0.481246376	0.32862331	0.893612476	0.890682699	338	2	0.082186346	0.060151982	0.997314371	0.980407117	0.924527726	0.08148442	0.134189886	0.430066836	0.605945006	0.112033448	338	2	bng	dpi
0.224524674	0.098910489	0.584429456	0.807275613	0.584398938	0.964384899	0.045503098	0.574083682	0.867152928	0.267128513	339	3	0.0372631	0.656056398	0.074404126	0.410565508	0.881893368	0.768456069	0.487899411	0.849940489	0.729697562	0.112216559	339	3	0.010376293	0.84643086	0.01882992	0.496749779	0.467513047	0.671498764	0.221961119	0.049501022	0.731040376	0.890682699	339	3	0.0372631	0.656056398	0.074404126	0.410565508	0.881893368	0.768456069	0.487899411	0.849940489	0.729697562	0.112216559	339	3	bng	dpi
0.98300119	0.327829829	0.596728416	0.03747673	0.999908444	0.677968688	0.189611499	0.791924802	0.748435926	0.562822352	340	1	0.17035432	0.409772027	0.081881161	0.399700919	0.427564318	0.9483932	0.427808466	0.799127171	0.951170385	0.1126133	340	1	0.866359447	0.557725761	0.534653768	0.538132878	0.962828455	0.170018616	0.244636372	0.011749626	0.99856563	0.89004181	340	1	0.17035432	0.409772027	0.081881161	0.399700919	0.427564318	0.9483932	0.427808466	0.799127171	0.951170385	0.1126133	340	1	bng	dpi
0.645588549	0.586474197	0.394909513	0.980010376	0.982207709	0.837702567	0.782128361	0.624500259	0.944944609	0.317300943	341	2	0.127231666	0.500961333	0.982421339	0.99734489	0.273598437	0.885311441	0.017090365	0.355388043	0.7366863	0.112674337	341	2	0.010986663	0.122989593	0.131168554	0.001342814	0.424909207	0.397167882	0.216040529	0.659566027	0.807672353	0.889828181	341	2	0.127231666	0.500961333	0.982421339	0.99734489	0.273598437	0.885311441	0.017090365	0.355388043	0.7366863	0.112674337	341	2	bng	dpi
0.069795831	0.091555528	0.023987548	0.227149266	0.135441145	0.800134281	0.308847316	0.760277108	0.515671255	0.293130284	342	3	0.805322428	0.738364818	0.132023072	0.93264565	0.405835139	0.401806696	0.545548875	0.083986938	0.96560564	0.112704855	342	3	0.007446516	0.512710959	0.052400281	0.283883175	0.486526078	0.341349528	0.427045503	0.60359508	0.120303964	0.889584033	342	3	0.805322428	0.738364818	0.132023072	0.93264565	0.405835139	0.401806696	0.545548875	0.083986938	0.96560564	0.112704855	342	3	bng	dpi
0.211981567	0.054597613	0.169988098	0.071321757	0.593127232	0.945768609	0.848323008	0.616229743	0.314859462	0.424298837	343	1	0.094973601	0.136173589	0.10196234	0.641010773	0.100833155	0.831995605	0.782647176	0.570299387	0.573198645	0.112857448	343	1	0.016693625	0.274605548	0.430951872	0.05609302	0.74507889	0.943510239	0.177007355	0.61650441	0.498489334	0.889309366	343	1	0.094973601	0.136173589	0.10196234	0.641010773	0.100833155	0.831995605	0.782647176	0.570299387	0.573198645	0.112857448	343	1	bng	vopt
0.88164922	0.782250435	0.066774499	0.275032807	0.901486251	0.457472457	0.416791284	0.357615894	0.476546525	0.601733451	344	2	0.978820154	0.570177313	0.716605121	0.528855251	0.797967467	0.991668447	0.551561022	0.516830958	0.982299265	0.112979522	344	2	0.685598315	0.090182196	0.760826441	0.007202368	0.258247627	0.738975188	0.481643117	0.540513321	0.479171117	0.889217811	344	2	0.978820154	0.570177313	0.716605121	0.528855251	0.797967467	0.991668447	0.551561022	0.516830958	0.982299265	0.112979522	344	2	bng	vopt
0.361919004	0.429456465	0.416425062	0.685110019	0.295144505	0.401867733	0.216101566	0.035737175	0.293160802	0.361705374	345	3	0.040620136	0.332010865	0.040925321	0.369701224	0.903164769	0.584795679	0.669820246	0.596881008	0.054078799	0.113101596	345	3	0.079226051	0.828638569	0.001068148	0.277962584	0.396252327	0.699789422	0.797936949	0.025788141	0.630085147	0.888637959	345	3	0.040620136	0.332010865	0.040925321	0.369701224	0.903164769	0.584795679	0.669820246	0.596881008	0.054078799	0.113101596	345	3	bng	vopt
0.600878933	0.316507462	0.176824244	0.439008759	0.028809473	0.913113804	0.450910978	0.310098575	0.681295206	0.121189001	346	1	0.700582904	0.133732109	0.438825648	0.324472793	0.92056032	0.906002991	0.530594806	0.708334605	0.137363811	0.113315226	346	1	0.027100436	0.083223975	0.89291055	0.785119175	0.878688925	0.585863826	0.105471969	0.30814539	0.860408338	0.888424329	346	1	0.700582904	0.133732109	0.438825648	0.324472793	0.92056032	0.906002991	0.530594806	0.708334605	0.137363811	0.113315226	346	1	bng	vopt
0.018860439	0.512710959	0.135166478	0.23075045	0.730368969	0.346629231	0.230292673	0.648823511	0.88329722	0.113620411	347	2	0.018860439	0.512710959	0.135166478	0.23075045	0.730368969	0.346629231	0.230292673	0.648823511	0.88329722	0.113620411	347	2	0.688924833	0.934263131	0.658436842	0.048280282	0.862910855	0.952330088	0.126712851	0.648182623	0.332132939	0.888332774	347	2	0.018860439	0.512710959	0.135166478	0.23075045	0.730368969	0.346629231	0.230292673	0.648823511	0.88329722	0.113620411	347	2	bng	vopt
0.579180273	0.456434828	0.03460799	0.527176733	0.297463912	0.955076754	0.439466536	0.026276437	0.410870693	0.526596881	348	3	0.273598437	0.927152318	0.089358196	0.575640126	0.674001282	0.779229102	0.547227393	0.638233589	0.742118595	0.113895077	348	3	0.889614551	0.160802026	0.379772332	0.021027253	0.514816736	0.344615009	0.729972228	0.0253914	0.057435835	0.887539293	348	3	0.273598437	0.927152318	0.089358196	0.575640126	0.674001282	0.779229102	0.547227393	0.638233589	0.742118595	0.113895077	348	3	bng	vopt
0.189489425	0.291848506	0.923886837	0.489242225	0.072389904	0.99447615	0.185888241	0.322214423	0.530777917	0.30405591	349	1	0.377605518	0.446943571	0.131229591	0.355906858	0.485580004	0.276802881	0.088473159	0.419293802	0.664052248	0.114139225	349	1	0.364329966	0.112430189	0.762474441	0.064394055	0.097415082	0.59746086	0.553605762	0.056031983	0.716910306	0.887508774	349	1	0.377605518	0.446943571	0.131229591	0.355906858	0.485580004	0.276802881	0.088473159	0.419293802	0.664052248	0.114139225	349	1	bng	vopt
0.882839442	0.120822779	0.134739219	0.488784448	0.000457778	0.960295419	0.447462386	0.832911161	0.79525132	0.073183386	350	2	0.063447981	0.611224708	0.120151372	0.501449629	0.039155248	0.664235359	0.726218451	0.27314066	0.30036317	0.114444411	350	2	0.32801294	0.237434004	0.062074648	0.973845637	0.44819483	0.796319468	0.738700522	0.550614948	0.900234993	0.887417219	350	2	0.063447981	0.611224708	0.120151372	0.501449629	0.039155248	0.664235359	0.726218451	0.27314066	0.30036317	0.114444411	350	2	bng	vopt
0.773277993	0.780541398	0.691976684	0.620288705	0.960264901	0.727225562	0.08087405	0.510757775	0.884701071	0.863612781	351	3	0.097018342	0.443433943	0.911069063	0.008514664	0.651936399	0.103305155	0.537583544	0.570268868	0.863826411	0.114505448	351	3	0.686361278	0.167638173	0.018372143	0.575975829	0.092898343	0.916074099	0.996215705	0.592791528	0.334482864	0.887417219	351	3	0.097018342	0.443433943	0.911069063	0.008514664	0.651936399	0.103305155	0.537583544	0.570268868	0.863826411	0.114505448	351	3	bng	vopt
0.454847865	0.86956389	0.003051851	0.014099551	0.612903226	0.82064272	0.985412152	0.226355785	0.500228889	0.580401013	352	1	0.058229316	0.015839106	0.805993835	0.54585406	0.198004089	0.518295846	0.550950652	0.501113926	0.91994995	0.114993744	352	1	0.007232887	0.130375072	0.386333811	0.607104709	0.884609516	0.015442366	0.884823145	0.535477767	0.173894467	0.887234107	352	1	0.058229316	0.015839106	0.805993835	0.54585406	0.198004089	0.518295846	0.550950652	0.501113926	0.91994995	0.114993744	352	1	bng	hhe
0.458388012	0.49754326	0.774407178	0.020355846	0.774925993	0.367198706	0.52211066	0.26371044	0.915494247	0.34357738	353	2	0.88021485	0.124912259	0.809625538	0.37531663	0.689504685	0.601367229	0.137943663	0.70537431	0.990600299	0.115329447	353	2	0.517044588	0.963164159	0.084658345	0.072511979	0.355815302	0.35279397	0.559190649	0.634693442	0.964293344	0.886898404	353	2	0.88021485	0.124912259	0.809625538	0.37531663	0.689504685	0.601367229	0.137943663	0.70537431	0.990600299	0.115329447	353	2	bng	hhe
0.199072237	0.054841762	0.398968474	0.352549821	0.873287149	0.648701437	0.364024781	0.430768761	0.079927976	0.620838038	354	3	0.382030702	0.842402417	0.811487167	0.437177648	0.710806604	0.689291055	0.101321451	0.085757012	0.181371502	0.116519669	354	3	0.58989227	0.559801019	0.435254982	0.841547899	0.86016419	0.585497604	0.084902493	0.003051851	0.170812098	0.886867885	354	3	0.382030702	0.842402417	0.811487167	0.437177648	0.710806604	0.689291055	0.101321451	0.085757012	0.181371502	0.116519669	354	3	bng	hhe
0.209418012	0.32288583	0.150120548	0.077089755	0.835291604	0.148014771	0.333994568	0.244697409	0.082888272	0.429120762	355	1	0.822656941	0.986907559	0.438886685	0.992309336	0.873104038	0.300668355	0.229377117	0.044618061	0.587206641	0.117099521	355	1	0.931424909	0.55650502	0.764244514	0.74898526	0.900112918	0.842982269	0.188329722	0.041871395	0.077486496	0.8865627	355	1	0.822656941	0.986907559	0.438886685	0.992309336	0.873104038	0.300668355	0.229377117	0.044618061	0.587206641	0.117099521	355	1	bng	hhe
0.328928495	0.451094089	0.620563372	0.154148991	0.977813044	0.082705161	0.993011261	0.229102451	0.193762017	0.059541612	356	2	0.182714316	0.030274361	0.052125614	0.579699087	0.857753227	0.020935698	0.300485244	0.370769372	0.284310434	0.117221595	356	2	0.107364116	0.023163549	0.370433668	0.940794092	0.205481124	0.54811243	0.417950987	0.691061129	0.996673482	0.886410108	356	2	0.182714316	0.030274361	0.052125614	0.579699087	0.857753227	0.020935698	0.300485244	0.370769372	0.284310434	0.117221595	356	2	bng	hhe
0.955534532	0.221808527	0.787621693	0.923459578	0.734580523	0.990417188	0.619647816	0.648701437	0.990447707	0.640980255	357	3	0.029541917	0.186437574	0.030945769	0.689931944	0.220770898	0.348643452	0.57289346	0.269508957	0.993163854	0.117465743	357	3	0.003723258	0.249519333	0.17670217	0.37162389	0.446852016	0.973082675	0.443037202	0.474745933	0.792748802	0.885982849	357	3	0.029541917	0.186437574	0.030945769	0.689931944	0.220770898	0.348643452	0.57289346	0.269508957	0.993163854	0.117465743	357	3	bng	hhe
0.274697104	0.279030732	0.064668722	0.266548662	0.620868557	0.269417402	0.915341655	0.524643696	0.590227973	0.609057894	358	1	0.074068422	0.027100436	0.824335459	0.648762474	0.471968749	0.778405103	0.03439436	0.730307932	0.781792657	0.117587817	358	1	0.253578295	0.546037172	0.132389294	0.018860439	0.812707907	0.401013215	0.237983337	0.887630848	0.058015687	0.885799738	358	1	0.074068422	0.027100436	0.824335459	0.648762474	0.471968749	0.778405103	0.03439436	0.730307932	0.781792657	0.117587817	358	1	bng	hhe
0.071718497	0.980803858	0.395886105	0.819025239	0.758659627	0.169713431	0.175664541	0.152714621	0.599658193	0.536210211	359	2	0.151982177	0.286629841	0.975310526	0.179754021	0.610095523	0.122867519	0.868099002	0.197271645	0.768578143	0.117893002	359	2	0.903897214	0.622089297	0.12121952	0.507797479	0.660390027	0.872798853	0.904263436	0.266426588	0.922940764	0.885799738	359	2	0.151982177	0.286629841	0.975310526	0.179754021	0.610095523	0.122867519	0.868099002	0.197271645	0.768578143	0.117893002	359	2	bng	hhe
0.15970336	0.694418165	0.260902738	0.390820032	0.988921781	0.303018281	0.320291757	0.035584582	0.150303659	0.838282418	360	3	0.193517869	0.069673757	0.728415784	0.138035218	0.508957183	0.824915311	0.406903287	0.123630482	0.928556169	0.118686483	360	3	0.026947844	0.170751061	0.555711539	0.461012604	0.536667989	0.518478957	0.696401868	0.043977172	0.102664266	0.885433515	360	3	0.193517869	0.069673757	0.728415784	0.138035218	0.508957183	0.824915311	0.406903287	0.123630482	0.928556169	0.118686483	360	3	bng	hhe
0.702963347	0.697103793	0.287087619	0.414716025	0.994811853	0.898342845	0.158360546	0.260750145	0.422711875	0.679464095	361	1	0.00573748	0.462141789	0.065370647	0.578203681	0.85299234	0.746696371	0.938200018	0.165318766	0.320749535	0.118686483	361	1	0.613238929	0.634662923	0.457502976	0.989257485	0.908444472	0.562150945	0.003326518	0.06408887	0.454878384	0.885280923	361	1	0.00573748	0.462141789	0.065370647	0.578203681	0.85299234	0.746696371	0.938200018	0.165318766	0.320749535	0.118686483	361	1	bng	lb
0.731620228	0.457136753	0.087130345	0.919431135	0.329508347	0.657368694	0.663014618	0.187688833	0.960905789	0.182988983	362	2	0.065095981	0.848719749	0.908322398	0.952787866	0.285683767	0.979461043	0.046845912	0.220282601	0.607593005	0.118839076	362	2	0.041779839	0.190130314	0.131015961	0.359019745	0.397595141	0.990569781	0.956328013	0.713309122	0.315042573	0.885280923	362	2	0.065095981	0.848719749	0.908322398	0.952787866	0.285683767	0.979461043	0.046845912	0.220282601	0.607593005	0.118839076	362	2	bng	lb
0.307565538	0.344065676	0.696127201	0.940549944	0.750328074	0.85729545	0.930936613	0.016144292	0.872768334	0.373790704	363	3	0.972380749	0.008514664	0.493881039	0.871028779	0.89599292	0.88473159	0.629352702	0.057313761	0.904538102	0.119266335	363	3	0.485641041	0.75450911	0.881923887	0.378887295	0.706717124	0.397473067	0.411572619	0.283303323	0.905880917	0.885006256	363	3	0.972380749	0.008514664	0.493881039	0.871028779	0.89599292	0.88473159	0.629352702	0.057313761	0.904538102	0.119266335	363	3	bng	lb
0.679677725	0.686483352	0.062349315	0.352916044	0.905758843	0.436231574	0.390575884	0.051698355	0.511001923	0.259743034	364	1	0.218939787	0.406170843	0.005005036	0.876918851	0.306253243	0.23218482	0.264931181	0.877224036	0.982482376	0.119388409	364	1	0.206915494	0.153050325	0.527390362	0.334116642	0.921201209	0.249031037	0.165715506	0.712424085	0.689474166	0.884975738	364	1	0.218939787	0.406170843	0.005005036	0.876918851	0.306253243	0.23218482	0.264931181	0.877224036	0.982482376	0.119388409	364	1	bng	lb
0.24713889	0.374797815	0.194372387	0.258430738	0.606769005	0.113498337	0.917966247	0.090731529	0.633838923	0.86056093	365	2	0.000335704	0.756920072	0.064241462	0.775933103	0.145634327	0.804956206	0.173406171	0.573351238	0.724234748	0.119418928	365	2	0.508713034	0.606097598	0.583239235	0.450941496	0.129703665	0.710135197	0.231482894	0.041138951	0.505996887	0.884609516	365	2	0.000335704	0.756920072	0.064241462	0.775933103	0.145634327	0.804956206	0.173406171	0.573351238	0.724234748	0.119418928	365	2	bng	lb
0.990844447	0.533494064	0.51084933	0.045503098	0.693197424	0.539628285	0.498458815	0.027466659	0.024262215	0.38145085	366	3	0.472884304	0.909421064	0.034302805	0.170171209	0.288888211	0.679433576	0.790704062	0.539475692	0.751762444	0.119449446	366	3	0.051911985	0.329416791	0.566454054	0.405987732	0.457533494	0.426007874	0.151005585	0.586138493	0.445966979	0.884090701	366	3	0.472884304	0.909421064	0.034302805	0.170171209	0.288888211	0.679433576	0.790704062	0.539475692	0.751762444	0.119449446	366	3	bng	lb
0.97686697	0.446638386	0.240943632	0.197607349	0.956816309	0.347911008	3.05E-05	0.572618793	0.751792962	0.572130497	367	1	0.019959105	0.773522141	0.610309153	0.883480331	0.986236152	0.592394787	0.48710593	0.793572802	0.011322367	0.119754631	367	1	0.515566205	0.728766321	0.482278609	0.815224351	0.642848269	0.677536486	0.725787301	0.707735405	0.553803326	0.883966103	367	1	0.019959105	0.773522141	0.610309153	0.883480331	0.986236152	0.592394787	0.48710593	0.793572802	0.011322367	0.119754631	367	1	bng	lb
0.392620624	0.52150029	0.558610797	0.091677602	0.312509537	0.429609058	0.520371105	0.07943968	0.934995575	0.189580981	368	2	0.480513932	0.331553087	0.080965606	0.145359661	0.853663747	0.006286813	0.269997253	0.151158177	0.478682821	0.11978515	368	2	0.206091494	0.325907163	0.568041017	0.3234962	0.25183874	0.462202826	0.606128117	0.065645314	0.864223151	0.88390759	368	2	0.480513932	0.331553087	0.080965606	0.145359661	0.853663747	0.006286813	0.269997253	0.151158177	0.478682821	0.11978515	368	2	bng	lb
0.105899228	0.291421247	0.655079806	0.176152837	0.159123508	0.924680319	0.925626392	0.207342753	0.476577044	0.920896023	369	3	0.039796136	0.636707663	0.106173894	0.578844569	0.032654805	0.010223701	0.696676534	0.371288186	0.871639149	0.119846187	369	3	0.205389569	0.005310221	0.99978637	0.112674337	0.148869289	0.424665059	0.416272469	0.568071535	0.482161931	0.883022553	369	3	0.039796136	0.636707663	0.106173894	0.578844569	0.032654805	0.010223701	0.696676534	0.371288186	0.871639149	0.119846187	369	3	bng	lb
0.012665181	0.141697439	0.662251656	0.672078616	0.544816431	0.869930113	0.614947966	0.067995239	0.596942045	0.987792596	370	1	0.304452651	0.349284341	0.34131901	0.07718131	0.959685049	0.863734855	0.531785028	0.78276925	0.576403088	0.119876705	370	1	0.501724296	0.365489669	0.092684713	0.550706503	0.972106082	0.678701132	0.075899533	0.545670949	0.014984588	0.882900479	370	1	0.304452651	0.349284341	0.34131901	0.07718131	0.959685049	0.863734855	0.531785028	0.78276925	0.576403088	0.119876705	370	1	bng	prx
0.69594409	0.974089785	0.137730033	0.470229194	0.048646504	0.946623127	0.770500809	0.993255409	0.999023408	0.18774987	371	2	0.830378124	0.632251961	0.713064974	0.891598254	0.951963866	0.906399731	0.366527299	0.325907163	0.998290963	0.120151372	371	2	0.028565325	0.841303751	0.204321421	0.474929044	0.794518876	0.310129093	0.234076968	0.867793817	0.796502579	0.881893368	371	2	0.830378124	0.632251961	0.713064974	0.891598254	0.951963866	0.906399731	0.366527299	0.325907163	0.998290963	0.120151372	371	2	bng	prx
0.372875149	0.052064577	0.852504044	0.653614917	0.994323557	0.186834315	0.124881741	0.784752953	0.820123905	0.858302561	372	3	0.23914304	0.582384716	0.082338939	0.877864925	0.452253792	0.804834132	0.144230476	0.560930204	0.626606037	0.120731223	372	3	0.406933805	0.174169134	0.663075655	0.142490921	0.4123661	0.338969085	0.267799921	0.103030488	0.989593188	0.881221961	372	3	0.23914304	0.582384716	0.082338939	0.877864925	0.452253792	0.804834132	0.144230476	0.560930204	0.626606037	0.120731223	372	3	bng	prx
0.678762169	0.629963073	0.353312784	0.285683767	0.180578021	0.921506394	0.417645802	0.28562273	0.572618793	0.657521287	373	1	0.12161626	0.075441755	0.260719626	0.132663961	0.029908139	0.909634693	0.723532823	0.920377209	0.921597949	0.120761742	373	1	0.899197363	0.59193701	0.378612629	0.132236702	0.904965361	0.862361522	0.534165471	0.275032807	0.11896115	0.881099887	373	1	0.12161626	0.075441755	0.260719626	0.132663961	0.029908139	0.909634693	0.723532823	0.920377209	0.921597949	0.120761742	373	1	bng	prx
0.185827204	0.084749901	0.642597736	0.710562456	0.266335032	0.868434706	0.108859523	0.182470168	0.271553697	0.490035707	374	2	0.600878933	0.316507462	0.176824244	0.439008759	0.028809473	0.913113804	0.450910978	0.310098575	0.681295206	0.121189001	374	2	0.037079989	0.768822291	0.479567858	0.724753563	0.07126072	0.642536699	0.025360881	0.299417096	0.572161016	0.880886258	374	2	0.600878933	0.316507462	0.176824244	0.439008759	0.028809473	0.913113804	0.450910978	0.310098575	0.681295206	0.121189001	374	2	bng	prx
0.663228248	0.866267891	0.182714316	0.860408338	0.234626301	0.524338511	0.015289773	0.170628986	0.19431135	0.030701621	375	3	0.600177007	0.877101962	0.429059725	0.052156133	0.564104129	0.729789117	0.092776269	0.030365917	0.816919462	0.121890927	375	3	0.896877956	0.759788812	0.100619526	0.165562914	0.578691977	0.40375988	0.570818201	0.136509293	0.75798822	0.880794702	375	3	0.600177007	0.877101962	0.429059725	0.052156133	0.564104129	0.729789117	0.092776269	0.030365917	0.816919462	0.121890927	375	3	bng	prx
0.169927061	0.195074313	0.126651814	0.804528947	0.372203742	0.308175909	0.754478591	0.638874477	0.858455153	0.453840754	376	1	0.109469893	0.855677969	0.190740684	0.024506363	0.82595294	0.554002503	0.35114597	0.380504776	0.435895871	0.122196112	376	1	0.051911985	0.614520707	0.07861568	0.099154637	0.692922758	0.76351207	0.042603839	0.093417158	0.694082461	0.880489517	376	1	0.109469893	0.855677969	0.190740684	0.024506363	0.82595294	0.554002503	0.35114597	0.380504776	0.435895871	0.122196112	376	1	bng	prx
0.21539964	0.179418317	0.00860622	0.061922056	0.665425581	0.906094546	0.506851405	0.808008057	0.878841517	0.389507736	377	2	0.004242073	0.738761559	0.718100528	0.276100955	0.480605487	0.63145848	0.186101871	0.099642933	0.328989532	0.123203223	377	2	0.199285867	0.443769646	0.714072085	0.010620441	0.942594684	0.749809259	0.815332499	0.767876217	0.130344554	0.88021485	377	2	0.004242073	0.738761559	0.718100528	0.276100955	0.480605487	0.63145848	0.186101871	0.099642933	0.328989532	0.123203223	377	2	bng	prx
0.689565722	0.490432447	0.97869808	0.131900998	0.44676046	0.793328654	0.5360271	0.493606372	0.96560564	0.310068056	378	3	0.31223487	0.214056825	0.396313364	0.0237434	0.606524857	0.999511704	0.287026582	0.854640339	0.872371593	0.123844111	378	3	0.305185095	0.444349498	0.041627247	0.187414167	0.491317484	0.193365276	0.233924375	0.208532975	0.885921812	0.879757073	378	3	0.31223487	0.214056825	0.396313364	0.0237434	0.606524857	0.999511704	0.287026582	0.854640339	0.872371593	0.123844111	378	3	bng	prx
0.335459456	0.969145787	0.219275491	0.602771081	0.7882931	0.510391552	0.148136845	0.402203436	0.899441511	0.845912046	379	1	0.05017243	0.911648915	0.106326487	0.874019593	0.948759423	0.791894284	0.958281198	0.177892392	0.444349498	0.124362926	379	1	0.920865505	0.241126743	0.255165258	0.129856258	0.731406598	0.821771905	0.650440992	0.0110477	0.45106357	0.879482406	379	1	0.05017243	0.911648915	0.106326487	0.874019593	0.948759423	0.791894284	0.958281198	0.177892392	0.444349498	0.124362926	379	1	bng	av
0.413098544	0.409741508	0.932401502	0.191503647	0.338847011	0.405529954	0.331095309	0.721915342	0.913815729	0.14496292	380	2	0.533005768	0.194433424	0.019257179	0.985961486	0.656361583	0.751884518	0.191534165	0.054628132	0.336558123	0.124637593	380	2	0.788872951	0.934537797	0.232123783	0.180059206	0.180516984	0.046113468	0.148869289	0.341044343	0.965910825	0.879329814	380	2	0.533005768	0.194433424	0.019257179	0.985961486	0.656361583	0.751884518	0.191534165	0.054628132	0.336558123	0.124637593	380	2	bng	av
0.269325846	0.061098056	0.549577319	0.931852168	0.425214393	0.975157933	0.883266701	0.041474654	0.750602741	0.077089755	381	3	0.880794702	0.026978362	0.055116428	0.794518876	0.93264565	0.466475417	0.468977935	0.803155614	0.814233833	0.124729148	381	3	0.14374218	0.850550859	0.261604663	0.599841304	0.874172185	0.673757134	0.438093204	0.063509018	0.708548235	0.879116184	381	3	0.880794702	0.026978362	0.055116428	0.794518876	0.93264565	0.466475417	0.468977935	0.803155614	0.814233833	0.124729148	381	3	bng	av
0.312814722	0.005096591	0.232703635	0.122196112	0.779229102	0.204321421	0.122684408	0.139683218	0.213324381	0.795648061	382	1	0.332224494	0.23831904	0.178991058	0.783898434	0.977172155	0.007904294	0.680959502	0.074312571	0.031373028	0.125156407	382	1	0.193273721	0.227851192	0.032258065	0.138248848	0.031678213	0.91012299	0.520035401	0.690603351	0.470442824	0.878963591	382	1	0.332224494	0.23831904	0.178991058	0.783898434	0.977172155	0.007904294	0.680959502	0.074312571	0.031373028	0.125156407	382	1	bng	av
0.392986847	0.525223548	0.368785669	0.689107944	0.959807123	0.59889523	0.390026551	0.205389569	0.750968963	0.964964751	383	2	0.757438887	0.509140294	0.044648579	0.200598163	0.542527543	0.295846431	0.572954497	0.006897183	0.779778436	0.125217444	383	2	0.914181951	0.019074068	0.342112491	0.523575549	0.835840938	0.904751732	0.453749199	0.720664083	0.134678182	0.878810999	383	2	0.757438887	0.509140294	0.044648579	0.200598163	0.542527543	0.295846431	0.572954497	0.006897183	0.779778436	0.125217444	383	2	bng	av
0.636219367	0.194341868	0.294869839	0.720694601	0.60441908	0.939970092	0.062562944	0.538926359	0.381603442	0.125614185	384	3	0.636219367	0.194341868	0.294869839	0.720694601	0.60441908	0.939970092	0.062562944	0.538926359	0.381603442	0.125614185	384	3	0.700491348	0.390911588	0.245216224	0.125766778	0.992980743	0.846675008	0.474044008	0.863856929	0.866603595	0.878505814	384	3	0.636219367	0.194341868	0.294869839	0.720694601	0.60441908	0.939970092	0.062562944	0.538926359	0.381603442	0.125614185	384	3	bng	av
0.828028199	0.6629841	0.594958342	0.189123203	0.634144108	0.92260506	0.768211921	0.853968932	0.963042085	0.335154271	385	1	0.016449477	0.322458571	0.37632374	0.2616657	0.077669607	0.875026704	0.262092959	0.718253121	0.13391522	0.125705741	385	1	0.212500381	0.326303903	0.10257271	0.328562273	0.763206885	0.290963469	0.204443495	0.498489334	0.438062685	0.878200629	385	1	0.016449477	0.322458571	0.37632374	0.2616657	0.077669607	0.875026704	0.262092959	0.718253121	0.13391522	0.125705741	385	1	bng	av
0.225623341	0.718619343	0.691396832	0.083254494	0.480452895	0.560380871	0.036835841	0.366344188	0.878139592	0.011322367	386	2	0.705069124	0.710501419	0.394909513	0.026062807	0.219428083	0.458510086	0.545091098	0.590258492	0.891140477	0.125980407	386	2	0.744895779	0.589770196	0.082064272	0.025818659	0.92812891	0.533829768	0.739402448	0.673085726	0.86507767	0.877956481	386	2	0.705069124	0.710501419	0.394909513	0.026062807	0.219428083	0.458510086	0.545091098	0.590258492	0.891140477	0.125980407	386	2	bng	av
0.597735527	0.405255287	0.207800531	0.848994415	0.106509598	0.308023316	0.729880673	0.038880581	0.926664022	0.703360088	387	3	0.789178137	0.851527451	0.807489242	0.234595782	0.395947142	0.100802637	0.368114261	0.074343089	0.969664602	0.126071963	387	3	0.112857448	0.11035493	0.881984924	0.834894864	0.99282815	0.509750664	0.36506241	0.945524461	0.170781579	0.877681814	387	3	0.789178137	0.851527451	0.807489242	0.234595782	0.395947142	0.100802637	0.368114261	0.074343089	0.969664602	0.126071963	387	3	bng	av
0.900540178	0.685537278	0.825403607	0.547807245	0.575182348	0.547441023	0.052919095	0.013153478	0.97134312	0.273262734	388	1	0.181249428	0.122379223	0.794000061	0.455702383	0.45619068	0.952482681	0.106662191	0.806268502	0.447035127	0.127842036	388	1	0.910763878	0.297402875	0.571031831	0.04074221	0.485885189	0.909482101	0.896420179	0.058442946	0.015778069	0.877254555	388	1	0.181249428	0.122379223	0.794000061	0.455702383	0.45619068	0.952482681	0.106662191	0.806268502	0.447035127	0.127842036	388	1	bng	prx
0.946623127	0.10461745	0.134495071	0.206518754	0.985534227	0.723410749	0.604937895	0.215277566	0.497848445	0.173986023	389	2	0.642078921	0.95495468	0.185460982	0.011291849	0.406872768	0.825159459	0.58293405	0.289040803	0.68099002	0.128055666	389	2	0.00860622	0.487899411	0.29709769	0.71968749	0.627491073	0.699209571	0.633350627	0.278969695	0.80999176	0.877254555	389	2	0.642078921	0.95495468	0.185460982	0.011291849	0.406872768	0.825159459	0.58293405	0.289040803	0.68099002	0.128055666	389	2	bng	prx
0.143101291	0.228003784	0.177282022	0.18387402	0.701925718	0.73137608	0.801934874	0.884365368	0.941831721	0.794274728	390	3	0.805017243	0.727500229	0.260383923	0.078493606	0.920255135	0.367625965	0.025147252	0.801171911	0.484572893	0.12817774	390	3	0.652211066	0.343760491	0.97134312	0.167058321	0.289376507	0.459242531	0.842707602	0.002929777	0.12121952	0.876827296	390	3	0.805017243	0.727500229	0.260383923	0.078493606	0.920255135	0.367625965	0.025147252	0.801171911	0.484572893	0.12817774	390	3	bng	prx
0.542435987	0.052583392	0.289468062	0.129734184	0.897183142	0.407330546	0.907773064	0.408917508	0.112491226	0.237586596	391	1	0.129154332	0.46845912	0.294961394	0.010193182	0.595965453	0.196417127	0.165105136	0.919156468	0.266273995	0.129032258	391	1	0.021729179	0.695822016	0.363414411	0.155888546	0.298348949	0.094027528	0.189519944	0.499710074	0.145970031	0.876827296	391	1	0.129154332	0.46845912	0.294961394	0.010193182	0.595965453	0.196417127	0.165105136	0.919156468	0.266273995	0.129032258	391	1	bng	prx
0.408581805	0.32984405	0.09030427	0.049989319	0.505783258	0.459395123	0.158787805	0.311197241	0.808679464	0.832453383	392	2	0.259987182	0.560106204	0.05365154	0.174016541	0.1617481	0.196539201	0.464888455	0.941831721	0.965483566	0.13022248	392	2	0.740745262	0.474288156	0.117954039	0.932584613	0.915494247	0.195928831	0.639271218	0.038514359	0.40253914	0.876491592	392	2	0.259987182	0.560106204	0.05365154	0.174016541	0.1617481	0.196539201	0.464888455	0.941831721	0.965483566	0.13022248	392	2	bng	prx
0.571489608	0.346751305	0.273567919	0.545274209	0.643574328	0.899227882	0.108890042	0.164555803	0.599261452	0.022919401	393	3	0.096682638	0.134556108	0.088351085	0.760521256	0.435987426	0.956419568	0.386883145	0.723227638	0.521805475	0.130619221	393	3	0.782921842	0.265205847	0.451002533	0.442274239	0.98217719	0.842371899	0.259132664	0.205755791	0.707998901	0.875637074	393	3	0.096682638	0.134556108	0.088351085	0.760521256	0.435987426	0.956419568	0.386883145	0.723227638	0.521805475	0.130619221	393	3	bng	prx
0.855494858	0.040467544	0.611987671	0.101321451	0.771324808	0.598834193	0.349528489	0.66072573	0.747703482	0.793725394	394	1	0.380169073	0.385814997	0.461165197	0.967711417	0.72255623	0.718008972	0.201208533	0.094363231	0.63206885	0.130649739	394	1	0.879573962	0.847651601	0.155644398	0.764427625	0.331431013	0.975463118	0.933530686	0.113040559	0.740836818	0.875515	394	1	0.380169073	0.385814997	0.461165197	0.967711417	0.72255623	0.718008972	0.201208533	0.094363231	0.63206885	0.130649739	394	1	bng	prx
0.128910184	0.021454512	0.195562609	0.978942228	0.629505295	0.423474837	0.061677908	0.814569536	0.869502853	0.316324351	395	2	0.751396222	0.770531327	0.491683706	0.283059175	0.672719504	0.827143162	0.049531541	0.858058412	0.907101657	0.130771813	395	2	0.160985137	0.369335002	0.793481246	0.339823603	0.845454268	0.591387677	0.974974822	0.231116672	0.928983428	0.875453963	395	2	0.751396222	0.770531327	0.491683706	0.283059175	0.672719504	0.827143162	0.049531541	0.858058412	0.907101657	0.130771813	395	2	bng	prx
0.643513291	0.380962554	0.058748131	0.610339671	0.93469039	0.322672201	0.680684835	0.725608081	0.678853725	0.720694601	396	3	0.958128605	0.856563005	0.199926756	0.004455702	0.734702597	0.668752098	0.32392346	0.991851558	0.57145909	0.13083285	396	3	0.89638966	0.126621296	0.887234107	0.194189276	0.178380688	0.996429334	0.273018586	0.623645741	0.412884915	0.874782556	396	3	0.958128605	0.856563005	0.199926756	0.004455702	0.734702597	0.668752098	0.32392346	0.991851558	0.57145909	0.13083285	396	3	bng	prx
0.409070101	0.539017914	0.723410749	0.691396832	0.992919706	0.664693136	0.841761528	0.469100009	0.40397351	0.771202734	397	1	0.969328898	0.581865902	0.382122257	0.479354228	0.958677938	0.912320322	0.262947478	0.917386395	0.311105686	0.130863369	397	1	0.806634724	0.737144078	0.02026429	0.9365215	0.421674245	0.172307505	0.078859828	0.053132725	0.04013184	0.874416334	397	1	0.969328898	0.581865902	0.382122257	0.479354228	0.958677938	0.912320322	0.262947478	0.917386395	0.311105686	0.130863369	397	1	bng	wopt
0.786278878	0.993835261	0.303750725	0.003509629	0.233771783	0.399639882	0.296334727	0.030365917	0.235145116	0.862575152	398	2	0.492904447	0.467757195	0.590868862	0.544785913	0.814508499	0.807672353	0.330851161	0.02417066	0.342600787	0.130924406	398	2	0.044648579	0.682515946	0.130497147	0.992339854	0.417798395	0.723532823	0.71559801	0.544236579	0.545579394	0.874324778	398	2	0.492904447	0.467757195	0.590868862	0.544785913	0.814508499	0.807672353	0.330851161	0.02417066	0.342600787	0.130924406	398	2	bng	wopt
0.502059999	0.146794031	0.281624805	0.745719779	0.020783105	0.874660482	0.732444227	0.031434065	0.626087222	0.540482803	399	3	0.85625782	0.411816767	0.247077853	0.338328196	0.464491714	0.813715018	0.301095614	0.578936125	0.989837336	0.130954924	399	3	0.070863979	0.405438398	0.206366161	0.082461013	0.03869747	0.652302622	0.157231361	0.727805414	0.892208625	0.873989074	399	3	0.85625782	0.411816767	0.247077853	0.338328196	0.464491714	0.813715018	0.301095614	0.578936125	0.989837336	0.130954924	399	3	bng	wopt
0.858943449	0.173100986	0.40623188	0.279030732	0.146702475	0.977660451	0.006714072	0.382610553	0.279000214	0.776757103	400	1	0.408215583	0.216498306	0.648457289	0.096102786	0.080751976	0.96969512	0.797204505	0.263008515	0.226996673	0.130985443	400	1	0.671864986	0.819147313	0.005767998	0.491348003	0.60463271	0.935331278	0.290627766	0.605822932	0.746910001	0.873836482	400	1	0.408215583	0.216498306	0.648457289	0.096102786	0.080751976	0.96969512	0.797204505	0.263008515	0.226996673	0.130985443	400	1	bng	wopt
0.445020905	0.289254433	0.708792383	0.594988861	0.997619556	0.619434187	0.72542497	0.611621448	0.484603412	0.338785974	401	2	0.073763237	0.22461623	0.893093661	0.705954161	0.769188513	0.70433668	0.133213294	0.816736351	0.335551012	0.131260109	401	2	0.225165563	0.431287576	0.876430555	0.1879635	0.300454726	0.358134709	0.889797662	0.010193182	0.514023255	0.873683889	401	2	0.073763237	0.22461623	0.893093661	0.705954161	0.769188513	0.70433668	0.133213294	0.816736351	0.335551012	0.131260109	401	2	bng	wopt
0.031922361	0.357768487	0.161076693	0.828180792	0.837580493	0.552171392	0.355357524	0.078890347	0.086581011	0.295724357	402	3	0.120517594	0.864467299	0.099063082	0.31388287	0.459700308	0.512466811	0.801110874	0.341990417	0.756126591	0.131351665	402	3	0.916623432	0.37040315	0.544175542	0.153111362	0.228125858	0.920041505	0.725760674	0.267464217	0.456678976	0.873134556	402	3	0.120517594	0.864467299	0.099063082	0.31388287	0.459700308	0.512466811	0.801110874	0.341990417	0.756126591	0.131351665	402	3	bng	wopt
0.89638966	0.126621296	0.887234107	0.194189276	0.178380688	0.996429334	0.273018586	0.623645741	0.412884915	0.874782556	403	1	0.812158574	0.964659566	0.053682058	0.343760491	0.711569567	0.664967803	0.821405683	0.24118778	0.997558519	0.132023072	403	1	0.917722098	0.248939482	0.446638386	0.280587176	0.993255409	0.225043489	0.881008332	0.97769097	0.638172552	0.873012482	403	1	0.812158574	0.964659566	0.053682058	0.343760491	0.711569567	0.664967803	0.821405683	0.24118778	0.997558519	0.132023072	403	1	bng	wopt
0.677236244	0.328959014	0.5233314	0.922757653	0.983489486	0.904843287	0.688863796	0.615863521	0.727652821	0.024018067	404	2	0.949858089	0.558122501	0.941953795	0.60728782	0.332255013	0.980224006	0.11035493	0.370525224	0.520493179	0.132175665	404	2	0.684926908	0.679647206	0.119602039	0.88042848	0.796899319	0.627948851	0.361491745	0.075869015	0.902005066	0.872920927	404	2	0.949858089	0.558122501	0.941953795	0.60728782	0.332255013	0.980224006	0.11035493	0.370525224	0.520493179	0.132175665	404	2	bng	wopt
0.746482742	0.991637928	0.725089267	0.345988342	0.835352641	0.3632313	0.135044404	0.223242897	0.836970122	0.592913602	405	3	0.232642598	0.103061007	0.632953887	0.039216285	0.074251534	0.982482376	0.393353069	0.728354747	0.597979675	0.132358776	405	3	0.013641774	0.516281625	0.378337962	0.086245308	0.368816187	0.936429945	0.584917753	0.294076357	0.577166051	0.872676778	405	3	0.232642598	0.103061007	0.632953887	0.039216285	0.074251534	0.982482376	0.393353069	0.728354747	0.597979675	0.132358776	405	3	bng	wopt
0.337992492	0.151219214	0.803888058	0.355632191	0.311593982	0.68959624	0.079073458	0.05630665	0.038636433	0.796533097	406	1	0.216315195	0.943388165	0.173589282	0.926206244	0.806726279	0.845332194	0.903317362	0.064851833	0.502945036	0.132786035	406	1	0.443372906	0.028962065	0.374401074	0.677480392	0.312082278	0.590746788	0.265419477	0.034943693	0.868587298	0.872249519	406	1	0.216315195	0.943388165	0.173589282	0.926206244	0.806726279	0.845332194	0.903317362	0.064851833	0.502945036	0.132786035	406	1	bng	cache
0.701986755	0.073183386	0.0618305	0.313943907	0.828699606	0.195654164	0.688802759	0.944212165	0.922208319	0.409466842	407	2	0.124179815	0.383465072	0.068330943	0.478591266	0.793969543	0.886867885	0.959471419	0.783135472	0.401959288	0.132816553	407	2	0.52558977	0.550309763	0.73894467	0.100924711	0.582262642	0.883236183	0.905148473	0.085909604	0.241065706	0.872066408	407	2	0.124179815	0.383465072	0.068330943	0.478591266	0.793969543	0.886867885	0.959471419	0.783135472	0.401959288	0.132816553	407	2	bng	cache
0.680410169	0.845545824	0.348521378	0.463087863	0.892696921	0.851985229	0.026306955	0.457533494	0.468520157	0.519394513	408	3	0.008789331	0.121646779	0.115115818	0.241554003	0.732779931	0.574755089	0.820215461	0.114841151	0.602252266	0.133030183	408	3	0.562303537	0.118533891	0.338938566	0.367168188	0.643269143	0.945158238	0.511856441	0.306344798	0.204077273	0.871669668	408	3	0.008789331	0.121646779	0.115115818	0.241554003	0.732779931	0.574755089	0.820215461	0.114841151	0.602252266	0.133030183	408	3	bng	cache
0.622547075	0.52375866	0.754051332	0.063722648	0.226233711	0.684163945	0.313394574	0.398480178	0.779045991	0.567522202	409	1	0.353221229	0.23444319	0.228125858	0.879390851	0.895504624	0.837611011	0.840235603	0.444593646	0.997466964	0.13309122	409	1	0.087862789	0.651692251	0.665700247	0.840876492	0.163090915	0.654683065	0.300698874	0.013611255	0.382488479	0.871639149	409	1	0.353221229	0.23444319	0.228125858	0.879390851	0.895504624	0.837611011	0.840235603	0.444593646	0.997466964	0.13309122	409	1	bng	cache
0.399609363	0.847285379	0.562547685	0.071535386	0.591265603	0.358226264	0.179998169	0.54341258	0.876796777	0.376873074	410	2	0.887142552	0.766289254	0.513199255	0.538865322	0.904263436	0.25592822	0.032685324	0.181188391	0.876827296	0.133457442	410	2	0.963133641	0.15622425	0.156804102	0.166814173	0.347087008	0.938444166	0.978423414	0.285073397	0.979430525	0.871242409	410	2	0.887142552	0.766289254	0.513199255	0.538865322	0.904263436	0.25592822	0.032685324	0.181188391	0.876827296	0.133457442	410	2	bng	cache
0.563127537	0.883724479	0.966948454	0.03295999	0.035767693	0.480727561	0.117282632	0.798638874	0.965453047	0.380962554	411	3	0.082369457	0.552690207	0.568956572	0.533005768	0.21887875	0.07718131	0.304605243	0.064455092	0.411267434	0.13370159	411	3	0.121066927	0.214758751	0.081270791	0.001312296	0.295297098	0.912625507	0.077974792	0.484420301	0.193792535	0.870906705	411	3	0.082369457	0.552690207	0.568956572	0.533005768	0.21887875	0.07718131	0.304605243	0.064455092	0.411267434	0.13370159	411	3	bng	cache
0.240974151	0.740226447	0.245796075	0.095431379	0.818079165	0.223822748	0.620960112	0.079927976	0.771050142	0.936399426	412	1	0.455336161	0.483809931	0.772942289	0.486526078	0.989104892	0.892880032	0.423230689	0.178716391	0.157017731	0.133793146	412	1	0.07718131	0.345469527	0.305215613	0.641407514	0.958708457	0.612964263	0.581194494	0.134983367	0.843623157	0.870906705	412	1	0.455336161	0.483809931	0.772942289	0.486526078	0.989104892	0.892880032	0.423230689	0.178716391	0.157017731	0.133793146	412	1	bng	cache
0.89577929	0.637318033	0.096011231	0.542435987	0.617999817	0.999847407	0.969817194	0.390850551	0.602923673	0.636219367	413	2	0.571031831	0.02191229	0.245429853	0.582018494	0.843317972	0.868984039	0.995635853	0.607776116	0.486098819	0.134037294	413	2	0.324350719	0.547990356	0.001373333	0.234412671	0.356761376	0.222266305	0.337931455	0.125370037	0.046693319	0.87060152	413	2	0.571031831	0.02191229	0.245429853	0.582018494	0.843317972	0.868984039	0.995635853	0.607776116	0.486098819	0.134037294	413	2	bng	cache
0.742301706	0.662862026	0.113986633	0.834589679	0.813623463	0.865749077	0.006775109	0.396099734	0.177037873	0.328684347	414	3	0.753227332	0.849116489	0.434339427	0.627918332	0.995880001	0.156865139	0.046723838	0.25592822	0.499313334	0.134189886	414	3	0.645191809	0.600268563	0.130191961	0.000854518	0.569444868	0.135990478	0.67751091	0.655171361	0.4385815	0.870235298	414	3	0.753227332	0.849116489	0.434339427	0.627918332	0.995880001	0.156865139	0.046723838	0.25592822	0.499313334	0.134189886	414	3	bng	cache
0.005249184	0.70802942	0.150303659	0.188726463	0.42649617	0.807824946	0.418561357	0.706503494	0.829432051	0.958800012	415	1	0.077028718	0.101596118	0.562578204	0.913022248	0.149601733	0.612750633	0.094607379	0.364879299	0.917722098	0.134617145	415	1	0.638599811	0.584948271	0.058687094	0.23566393	0.800134281	0.650318918	0.480483413	0.314127018	0.941709647	0.870143742	415	1	0.077028718	0.101596118	0.562578204	0.913022248	0.149601733	0.612750633	0.094607379	0.364879299	0.917722098	0.134617145	415	1	bng	dpi
0.832758568	0.412915433	0.837855159	0.626697592	0.889126255	0.255684072	0.072817164	0.235541856	0.310708945	0.677877132	416	2	0.075716422	0.030884732	0.356212043	0.715323344	0.409802545	0.180425428	0.29792169	0.182103946	0.744895779	0.134739219	416	2	0.383098849	0.339823603	0.198095645	0.497940001	0.29422895	0.358561968	0.684499649	0.014679403	0.005859554	0.869655446	416	2	0.075716422	0.030884732	0.356212043	0.715323344	0.409802545	0.180425428	0.29792169	0.182103946	0.744895779	0.134739219	416	2	bng	dpi
0.450148015	0.056642354	0.333841975	0.111880856	0.749320963	0.021515549	0.854060488	0.301126133	0.949583422	0.064027833	417	3	0.897061068	0.993194372	0.017639698	0.604815821	0.564256722	0.915280618	0.497848445	0.371990112	0.797662282	0.13574633	417	3	0.390911588	0.001617481	0.701864681	0.88451796	0.345530564	0.85872982	0.360332041	0.041932432	0.007629627	0.869624928	417	3	0.897061068	0.993194372	0.017639698	0.604815821	0.564256722	0.915280618	0.497848445	0.371990112	0.797662282	0.13574633	417	3	bng	dpi
0.00061037	0.890652181	0.948057497	0.204229865	0.817865535	0.327951903	0.752189703	0.093935972	0.291116062	0.334452345	418	1	0.446638386	0.327616199	0.63124485	0.213995788	0.484359264	0.618884854	0.874172185	0.144993439	0.682912687	0.13657033	418	1	0.780419324	0.114597003	0.889706107	0.627277444	0.538224433	0.998290963	0.847407453	0.688070315	0.274788659	0.869533372	418	1	0.446638386	0.327616199	0.63124485	0.213995788	0.484359264	0.618884854	0.874172185	0.144993439	0.682912687	0.13657033	418	1	bng	dpi
0.526688437	0.697561571	0.850154118	0.093661306	0.669026765	0.296151616	0.042146062	0.360759301	0.918271432	0.656666768	419	2	0.004577776	0.997192297	0.565050203	0.667470321	0.113376263	0.501785333	0.700643941	0.884548479	0.873683889	0.136875515	419	2	0.484298227	0.208014161	0.239295633	0.95352031	0.640278329	0.831720939	0.783043916	0.009887997	0.613483077	0.869502853	419	2	0.004577776	0.997192297	0.565050203	0.667470321	0.113376263	0.501785333	0.700643941	0.884548479	0.873683889	0.136875515	419	2	bng	dpi
0.029755547	0.129856258	0.608600116	0.0126957	0.247779778	0.795495468	0.10791345	0.660847804	0.960539567	0.398693808	420	3	0.429278834	0.247237126	0.465747254	0.225112068	0.381955978	0.306946592	0.351193353	0.374008141	0.38082321	0.137022986	420	3	0.019714957	0.525559252	0.311990722	0.26905118	0.264595477	0.729972228	0.321237831	0.055574206	0.417401654	0.869441816	420	3	0.429278834	0.247237126	0.465747254	0.225112068	0.381955978	0.306946592	0.351193353	0.374008141	0.38082321	0.137022986	420	3	bng	dpi
0.935422834	0.683156835	0.131351665	0.916989654	0.055513169	0.995208594	0.086336863	0.654133732	0.211645863	0.902432325	421	1	0.249885556	0.364329966	0.879085665	0.305032502	0.983275857	0.980040895	0.695638905	0.530198065	0.28501236	0.137089145	421	1	0.453077792	0.032471694	0.151676992	0.324716941	0.404705954	0.294808802	0.952543718	0.340433973	0.557847835	0.869228187	421	1	0.249885556	0.364329966	0.879085665	0.305032502	0.983275857	0.980040895	0.695638905	0.530198065	0.28501236	0.137089145	421	1	bng	dpi
0.584856716	0.009247108	0.433057649	0.861201819	0.60667745	0.395245216	0.110263375	0.755882443	0.848780786	0.775414289	422	2	0.972441786	0.926816614	0.688650166	0.322794275	0.778099918	0.488845485	0.177007355	0.000335704	0.319376202	0.137241737	422	2	0.729850154	0.065340129	0.808282723	0.055146947	0.215216529	0.549943541	0.04974517	0.692342906	0.877193518	0.869075594	422	2	0.972441786	0.926816614	0.688650166	0.322794275	0.778099918	0.488845485	0.177007355	0.000335704	0.319376202	0.137241737	422	2	bng	dpi
0.871608631	0.366161077	0.636677145	0.649983215	0.373302408	0.700308237	0.368572039	0.495406964	0.981231117	0.641193884	423	3	0.06982635	0.299691763	0.290444655	0.20844142	0.490188299	0.917996765	0.174382763	0.209143345	0.923001801	0.137363811	423	3	0.825495163	0.283028657	0.145451216	0.5614185	0.678243355	0.610217597	0.337687307	0.973082675	0.948973052	0.868892483	423	3	0.06982635	0.299691763	0.290444655	0.20844142	0.490188299	0.917996765	0.174382763	0.209143345	0.923001801	0.137363811	423	3	bng	dpi
0.660176397	0.053285318	0.683523057	0.384990997	0.941007721	0.480788598	0.171239357	0.870906705	0.856898709	0.950163274	424	1	0.59254738	0.932523576	0.417096469	0.869472335	0.035706656	0.741630299	0.185155797	0.144901883	0.972289193	0.137455367	424	1	0.627491073	0.060762352	0.672994171	0.160252693	0.04647969	0.883968627	0.761619922	0.823389386	0.459639271	0.868709372	424	1	0.59254738	0.932523576	0.417096469	0.869472335	0.035706656	0.741630299	0.185155797	0.144901883	0.972289193	0.137455367	424	1	bng	vopt
0.098117008	0.126346629	0.859157079	0.006622517	0.631580554	0.739524522	0.412396619	0.069185461	0.575823237	0.614551225	425	2	0.000366222	0.203466903	0.331705679	0.310220649	0.058076724	0.945249794	0.848139897	0.07678457	0.187658315	0.13779107	425	2	0.721732231	0.651875362	0.661091952	0.763115329	0.981719413	0.511368145	0.588213752	0.193609424	0.869197668	0.868617817	425	2	0.000366222	0.203466903	0.331705679	0.310220649	0.058076724	0.945249794	0.848139897	0.07678457	0.187658315	0.13779107	425	2	bng	vopt
0.763786737	0.388927885	0.819147313	0.304544206	0.94164861	0.986266671	0.777214881	0.752433851	0.914731285	0.267067476	426	3	0.031647694	0.329721976	0.66768395	0.033051546	0.072054201	0.230872524	0.38370922	0.16769921	0.197088534	0.138187811	426	3	0.148106326	0.660573138	0.318277535	0.101290933	0.959837642	0.833399457	0.149784845	0.035096286	0.437635426	0.868617817	426	3	0.031647694	0.329721976	0.66768395	0.033051546	0.072054201	0.230872524	0.38370922	0.16769921	0.197088534	0.138187811	426	3	bng	vopt
0.481765191	0.159245582	0.030274361	0.219946898	0.203039644	0.21622364	0.933378094	0.079805902	0.54319895	0.555558947	427	1	0.287942137	0.531693472	0.007934812	0.598803674	0.341044343	0.348673971	0.786217841	0.101687674	0.743186743	0.138279366	427	1	0.248115482	0.525833918	0.232367931	0.811731315	0.523056734	0.901699881	0.145329142	0.023407697	0.819544053	0.868190558	427	1	0.287942137	0.531693472	0.007934812	0.598803674	0.341044343	0.348673971	0.786217841	0.101687674	0.743186743	0.138279366	427	1	bng	vopt
0.257515183	0.485122227	0.007354961	0.682393872	0.861354411	0.424817652	0.796105838	0.908871731	0.155980102	0.362743004	428	2	0.140903958	0.668050172	0.00143437	0.945768609	0.712302011	0.814996796	0.197882015	0.782586138	0.909878842	0.139286477	428	2	0.649494919	0.505539109	0.399121067	0.022278512	0.674092837	0.355418561	0.299203467	0.310586871	0.829706717	0.868037965	428	2	0.140903958	0.668050172	0.00143437	0.945768609	0.712302011	0.814996796	0.197882015	0.782586138	0.909878842	0.139286477	428	2	bng	vopt
0.000701926	0.282021546	0.356486709	0.95760979	0.441969054	0.342020936	0.433271279	0.732139042	0.777489547	0.336710715	429	3	0.318399609	0.622425001	0.444227424	0.399731437	0.902920621	0.887356182	0.142948698	0.176580096	0.892574847	0.139378033	429	3	0.271645253	0.326670125	0.426526688	0.806482131	0.705740532	0.15765862	0.0516068	0.024201178	0.431684317	0.867702261	429	3	0.318399609	0.622425001	0.444227424	0.399731437	0.902920621	0.887356182	0.142948698	0.176580096	0.892574847	0.139378033	429	3	bng	vopt
0.105807672	0.605334635	0.550828578	0.641499069	0.310220649	0.815271462	0.266029847	0.017487106	0.94738609	0.618274483	430	1	0.541001617	0.266304514	0.071504868	0.358561968	0.951414533	0.624958037	0.306344798	0.481551561	0.820825831	0.139591662	430	1	0.370464187	0.587542344	0.516067995	0.289681692	0.896145512	0.979888302	0.464186529	0.970397046	0.577715384	0.867610706	430	1	0.541001617	0.266304514	0.071504868	0.358561968	0.951414533	0.624958037	0.306344798	0.481551561	0.820825831	0.139591662	430	1	bng	vopt
0.601489303	0.042298654	0.102877895	0.492049928	0.951231422	0.175908689	0.749382	0.623615223	0.704824976	0.3861507	431	2	0.376567888	0.009704886	0.356913968	0.158726768	0.972380749	0.125797296	0.628223518	0.495773186	0.479140599	0.139713736	431	2	0.006927702	0.398327586	0.607440413	0.390423292	0.630298776	0.184698019	0.077974792	0.093325602	0.367473373	0.867244484	431	2	0.376567888	0.009704886	0.356913968	0.158726768	0.972380749	0.125797296	0.628223518	0.495773186	0.479140599	0.139713736	431	2	bng	vopt
0.957487716	0.726950896	0.479476302	0.005462813	0.677602466	0.607623524	0.388134404	0.605822932	0.962065493	0.304452651	432	3	0.534012879	0.343821528	0.11487167	0.064790796	0.331583605	0.964323862	0.918820765	0.541673025	0.580858791	0.139805292	432	3	0.180089724	0.820276498	0.455916013	0.686696982	0.662892544	0.984252449	0.004150517	0.29074984	0.996948149	0.86547441	432	3	0.534012879	0.343821528	0.11487167	0.064790796	0.331583605	0.964323862	0.918820765	0.541673025	0.580858791	0.139805292	432	3	bng	vopt
0.027466659	0.700491348	0.659657582	0.208380383	0.700949126	0.054445021	0.257759331	0.084322642	0.111087374	0.563829463	433	1	0.492610491	0.32872232	0.338849555	0.193404654	0.313499329	0.415724255	0.388495258	0.270496895	0.357411484	0.140874873	433	1	0.188055055	0.376171148	0.0626545	0.002227851	0.431928465	0.160740989	0.131015961	0.618518632	0.855372784	0.864803003	433	1	0.492610491	0.32872232	0.338849555	0.193404654	0.313499329	0.415724255	0.388495258	0.270496895	0.357411484	0.140874873	433	1	bng	hhe
0.409222694	0.14844203	0.014587848	0.611316263	0.395458846	0.341288491	0.046021912	0.493972594	0.396649068	0.650013733	434	2	0.260078738	0.222266305	0.249031037	0.535691397	0.753959777	0.82677694	0.038422803	0.774742882	0.96704001	0.14127018	434	2	0.909390545	0.420117801	0.611682485	0.398480178	0.855372784	0.827265236	0.000762963	0.362468337	0.680837428	0.864619892	434	2	0.260078738	0.222266305	0.249031037	0.535691397	0.753959777	0.82677694	0.038422803	0.774742882	0.96704001	0.14127018	434	2	bng	hhe
0.716177862	0.128147221	0.071932127	0.355204932	0.700155644	0.965666677	0.115359966	0.785882138	0.039735099	0.108615375	435	3	0.557267983	0.140842921	0.768913846	0.031159398	0.456923124	0.086336863	0.344645528	0.029877621	0.393993957	0.141453291	435	3	0.985625782	0.817011017	0.90356151	0.996978668	0.872066408	0.637928404	0.096072268	0.166692099	0.982329783	0.864558855	435	3	0.557267983	0.140842921	0.768913846	0.031159398	0.456923124	0.086336863	0.344645528	0.029877621	0.393993957	0.141453291	435	3	bng	hhe
0.120944853	0.067720573	0.96642964	0.007843257	0.307290872	0.728873562	0.230567339	0.74816126	0.662099063	0.416119877	436	1	0.147251808	0.028717917	0.08374279	0.294442579	0.612689596	0.074190497	0.139591662	0.997283853	0.551377911	0.142216254	436	1	0.097415082	0.863368633	0.883724479	0.904812769	0.985290078	0.642384106	0.486770226	0.472640156	0.559099094	0.86425367	436	1	0.147251808	0.028717917	0.08374279	0.294442579	0.612689596	0.074190497	0.139591662	0.997283853	0.551377911	0.142216254	436	1	bng	hhe
0.102053896	0.040009766	0.641560106	0.189855647	0.188695944	0.653004547	0.201452681	0.260933256	0.881557665	0.381908628	437	2	0.445814386	0.230109561	0.197058016	0.775749992	0.784386731	0.4750206	0.901455733	0.68346202	0.985137486	0.142277291	437	2	0.773277993	0.780541398	0.691976684	0.620288705	0.960264901	0.727225562	0.08087405	0.510757775	0.884701071	0.863612781	437	2	0.445814386	0.230109561	0.197058016	0.775749992	0.784386731	0.4750206	0.901455733	0.68346202	0.985137486	0.142277291	437	2	bng	hhe
0.016327403	0.539841914	0.688619648	0.585833308	0.859187597	0.657368694	0.368572039	0.53624073	0.77333903	0.40971099	438	3	0.145451216	0.886318552	0.008178961	0.868495743	0.331919309	0.142277291	0.60872219	0.518234809	0.358684042	0.143559069	438	3	0.001983703	0.486831263	0.7010712	0.292031617	0.59889523	0.596667379	0.875362407	0.642658773	0.772301401	0.863490707	438	3	0.145451216	0.886318552	0.008178961	0.868495743	0.331919309	0.142277291	0.60872219	0.518234809	0.358684042	0.143559069	438	3	bng	hhe
0.084902493	0.821344646	0.565019684	0.246192816	0.652912992	0.021118809	0.834498123	0.090945158	0.379863887	0.394268624	439	1	0.261360515	0.614764855	0.186132389	0.469405194	0.451094089	0.040406507	0.082735679	0.784264657	0.916379284	0.143559069	439	1	0.146549883	0.759514145	0.892025513	0.308420057	0.933286538	0.988708151	0.875728629	0.025116733	0.734916227	0.863338115	439	1	0.261360515	0.614764855	0.186132389	0.469405194	0.451094089	0.040406507	0.082735679	0.784264657	0.916379284	0.143559069	439	1	bng	hhe
0.90438551	0.569261757	0.665456099	0.023682363	0.750175481	0.441938536	0.428357799	0.75798822	0.980193487	0.947569201	440	2	0.612933744	0.247932371	0.006164739	0.500869778	0.930784021	0.732840968	0.050813318	0.425733207	0.309945982	0.143650624	440	2	0.942106388	0.946165349	0.122135075	0.718405713	0.990081484	0.194555498	0.420422987	0.030945769	0.416638691	0.863063448	440	2	0.612933744	0.247932371	0.006164739	0.500869778	0.930784021	0.732840968	0.050813318	0.425733207	0.309945982	0.143650624	440	2	bng	hhe
0.842097232	0.172276986	0.428876614	0.551957762	0.101382488	0.405499435	0.010193182	0.021454512	0.882229072	0.004547258	441	3	0.862971892	0.965086825	0.788964507	0.34214301	0.861537523	0.506271554	0.244178594	0.671864986	0.991454817	0.144291513	441	3	0.09665212	0.24466689	0.114566485	0.552781762	0.625324259	0.153904843	0.10647908	0.803003021	0.042329173	0.862727744	441	3	0.862971892	0.965086825	0.788964507	0.34214301	0.861537523	0.506271554	0.244178594	0.671864986	0.991454817	0.144291513	441	3	bng	hhe
0.158848842	0.178624836	0.715628529	0.246864223	0.93304239	0.415173803	0.70577105	0.046174505	0.618427076	0.931424909	442	1	0.412732322	0.839014863	0.409131138	0.321390423	0.708365123	0.701132237	0.187108982	0.060213019	0.775261696	0.14435255	442	1	0.786278878	0.993835261	0.303750725	0.003509629	0.233771783	0.399639882	0.296334727	0.030365917	0.235145116	0.862575152	442	1	0.412732322	0.839014863	0.409131138	0.321390423	0.708365123	0.701132237	0.187108982	0.060213019	0.775261696	0.14435255	442	1	bng	lb
0.97317423	0.196325571	0.10995819	0.234412671	0.920743431	0.215491195	0.171910764	0.574816126	0.666310617	0.641315958	443	2	0.381481368	0.060121464	0.025605029	0.645680105	0.172978912	0.117679373	0.136875515	0.719992676	0.946745201	0.144444105	443	2	0.228278451	0.240119633	0.15457625	0.761772515	0.786461989	0.980010376	0.678151799	0.002594073	0.506424146	0.861842708	443	2	0.381481368	0.060121464	0.025605029	0.645680105	0.172978912	0.117679373	0.136875515	0.719992676	0.946745201	0.144444105	443	2	bng	lb
0.018158513	0.331064791	0.514419996	0.740348521	0.80834376	0.645893735	0.672231208	0.48545793	0.341288491	0.470778527	444	3	0.333048494	0.73320719	0.535233619	0.193548387	0.310068056	0.332132939	0.713064974	0.042847987	0.694021424	0.144474624	444	3	0.119968261	0.453016755	0.103793451	0.394695883	0.713522752	0.918576617	0.111514634	0.730826746	0.910611286	0.861415448	444	3	0.333048494	0.73320719	0.535233619	0.193548387	0.310068056	0.332132939	0.713064974	0.042847987	0.694021424	0.144474624	444	3	bng	lb
0.91399884	0.097750786	0.565996277	0.389172033	0.876155889	0.125461592	0.007904294	0.685476241	0.529160436	0.315805536	445	1	0.364909818	0.96969512	0.401074252	0.156529435	0.881221961	0.81347087	0.959227271	0.410809656	0.740531632	0.144718772	445	1	0.376140629	0.578051088	0.372631001	0.683980834	0.476638081	0.982512894	0.121341594	0.311075167	0.695913572	0.860683004	445	1	0.364909818	0.96969512	0.401074252	0.156529435	0.881221961	0.81347087	0.959227271	0.410809656	0.740531632	0.144718772	445	1	bng	lb
0.736198004	0.241645558	0.368053224	0.085360271	0.069215979	0.934598834	0.715292825	0.259895627	0.41462447	0.738425855	446	2	0.413098544	0.409741508	0.932401502	0.191503647	0.338847011	0.405529954	0.331095309	0.721915342	0.913815729	0.14496292	446	2	0.24713889	0.374797815	0.194372387	0.258430738	0.606769005	0.113498337	0.917966247	0.090731529	0.633838923	0.86056093	446	2	0.413098544	0.409741508	0.932401502	0.191503647	0.338847011	0.405529954	0.331095309	0.721915342	0.913815729	0.14496292	446	2	bng	lb
0.441694388	0.69225135	0.206701865	0.323526719	0.116824854	0.432172613	0.521042512	0.287820063	0.97277749	0.205725272	447	3	0.163121433	0.517166662	0.824762719	0.009155553	0.985625782	0.413953063	0.715414899	0.572740867	0.652851955	0.145115513	447	3	0.114963225	0.693258461	0.148808252	0.638294626	0.819666128	0.171300394	0.393414106	0.502792444	0.526932585	0.860286264	447	3	0.163121433	0.517166662	0.824762719	0.009155553	0.985625782	0.413953063	0.715414899	0.572740867	0.652851955	0.145115513	447	3	bng	lb
0.41257973	0.267738884	0.196417127	0.663686026	0.79464095	0.426160466	0.090639973	0.022858364	0.140171514	0.473525193	448	1	0.521774957	0.891933958	0.481246376	0.298989837	0.533341472	0.93304239	0.429303873	0.344248787	0.41871395	0.145115513	448	1	0.816522721	0.61076693	0.464827418	0.080294198	0.536362804	0.254524369	0.359965819	0.206579791	0.849208045	0.85995056	448	1	0.521774957	0.891933958	0.481246376	0.298989837	0.533341472	0.93304239	0.429303873	0.344248787	0.41871395	0.145115513	448	1	bng	lb
0.00656148	0.234717856	0.475447859	0.006469924	0.067323832	0.182042909	0.668355358	0.051637318	0.874507889	0.489242225	449	2	0.403302103	0.879573962	0.181188391	0.531907102	0.87243263	0.69411298	0.136478774	0.275856807	0.391247291	0.145207068	449	2	0.05017243	0.471572008	0.28479873	0.149449141	0.532639546	0.281136509	0.352855007	0.652363659	0.311136204	0.859767449	449	2	0.403302103	0.879573962	0.181188391	0.531907102	0.87243263	0.69411298	0.136478774	0.275856807	0.391247291	0.145207068	449	2	bng	lb
0.635181738	0.015747551	0.660054323	0.284707175	0.491531114	0.868404187	0.526566362	0.34336375	0.545884579	0.399090548	450	3	0.587786493	0.418195135	0.620319224	0.056398206	0.75307474	0.751335185	0.682790613	0.036988433	0.246681112	0.145756401	450	3	0.52967925	0.764061403	0.144047365	0.57267983	0.627307962	0.802789392	0.675862911	0.105533006	0.427045503	0.858973968	450	3	0.587786493	0.418195135	0.620319224	0.056398206	0.75307474	0.751335185	0.682790613	0.036988433	0.246681112	0.145756401	450	3	bng	lb
0.61854915	0.669087802	0.295205542	0.37797174	0.862880337	0.858394116	0.07165746	0.681447798	0.055726798	0.964262825	451	1	0.809320353	0.918485061	0.009552293	0.06408887	0.666402173	0.813196203	0.257484664	0.533768731	0.587786493	0.145756401	451	1	0.234290597	0.342600787	0.045991394	0.809442427	0.522751549	0.998474075	0.345042268	0.622363964	0.424604022	0.858912931	451	1	0.809320353	0.918485061	0.009552293	0.06408887	0.666402173	0.813196203	0.257484664	0.533768731	0.587786493	0.145756401	451	1	bng	prx
0.19000824	0.885250404	0.180974761	0.139408551	0.257698294	0.829706717	0.110110782	0.449171422	0.882900479	0.75389874	452	2	0.871578112	0.247413556	0.660298471	0.645527512	0.982573931	0.700216681	0.040101321	0.00430311	0.272682882	0.146031068	452	2	0.325998718	0.518173772	0.543473617	0.116641743	0.586046937	0.702352977	0.006012146	0.959013642	0.542893765	0.858851894	452	2	0.871578112	0.247413556	0.660298471	0.645527512	0.982573931	0.700216681	0.040101321	0.00430311	0.272682882	0.146031068	452	2	bng	prx
0.300943022	0.059541612	0.224463637	0.04586932	0.218756676	0.532273324	0.364207892	0.243995483	0.899105808	0.286202582	453	3	0.529740287	0.372905667	0.114597003	0.397473067	0.559526353	0.937467574	0.023560289	0.169560839	0.826563311	0.146488845	453	3	0.988158818	0.420697653	0.501937925	0.244026002	0.192632832	0.925229652	0.183019501	0.97030549	0.644581439	0.858851894	453	3	0.529740287	0.372905667	0.114597003	0.397473067	0.559526353	0.937467574	0.023560289	0.169560839	0.826563311	0.146488845	453	3	bng	prx
0.434217353	0.053254799	0.306894131	0.875392926	0.697073275	0.60524308	0.397228919	0.062837611	0.667348247	0.371654408	454	1	0.59276101	0.876308481	0.427381207	0.289345988	0.496993927	0.975280007	0.290993988	0.429670095	0.243903928	0.147038179	454	1	0.234076968	0.583697012	0.258613849	0.392132328	0.02804651	0.977172155	0.160283212	0.216406751	0.641163366	0.858760338	454	1	0.59276101	0.876308481	0.427381207	0.289345988	0.496993927	0.975280007	0.290993988	0.429670095	0.243903928	0.147038179	454	1	bng	prx
0.233252968	0.666859951	0.391308329	0.975707266	0.948698386	0.352732933	0.167058321	0.157750175	0.845179601	0.423169652	455	2	0.658558916	0.641834773	0.180608539	0.064638203	0.5122837	0.566972869	0.619922483	0.08087405	0.525681326	0.147282327	455	2	0.649830622	0.066835536	0.024323252	0.230872524	0.760429701	0.065645314	0.944425794	0.996551408	0.059511093	0.858394116	455	2	0.658558916	0.641834773	0.180608539	0.064638203	0.5122837	0.566972869	0.619922483	0.08087405	0.525681326	0.147282327	455	2	bng	prx
0.482131413	0.417218543	0.362071596	0.259102145	0.927396466	0.68181402	0.128757591	0.19370098	0.671407208	0.050386059	456	3	0.845942564	0.905362102	0.494949187	0.060762352	0.944822535	0.291940062	0.521958068	0.710440382	0.930753502	0.148533586	456	3	0.134617145	0.782921842	0.069795831	0.398144475	0.693319498	0.925626392	0.499923704	0.58989227	0.501907407	0.858363598	456	3	0.845942564	0.905362102	0.494949187	0.060762352	0.944822535	0.291940062	0.521958068	0.710440382	0.930753502	0.148533586	456	3	bng	prx
0.488418226	0.915555284	0.511764885	0.287179174	0.178441725	0.623004852	0.121372112	0.069063387	0.580523087	0.433210242	457	1	0.887142552	0.591143529	0.250587481	0.631214331	0.892635884	0.95864742	0.529557176	0.050233467	0.666310617	0.148533586	457	1	0.372875149	0.052064577	0.852504044	0.653614917	0.994323557	0.186834315	0.124881741	0.784752953	0.820123905	0.858302561	457	1	0.887142552	0.591143529	0.250587481	0.631214331	0.892635884	0.95864742	0.529557176	0.050233467	0.666310617	0.148533586	457	1	bng	prx
0.878414258	0.042817469	0.123020112	0.819757683	0.444502091	0.344950713	0.061067537	0.935239723	0.920438246	0.615985595	458	2	0.257484664	0.028077029	0.543839839	0.195165868	0.101901303	0.929898984	0.910275582	0.749443037	0.871028779	0.148991363	458	2	0.000854518	0.491103854	0.561479537	0.462996307	0.713064974	0.721640675	0.051942503	0.595934935	0.049867244	0.857661672	458	2	0.257484664	0.028077029	0.543839839	0.195165868	0.101901303	0.929898984	0.910275582	0.749443037	0.871028779	0.148991363	458	2	bng	prx
0.969664602	0.751457259	0.027680288	0.081362346	0.530411695	0.081240272	0.050843837	0.827875607	0.282570879	0.531601917	459	3	0.434217353	0.588702048	0.79360332	0.03869747	0.629840999	0.659657582	0.312570574	0.171117283	0.510116886	0.149143956	459	3	0.117007965	0.108249153	0.296945097	0.04586932	0.947325053	0.018494217	0.317728202	0.863582263	0.449751274	0.857631153	459	3	0.434217353	0.588702048	0.79360332	0.03869747	0.629840999	0.659657582	0.312570574	0.171117283	0.510116886	0.149143956	459	3	bng	prx
0.534348582	0.008423109	0.443372906	0.154362621	0.711844234	0.254585406	0.620868557	0.118045595	0.599749748	0.4512772	460	1	0.214850307	0.11056856	0.54484695	0.109622486	0.616718039	0.578508866	0.481765191	0.192754906	0.937620167	0.149174474	460	1	0.706625568	0.555192724	0.858668783	0.00369274	0.092928861	0.679403058	0.575731681	0.764885403	0.527268288	0.857600635	460	1	0.214850307	0.11056856	0.54484695	0.109622486	0.616718039	0.578508866	0.481765191	0.192754906	0.937620167	0.149174474	460	1	bng	av
0.013153478	0.641590625	0.564714499	0.039582507	0.373912778	0.118808557	0.065797906	0.904080325	0.179143651	0.001281777	461	2	0.172460097	0.867946409	0.367687002	0.400433363	0.334543901	0.049897763	0.006408887	0.361705374	0.523361919	0.150395215	461	2	0.24692526	0.334269234	0.435651723	0.187170019	0.827539903	0.535721915	0.081514939	0.258674886	0.306405835	0.85668508	461	2	0.172460097	0.867946409	0.367687002	0.400433363	0.334543901	0.049897763	0.006408887	0.361705374	0.523361919	0.150395215	461	2	bng	av
0.036164434	0.801355022	0.813165685	0.869106113	0.88760033	0.391705069	0.344523453	0.158421583	0.996002075	0.256416517	462	3	0.514725181	0.828791162	0.570085757	0.394940031	0.976683859	0.954588458	0.675527207	0.577379681	0.091219825	0.150608844	462	3	0.286538285	0.843073824	0.245033113	0.095461898	0.062227241	0.046601764	0.622394482	0.259102145	0.904812769	0.856166265	462	3	0.514725181	0.828791162	0.570085757	0.394940031	0.976683859	0.954588458	0.675527207	0.577379681	0.091219825	0.150608844	462	3	bng	av
0.949522385	0.062746055	0.768730735	0.550401318	0.896938993	0.112247078	0.212652974	0.6384167	0.781273843	0.789361248	463	1	0.737601856	0.138340403	0.026978362	0.906277657	0.679311502	0.488570818	0.093081454	0.430036317	0.724997711	0.150669881	463	1	0.005920591	0.0990936	0.56511124	0.877437666	0.469344157	0.628040407	0.285500656	0.601367229	0.222022156	0.856166265	463	1	0.737601856	0.138340403	0.026978362	0.906277657	0.679311502	0.488570818	0.093081454	0.430036317	0.724997711	0.150669881	463	1	bng	av
0.864986114	0.609424116	0.148991363	0.650379955	0.969115268	0.495132298	0.118442335	0.200323496	0.930539872	0.817865535	464	2	0.299478133	0.376476333	0.274727622	0.076509903	0.028565325	0.058717612	0.933774834	0.038575396	0.155064547	0.150975066	464	2	0.046296579	0.003509629	0.165929136	0.960905789	0.076479385	0.686849574	0.108951079	0.209692679	0.926786096	0.855800043	464	2	0.299478133	0.376476333	0.274727622	0.076509903	0.028565325	0.058717612	0.933774834	0.038575396	0.155064547	0.150975066	464	2	bng	av
0.406201361	0.938383129	0.80507828	0.250434889	0.972808008	0.54585406	0.359630116	0.559190649	0.818750572	0.623401593	465	3	0.484481338	0.11487167	0.004547258	0.576464125	0.887417219	0.125980407	0.641621143	0.663899655	0.600054933	0.151188696	465	3	0.326883755	0.403729362	0.090243233	0.261360515	0.610339671	0.813806574	0.440076907	0.387951292	0.954161199	0.855769524	465	3	0.484481338	0.11487167	0.004547258	0.576464125	0.887417219	0.125980407	0.641621143	0.663899655	0.600054933	0.151188696	465	3	bng	av
0.189031648	0.437849055	0.319528794	0.99856563	0.863856929	0.437513352	0.078310495	0.958586383	0.745323038	0.096407971	466	1	0.260475478	0.018127995	0.004455702	0.237739189	0.550431837	0.306619465	0.259559923	0.32370983	0.100039674	0.15131077	466	1	0.711325419	0.199377422	0.831781976	0.724478896	0.938108463	0.338480789	0.364696188	0.050538652	0.859218116	0.855586413	466	1	0.260475478	0.018127995	0.004455702	0.237739189	0.550431837	0.306619465	0.259559923	0.32370983	0.100039674	0.15131077	466	1	bng	av
0.428052614	0.221076083	0.149449141	0.927915281	0.944425794	0.21192053	0.840357677	0.015228736	0.75103	0.939634388	467	2	0.569994201	0.015900143	0.733176672	0.382610553	0.631641591	0.989165929	0.012604144	0.925321207	0.925016022	0.151463363	467	2	0.53746147	0.500686666	0.371318705	0.429029206	0.894863735	0.136814478	0.324198126	0.027375103	0.605700858	0.855586413	467	2	0.569994201	0.015900143	0.733176672	0.382610553	0.631641591	0.989165929	0.012604144	0.925321207	0.925016022	0.151463363	467	2	bng	av
0.154240547	0.764305551	0.88677633	0.018463698	0.555345317	0.361064486	0.557817316	0.037324137	0.154454176	0.340586566	468	3	0.433881649	0.465956603	0.824152348	0.087008271	0.684133427	0.041688284	0.103762932	0.268532365	0.955046236	0.151554918	468	3	0.131260109	0.092318491	0.315775018	0.920834986	0.993926817	0.467024751	0.399639882	0.758293405	0.075594348	0.855586413	468	3	0.433881649	0.465956603	0.824152348	0.087008271	0.684133427	0.041688284	0.103762932	0.268532365	0.955046236	0.151554918	468	3	bng	av
0.635273293	0.796166875	0.760979034	0.303048799	0.530747398	0.295022431	0.132145146	0.314371166	0.936490982	0.315347758	469	1	0.649708548	0.507492294	0.970366527	0.822199164	0.998138371	0.418134098	0.388256478	0.066255684	0.930661946	0.151585437	469	1	0.544642039	0.440543328	0.593367961	0.526166668	0.721636046	0.299832363	0.625025784	0.432303716	0.403031533	0.855419616	469	1	0.649708548	0.507492294	0.970366527	0.822199164	0.998138371	0.418134098	0.388256478	0.066255684	0.930661946	0.151585437	469	1	bng	prx
0.919003876	0.48545793	0.100070193	0.97952208	0.674733726	0.578386792	0.430341502	0.093234046	0.224982452	0.637958922	470	2	0.266731773	0.722373119	0.34275338	0.009430219	0.456648457	0.18100528	0.086764122	0.80220954	0.849543748	0.151676992	470	2	0.34070864	0.478835414	0.62550737	0.042909024	0.096682638	0.882076479	0.591692862	0.048249763	0.074190497	0.853785821	470	2	0.266731773	0.722373119	0.34275338	0.009430219	0.456648457	0.18100528	0.086764122	0.80220954	0.849543748	0.151676992	470	2	bng	prx
0.218726157	0.472396008	0.490401929	0.725852229	0.771813105	0.015442366	0.725333415	0.016754662	0.148228401	0.429334391	471	3	0.338358715	0.976012452	0.007446516	0.245277261	0.538651692	0.127811518	0.983397931	0.955351421	0.700399792	0.151799066	471	3	0.515488144	0.470900601	0.177282022	0.572130497	0.649647511	0.718558306	0.845362712	0.250984222	0.816217536	0.853755303	471	3	0.338358715	0.976012452	0.007446516	0.245277261	0.538651692	0.127811518	0.983397931	0.955351421	0.700399792	0.151799066	471	3	bng	prx
0.719016083	0.755455184	0.527939695	0.23831904	0.503646962	0.578447829	0.061494797	0.03030488	0.748344371	0.585863826	472	1	0.145084994	0.931882687	0.625904111	0.089053011	0.438306833	0.550920133	0.102755821	0.166356395	0.153477584	0.152012696	472	1	0.914273507	0.64741966	0.891628773	0.610583819	0.250770592	0.983489486	0.192205573	0.745384075	0.847956786	0.853205969	472	1	0.145084994	0.931882687	0.625904111	0.089053011	0.438306833	0.550920133	0.102755821	0.166356395	0.153477584	0.152012696	472	1	bng	prx
0.004242073	0.738761559	0.718100528	0.276100955	0.480605487	0.63145848	0.186101871	0.099642933	0.328989532	0.123203223	473	2	0.003173925	0.105929746	0.192480239	0.121066927	0.152958769	0.957304605	0.28522599	0.255958739	0.448438978	0.152226325	473	2	0.280831324	0.409833064	0.973937193	0.386761071	0.457564013	0.943815424	0.009704886	0.87612537	0.670003357	0.852961821	473	2	0.003173925	0.105929746	0.192480239	0.121066927	0.152958769	0.957304605	0.28522599	0.255958739	0.448438978	0.152226325	473	2	bng	prx
0.617450484	0.03295999	0.005371258	0.190527055	0.549974059	0.560472427	0.261970885	0.460005493	0.953978088	0.721152379	474	3	0.687459944	0.495406964	0.734611042	0.251869259	0.822962127	0.758232368	0.455824458	0.006408887	0.462874233	0.153080844	474	3	0.412091433	0.053956725	0.271523179	0.772911771	0.556169317	0.595538194	0.055513169	0.204626606	0.88042848	0.852412488	474	3	0.687459944	0.495406964	0.734611042	0.251869259	0.822962127	0.758232368	0.455824458	0.006408887	0.462874233	0.153080844	474	3	bng	prx
0.991241188	0.192754906	0.005890072	0.779381695	0.921506394	0.304300058	0.638050478	0.961241493	0.205542161	0.769890439	475	1	0.899014252	0.746818445	0.594561602	0.012054811	0.974578082	0.650440992	0.807275613	0.659718619	0.004242073	0.153172399	475	1	0.422009949	0.222327342	0.78234199	0.361705374	0.919156468	0.638996551	0.966704306	0.031037324	0.667622913	0.85238197	475	1	0.899014252	0.746818445	0.594561602	0.012054811	0.974578082	0.650440992	0.807275613	0.659718619	0.004242073	0.153172399	475	1	bng	prx
0.728263192	0.31675161	0.060243538	0.042420728	0.738670003	0.379314554	0.796349986	0.447920164	0.526779992	0.464156011	476	2	0.295876949	0.351207007	0.663869137	0.353923154	0.707785272	0.949766533	0.086031678	0.271828364	0.887203589	0.153263955	476	2	0.761192663	0.216803491	0.053956725	0.90847499	0.813043611	0.49732963	0.343699454	0.327158422	0.648335215	0.852015748	476	2	0.295876949	0.351207007	0.663869137	0.353923154	0.707785272	0.949766533	0.086031678	0.271828364	0.887203589	0.153263955	476	2	bng	prx
0.006683554	0.41297647	0.198767052	0.680318613	0.659718619	0.126773888	0.978209784	0.761345256	0.614062929	0.306375317	477	3	0.863338115	0.978484451	0.476943266	0.779381695	0.989623707	0.972655416	0.783501694	0.767998291	0.972930082	0.153721732	477	3	0.197058016	0.009491256	0.614185003	0.695059053	0.204657125	0.608233894	0.53358562	0.0499588	0.02130192	0.851954711	477	3	0.863338115	0.978484451	0.476943266	0.779381695	0.989623707	0.972655416	0.783501694	0.767998291	0.972930082	0.153721732	477	3	bng	prx
0.407086398	0.28440199	0.476851711	0.838007752	0.204229865	0.460951567	0.010864589	0.742271187	0.880703146	0.539536729	478	1	0.097994934	0.598925748	0.77007355	0.052735984	0.86260567	0.820276498	0.203222755	0.533951842	0.860286264	0.153721732	478	1	0.363689077	0.591753899	0.215674306	0.061738945	0.943601794	0.816675314	0.80529191	0.025116733	0.280770287	0.851924192	478	1	0.097994934	0.598925748	0.77007355	0.052735984	0.86260567	0.820276498	0.203222755	0.533951842	0.860286264	0.153721732	478	1	bng	wopt
0.56880398	0.225928526	0.329294717	0.37836848	0.903317362	0.563432722	0.623981445	0.582781457	0.995483261	0.258674886	479	2	0.361766411	0.021790216	0.110721152	0.446882534	0.699392682	0.449507126	0.304727317	0.037018952	0.602038636	0.154240547	479	2	0.059358501	0.8492996	0.242408521	0.084414197	0.063997314	0.398968474	0.701345866	0.987273782	0.706289865	0.851680044	479	2	0.361766411	0.021790216	0.110721152	0.446882534	0.699392682	0.449507126	0.304727317	0.037018952	0.602038636	0.154240547	479	2	bng	wopt
0.359233375	0.704824976	0.272774438	0.615741447	0.36384167	0.536118656	0.026734214	0.26044496	0.758568072	0.21866512	480	3	0.383770257	0.038758507	0.115695669	0.350352489	0.9762566	0.430829798	0.605059969	0.364360485	0.052369762	0.154423658	480	3	0.473769341	0.917996765	0.046143986	0.807885983	0.997497482	0.763542589	0.683034761	0.105136265	0.296395764	0.851405377	480	3	0.383770257	0.038758507	0.115695669	0.350352489	0.9762566	0.430829798	0.605059969	0.364360485	0.052369762	0.154423658	480	3	bng	wopt
0.865718558	0.476973785	0.235847041	0.424756615	0.230597858	0.888393811	0.610431227	0.093997009	0.986541337	0.901730399	481	1	0.941343425	0.011413923	0.952970977	0.498611408	0.7739494	0.642414624	0.160130619	0.11774041	0.571306497	0.15478988	481	1	0.030549028	0.058107242	0.37858211	0.998504593	0.523178808	0.910672323	0.019257179	0.912930692	0.975585192	0.851283303	481	1	0.941343425	0.011413923	0.952970977	0.498611408	0.7739494	0.642414624	0.160130619	0.11774041	0.571306497	0.15478988	481	1	bng	wopt
0.010162664	0.725699637	0.147465438	0.60441908	0.28479873	0.93530076	0.873226112	0.998229926	0.486159856	0.895931883	482	2	0.021881771	0.895077364	0.034577471	0.731131932	0.619953001	0.546952727	0.898922697	0.203283792	0.431592761	0.155858028	482	2	0.642200995	0.384899442	0.781395917	0.035981323	0.486220893	0.354289377	0.011383404	0.003601184	0.393810846	0.850672933	482	2	0.021881771	0.895077364	0.034577471	0.731131932	0.619953001	0.546952727	0.898922697	0.203283792	0.431592761	0.155858028	482	2	bng	wopt
0.158726768	0.055513169	0.324442274	0.094515824	0.19000824	0.77764214	0.618579669	0.106173894	0.646717734	0.411114841	483	3	0.269264809	0.7358623	0.740195929	0.000671407	0.441145054	0.826563311	0.932340464	0.181920835	0.173070467	0.15704825	483	3	0.797998932	0.775691973	0.843905744	0.704571711	0.891802323	0.770480057	0.836351088	0.732448602	0.813907982	0.850115064	483	3	0.269264809	0.7358623	0.740195929	0.000671407	0.441145054	0.826563311	0.932340464	0.181920835	0.173070467	0.15704825	483	3	bng	wopt
0.066316721	0.444044313	0.314218574	0.191381573	0.104190191	0.210730308	0.42219306	0.496871853	0.73894467	0.334696493	484	1	0.295205542	0.846156194	0.184728538	0.321207312	0.575640126	0.958983123	0.454420606	0.27539903	0.659596545	0.15848262	484	1	0.402233955	0.340830714	0.302072207	0.018524735	0.775017548	0.168340098	0.35914182	0.097506638	0.179998169	0.849940489	484	1	0.295205542	0.846156194	0.184728538	0.321207312	0.575640126	0.958983123	0.454420606	0.27539903	0.659596545	0.15848262	484	1	bng	wopt
0.007843257	0.712485122	0.499526963	0.855098117	0.880184332	0.304483169	0.70802942	0.442030091	0.983794671	0.894436476	485	2	0.504135258	0.299874874	0.38758507	0.60359508	0.306680502	0.278237251	0.218237861	0.042634358	0.510757775	0.158848842	485	2	0.221411786	0.970152898	0.68285165	0.482070376	0.330484939	0.372753075	0.006286813	0.755699332	0.264046144	0.849879452	485	2	0.504135258	0.299874874	0.38758507	0.60359508	0.306680502	0.278237251	0.218237861	0.042634358	0.510757775	0.158848842	485	2	bng	wopt
0.047608875	0.068575091	0.124057741	0.545426801	0.189336833	0.019379254	0.286355174	0.5868099	0.763878292	0.350413526	486	3	0.924710837	0.955748161	0.698751793	0.740256966	0.967741935	0.238502152	0.038575396	0.884640034	0.85708182	0.159489731	486	3	0.068422498	0.404370251	0.529587695	0.268257698	0.669698172	0.231543931	0.891506699	0.442915128	0.991241188	0.849482711	486	3	0.924710837	0.955748161	0.698751793	0.740256966	0.967741935	0.238502152	0.038575396	0.884640034	0.85708182	0.159489731	486	3	bng	wopt
0.678395947	0.608966338	0.041993469	0.663747063	0.750206	0.992858669	0.188177129	0.044801172	0.009735405	0.422009949	487	1	0.991760002	0.408001953	0.893459883	0.966307566	0.46436964	0.407757805	0.002410962	0.230567339	0.149967956	0.159611805	487	1	0.326425977	0.110660115	0.435560167	0.07800531	0.849574267	0.287514878	0.668446913	0.083407086	0.739036225	0.849330119	487	1	0.991760002	0.408001953	0.893459883	0.966307566	0.46436964	0.407757805	0.002410962	0.230567339	0.149967956	0.159611805	487	1	bng	cache
0.029023103	0.881221961	0.191076388	0.503463851	0.816370128	0.699453719	0.369640187	0.546586505	0.515182958	0.425122837	488	2	0.001129185	0.678243355	0.261482589	0.103091525	0.999053926	0.964476455	0.861934263	0.028199103	0.734122745	0.159733879	488	2	0.016724143	0.132816553	0.790063173	0.651081881	0.522537919	0.186590167	0.932889798	0.257515183	0.756706442	0.849147008	488	2	0.001129185	0.678243355	0.261482589	0.103091525	0.999053926	0.964476455	0.861934263	0.028199103	0.734122745	0.159733879	488	2	bng	cache
0.580828272	0.447431867	0.377422407	0.640278329	0.266914884	0.920163579	0.524460585	0.029053621	0.034821619	0.542100284	489	3	0.690755943	0.997772149	0.131076998	0.030487991	0.547013764	0.514786218	0.074617756	0.460158086	0.244453261	0.160191656	489	3	0.178655354	0.840449232	0.046967986	0.861110263	0.589770196	0.974242378	0.358775597	0.342905972	0.222907193	0.848780786	489	3	0.690755943	0.997772149	0.131076998	0.030487991	0.547013764	0.514786218	0.074617756	0.460158086	0.244453261	0.160191656	489	3	bng	cache
0.727561266	0.121097446	0.129032258	0.724692526	0.024292734	0.53132725	0.295907468	0.134983367	0.74999237	0.415875729	490	1	0.996765038	0.034272286	0.881466109	0.028473769	0.318308054	0.366985076	0.63389996	0.591814936	0.949461348	0.160435804	490	1	0.540879543	0.823664052	0.183812983	0.303628651	0.366130558	0.343791009	0.121860408	0.534836879	0.913418989	0.848780786	490	1	0.996765038	0.034272286	0.881466109	0.028473769	0.318308054	0.366985076	0.63389996	0.591814936	0.949461348	0.160435804	490	1	bng	cache
0.606555376	0.091677602	0.131962035	0.760002441	0.421765801	0.921323283	0.100466933	0.632648701	0.018005921	0.843501083	491	2	0.916959136	0.036255989	0.503006073	0.536423841	0.912076174	0.526932585	0.448622089	0.909543138	0.774315622	0.161473434	491	2	0.627704703	0.356608783	0.806970428	0.960264901	0.240821558	0.917447432	0.613452559	0.005645924	0.915066988	0.848353526	491	2	0.916959136	0.036255989	0.503006073	0.536423841	0.912076174	0.526932585	0.448622089	0.909543138	0.774315622	0.161473434	491	2	bng	cache
0.140415662	0.274788659	0.260628071	0.243324076	0.65376751	0.30918302	0.295480209	0.140568255	0.70863979	0.649159215	492	3	0.091555528	0.265846736	0.320352794	0.266060366	0.07739494	0.269783624	0.59807123	0.042939543	0.481124302	0.162114322	492	3	0.961455123	0.296639912	0.526535844	0.092806787	0.239051485	0.926572466	0.000579852	0.323557237	0.355571154	0.847987304	492	3	0.091555528	0.265846736	0.320352794	0.266060366	0.07739494	0.269783624	0.59807123	0.042939543	0.481124302	0.162114322	492	3	bng	cache
0.529740287	0.372905667	0.114597003	0.397473067	0.559526353	0.937467574	0.023560289	0.169560839	0.826563311	0.146488845	493	1	0.540269173	0.867671743	0.051240577	0.324839015	0.565538499	0.555162206	0.263191626	0.17239906	0.652974029	0.162327952	493	1	0.362926115	0.43549913	0.131809442	0.056031983	0.477858821	0.427350688	0.038880581	0.009247108	0.628070925	0.847529527	493	1	0.540269173	0.867671743	0.051240577	0.324839015	0.565538499	0.555162206	0.263191626	0.17239906	0.652974029	0.162327952	493	1	bng	cache
0.018036439	0.75164037	0.895535142	0.958769494	0.197912534	0.953001495	0.492355113	0.294167913	0.628498184	0.907589953	494	2	0.070925016	0.365337077	0.326334422	0.083986938	0.869075594	0.899746696	0.46989349	0.813653981	0.998077334	0.162480544	494	2	0.38718833	0.461928159	0.338053529	0.831995605	0.213171789	0.290688803	0.464674825	0.013763848	0.781609546	0.847407453	494	2	0.070925016	0.365337077	0.326334422	0.083986938	0.869075594	0.899746696	0.46989349	0.813653981	0.998077334	0.162480544	494	2	bng	cache
0.187566759	0.544724876	0.792901395	0.891781365	0.158421583	0.888851588	0.945799127	0.012390515	0.65437788	0.040375988	495	3	0.149510178	0.375072481	0.365184484	0.349131748	0.170659505	0.977172155	0.470534379	0.573656423	0.049317911	0.163090915	495	3	0.001281777	0.864192633	0.672780541	0.377086703	0.408581805	0.776757103	0.096255379	0.92977691	0.361125523	0.847193823	495	3	0.149510178	0.375072481	0.365184484	0.349131748	0.170659505	0.977172155	0.470534379	0.573656423	0.049317911	0.163090915	495	3	bng	cache
0.905484176	0.123477889	0.697103793	0.744132817	0.447492904	0.860072634	0.385845515	0.023499252	0.449262978	0.704092532	496	1	0.785119175	0.634815516	0.4234138	0.651600696	0.864131596	0.997619556	0.396923734	0.961363567	0.995941038	0.163365581	496	1	0.139194922	0.911282693	0.003601184	0.404889065	0.954527421	0.179448836	0.980498672	0.358500931	0.755607776	0.847193823	496	1	0.785119175	0.634815516	0.4234138	0.651600696	0.864131596	0.997619556	0.396923734	0.961363567	0.995941038	0.163365581	496	1	bng	cache
0.198278756	0.87490463	0.062257759	0.264198737	0.619556261	0.409741508	0.751304666	0.247932371	0.720908231	0.332651753	497	2	0.560075686	0.484084597	0.195959349	0.844355602	0.339609973	0.655079806	0.437299722	0.007904294	0.734946745	0.164464248	497	2	0.537919248	0.705648976	0.551499985	0.261177404	0.006988739	0.794915616	0.905362102	0.000457778	0.388378552	0.846858119	497	2	0.560075686	0.484084597	0.195959349	0.844355602	0.339609973	0.655079806	0.437299722	0.007904294	0.734946745	0.164464248	497	2	bng	cache
0.147251808	0.028717917	0.08374279	0.294442579	0.612689596	0.074190497	0.139591662	0.997283853	0.551377911	0.142216254	498	3	0.132572405	0.072206793	0.760490738	0.425702689	0.985625782	0.902401807	0.073000275	0.166936247	0.461897641	0.164647359	498	3	0.021149327	0.460493789	0.234626301	0.684041871	0.375255593	0.61854915	0.132633442	0.773888363	0.053010651	0.846736045	498	3	0.132572405	0.072206793	0.760490738	0.425702689	0.985625782	0.902401807	0.073000275	0.166936247	0.461897641	0.164647359	498	3	bng	cache
0.42014832	0.702841273	0.023560289	0.267220069	0.281563768	0.414319285	0.753868221	0.226416822	0.72154912	0.839045381	499	1	0.839045381	0.016266366	0.715720084	0.265236366	0.149327067	0.970610675	0.370769372	0.224524674	0.062501907	0.164647359	499	1	0.060487686	0.001922666	0.066438795	0.516403699	0.80590228	0.809808649	0.309427168	0.391247291	0.559465316	0.846552934	499	1	0.839045381	0.016266366	0.715720084	0.265236366	0.149327067	0.970610675	0.370769372	0.224524674	0.062501907	0.164647359	499	1	bng	cache
0.031189917	0.414685507	0.4385815	0.814020203	0.935697501	0.558854946	0.028992584	0.187017426	0.745262001	0.260383923	500	2	0.535587545	0.544543665	0.307880565	0.519888575	0.323993852	0.467607334	0.253731677	0.568464576	0.533661936	0.165136506	500	2	0.813837092	0.046632282	0.814203314	0.239997559	0.897885067	0.256508072	0.269356365	0.208014161	0.229377117	0.846156194	500	2	0.535587545	0.544543665	0.307880565	0.519888575	0.323993852	0.467607334	0.253731677	0.568464576	0.533661936	0.165136506	500	2	bng	cache
0.043641469	0.490157781	0.414777062	0.654560991	0.975798822	0.145847957	0.968291269	0.801507614	0.005462813	0.967528306	501	3	0.481673635	0.67751091	0.0516068	0.038026063	0.271340068	0.936613056	0.516861476	0.53398236	0.251380963	0.165288247	501	3	0.156682028	0.026337474	0.187078463	0.174596393	0.96642964	0.337199011	0.458296457	0.478072451	0.519150365	0.846125675	501	3	0.481673635	0.67751091	0.0516068	0.038026063	0.271340068	0.936613056	0.516861476	0.53398236	0.251380963	0.165288247	501	3	bng	cache
0.402661214	0.297860652	0.397991882	0.304269539	0.773583178	0.876857814	0.306588946	0.479659413	0.030182806	0.2997528	502	1	0.749290445	0.114932707	0.161992248	0.007995849	0.750206	0.457838679	0.707724235	0.813867611	0.505783258	0.166020692	502	1	0.699911496	0.661946471	0.007843257	0.959135716	0.582995087	0.444013794	0.666646321	0.071474349	0.669392987	0.846003601	502	1	0.749290445	0.114932707	0.161992248	0.007995849	0.750206	0.457838679	0.707724235	0.813867611	0.505783258	0.166020692	502	1	bng	cache
0.333445235	0.386486404	0.65520188	0.465468307	0.985747856	0.670979949	0.079775384	0.351664785	0.864589373	0.369121372	503	2	0.87038789	0.140781884	0.703085421	0.170598468	0.980193487	0.389172033	0.726676229	0.287697989	0.58293405	0.166112247	503	2	0.335459456	0.969145787	0.219275491	0.602771081	0.7882931	0.510391552	0.148136845	0.402203436	0.899441511	0.845912046	503	2	0.87038789	0.140781884	0.703085421	0.170598468	0.980193487	0.389172033	0.726676229	0.287697989	0.58293405	0.166112247	503	2	bng	cache
0.070375683	0.680532243	0.830561235	0.050141911	0.049867244	0.572557756	0.44636372	0.977507859	0.992339854	0.425428022	504	3	0.790704062	0.126377148	0.188482315	0.342844935	0.712637715	0.039826655	0.443342387	0.493026521	0.816888943	0.166325877	504	3	0.574602496	0.663258766	0.461897641	0.221411786	0.929136021	0.989196448	0.333109531	0.007812738	0.527603992	0.845881527	504	3	0.790704062	0.126377148	0.188482315	0.342844935	0.712637715	0.039826655	0.443342387	0.493026521	0.816888943	0.166325877	504	3	bng	cache
0.286538285	0.942106388	0.598101749	0.243964965	0.518784143	0.394482253	0.154881436	0.747825556	0.736747337	0.796411023	505	1	0.425489059	0.211645863	0.584704123	0.334849086	0.784783471	0.909451582	0.884945219	0.091128269	0.031006806	0.166325877	505	1	0.928006836	0.66011536	0.736747337	0.290871914	0.967314676	0.348826563	0.189977721	0.554490799	0.761528367	0.84582049	505	1	0.425489059	0.211645863	0.584704123	0.334849086	0.784783471	0.909451582	0.884945219	0.091128269	0.031006806	0.166325877	505	1	bng	dpi
0.827295755	0.519638661	0.135196997	0.215979492	0.675160985	0.241462447	0.066255684	0.455671865	0.890835292	0.690755943	506	2	0.608783227	0.182470168	0.011597034	0.331888791	0.072450941	0.873104038	0.524735252	0.547532579	0.631366924	0.166692099	506	2	0.927823725	0.109653005	0.139530625	0.53215125	0.782006287	0.625904111	0.184575945	0.125614185	0.286568804	0.845179601	506	2	0.608783227	0.182470168	0.011597034	0.331888791	0.072450941	0.873104038	0.524735252	0.547532579	0.631366924	0.166692099	506	2	bng	dpi
0.620502335	0.805200354	0.285988952	0.732688375	0.244392224	0.096835231	0.048066652	0.154362621	0.997924741	0.352763451	507	3	0.671859159	0.404745173	0.372773768	0.507549537	0.511391585	0.320642642	0.660038189	0.278716736	0.669477322	0.166879498	507	3	0.476485488	0.053804132	0.257332072	0.165868099	0.405743583	0.720969268	0.377452925	0.981810968	0.806237983	0.84398938	507	3	0.671859159	0.404745173	0.372773768	0.507549537	0.511391585	0.320642642	0.660038189	0.278716736	0.669477322	0.166879498	507	3	bng	dpi
0.014038514	0.205603198	0.545701468	0.958464309	0.389263588	0.684774316	0.748893704	0.061403241	0.038300729	0.576708274	508	1	0.818292795	0.488662374	0.802484207	0.289895322	0.829737236	0.838435011	0.524887844	0.036164434	0.164891507	0.167546617	508	1	0.453352458	0.64271981	0.216467788	0.258552812	0.775231178	0.997222816	0.413312174	0.22501297	0.19122898	0.843867306	508	1	0.818292795	0.488662374	0.802484207	0.289895322	0.829737236	0.838435011	0.524887844	0.036164434	0.164891507	0.167546617	508	1	bng	dpi
0.011108737	0.37919248	0.362529374	0.999114963	0.282174139	0.496597186	0.2362743	0.647114475	0.688558611	0.751853999	509	2	0.020020142	0.908261361	0.763328959	0.867061373	0.364970855	0.495956297	0.571855831	0.408032472	0.797265542	0.168065432	509	2	0.201666311	0.28235725	0.35544908	0.531998657	0.290993988	0.219977416	0.099612415	0.106723228	0.709341716	0.843806269	509	2	0.020020142	0.908261361	0.763328959	0.867061373	0.364970855	0.495956297	0.571855831	0.408032472	0.797265542	0.168065432	509	2	bng	dpi
0.76146733	0.856105228	0.205053865	0.280617695	0.123538926	0.5749382	0.213293863	0.021362957	0.825647755	0.033448286	510	3	0.302560503	0.050721763	0.36179693	0.005401776	0.113101596	0.867305521	0.294289987	0.680623798	0.812158574	0.168492691	510	3	0.606555376	0.091677602	0.131962035	0.760002441	0.421765801	0.921323283	0.100466933	0.632648701	0.018005921	0.843501083	510	3	0.302560503	0.050721763	0.36179693	0.005401776	0.113101596	0.867305521	0.294289987	0.680623798	0.812158574	0.168492691	510	3	bng	dpi
0.776573992	0.144291513	0.75881222	0.107455672	0.949400311	0.866756188	0.964476455	0.08435316	0.098117008	0.598101749	511	1	0.409741508	0.699728385	0.969878231	0.115665151	0.180211798	0.868861965	0.491622669	0.050935392	0.109042634	0.169469283	511	1	0.505813776	0.865596484	0.640339366	0.009369182	0.556169317	0.252357555	0.759056368	0.138218329	0.747825556	0.843073824	511	1	0.409741508	0.699728385	0.969878231	0.115665151	0.180211798	0.868861965	0.491622669	0.050935392	0.109042634	0.169469283	511	1	bng	dpi
0.406292917	0.304391614	0.833033235	0.11487167	0.556138798	0.201635792	0.368480483	0.024109622	0.689687796	0.992400891	512	2	0.190710166	0.446790979	0.890346995	0.57432783	0.028778954	0.995239113	0.059236427	0.619190039	0.256935331	0.169835505	512	2	0.103244118	0.102267525	0.877498703	0.353648488	0.663747063	0.585619678	0.560136723	0.026856288	0.123111667	0.842585528	512	2	0.190710166	0.446790979	0.890346995	0.57432783	0.028778954	0.995239113	0.059236427	0.619190039	0.256935331	0.169835505	512	2	bng	dpi
0.215094455	0.461561937	0.010986663	0.431104465	0.660420545	0.919186987	0.556291391	0.144688253	0.160863063	0.42567217	513	3	0.766502884	0.200689718	0.833429975	0.185460982	0.710135197	0.899044771	0.027527696	0.104770043	0.339640492	0.170262764	513	3	0.366649373	0.084200568	0.465010529	0.442335276	0.490401929	0.887874996	0.12469863	0.463911863	0.785027619	0.842280343	513	3	0.766502884	0.200689718	0.833429975	0.185460982	0.710135197	0.899044771	0.027527696	0.104770043	0.339640492	0.170262764	513	3	bng	dpi
0.333048494	0.73320719	0.535233619	0.193548387	0.310068056	0.332132939	0.713064974	0.042847987	0.694021424	0.144474624	514	1	0.505699635	0.265515268	0.378232169	0.216584823	0.415728503	0.419033051	0.242691265	0.310726183	0.419204826	0.170283731	514	1	0.385387738	0.193151646	0.033204138	0.880581072	0.262855922	0.762321848	0.566698202	0.020325327	0.234351634	0.841608936	514	1	0.505699635	0.265515268	0.378232169	0.216584823	0.415728503	0.419033051	0.242691265	0.310726183	0.419204826	0.170283731	514	1	bng	dpi
0.889614551	0.160802026	0.379772332	0.021027253	0.514816736	0.344615009	0.729972228	0.0253914	0.057435835	0.887539293	515	2	0.090578936	0.724021119	0.685628834	0.634693442	0.52763451	0.403088473	0.289162877	0.067751091	0.999206519	0.170415357	515	2	0.936674093	0.421338542	0.52293466	0.427777947	0.954985199	0.536393323	0.138492996	0.286721397	0.497512741	0.841608936	515	2	0.090578936	0.724021119	0.685628834	0.634693442	0.52763451	0.403088473	0.289162877	0.067751091	0.999206519	0.170415357	515	2	bng	dpi
0.275093844	0.92916654	0.382305368	0.844660787	0.288583026	0.074709311	0.030152287	0.719809565	0.990203558	0.639271218	516	3	0.016907254	0.742667928	0.884395886	0.331858272	0.382854701	0.515945921	0.359508042	0.297128208	0.988982818	0.170445875	516	3	0.332987457	0.213507492	0.013458663	0.923368023	0.861415448	0.752739036	0.336954863	0.185979797	0.204321421	0.841212195	516	3	0.016907254	0.742667928	0.884395886	0.331858272	0.382854701	0.515945921	0.359508042	0.297128208	0.988982818	0.170445875	516	3	bng	dpi
0.869319742	0.750541704	0.381572924	0.630542924	0.058534501	0.946440016	0.176641133	0.075502792	0.297341838	0.315469832	517	1	0.226325266	0.61915952	0.105807672	0.019196142	0.552964873	0.447614978	0.82247383	0.382457961	0.56633198	0.170567949	517	1	0.07596057	0.486159856	0.111636708	0.617786187	0.599597156	0.709585864	0.044862209	0.048463393	0.493148595	0.841181677	517	1	0.226325266	0.61915952	0.105807672	0.019196142	0.552964873	0.447614978	0.82247383	0.382457961	0.56633198	0.170567949	517	1	bng	dpi
0.079073458	0.509842219	0.59089938	0.580797754	0.352946562	0.988158818	0.195959349	0.82738731	0.882869961	0.224250008	518	2	0.573259682	0.374156926	0.634235664	0.511734367	0.468001343	0.646900845	0.025238807	0.470839564	0.914944914	0.17117832	518	2	0.207312235	0.386303293	0.002410962	0.750999481	0.046052431	0.043855098	0.385235145	0.904965361	0.569261757	0.841090121	518	2	0.573259682	0.374156926	0.634235664	0.511734367	0.468001343	0.646900845	0.025238807	0.470839564	0.914944914	0.17117832	518	2	bng	dpi
0.717459639	0.852107303	0.802850429	0.196600238	0.847132786	0.190710166	0.402722251	0.153080844	0.898739586	0.704458754	519	3	0.025605029	0.13840144	0.389721366	0.864192633	0.262977996	0.578051088	0.66441847	0.112857448	0.738059633	0.17117832	519	3	0.840418714	0.003814814	0.645222327	0.198736534	0.987212745	0.127842036	0.128849147	0.53398236	0.56245613	0.840845973	519	3	0.025605029	0.13840144	0.389721366	0.864192633	0.262977996	0.578051088	0.66441847	0.112857448	0.738059633	0.17117832	519	3	bng	dpi
0.023041475	0.463393048	0.441297647	0.694326609	0.624530778	0.517593921	0.033082064	0.665578173	0.441541795	0.962065493	520	1	0.50471511	0.611529893	0.776085696	0.676625874	0.744987335	0.87203589	0.068208869	0.526596881	0.174352245	0.171544542	520	1	0.835779901	0.642963958	0.835688345	0.353648488	0.19431135	0.939237648	0.051850948	0.72789697	0.989654225	0.840327158	520	1	0.50471511	0.611529893	0.776085696	0.676625874	0.744987335	0.87203589	0.068208869	0.526596881	0.174352245	0.171544542	520	1	bng	dpi
0.214850307	0.11056856	0.54484695	0.109622486	0.616718039	0.578508866	0.481765191	0.192754906	0.937620167	0.149174474	521	2	0.187780389	0.001678518	0.387981811	0.191869869	0.051698355	0.678670614	0.615405744	0.541276284	0.488570818	0.17261269	521	2	0.682454909	0.1609241	0.05487228	0.534684286	0.660817286	0.934934538	0.607684561	0.246223334	0.433790094	0.840327158	521	2	0.187780389	0.001678518	0.387981811	0.191869869	0.051698355	0.678670614	0.615405744	0.541276284	0.488570818	0.17261269	521	2	bng	dpi
0.437391278	0.520218513	0.780480361	0.920468764	0.897946104	0.79403058	0.057222205	0.602252266	0.896237068	0.927945799	522	3	0.345713675	0.023651845	0.500076296	0.326548051	0.220038453	0.500320444	0.03848384	0.003265481	0.72215949	0.172765282	522	3	0.062105167	0.00512711	0.630237739	0.311929685	0.337595752	0.323191015	0.853968932	0.273171178	0.05856502	0.840327158	522	3	0.345713675	0.023651845	0.500076296	0.326548051	0.220038453	0.500320444	0.03848384	0.003265481	0.72215949	0.172765282	522	3	bng	dpi
0.106326487	0.938962981	0.120578631	0.491866817	0.265724662	0.87243263	0.993560595	0.128391369	0.763786737	0.633808405	523	1	0.309091464	0.049653615	0.453566088	0.030640584	0.436628315	0.796777245	0.512710959	0.883541368	0.992065188	0.172948393	523	1	0.486831263	0.979338969	0.050538652	0.758781701	0.664754173	0.96560564	0.174260689	0.212164678	0.614001892	0.839960936	523	1	0.309091464	0.049653615	0.453566088	0.030640584	0.436628315	0.796777245	0.512710959	0.883541368	0.992065188	0.172948393	523	1	bng	vopt
0.972380749	0.008514664	0.493881039	0.871028779	0.89599292	0.88473159	0.629352702	0.057313761	0.904538102	0.119266335	524	2	0.599017304	0.378246406	0.588732566	0.115085299	0.155858028	0.394054994	0.437391278	0.015533921	0.710837123	0.173253578	524	2	0.277352214	0.718863491	0.064241462	0.324472793	0.236182745	0.179174169	0.5495468	0.638843959	0.874935148	0.839808344	524	2	0.599017304	0.378246406	0.588732566	0.115085299	0.155858028	0.394054994	0.437391278	0.015533921	0.710837123	0.173253578	524	2	bng	vopt
0.256416517	0.850032044	0.506668294	0.366466262	0.371654408	0.88103885	0.441724906	0.002441481	0.563982055	0.731711783	525	3	0.437513352	0.146336253	0.298867763	0.345561083	0.168828394	0.880642109	0.485122227	0.097964415	0.542497024	0.173711356	525	3	0.025727103	0.742484817	0.968108158	0.344828639	0.010406812	0.256721702	0.397656178	0.008545183	0.554734947	0.839747307	525	3	0.437513352	0.146336253	0.298867763	0.345561083	0.168828394	0.880642109	0.485122227	0.097964415	0.542497024	0.173711356	525	3	bng	vopt
0.421185949	0.026154363	0.936704611	0.291879025	0.676564837	0.540421766	0.289223914	0.339426862	0.845271157	0.219306009	526	1	0.91155736	0.614703818	0.72768334	0.043214209	0.667775506	0.976531266	0.315012055	0.56920072	0.305825983	0.173924986	526	1	0.427961058	0.80343028	0.839136937	0.001007111	0.942228462	0.636341441	0.105777154	0.226996673	0.219397565	0.839594714	526	1	0.91155736	0.614703818	0.72768334	0.043214209	0.667775506	0.976531266	0.315012055	0.56920072	0.305825983	0.173924986	526	1	bng	vopt
0.983794671	0.112247078	0.100894192	0.299386578	0.850825526	0.335489975	0.225806452	0.738151189	0.502304147	0.253120518	527	2	0.946623127	0.10461745	0.134495071	0.206518754	0.985534227	0.723410749	0.604937895	0.215277566	0.497848445	0.173986023	527	2	0.69676809	0.841639454	0.577166051	0.068666646	0.374370556	0.993133335	0.400036622	0.27784051	0.184209723	0.839533677	527	2	0.946623127	0.10461745	0.134495071	0.206518754	0.985534227	0.723410749	0.604937895	0.215277566	0.497848445	0.173986023	527	2	bng	vopt
0.696920682	0.475417341	0.904141362	0.010376293	0.959318827	0.474990081	0.843928343	0.478896451	0.379528184	0.668446913	528	3	0.022614216	0.483046968	0.098727378	0.258339183	0.266762291	0.757866146	0.301431318	0.422284616	0.8984344	0.174169134	528	3	0.202276681	0.279152806	0.094882046	0.947447127	0.67363506	0.594439528	0.181798761	0.9262978	0.00469985	0.839442122	528	3	0.022614216	0.483046968	0.098727378	0.258339183	0.266762291	0.757866146	0.301431318	0.422284616	0.8984344	0.174169134	528	3	bng	vopt
0.056794946	0.049806207	0.357310709	0.705618458	0.957182531	0.486678671	0.025482955	0.586962493	0.188634907	0.565813166	529	1	0.333772311	0.327281098	0.356886186	0.200649628	0.293883514	0.303548864	0.348911223	0.357617962	0.357193811	0.17479198	529	1	0.175298318	0.158787805	0.629139073	0.117282632	0.97051912	0.912503433	0.717795343	0.499252297	0.788964507	0.839411603	529	1	0.333772311	0.327281098	0.356886186	0.200649628	0.293883514	0.303548864	0.348911223	0.357617962	0.357193811	0.17479198	529	1	bng	vopt
0.266243477	0.033936583	0.529465621	0.929624317	0.721060823	0.915585803	0.492233039	0.18140202	0.656758324	0.701345866	530	2	0.172276986	0.939695425	0.01882992	0.607440413	0.952848903	0.314981536	0.337748344	0.529313028	0.912656026	0.175115207	530	2	0.47727897	0.593737602	0.200231941	0.080904569	0.134586627	0.997253334	0.505874813	0.687856685	0.52558977	0.839320048	530	2	0.172276986	0.939695425	0.01882992	0.607440413	0.952848903	0.314981536	0.337748344	0.529313028	0.912656026	0.175115207	530	2	bng	vopt
0.292733543	0.12652974	0.026306955	0.242103336	0.993560595	0.610858486	0.440473647	0.517715995	0.255073702	0.633198035	531	3	0.02047792	0.115421003	0.853999451	0.444654683	0.124301889	0.618427076	0.372112186	0.396649068	0.985381634	0.175145726	531	3	0.002685629	0.187047945	0.619434187	0.101931822	0.608020264	0.851496933	0.468245491	0.179326762	0.05282754	0.839259011	531	3	0.02047792	0.115421003	0.853999451	0.444654683	0.124301889	0.618427076	0.372112186	0.396649068	0.985381634	0.175145726	531	3	bng	vopt
0.863338115	0.978484451	0.476943266	0.779381695	0.989623707	0.972655416	0.783501694	0.767998291	0.972930082	0.153721732	532	1	0.527126311	0.372594146	0.51670991	0.393844847	0.325375799	0.569040874	0.261070199	0.537482693	0.690063172	0.176912087	532	1	0.42014832	0.702841273	0.023560289	0.267220069	0.281563768	0.414319285	0.753868221	0.226416822	0.72154912	0.839045381	532	1	0.527126311	0.372594146	0.51670991	0.393844847	0.325375799	0.569040874	0.261070199	0.537482693	0.690063172	0.176912087	532	1	bng	vopt
0.555955687	0.975371563	0.865504929	0.665700247	0.606585894	0.999084445	0.957090976	0.834315012	0.975646229	0.652088992	533	2	0.469344157	0.055635243	0.04483169	0.221259194	0.595446638	0.256050295	0.943845943	0.314523759	0.07187109	0.17731254	533	2	0.15970336	0.694418165	0.260902738	0.390820032	0.988921781	0.303018281	0.320291757	0.035584582	0.150303659	0.838282418	533	2	0.469344157	0.055635243	0.04483169	0.221259194	0.595446638	0.256050295	0.943845943	0.314523759	0.07187109	0.17731254	533	2	bng	vopt
0.896877956	0.759788812	0.100619526	0.165562914	0.578691977	0.40375988	0.570818201	0.136509293	0.75798822	0.880794702	534	3	0.202826014	0.637501144	0.197698904	0.332132939	0.760673849	0.648976104	0.954008606	0.15396588	0.63411359	0.177648244	534	3	0.261360515	0.378398999	0.827967162	0.074892422	0.05465865	0.931485946	0.418591876	0.406964324	0.185766167	0.837763604	534	3	0.202826014	0.637501144	0.197698904	0.332132939	0.760673849	0.648976104	0.954008606	0.15396588	0.63411359	0.177648244	534	3	bng	vopt
0.24692526	0.334269234	0.435651723	0.187170019	0.827539903	0.535721915	0.081514939	0.258674886	0.306405835	0.85668508	535	1	0.038453322	0.108584857	0.003601184	0.796838282	0.099124119	0.296182134	0.443403424	0.135685293	0.109561449	0.177831355	535	1	0.734916227	0.109500412	0.901181066	0.890682699	0.996276742	0.454725791	0.260902738	0.275643178	0.49732963	0.836756493	535	1	0.038453322	0.108584857	0.003601184	0.796838282	0.099124119	0.296182134	0.443403424	0.135685293	0.109561449	0.177831355	535	1	bng	vopt
0.565141758	0.43058565	0.527970214	0.163701285	0.945066683	0.618823817	0.793664357	0.432325205	0.272499771	0.246406446	536	2	0.904599139	0.228003784	0.737113559	0.585680715	0.970610675	0.349681082	0.13391522	0.947813349	0.712851344	0.178075503	536	2	0.475386822	0.043427839	0.33027131	0.818628498	0.841822565	0.203680532	0.635731071	0.850428785	0.981963561	0.836268197	536	2	0.904599139	0.228003784	0.737113559	0.585680715	0.970610675	0.349681082	0.13391522	0.947813349	0.712851344	0.178075503	536	2	bng	vopt
0.070284127	0.227942747	0.020661031	0.561662648	0.532364879	0.286080508	0.187017426	0.01882992	0.356639302	0.032410657	537	3	0.049867244	0.159520249	0.456648457	0.036133915	0.337717826	0.455061495	0.110477004	0.400585955	0.424726096	0.17813654	537	3	0.806024354	0.024414808	0.512833033	0.762504959	0.930906095	0.987640004	0.689962462	0.791100803	0.886257515	0.836237678	537	3	0.049867244	0.159520249	0.456648457	0.036133915	0.337717826	0.455061495	0.110477004	0.400585955	0.424726096	0.17813654	537	3	bng	vopt
0.530442213	0.544236579	0.501144444	0.273628956	0.611865596	0.373760186	0.02743614	0.941099277	0.997619556	0.671620838	538	1	0.014862514	0.22727134	0.790978729	0.143345439	0.517715995	0.914059877	0.22501297	0.117862484	0.484878079	0.178350169	538	1	0.591082492	0.841151158	0.343028047	0.043427839	0.936796167	0.934720908	0.422132023	0.470748009	0.428479873	0.836115604	538	1	0.014862514	0.22727134	0.790978729	0.143345439	0.517715995	0.914059877	0.22501297	0.117862484	0.484878079	0.178350169	538	1	bng	vopt
0.570757164	0.858424635	0.03952147	0.857417524	0.33906064	0.531174657	0.214880825	0.369396039	0.831415754	0.541337321	539	2	0.350749229	0.021210364	0.47010712	0.525315104	0.306161687	0.168614765	0.332773827	0.985595264	0.891781365	0.178472243	539	2	0.646900845	0.524185919	0.149449141	0.835688345	0.590563677	0.886745811	0.811304056	0.611468856	0.9500412	0.835749382	539	2	0.350749229	0.021210364	0.47010712	0.525315104	0.306161687	0.168614765	0.332773827	0.985595264	0.891781365	0.178472243	539	2	bng	vopt
0.006103702	0.681142613	0.388683737	0.745506149	0.705069124	0.831751457	0.649891659	0.457686087	0.176732688	0.304544206	540	3	0.345866268	0.038575396	0.037018952	0.086672567	0.478041932	0.157261879	0.637226478	0.911496323	0.645191809	0.17853328	540	3	0.689138462	0.008026368	0.789056063	0.874874111	0.904690695	0.732291635	0.662038026	0.644398328	0.854579302	0.835688345	540	3	0.345866268	0.038575396	0.037018952	0.086672567	0.478041932	0.157261879	0.637226478	0.911496323	0.645191809	0.17853328	540	3	bng	vopt
0.429120762	0.943113498	0.003265481	0.721091342	0.258766442	0.913632618	0.621448408	0.55262917	0.879787591	0.182073428	541	1	0.892605365	0.812799463	0.009277627	0.671224097	0.063356426	0.856074709	0.761619922	0.121311075	0.53132725	0.179021577	541	1	0.014221625	0.680410169	0.424787133	0.222266305	0.460005493	0.189672536	0.17157506	0.714468825	0.115695669	0.835413678	541	1	0.892605365	0.812799463	0.009277627	0.671224097	0.063356426	0.856074709	0.761619922	0.121311075	0.53132725	0.179021577	541	1	bng	hhe
0.986053041	0.255592517	0.460615864	0.130314035	0.789757988	0.73689993	0.825800348	0.148564104	0.770744957	0.555864132	542	2	0.063570055	0.309518723	0.121677297	0.630542924	0.98239082	0.648548845	0.914120914	0.537644581	0.269295328	0.179296243	542	2	0.36219367	0.098147526	0.271736808	0.924588763	0.991698965	0.574510941	0.391094699	0.99365215	0.286324656	0.835413678	542	2	0.063570055	0.309518723	0.121677297	0.630542924	0.98239082	0.648548845	0.914120914	0.537644581	0.269295328	0.179296243	542	2	bng	hhe
0.443830683	0.635059664	0.570757164	0.533799249	0.939146092	0.524735252	0.808099612	0.003112888	0.286111026	0.322397534	543	3	0.519302957	0.137272256	0.555619984	0.071321757	0.950010681	0.32309946	0.816461684	0.077913755	0.830286569	0.17935728	543	3	0.206518754	0.743736076	0.203741569	0.309549242	0.932523576	0.548509171	0.827539903	0.364909818	0.863246559	0.83516953	543	3	0.519302957	0.137272256	0.555619984	0.071321757	0.950010681	0.32309946	0.816461684	0.077913755	0.830286569	0.17935728	543	3	bng	hhe
0.588579974	0.072817164	0.04852443	0.50532548	0.4750206	0.570696127	0.69472335	0.313455611	0.312570574	0.766411328	544	1	0.222510453	0.220892972	0.47706534	0.534073916	0.647816401	0.668660543	0.371105075	0.915463729	0.987060152	0.179418317	544	1	0.777947325	0.405774102	0.462782678	0.674977874	0.77498703	0.106601154	0.192754906	0.262855922	0.85155797	0.834589679	544	1	0.222510453	0.220892972	0.47706534	0.534073916	0.647816401	0.668660543	0.371105075	0.915463729	0.987060152	0.179418317	544	1	bng	hhe
0.500167852	0.166936247	0.601001007	0.379894406	0.147129734	0.992004151	0.142185736	0.763786737	0.803094577	0.111148412	545	2	0.650135807	0.009521775	0.533494064	0.187871944	0.947843867	0.79320658	0.49815363	0.309976501	0.64455092	0.179601428	545	2	0.332765004	0.601361663	0.649355895	0.640599784	0.359785396	0.658281756	0.574517468	0.535947605	0.588419809	0.834501982	545	2	0.650135807	0.009521775	0.533494064	0.187871944	0.947843867	0.79320658	0.49815363	0.309976501	0.64455092	0.179601428	545	2	bng	hhe
0.441419721	0.028290658	0.096133305	0.252296518	0.669301431	0.368785669	0.098086489	0.889217811	0.691610462	0.91891232	546	3	0.431592761	0.007477035	0.094729453	0.092684713	0.705923643	0.386120182	0.262001404	0.956572161	0.190923795	0.179723502	546	3	0.016083254	0.466383862	0.805475021	0.524521622	0.23996704	0.731254006	0.078279977	0.872798853	0.587511826	0.833704642	546	3	0.431592761	0.007477035	0.094729453	0.092684713	0.705923643	0.386120182	0.262001404	0.956572161	0.190923795	0.179723502	546	3	bng	hhe
0.14435255	0.010223701	0.366405225	0.328501236	0.174108097	0.470534379	0.495071261	0.939420759	0.774681845	0.097415082	547	1	0.504867702	0.121921445	0.020050661	0.696310312	0.199591052	0.661458174	0.157200842	0.136875515	0.964384899	0.179998169	547	1	0.396130253	0.833765679	0.501083407	0.083407086	0.508774071	0.439741203	0.353282266	0.010559404	0.793664357	0.833429975	547	1	0.504867702	0.121921445	0.020050661	0.696310312	0.199591052	0.661458174	0.157200842	0.136875515	0.964384899	0.179998169	547	1	bng	hhe
0.564836573	0.065645314	0.463393048	0.606250191	0.559709464	0.882930998	0.873561815	0.987121189	0.991332743	0.64085818	548	2	0.337504196	0.09479049	0.875484481	0.248451186	0.866634114	0.653828547	0.308023316	0.975280007	0.552323984	0.180028687	548	2	0.182958464	0.107333598	0.74385815	0.26718955	0.913724174	0.279000214	0.904843287	0.453688162	0.254127628	0.833429975	548	2	0.337504196	0.09479049	0.875484481	0.248451186	0.866634114	0.653828547	0.308023316	0.975280007	0.552323984	0.180028687	548	2	bng	hhe
0.001129185	0.678243355	0.261482589	0.103091525	0.999053926	0.964476455	0.861934263	0.028199103	0.734122745	0.159733879	549	3	0.222235786	0.125583666	0.32779931	0.458296457	0.933133946	0.176854762	0.139805292	0.572344127	0.59910886	0.18018128	549	3	0.195013276	0.606738487	0.687032685	0.96990875	0.639240699	0.309335612	0.068819239	0.56837672	0.973662526	0.832911161	549	3	0.222235786	0.125583666	0.32779931	0.458296457	0.933133946	0.176854762	0.139805292	0.572344127	0.59910886	0.18018128	549	3	bng	hhe
0.279854732	0.147862178	0.100375378	0.347941527	0.465376751	0.506942961	0.778283029	0.543137913	0.710776086	0.725058748	550	1	0.76903592	0.283761101	0.06491287	0.789819025	0.776909696	0.730368969	0.425977355	0.270210883	0.646931364	0.180669576	550	1	0.478194525	0.279976806	0.392620624	0.795190283	0.982879116	0.883632923	0.340128788	0.34336375	0.16809595	0.832697531	550	1	0.76903592	0.283761101	0.06491287	0.789819025	0.776909696	0.730368969	0.425977355	0.270210883	0.646931364	0.180669576	550	1	bng	hhe
0.020935698	0.013763848	0.670674764	0.826654866	0.380596332	0.947447127	0.177434614	0.345805231	0.815973388	0.328989532	551	2	0.464003418	0.538834803	0.057252724	0.208075198	0.332163457	0.645924253	0.900234993	0.290353099	0.94143498	0.181463057	551	2	0.408581805	0.32984405	0.09030427	0.049989319	0.505783258	0.459395123	0.158787805	0.311197241	0.808679464	0.832453383	551	2	0.464003418	0.538834803	0.057252724	0.208075198	0.332163457	0.645924253	0.900234993	0.290353099	0.94143498	0.181463057	551	2	bng	hhe
0.740928373	0.64024781	0.723075045	0.000762963	0.483169042	0.907406842	0.066988128	0.65211951	0.12244026	0.281929991	552	3	0.429120762	0.943113498	0.003265481	0.721091342	0.258766442	0.913632618	0.621448408	0.55262917	0.879787591	0.182073428	552	3	0.580034791	0.774010437	0.097079379	0.367259743	0.474684896	0.989928892	0.657887509	0.334879604	0.795983764	0.832392346	552	3	0.429120762	0.943113498	0.003265481	0.721091342	0.258766442	0.913632618	0.621448408	0.55262917	0.879787591	0.182073428	552	3	bng	hhe
0.004211554	0.357402264	0.361003449	0.787163915	0.818506424	0.433179724	0.048554949	0.56776635	0.183019501	0.511642811	553	1	0.678975799	0.6765038	0.672353282	0.150761437	0.524216437	0.858119449	0.352702414	0.303292947	0.878444777	0.18222602	553	1	0.182927946	0.017670217	0.733146153	0.78460036	0.966124454	0.126377148	0.89373455	0.258705405	0.427961058	0.83230079	553	1	0.678975799	0.6765038	0.672353282	0.150761437	0.524216437	0.858119449	0.352702414	0.303292947	0.878444777	0.18222602	553	1	bng	hhe
0.32801294	0.237434004	0.062074648	0.973845637	0.44819483	0.796319468	0.738700522	0.550614948	0.900234993	0.887417219	554	2	0.029938658	0.029419843	0.183172094	0.548081912	0.626911222	0.414288766	0.847132786	0.063539537	0.669972839	0.182683798	554	2	0.830225532	0.685079501	0.532364879	0.09622486	0.563341166	0.757713553	0.672353282	0.081270791	0.95782342	0.831995605	554	2	0.029938658	0.029419843	0.183172094	0.548081912	0.626911222	0.414288766	0.847132786	0.063539537	0.669972839	0.182683798	554	2	bng	hhe
0.141575365	0.260628071	0.17218543	0.390514847	0.09869686	0.718253121	0.626758629	0.101229896	0.073488571	0.482924894	555	3	0.731620228	0.457136753	0.087130345	0.919431135	0.329508347	0.657368694	0.663014618	0.187688833	0.960905789	0.182988983	555	3	0.403302103	0.079927976	0.880367443	0.829523606	0.906857509	0.47215186	0.168950468	0.046357616	0.572710349	0.831965087	555	3	0.731620228	0.457136753	0.087130345	0.919431135	0.329508347	0.657368694	0.663014618	0.187688833	0.960905789	0.182988983	555	3	bng	hhe
0.236365856	0.649433882	0.034058657	0.576464125	0.656788842	0.404339732	0.363658559	0.877224036	0.669484542	0.271858882	556	1	0.871944334	0.850184637	0.230933561	0.225501267	0.080538347	0.750846889	0.279366436	0.83864864	0.936826685	0.183111057	556	1	0.917783135	0.008484146	0.052674947	0.316385388	0.800897244	0.627399518	0.486922819	0.853694266	0.530228584	0.831843013	556	1	0.871944334	0.850184637	0.230933561	0.225501267	0.080538347	0.750846889	0.279366436	0.83864864	0.936826685	0.183111057	556	1	bng	hhe
0.428266243	0.87182226	0.100497452	0.792626728	0.91338847	0.465315714	0.050599689	0.11978515	0.291940062	0.57145909	557	2	0.624713889	0.442823572	0.541489914	0.103427229	0.792626728	0.253730888	0.82290109	0.142277291	0.95065157	0.184362316	557	2	0.015808588	0.438642537	0.235816523	0.406689657	0.429090243	0.590441603	0.420422987	0.489791559	0.599230934	0.831476791	557	2	0.624713889	0.442823572	0.541489914	0.103427229	0.792626728	0.253730888	0.82290109	0.142277291	0.95065157	0.184362316	557	2	bng	hhe
0.039887692	0.129154332	0.631122776	0.555681021	0.771477401	0.813379315	0.146732994	0.688955351	0.177037873	0.643482772	558	3	0.062196722	0.187688833	0.721671194	0.557878353	0.726676229	0.712790307	0.202154607	0.114963225	0.5614185	0.184514908	558	3	0.022949919	0.260689108	0.090762047	0.323801386	0.895931883	0.543259987	0.478377636	0.636921293	0.984069338	0.831324198	558	3	0.062196722	0.187688833	0.721671194	0.557878353	0.726676229	0.712790307	0.202154607	0.114963225	0.5614185	0.184514908	558	3	bng	hhe
0.127231666	0.500961333	0.982421339	0.99734489	0.273598437	0.885311441	0.017090365	0.355388043	0.7366863	0.112674337	559	1	0.801232948	0.549882504	0.348643452	0.182683798	0.395306253	0.896023438	0.629932554	0.264564959	0.718192083	0.184667501	559	1	0.182592242	0.914975433	0.940336314	0.702414014	0.885769219	0.47523423	0.143131809	0.765434736	0.715353862	0.830805383	559	1	0.801232948	0.549882504	0.348643452	0.182683798	0.395306253	0.896023438	0.629932554	0.264564959	0.718192083	0.184667501	559	1	bng	lb
0.211645863	0.05117954	0.774620808	0.731406598	0.420789209	0.350596637	0.03543199	0.653309732	0.996978668	0.231116672	560	2	0.438215278	0.264290292	0.378124332	0.42976165	0.087038789	0.203466903	0.514816736	0.323038423	0.999298074	0.184850612	560	2	0.06591998	0.922574541	0.339457381	0.05569628	0.724265267	0.611926634	0.733359783	0.122714927	0.872768334	0.830713828	560	2	0.438215278	0.264290292	0.378124332	0.42976165	0.087038789	0.203466903	0.514816736	0.323038423	0.999298074	0.184850612	560	2	bng	lb
0.66237373	0.679952391	0.05609302	0.052583392	0.953276162	0.285378582	0.572954497	0.199865719	0.326395459	0.996612445	561	3	0.576311533	0.898403882	0.118533891	0.916135136	0.598132267	0.481673635	0.08087405	0.918027284	0.849482711	0.185003204	561	3	0.442273899	0.716340887	0.438602272	0.549042412	0.72374999	0.49048196	0.653436341	0.688484414	0.543852248	0.830642222	561	3	0.576311533	0.898403882	0.118533891	0.916135136	0.598132267	0.481673635	0.08087405	0.918027284	0.849482711	0.185003204	561	3	bng	lb
0.066316721	0.091494491	0.490127262	0.127201147	0.450941496	0.073152867	0.031250954	0.367687002	0.170995209	0.488784448	562	1	0.679067354	0.208655049	0.441541795	0.857478561	0.027283547	0.481337931	0.079561754	0.350596637	0.999938963	0.185674612	562	1	0.239600818	0.862392041	0.012512589	0.93386639	0.272835475	0.792291025	0.589129307	0.739921262	0.342814417	0.830561235	562	1	0.679067354	0.208655049	0.441541795	0.857478561	0.027283547	0.481337931	0.079561754	0.350596637	0.999938963	0.185674612	562	1	bng	lb
0.409070101	0.819879757	0.764763329	0.735679189	0.894039735	0.242286447	0.117557299	0.061189611	0.033356731	0.673940245	563	2	0.398651282	0.211002664	0.266382144	0.286251701	0.316865778	0.501959971	0.242314289	0.305813947	0.48174733	0.185733205	563	2	0.166600543	0.022431104	0.007995849	0.623950926	0.862422559	0.975768303	0.387249367	0.684804834	0.335978271	0.830500198	563	2	0.398651282	0.211002664	0.266382144	0.286251701	0.316865778	0.501959971	0.242314289	0.305813947	0.48174733	0.185733205	563	2	bng	lb
0.886379589	0.986938078	0.289162877	0.619098483	0.274147771	0.809472945	0.896786401	0.470748009	0.994689779	0.925077059	564	3	0.276314585	0.946165349	0.681386761	0.661061434	0.407544176	0.886410108	0.47010712	0.632404553	0.982970672	0.185949278	564	3	0.593005158	0.115146336	0.630756554	0.003082369	0.132206183	0.496292001	0.180425428	0.206671346	0.16870632	0.82964568	564	3	0.276314585	0.946165349	0.681386761	0.661061434	0.407544176	0.886410108	0.47010712	0.632404553	0.982970672	0.185949278	564	3	bng	lb
0.403302103	0.079927976	0.880367443	0.829523606	0.906857509	0.47215186	0.168950468	0.046357616	0.572710349	0.831965087	565	1	0.235850341	0.210476892	0.321809164	0.1963625	0.290636179	0.30781455	0.08827194	0.305005581	0.389350631	0.186512434	565	1	0.006530961	0.404278695	0.87817011	0.804406873	0.434797205	0.458204901	0.717764824	0.228675192	0.490768151	0.829218421	565	1	0.235850341	0.210476892	0.321809164	0.1963625	0.290636179	0.30781455	0.08827194	0.305005581	0.389350631	0.186512434	565	1	bng	lb
0.097628712	0.996002075	0.237525559	0.134098331	0.787316507	0.679403058	0.307046724	0.435560167	0.745597705	0.039033174	566	2	0.302041688	0.42732017	0.108645894	0.128910184	0.667775506	0.374980926	0.414471877	0.915555284	0.744743187	0.187017426	566	2	0.247901852	0.029175695	0.901974548	0.201574755	0.345133824	0.898098697	0.455885495	0.130039369	0.572344127	0.829187902	566	2	0.302041688	0.42732017	0.108645894	0.128910184	0.667775506	0.374980926	0.414471877	0.915555284	0.744743187	0.187017426	566	2	bng	lb
0.057832575	0.094515824	0.83373516	0.183111057	0.589587085	0.038850063	0.086977752	0.049256874	0.459120457	0.989318522	567	3	0.177068392	0.392406995	0.593188269	0.084841456	0.925046541	0.16748558	0.525559252	0.571642201	0.443159276	0.187383648	567	3	0.85338908	0.991912595	0.775048067	0.002746666	0.568132572	0.686635945	0.707052828	0.558458205	0.64476455	0.829096347	567	3	0.177068392	0.392406995	0.593188269	0.084841456	0.925046541	0.16748558	0.525559252	0.571642201	0.443159276	0.187383648	567	3	bng	lb
0.541550951	0.532822657	0.438337352	0.847102268	0.455397198	0.995513779	0.174077578	0.059419538	0.186284982	0.817926572	568	1	0.69594409	0.974089785	0.137730033	0.470229194	0.048646504	0.946623127	0.770500809	0.993255409	0.999023408	0.18774987	568	1	0.180089724	0.748039186	0.399273659	0.147434919	0.996032594	0.074922941	0.752800073	0.109591968	0.965147862	0.829065828	568	1	0.69594409	0.974089785	0.137730033	0.470229194	0.048646504	0.946623127	0.770500809	0.993255409	0.999023408	0.18774987	568	1	bng	lb
0.427503281	0.004242073	0.337382122	0.106173894	0.11978515	0.745445112	0.489852596	0.030671102	0.671346171	0.703634754	569	2	0.270302438	0.097750786	0.534897916	0.048371838	0.782708213	0.006988739	0.797875912	0.297189245	0.894039735	0.187780389	569	2	0.890560625	0.249794	0.327646718	0.062379833	0.148014771	0.936979278	0.186101871	0.830561235	0.502395703	0.829004791	569	2	0.270302438	0.097750786	0.534897916	0.048371838	0.782708213	0.006988739	0.797875912	0.297189245	0.894039735	0.187780389	569	2	bng	lb
0.080080569	0.818475906	0.160802026	0.091616565	0.034546953	0.673055208	0.835657826	0.173741874	0.001709037	0.531479843	570	3	0.517990661	0.940672018	0.43202002	0.528885769	0.478041932	0.553483688	0.132023072	0.760673849	0.945524461	0.187932981	570	3	0.370364816	0.50468028	0.687137881	0.460821986	0.692549406	0.468221556	0.670397868	0.516905071	0.383856565	0.828639509	570	3	0.517990661	0.940672018	0.43202002	0.528885769	0.478041932	0.553483688	0.132023072	0.760673849	0.945524461	0.187932981	570	3	bng	lb
0.57145909	0.386272774	0.370769372	0.604602191	0.418805506	0.696127201	0.403057955	0.069460128	0.997070223	0.068086795	571	1	0.111301004	0.807885983	0.209967345	0.092196417	0.988158818	0.748008667	0.39844966	0.338084048	0.302774133	0.18836024	571	1	0.079622791	0.054139836	0.770287179	0.255043184	0.744651631	0.414380322	0.578936125	0.296090579	0.816248054	0.82821131	571	1	0.111301004	0.807885983	0.209967345	0.092196417	0.988158818	0.748008667	0.39844966	0.338084048	0.302774133	0.18836024	571	1	bng	lb
0.979338969	0.598803674	0.865291299	0.403485214	0.138645589	0.295419172	0.003357036	0.049378948	0.787987915	0.283486435	572	2	0.034119694	0.168767357	0.176793725	0.730735191	0.393108921	0.759086886	0.12469863	0.568498795	0.321726127	0.188512833	572	2	0.487197485	0.739860225	0.623950926	0.054750206	0.98504593	0.60954619	0.739707633	0.08948027	0.064943388	0.82738731	572	2	0.034119694	0.168767357	0.176793725	0.730735191	0.393108921	0.759086886	0.12469863	0.568498795	0.321726127	0.188512833	572	2	bng	lb
0.017883847	0.70946379	0.176519059	0.573442793	0.218329417	0.586779382	0.641804254	0.286080508	0.553514206	0.765068514	573	3	0.32636494	0.629352702	0.139408551	0.740531632	0.87878048	0.132938627	0.382824183	0.038819544	0.025208289	0.188695944	573	3	0.934110538	0.142490921	0.884090701	0.775261696	0.605090487	0.552354503	0.059724723	0.011139256	0.673268838	0.826837977	573	3	0.32636494	0.629352702	0.139408551	0.740531632	0.87878048	0.132938627	0.382824183	0.038819544	0.025208289	0.188695944	573	3	bng	lb
0.744804224	0.495254372	0.076815088	0.627704703	0.204870754	0.933805353	0.416150395	0.31101413	0.053132725	0.688619648	574	1	0.083895383	0.522629475	0.917264321	0.16891995	0.90356151	0.341502121	0.26966155	0.756523331	0.989288003	0.189214759	574	1	0.403180029	0.542191839	0.066011536	0.68120365	0.747825556	0.894863735	0.662587359	0.484450819	0.889309366	0.826471755	574	1	0.083895383	0.522629475	0.917264321	0.16891995	0.90356151	0.341502121	0.26966155	0.756523331	0.989288003	0.189214759	574	1	bng	lb
0.406933805	0.174169134	0.663075655	0.142490921	0.4123661	0.338969085	0.267799921	0.103030488	0.989593188	0.881221961	575	2	0.068666646	0.937986389	0.613971374	0.095126194	0.541428877	0.780846583	0.08517716	0.332285531	0.926541948	0.189458907	575	2	0.052156133	0.715750603	0.029419843	0.801660207	0.965697195	0.669576098	0.555406354	0.649098178	0.383617664	0.82616657	575	2	0.068666646	0.937986389	0.613971374	0.095126194	0.541428877	0.780846583	0.08517716	0.332285531	0.926541948	0.189458907	575	2	bng	lb
0.136783959	0.157963805	0.467085788	0.638111515	0.681081576	0.830744346	0.205511643	0.130863369	0.142674032	0.432691427	576	3	0.724143193	0.967680898	0.210333567	0.228125858	0.440809351	0.994201483	0.290627766	0.439405499	0.655476547	0.189550462	576	3	0.369304483	0.914426099	0.425550096	0.309701834	0.333903012	0.943723869	0.429883724	0.436170537	0.2878811	0.825495163	576	3	0.724143193	0.967680898	0.210333567	0.228125858	0.440809351	0.994201483	0.290627766	0.439405499	0.655476547	0.189550462	576	3	bng	lb
0.019501328	0.089114048	0.288064211	0.274208808	0.648274178	0.783928953	0.337473678	0.093478195	0.180516984	0.539292581	577	1	0.392620624	0.52150029	0.558610797	0.091677602	0.312509537	0.429609058	0.520371105	0.07943968	0.934995575	0.189580981	577	1	0.086886196	0.936582537	0.060914945	0.618305002	0.802850429	0.235297708	0.811243019	0.46888638	0.82351146	0.825434126	577	1	0.392620624	0.52150029	0.558610797	0.091677602	0.312509537	0.429609058	0.520371105	0.07943968	0.934995575	0.189580981	577	1	bng	prx
0.048097171	0.931974242	0.052888577	0.862422559	0.947538682	0.558915983	0.401348918	0.513809626	0.748954741	0.350962859	578	2	0.878078555	0.168675802	0.612140263	0.028504288	0.960631123	0.856563005	0.884578997	0.775627918	0.309488205	0.189703055	578	2	0.072176275	0.374340037	0.875240333	0.866878262	0.760093997	0.923032319	0.066042055	0.76229133	0.734427931	0.824610126	578	2	0.878078555	0.168675802	0.612140263	0.028504288	0.960631123	0.856563005	0.884578997	0.775627918	0.309488205	0.189703055	578	2	bng	prx
0.047730949	0.67281106	0.47911008	0.032868435	0.902371288	0.855372784	0.350688192	0.18591876	0.0634785	0.73955504	579	3	0.025299844	0.838831751	0.809045686	0.187322611	0.122470779	0.795770135	0.772850734	0.051545763	0.483443709	0.189733573	579	3	0.06244087	0.92281869	0.544114505	0.30118717	0.982665487	0.132450331	0.443769646	0.697744682	0.461653493	0.824579608	579	3	0.025299844	0.838831751	0.809045686	0.187322611	0.122470779	0.795770135	0.772850734	0.051545763	0.483443709	0.189733573	579	3	bng	prx
0.707785272	0.474715415	0.191412091	0.150395215	0.961241493	0.920072024	0.005920591	0.952421644	0.726554155	0.385326701	580	1	0.760155034	0.096499527	0.062562944	0.107547227	0.037079989	0.872798853	0.539262062	0.380108036	0.754142888	0.189855647	580	1	0.228278451	0.028931547	0.335642567	0.834009827	0.950376904	0.666859951	0.120792261	0.04791406	0.602221747	0.824457533	580	1	0.760155034	0.096499527	0.062562944	0.107547227	0.037079989	0.872798853	0.539262062	0.380108036	0.754142888	0.189855647	580	1	bng	prx
0.123538926	0.964812159	0.409253212	0.731315043	0.618701743	0.436506241	0.921475875	0.016266366	0.488509781	0.084444716	581	2	0.393414106	0.695913572	0.220618305	0.402142399	0.933835871	0.580431532	0.005157628	0.869045076	0.667409284	0.189855647	581	2	0.036164434	0.201574755	0.816888943	0.028504288	0.544877468	0.070741905	0.181798761	0.541886654	0.604052858	0.823847163	581	2	0.393414106	0.695913572	0.220618305	0.402142399	0.933835871	0.580431532	0.005157628	0.869045076	0.667409284	0.189855647	581	2	bng	prx
0.623096408	0.521713919	0.059205908	0.35749382	0.39762566	0.970000305	0.182042909	0.23648793	0.067049165	0.895809809	582	3	0.332163457	0.391674551	0.378643147	0.848628193	0.864406262	0.885158849	0.082857753	0.816705832	0.813592944	0.190069277	582	3	0.104709006	0.53276162	0.756981109	0.775505844	0.497604297	0.94491409	0.421948912	0.055146947	0.899441511	0.823847163	582	3	0.332163457	0.391674551	0.378643147	0.848628193	0.864406262	0.885158849	0.082857753	0.816705832	0.813592944	0.190069277	582	3	bng	prx
0.469038972	0.033112583	0.855708487	0.54033021	0.438886685	0.156956694	0.448561052	0.675252541	0.873683889	0.593615528	583	1	0.997497482	0.77251503	0.204412976	0.170567949	0.388256478	0.181218909	0.580980865	0.195623646	0.960142827	0.190252388	583	1	0.011597034	0.683095798	0.507431257	0.476393933	0.868068484	0.423902097	0.184362316	0.257148961	0.561723685	0.823084201	583	1	0.997497482	0.77251503	0.204412976	0.170567949	0.388256478	0.181218909	0.580980865	0.195623646	0.960142827	0.190252388	583	1	bng	prx
0.004882962	0.689565722	0.979064302	0.237861263	0.106509598	0.984740745	0.139194922	0.08352916	0.202429273	0.964232307	584	2	0.87530137	0.475081637	0.253608814	0.056947539	0.112521744	0.401959288	0.106112857	0.953550829	0.999908444	0.190374462	584	2	0.040070803	0.111972411	0.038178655	0.350810266	0.087801752	0.50614948	0.901852474	0.646931364	0.462355419	0.822382275	584	2	0.87530137	0.475081637	0.253608814	0.056947539	0.112521744	0.401959288	0.106112857	0.953550829	0.999908444	0.190374462	584	2	bng	prx
0.7882931	0.029328288	0.878475295	0.818811609	0.420850246	0.186803797	0.14865566	0.05548265	0.742393262	0.605609302	585	3	0.065767388	0.657429731	0.095675527	0.4123661	0.254799036	0.789025544	0.185033723	0.951811274	0.434949797	0.191320536	585	3	0.635608997	0.734488968	0.022644734	0.604388562	0.418317209	0.105410932	0.738975188	0.009155553	0.419812616	0.822290719	585	3	0.065767388	0.657429731	0.095675527	0.4123661	0.254799036	0.789025544	0.185033723	0.951811274	0.434949797	0.191320536	585	3	bng	prx
0.924100467	0.06039613	0.573046052	0.060792871	0.648945585	0.845179601	0.53050325	0.685171056	0.991119114	0.057832575	586	1	0.120670186	0.403576769	0.505630665	0.094576861	0.899685659	0.496627705	0.985198523	0.233680227	0.188848537	0.191351054	586	1	0.703756829	0.363261818	0.070894498	0.351817377	0.410412915	0.692403943	0.48832667	0.629535813	0.755211035	0.821619312	586	1	0.120670186	0.403576769	0.505630665	0.094576861	0.899685659	0.496627705	0.985198523	0.233680227	0.188848537	0.191351054	586	1	bng	prx
0.036164434	0.201574755	0.816888943	0.028504288	0.544877468	0.070741905	0.181798761	0.541886654	0.604052858	0.823847163	587	2	0.203070162	0.513779107	0.878200629	0.541337321	0.844782861	0.869869076	0.046510208	0.086428419	0.779808954	0.191534165	587	2	0.424787133	0.397808771	0.034669027	0.278023621	0.120639668	0.270851772	0.098147526	0.346324046	0.219733268	0.821558275	587	2	0.203070162	0.513779107	0.878200629	0.541337321	0.844782861	0.869869076	0.046510208	0.086428419	0.779808954	0.191534165	587	2	bng	prx
0.531266213	0.550614948	0.620410779	0.005554369	0.632587664	0.20618305	0.214636677	0.221625416	0.942991424	0.533951842	588	3	0.156163213	0.978057192	0.970763268	0.439619129	0.726737266	0.180089724	0.187841426	0.62511063	0.739860225	0.191839351	588	3	0.288521989	0.035981323	0.389782403	0.529618213	0.037293619	0.640278329	0.230109561	0.433851131	0.894650105	0.821192053	588	3	0.156163213	0.978057192	0.970763268	0.439619129	0.726737266	0.180089724	0.187841426	0.62511063	0.739860225	0.191839351	588	3	bng	prx
0.05017243	0.471572008	0.28479873	0.149449141	0.532639546	0.281136509	0.352855007	0.652363659	0.311136204	0.859767449	589	1	0.002105777	0.712912381	0.686544389	0.316202277	0.669454024	0.700827052	0.379833369	0.384228034	0.66420484	0.192541276	589	1	0.634510331	0.541459395	0.783196509	1	0.534958953	0.840174566	0.295266579	0.014526811	0.512771996	0.820978423	589	1	0.002105777	0.712912381	0.686544389	0.316202277	0.669454024	0.700827052	0.379833369	0.384228034	0.66420484	0.192541276	589	1	bng	prx
0.548631245	0.248725852	0.035157323	0.954680013	0.042878506	0.688619648	0.168218024	0.535264138	0.348033082	0.673512986	590	2	0.034516434	0.233252968	0.058442946	0.042909024	0.037079989	0.72890408	0.579271828	0.904538102	0.838282418	0.192846461	590	2	0.624347667	0.705587939	0.844294565	0.293954283	0.808099612	0.795068209	0.390118107	0.004821924	0.257301553	0.820917386	590	2	0.034516434	0.233252968	0.058442946	0.042909024	0.037079989	0.72890408	0.579271828	0.904538102	0.838282418	0.192846461	590	2	bng	prx
0.296182134	0.057496872	0.120639668	0.164708396	0.007354961	0.029023103	0.392834254	0.282113102	0.370891446	0.238502152	591	3	0.044373913	0.414349803	0.508529923	0.837916196	0.841792047	0.871120334	0.108859523	0.572191534	0.690908536	0.193182165	591	3	0.802087466	0.325663015	0.11670278	0.30036317	0.652851955	0.6638081	0.589403974	0.946531571	0.945524461	0.820856349	591	3	0.044373913	0.414349803	0.508529923	0.837916196	0.841792047	0.871120334	0.108859523	0.572191534	0.690908536	0.193182165	591	3	bng	prx
0.307046724	0.291238136	0.594164861	0.299203467	0.701437422	0.366130558	0.98791467	0.08496353	0.976622822	0.043641469	592	1	0.153477584	0.847590564	0.148625141	0.432905057	0.505691702	0.547166356	0.033265175	0.073061312	0.970610675	0.19348735	592	1	0.527420881	0.322183905	0.744560076	0.160344249	0.054963836	0.872310556	0.635151219	0.047486801	0.172002319	0.820703757	592	1	0.153477584	0.847590564	0.148625141	0.432905057	0.505691702	0.547166356	0.033265175	0.073061312	0.970610675	0.19348735	592	1	bng	prx
0.244941557	0.048432875	0.07165746	0.233588672	0.954832606	0.964659566	0.531235694	0.193212683	0.17218543	0.68959624	593	2	0.606585894	0.835596789	0.317758721	0.001739555	0.143589587	0.880397961	0.452162236	0.083223975	0.572374645	0.193609424	593	2	0.402661214	0.259987182	0.752159185	0.139194922	0.719016083	0.262031922	0.769585253	0.38554033	0.976897488	0.820154424	593	2	0.606585894	0.835596789	0.317758721	0.001739555	0.143589587	0.880397961	0.452162236	0.083223975	0.572374645	0.193609424	593	2	bng	prx
0.227179785	0.487075411	0.163121433	0.046662801	0.324686422	0.213904233	0.348551897	0.121097446	0.023438215	0.907803583	594	3	0.971068453	0.005554369	0.829004791	0.969939268	0.0372631	0.893673513	0.062959685	0.098818934	0.581957457	0.194036683	594	3	0.108554338	0.869045076	0.851222266	0.744315928	0.154881436	0.326914274	0.079348125	0.076601459	0.640980255	0.820001831	594	3	0.971068453	0.005554369	0.829004791	0.969939268	0.0372631	0.893673513	0.062959685	0.098818934	0.581957457	0.194036683	594	3	bng	prx
0.226325266	0.61915952	0.105807672	0.019196142	0.552964873	0.447614978	0.82247383	0.382457961	0.56633198	0.170567949	595	1	0.71416364	0.005920591	0.447645497	0.328867458	0.09295938	0.996887112	0.938444166	0.928800317	0.687917722	0.194067202	595	1	0.063020722	0.133426923	0.019226661	0.32227546	0.277321696	0.082857753	0.364543596	0.793267617	0.079989013	0.819177831	595	1	0.71416364	0.005920591	0.447645497	0.328867458	0.09295938	0.996887112	0.938444166	0.928800317	0.687917722	0.194067202	595	1	bng	av
0.386944182	0.039460433	0.439374981	0.332621235	0.377452925	0.558915983	0.097476119	0.640583514	0.811883908	0.565630055	596	2	0.757042146	0.461165197	0.104586932	0.967009491	0.321695608	0.972472304	0.75389874	0.07309183	0.030823695	0.194128239	596	2	0.795892209	0.647053438	0.000122074	0.839838862	0.267891476	0.710226753	0.999877926	0.391918699	0.600390637	0.818567461	596	2	0.757042146	0.461165197	0.104586932	0.967009491	0.321695608	0.972472304	0.75389874	0.07309183	0.030823695	0.194128239	596	2	bng	av
0.993102817	0.669576098	0.188848537	0.208685568	0.243751335	0.871944334	0.236030152	0.551835688	0.418652913	0.759636219	597	3	0.21375164	0.613452559	0.896755882	0.394299142	0.976195563	0.156743065	0.886623737	0.231391339	0.046632282	0.194280831	597	3	0.472884304	0.175908689	0.026673177	0.041627247	0.454786828	0.862300485	0.136112552	0.014465773	0.212775048	0.818536943	597	3	0.21375164	0.613452559	0.896755882	0.394299142	0.976195563	0.156743065	0.886623737	0.231391339	0.046632282	0.194280831	597	3	bng	av
0.978179266	0.094058046	0.42649617	0.011200293	0.143375958	0.691122166	0.906247139	0.113071078	0.154087954	0.891659291	598	1	0.660002827	0.320246197	0.429352385	0.385917869	0.474410211	0.594460581	0.272650303	0.42639094	0.554362625	0.194990266	598	1	0.228553117	0.052797021	0.052369762	0.731894894	0.873012482	0.767571032	0.059389019	0.969817194	0.243690298	0.818445387	598	1	0.660002827	0.320246197	0.429352385	0.385917869	0.474410211	0.594460581	0.272650303	0.42639094	0.554362625	0.194990266	598	1	bng	av
0.061494797	0.011200293	0.46354564	0.664693136	0.499679556	0.84112064	0.292672506	0.964964751	0.003326518	0.813989685	599	2	0.067812128	0.324869533	0.046327097	0.78051088	0.252845851	0.199499496	0.603869747	0.151493881	0.245582446	0.195104831	599	2	0.058229316	0.525620289	0.358867153	0.806726279	0.158818323	0.89986877	0.131809442	0.029236732	0.181432539	0.818079165	599	2	0.067812128	0.324869533	0.046327097	0.78051088	0.252845851	0.199499496	0.603869747	0.151493881	0.245582446	0.195104831	599	2	bng	av
0.830561235	0.257118442	0.583239235	0.183294168	0.959929197	0.463728751	0.25962096	0.025543992	0.539658803	0.24283578	600	3	0.097628712	0.307138279	0.3014008	0.158757286	0.440656758	0.409527879	0.429700613	0.977080599	0.846919156	0.195318461	600	3	0.541550951	0.532822657	0.438337352	0.847102268	0.455397198	0.995513779	0.174077578	0.059419538	0.186284982	0.817926572	600	3	0.097628712	0.307138279	0.3014008	0.158757286	0.440656758	0.409527879	0.429700613	0.977080599	0.846919156	0.195318461	600	3	bng	av
0.85338908	0.991912595	0.775048067	0.002746666	0.568132572	0.686635945	0.707052828	0.558458205	0.64476455	0.829096347	601	1	0.825128941	0.333109531	0.46354564	0.356486709	0.58211005	0.419904172	0.17853328	0.138737144	0.892971587	0.19614246	601	1	0.864986114	0.609424116	0.148991363	0.650379955	0.969115268	0.495132298	0.118442335	0.200323496	0.930539872	0.817865535	601	1	0.825128941	0.333109531	0.46354564	0.356486709	0.58211005	0.419904172	0.17853328	0.138737144	0.892971587	0.19614246	601	1	bng	av
0.141605884	0.162816248	0.431592761	0.696096683	0.986510819	0.474349193	0.601062044	0.947813349	0.734153264	0.373363445	602	2	0.71089816	0.898739586	0.062715537	0.776238289	0.35462508	0.956297494	0.159855953	0.966551714	0.465773492	0.19614246	602	2	0.719016083	0.576769311	0.641987365	0.036347545	0.06695761	0.882229072	0.570146794	0.040559099	0.721488083	0.817835017	602	2	0.71089816	0.898739586	0.062715537	0.776238289	0.35462508	0.956297494	0.159855953	0.966551714	0.465773492	0.19614246	602	2	bng	av
0.526841029	0.155369732	0.596179083	0.014618366	0.876094852	0.423230689	0.44145024	0.745139927	0.246986297	0.539353618	603	3	0.109897153	0.049897763	0.148380993	0.149693289	0.598925748	0.361980041	0.829981384	0.386333811	0.640400403	0.196172979	603	3	0.268349254	0.104739525	0.065187536	0.139774773	0.453962828	0.180272835	0.646504105	0.856776635	0.266090884	0.817590869	603	3	0.109897153	0.049897763	0.148380993	0.149693289	0.598925748	0.361980041	0.829981384	0.386333811	0.640400403	0.196172979	603	3	bng	av
0.658558916	0.641834773	0.180608539	0.064638203	0.5122837	0.566972869	0.619922483	0.08087405	0.525681326	0.147282327	604	1	0.943021943	0.540574358	0.578569903	0.53645436	0.255287332	0.396954253	0.350260933	0.036622211	0.79525132	0.196508683	604	1	0.548844874	0.422650838	0.372539445	0.216742454	0.879268777	0.975798822	0.925717948	0.382396924	0.518204291	0.817377239	604	1	0.943021943	0.540574358	0.578569903	0.53645436	0.255287332	0.396954253	0.350260933	0.036622211	0.79525132	0.196508683	604	1	bng	av
0.984740745	0.105838191	0.892574847	0.321756645	0.447004608	0.990539262	0.629016999	0.325724052	0.640797143	0.254799036	605	2	0.897091586	0.680318613	0.928922391	0.850672933	0.195654164	0.991485336	0.12674337	0.60728782	0.642750328	0.196600238	605	2	0.338267159	0.283639027	0.483779412	0.654957732	0.685628834	0.884365368	0.145725883	0.098849452	0.597643971	0.817377239	605	2	0.897091586	0.680318613	0.928922391	0.850672933	0.195654164	0.991485336	0.12674337	0.60728782	0.642750328	0.196600238	605	2	bng	av
0.910580767	0.424054689	0.018921476	0.595324564	0.981719413	0.379863887	0.302133244	0.319254128	0.013214515	0.903836177	606	3	0.294885133	0.446975315	0.2672221	0.411951204	0.285461955	0.354554732	0.258501798	0.424270625	0.326256952	0.196743514	606	3	0.068941313	0.517349773	0.382335887	0.52928251	0.244972076	0.981383709	0.562883389	0.623432112	0.994750816	0.817346721	606	3	0.294885133	0.446975315	0.2672221	0.411951204	0.285461955	0.354554732	0.258501798	0.424270625	0.326256952	0.196743514	606	3	bng	av
0.029419843	0.16196173	0.374950407	0.257118442	0.488296152	0.339182714	0.12161626	0.364116337	0.581438643	0.451979125	607	1	0.222724082	0.903500473	0.00469985	0.350199896	0.627277444	0.57167272	0.762779626	0.563310648	0.199804682	0.19696646	607	1	0.622974334	0.139286477	0.681112094	0.089358196	0.34501175	0.892056032	0.543046358	0.512131108	0.943784906	0.817072054	607	1	0.222724082	0.903500473	0.00469985	0.350199896	0.627277444	0.57167272	0.762779626	0.563310648	0.199804682	0.19696646	607	1	bng	av
0.70207831	0.579058199	0.929197058	0.847102268	0.953703421	0.25736259	0.36219367	0.841486862	0.998443556	0.315134129	608	2	0.93121128	0.668477432	0.054170354	0.121585742	0.694326609	0.805169836	0.024140141	0.096682638	0.037720878	0.197149571	608	2	0.851222266	0.11752678	0.326792199	0.703176977	0.975157933	0.215277566	0.048860134	0.219397565	0.193243202	0.816919462	608	2	0.93121128	0.668477432	0.054170354	0.121585742	0.694326609	0.805169836	0.024140141	0.096682638	0.037720878	0.197149571	608	2	bng	av
0.606891079	0.270973846	0.534714805	0.285409101	0.977446821	0.859645375	0.466597491	0.999877926	0.493362224	0.765526292	609	3	0.429897235	0.388528018	0.357138714	0.365357247	0.406056435	0.355817215	0.285170864	0.365921483	0.497265825	0.197853585	609	3	0.385845515	0.655476547	0.843134861	0.096560564	0.968596454	0.710928678	0.142735069	0.169164098	0.72911771	0.816705832	609	3	0.429897235	0.388528018	0.357138714	0.365357247	0.406056435	0.355817215	0.285170864	0.365921483	0.497265825	0.197853585	609	3	bng	av
0.092989898	0.973143712	0.361827448	0.758201849	0.431989502	0.671071505	0.125156407	0.890896329	0.783349101	0.315958129	610	1	0.184759056	0.825861385	0.136326182	0.286355174	0.743736076	0.693868831	0.243415632	0.79464095	0.841578417	0.198217719	610	1	0.046113468	0.980407117	0.361278115	0.833033235	0.577990051	0.352305673	0.032227546	0.391430403	0.393749809	0.816614277	610	1	0.184759056	0.825861385	0.136326182	0.286355174	0.743736076	0.693868831	0.243415632	0.79464095	0.841578417	0.198217719	610	1	bng	av
0.251747185	0.852717673	0.297036653	0.306070132	0.502365184	0.994659261	0.520187994	0.699697867	0.103122044	0.935605945	611	2	0.905484176	0.728476821	0.138462477	0.436994537	0.959440901	0.627979369	0.945524461	0.430951872	0.937376019	0.199407941	611	2	0.029847102	0.155247658	0.665364544	0.8136845	0.820673238	0.480422376	0.848963897	0.029541917	0.140476699	0.815912351	611	2	0.905484176	0.728476821	0.138462477	0.436994537	0.959440901	0.627979369	0.945524461	0.430951872	0.937376019	0.199407941	611	2	bng	av
0.164769433	0.103427229	0.157597583	0.140018921	0.991698965	0.8382519	0.199041719	0.600299081	0.890316477	0.204535051	612	3	0.840540788	0.177617725	0.05652028	0.801507614	0.764854884	0.750175481	0.257423627	0.577837458	0.894314402	0.199407941	612	3	0.907315287	0.025666066	0.052583392	0.135837886	0.96395764	0.036561174	0.276314585	0.298898282	0.161473434	0.815576647	612	3	0.840540788	0.177617725	0.05652028	0.801507614	0.764854884	0.750175481	0.257423627	0.577837458	0.894314402	0.199407941	612	3	bng	av
0.212500381	0.326303903	0.10257271	0.328562273	0.763206885	0.290963469	0.204443495	0.498489334	0.438062685	0.878200629	613	1	0.697653127	0.067384869	0.274117252	0.676351207	0.992034669	0.209906308	0.365581225	0.057893612	0.240699484	0.199530015	613	1	0.602893155	0.729209265	0.535081027	0.017548143	0.00613422	0.823603015	0.247505112	0.168828394	0.860316782	0.815546129	613	1	0.697653127	0.067384869	0.274117252	0.676351207	0.992034669	0.209906308	0.365581225	0.057893612	0.240699484	0.199530015	613	1	bng	prx
0.108951079	0.280404065	0.123477889	0.175664541	0.813440352	0.401623585	0.979827265	0.175511948	0.422009949	0.80794702	614	2	0.32105472	0.015869625	0.653248695	0.823267312	0.824152348	0.516861476	0.168736839	0.075197607	0.112643818	0.199865719	614	2	0.406720176	0.00408948	0.484420301	0.348612934	0.972869045	0.552598651	0.64680929	0.79116184	0.795525987	0.815454573	614	2	0.32105472	0.015869625	0.653248695	0.823267312	0.824152348	0.516861476	0.168736839	0.075197607	0.112643818	0.199865719	614	2	bng	prx
0.022827845	0.252174444	0.732016968	0.786523026	0.648335215	0.964964751	0.874843593	0.368358409	0.311319315	0.431806391	615	3	0.420667135	0.328684347	0.028443251	0.311380352	0.854579302	0.933530686	0.418256172	0.757652516	0.983336894	0.201178014	615	3	0.577626763	0.704244455	0.724527492	0.516989699	0.770397983	0.71899961	0.596544548	0.796621576	0.571849319	0.815374617	615	3	0.420667135	0.328684347	0.028443251	0.311380352	0.854579302	0.933530686	0.418256172	0.757652516	0.983336894	0.201178014	615	3	bng	prx
0.061738945	0.179845576	0.355815302	0.074434645	0.166844691	0.681295206	0.653248695	0.021149327	0.077333903	0.895077364	616	1	0.121298259	0.218376614	0.209333172	0.219727252	0.156582357	0.211474629	0.211887728	0.178745087	0.317095922	0.201226226	616	1	0.540971099	0.146427808	0.732505264	0.647328104	0.742942595	0.859157079	0.031189917	0.263039033	0.893429365	0.815057833	616	1	0.121298259	0.218376614	0.209333172	0.219727252	0.156582357	0.211474629	0.211887728	0.178745087	0.317095922	0.201226226	616	1	bng	prx
0.954832606	0.982787561	0.230018006	0.41441084	0.824640645	0.978820154	0.037018952	0.774254585	0.904446547	0.75533311	617	2	0.091921751	0.097170934	0.664052248	0.717215491	0.29218421	0.876888333	0.154393139	0.845789972	0.843806269	0.20126957	617	2	0.436811426	0.818445387	0.151615955	0.543778802	0.215063936	0.088991974	0.010315256	0.497421186	0.141819514	0.814844203	617	2	0.091921751	0.097170934	0.664052248	0.717215491	0.29218421	0.876888333	0.154393139	0.845789972	0.843806269	0.20126957	617	2	bng	prx
0.177068392	0.392406995	0.593188269	0.084841456	0.925046541	0.16748558	0.525559252	0.571642201	0.443159276	0.187383648	618	3	0.044343394	0.549821467	0.730002747	0.187231056	0.060151982	0.493942076	0.174932096	0.26453444	0.859157079	0.201452681	618	3	0.761370345	0.755836437	0.76111621	0.69794824	0.709571001	0.834222652	0.666911422	0.736601312	0.712777504	0.814494817	618	3	0.044343394	0.549821467	0.730002747	0.187231056	0.060151982	0.493942076	0.174932096	0.26453444	0.859157079	0.201452681	618	3	bng	prx
0.991882076	0.107882931	0.143192846	0.818140202	0.157261879	0.428510392	0.107669301	0.014801477	0.68959624	0.286751915	619	1	0.228553117	0.29114658	0.97091586	0.029816584	0.956541643	0.172032838	0.120242927	0.246772668	0.187627796	0.20209357	619	1	0.061494797	0.011200293	0.46354564	0.664693136	0.499679556	0.84112064	0.292672506	0.964964751	0.003326518	0.813989685	619	1	0.228553117	0.29114658	0.97091586	0.029816584	0.956541643	0.172032838	0.120242927	0.246772668	0.187627796	0.20209357	619	1	bng	prx
0.700582904	0.133732109	0.438825648	0.324472793	0.92056032	0.906002991	0.530594806	0.708334605	0.137363811	0.113315226	620	2	0.256508072	0.308236946	0.0737022	0.887966552	0.995788446	0.873561815	0.577349162	0.131962035	0.938474685	0.203070162	620	2	0.611316263	0.055146947	0.863093966	0.037903989	0.166234321	0.976500748	0.998718223	0.957487716	0.352122562	0.813837092	620	2	0.256508072	0.308236946	0.0737022	0.887966552	0.995788446	0.873561815	0.577349162	0.131962035	0.938474685	0.203070162	620	2	bng	prx
0.859492782	0.754264962	0.257148961	0.914944914	0.758049257	0.331614124	0.14557329	0.069734794	0.788354137	0.891232032	621	3	0.021546068	0.722281564	0.401440474	0.103427229	0.028504288	0.91155736	0.533310953	0.618518632	0.721884823	0.203619495	621	3	0.018707846	0.280037843	0.13022248	0.561571093	0.16891995	0.601336711	0.165166173	0.516983551	0.95208594	0.813501389	621	3	0.021546068	0.722281564	0.401440474	0.103427229	0.028504288	0.91155736	0.533310953	0.618518632	0.721884823	0.203619495	621	3	bng	prx
0.110690634	0.45536668	0.149937437	0.167088839	0.452925199	0.163151952	0.090639973	0.349864193	0.298165838	0.222174749	622	1	0.047791986	0.35749382	0.314859462	0.023071993	0.938230537	0.231238746	0.263801996	0.850550859	0.278756066	0.203680532	622	1	0.539231544	0.413525803	0.393719291	0.532120731	0.715262307	0.364574114	0.33967101	0.588061159	0.993133335	0.813196203	622	1	0.047791986	0.35749382	0.314859462	0.023071993	0.938230537	0.231238746	0.263801996	0.850550859	0.278756066	0.203680532	622	1	bng	prx
0.151615955	0.722922452	0.292458876	0.555223243	0.887539293	0.925046541	0.02108829	0.671040986	0.715079196	0.677053133	623	2	0.164769433	0.103427229	0.157597583	0.140018921	0.991698965	0.8382519	0.199041719	0.600299081	0.890316477	0.204535051	623	2	0.018616291	0.374980926	0.436597797	0.243903928	0.192571795	0.69328898	0.27539903	0.402996918	0.519028291	0.812738426	623	2	0.164769433	0.103427229	0.157597583	0.140018921	0.991698965	0.8382519	0.199041719	0.600299081	0.890316477	0.204535051	623	2	bng	prx
0.814050722	0.124637593	0.906674398	0.295632801	0.794244209	0.19000824	0.163457137	0.754264962	0.967497787	0.314065981	624	3	0.058137761	0.182592242	0.162755211	0.835077975	0.459730827	0.721152379	0.850428785	0.262459181	0.505264443	0.204931791	624	3	0.146671957	0.374401074	0.284371471	0.17096469	0.973754082	0.74181341	0.716605121	0.030884732	0.645039216	0.812707907	624	3	0.058137761	0.182592242	0.162755211	0.835077975	0.459730827	0.721152379	0.850428785	0.262459181	0.505264443	0.204931791	624	3	bng	prx
0.478194525	0.279976806	0.392620624	0.795190283	0.982879116	0.883632923	0.340128788	0.34336375	0.16809595	0.832697531	625	1	0.596726858	0.450804125	0.503294446	0.441709134	0.407690131	0.505513615	0.330221781	0.367164416	0.616667868	0.205086314	625	1	0.705710013	0.44532609	0.398022401	0.140110477	0.268898587	0.850093081	0.605975524	0.134342479	0.77764214	0.812555315	625	1	0.596726858	0.450804125	0.503294446	0.441709134	0.407690131	0.505513615	0.330221781	0.367164416	0.616667868	0.205086314	625	1	bng	prx
0.018524735	0.880977813	0.54280221	0.627887814	0.207251198	0.326029237	0.81655324	0.052095096	0.981353191	0.514023255	626	2	0.272438734	0.00512711	0.004852443	0.261238441	0.678121281	0.511642811	0.332438124	0.684530168	0.348429823	0.205481124	626	2	0.22501297	0.233954894	0.377208777	0.012756737	0.683156835	0.122104556	0.4115421	0.354594562	0.700277718	0.812189093	626	2	0.272438734	0.00512711	0.004852443	0.261238441	0.678121281	0.511642811	0.332438124	0.684530168	0.348429823	0.205481124	626	2	bng	prx
0.453077792	0.032471694	0.151676992	0.324716941	0.404705954	0.294808802	0.952543718	0.340433973	0.557847835	0.869228187	627	3	0.188756981	0.774956511	0.674336985	0.71089816	0.771599475	0.454847865	0.179509873	0.070406201	0.538468581	0.20557268	627	3	0.642597736	0.517715995	0.311136204	0.671956542	0.873592334	0.394421216	0.020722068	0.377697073	0.692342906	0.8120365	627	3	0.188756981	0.774956511	0.674336985	0.71089816	0.771599475	0.454847865	0.179509873	0.070406201	0.538468581	0.20557268	627	3	bng	prx
0.811059908	0.07083346	0.210364086	0.095156713	0.850489822	0.896084475	0.703024384	0.315775018	0.282540361	0.749870296	628	1	0.441694388	0.69225135	0.206701865	0.323526719	0.116824854	0.432172613	0.521042512	0.287820063	0.97277749	0.205725272	628	1	0.032013916	0.851863155	0.628437147	0.279427473	0.817438276	0.931028169	0.305520798	0.842158269	0.333384198	0.811792352	628	1	0.441694388	0.69225135	0.206701865	0.323526719	0.116824854	0.432172613	0.521042512	0.287820063	0.97277749	0.205725272	628	1	bng	prx
0.396862697	0.353312784	0.158391064	0.119754631	0.405926695	0.635792108	0.383922849	0.218451491	0.801690725	0.320322275	629	2	0.910367138	0.795403912	0.193121128	0.006897183	0.547929319	0.467390973	0.112308115	0.375377667	0.269569994	0.206244087	629	2	0.212286752	0.715659047	0.013672292	0.622699667	0.004547258	0.577471236	0.167546617	0.577715384	0.985168004	0.81163976	629	2	0.910367138	0.795403912	0.193121128	0.006897183	0.547929319	0.467390973	0.112308115	0.375377667	0.269569994	0.206244087	629	2	bng	prx
0.631214331	0.6494644	0.54094058	0.353495895	0.977935118	0.849452193	0.707174902	0.097384564	0.395275735	0.519425031	630	3	0.359233375	0.113986633	0.103701895	0.0888699	0.621601001	0.005676443	0.066316721	0.266670736	0.955870235	0.20639668	630	3	0.075411237	0.899899289	0.083285012	0.716544084	0.304971465	0.459547716	0.583208716	0.908719138	0.967558824	0.81142613	630	3	0.359233375	0.113986633	0.103701895	0.0888699	0.621601001	0.005676443	0.066316721	0.266670736	0.955870235	0.20639668	630	3	bng	prx
0.023285623	0.694082461	0.238471633	0.28418836	0.563035981	0.620654927	0.839136937	0.288674581	0.288613544	0.75225074	631	1	0.171452986	0.769737846	0.177800836	0.787896359	0.625904111	0.092928861	0.291207617	0.770805994	0.991027558	0.206488235	631	1	0.824427015	0.772331919	0.378307443	0.28296762	0.685872982	0.772606586	0.188085574	0.728629414	0.80425428	0.811334574	631	1	0.171452986	0.769737846	0.177800836	0.787896359	0.625904111	0.092928861	0.291207617	0.770805994	0.991027558	0.206488235	631	1	bng	wopt
0.951200903	0.529953917	0.062929167	0.243415632	0.101443525	0.615558336	0.448652608	0.402813807	0.941282388	0.339304788	632	2	0.415942121	0.36972705	0.360092295	0.199005408	0.32917586	0.425497491	0.186806029	0.306764969	0.385649427	0.206495146	632	2	0.850032044	0.125370037	0.134281442	0.25635548	0.982238227	0.412549211	0.14496292	0.836024049	0.722617267	0.810266427	632	2	0.415942121	0.36972705	0.360092295	0.199005408	0.32917586	0.425497491	0.186806029	0.306764969	0.385649427	0.206495146	632	2	bng	wopt
0.793572802	0.741386151	0.035187841	0.04013184	0.97112949	0.025696585	0.764366588	0.00656148	0.908871731	0.805017243	633	3	0.522904141	0.943937498	0.009765923	0.108035524	0.577623829	0.420270394	0.004760887	0.813959166	0.498580889	0.207312235	633	3	0.678650631	0.739286516	0.771633489	0.746806127	0.643724739	0.850742044	0.825329668	0.699285813	0.7231654	0.810129503	633	3	0.522904141	0.943937498	0.009765923	0.108035524	0.577623829	0.420270394	0.004760887	0.813959166	0.498580889	0.207312235	633	3	bng	wopt
0.378521073	0.784142582	0.040375988	0.045167394	0.631427961	0.806634724	0.771752068	0.026795251	0.442793054	0.254249702	634	1	0.848963897	0.646473586	0.249549852	0.177617725	0.508987701	0.685262612	0.594012268	0.208960234	0.879024628	0.208258309	634	1	0.655690176	0.065584277	0.686361278	0.148869289	0.657368694	0.332071902	0.542954802	0.198889126	0.884578997	0.809839167	634	1	0.848963897	0.646473586	0.249549852	0.177617725	0.508987701	0.685262612	0.594012268	0.208960234	0.879024628	0.208258309	634	1	bng	wopt
0.801232948	0.549882504	0.348643452	0.182683798	0.395306253	0.896023438	0.629932554	0.264564959	0.718192083	0.184667501	635	2	0.556421183	0.598854478	0.412564229	0.563736922	0.645804251	0.255283371	0.629867287	0.312280359	0.881105432	0.20829343	635	2	0.739249855	0.564439833	0.299508652	0.905178991	0.826837977	0.831965087	0.04873806	0.57432783	0.351939451	0.809259316	635	2	0.556421183	0.598854478	0.412564229	0.563736922	0.645804251	0.255283371	0.629867287	0.312280359	0.881105432	0.20829343	635	2	bng	wopt
0.020569475	0.312997833	0.027069918	0.549851985	0.169621876	0.696707053	0.60402234	0.972655416	0.426587725	0.390636921	636	3	0.227607044	0.127689444	0.055879391	0.703787347	0.009277627	0.20596942	0.193639943	0.244972076	0.305459761	0.20844142	636	3	0.110934782	0.501693777	0.11874752	0.190160833	0.836451308	0.930936613	0.203253273	0.251716666	0.411908322	0.808954131	636	3	0.227607044	0.127689444	0.055879391	0.703787347	0.009277627	0.20596942	0.193639943	0.244972076	0.305459761	0.20844142	636	3	bng	wopt
0.004760887	0.692037721	0.396130253	0.421094394	0.129276406	0.571062349	0.300210578	0.189153722	0.073763237	0.923154393	637	1	0.060731834	0.091860714	0.011810663	0.572771386	0.345103305	0.910092471	0.326670125	0.970427564	0.174474319	0.208594012	637	1	0.66972869	0.905087436	0.804345836	0.042085025	0.767693106	0.037507248	0.098635823	0.171880245	0.076265755	0.808709983	637	1	0.060731834	0.091860714	0.011810663	0.572771386	0.345103305	0.910092471	0.326670125	0.970427564	0.174474319	0.208594012	637	1	bng	wopt
0.708212531	0.229895932	0.607654042	0.002746666	0.661610767	0.365001373	0.077669607	0.382549516	0.904507584	0.23361919	638	2	0.164311655	0.309671316	0.062837611	0.436170537	0.315775018	0.484542375	0.636951811	0.458998383	0.889004181	0.209021271	638	2	0.020966216	0.088229011	0.128849147	0.691518906	0.215002899	0.714804529	0.390942106	0.177251503	0.850093081	0.808130131	638	2	0.164311655	0.309671316	0.062837611	0.436170537	0.315775018	0.484542375	0.636951811	0.458998383	0.889004181	0.209021271	638	2	bng	wopt
0.109195227	0.787347026	0.485030671	0.228522599	0.890011292	0.523972289	0.383678701	0.169682913	0.266335032	0.461470382	639	3	0.428820679	0.276566832	0.36981468	0.385874164	0.353493008	0.296779047	0.337738002	0.265495701	0.400991459	0.210028405	639	3	0.289162877	0.63042085	0.9737846	0.207281716	0.121738334	0.815881832	0.073000275	0.827448347	0.853358562	0.808008057	639	3	0.428820679	0.276566832	0.36981468	0.385874164	0.353493008	0.296779047	0.337738002	0.265495701	0.400991459	0.210028405	639	3	bng	wopt
0.518051698	0.80425428	0.995025483	0.143253883	0.431012909	0.188146611	0.101931822	0.165623951	0.976683859	0.784966582	640	1	0.897122105	0.66789758	0.051881466	0.077883236	0.164708396	0.813623463	0.427533799	0.538132878	0.946287423	0.210516678	640	1	0.108951079	0.280404065	0.123477889	0.175664541	0.813440352	0.401623585	0.979827265	0.175511948	0.422009949	0.80794702	640	1	0.897122105	0.66789758	0.051881466	0.077883236	0.164708396	0.813623463	0.427533799	0.538132878	0.946287423	0.210516678	640	1	bng	wopt
0.393414106	0.695913572	0.220618305	0.402142399	0.933835871	0.580431532	0.005157628	0.869045076	0.667409284	0.189855647	641	2	0.618121891	0.013214515	0.155766472	0.351451155	0.573656423	0.941740165	0.846247749	0.26822718	0.610919523	0.211432234	641	2	0.589800714	0.084170049	0.099368267	0.708578753	0.96704001	0.282662435	0.51536607	0.420392468	0.969634083	0.807855464	641	2	0.618121891	0.013214515	0.155766472	0.351451155	0.573656423	0.941740165	0.846247749	0.26822718	0.610919523	0.211432234	641	2	bng	wopt
0.587786493	0.418195135	0.620319224	0.056398206	0.75307474	0.751335185	0.682790613	0.036988433	0.246681112	0.145756401	642	3	0.040894803	0.332956938	0.314127018	0.878231147	0.924375134	0.2870571	0.046510208	0.672322764	0.242255928	0.211523789	642	3	0.664632099	0.591296121	0.305063021	0.144718772	0.795617542	0.495010224	0.455702383	0.851680044	0.965941343	0.807794427	642	3	0.040894803	0.332956938	0.314127018	0.878231147	0.924375134	0.2870571	0.046510208	0.672322764	0.242255928	0.211523789	642	3	bng	wopt
0.615833003	0.594286935	0.199804682	0.328531755	0.902798547	0.409680471	0.367412336	0.056611835	0.809228797	0.068727683	643	1	0.246284371	0.569444868	0.945493942	0.266670736	0.997680593	0.093447676	0.322000793	0.441663869	0.10769982	0.211554308	643	1	0.188818018	0.667928098	0.062135685	0.108981597	0.607440413	0.712240974	0.54628132	0.252571184	0.047059542	0.807672353	643	1	0.246284371	0.569444868	0.945493942	0.266670736	0.997680593	0.093447676	0.322000793	0.441663869	0.10769982	0.211554308	643	1	bng	wopt
0.304116947	0.358287301	0.008117924	0.841883602	0.830042421	0.379436628	0.743949705	0.4496292	0.922666097	0.269844661	644	2	0.927182836	0.891750847	0.612292856	0.17957091	0.075441755	0.740440077	0.749839778	0.022705771	0.858851894	0.211890011	644	2	0.21109653	0.12756737	0.168858913	0.135380108	0.077517014	0.887569811	0.563188574	0.673696097	0.066255684	0.807611316	644	2	0.927182836	0.891750847	0.612292856	0.17957091	0.075441755	0.740440077	0.749839778	0.022705771	0.858851894	0.211890011	644	2	bng	wopt
0.567308573	0.665669729	0.003387555	0.479842524	0.916959136	0.500076296	0.086336863	0.763420515	0.595843379	0.493667409	645	3	0.412935172	0.418166991	0.259938979	0.488453535	0.335950166	0.49699713	0.304971256	0.423327843	0.522736337	0.212129147	645	3	0.321695608	0.09418012	0.200292978	0.768974883	0.428724021	0.771599475	0.018341624	0.226813562	0.930295724	0.807519761	645	3	0.412935172	0.418166991	0.259938979	0.488453535	0.335950166	0.49699713	0.304971256	0.423327843	0.522736337	0.212129147	645	3	bng	wopt
0.157353435	0.967253639	0.016937773	0.28296762	0.18039491	0.07882931	0.079500717	0.084810938	0.261238441	0.011810663	646	1	0.532181768	0.645649586	0.45228431	0.92873928	0.298043764	0.830774865	0.700613422	0.016876736	0.801751762	0.212256233	646	1	0.134708701	0.483718375	0.026154363	0.866481521	0.735221412	0.082491531	0.312173833	0.911587878	0.439039277	0.807092502	646	1	0.532181768	0.645649586	0.45228431	0.92873928	0.298043764	0.830774865	0.700613422	0.016876736	0.801751762	0.212256233	646	1	bng	wopt
0.41032136	0.299050874	0.398937956	0.05630665	0.947141942	0.984313486	0.3488876	0.511734367	0.698110904	0.279793695	647	2	0.105197302	0.091616565	0.150303659	0.132694479	0.572954497	0.001739555	0.231910154	0.19614246	0.225562304	0.21231727	647	2	0.627094333	0.365947447	0.525101474	0.26187933	0.885036775	0.5868099	0.052430799	0.588641011	0.74263741	0.806909391	647	2	0.105197302	0.091616565	0.150303659	0.132694479	0.572954497	0.001739555	0.231910154	0.19614246	0.225562304	0.21231727	647	2	bng	wopt
0.115726188	0.354533525	0.42915128	0.240028077	0.980040895	0.911587878	0.154210028	0.339243751	0.470625935	0.241157262	648	3	0.50096652	0.482843354	0.174288265	0.487017334	0.297832798	0.440419226	0.362780919	0.444857862	0.312938902	0.212598904	648	3	0.040620136	0.221778008	0.255958739	0.410290841	0.707602161	0.442732017	0.133060701	0.544053468	0.856776635	0.806634724	648	3	0.50096652	0.482843354	0.174288265	0.487017334	0.297832798	0.440419226	0.362780919	0.444857862	0.312938902	0.212598904	648	3	bng	wopt
0.153477584	0.847590564	0.148625141	0.432905057	0.505691702	0.547166356	0.033265175	0.073061312	0.970610675	0.19348735	649	1	0.629627369	0.667561876	0.154515213	0.384960479	0.638691366	0.485396893	0.293191321	0.811731315	0.972716453	0.212714011	649	1	0.923093356	0.628894925	0.620532853	0.312051759	0.757194739	0.805505539	0.180852687	0.979705191	0.851069674	0.806024354	649	1	0.629627369	0.667561876	0.154515213	0.384960479	0.638691366	0.485396893	0.293191321	0.811731315	0.972716453	0.212714011	649	1	bng	cache
0.232642598	0.103061007	0.632953887	0.039216285	0.074251534	0.982482376	0.393353069	0.728354747	0.597979675	0.132358776	650	2	0.585558641	0.388592181	0.142033143	0.219641713	0.995757927	0.07187109	0.836787011	0.442579424	0.782677694	0.213293863	650	2	0.752647481	0.20392468	0.62715537	0.328318125	0.905758843	0.850886563	0.322672201	0.467482528	0.406659139	0.805841243	650	2	0.585558641	0.388592181	0.142033143	0.219641713	0.995757927	0.07187109	0.836787011	0.442579424	0.782677694	0.213293863	650	2	bng	cache
0.552781762	0.844630268	0.421491134	0.276711325	0.624897	0.324625385	0.035187841	0.84664449	0.965361492	0.303140355	651	3	0.559190649	0.15909299	0.675130467	0.329691458	0.808465835	0.393841365	0.025360881	0.109836116	0.992858669	0.213476974	651	3	0.579271828	0.401501511	0.711020234	0.920102542	0.981017487	0.930722983	0.594073305	0.837519456	0.593523972	0.805444502	651	3	0.559190649	0.15909299	0.675130467	0.329691458	0.808465835	0.393841365	0.025360881	0.109836116	0.992858669	0.213476974	651	3	bng	cache
0.631397443	0.533890805	0.257179479	0.022827845	0.735221412	0.622333445	0.231543931	0.06244087	0.683400983	0.711600085	652	1	0.318277535	0.183629872	0.594653157	0.896572771	0.217627491	0.579271828	0.003509629	0.251625111	0.299600208	0.213843196	652	1	0.793572802	0.741386151	0.035187841	0.04013184	0.97112949	0.025696585	0.764366588	0.00656148	0.908871731	0.805017243	652	1	0.318277535	0.183629872	0.594653157	0.896572771	0.217627491	0.579271828	0.003509629	0.251625111	0.299600208	0.213843196	652	1	bng	cache
0.903897214	0.512527848	0.692709128	0.322794275	0.853724784	0.69798883	0.252082888	0.635242775	0.931089206	0.462965789	653	2	0.478646811	0.456894863	0.310446832	0.383954188	0.443869379	0.451117989	0.288203626	0.446464283	0.534071369	0.213899249	653	2	0.850978118	0.294289987	0.844630268	0.276741844	0.058748131	0.994445631	0.290963469	0.744560076	0.892971587	0.804651021	653	2	0.478646811	0.456894863	0.310446832	0.383954188	0.443869379	0.451117989	0.288203626	0.446464283	0.534071369	0.213899249	653	2	bng	cache
0.244911039	0.764976959	0.825647755	0.102816858	0.428418836	0.876247444	0.070955535	0.936094241	0.300881985	0.901699881	654	3	0.454993367	0.579512525	0.407536808	0.248786556	0.437520485	0.332001006	0.325424819	0.488808247	0.502969687	0.214084429	654	3	0.815179907	0.185766167	0.918454543	0.508743553	0.907712027	0.097293008	0.180913724	0.03665273	0.457930235	0.804345836	654	3	0.454993367	0.579512525	0.407536808	0.248786556	0.437520485	0.332001006	0.325424819	0.488808247	0.502969687	0.214084429	654	3	bng	cache
0.914273507	0.64741966	0.891628773	0.610583819	0.250770592	0.983489486	0.192205573	0.745384075	0.847956786	0.853205969	655	1	0.51863155	0.408093509	0.124454482	0.658375805	0.995422224	0.704672384	0.306039613	0.144016846	0.714926603	0.214117862	655	1	0.016144292	0.160344249	0.086336863	0.257423627	0.322305979	0.617450484	0.090243233	0.614215522	0.663991211	0.803582873	655	1	0.51863155	0.408093509	0.124454482	0.658375805	0.995422224	0.704672384	0.306039613	0.144016846	0.714926603	0.214117862	655	1	bng	cache
0.601367229	0.457228309	0.912045656	0.009338664	0.245918149	0.709891049	0.018982513	0.822168645	0.220862453	0.101657155	656	2	0.466353343	0.896572771	0.08496353	0.236396374	0.670705283	0.086550493	0.029786065	0.085909604	0.384563738	0.214117862	656	2	0.259773553	0.099978637	0.656270028	0.180120243	0.260536515	0.873195593	0.543351543	0.299264504	0.360698263	0.803521836	656	2	0.466353343	0.896572771	0.08496353	0.236396374	0.670705283	0.086550493	0.029786065	0.085909604	0.384563738	0.214117862	656	2	bng	cache
0.224036378	0.075655385	0.824854274	0.283913694	0.430921354	0.985106967	0.133518479	0.366130558	0.802056948	0.090823084	657	3	0.154820399	0.865871151	0.124759667	0.118808557	0.483901486	0.868068484	0.214331492	0.36814478	0.762047182	0.215124973	657	3	0.645222327	0.48341319	0.493148595	0.888668477	0.935453352	0.073061312	0.391949217	0.042298654	0.363444929	0.803521836	657	3	0.154820399	0.865871151	0.124759667	0.118808557	0.483901486	0.868068484	0.214331492	0.36814478	0.762047182	0.215124973	657	3	bng	cache
0.115359966	0.356242561	0.72011475	0.585283975	0.970641194	0.818842128	0.92117069	0.194219794	0.57206946	0.536362804	658	1	0.238685263	0.81655324	0.83190405	0.821924497	0.395458846	0.588366344	0.13574633	0.015259255	0.611926634	0.215430158	658	1	0.498886978	0.48938803	0.438484723	0.555297863	0.563738018	0.551561905	0.664339559	0.371281585	0.498761595	0.803331615	658	1	0.238685263	0.81655324	0.83190405	0.821924497	0.395458846	0.588366344	0.13574633	0.015259255	0.611926634	0.215430158	658	1	bng	dpi
0.183996094	0.060213019	0.178411206	0.600207526	0.454481643	0.686483352	0.644642476	0.192022462	0.631427961	0.527176733	659	2	0.570177313	0.657582324	0.589312418	0.346659749	0.514206366	0.901120029	0.946440016	0.068849757	0.796807764	0.215521714	659	2	0.58189642	0.012665181	0.202795495	0.920896023	0.193914609	0.71559801	0.760490738	0.399151585	0.854152043	0.803277688	659	2	0.570177313	0.657582324	0.589312418	0.346659749	0.514206366	0.901120029	0.946440016	0.068849757	0.796807764	0.215521714	659	2	bng	dpi
0.322580645	0.614947966	0.822626423	0.083498642	0.734397412	0.724845119	0.693380535	0.1609241	0.560075686	0.693044832	660	3	0.671315653	0.502029481	0.00717185	0.055848872	0.04873806	0.65868099	0.547074801	0.775811029	0.762779626	0.217474899	660	3	0.125003815	0.052186651	0.871669668	0.170293283	0.823145238	0.258735923	0.148075808	0.256294443	0.008697775	0.803155614	660	3	0.671315653	0.502029481	0.00717185	0.055848872	0.04873806	0.65868099	0.547074801	0.775811029	0.762779626	0.217474899	660	3	bng	dpi
0.69450972	0.214117862	0.02478103	0.044099246	0.452009644	0.87142552	0.062318796	0.507003998	0.526383251	0.69081698	661	1	0.874172185	0.670339061	0.100344859	0.195837275	0.728751488	0.243751335	0.142246773	0.262245552	0.517868587	0.218085269	661	1	0.535782952	0.996856594	0.061616871	0.864711447	0.939420759	0.335337382	0.572008423	0.234565264	0.691091647	0.802850429	661	1	0.874172185	0.670339061	0.100344859	0.195837275	0.728751488	0.243751335	0.142246773	0.262245552	0.517868587	0.218085269	661	1	bng	dpi
0.158726768	0.327982421	0.933164464	0.2608417	0.902279733	0.441785943	0.919766839	0.233039338	0.441694388	0.699575793	662	2	0.359233375	0.704824976	0.272774438	0.615741447	0.36384167	0.536118656	0.026734214	0.26044496	0.758568072	0.21866512	662	2	0.589037751	0.357554857	0.335123753	0.226172674	0.561784722	0.588793603	0.726065859	0.199957274	0.999359111	0.80281991	662	2	0.359233375	0.704824976	0.272774438	0.615741447	0.36384167	0.536118656	0.026734214	0.26044496	0.758568072	0.21866512	662	2	bng	dpi
0.048432875	0.451216163	0.255653554	0.008697775	0.136448256	0.433759575	0.476485488	0.11630604	0.677449873	0.698171941	663	3	0.03991821	0.310281686	0.759880367	0.505478072	0.856105228	0.93017365	0.165684988	0.079622791	0.995239113	0.219061861	663	3	0.3132725	0.947233497	0.987853633	0.876155889	0.168492691	0.956083865	0.489547411	0.030274361	0.995788446	0.80242317	663	3	0.03991821	0.310281686	0.759880367	0.505478072	0.856105228	0.93017365	0.165684988	0.079622791	0.995239113	0.219061861	663	3	bng	dpi
0.585558641	0.388592181	0.142033143	0.219641713	0.995757927	0.07187109	0.836787011	0.442579424	0.782677694	0.213293863	664	1	0.52928251	0.959379864	0.643879513	0.812005982	0.704519791	0.150364696	0.000762963	0.711386456	0.816980499	0.219061861	664	1	0.045564135	0.655934324	0.783715323	0.806543168	0.171300394	0.321573534	0.003723258	0.458449049	0.391003143	0.802270577	664	1	0.52928251	0.959379864	0.643879513	0.812005982	0.704519791	0.150364696	0.000762963	0.711386456	0.816980499	0.219061861	664	1	bng	dpi
0.188055055	0.376171148	0.0626545	0.002227851	0.431928465	0.160740989	0.131015961	0.618518632	0.855372784	0.864803003	665	2	0.421185949	0.026154363	0.936704611	0.291879025	0.676564837	0.540421766	0.289223914	0.339426862	0.845271157	0.219306009	665	2	0.017975402	0.774468215	0.089205603	0.600848415	0.572740867	0.013183996	0.494094668	0.53276162	0.808099612	0.801843318	665	2	0.421185949	0.026154363	0.936704611	0.291879025	0.676564837	0.540421766	0.289223914	0.339426862	0.845271157	0.219306009	665	2	bng	dpi
0.932340464	0.056886502	0.962492752	0.42875454	0.91790521	0.975646229	0.160161138	0.233954894	0.528244881	0.404644917	666	3	0.262794885	0.925199133	0.56163213	0.669820246	0.12817774	0.397991882	0.172734764	0.038850063	0.540879543	0.219397565	666	3	0.869411298	0.333475753	0.235480819	0.203009125	0.11117893	0.959685049	0.179235206	0.273842586	0.084994049	0.801507614	666	3	0.262794885	0.925199133	0.56163213	0.669820246	0.12817774	0.397991882	0.172734764	0.038850063	0.540879543	0.219397565	666	3	bng	dpi
0.018707846	0.280037843	0.13022248	0.561571093	0.16891995	0.601336711	0.165166173	0.516983551	0.95208594	0.813501389	667	1	0.073549608	0.17731254	0.014526811	0.894924772	0.065584277	0.654744102	0.473860897	0.086367382	0.050447096	0.219672231	667	1	0.908139286	0.67690054	0.125186926	0.877437666	0.746818445	0.007934812	0.374126408	0.054780725	0.490890225	0.800592059	667	1	0.073549608	0.17731254	0.014526811	0.894924772	0.065584277	0.654744102	0.473860897	0.086367382	0.050447096	0.219672231	667	1	bng	vopt
0.314615314	0.298684652	0.153050325	0.863032929	0.335276345	0.348033082	0.8136845	0.027558214	0.685781426	0.914578692	668	2	0.12591937	0.244697409	0.196691794	0.022614216	0.178289132	0.273384808	0.414746544	0.872249519	0.870235298	0.219672231	668	2	0.203772088	0.891994995	0.224555193	0.192999054	0.416119877	0.780816065	0.8263802	0.045686209	0.494857631	0.800073244	668	2	0.12591937	0.244697409	0.196691794	0.022614216	0.178289132	0.273384808	0.414746544	0.872249519	0.870235298	0.219672231	668	2	bng	vopt
0.971068453	0.005554369	0.829004791	0.969939268	0.0372631	0.893673513	0.062959685	0.098818934	0.581957457	0.194036683	669	3	0.04422132	0.4496292	0.597125156	0.092379528	0.206854457	0.321848201	0.323862423	0.610309153	0.373119297	0.21970275	669	3	0.140140996	0.675099948	0.086062197	0.014069033	0.621662038	0.500747703	0.62858974	0.837794122	0.267525254	0.800042726	669	3	0.04422132	0.4496292	0.597125156	0.092379528	0.206854457	0.321848201	0.323862423	0.610309153	0.373119297	0.21970275	669	3	bng	vopt
0.981322672	0.391186254	0.776726585	0.752616962	0.993224891	0.568895535	0.042817469	0.238288522	0.639332255	0.455946532	670	1	0.796929838	0.305429243	0.394940031	0.481887265	0.052583392	0.651966918	0.000854518	0.768578143	0.756187628	0.219733268	670	1	0.922574541	0.783654286	0.020020142	0.552537614	0.627948851	0.689260537	0.224127934	0.218512528	0.672017579	0.800012207	670	1	0.796929838	0.305429243	0.394940031	0.481887265	0.052583392	0.651966918	0.000854518	0.768578143	0.756187628	0.219733268	670	1	bng	vopt
0.501205481	0.717398602	0.000701926	0.891598254	0.886593219	0.728354747	0.734183782	0.589648122	0.50532548	0.508865627	671	2	0.92178106	0.791833247	0.161473434	0.079317606	0.84643086	0.680043947	0.184301279	0.927060762	0.619281594	0.220282601	671	2	0.347819452	0.001464888	0.937192907	0.933744316	0.55220191	0.315347758	0.341654714	0.301370281	0.848719749	0.799768059	671	2	0.92178106	0.791833247	0.161473434	0.079317606	0.84643086	0.680043947	0.184301279	0.927060762	0.619281594	0.220282601	671	2	bng	vopt
0.036286508	0.162511063	0.078463088	0.7256386	0.262611774	0.725547044	0.087343974	0.333719901	0.348826563	0.292306284	672	3	0.470046083	0.483352153	0.289895322	0.449415571	0.377452925	0.441480758	0.001251259	0.677144688	0.251411481	0.220374157	672	3	0.14291818	0.410779138	0.052308725	0.379772332	0.378887295	0.723715934	0.302865688	0.303994873	0.846125675	0.799584948	672	3	0.470046083	0.483352153	0.289895322	0.449415571	0.377452925	0.441480758	0.001251259	0.677144688	0.251411481	0.220374157	672	3	bng	vopt
0.241004669	0.320505387	0.015655995	0.497878964	0.742271187	0.253975036	0.53050325	0.126682333	0.978423414	0.25000763	673	1	0.009643849	0.042451247	0.899960326	0.293313395	0.215277566	0.64455092	0.767052217	0.68181402	0.051087985	0.22113712	673	1	0.762321848	0.187261574	0.571794794	0.015686514	0.664326914	0.958616901	0.311929685	0.173680837	0.432142094	0.798974578	673	1	0.009643849	0.042451247	0.899960326	0.293313395	0.215277566	0.64455092	0.767052217	0.68181402	0.051087985	0.22113712	673	1	bng	vopt
0.212195196	0.722647786	0.316354869	0.712302011	0.836573382	0.497817927	0.001159703	0.761558885	0.97338786	0.446455275	674	2	0.27579577	0.334116642	0.330942717	0.353923154	0.158207953	0.884914701	0.508377331	0.060762352	0.134617145	0.221442305	674	2	0.425733207	0.030610065	0.716696677	0.028778954	0.863765374	0.898098697	0.118472854	0.164281137	0.374187445	0.797723319	674	2	0.27579577	0.334116642	0.330942717	0.353923154	0.158207953	0.884914701	0.508377331	0.060762352	0.134617145	0.221442305	674	2	bng	vopt
0.877712333	0.326395459	0.186773278	0.608539079	0.966887417	0.624134037	0.146427808	0.524552141	0.773491623	0.722251045	675	3	0.172307505	0.41257973	0.882351146	0.06695761	0.734763634	0.556077761	0.648731956	0.108676412	0.792107913	0.221472823	675	3	0.460471894	0.476627459	0.510807282	0.613996637	0.762330803	0.43868255	0.695074901	0.585832003	0.46935298	0.797669769	675	3	0.172307505	0.41257973	0.882351146	0.06695761	0.734763634	0.556077761	0.648731956	0.108676412	0.792107913	0.221472823	675	3	bng	vopt
0.55180517	0.114627522	0.002716147	0.781884213	0.094302194	0.767509995	0.736167486	0.905941954	0.547837764	0.533158361	676	1	0.288888211	0.851008637	0.938962981	0.57267983	0.818048647	0.624134037	0.133610034	0.659199805	0.908017212	0.221778008	676	1	0.486007263	0.789178137	0.071016572	0.731101413	0.495162816	0.686544389	0.012634663	0.78029725	0.399273659	0.797570727	676	1	0.288888211	0.851008637	0.938962981	0.57267983	0.818048647	0.624134037	0.133610034	0.659199805	0.908017212	0.221778008	676	1	bng	hhe
0.249885556	0.364329966	0.879085665	0.305032502	0.983275857	0.980040895	0.695638905	0.530198065	0.28501236	0.137089145	677	2	0.912869655	0.001037629	0.207220679	0.25983459	0.338084048	0.146366771	0.838160344	0.176213874	0.132236702	0.221991638	677	2	0.03665273	0.345774712	0.092898343	0.638080996	0.712790307	0.648579363	0.989837336	0.135105441	0.847743156	0.796990875	677	2	0.912869655	0.001037629	0.207220679	0.25983459	0.338084048	0.146366771	0.838160344	0.176213874	0.132236702	0.221991638	677	2	bng	hhe
0.05487228	0.908261361	0.941679128	0.320322275	0.469832453	0.498336741	0.481246376	0.32862331	0.893612476	0.890682699	678	3	0.110690634	0.45536668	0.149937437	0.167088839	0.452925199	0.163151952	0.090639973	0.349864193	0.298165838	0.222174749	678	3	0.174932096	0.917874691	0.142429884	0.012298959	0.560533464	0.576769311	0.642536699	0.310281686	0.586321604	0.796960356	678	3	0.110690634	0.45536668	0.149937437	0.167088839	0.452925199	0.163151952	0.090639973	0.349864193	0.298165838	0.222174749	678	3	bng	hhe
0.847224342	0.03521836	0.171971801	0.426465651	0.867458113	0.835139012	0.848658712	0.192632832	0.10422071	0.747215186	679	1	0.016113773	0.64271981	0.189489425	0.30610065	0.075594348	0.738822596	0.345194861	0.704214606	0.693716239	0.222388379	679	1	0.337992492	0.151219214	0.803888058	0.355632191	0.311593982	0.68959624	0.079073458	0.05630665	0.038636433	0.796533097	679	1	0.016113773	0.64271981	0.189489425	0.30610065	0.075594348	0.738822596	0.345194861	0.704214606	0.693716239	0.222388379	679	1	bng	hhe
0.07800531	0.775963622	0.763573107	0.870448927	0.898892178	0.591998047	0.200323496	0.743583483	0.215552232	0.374858852	680	2	0.298734809	0.313302778	0.306622919	0.344216614	0.25951912	0.216587234	0.356006805	0.213394213	0.416076067	0.222742418	680	2	0.286538285	0.942106388	0.598101749	0.243964965	0.518784143	0.394482253	0.154881436	0.747825556	0.736747337	0.796411023	680	2	0.298734809	0.313302778	0.306622919	0.344216614	0.25951912	0.216587234	0.356006805	0.213394213	0.416076067	0.222742418	680	2	bng	hhe
0.029969176	0.588793603	0.069795831	0.464552751	0.336741234	0.34153264	0.591479232	0.163548692	0.637318033	0.678670614	681	3	0.037812433	0.692342906	0.216864528	0.133640553	0.548387097	0.400463881	0.281441694	0.648487808	0.052095096	0.222907193	681	3	0.172215949	0.820276498	0.686056093	0.828547014	0.173192541	0.347575304	0.12469863	0.616626484	0.998687704	0.796349986	681	3	0.037812433	0.692342906	0.216864528	0.133640553	0.548387097	0.400463881	0.281441694	0.648487808	0.052095096	0.222907193	681	3	bng	hhe
0.58046205	0.266243477	0.820581683	0.554490799	0.966277047	0.977629933	0.441206091	0.344248787	0.893795587	0.548692282	682	1	0.542506534	0.305992651	0.429666118	0.481778348	0.636053604	0.179731873	0.497279076	0.429144448	0.410128764	0.223251285	682	1	0.601489303	0.122287667	0.05056917	0.802941984	0.406292917	0.098391675	0.765037996	0.28766747	0.397869808	0.796136357	682	1	0.542506534	0.305992651	0.429666118	0.481778348	0.636053604	0.179731873	0.497279076	0.429144448	0.410128764	0.223251285	682	1	bng	hhe
0.93469039	0.440961943	0.280404065	0.133945738	0.617297891	0.056398206	0.50880459	0.031250954	0.758140812	0.395397809	683	2	0.079073458	0.509842219	0.59089938	0.580797754	0.352946562	0.988158818	0.195959349	0.82738731	0.882869961	0.224250008	683	2	0.312814722	0.005096591	0.232703635	0.122196112	0.779229102	0.204321421	0.122684408	0.139683218	0.213324381	0.795648061	683	2	0.079073458	0.509842219	0.59089938	0.580797754	0.352946562	0.988158818	0.195959349	0.82738731	0.882869961	0.224250008	683	2	bng	hhe
0.427961058	0.80343028	0.839136937	0.001007111	0.942228462	0.636341441	0.105777154	0.226996673	0.219397565	0.839594714	684	3	0.194982757	0.108493301	0.998718223	0.617053743	0.851771599	0.508835108	0.062959685	0.49775689	0.381786554	0.224433119	684	3	0.401257363	0.320200201	0.696462905	0.05261391	0.376598407	0.185583056	0.040559099	0.256263924	0.887783441	0.795648061	684	3	0.194982757	0.108493301	0.998718223	0.617053743	0.851771599	0.508835108	0.062959685	0.49775689	0.381786554	0.224433119	684	3	bng	hhe
0.590258492	0.251808222	0.213476974	0.143253883	0.447950682	0.13595996	0.112918485	0.017578661	0.421521653	0.482558672	685	1	0.179002019	0.15553978	0.166213457	0.238150273	0.225714703	0.225341247	0.239483459	0.154866536	0.202716981	0.224538061	685	1	0.182561724	0.546555986	0.531052583	0.334025086	0.198278756	0.658497879	0.001281777	0.655659658	0.585314493	0.795281838	685	1	0.179002019	0.15553978	0.166213457	0.238150273	0.225714703	0.225341247	0.239483459	0.154866536	0.202716981	0.224538061	685	1	bng	lb
0.101443525	0.476912748	0.239631336	0.027832881	0.703207495	0.249977111	0.312295907	0.253120518	0.839838862	0.97482223	686	2	0.857661672	0.742790002	0.517441328	0.931974242	0.886410108	0.688497574	0.008148442	0.204840236	0.647083956	0.224982452	686	2	0.43018891	0.433271279	0.384472182	0.026123844	0.985930967	0.840388195	0.410962249	0.790978729	0.394817957	0.794549394	686	2	0.857661672	0.742790002	0.517441328	0.931974242	0.886410108	0.688497574	0.008148442	0.204840236	0.647083956	0.224982452	686	2	bng	lb
0.017120884	0.651234474	0.65663625	0.844691305	0.385937071	0.791222877	0.952574236	0.44389172	0.22296823	0.088839381	687	3	0.373166619	0.156032902	0.432454216	0.311672995	0.265830395	0.501996274	0.125811492	0.507498911	0.358702308	0.225356181	687	3	0.143101291	0.228003784	0.177282022	0.18387402	0.701925718	0.73137608	0.801934874	0.884365368	0.941831721	0.794274728	687	3	0.373166619	0.156032902	0.432454216	0.311672995	0.265830395	0.501996274	0.125811492	0.507498911	0.358702308	0.225356181	687	3	bng	lb
0.494613483	0.92895291	0.186254463	0.687887204	0.998504593	0.211737419	0.862758263	0.359111301	0.056459243	0.301095614	688	1	0.192938017	0.166936247	0.126499222	0.944456313	0.876918851	0.992522965	0.191290017	0.604266488	0.899441511	0.225653859	688	1	0.055055391	0.911435286	0.958037049	0.08209479	0.085757012	0.944700461	0.265327921	0.589342936	0.325632496	0.79403058	688	1	0.192938017	0.166936247	0.126499222	0.944456313	0.876918851	0.992522965	0.191290017	0.604266488	0.899441511	0.225653859	688	1	bng	lb
0.25983459	0.674306467	0.930417798	0.20413831	0.135227515	0.949766533	0.588610492	0.20761742	0.895718253	0.24057741	689	2	0.105471969	0.832636494	0.265388958	0.08291879	0.907376324	0.229346599	0.498062075	0.626239814	0.024323252	0.225684378	689	2	0.855494858	0.040467544	0.611987671	0.101321451	0.771324808	0.598834193	0.349528489	0.66072573	0.747703482	0.793725394	689	2	0.105471969	0.832636494	0.265388958	0.08291879	0.907376324	0.229346599	0.498062075	0.626239814	0.024323252	0.225684378	689	2	bng	lb
0.345164342	0.013550218	0.362224189	0.853785821	0.469222083	0.744834742	0.875881222	0.13779107	0.300424207	0.726523637	690	3	0.264809107	0.521378216	0.735801263	0.950407422	0.802911466	0.046937468	0.538560137	0.007232887	0.426435133	0.225714896	690	3	0.04443495	0.294503616	0.707266457	0.282570879	0.709280679	0.691518906	0.297067171	0.305246132	0.860377819	0.79360332	690	3	0.264809107	0.521378216	0.735801263	0.950407422	0.802911466	0.046937468	0.538560137	0.007232887	0.426435133	0.225714896	690	3	bng	lb
0.783806879	0.934873501	0.128238777	0.242652669	0.412793359	0.070680868	0.966582232	0.046662801	0.873805963	0.578386792	691	1	0.856349376	0.758049257	0.124912259	0.087313456	0.674672689	0.998229926	0.743003632	0.945921201	0.77498703	0.225745415	691	1	0.158177435	0.998992889	0.146244697	0.240058596	0.218451491	0.403637806	0.287392804	0.41727958	0.886684774	0.793328654	691	1	0.856349376	0.758049257	0.124912259	0.087313456	0.674672689	0.998229926	0.743003632	0.945921201	0.77498703	0.225745415	691	1	bng	lb
0.156773583	0.989288003	0.517929624	0.194952239	0.850886563	0.893856624	0.017487106	0.534775842	0.880336924	0.965575121	692	2	0.817468795	0.690481277	0.661763359	0.130619221	0.61445967	0.87591174	0.299996948	0.86077456	0.803704947	0.225806452	692	2	0.885189367	0.117679373	0.173406171	0.161900693	0.982787561	0.900845363	0.285592212	0.372295297	0.915982543	0.793145543	692	2	0.817468795	0.690481277	0.661763359	0.130619221	0.61445967	0.87591174	0.299996948	0.86077456	0.803704947	0.225806452	692	2	bng	lb
0.402233955	0.340830714	0.302072207	0.018524735	0.775017548	0.168340098	0.35914182	0.097506638	0.179998169	0.849940489	693	3	0.336436048	0.643391217	0.031922361	0.056794946	0.554765465	0.411023286	0.088290048	0.92916654	0.455824458	0.225806452	693	3	0.622392895	0.649138243	0.738315334	0.775907554	0.669741387	0.730192627	0.658931854	0.697960056	0.605663634	0.793069321	693	3	0.336436048	0.643391217	0.031922361	0.056794946	0.554765465	0.411023286	0.088290048	0.92916654	0.455824458	0.225806452	693	3	bng	lb
0.157750175	0.571947386	0.944822535	0.594866787	0.994445631	0.279335917	0.875698111	0.527756584	0.364848781	0.623523667	694	1	0.050691244	0.987884152	0.352183599	0.588824122	0.819299905	0.019196142	0.108096561	0.187170019	0.177983947	0.225928526	694	1	0.68368803	0.683689429	0.811035807	0.645723094	0.775684511	0.77044184	0.690114394	0.777723094	0.618577899	0.792536051	694	1	0.050691244	0.987884152	0.352183599	0.588824122	0.819299905	0.019196142	0.108096561	0.187170019	0.177983947	0.225928526	694	1	bng	prx
0.244697409	0.414258248	0.080080569	0.287118137	0.368297372	0.570390942	0.470473342	0.221289712	0.204992828	0.27723014	695	2	0.444441053	0.287636952	0.530472732	0.25962096	0.874599445	0.596423231	0.308420057	0.306955168	0.106509598	0.226081118	695	2	0.603243643	0.770542739	0.569288327	0.747577693	0.653321939	0.77302177	0.695292379	0.689170531	0.667860749	0.792135352	695	2	0.444441053	0.287636952	0.530472732	0.25962096	0.874599445	0.596423231	0.308420057	0.306955168	0.106509598	0.226081118	695	2	bng	prx
0.48075808	0.699545274	0.003875851	0.897671438	0.22891934	0.398174993	0.299111911	0.176335948	0.886043886	0.988402966	696	3	0.277881555	0.313833272	0.310063858	0.201302471	0.37407239	0.325084601	0.106623488	0.403171158	0.330587682	0.226424602	696	3	0.645863216	0.394116031	0.012543107	0.607989746	0.847926267	0.414166692	0.26310007	0.355937376	0.810510575	0.792016358	696	3	0.277881555	0.313833272	0.310063858	0.201302471	0.37407239	0.325084601	0.106623488	0.403171158	0.330587682	0.226424602	696	3	bng	prx
0.925778985	0.70311594	0.747825556	0.090487381	0.311136204	0.365520188	0.166112247	0.034577471	0.633564257	0.678151799	697	1	0.804712058	0.051484725	0.52027955	0.99978637	0.864314707	0.980224006	0.147984252	0.666158025	0.843531602	0.226630451	697	1	0.003570666	0.256111332	0.796899319	0.616840114	0.317941832	0.768395032	0.145725883	0.157322916	0.202948088	0.791100803	697	1	0.804712058	0.051484725	0.52027955	0.99978637	0.864314707	0.980224006	0.147984252	0.666158025	0.843531602	0.226630451	697	1	bng	prx
0.156163213	0.978057192	0.970763268	0.439619129	0.726737266	0.180089724	0.187841426	0.62511063	0.739860225	0.191839351	698	2	0.277975079	0.184638806	0.407016061	0.184338788	0.238214381	0.180886665	0.347114572	0.295013555	0.167292653	0.227473733	698	2	0.036774804	0.296365246	0.93508713	0.389080477	0.549119541	0.105960265	0.01535081	0.974425489	0.253913999	0.790673544	698	2	0.277975079	0.184638806	0.407016061	0.184338788	0.238214381	0.180886665	0.347114572	0.295013555	0.167292653	0.227473733	698	2	bng	prx
0.50654622	0.418134098	0.625202185	0.207342753	0.264320811	0.942411573	0.083315531	0.468611713	0.388042848	0.405377361	699	3	0.75981933	0.996642964	0.148319956	0.041840876	0.01004059	0.574663533	0.726798303	0.472243416	0.910946989	0.227546007	699	3	0.775444807	9.16E-05	0.876400037	0.973265786	0.876064333	0.975737785	0.588030641	0.510788293	0.482406079	0.790612506	699	3	0.75981933	0.996642964	0.148319956	0.041840876	0.01004059	0.574663533	0.726798303	0.472243416	0.910946989	0.227546007	699	3	bng	prx
0.522049623	0.679403058	0.145603809	0.050691244	0.568163091	0.385479293	0.120975372	0.962981048	0.958891568	0.903164769	700	1	0.174382763	0.52436903	0.189947203	0.223944823	0.998077334	0.64250618	0.523148289	0.796319468	0.660786767	0.227820673	700	1	0.925107578	0.144077883	0.057893612	0.410229804	0.153599658	0.77785577	0.075655385	0.968993194	0.533799249	0.79033784	700	1	0.174382763	0.52436903	0.189947203	0.223944823	0.998077334	0.64250618	0.523148289	0.796319468	0.660786767	0.227820673	700	1	bng	prx
0.223059786	0.163609729	0.367595447	0.051271096	0.495651112	0.029328288	0.268776513	0.206213569	0.395001068	0.420422987	701	2	0.535660878	0.003936888	0.446790979	0.209356975	0.245551927	0.873653371	0.153935362	0.195989868	0.791528062	0.228064821	701	2	0.346903897	0.005829035	0.89107944	0.256233406	0.777550584	0.825464644	0.958983123	0.888241218	0.126133	0.790063173	701	2	0.535660878	0.003936888	0.446790979	0.209356975	0.245551927	0.873653371	0.153935362	0.195989868	0.791528062	0.228064821	701	2	bng	prx
0.283120212	0.235114597	0.188085574	0.114627522	0.841486862	0.053041169	0.007202368	0.582659383	0.428846095	0.014038514	702	3	0.485503349	0.330242759	0.392525981	0.384284154	0.384954894	0.330114124	0.416521919	0.204979849	0.455542423	0.228172736	702	3	0.083925901	0.32227546	0.097476119	0.954924162	0.37223426	0.035737175	0.145756401	0.472548601	0.14618366	0.78972747	702	3	0.485503349	0.330242759	0.392525981	0.384284154	0.384954894	0.330114124	0.416521919	0.204979849	0.455542423	0.228172736	702	3	bng	prx
0.081118198	0.346690268	0.65868099	0.32023072	0.273232215	0.911221656	0.076082644	0.135441145	0.423749504	0.274330882	703	1	0.186590167	0.446241646	0.558671834	0.68550676	0.998290963	0.223639637	0.82534257	0.37980285	0.559221168	0.228370006	703	1	0.120914335	0.296639912	0.986907559	0.644276254	0.846675008	0.139133885	0.792657247	0.049378948	0.697317423	0.789544359	703	1	0.186590167	0.446241646	0.558671834	0.68550676	0.998290963	0.223639637	0.82534257	0.37980285	0.559221168	0.228370006	703	1	bng	av
0.732016968	0.363536485	0.857112339	0.506454665	0.78481399	0.920438246	0.151829585	0.391857662	0.821710868	0.724662008	704	2	0.028901028	0.22891934	0.03848384	0.49180578	0.653309732	0.602252266	0.962401196	0.239051485	0.903530992	0.229041414	704	2	0.949522385	0.062746055	0.768730735	0.550401318	0.896938993	0.112247078	0.212652974	0.6384167	0.781273843	0.789361248	704	2	0.028901028	0.22891934	0.03848384	0.49180578	0.653309732	0.602252266	0.962401196	0.239051485	0.903530992	0.229041414	704	2	bng	av
0.327707755	0.339152196	0.968413343	0.079622791	0.279580065	0.986510819	0.722495193	0.113711966	0.134128849	0.01556444	705	3	0.994384594	0.991821039	0.120700705	0.086733604	0.481490524	0.86547441	0.168645283	0.914761803	0.146458327	0.230262154	705	3	0.798394726	0.162297433	0.218176824	0.89803766	0.944547868	0.161564989	0.096530045	0.066225166	0.735190893	0.788628803	705	3	0.994384594	0.991821039	0.120700705	0.086733604	0.481490524	0.86547441	0.168645283	0.914761803	0.146458327	0.230262154	705	3	bng	av
0.468367565	0.542710654	0.349314859	0.35770745	0.996642964	0.741386151	0.061098056	0.324137089	0.715659047	0.957792901	706	1	0.457289346	0.723960082	0.026520585	0.668141728	0.024475845	0.824335459	0.180852687	0.254768517	0.867549669	0.23035371	706	1	0.577959532	0.580828272	0.740653706	0.847163305	0.99569689	0.967802973	0.83312479	0.288186285	0.081789605	0.788445692	706	1	0.457289346	0.723960082	0.026520585	0.668141728	0.024475845	0.824335459	0.180852687	0.254768517	0.867549669	0.23035371	706	1	bng	av
0.920133061	0.567094943	0.988891263	0.746208075	0.57371746	0.790185247	0.550889615	0.016571551	0.942075869	0.000183111	707	2	0.254676962	0.793542283	0.041779839	0.122013001	0.647907956	0.54545732	0.602557451	0.156163213	0.898220771	0.230445265	707	2	0.468214972	0.342570269	0.665700247	0.917722098	0.817407758	0.69164098	0.22748497	0.008941923	0.403210547	0.78725547	707	2	0.254676962	0.793542283	0.041779839	0.122013001	0.647907956	0.54545732	0.602557451	0.156163213	0.898220771	0.230445265	707	2	bng	av
0.717886898	0.97112949	0.863368633	0.427381207	0.92260506	0.646107364	0.035157323	0.128238777	0.751457259	0.625232704	708	3	0.211645863	0.05117954	0.774620808	0.731406598	0.420789209	0.350596637	0.03543199	0.653309732	0.996978668	0.231116672	708	3	0.006286813	0.631488998	0.371715445	0.234626301	0.101596118	0.513962218	0.595995972	0.815973388	0.987792596	0.787194433	708	3	0.211645863	0.05117954	0.774620808	0.731406598	0.420789209	0.350596637	0.03543199	0.653309732	0.996978668	0.231116672	708	3	bng	av
0.237464522	0.643086032	0.039796136	0.666829432	0.860988189	0.972289193	0.298989837	0.611865596	0.469405194	0.982482376	709	1	0.015381329	0.642262032	0.409558397	0.356822413	0.688924833	0.906918546	0.902859584	0.587817011	0.146763512	0.231452376	709	1	0.455615668	0.781924543	0.675594939	0.518632101	0.660310245	0.604139322	0.693842782	0.516341545	0.63363256	0.786819531	709	1	0.015381329	0.642262032	0.409558397	0.356822413	0.688924833	0.906918546	0.902859584	0.587817011	0.146763512	0.231452376	709	1	bng	av
0.199468978	0.036805322	0.007660146	0.35093234	0.940031129	0.657490768	0.52702414	0.924253059	0.999908444	0.617206336	710	2	0.322733238	0.184606464	0.481246376	0.770195624	0.38984344	0.502700888	0.455305643	0.604388562	0.995239113	0.231696524	710	2	0.646748253	0.047456282	0.589434492	0.752006592	0.335856197	0.558610797	0.900509659	0.54524369	0.997711112	0.786339915	710	2	0.322733238	0.184606464	0.481246376	0.770195624	0.38984344	0.502700888	0.455305643	0.604388562	0.995239113	0.231696524	710	2	bng	av
0.649708548	0.507492294	0.970366527	0.822199164	0.998138371	0.418134098	0.388256478	0.066255684	0.930661946	0.151585437	711	3	0.624439222	0.825922422	0.051026948	0.181493576	0.989196448	0.618884854	0.121951964	0.285256508	0.73033845	0.232154302	711	3	0.259437849	0.126651814	0.321481979	0.481917783	0.863155004	0.340342418	0.920438246	0.021668142	0.064119388	0.786278878	711	3	0.624439222	0.825922422	0.051026948	0.181493576	0.989196448	0.618884854	0.121951964	0.285256508	0.73033845	0.232154302	711	3	bng	av
0.018677328	0.411236915	0.001495407	0.178441725	0.549913022	0.991973632	0.706869716	0.807611316	0.16318247	0.440900906	712	1	0.834467605	0.55302591	0.262031922	0.97973571	0.475722526	0.991363262	0.081423383	0.456373791	0.227332377	0.232520524	712	1	0.245246742	0.034730064	0.557390057	0.223883786	0.297891171	0.024658956	0.989623707	0.183996094	0.258461257	0.786156804	712	1	0.834467605	0.55302591	0.262031922	0.97973571	0.475722526	0.991363262	0.081423383	0.456373791	0.227332377	0.232520524	712	1	bng	prx
0.120670186	0.403576769	0.505630665	0.094576861	0.899685659	0.496627705	0.985198523	0.233680227	0.188848537	0.191351054	713	2	0.542405469	0.984832301	0.053804132	0.081423383	0.524674215	0.426801355	0.094668416	0.25879696	0.891537217	0.232764672	713	2	0.204626606	0.197729423	0.192907498	0.199530015	0.956785791	0.593493454	0.738792077	0.294381542	0.679830317	0.786126286	713	2	0.542405469	0.984832301	0.053804132	0.081423383	0.524674215	0.426801355	0.094668416	0.25879696	0.891537217	0.232764672	713	2	bng	prx
0.046296579	0.003509629	0.165929136	0.960905789	0.076479385	0.686849574	0.108951079	0.209692679	0.926786096	0.855800043	714	3	0.595385601	0.418408765	0.358989227	0.19635609	0.54237495	0.923703726	0.040711692	0.849665822	0.614062929	0.233069857	714	3	0.613971374	0.910702841	0.139500107	0.378765221	0.535660878	0.985412152	0.741782891	0.055818354	0.164311655	0.78603473	714	3	0.595385601	0.418408765	0.358989227	0.19635609	0.54237495	0.923703726	0.040711692	0.849665822	0.614062929	0.233069857	714	3	bng	prx
0.694326609	0.346263009	0.453260903	0.624897	0.0888699	0.890621662	0.013214515	0.235206153	0.77968688	0.07513657	715	1	0.195727802	0.355007511	0.240487102	0.375375652	0.33017238	0.215224667	0.310261849	0.315371309	0.40802953	0.233375981	715	1	0.82964568	0.573656423	0.06634724	0.314035463	0.193884091	0.784722434	0.523728141	0.66441847	0.992736595	0.78542436	715	1	0.195727802	0.355007511	0.240487102	0.375375652	0.33017238	0.215224667	0.310261849	0.315371309	0.40802953	0.233375981	715	1	bng	prx
0.264107181	0.868221076	0.640675069	0.461348308	0.40888699	0.366313669	0.507400739	0.30323191	0.980529191	0.087801752	716	2	0.582659383	0.039002655	0.75777459	0.194830164	0.032990509	0.782891324	0.102725303	0.846339305	0.771355327	0.233497116	716	2	0.929654836	0.139072848	0.430951872	0.065797906	0.316995758	0.53501999	0.149174474	0.452925199	0.750938444	0.785393841	716	2	0.582659383	0.039002655	0.75777459	0.194830164	0.032990509	0.782891324	0.102725303	0.846339305	0.771355327	0.233497116	716	2	bng	prx
0.84807886	0.322428053	0.129490036	0.031098361	0.818262276	0.099490341	0.471877194	0.774224067	0.90520951	0.00900296	717	3	0.416458922	0.377298094	0.19460476	0.366869162	0.412203615	0.247869868	0.410359077	0.272396218	0.441814026	0.233520221	717	3	0.518051698	0.80425428	0.995025483	0.143253883	0.431012909	0.188146611	0.101931822	0.165623951	0.976683859	0.784966582	717	3	0.416458922	0.377298094	0.19460476	0.366869162	0.412203615	0.247869868	0.410359077	0.272396218	0.441814026	0.233520221	717	3	bng	prx
0.41706595	0.979766228	0.208990753	0.204412976	0.363536485	0.365611744	0.674550615	0.041993469	0.837794122	0.9136021	718	1	0.708212531	0.229895932	0.607654042	0.002746666	0.661610767	0.365001373	0.077669607	0.382549516	0.904507584	0.23361919	718	1	0.361939866	0.606986945	0.66364229	0.48266108	0.723621011	0.583359816	0.461892141	0.54276962	0.53437247	0.784962836	718	1	0.708212531	0.229895932	0.607654042	0.002746666	0.661610767	0.365001373	0.077669607	0.382549516	0.904507584	0.23361919	718	1	bng	prx
0.785149693	0.6883755	0.2014832	0.202032533	0.455214087	0.807672353	0.284981841	0.137119663	0.563829463	0.328073977	719	2	0.1617481	0.51084933	0.025238807	0.411908322	0.118167669	0.933194983	0.588671529	0.115115818	0.173741874	0.233710746	719	2	0.014191107	0.922238838	0.393078402	0.979277932	0.97399823	0.981536302	0.729331339	0.437849055	0.166814173	0.784905545	719	2	0.1617481	0.51084933	0.025238807	0.411908322	0.118167669	0.933194983	0.588671529	0.115115818	0.173741874	0.233710746	719	2	bng	prx
0.715414899	0.022003845	0.040101321	0.528824732	0.862941374	0.672414319	0.671346171	0.303933836	0.283150731	0.919186987	720	3	0.169011505	0.854091006	0.058748131	0.647053438	0.829554125	0.277565844	0.934720908	0.496078372	0.103640858	0.235602893	720	3	0.015900143	0.256538591	0.179448836	0.829279458	0.065065462	0.97912534	0.340678121	0.540177618	0.803582873	0.784875027	720	3	0.169011505	0.854091006	0.058748131	0.647053438	0.829554125	0.277565844	0.934720908	0.496078372	0.103640858	0.235602893	720	3	bng	prx
0.176366466	0.750267037	0.968077639	0.067995239	0.292764061	0.190801721	0.841761528	0.167638173	0.912076174	0.338084048	721	1	0.598498489	0.787072359	0.039002655	0.038850063	0.646687216	0.87755974	0.892574847	0.613055818	0.990295114	0.235999634	721	1	0.382580035	0.878292184	0.150822474	0.399395734	0.919522691	0.668568987	0.672536393	0.869594409	0.264198737	0.784722434	721	1	0.598498489	0.787072359	0.039002655	0.038850063	0.646687216	0.87755974	0.892574847	0.613055818	0.990295114	0.235999634	721	1	bng	wopt
0.258491775	0.87777337	0.848719749	0.482467116	0.343272195	0.768944365	0.084536271	0.009704886	0.168370617	0.738975188	722	2	0.099185156	0.667989135	0.496261483	0.620075076	0.285409101	0.090609455	0.036408582	0.319498276	0.99487289	0.236213263	722	2	0.571605964	0.811946871	0.652137893	0.559217223	0.73054487	0.686857358	0.641344568	0.602232173	0.612022616	0.784576197	722	2	0.099185156	0.667989135	0.496261483	0.620075076	0.285409101	0.090609455	0.036408582	0.319498276	0.99487289	0.236213263	722	2	bng	wopt
0.840235603	0.739677114	0.005310221	0.095095676	0.329172643	0.126071963	0.710104678	0.117435224	0.666707358	0.456434828	723	3	0.588962022	0.410718768	0.212775937	0.511537147	0.325729748	0.383908073	0.587133507	0.2509431	0.521880963	0.236563023	723	3	0.516830845	0.425726062	0.623168516	0.393890023	0.342492773	0.758171626	0.393890023	0.684260105	0.161673473	0.783914009	723	3	0.588962022	0.410718768	0.212775937	0.511537147	0.325729748	0.383908073	0.587133507	0.2509431	0.521880963	0.236563023	723	3	bng	wopt
0.39988403	0.074159978	0.386211737	0.525070956	0.144688253	0.893490402	0.175328837	0.191900388	0.715445418	0.445997497	724	1	0.272684106	0.288405599	0.236207129	0.365160151	0.252210096	0.332346572	0.197144558	0.24769662	0.352334015	0.236627218	724	1	0.8255562	0.103549303	0.005798517	0.661824396	0.390209662	0.261726737	0.539201025	0.344767602	0.572099979	0.783806879	724	1	0.272684106	0.288405599	0.236207129	0.365160151	0.252210096	0.332346572	0.197144558	0.24769662	0.352334015	0.236627218	724	1	bng	wopt
0.789178137	0.851527451	0.807489242	0.234595782	0.395947142	0.100802637	0.368114261	0.074343089	0.969664602	0.126071963	725	2	0.121402631	0.014221625	0.968993194	0.41749321	0.996459853	0.397778253	0.544358654	0.257393109	0.546220283	0.237159337	725	2	0.631733146	0.985808893	0.906826991	0.965269936	0.512527848	0.64168218	0.624500259	0.016113773	0.968901639	0.783684805	725	2	0.121402631	0.014221625	0.968993194	0.41749321	0.996459853	0.397778253	0.544358654	0.257393109	0.546220283	0.237159337	725	2	bng	wopt
0.961455123	0.296639912	0.526535844	0.092806787	0.239051485	0.926572466	0.000579852	0.323557237	0.355571154	0.847987304	726	3	0.592028565	0.117374187	0.571398053	0.503341777	0.172795801	0.226996673	0.001159703	0.994964446	0.185277871	0.237495041	726	3	0.298135319	0.63820307	0.14230781	0.238258003	0.082125309	0.785637989	0.578478347	0.163335063	0.99856563	0.783623768	726	3	0.592028565	0.117374187	0.571398053	0.503341777	0.172795801	0.226996673	0.001159703	0.994964446	0.185277871	0.237495041	726	3	bng	wopt
0.331522568	0.320505387	0.569322794	0.07165746	0.630146184	0.822016053	0.952757347	0.01739555	0.225562304	0.575609607	727	1	0.542435987	0.052583392	0.289468062	0.129734184	0.897183142	0.407330546	0.907773064	0.408917508	0.112491226	0.237586596	727	1	0.847285379	0.712607196	0.122928556	0.577379681	0.543900876	0.996276742	0.05957213	0.680135502	0.671651357	0.783501694	727	1	0.542435987	0.052583392	0.289468062	0.129734184	0.897183142	0.407330546	0.907773064	0.408917508	0.112491226	0.237586596	727	1	bng	wopt
0.373485519	0.540971099	0.331644642	0.124668111	0.617267373	0.924344615	0.948789941	0.6375927	0.987456893	0.081270791	728	2	0.296182134	0.057496872	0.120639668	0.164708396	0.007354961	0.029023103	0.392834254	0.282113102	0.370891446	0.238502152	728	2	0.976378674	0.769676809	0.394940031	0.102542192	0.932096316	0.978514969	0.55793939	0.192419202	0.084078494	0.783013398	728	2	0.296182134	0.057496872	0.120639668	0.164708396	0.007354961	0.029023103	0.392834254	0.282113102	0.370891446	0.238502152	728	2	bng	wopt
0.693258461	0.705740532	0.036591693	0.69820246	0.973021638	0.203253273	0.348033082	0.908597064	0.237830744	0.730613117	729	3	0.4140275	0.110374413	0.419500674	0.333452675	0.276270343	0.380415551	0.303366316	0.218942326	0.319867117	0.238737154	729	3	0.478896451	0.012421033	0.708578753	0.156987213	0.419568468	0.65355388	0.850825526	0.168492691	0.16626484	0.782830287	729	3	0.4140275	0.110374413	0.419500674	0.333452675	0.276270343	0.380415551	0.303366316	0.218942326	0.319867117	0.238737154	729	3	bng	wopt
0.843806269	0.161107212	0.925809503	0.335001679	0.93856624	0.311471908	0.110385449	0.055909909	0.40684225	0.648518326	730	1	0.467604602	0.594866787	0.08517716	0.346812342	0.816797388	0.784478286	0.82247383	0.164067507	0.4361095	0.238776818	730	1	0.363048189	0.797784356	0.065614795	0.867702261	0.179204688	0.987609485	0.14557329	0.986144597	0.82903531	0.782647176	730	1	0.467604602	0.594866787	0.08517716	0.346812342	0.816797388	0.784478286	0.82247383	0.164067507	0.4361095	0.238776818	730	1	bng	cache
0.969328898	0.581865902	0.382122257	0.479354228	0.958677938	0.912320322	0.262947478	0.917386395	0.311105686	0.130863369	731	2	0.558366649	0.745841853	0.0237434	0.373485519	0.159947508	0.634876553	0.183294168	0.690328684	0.997039705	0.239539781	731	2	0.984282968	0.981841487	0.246040223	0.500534074	0.642078921	0.863399152	0.679097873	0.040681173	0.287087619	0.782311472	731	2	0.558366649	0.745841853	0.0237434	0.373485519	0.159947508	0.634876553	0.183294168	0.690328684	0.997039705	0.239539781	731	2	bng	cache
0.097994934	0.302682577	0.214331492	0.052095096	0.870967742	0.76720481	0.472945341	0.314249092	0.988250374	0.651387066	732	3	0.371549063	0.636085122	0.328881679	0.319010512	0.48670621	0.473889198	0.498422836	0.430621016	0.448866739	0.239586816	732	3	0.272774438	0.508346812	0.457472457	0.593218787	0.884456923	0.471419416	0.159978027	0.751304666	0.490432447	0.782219916	732	3	0.371549063	0.636085122	0.328881679	0.319010512	0.48670621	0.473889198	0.498422836	0.430621016	0.448866739	0.239586816	732	3	bng	cache
0.270302438	0.097750786	0.534897916	0.048371838	0.782708213	0.006988739	0.797875912	0.297189245	0.894039735	0.187780389	733	1	0.853114414	0.543290506	0.056947539	0.58497879	0.828485977	0.011322367	0.034699545	0.812799463	0.741966002	0.239936522	733	1	0.079165014	0.409039583	0.686086612	0.44328135	0.74221015	0.627582629	0.644032105	0.01986755	0.788109989	0.781853694	733	1	0.853114414	0.543290506	0.056947539	0.58497879	0.828485977	0.011322367	0.034699545	0.812799463	0.741966002	0.239936522	733	1	bng	cache
0.991760002	0.408001953	0.893459883	0.966307566	0.46436964	0.407757805	0.002410962	0.230567339	0.149967956	0.159611805	734	2	0.009338664	0.139530625	0.02334666	0.569566942	0.77498703	0.81572924	0.655690176	0.949797052	0.023590808	0.240058596	734	2	0.129733458	0.645236409	0.568843478	0.451744294	0.399119057	0.414072374	0.591110319	0.51788976	0.434958831	0.781585669	734	2	0.009338664	0.139530625	0.02334666	0.569566942	0.77498703	0.81572924	0.655690176	0.949797052	0.023590808	0.240058596	734	2	bng	cache
0.842677084	0.741508225	0.103152562	0.099154637	0.601977599	0.919370098	0.094729453	0.871150853	0.079195532	0.008819849	735	3	0.289254433	0.784173101	0.514267403	0.188818018	0.542680136	0.932096316	0.160618915	0.536118656	0.972014527	0.240363781	735	3	0.795678579	0.676961577	0.393810846	0.494735557	0.937162389	0.375774407	0.257759331	0.031250954	0.9127781	0.781029695	735	3	0.289254433	0.784173101	0.514267403	0.188818018	0.542680136	0.932096316	0.160618915	0.536118656	0.972014527	0.240363781	735	3	bng	cache
0.180913724	0.424207282	0.169866024	0.933530686	0.858790857	0.279549547	0.391949217	0.537491989	0.331949828	0.71764275	736	1	0.77222472	0.258938139	0.353141531	0.637399413	0.386420409	0.500790286	0.458386939	0.537710833	0.549411931	0.240390704	736	1	0.401440474	0.212164678	0.138767663	0.983489486	0.9737846	0.735801263	0.832575457	0.149082919	0.612750633	0.780480361	736	1	0.77222472	0.258938139	0.353141531	0.637399413	0.386420409	0.500790286	0.458386939	0.537710833	0.549411931	0.240390704	736	1	bng	cache
0.01638844	0.971190527	0.200476089	0.330912198	0.687368389	0.266762291	0.405926695	0.38514359	0.670918912	0.402844325	737	2	0.25983459	0.674306467	0.930417798	0.20413831	0.135227515	0.949766533	0.588610492	0.20761742	0.895718253	0.24057741	737	2	0.33497116	0.436841945	0.957396161	0.344676046	0.554277169	0.656208991	0.12265389	0.013580737	0.149021882	0.780358287	737	2	0.25983459	0.674306467	0.930417798	0.20413831	0.135227515	0.949766533	0.588610492	0.20761742	0.895718253	0.24057741	737	2	bng	cache
0.161412397	0.355937376	0.861323893	0.079805902	0.715964232	0.945829646	0.301889096	0.215155492	0.674886319	0.765007477	738	3	0.115726188	0.354533525	0.42915128	0.240028077	0.980040895	0.911587878	0.154210028	0.339243751	0.470625935	0.241157262	738	3	0.287049116	0.478641413	0.41879576	0.468032807	0.40824218	0.334821089	0.561052421	0.273379674	0.497251756	0.780348152	738	3	0.115726188	0.354533525	0.42915128	0.240028077	0.980040895	0.911587878	0.154210028	0.339243751	0.470625935	0.241157262	738	3	bng	cache
0.149540696	0.625873592	0.531144139	0.083559679	0.308603168	0.425458541	0.882168035	0.041077914	0.625049593	0.246955779	739	1	0.806176946	0.843012787	0.16544084	0.783562731	0.019989624	0.996887112	0.632343516	0.654011658	0.425214393	0.24118778	739	1	0.004669332	0.768761254	0.106448561	0.959074679	0.038056581	0.688833277	0.178014466	0.571092868	0.754875332	0.780327769	739	1	0.806176946	0.843012787	0.16544084	0.783562731	0.019989624	0.996887112	0.632343516	0.654011658	0.425214393	0.24118778	739	1	bng	dpi
0.259437849	0.126651814	0.321481979	0.481917783	0.863155004	0.340342418	0.920438246	0.021668142	0.064119388	0.786278878	740	2	0.318891823	0.121161914	0.295336085	0.37212015	0.246194953	0.205550224	0.325223351	0.243517088	0.37137018	0.241257421	740	2	0.349284341	0.556291391	0.791497543	0.225898007	0.877193518	0.436231574	0.591082492	0.018524735	0.395550401	0.780144658	740	2	0.318891823	0.121161914	0.295336085	0.37212015	0.246194953	0.205550224	0.325223351	0.243517088	0.37137018	0.241257421	740	2	bng	dpi
0.159154027	0.955412458	0.324777978	0.783837397	0.681112094	0.737784967	0.106906339	0.527878658	0.741935484	0.98300119	741	3	0.659352397	0.690694906	0.543321024	0.459364605	0.84746849	0.100222785	0.113528855	0.19000824	0.818140202	0.241431928	741	3	0.975920896	0.147587512	0.021973327	0.267128513	0.316995758	0.141056551	0.259041108	0.100863674	0.589159825	0.779717399	741	3	0.659352397	0.690694906	0.543321024	0.459364605	0.84746849	0.100222785	0.113528855	0.19000824	0.818140202	0.241431928	741	3	bng	dpi
0.168401135	0.711874752	0.80529191	0.784966582	0.272774438	0.409039583	0.060029908	0.850978118	0.976439711	0.415387432	742	1	0.737784967	0.153630177	0.181859798	0.095339824	0.383312479	0.865321818	0.588366344	0.792321543	0.919980468	0.241889706	742	1	0.038575396	0.252082888	0.189275796	0.247688223	0.153508103	0.620319224	0.885372478	0.939085055	0.195654164	0.779656362	742	1	0.737784967	0.153630177	0.181859798	0.095339824	0.383312479	0.865321818	0.588366344	0.792321543	0.919980468	0.241889706	742	1	bng	dpi
0.222235786	0.220892972	0.095675527	0.973906674	0.987365337	0.035493027	0.027161473	0.9381695	0.164067507	0.259651479	743	2	0.363170263	0.010742515	0.817712943	0.344676046	0.829950865	0.946623127	0.066316721	0.236915189	0.81899472	0.241981262	743	2	0.101382488	0.95269631	0.508529923	0.763328959	0.977385784	0.663197729	0.332407605	0.513534959	0.797875912	0.779595325	743	2	0.363170263	0.010742515	0.817712943	0.344676046	0.829950865	0.946623127	0.066316721	0.236915189	0.81899472	0.241981262	743	2	bng	dpi
0.345713675	0.023651845	0.500076296	0.326548051	0.220038453	0.500320444	0.03848384	0.003265481	0.72215949	0.172765282	744	3	0.40110477	0.099337748	0.276680807	0.797204505	0.972106082	0.05609302	0.024414808	0.819116794	0.753624073	0.242133854	744	3	0.710959197	0.292153691	0.234595782	0.604541154	0.636890774	0.4115421	0.07739494	0.795464949	0.939268166	0.779534288	744	3	0.40110477	0.099337748	0.276680807	0.797204505	0.972106082	0.05609302	0.024414808	0.819116794	0.753624073	0.242133854	744	3	bng	dpi
0.206640828	0.04278695	0.175817133	0.482650227	0.053376873	0.540849025	0.959318827	0.12161626	0.701559496	0.301644948	745	1	0.830561235	0.257118442	0.583239235	0.183294168	0.959929197	0.463728751	0.25962096	0.025543992	0.539658803	0.24283578	745	1	0.916989654	0.75594348	0.226630451	0.591662343	0.445997497	0.692342906	0.052034059	0.596301157	0.835139012	0.77886288	745	1	0.830561235	0.257118442	0.583239235	0.183294168	0.959929197	0.463728751	0.25962096	0.025543992	0.539658803	0.24283578	745	1	bng	dpi
0.13165685	0.860621967	0.150639363	0.652211066	0.125858333	0.990112003	0.380932035	0.239844966	0.123142186	0.930661946	746	2	0.229041414	0.640003662	0.296243171	0.669423505	0.99630726	0.760093997	0.485091708	0.012207404	0.569902646	0.242866298	746	2	0.821588794	0.161870174	0.11139256	0.243690298	0.728049562	0.660084841	0.12244026	0.219122898	0.199865719	0.778710288	746	2	0.229041414	0.640003662	0.296243171	0.669423505	0.99630726	0.760093997	0.485091708	0.012207404	0.569902646	0.242866298	746	2	bng	dpi
0.028717917	0.774712363	0.424726096	0.284951323	0.350901822	0.480452895	0.808374279	0.078646199	0.794183172	0.702597125	747	3	0.772087771	0.736136967	0.110477004	0.083925901	0.686178167	0.375621815	0.126804407	0.990295114	0.821619312	0.243507187	747	3	0.581307325	0.38265146	0.535248454	0.535516168	0.384544753	0.636195936	0.626821121	0.370228082	0.427383821	0.778381025	747	3	0.772087771	0.736136967	0.110477004	0.083925901	0.686178167	0.375621815	0.126804407	0.990295114	0.821619312	0.243507187	747	3	bng	dpi
0.409741508	0.699728385	0.969878231	0.115665151	0.180211798	0.868861965	0.491622669	0.050935392	0.109042634	0.169469283	748	1	0.57320543	0.525707082	0.311535872	0.498510223	0.455365504	0.575640589	0.344562284	0.458384545	0.568661807	0.243680427	748	1	0.650593585	0.184301279	0.079470199	0.543046358	0.290505692	0.37736137	0.397991882	0.185369427	0.696798608	0.77764214	748	1	0.57320543	0.525707082	0.311535872	0.498510223	0.455365504	0.575640589	0.344562284	0.458384545	0.568661807	0.243680427	748	1	bng	vopt
0.455305643	0.182348094	0.790002136	0.473250526	0.787530137	0.605487228	0.810022279	0.898525956	0.994994964	0.714865566	749	2	0.732932524	0.609851375	0.310434278	0.751274148	0.691152684	0.914029359	0.12900174	0.299386578	0.443189795	0.243812372	749	2	0.341563158	0.044373913	0.484298227	0.020783105	0.838190863	0.618518632	0.540574358	0.604052858	0.568681906	0.777367473	749	2	0.732932524	0.609851375	0.310434278	0.751274148	0.691152684	0.914029359	0.12900174	0.299386578	0.443189795	0.243812372	749	2	bng	vopt
0.203070162	0.513779107	0.878200629	0.541337321	0.844782861	0.869869076	0.046510208	0.086428419	0.779808954	0.191534165	750	3	0.309915464	0.706747642	0.93939024	0.895565661	0.794824061	0.103762932	0.7264626	0.000244148	0.881618702	0.244087039	750	3	0.858943449	0.173100986	0.40623188	0.279030732	0.146702475	0.977660451	0.006714072	0.382610553	0.279000214	0.776757103	750	3	0.309915464	0.706747642	0.93939024	0.895565661	0.794824061	0.103762932	0.7264626	0.000244148	0.881618702	0.244087039	750	3	bng	vopt
0.187414167	0.886867885	0.086214789	0.018616291	0.859828486	0.231177709	0.502029481	0.825098422	0.077669607	0.269203772	751	1	0.007232887	0.655049287	0.44737083	0.891964476	0.50715659	0.074037904	0.858058412	0.385418256	0.664693136	0.244178594	751	1	0.398376282	0.48516037	0.515909379	0.525206247	0.614564311	0.587705647	0.439858413	0.567717969	0.467883005	0.776169969	751	1	0.007232887	0.655049287	0.44737083	0.891964476	0.50715659	0.074037904	0.858058412	0.385418256	0.664693136	0.244178594	751	1	bng	vopt
0.642200995	0.384899442	0.781395917	0.035981323	0.486220893	0.354289377	0.011383404	0.003601184	0.393810846	0.850672933	752	2	0.150273141	0.615527818	0.376476333	0.734519486	0.905423139	0.655232398	0.125400555	0.53398236	0.416913358	0.24427015	752	2	0.783270157	0.685813919	0.858825233	0.690563102	0.758454254	0.742809278	0.706346016	0.826510416	0.636798322	0.776138646	752	2	0.150273141	0.615527818	0.376476333	0.734519486	0.905423139	0.655232398	0.125400555	0.53398236	0.416913358	0.24427015	752	2	bng	vopt
0.549119541	0.112369152	0.193548387	0.197241127	0.264320811	0.869289224	0.014221625	0.064577166	0.863582263	0.899227882	753	3	0.46498001	0.045960875	0.033722953	0.70003357	0.847071749	0.364268929	0.249794	0.84582049	0.108249153	0.245033113	753	3	0.947294534	0.623401593	0.185552538	0.721182897	0.967131565	0.613940855	0.190862758	0.393719291	0.026673177	0.775963622	753	3	0.46498001	0.045960875	0.033722953	0.70003357	0.847071749	0.364268929	0.249794	0.84582049	0.108249153	0.245033113	753	3	bng	vopt
0.146427808	0.886684774	0.087008271	0.122837001	0.904904324	0.989410077	0.646687216	0.834406568	0.616382336	0.263832514	754	1	0.412610248	0.808587909	0.072206793	0.178289132	0.91460921	0.805108798	0.545823542	0.455763421	0.723532823	0.245246742	754	1	0.169682913	0.810052797	0.173406171	0.786187323	0.670827357	0.853541673	0.279396954	0.128086184	0.55793939	0.775841548	754	1	0.412610248	0.808587909	0.072206793	0.178289132	0.91460921	0.805108798	0.545823542	0.455763421	0.723532823	0.245246742	754	1	bng	vopt
0.999298074	0.604998932	0.152287362	0.113925596	0.827906125	0.16031373	0.427228614	0.272957549	0.97952208	0.079348125	755	2	0.564989166	0.048341319	0.111697745	0.23422956	0.86977752	0.631153294	0.811517685	0.972075564	0.599841304	0.245338298	755	2	0.651478622	0.117435224	0.029236732	0.77620777	0.353251747	0.873012482	0.947294534	0.165196692	0.66524247	0.775475326	755	2	0.564989166	0.048341319	0.111697745	0.23422956	0.86977752	0.631153294	0.811517685	0.972075564	0.599841304	0.245338298	755	2	bng	vopt
0.366344188	0.056855983	0.022186956	0.173345134	0.605212561	0.073152867	0.620410779	0.900204474	0.471724601	0.498580889	756	3	0.023377178	0.670247505	0.255684072	0.770561846	0.365031892	0.806329539	0.382030702	0.735038301	0.599291971	0.245948668	756	3	0.584856716	0.009247108	0.433057649	0.861201819	0.60667745	0.395245216	0.110263375	0.755882443	0.848780786	0.775414289	756	3	0.023377178	0.670247505	0.255684072	0.770561846	0.365031892	0.806329539	0.382030702	0.735038301	0.599291971	0.245948668	756	3	bng	vopt
0.947294534	0.623401593	0.185552538	0.721182897	0.967131565	0.613940855	0.190862758	0.393719291	0.026673177	0.775963622	757	1	0.565141758	0.43058565	0.527970214	0.163701285	0.945066683	0.618823817	0.793664357	0.432325205	0.272499771	0.246406446	757	1	0.78276925	0.500167852	0.188146611	0.468245491	0.501388592	0.564561907	0.039246803	0.666890469	0.995483261	0.775078585	757	1	0.565141758	0.43058565	0.527970214	0.163701285	0.945066683	0.618823817	0.793664357	0.432325205	0.272499771	0.246406446	757	1	bng	hhe
0.197759941	0.705587939	0.635303812	0.691335795	0.87408063	0.114749596	0.002014222	0.083834346	0.392254402	0.951414533	758	2	0.699942015	0.255378887	0.584704123	0.744010743	0.921597949	0.630909146	0.651326029	0.021393475	0.487807855	0.246681112	758	2	0.797814875	0.53254799	0.295785394	0.218543046	0.968443861	0.196996979	0.478530229	0.026703696	0.820551164	0.773979919	758	2	0.699942015	0.255378887	0.584704123	0.744010743	0.921597949	0.630909146	0.651326029	0.021393475	0.487807855	0.246681112	758	2	bng	hhe
0.476210822	0.472884304	0.629078036	0.512405774	0.935331278	0.562669759	0.147953734	0.022614216	0.908871731	0.014069033	759	3	0.956266976	0.367809076	0.164067507	0.574419385	0.769585253	0.934385205	0.602832118	0.368297372	0.481429487	0.24692526	759	3	0.237128819	0.028595843	0.64271981	0.840205084	0.612353893	0.250373852	0.827845088	0.055909909	0.685048982	0.773155919	759	3	0.956266976	0.367809076	0.164067507	0.574419385	0.769585253	0.934385205	0.602832118	0.368297372	0.481429487	0.24692526	759	3	bng	hhe
0.023377178	0.670247505	0.255684072	0.770561846	0.365031892	0.806329539	0.382030702	0.735038301	0.599291971	0.245948668	760	1	0.149540696	0.625873592	0.531144139	0.083559679	0.308603168	0.425458541	0.882168035	0.041077914	0.625049593	0.246955779	760	1	0.903103732	0.600177007	0.016815699	0.0610065	0.092165899	0.868312632	0.348673971	0.728965117	0.881221961	0.773125401	760	1	0.149540696	0.625873592	0.531144139	0.083559679	0.308603168	0.425458541	0.882168035	0.041077914	0.625049593	0.246955779	760	1	bng	hhe
0.059877316	0.43958861	0.085512864	0.544236579	0.224158452	0.779351176	0.539170507	0.852290414	0.029267251	0.967345195	761	2	0.380412269	0.238456187	0.30105805	0.293223736	0.361601438	0.152648044	0.392425591	0.318754883	0.290137537	0.24702005	761	2	0.127292703	0.413708914	0.196600238	0.422925504	0.014679403	0.940610981	0.019592883	0.830988495	0.895687735	0.772911771	761	2	0.380412269	0.238456187	0.30105805	0.293223736	0.361601438	0.152648044	0.392425591	0.318754883	0.290137537	0.24702005	761	2	bng	hhe
0.001861629	0.454908902	0.198370312	0.681295206	0.529648732	0.28214362	0.065004425	0.296029542	0.262123478	0.692526017	762	3	0.106143376	0.486465041	0.716940825	0.346385083	0.690298166	0.877285073	0.413739433	0.751884518	0.675710318	0.247260964	762	3	0.443769646	0.81655324	0.15009003	0.420392468	0.417340617	0.641041292	0.911832026	0.017639698	0.214728233	0.772576067	762	3	0.106143376	0.486465041	0.716940825	0.346385083	0.690298166	0.877285073	0.413739433	0.751884518	0.675710318	0.247260964	762	3	bng	hhe
0.800012207	0.363322855	0.646870327	0.568407239	0.908902249	0.808160649	0.140598773	0.174932096	0.10913419	0.298043764	763	1	0.472746269	0.325256129	0.347408214	0.431640069	0.358793866	0.518272899	0.450236635	0.161308727	0.613902392	0.24752608	763	1	0.682515946	0.90334788	0.057039094	0.469130528	0.14783166	0.262855922	0.276345103	0.224219489	0.723532823	0.772423475	763	1	0.472746269	0.325256129	0.347408214	0.431640069	0.358793866	0.518272899	0.450236635	0.161308727	0.613902392	0.24752608	763	1	bng	hhe
0.047059542	0.884578997	0.474562822	0.375164037	0.227362896	0.810968352	0.732840968	0.169499802	0.091982788	0.608905301	764	2	0.444578036	0.329356515	0.248264956	0.285244233	0.441295936	0.381688181	0.263112134	0.424844803	0.406925734	0.247604296	764	2	0.439954833	0.365031892	0.667012543	0.062105167	0.875728629	0.232459487	0.886196478	0.903073214	0.968718528	0.771996216	764	2	0.444578036	0.329356515	0.248264956	0.285244233	0.441295936	0.381688181	0.263112134	0.424844803	0.406925734	0.247604296	764	2	bng	hhe
0.464003418	0.538834803	0.057252724	0.208075198	0.332163457	0.645924253	0.900234993	0.290353099	0.94143498	0.181463057	765	3	0.302682577	0.480697043	0.14291818	0.361980041	0.204168828	0.329416791	0.04852443	0.955870235	0.49262978	0.248146001	765	3	0.833368938	0.34827723	0.31675161	0.045106357	0.938596759	0.582567827	0.497299112	0.253578295	0.861629078	0.771752068	765	3	0.302682577	0.480697043	0.14291818	0.361980041	0.204168828	0.329416791	0.04852443	0.955870235	0.49262978	0.248146001	765	3	bng	hhe
0.408612323	0.804681539	0.125766778	0.909604175	0.992034669	0.917416913	0.700888089	0.938535722	0.159978027	0.096316416	766	1	0.478988006	0.828852199	0.162724693	0.023926511	0.312204352	0.950437941	0.670857875	0.672170171	0.476729637	0.248298593	766	1	0.614398633	0.000274667	0.681051057	0.07412946	0.236854152	0.278725547	0.394604328	0.327951903	0.168828394	0.771599475	766	1	0.478988006	0.828852199	0.162724693	0.023926511	0.312204352	0.950437941	0.670857875	0.672170171	0.476729637	0.248298593	766	1	bng	lb
0.793542283	0.47932371	0.049012726	0.991485336	0.111331523	0.704611347	0.182958464	0.12326426	0.226294748	0.494582965	767	2	0.191198462	0.922788171	0.069093905	0.1007416	0.612933744	0.697897275	0.749900815	0.658955657	0.279152806	0.248878445	767	2	0.026642659	0.430829798	0.109103671	0.465926084	0.528550066	0.517258217	0.794183172	0.415478988	0.152043214	0.77129429	767	2	0.191198462	0.922788171	0.069093905	0.1007416	0.612933744	0.697897275	0.749900815	0.658955657	0.279152806	0.248878445	767	2	bng	lb
0.068361461	0.995239113	0.225440229	0.054567095	0.850886563	0.581011383	0.622913297	0.532303842	0.003112888	0.581041902	768	3	0.385387738	0.433942686	0.518265328	0.014282662	0.462263863	0.260719626	0.086306345	0.502792444	0.405011139	0.248878445	768	3	0.409070101	0.539017914	0.723410749	0.691396832	0.992919706	0.664693136	0.841761528	0.469100009	0.40397351	0.771202734	768	3	0.385387738	0.433942686	0.518265328	0.014282662	0.462263863	0.260719626	0.086306345	0.502792444	0.405011139	0.248878445	768	3	bng	lb
0.256202887	0.454206977	0.618823817	0.049806207	0.880367443	0.824243904	0.767571032	0.868190558	0.508377331	0.060060427	769	1	0.051820429	0.605578784	0.084078494	0.293221839	0.039979247	0.252693258	0.028504288	0.640430921	0.943296609	0.249336222	769	1	0.358378857	0.895504624	0.088473159	0.148960845	0.392315439	0.858027894	0.963194678	0.372661519	0.773430586	0.770989105	769	1	0.051820429	0.605578784	0.084078494	0.293221839	0.039979247	0.252693258	0.028504288	0.640430921	0.943296609	0.249336222	769	1	bng	lb
0.593005158	0.115146336	0.630756554	0.003082369	0.132206183	0.496292001	0.180425428	0.206671346	0.16870632	0.82964568	770	2	0.616565447	0.137058626	0.039185766	0.09970397	0.644245735	0.251686148	0.947935423	0.078493606	0.204107791	0.249427778	770	2	0.784997101	0.185857723	0.810419019	0.292641987	0.766136662	0.121677297	0.617175817	0.273842586	0.885708182	0.770867031	770	2	0.616565447	0.137058626	0.039185766	0.09970397	0.644245735	0.251686148	0.947935423	0.078493606	0.204107791	0.249427778	770	2	bng	lb
0.040192877	0.002380444	0.759117405	0.818414869	0.374248482	0.838984344	0.547471541	0.115604114	0.825891903	0.464217048	771	3	0.821924497	0.505142369	0.039063692	0.617603076	0.047669912	0.640797143	0.570207831	0.079073458	0.891048921	0.249519333	771	3	0.698782311	0.231147191	0.447523423	0.664113285	0.99877926	0.797021393	0.22952971	0.248451186	0.347087008	0.770226142	771	3	0.821924497	0.505142369	0.039063692	0.617603076	0.047669912	0.640797143	0.570207831	0.079073458	0.891048921	0.249519333	771	3	bng	lb
0.94634846	0.786065249	0.536729026	0.195440535	0.826349681	0.594409009	0.362041078	0.181096835	0.845851009	0.522629475	772	1	0.234900967	0.294686728	0.446241646	0.484786523	0.931974242	0.274697104	0.575914792	0.037110508	0.999847407	0.249855037	772	1	0.939817499	0.239631336	0.39332255	0.414807581	0.476516007	0.691763054	0.00839259	0.180700095	0.769371624	0.770195624	772	1	0.234900967	0.294686728	0.446241646	0.484786523	0.931974242	0.274697104	0.575914792	0.037110508	0.999847407	0.249855037	772	1	bng	lb
0.273995178	0.732627338	0.028412732	0.365794855	0.459852901	0.016846217	0.855220191	0.23157445	0.669850764	0.427900021	773	2	0.241004669	0.320505387	0.015655995	0.497878964	0.742271187	0.253975036	0.53050325	0.126682333	0.978423414	0.25000763	773	2	0.270729698	0.837031159	0.653920103	0.005188147	0.998199408	0.020813623	0.021881771	0.090456862	0.332956938	0.770165105	773	2	0.241004669	0.320505387	0.015655995	0.497878964	0.742271187	0.253975036	0.53050325	0.126682333	0.978423414	0.25000763	773	2	bng	lb
0.403790399	0.989989929	0.014496292	0.038300729	0.834131901	0.86608478	0.949186682	0.35196997	0.120487075	0.584948271	774	3	0.584551531	0.010162664	0.267220069	0.337260048	0.774895474	0.504593036	0.73033845	0.681234169	0.826410718	0.250312815	774	3	0.991241188	0.192754906	0.005890072	0.779381695	0.921506394	0.304300058	0.638050478	0.961241493	0.205542161	0.769890439	774	3	0.584551531	0.010162664	0.267220069	0.337260048	0.774895474	0.504593036	0.73033845	0.681234169	0.826410718	0.250312815	774	3	bng	lb
0.354472488	0.602069155	0.670369579	0.940092166	0.483779412	0.963652455	0.182958464	0.073183386	0.683217872	0.735068819	775	1	0.21027253	0.05221717	0.062990204	0.14496292	0.883816034	0.230262154	0.450666829	0.663899655	0.939573351	0.250770592	775	1	0.934934538	0.384960479	0.131962035	0.976073489	0.559007538	0.852595599	0.180059206	0.066621906	0.818781091	0.769829402	775	1	0.21027253	0.05221717	0.062990204	0.14496292	0.883816034	0.230262154	0.450666829	0.663899655	0.939573351	0.250770592	775	1	bng	prx
0.897488327	0.04770043	0.097781304	0.39988403	0.772820215	0.407513657	0.969023713	0.209570605	0.247505112	0.750724815	776	2	0.000274667	0.067323832	0.910214545	0.782250435	0.866267891	0.308206427	0.016907254	0.937101352	0.087801752	0.251045259	776	2	0.716788232	0.247993408	0.970671712	0.01535081	0.258430738	0.852107303	0.238624226	0.667958617	0.839228492	0.769463179	776	2	0.000274667	0.067323832	0.910214545	0.782250435	0.866267891	0.308206427	0.016907254	0.937101352	0.087801752	0.251045259	776	2	bng	prx
0.202124088	0.02865688	0.314920499	0.734366894	0.414380322	0.740409558	0.620624409	0.03543199	0.233344523	0.985900449	777	3	0.439873041	0.504062257	0.335140595	0.351186168	0.638289291	0.488572924	0.32692624	0.716617629	0.485667088	0.251339867	777	3	0.354991302	0.303567614	0.087527085	0.230811487	0.662709433	0.24018067	0.012848292	0.306070132	0.713278603	0.76924955	777	3	0.439873041	0.504062257	0.335140595	0.351186168	0.638289291	0.488572924	0.32692624	0.716617629	0.485667088	0.251339867	777	3	bng	prx
0.3132725	0.947233497	0.987853633	0.876155889	0.168492691	0.956083865	0.489547411	0.030274361	0.995788446	0.80242317	778	1	0.556962798	0.878292184	0.024689474	0.82616657	0.484389782	0.467726676	0.705648976	0.742179632	0.939756462	0.251442	778	1	0.624530778	0.826960051	0.377910703	0.208990753	0.888302255	0.959227271	0.040620136	0.551896725	0.336924345	0.769157994	778	1	0.556962798	0.878292184	0.024689474	0.82616657	0.484389782	0.467726676	0.705648976	0.742179632	0.939756462	0.251442	778	1	bng	prx
0.171452986	0.769737846	0.177800836	0.787896359	0.625904111	0.092928861	0.291207617	0.770805994	0.991027558	0.206488235	779	2	0.860194708	0.003601184	0.234138005	0.370097964	0.549424726	0.540574358	0.608203375	0.896694845	0.212927641	0.251686148	779	2	0.900997955	0.243415632	0.956511124	0.292947172	0.266243477	0.669240394	0.178563799	0.934720908	0.996948149	0.769005402	779	2	0.860194708	0.003601184	0.234138005	0.370097964	0.549424726	0.540574358	0.608203375	0.896694845	0.212927641	0.251686148	779	2	bng	prx
0.34397412	0.32309946	0.011810663	0.682149724	0.117587817	0.00469985	0.664632099	0.515640736	0.586962493	0.649830622	780	3	0.428815577	0.502182073	0.805780206	0.411236915	0.283883175	0.385570849	0.0618305	0.168584246	0.702932829	0.252388073	780	3	0.19022187	0.724936674	0.049104282	0.64885403	0.561967833	0.898068178	0.526169622	0.644276254	0.047791986	0.768272958	780	3	0.428815577	0.502182073	0.805780206	0.411236915	0.283883175	0.385570849	0.0618305	0.168584246	0.702932829	0.252388073	780	3	bng	prx
[truncated: 4,589 more rows]
[truncated: 2 more columns]
