# Supplementary material for: QoS-aware service composition based on context-free grammar and skyline in service function chaining using genetic algorithm
Source: PeerJ Comput Sci. 2021 Jul 26;7:e603. doi: 10.7717/peerj-cs.603 (PMC8323722; doi:10.7717/peerj-cs.603)
Supplement: Supplemental Information 3 [file peerj-cs-07-603-s003.zip]

Archive with 47 entries (45 files):
- data/grammar-n2.csv
- data/grammar-n3.csv
- data/grammar-n4.csv
- data/mydataAntiCorrelated.csv
- data/mydataCorrelated.csv
- data/mydataIndependent.csv
- data/randdataset-1.1.0/
- data/randdataset-1.1.0/aclocal.m4
- data/randdataset-1.1.0/ChangeLog
- data/randdataset-1.1.0/config.h.in
- data/randdataset-1.1.0/configure
- data/randdataset-1.1.0/configure.ac
- data/randdataset-1.1.0/COPYING
- data/randdataset-1.1.0/depcomp
- data/randdataset-1.1.0/INSTALL
- data/randdataset-1.1.0/install-sh
- data/randdataset-1.1.0/Makefile.am
- data/randdataset-1.1.0/Makefile.in
- data/randdataset-1.1.0/missing
- data/randdataset-1.1.0/NEWS
- data/randdataset-1.1.0/randdataset.vcproj
- data/randdataset-1.1.0/README
- data/randdataset-1.1.0/src/
- data/randdataset-1.1.0/src/getopt.c
- data/randdataset-1.1.0/src/Makefile.am
- data/randdataset-1.1.0/src/Makefile.in
- data/randdataset-1.1.0/src/mydataAntiCorrelated.csv
- data/randdataset-1.1.0/src/mydataCorrelated.csv
- data/randdataset-1.1.0/src/mydataIndependent.csv
- data/randdataset-1.1.0/src/port.h
- data/randdataset-1.1.0/src/rand - Copy.bat
- data/randdataset-1.1.0/src/rand.bat
- data/randdataset-1.1.0/src/randdataset.c
- data/randdataset-1.1.0/src/randdataset.exe
- data/skyAnti-grammar-n2.csv
- data/skyAnti-grammar-n3.csv
- data/skyAnti-grammar-n4.csv
- data/skyCorrelated-grammar-n2.csv
- data/skyCorrelated-grammar-n3.csv
- data/skyCorrelated-grammar-n4.csv
- data/skyIndependent-grammar-n2.csv
- data/skyIndependent-grammar-n3.csv
- data/skyIndependent-grammar-n4.csv
- default_icon.ico
- mainProg.exe
- readme.txt
- splash.png
