# Supplementary material for: QoS-aware service composition based on context-free grammar and skyline in service function chaining using genetic algorithm
Source: PeerJ Comput Sci. 2021 Jul 26;7:e603. doi: 10.7717/peerj-cs.603 (PMC8323722; doi:10.7717/peerj-cs.603)
Supplement: Supplemental Information 3 [file peerj-cs-07-603-s003.zip › readme.txt]

MATLAB Compiler

1. Prerequisites for Deployment 

. Verify the MATLAB Runtime is installed and ensure you    
  have installed version 9.0 (R2015b).   

. If the MATLAB Runtime is not installed, do the following:
  (1) enter
  
      >>mcrinstaller
      
      at MATLAB prompt. The MCRINSTALLER command displays the 
      location of the MATLAB Runtime installer.

  (2) run the MATLAB Runtime installer.

Or download the Windows 32-bit version of the MATLAB Runtime for R2015b 
from the MathWorks Web site by navigating to

   http://www.mathworks.com/products/compiler/mcr/index.html
   
   
For more information about the MATLAB Runtime and the MATLAB Runtime installer, see 
Package and Distribute in the MATLAB Compiler documentation  
in the MathWorks Documentation Center.    


NOTE: You will need administrator rights to run MCRInstaller. 


2. Files to Deploy and Package

Files to package for Standalone 
================================
-mainProg.ctf (component technology file)
-mainProg.exe
-MCRInstaller.exe 
   -if end users are unable to download the MATLAB Runtime using the above  
    link, include it when building your component by clicking 
    the "Runtime downloaded from web" link in the Deployment Tool
-This readme file 

3. Definitions

For information on deployment terminology, go to 
http://www.mathworks.com/help. Select MATLAB Compiler >   
Getting Started > About Application Deployment > 
Deployment Product Terms in the MathWorks Documentation 
Center.
