# Supplementary material for: QoS-aware service composition based on context-free grammar and skyline in service function chaining using genetic algorithm
Source: PeerJ Comput Sci. 2021 Jul 26;7:e603. doi: 10.7717/peerj-cs.603 (PMC8323722; doi:10.7717/peerj-cs.603)
Supplement: Supplemental Information 4 [file peerj-cs-07-603-s004.zip]

Archive with 11 entries (11 files):
- grammar/grammar.exe
- grammar/grammar.pl
- grammar/input.txt
- grammar/libdwarf.dll
- grammar/libgcc_s_seh-1.dll
- grammar/libgcc_s_sjlj-1.dll
- grammar/libgmp-10.dll
- grammar/libjpeg-9.dll
- grammar/libswipl.dll
- grammar/libwinpthread-1.dll
- grammar/output.txt
