# Supplementary material for: QoS-aware service composition based on context-free grammar and skyline in service function chaining using genetic algorithm
Source: PeerJ Comput Sci. 2021 Jul 26;7:e603. doi: 10.7717/peerj-cs.603 (PMC8323722; doi:10.7717/peerj-cs.603)
Supplement: Supplemental Information 4 [file peerj-cs-07-603-s004.zip › grammar/grammar.pl]

s(X,Z):-mobile(X,Y),sfc(Y,Z).
s(X,Z):-datacenter(X,Y),sfc(Y,Z).
s(X,Z):-cloude(X,Y),sfc(Y,Z).
s(X,Z):-security(X,Y),sfc(Y,Z).
sfc(X,Z):-sf(X,Y),sfc(Y,Z).
sfc(X,Y):-sf(X,Y).
security([fw,ddos|X],X).
security([fw,tls,avc|X],X).
mobile([pgw|X],X).
mobile([bng|X],X).
mobile([olt|X],X).
mobile([cmts|X],X).
datacenter([nat,fw,tps|X],X).
datacenter([nat,fw,ids|X],X).
cloude([acl,fw|X],X).
cloude([tcp,fw|X],X).
sf([cache|X],X).
sf([dpi|X],X).
sf([vopt|X],X).
sf([hhe|X],X).
sf([lb|X],X).
sf([av|X],X).
sf([prx|X],X).
sf([wopt|X],X).
s(X):-open('output.txt',write, Stream),
    forall(s(X,_), writeln(Stream,X)),
    close(Stream).

main:-open('input.txt',read,Str),
         read(Str,X), s(X), close(Str).
:- initialization(main).
