# Supplementary material for: QoS-aware service composition based on context-free grammar and skyline in service function chaining using genetic algorithm
Source: PeerJ Comput Sci. 2021 Jul 26;7:e603. doi: 10.7717/peerj-cs.603 (PMC8323722; doi:10.7717/peerj-cs.603)
Supplement: Supplemental Information 4 [file peerj-cs-07-603-s004.zip › grammar/output.txt]

[pgw	cache	cache]
[pgw	cache	dpi]
[pgw	cache	vopt]
[pgw	cache	hhe]
[pgw	cache	lb]
[pgw	cache	prx]
[pgw	cache	av]
[pgw	cache	prx]
[pgw	cache	wopt]
[pgw	dpi	cache]
[pgw	dpi	dpi]
[pgw	dpi	vopt]
[pgw	dpi	hhe]
[pgw	dpi	lb]
[pgw	dpi	prx]
[pgw	dpi	av]
[pgw	dpi	prx]
[pgw	dpi	wopt]
[pgw	vopt	cache]
[pgw	vopt	dpi]
[pgw	vopt	vopt]
[pgw	vopt	hhe]
[pgw	vopt	lb]
[pgw	vopt	prx]
[pgw	vopt	av]
[pgw	vopt	prx]
[pgw	vopt	wopt]
[pgw	hhe	cache]
[pgw	hhe	dpi]
[pgw	hhe	vopt]
[pgw	hhe	hhe]
[pgw	hhe	lb]
[pgw	hhe	prx]
[pgw	hhe	av]
[pgw	hhe	prx]
[pgw	hhe	wopt]
[pgw	lb	cache]
[pgw	lb	dpi]
[pgw	lb	vopt]
[pgw	lb	hhe]
[pgw	lb	lb]
[pgw	lb	prx]
[pgw	lb	av]
[pgw	lb	prx]
[pgw	lb	wopt]
[pgw	prx	cache]
[pgw	prx	dpi]
[pgw	prx	vopt]
[pgw	prx	hhe]
[pgw	prx	lb]
[pgw	prx	prx]
[pgw	prx	av]
[pgw	prx	prx]
[pgw	prx	wopt]
[pgw	av	cache]
[pgw	av	dpi]
[pgw	av	vopt]
[pgw	av	hhe]
[pgw	av	lb]
[pgw	av	prx]
[pgw	av	av]
[pgw	av	prx]
[pgw	av	wopt]
[pgw	prx	cache]
[pgw	prx	dpi]
[pgw	prx	vopt]
[pgw	prx	hhe]
[pgw	prx	lb]
[pgw	prx	prx]
[pgw	prx	av]
[pgw	prx	prx]
[pgw	prx	wopt]
[pgw	wopt	cache]
[pgw	wopt	dpi]
[pgw	wopt	vopt]
[pgw	wopt	hhe]
[pgw	wopt	lb]
[pgw	wopt	prx]
[pgw	wopt	av]
[pgw	wopt	prx]
[pgw	wopt	wopt]
[pgw	cache	_244]
[pgw	dpi	_244]
[pgw	vopt	_244]
[pgw	hhe	_244]
[pgw	lb	_244]
[pgw	prx	_244]
[pgw	av	_244]
[pgw	prx	_244]
[pgw	wopt	_244]
[bng	cache	cache]
[bng	cache	dpi]
[bng	cache	vopt]
[bng	cache	hhe]
[bng	cache	lb]
[bng	cache	prx]
[bng	cache	av]
[bng	cache	prx]
[bng	cache	wopt]
[bng	dpi	cache]
[bng	dpi	dpi]
[bng	dpi	vopt]
[bng	dpi	hhe]
[bng	dpi	lb]
[bng	dpi	prx]
[bng	dpi	av]
[bng	dpi	prx]
[bng	dpi	wopt]
[bng	vopt	cache]
[bng	vopt	dpi]
[bng	vopt	vopt]
[bng	vopt	hhe]
[bng	vopt	lb]
[bng	vopt	prx]
[bng	vopt	av]
[bng	vopt	prx]
[bng	vopt	wopt]
[bng	hhe	cache]
[bng	hhe	dpi]
[bng	hhe	vopt]
[bng	hhe	hhe]
[bng	hhe	lb]
[bng	hhe	prx]
[bng	hhe	av]
[bng	hhe	prx]
[bng	hhe	wopt]
[bng	lb	cache]
[bng	lb	dpi]
[bng	lb	vopt]
[bng	lb	hhe]
[bng	lb	lb]
[bng	lb	prx]
[bng	lb	av]
[bng	lb	prx]
[bng	lb	wopt]
[bng	prx	cache]
[bng	prx	dpi]
[bng	prx	vopt]
[bng	prx	hhe]
[bng	prx	lb]
[bng	prx	prx]
[bng	prx	av]
[bng	prx	prx]
[bng	prx	wopt]
[bng	av	cache]
[bng	av	dpi]
[bng	av	vopt]
[bng	av	hhe]
[bng	av	lb]
[bng	av	prx]
[bng	av	av]
[bng	av	prx]
[bng	av	wopt]
[bng	prx	cache]
[bng	prx	dpi]
[bng	prx	vopt]
[bng	prx	hhe]
[bng	prx	lb]
[bng	prx	prx]
[bng	prx	av]
[bng	prx	prx]
[bng	prx	wopt]
[bng	wopt	cache]
[bng	wopt	dpi]
[bng	wopt	vopt]
[bng	wopt	hhe]
[bng	wopt	lb]
[bng	wopt	prx]
[bng	wopt	av]
[bng	wopt	prx]
[bng	wopt	wopt]
[bng	cache	_244]
[bng	dpi	_244]
[bng	vopt	_244]
[bng	hhe	_244]
[bng	lb	_244]
[bng	prx	_244]
[bng	av	_244]
[bng	prx	_244]
[bng	wopt	_244]
[olt	cache	cache]
[olt	cache	dpi]
[olt	cache	vopt]
[olt	cache	hhe]
[olt	cache	lb]
[olt	cache	prx]
[olt	cache	av]
[olt	cache	prx]
[olt	cache	wopt]
[olt	dpi	cache]
[olt	dpi	dpi]
[olt	dpi	vopt]
[olt	dpi	hhe]
[olt	dpi	lb]
[olt	dpi	prx]
[olt	dpi	av]
[olt	dpi	prx]
[olt	dpi	wopt]
[olt	vopt	cache]
[olt	vopt	dpi]
[olt	vopt	vopt]
[olt	vopt	hhe]
[olt	vopt	lb]
[olt	vopt	prx]
[olt	vopt	av]
[olt	vopt	prx]
[olt	vopt	wopt]
[olt	hhe	cache]
[olt	hhe	dpi]
[olt	hhe	vopt]
[olt	hhe	hhe]
[olt	hhe	lb]
[olt	hhe	prx]
[olt	hhe	av]
[olt	hhe	prx]
[olt	hhe	wopt]
[olt	lb	cache]
[olt	lb	dpi]
[olt	lb	vopt]
[olt	lb	hhe]
[olt	lb	lb]
[olt	lb	prx]
[olt	lb	av]
[olt	lb	prx]
[olt	lb	wopt]
[olt	prx	cache]
[olt	prx	dpi]
[olt	prx	vopt]
[olt	prx	hhe]
[olt	prx	lb]
[olt	prx	prx]
[olt	prx	av]
[olt	prx	prx]
[olt	prx	wopt]
[olt	av	cache]
[olt	av	dpi]
[olt	av	vopt]
[olt	av	hhe]
[olt	av	lb]
[olt	av	prx]
[olt	av	av]
[olt	av	prx]
[olt	av	wopt]
[olt	prx	cache]
[olt	prx	dpi]
[olt	prx	vopt]
[olt	prx	hhe]
[olt	prx	lb]
[olt	prx	prx]
[olt	prx	av]
[olt	prx	prx]
[olt	prx	wopt]
[olt	wopt	cache]
[olt	wopt	dpi]
[olt	wopt	vopt]
[olt	wopt	hhe]
[olt	wopt	lb]
[olt	wopt	prx]
[olt	wopt	av]
[olt	wopt	prx]
[olt	wopt	wopt]
[olt	cache	_244]
[olt	dpi	_244]
[olt	vopt	_244]
[olt	hhe	_244]
[olt	lb	_244]
[olt	prx	_244]
[olt	av	_244]
[olt	prx	_244]
[olt	wopt	_244]
[cmts	cache	cache]
[cmts	cache	dpi]
[cmts	cache	vopt]
[cmts	cache	hhe]
[cmts	cache	lb]
[cmts	cache	prx]
[cmts	cache	av]
[cmts	cache	prx]
[cmts	cache	wopt]
[cmts	dpi	cache]
[cmts	dpi	dpi]
[cmts	dpi	vopt]
[cmts	dpi	hhe]
[cmts	dpi	lb]
[cmts	dpi	prx]
[cmts	dpi	av]
[cmts	dpi	prx]
[cmts	dpi	wopt]
[cmts	vopt	cache]
[cmts	vopt	dpi]
[cmts	vopt	vopt]
[cmts	vopt	hhe]
[cmts	vopt	lb]
[cmts	vopt	prx]
[cmts	vopt	av]
[cmts	vopt	prx]
[cmts	vopt	wopt]
[cmts	hhe	cache]
[cmts	hhe	dpi]
[cmts	hhe	vopt]
[cmts	hhe	hhe]
[cmts	hhe	lb]
[cmts	hhe	prx]
[cmts	hhe	av]
[cmts	hhe	prx]
[cmts	hhe	wopt]
[cmts	lb	cache]
[cmts	lb	dpi]
[cmts	lb	vopt]
[cmts	lb	hhe]
[cmts	lb	lb]
[cmts	lb	prx]
[cmts	lb	av]
[cmts	lb	prx]
[cmts	lb	wopt]
[cmts	prx	cache]
[cmts	prx	dpi]
[cmts	prx	vopt]
[cmts	prx	hhe]
[cmts	prx	lb]
[cmts	prx	prx]
[cmts	prx	av]
[cmts	prx	prx]
[cmts	prx	wopt]
[cmts	av	cache]
[cmts	av	dpi]
[cmts	av	vopt]
[cmts	av	hhe]
[cmts	av	lb]
[cmts	av	prx]
[cmts	av	av]
[cmts	av	prx]
[cmts	av	wopt]
[cmts	prx	cache]
[cmts	prx	dpi]
[cmts	prx	vopt]
[cmts	prx	hhe]
[cmts	prx	lb]
[cmts	prx	prx]
[cmts	prx	av]
[cmts	prx	prx]
[cmts	prx	wopt]
[cmts	wopt	cache]
[cmts	wopt	dpi]
[cmts	wopt	vopt]
[cmts	wopt	hhe]
[cmts	wopt	lb]
[cmts	wopt	prx]
[cmts	wopt	av]
[cmts	wopt	prx]
[cmts	wopt	wopt]
[cmts	cache	_244]
[cmts	dpi	_244]
[cmts	vopt	_244]
[cmts	hhe	_244]
[cmts	lb	_244]
[cmts	prx	_244]
[cmts	av	_244]
[cmts	prx	_244]
[cmts	wopt	_244]
[acl	fw	cache]
[acl	fw	dpi]
[acl	fw	vopt]
[acl	fw	hhe]
[acl	fw	lb]
[acl	fw	prx]
[acl	fw	av]
[acl	fw	prx]
[acl	fw	wopt]
[tcp	fw	cache]
[tcp	fw	dpi]
[tcp	fw	vopt]
[tcp	fw	hhe]
[tcp	fw	lb]
[tcp	fw	prx]
[tcp	fw	av]
[tcp	fw	prx]
[tcp	fw	wopt]
[fw	ddos	cache]
[fw	ddos	dpi]
[fw	ddos	vopt]
[fw	ddos	hhe]
[fw	ddos	lb]
[fw	ddos	prx]
[fw	ddos	av]
[fw	ddos	prx]
[fw	ddos	wopt]
